# Supplementary material for: Decoding non-coding SNPs: systems genomics modelling dissects the heterogeneity of IBD
Source: Mol Syst Biol. 2025 Nov 26;22(2):259–80. doi: 10.1038/s44320-025-00169-3 (PMC12864814; doi:10.1038/s44320-025-00169-3)
Supplement: Supplementary file 4 — Dataset EV2 [file 44320_2025_169_MOESM4_ESM.xlsx]

## Sheet: Cover sheet
Dataset EV2: Reactome overreprestation analysis in various network modules
Each sheet has the disease's acronym (UC- ulcerative colitis, CD-Crohn's disease) and the type of network (PPI- signalling network, GRN transcription factor - target gene regulatory network) and the module number
Keys for the network modules, the networks have exaclty the same toplogy as on Figures 2,3,5,6

## Sheet: CD_PPI_Module_1
	ontology_id	ontology_name	nr_common_with_tested_elements	nr_common_with_background_elements	p_value	eFDR
1	Interleukin-2 family signaling	R-HSA-451927	4	42	2.97921e-06	0.0008
2	Signalling to ERK5	R-HSA-198765	2	2	6.04571e-06	0.0013
3	Interleukin-20 family signaling	R-HSA-8854691	3	26	3.3915e-05	0.00255
4	Interleukin receptor SHC signaling	R-HSA-912526	3	26	3.3915e-05	0.00255
5	Cytokine Signaling in Immune system	R-HSA-1280215	8	680	0.000113167	0.00762857
6	Immune System	R-HSA-168256	11	1393	0.000106136	0.00826667
7	RUNX3 Regulates Immune Response and Cell Migration	R-HSA-8949275	2	6	9.0146e-05	0.00916
8	Interleukin-23 signaling	R-HSA-9020933	2	9	0.000215384	0.01166
9	Interleukin-9 signaling	R-HSA-8985947	2	9	0.000215384	0.01166
10	Interleukin-21 signaling	R-HSA-9020958	2	10	0.000268829	0.01185
11	RUNX1 and FOXP3 control the development of regulatory T lymphocytes (Tregs)	R-HSA-8877330	2	10	0.000268829	0.01185
12	Interleukin-27 signaling	R-HSA-9020956	2	11	0.000328079	0.0123067
13	Interleukin-6 signaling	R-HSA-1059683	2	11	0.000328079	0.0123067
14	Signaling by Leptin	R-HSA-2586552	2	11	0.000328079	0.0123067
15	Interleukin-2 signaling	R-HSA-9020558	2	12	0.000393109	0.0129176
16	Interleukin-35 Signalling	R-HSA-8984722	2	12	0.000393109	0.0129176
17	Interleukin-3, Interleukin-5 and GM-CSF signaling	R-HSA-512988	3	47	0.000204661	0.01305
18	Interleukin-15 signaling	R-HSA-8983432	2	14	0.000540399	0.0165111
19	Potential therapeutics for SARS	R-HSA-9679191	3	78	0.000914641	0.0266632
20	Signaling by KIT in disease	R-HSA-9669938	2	20	0.00111826	0.0285143
21	Signaling by phosphorylated juxtamembrane, extracellular and kinase domain KIT mutants	R-HSA-9670439	2	20	0.00111826	0.0285143
22	Interleukin-7 signaling	R-HSA-1266695	2	22	0.00135552	0.0317273
23	Growth hormone receptor signaling	R-HSA-982772	2	24	0.00161477	0.0338
24	Interleukin-6 family signaling	R-HSA-6783589	2	24	0.00161477	0.0338
25	Inactivation of CSF3 (G-CSF) signaling	R-HSA-9705462	2	25	0.00175257	0.035856
26	Interleukin-4 and Interleukin-13 signaling	R-HSA-6785807	3	107	0.00228019	0.0388552
27	Signaling by NTRK1 (TRKA)	R-HSA-187037	3	107	0.00228019	0.0388552
28	TNFs bind their physiological receptors	R-HSA-5669034	2	27	0.0020444	0.0397923
29	Signaling by ALK	R-HSA-201556	2	28	0.00219839	0.041237
30	Signaling by CSF3 (G-CSF)	R-HSA-9674555	2	30	0.00252237	0.042
31	Signaling by Interleukins	R-HSA-449147	5	424	0.00323111	0.0701871
32	Signaling by NTRKs	R-HSA-166520	3	125	0.00354865	0.0725438
33	Signaling by Receptor Tyrosine Kinases	R-HSA-9006934	5	474	0.00523474	0.108094
34	Signaling by SCF-KIT	R-HSA-1433557	2	43	0.00513575	0.11123
35	Interleukin-12 family signaling	R-HSA-447115	2	48	0.00636789	0.11732
36	MET activates STAT3	R-HSA-8875791	1	3	0.00758474	0.147924
37	Signalling to STAT3	R-HSA-198745	1	3	0.00758474	0.147924
38	Senescence-Associated Secretory Phenotype (SASP)	R-HSA-2559582	2	57	0.00889015	0.155826
39	PTK6 Activates STAT3	R-HSA-8849474	1	4	0.0101009	0.188518
40	PKR-mediated signaling	R-HSA-9833482	2	63	0.0107822	0.188795
41	Integrin cell surface interactions	R-HSA-216083	2	74	0.0146703	0.234395
42	Interferon Signaling	R-HSA-913531	3	215	0.0158385	0.261143
43	TNFR2 non-canonical NF-kB pathway	R-HSA-5668541	2	86	0.0195017	0.276413
44	Transcriptional regulation by RUNX3	R-HSA-8878159	2	84	0.0186552	0.279738
45	Erythropoietin activates Phospholipase C gamma (PLCG)	R-HSA-9027277	1	7	0.0176135	0.281818
46	Erythropoietin activates STAT5	R-HSA-9027283	1	7	0.0176135	0.281818
47	RAF/MAP kinase cascade	R-HSA-5673001	3	242	0.0216832	0.293156
48	Immunoregulatory interactions between a Lymphoid and a non-Lymphoid cell	R-HSA-198933	2	89	0.0208016	0.29402
49	IFNG signaling activates MAPKs	R-HSA-9732724	1	8	0.0201058	0.298092
50	POU5F1 (OCT4), SOX2, NANOG activate genes related to proliferation	R-HSA-2892247	1	8	0.0201058	0.298092
51	MAPK1/MAPK3 signaling	R-HSA-5684996	3	248	0.0231245	0.307317
52	Cell surface interactions at the vascular wall	R-HSA-202733	2	98	0.0249133	0.309789
53	BH3-only proteins associate with and inactivate anti-apoptotic BCL-2 members	R-HSA-111453	1	9	0.0225921	0.312012
54	MAPK1 (ERK2) activation	R-HSA-112411	1	9	0.0225921	0.312012
55	MAPK3 (ERK1) activation	R-HSA-110056	1	10	0.0250724	0.328295
56	STAT3 nuclear events downstream of ALK signaling	R-HSA-9701898	1	11	0.0275469	0.359125
57	MAPK family signaling cascades	R-HSA-5683057	3	278	0.0311155	0.37143
58	Erythropoietin activates Phosphoinositide-3-kinase (PI3K)	R-HSA-9027276	1	12	0.0300154	0.373736
59	Signaling by PDGFRA extracellular domain mutants	R-HSA-9673770	1	12	0.0300154	0.373736
60	Signaling by PDGFRA transmembrane, juxtamembrane and kinase domain mutants	R-HSA-9673767	1	12	0.0300154	0.373736
61	ERKs are inactivated	R-HSA-202670	1	13	0.032478	0.39822
62	Antiviral mechanism by IFN-stimulated genes	R-HSA-1169410	2	121	0.036781	0.416866
63	Erythropoietin activates RAS	R-HSA-9027284	1	14	0.0349348	0.420317
64	Regulation of IFNG signaling	R-HSA-877312	1	14	0.0349348	0.420317
65	Cellular Senescence	R-HSA-2559583	2	123	0.0379	0.422346
66	Prolactin receptor signaling	R-HSA-1170546	1	15	0.0373856	0.427703
67	Signaling by cytosolic FGFR1 fusion mutants	R-HSA-1839117	1	15	0.0373856	0.427703
68	SARS-CoV Infections	R-HSA-9679506	3	309	0.0407444	0.448382
69	Association of TriC/CCT with target proteins during biosynthesis	R-HSA-390471	1	17	0.0422698	0.462006
70	IL-6-type cytokine receptor ligand interactions	R-HSA-6788467	1	17	0.0422698	0.462006
71	Gastrin-CREB signalling pathway via PKC and MAPK	R-HSA-881907	1	18	0.0447031	0.475044
72	Interleukin-37 signaling	R-HSA-9008059	1	18	0.0447031	0.475044
73	Signaling by PDGFR in disease	R-HSA-9671555	1	19	0.0471306	0.496225
74	Transcriptional regulation by RUNX1	R-HSA-8878171	2	144	0.050421	0.506301
75	Synthesis of active ubiquitin: roles of E1 and E2 enzymes	R-HSA-8866652	1	20	0.0495523	0.512522
76	ERK/MAPK targets	R-HSA-198753	1	22	0.0543784	0.541892
77	RAF-independent MAPK1/3 activation	R-HSA-112409	1	23	0.0567827	0.545595
78	Transcriptional regulation of pluripotent stem cells	R-HSA-452723	1	23	0.0567827	0.545595
79	PINK1-PRKN Mediated Mitophagy	R-HSA-5205685	1	24	0.0591814	0.565329
80	RMTs methylate histone arginines	R-HSA-3214858	1	25	0.0615742	0.576296
81	Signaling by Erythropoietin	R-HSA-9006335	1	25	0.0615742	0.576296
82	FGFR1 mutant receptor activation	R-HSA-1839124	1	27	0.0663428	0.609132
83	Nuclear events stimulated by ALK signaling in cancer	R-HSA-9725371	1	28	0.0687185	0.619911
84	Programmed Cell Death	R-HSA-5357801	2	180	0.0748212	0.62497
85	MAPK targets/ Nuclear events mediated by MAP kinases	R-HSA-450282	1	31	0.0758116	0.625024
86	Mitophagy	R-HSA-5205647	1	31	0.0758116	0.625024
87	Regulation of necroptotic cell death	R-HSA-5675482	1	30	0.0734529	0.630708
88	RIPK1-mediated regulated necrosis	R-HSA-5213460	1	30	0.0734529	0.630708
89	Signaling by CSF1 (M-CSF) in myeloid cells	R-HSA-9680350	1	30	0.0734529	0.630708
90	Downstream signal transduction	R-HSA-186763	1	29	0.0710885	0.633545
91	RAF activation	R-HSA-5673000	1	33	0.080512	0.65398
92	E3 ubiquitin ligases ubiquitinate target proteins	R-HSA-8866654	1	34	0.0828538	0.655473
93	Signaling by FGFR1 in disease	R-HSA-5655302	1	34	0.0828538	0.655473
94	Cytoprotection by HMOX1	R-HSA-9707564	1	36	0.0875205	0.680813
95	Interleukin-12 signaling	R-HSA-9020591	1	38	0.0921648	0.690013
96	Transcriptional regulation of granulopoiesis	R-HSA-9616222	1	38	0.0921648	0.690013
97	Hemostasis	R-HSA-109582	3	439	0.095576	0.691812
98	Interleukin-10 signaling	R-HSA-6783783	1	44	0.105965	0.694716
99	Paradoxical activation of RAF signaling by kinase inactive BRAF	R-HSA-6802955	1	44	0.105965	0.694716
100	Protein ubiquitination	R-HSA-8852135	1	44	0.105965	0.694716
101	Signaling by moderate kinase activity BRAF mutants	R-HSA-6802946	1	44	0.105965	0.694716
102	Signaling by RAS mutants	R-HSA-6802949	1	44	0.105965	0.694716
103	Signaling downstream of RAS mutants	R-HSA-9649948	1	44	0.105965	0.694716
104	Regulation of TNFR1 signaling	R-HSA-5357905	1	39	0.0944786	0.69809
105	RET signaling	R-HSA-8853659	1	39	0.0944786	0.69809
106	Signaling by RAF1 mutants	R-HSA-9656223	1	41	0.0990896	0.704844
107	Cyclin D associated events in G1	R-HSA-69231	1	47	0.11279	0.71393
108	G1 Phase	R-HSA-69236	1	47	0.11279	0.71393
109	Generic Transcription Pathway	R-HSA-212436	4	728	0.104365	0.71706
110	TNF signaling	R-HSA-75893	1	48	0.115055	0.720866
111	Signaling by Non-Receptor Tyrosine Kinases	R-HSA-9006927	1	51	0.121815	0.723197
112	Signaling by PTK6	R-HSA-8848021	1	51	0.121815	0.723197
113	Signal Transduction	R-HSA-162582	8	2012	0.104256	0.723394
114	Intrinsic Pathway for Apoptosis	R-HSA-109606	1	53	0.126295	0.724109
115	Signaling by BRAF and RAF1 fusions	R-HSA-6802952	1	53	0.126295	0.724109
116	Signaling by PDGF	R-HSA-186797	1	53	0.126295	0.724109
117	Amyloid fiber formation	R-HSA-977225	1	50	0.119567	0.72654
118	Regulated Necrosis	R-HSA-5218859	1	50	0.119567	0.72654
119	Extracellular matrix organization	R-HSA-1474244	2	218	0.103899	0.729935
120	Nuclear Events (kinase and transcription factor activation)	R-HSA-198725	1	54	0.128527	0.730138
121	Adaptive Immune System	R-HSA-1280218	3	506	0.131911	0.737495
122	RNA Polymerase II Transcription	R-HSA-73857	4	791	0.13157	0.742787
123	Chemokine receptors bind chemokines	R-HSA-380108	1	57	0.13519	0.745961
124	Chaperonin-mediated protein folding	R-HSA-390466	1	60	0.141806	0.754584
125	Signaling by FGFR in disease	R-HSA-1226099	1	59	0.139606	0.757665
126	MAP kinase activation	R-HSA-450294	1	63	0.148373	0.762954
127	Protein folding	R-HSA-391251	1	63	0.148373	0.762954
128	Selective autophagy	R-HSA-9663891	1	67	0.157057	0.776194
129	Oncogenic MAPK signaling	R-HSA-6802957	1	68	0.159215	0.779268
130	Interferon gamma signaling	R-HSA-877300	1	71	0.165657	0.78564
131	Interleukin-17 signaling	R-HSA-448424	1	71	0.165657	0.78564
132	Viral Infection Pathways	R-HSA-9824446	3	572	0.172013	0.800864
133	Signaling by ALK fusions and activated point mutants	R-HSA-9725370	1	76	0.176291	0.800972
134	Signaling by ALK in cancer	R-HSA-9700206	1	76	0.176291	0.800972
135	Signaling by MET	R-HSA-6806834	1	74	0.172053	0.80177
136	Gene expression (Transcription)	R-HSA-74160	4	919	0.195396	0.831219
137	MyD88:MAL(TIRAP) cascade initiated on plasma membrane	R-HSA-166058	1	109	0.24334	0.855397
138	Toll Like Receptor TLR6:TLR2 Cascade	R-HSA-168188	1	109	0.24334	0.855397
139	MyD88 cascade initiated on plasma membrane	R-HSA-975871	1	93	0.2115	0.856017
140	Toll Like Receptor 10 (TLR10) Cascade	R-HSA-168142	1	93	0.2115	0.856017
141	Toll Like Receptor 5 (TLR5) Cascade	R-HSA-168176	1	93	0.2115	0.856017
142	Autophagy	R-HSA-9612973	1	112	0.249174	0.856301
143	Toll Like Receptor 2 (TLR2) Cascade	R-HSA-181438	1	112	0.249174	0.856301
144	Toll Like Receptor TLR1:TLR2 Cascade	R-HSA-168179	1	112	0.249174	0.856301
145	MyD88-independent TLR4 cascade	R-HSA-166166	1	106	0.237464	0.858904
146	TRIF (TICAM1)-mediated TLR4 signaling	R-HSA-937061	1	106	0.237464	0.858904
147	Factors involved in megakaryocyte development and platelet production	R-HSA-983231	1	105	0.235496	0.86663
148	Macroautophagy	R-HSA-1632852	1	105	0.235496	0.86663
149	Toll Like Receptor 3 (TLR3) Cascade	R-HSA-168164	1	102	0.229562	0.869531
150	Toll Like Receptor 9 (TLR9) Cascade	R-HSA-168138	1	104	0.233523	0.871782
151	Toll Like Receptor 7/8 (TLR7/8) Cascade	R-HSA-168181	1	101	0.227575	0.872825
152	TRAF6 mediated induction of NFkB and MAP kinases upon TLR7/8 or 9 activation	R-HSA-975138	1	98	0.221583	0.873109
153	MyD88 dependent cascade initiated on endosome	R-HSA-975155	1	99	0.223585	0.873919
154	Infectious disease	R-HSA-5663205	3	743	0.289364	0.879904
155	Toll Like Receptor 4 (TLR4) Cascade	R-HSA-166016	1	138	0.297989	0.880655
156	Death Receptor Signaling	R-HSA-73887	1	135	0.292513	0.883066
157	Interleukin-1 family signaling	R-HSA-446652	1	132	0.286996	0.883965
158	Diseases of signal transduction by growth factor receptors and second messengers	R-HSA-5663202	2	410	0.278938	0.884358
159	Antigen processing: Ubiquitination & Proteasome degradation	R-HSA-983168	1	157	0.331755	0.885068
160	Mitotic G1 phase and G1/S transition	R-HSA-453279	1	131	0.285149	0.886495
161	Apoptosis	R-HSA-109581	1	156	0.330016	0.887191
162	Toll-like Receptor Cascades	R-HSA-168898	1	156	0.330016	0.887191
163	Chromatin modifying enzymes	R-HSA-3247509	1	148	0.315955	0.892621
164	Cellular response to chemical stress	R-HSA-9711123	1	155	0.328274	0.893416
165	Chromatin organization	R-HSA-4839726	1	154	0.326527	0.897293
166	G alpha (q) signalling events	R-HSA-416476	1	193	0.391582	0.898915
167	Peptide ligand-binding receptors	R-HSA-375276	1	193	0.391582	0.898915
168	Disease	R-HSA-1643685	4	1274	0.408745	0.899639
169	Cellular responses to stress	R-HSA-2262752	2	565	0.425736	0.90062
170	Class I MHC mediated antigen processing & presentation	R-HSA-983169	1	213	0.422603	0.902501
171	Signaling by GPCR	R-HSA-372790	2	583	0.442077	0.903651
172	Cellular responses to stimuli	R-HSA-8953897	2	663	0.511923	0.904902
173	GPCR downstream signalling	R-HSA-388396	2	522	0.385926	0.906027
174	Neutrophil degranulation	R-HSA-6798695	1	273	0.506975	0.908475
175	G alpha (i) signalling events	R-HSA-418594	1	253	0.480233	0.910454
176	Class A/1 (Rhodopsin-like receptors)	R-HSA-373076	1	295	0.534892	0.911209
177	Metabolism of proteins	R-HSA-392499	3	1000	0.476012	0.913714
178	Innate Immune System	R-HSA-168249	2	709	0.549767	0.913827
179	GPCR ligand binding	R-HSA-500792	1	394	0.643101	0.922083
180	Cell Cycle, Mitotic	R-HSA-69278	1	366	0.615182	0.925135
181	Nervous system development	R-HSA-9675108	1	483	0.719713	0.927397
182	Developmental Biology	R-HSA-1266738	2	950	0.716663	0.929132
183	Cell Cycle	R-HSA-1640170	1	451	0.694151	0.93019
184	Axon guidance	R-HSA-422475	1	463	0.703984	0.930708
185	Post-translational protein modification	R-HSA-597592	1	679	0.83741	0.93789
186	2-LTR circle formation	R-HSA-164843	0	7	1	1
187	3-hydroxyisobutyryl-CoA hydrolase deficiency	R-HSA-9916722	0	0	1	1
188	3-Methylcrotonyl-CoA carboxylase deficiency	R-HSA-9909438	0	0	1	1
189	3-methylglutaconic aciduria	R-HSA-9914274	0	0	1	1
190	5-Phosphoribose 1-diphosphate biosynthesis	R-HSA-73843	0	0	1	1
191	A tetrasaccharide linker sequence is required for GAG synthesis	R-HSA-1971475	0	14	1	1
192	Abacavir ADME	R-HSA-2161522	0	4	1	1
193	Abacavir metabolism	R-HSA-2161541	0	2	1	1
194	Abacavir transmembrane transport	R-HSA-2161517	0	2	1	1
195	Abasic sugar-phosphate removal via the single-nucleotide replacement pathway	R-HSA-73930	0	2	1	1
196	ABC-family proteins mediated transport	R-HSA-382556	0	50	1	1
197	ABC transporter disorders	R-HSA-5619084	0	45	1	1
198	ABC transporters in lipid homeostasis	R-HSA-1369062	0	4	1	1
199	Aberrant regulation of mitotic cell cycle due to RB1 defects	R-HSA-9687139	0	34	1	1
200	Aberrant regulation of mitotic exit in cancer due to RB1 defects	R-HSA-9687136	0	18	1	1
201	Aberrant regulation of mitotic G1/S transition in cancer due to RB1 defects	R-HSA-9659787	0	17	1	1
202	Abnormal conversion of 2-oxoglutarate to 2-hydroxyglutarate	R-HSA-2978092	0	1	1	1
203	ABO blood group biosynthesis	R-HSA-9033807	0	1	1	1
204	Abortive elongation of HIV-1 transcript in the absence of Tat	R-HSA-167242	0	23	1	1
205	Acetylation	R-HSA-156582	0	0	1	1
206	Acetylcholine binding and downstream events	R-HSA-181431	0	3	1	1
207	Acetylcholine inhibits contraction of outer hair cells	R-HSA-9667769	0	2	1	1
208	Acetylcholine Neurotransmitter Release Cycle	R-HSA-264642	0	12	1	1
209	Acetylcholine regulates insulin secretion	R-HSA-399997	0	10	1	1
210	Acrosome Reaction and Sperm:Oocyte Membrane Binding	R-HSA-1300645	0	2	1	1
211	Activated NOTCH1 Transmits Signal to the Nucleus	R-HSA-2122948	0	30	1	1
212	Activated NTRK2 signals through CDK5	R-HSA-9032845	0	6	1	1
213	Activated NTRK2 signals through FRS2 and FRS3	R-HSA-9028731	0	11	1	1
214	Activated NTRK2 signals through FYN	R-HSA-9032500	0	7	1	1
215	Activated NTRK2 signals through PI3K	R-HSA-9028335	0	7	1	1
216	Activated NTRK2 signals through PLCG1	R-HSA-9026527	0	4	1	1
217	Activated NTRK2 signals through RAS	R-HSA-9026519	0	9	1	1
218	Activated NTRK3 signals through PI3K	R-HSA-9603381	0	6	1	1
219	Activated NTRK3 signals through PLCG1	R-HSA-9034793	0	3	1	1
220	Activated NTRK3 signals through RAS	R-HSA-9034864	0	8	1	1
221	Activated PKN1 stimulates transcription of AR (androgen receptor) regulated genes KLK2 and KLK3	R-HSA-5625886	0	15	1	1
222	Activated point mutants of FGFR2	R-HSA-2033519	0	17	1	1
223	activated TAK1 mediates p38 MAPK activation	R-HSA-450302	0	23	1	1
224	Activation and oligomerization of BAK protein	R-HSA-111452	0	2	1	1
225	Activation of AKT2	R-HSA-165158	0	4	1	1
226	Activation of AMPA receptors	R-HSA-399710	0	3	1	1
227	Activation of AMPK downstream of NMDARs	R-HSA-9619483	0	24	1	1
228	Activation of anterior HOX genes in hindbrain development during early embryogenesis	R-HSA-5617472	0	58	1	1
229	Activation of APC/C and APC/C:Cdc20 mediated degradation of mitotic proteins	R-HSA-176814	0	62	1	1
230	Activation of ATR in response to replication stress	R-HSA-176187	0	33	1	1
231	Activation of BAD and translocation to mitochondria	R-HSA-111447	0	15	1	1
232	Activation of BH3-only proteins	R-HSA-114452	0	30	1	1
233	Activation of BIM and translocation to mitochondria	R-HSA-111446	0	3	1	1
234	Activation of BMF and translocation to mitochondria	R-HSA-139910	0	3	1	1
235	Activation of C3 and C5	R-HSA-174577	0	7	1	1
236	Activation of Ca-permeable Kainate Receptor	R-HSA-451308	0	7	1	1
237	Activation of caspases through apoptosome-mediated cleavage	R-HSA-111459	0	6	1	1
238	Activation of G protein gated Potassium channels	R-HSA-1296041	0	22	1	1
239	Activation of GABAB receptors	R-HSA-991365	0	35	1	1
240	Activation of gene expression by SREBF (SREBP)	R-HSA-2426168	0	25	1	1
241	Activation of HOX genes during differentiation	R-HSA-5619507	0	58	1	1
242	Activation of IRF3, IRF7 mediated by TBK1, IKKε (IKBKE)	R-HSA-936964	0	18	1	1
243	Activation of kainate receptors upon glutamate binding	R-HSA-451326	0	27	1	1
244	Activation of Matrix Metalloproteinases	R-HSA-1592389	0	28	1	1
245	Activation of Na-permeable kainate receptors	R-HSA-451307	0	2	1	1
246	Activation of NF-kappaB in B cells	R-HSA-1169091	0	54	1	1
247	Activation of NIMA Kinases NEK9, NEK6, NEK7	R-HSA-2980767	0	7	1	1
248	Activation of NMDA receptors and postsynaptic events	R-HSA-442755	0	74	1	1
249	Activation of NOXA and translocation to mitochondria	R-HSA-111448	0	5	1	1
250	Activation of PPARGC1A (PGC-1alpha) by phosphorylation	R-HSA-2151209	0	10	1	1
251	Activation of PUMA and translocation to mitochondria	R-HSA-139915	0	9	1	1
252	Activation of RAC1	R-HSA-428540	0	13	1	1
253	Activation of RAC1 downstream of NMDARs	R-HSA-9619229	0	7	1	1
254	Activation of RAS in B cells	R-HSA-1169092	0	5	1	1
255	Activation of SMO	R-HSA-5635838	0	15	1	1
256	Activation of the AP-1 family of transcription factors	R-HSA-450341	0	10	1	1
257	Activation of the mRNA upon binding of the cap-binding complex and eIFs, and subsequent binding to 43S	R-HSA-72662	0	58	1	1
258	Activation of the phototransduction cascade	R-HSA-2485179	0	10	1	1
259	Activation of the pre-replicative complex	R-HSA-68962	0	28	1	1
260	Activation of the TFAP2 (AP-2) family of transcription factors	R-HSA-8866907	0	9	1	1
261	Activation of TRKA receptors	R-HSA-187015	0	6	1	1
262	Activation, myristolyation of BID and translocation to mitochondria	R-HSA-75108	0	4	1	1
263	Activation, translocation and oligomerization of BAX	R-HSA-114294	0	2	1	1
264	Acyl chain remodeling of CL	R-HSA-1482798	0	3	1	1
265	Acyl chain remodeling of DAG and TAG	R-HSA-1482883	0	2	1	1
266	Acyl chain remodelling of PC	R-HSA-1482788	0	16	1	1
267	Acyl chain remodelling of PE	R-HSA-1482839	0	16	1	1
268	Acyl chain remodelling of PG	R-HSA-1482925	0	14	1	1
269	Acyl chain remodelling of PI	R-HSA-1482922	0	12	1	1
270	Acyl chain remodelling of PS	R-HSA-1482801	0	14	1	1
271	Adenosine P1 receptors	R-HSA-417973	0	4	1	1
272	Adenylate cyclase activating pathway	R-HSA-170660	0	10	1	1
273	Adenylate cyclase inhibitory pathway	R-HSA-170670	0	13	1	1
274	Adherens junctions interactions	R-HSA-418990	0	36	1	1
275	Adipogenesis	R-HSA-9843745	0	70	1	1
276	ADORA2B mediated anti-inflammatory cytokines production	R-HSA-9660821	0	42	1	1
277	ADP signalling through P2Y purinoceptor 1	R-HSA-418592	0	25	1	1
278	ADP signalling through P2Y purinoceptor 12	R-HSA-392170	0	21	1	1
279	Adrenaline signalling through Alpha-2 adrenergic receptor	R-HSA-392023	0	3	1	1
280	Adrenaline,noradrenaline inhibits insulin secretion	R-HSA-400042	0	27	1	1
281	Adrenoceptors	R-HSA-390696	0	9	1	1
282	Advanced glycosylation endproduct receptor signaling	R-HSA-879415	0	12	1	1
283	Aerobic respiration and respiratory electron transport	R-HSA-1428517	0	62	1	1
284	Aflatoxin activation and detoxification	R-HSA-5423646	0	5	1	1
285	Aggrephagy	R-HSA-9646399	0	32	1	1
286	Agmatine biosynthesis	R-HSA-351143	0	0	1	1
287	AKT-mediated inactivation of FOXO1A	R-HSA-211163	0	4	1	1
288	AKT phosphorylates targets in the cytosol	R-HSA-198323	0	13	1	1
289	AKT phosphorylates targets in the nucleus	R-HSA-198693	0	9	1	1
290	Alanine metabolism	R-HSA-8964540	0	0	1	1
291	alectinib-resistant ALK mutants	R-HSA-9717316	0	1	1	1
292	ALK mutants bind TKIs	R-HSA-9700645	0	11	1	1
293	ALKBH2 mediated reversal of alkylation damage	R-HSA-112122	0	0	1	1
294	ALKBH3 mediated reversal of alkylation damage	R-HSA-112126	0	2	1	1
295	Alpha-defensins	R-HSA-1462054	0	5	1	1
296	alpha-linolenic (omega3) and linoleic (omega6) acid metabolism	R-HSA-2046104	0	6	1	1
297	alpha-linolenic acid (ALA) metabolism	R-HSA-2046106	0	6	1	1
298	Alpha-oxidation of phytanate	R-HSA-389599	0	0	1	1
299	Alpha-protein kinase 1 signaling pathway	R-HSA-9645460	0	11	1	1
300	Alternative complement activation	R-HSA-173736	0	5	1	1
301	Alternative Lengthening of Telomeres (ALT)	R-HSA-9006821	0	2	1	1
302	Amine ligand-binding receptors	R-HSA-375280	0	35	1	1
303	Amine Oxidase reactions	R-HSA-140179	0	2	1	1
304	Amino Acid conjugation	R-HSA-156587	0	0	1	1
305	Amino acid transport across the plasma membrane	R-HSA-352230	0	6	1	1
306	Amino acids regulate mTORC1	R-HSA-9639288	0	27	1	1
307	AMPK inhibits chREBP transcriptional activation activity	R-HSA-163680	0	8	1	1
308	Amplification of signal from unattached kinetochores via a MAD2 inhibitory signal	R-HSA-141444	0	55	1	1
309	Amplification of signal from the kinetochores	R-HSA-141424	0	55	1	1
310	Anchoring fibril formation	R-HSA-2214320	0	12	1	1
311	Anchoring of the basal body to the plasma membrane	R-HSA-5620912	0	49	1	1
312	Androgen biosynthesis	R-HSA-193048	0	5	1	1
313	Antagonism of Activin by Follistatin	R-HSA-2473224	0	4	1	1
314	Anti-inflammatory response favouring Leishmania parasite infection	R-HSA-9662851	0	69	1	1
315	Antigen activates B Cell Receptor (BCR) leading to generation of second messengers	R-HSA-983695	0	28	1	1
316	Antigen Presentation: Folding, assembly and peptide loading of class I MHC	R-HSA-983170	0	19	1	1
317	Antigen processing-Cross presentation	R-HSA-1236975	0	84	1	1
318	Antigen processing: Ub, ATP-independent proteasomal degradation	R-HSA-9912633	0	19	1	1
319	Antimicrobial action and antimicrobial resistance in Mtb	R-HSA-9639775	0	0	1	1
320	Antimicrobial peptides	R-HSA-6803157	0	31	1	1
321	APC-Cdc20 mediated degradation of Nek2A	R-HSA-179409	0	24	1	1
322	APC truncation mutants are not K63 polyubiquitinated	R-HSA-5467333	0	1	1	1
323	APC truncation mutants have impaired AXIN binding	R-HSA-5467337	0	14	1	1
324	APC/C-mediated degradation of cell cycle proteins	R-HSA-174143	0	73	1	1
325	APC/C:Cdc20 mediated degradation of Cyclin B	R-HSA-174048	0	22	1	1
326	APC/C:Cdc20 mediated degradation of mitotic proteins	R-HSA-176409	0	61	1	1
327	APC/C:Cdc20 mediated degradation of Securin	R-HSA-174154	0	53	1	1
328	APC/C:Cdh1 mediated degradation of Cdc20 and other APC/C:Cdh1 targeted proteins in late mitosis/early G1	R-HSA-174178	0	59	1	1
329	APC:Cdc20 mediated degradation of cell cycle proteins prior to satisfation of the cell cycle checkpoint	R-HSA-179419	0	59	1	1
330	APEX1-Independent Resolution of AP Sites via the Single Nucleotide Replacement Pathway	R-HSA-5649702	0	7	1	1
331	APOBEC3G mediated resistance to HIV-1 infection	R-HSA-180689	0	5	1	1
332	Apoptosis induced DNA fragmentation	R-HSA-140342	0	10	1	1
333	Apoptotic cleavage of cell adhesion proteins	R-HSA-351906	0	8	1	1
334	Apoptotic cleavage of cellular proteins	R-HSA-111465	0	35	1	1
335	Apoptotic execution phase	R-HSA-75153	0	46	1	1
336	Apoptotic factor-mediated response	R-HSA-111471	0	18	1	1
337	Aquaporin-mediated transport	R-HSA-445717	0	44	1	1
338	Arachidonate metabolism	R-HSA-2142753	0	29	1	1
339	Arachidonate production from DAG	R-HSA-426048	0	1	1	1
340	ARL13B-mediated ciliary trafficking of INPP5E	R-HSA-5624958	0	1	1	1
341	ARMS-mediated activation	R-HSA-170984	0	7	1	1
342	Aromatic amines can be N-hydroxylated or N-dealkylated by CYP1A2	R-HSA-211957	0	1	1	1
343	Aryl hydrocarbon receptor signalling	R-HSA-8937144	0	7	1	1
344	ASP-3026-resistant ALK mutants	R-HSA-9717264	0	1	1	1
345	Asparagine N-linked glycosylation	R-HSA-446203	0	96	1	1
346	Aspartate and asparagine metabolism	R-HSA-8963693	0	1	1	1
347	Aspirin ADME	R-HSA-9749641	0	13	1	1
348	Assembly and cell surface presentation of NMDA receptors	R-HSA-9609736	0	27	1	1
349	Assembly and release of respiratory syncytial virus (RSV) virions	R-HSA-9820962	0	2	1	1
350	Assembly of active LPL and LIPC lipase complexes	R-HSA-8963889	0	12	1	1
351	Assembly of collagen fibrils and other multimeric structures	R-HSA-2022090	0	43	1	1
352	Assembly Of The HIV Virion	R-HSA-175474	0	8	1	1
353	Assembly of the ORC complex at the origin of replication	R-HSA-68616	0	14	1	1
354	Assembly of the pre-replicative complex	R-HSA-68867	0	76	1	1
355	Assembly of the SARS-CoV-1 Replication-Transcription Complex (RTC)	R-HSA-9683439	0	0	1	1
356	Assembly of the SARS-CoV-2 Replication-Transcription Complex (RTC)	R-HSA-9694271	0	0	1	1
357	Assembly of Viral Components at the Budding Site	R-HSA-168316	0	2	1	1
358	Astrocytic Glutamate-Glutamine Uptake And Metabolism	R-HSA-210455	0	3	1	1
359	Asymmetric localization of PCP proteins	R-HSA-4608870	0	49	1	1
360	ATF4 activates genes in response to endoplasmic reticulum stress	R-HSA-380994	0	20	1	1
361	ATF6 (ATF6-alpha) activates chaperone genes	R-HSA-381183	0	10	1	1
362	ATF6 (ATF6-alpha) activates chaperones	R-HSA-381033	0	12	1	1
363	ATF6B (ATF6-beta) activates chaperones	R-HSA-8874177	0	4	1	1
364	Atorvastatin ADME	R-HSA-9754706	0	4	1	1
365	ATP-dependent chromatin remodelers	R-HSA-9932444	0	19	1	1
366	ATP sensitive Potassium channels	R-HSA-1296025	0	2	1	1
367	Attachment and Entry_9678110	R-HSA-9678110	0	4	1	1
368	Attachment and Entry_9694614	R-HSA-9694614	0	16	1	1
369	Attachment of GPI anchor to uPAR	R-HSA-162791	0	1	1	1
370	Attenuation phase	R-HSA-3371568	0	22	1	1
371	AUF1 (hnRNP D0) binds and destabilizes mRNA	R-HSA-450408	0	42	1	1
372	AURKA Activation by TPX2	R-HSA-8854518	0	43	1	1
373	Autodegradation of Cdh1 by Cdh1:APC/C	R-HSA-174084	0	52	1	1
374	Autodegradation of the E3 ubiquitin ligase COP1	R-HSA-349425	0	38	1	1
375	Autointegration results in viral DNA circles	R-HSA-177539	0	3	1	1
376	AXIN missense mutants destabilize the destruction complex	R-HSA-5467340	0	14	1	1
377	Axonal growth inhibition (RHOA activation)	R-HSA-193634	0	8	1	1
378	Axonal growth stimulation	R-HSA-209563	0	4	1	1
379	Azathioprine ADME	R-HSA-9748787	0	13	1	1
380	B-WICH complex positively regulates rRNA expression	R-HSA-5250924	0	32	1	1
381	Bacterial Infection Pathways	R-HSA-9824439	0	65	1	1
382	Base-Excision Repair, AP Site Formation	R-HSA-73929	0	24	1	1
383	Base Excision Repair	R-HSA-73884	0	47	1	1
384	Basigin interactions	R-HSA-210991	0	11	1	1
385	BBSome-mediated cargo-targeting to cilium	R-HSA-5620922	0	8	1	1
386	BCKDH synthesizes BCAA-CoA from KIC, KMVA, KIV	R-HSA-9859138	0	4	1	1
387	BDNF activates NTRK2 (TRKB) signaling	R-HSA-9024909	0	2	1	1
388	Beta-catenin independent WNT signaling	R-HSA-3858494	0	124	1	1
389	Beta-catenin phosphorylation cascade	R-HSA-196299	0	17	1	1
390	Beta-ketothiolase deficiency	R-HSA-9915355	0	0	1	1
391	Beta-oxidation of pristanoyl-CoA	R-HSA-389887	0	4	1	1
392	Beta-oxidation of very long chain fatty acids	R-HSA-390247	0	4	1	1
393	Beta defensins	R-HSA-1461957	0	6	1	1
394	Beta oxidation of butanoyl-CoA to acetyl-CoA	R-HSA-77352	0	2	1	1
395	Beta oxidation of decanoyl-CoA to octanoyl-CoA-CoA	R-HSA-77346	0	3	1	1
396	Beta oxidation of hexanoyl-CoA to butanoyl-CoA	R-HSA-77350	0	2	1	1
397	Beta oxidation of lauroyl-CoA to decanoyl-CoA-CoA	R-HSA-77310	0	3	1	1
398	Beta oxidation of myristoyl-CoA to lauroyl-CoA	R-HSA-77285	0	2	1	1
399	Beta oxidation of octanoyl-CoA to hexanoyl-CoA	R-HSA-77348	0	3	1	1
400	Beta oxidation of palmitoyl-CoA to myristoyl-CoA	R-HSA-77305	0	2	1	1
401	betaKlotho-mediated ligand binding	R-HSA-1307965	0	3	1	1
402	Bicarbonate transporters	R-HSA-425381	0	2	1	1
403	Bile acid and bile salt metabolism	R-HSA-194068	0	19	1	1
404	Binding and entry of HIV virion	R-HSA-173107	0	4	1	1
405	Binding and Uptake of Ligands by Scavenger Receptors	R-HSA-2173782	0	30	1	1
406	Binding of TCF/LEF:CTNNB1 to target gene promoters	R-HSA-4411364	0	8	1	1
407	Biogenic amines are oxidatively deaminated to aldehydes by MAOA and MAOB	R-HSA-141333	0	2	1	1
408	Biological oxidations	R-HSA-211859	0	74	1	1
409	Biosynthesis of A2E, implicated in retinal degradation	R-HSA-2466712	0	0	1	1
410	Biosynthesis of aspirin-triggered D-series resolvins	R-HSA-9020265	0	1	1	1
411	Biosynthesis of D-series resolvins	R-HSA-9018676	0	2	1	1
412	Biosynthesis of DHA-derived SPMs	R-HSA-9018677	0	11	1	1
413	Biosynthesis of DHA-derived sulfido conjugates	R-HSA-9026395	0	1	1	1
414	Biosynthesis of DPA-derived SPMs	R-HSA-9018683	0	3	1	1
415	Biosynthesis of DPAn-3-derived 13-series resolvins	R-HSA-9026403	0	1	1	1
416	Biosynthesis of DPAn-3-derived maresins	R-HSA-9026290	0	1	1	1
417	Biosynthesis of DPAn-3-derived protectins and resolvins	R-HSA-9026286	0	2	1	1
418	Biosynthesis of DPAn-3 SPMs	R-HSA-9025094	0	3	1	1
419	Biosynthesis of DPAn-6 SPMs	R-HSA-9025106	0	1	1	1
420	Biosynthesis of E-series 18(R)-resolvins	R-HSA-9023661	0	2	1	1
421	Biosynthesis of E-series 18(S)-resolvins	R-HSA-9018896	0	3	1	1
422	Biosynthesis of electrophilic ω-3 PUFA oxo-derivatives	R-HSA-9027604	0	2	1	1
423	Biosynthesis of EPA-derived SPMs	R-HSA-9018679	0	4	1	1
424	Biosynthesis of Lipoxins (LX)	R-HSA-2142700	0	4	1	1
425	Biosynthesis of maresin-like SPMs	R-HSA-9027307	0	5	1	1
426	Biosynthesis of maresin conjugates in tissue regeneration (MCTR)	R-HSA-9026762	0	1	1	1
427	Biosynthesis of maresins	R-HSA-9018682	0	6	1	1
428	Biosynthesis of protectin and resolvin conjugates in tissue regeneration (PCTR and RCTR)	R-HSA-9026766	0	1	1	1
429	Biosynthesis of protectins	R-HSA-9018681	0	3	1	1
430	Biosynthesis of specialized proresolving mediators (SPMs)	R-HSA-9018678	0	12	1	1
431	Biosynthesis of the N-glycan precursor (dolichol lipid-linked oligosaccharide, LLO) and transfer to a nascent protein	R-HSA-446193	0	9	1	1
432	Biotin transport and metabolism	R-HSA-196780	0	4	1	1
433	Blockage of phagosome acidification	R-HSA-9636467	0	1	1	1
434	Blood group systems biosynthesis	R-HSA-9033658	0	1	1	1
435	BMAL1:CLOCK,NPAS2 activates circadian expression	R-HSA-1368108	0	19	1	1
436	Branched-chain amino acid catabolism	R-HSA-70895	0	7	1	1
437	Branched-chain ketoacid dehydrogenase kinase deficiency	R-HSA-9912481	0	5	1	1
438	Breakdown of the nuclear lamina	R-HSA-352238	0	3	1	1
439	brigatinib-resistant ALK mutants	R-HSA-9717319	0	1	1	1
440	Budding	R-HSA-168302	0	0	1	1
441	Budding and maturation of HIV virion	R-HSA-162588	0	13	1	1
442	Butyrate Response Factor 1 (BRF1) binds and destabilizes mRNA	R-HSA-450385	0	10	1	1
443	Butyrophilin (BTN) family interactions	R-HSA-8851680	0	3	1	1
444	C-type lectin receptors (CLRs)	R-HSA-5621481	0	111	1	1
445	C6 deamination of adenosine	R-HSA-75102	0	2	1	1
446	Ca-dependent events	R-HSA-111996	0	36	1	1
447	Ca2+ activated K+ channels	R-HSA-1296052	0	5	1	1
448	Ca2+ pathway	R-HSA-4086398	0	55	1	1
449	Calcineurin activates NFAT	R-HSA-2025928	0	9	1	1
450	Calcitonin-like ligand receptors	R-HSA-419812	0	10	1	1
451	Calmodulin induced events	R-HSA-111933	0	34	1	1
452	Calnexin/calreticulin cycle	R-HSA-901042	0	11	1	1
453	Cam-PDE 1 activation	R-HSA-111957	0	4	1	1
454	CaM pathway	R-HSA-111997	0	34	1	1
455	CaMK IV-mediated phosphorylation of CREB	R-HSA-111932	0	10	1	1
456	Cap-dependent Translation Initiation	R-HSA-72737	0	103	1	1
457	Carboxyterminal post-translational modifications of tubulin	R-HSA-8955332	0	15	1	1
458	Cardiac conduction	R-HSA-5576891	0	79	1	1
459	Cardiogenesis	R-HSA-9733709	0	24	1	1
460	Cargo concentration in the ER	R-HSA-5694530	0	13	1	1
461	Cargo recognition for clathrin-mediated endocytosis	R-HSA-8856825	0	78	1	1
462	Cargo trafficking to the periciliary membrane	R-HSA-5620920	0	24	1	1
463	Carnitine shuttle	R-HSA-200425	0	11	1	1
464	Carnitine synthesis	R-HSA-71262	0	2	1	1
465	CASP8 activity is inhibited	R-HSA-5218900	0	11	1	1
466	Caspase-mediated cleavage of cytoskeletal proteins	R-HSA-264870	0	12	1	1
467	Caspase activation via Death Receptors in the presence of ligand	R-HSA-140534	0	16	1	1
468	Caspase activation via Dependence Receptors in the absence of ligand	R-HSA-418889	0	10	1	1
469	Caspase activation via extrinsic apoptotic signalling pathway	R-HSA-5357769	0	26	1	1
470	Catecholamine biosynthesis	R-HSA-209905	0	3	1	1
471	Cation-coupled Chloride cotransporters	R-HSA-426117	0	4	1	1
472	CD163 mediating an anti-inflammatory response	R-HSA-9662834	0	8	1	1
473	CD209 (DC-SIGN) signaling	R-HSA-5621575	0	21	1	1
474	CD22 mediated BCR regulation	R-HSA-5690714	0	5	1	1
475	CD28 dependent PI3K/Akt signaling	R-HSA-389357	0	27	1	1
476	CD28 dependent Vav1 pathway	R-HSA-389359	0	12	1	1
477	Cdc20:Phospho-APC/C mediated degradation of Cyclin A	R-HSA-174184	0	58	1	1
478	CDC42 GTPase cycle	R-HSA-9013148	0	123	1	1
479	CDC6 association with the ORC:origin complex	R-HSA-68689	0	5	1	1
480	CDH11 homotypic and heterotypic interactions	R-HSA-9833576	0	5	1	1
481	CDK-mediated phosphorylation and removal of Cdc6	R-HSA-69017	0	58	1	1
482	Cell-Cell communication	R-HSA-1500931	0	100	1	1
483	Cell-cell junction organization	R-HSA-421270	0	45	1	1
484	Cell-extracellular matrix interactions	R-HSA-446353	0	15	1	1
485	Cell Cycle Checkpoints	R-HSA-69620	0	198	1	1
486	Cell death signalling via NRAGE, NRIF and NADE	R-HSA-204998	0	68	1	1
487	Cell junction organization	R-HSA-446728	0	69	1	1
488	Cell recruitment (pro-inflammatory response)	R-HSA-9664424	0	24	1	1
489	Cell redox homeostasis	R-HSA-1222541	0	0	1	1
490	Cellular hexose transport	R-HSA-189200	0	7	1	1
491	Cellular response to heat stress	R-HSA-3371556	0	81	1	1
492	Cellular response to hypoxia	R-HSA-1234174	0	57	1	1
493	Cellular response to mitochondrial stress	R-HSA-9840373	0	6	1	1
494	Cellular response to starvation	R-HSA-9711097	0	110	1	1
495	Cellular responses to mechanical stimuli	R-HSA-9855142	0	100	1	1
496	Centrosome maturation	R-HSA-380287	0	42	1	1
497	Ceramide signalling	R-HSA-193681	0	3	1	1
498	ceritinib-resistant ALK mutants	R-HSA-9717323	0	1	1	1
499	cGMP effects	R-HSA-418457	0	11	1	1
500	Chaperone Mediated Autophagy	R-HSA-9613829	0	19	1	1
501	Chk1/Chk2(Cds1) mediated inactivation of Cyclin B:Cdk1 complex	R-HSA-75035	0	15	1	1
502	CHL1 interactions	R-HSA-447041	0	8	1	1
503	Cholesterol biosynthesis	R-HSA-191273	0	7	1	1
504	Cholesterol biosynthesis via desmosterol	R-HSA-6807047	0	1	1	1
505	Cholesterol biosynthesis via lathosterol	R-HSA-6807062	0	1	1	1
506	Choline catabolism	R-HSA-6798163	0	0	1	1
507	Chondroitin sulfate biosynthesis	R-HSA-2022870	0	4	1	1
508	Chondroitin sulfate/dermatan sulfate metabolism	R-HSA-1793185	0	17	1	1
509	ChREBP activates metabolic gene expression	R-HSA-163765	0	6	1	1
510	Chromatin modifications during the maternal to zygotic transition (MZT)	R-HSA-9821002	0	16	1	1
511	Chromosome Maintenance	R-HSA-73886	0	72	1	1
512	Chylomicron assembly	R-HSA-8963888	0	9	1	1
513	Chylomicron clearance	R-HSA-8964026	0	5	1	1
514	Chylomicron remodeling	R-HSA-8963901	0	8	1	1
515	Cilium Assembly	R-HSA-5617833	0	90	1	1
516	Ciprofloxacin ADME	R-HSA-9793528	0	2	1	1
517	Circadian clock	R-HSA-9909396	0	99	1	1
518	Citric acid cycle (TCA cycle)	R-HSA-71403	0	11	1	1
519	Class B/2 (Secretin family receptors)	R-HSA-373080	0	91	1	1
520	Class C/3 (Metabotropic glutamate/pheromone receptors)	R-HSA-420499	0	8	1	1
521	Class I peroxisomal membrane protein import	R-HSA-9603798	0	5	1	1
522	Classical antibody-mediated complement activation	R-HSA-173623	0	6	1	1
523	Classical Kir channels	R-HSA-1296053	0	2	1	1
524	Clathrin-mediated endocytosis	R-HSA-8856828	0	110	1	1
525	Cleavage of the damaged purine	R-HSA-110331	0	17	1	1
526	Cleavage of the damaged pyrimidine	R-HSA-110329	0	22	1	1
527	CLEC7A (Dectin-1) induces NFAT activation	R-HSA-5607763	0	10	1	1
528	CLEC7A (Dectin-1) signaling	R-HSA-5607764	0	86	1	1
529	CLEC7A/inflammasome pathway	R-HSA-5660668	0	6	1	1
530	Co-inhibition by BTLA	R-HSA-9927353	0	5	1	1
531	Co-inhibition by CTLA4	R-HSA-389513	0	21	1	1
532	Co-inhibition by PD-1	R-HSA-389948	0	22	1	1
533	Co-stimulation by CD28	R-HSA-389356	0	48	1	1
534	Co-stimulation by ICOS	R-HSA-9927354	0	11	1	1
535	Cobalamin (Cbl) metabolism	R-HSA-9759218	0	0	1	1
536	Cobalamin (Cbl, vitamin B12) transport and metabolism	R-HSA-196741	0	5	1	1
537	Coenzyme A biosynthesis	R-HSA-196783	0	0	1	1
538	Cohesin Loading onto Chromatin	R-HSA-2470946	0	8	1	1
539	Collagen biosynthesis and modifying enzymes	R-HSA-1650814	0	31	1	1
540	Collagen chain trimerization	R-HSA-8948216	0	24	1	1
541	Collagen degradation	R-HSA-1442490	0	47	1	1
542	Collagen formation	R-HSA-1474290	0	48	1	1
543	Common Pathway of Fibrin Clot Formation	R-HSA-140875	0	21	1	1
544	Competing endogenous RNAs (ceRNAs) regulate PTEN translation	R-HSA-8948700	0	2	1	1
545	Complement cascade	R-HSA-166658	0	45	1	1
546	Complex I biogenesis	R-HSA-6799198	0	11	1	1
547	Complex III assembly	R-HSA-9865881	0	4	1	1
548	Complex IV assembly	R-HSA-9864848	0	2	1	1
549	Condensation of Prometaphase Chromosomes	R-HSA-2514853	0	11	1	1
550	Condensation of Prophase Chromosomes	R-HSA-2299718	0	20	1	1
551	Conjugation of benzoate with glycine	R-HSA-177135	0	0	1	1
552	Conjugation of carboxylic acids	R-HSA-159424	0	0	1	1
553	Conjugation of phenylacetate with glutamine	R-HSA-177162	0	0	1	1
554	Conjugation of salicylate with glycine	R-HSA-177128	0	0	1	1
555	Constitutive Signaling by Aberrant PI3K in Cancer	R-HSA-2219530	0	86	1	1
556	Constitutive Signaling by AKT1 E17K in Cancer	R-HSA-5674400	0	25	1	1
557	Constitutive Signaling by EGFRvIII	R-HSA-5637810	0	15	1	1
558	Constitutive Signaling by Ligand-Responsive EGFR Cancer Variants	R-HSA-1236382	0	19	1	1
559	Constitutive Signaling by NOTCH1 HD Domain Mutants	R-HSA-2691232	0	14	1	1
560	Constitutive Signaling by NOTCH1 HD+PEST Domain Mutants	R-HSA-2894862	0	55	1	1
561	Constitutive Signaling by NOTCH1 PEST Domain Mutants	R-HSA-2644606	0	55	1	1
562	Constitutive Signaling by NOTCH1 t(7;9)(NOTCH1:M1580_K2555) Translocation Mutant	R-HSA-2660826	0	7	1	1
563	Constitutive Signaling by Overexpressed ERBB2	R-HSA-9634285	0	11	1	1
564	Conversion from APC/C:Cdc20 to APC/C:Cdh1 in late anaphase	R-HSA-176407	0	18	1	1
565	Cooperation of PDCL (PhLP1) and TRiC/CCT in G-protein beta folding	R-HSA-6814122	0	29	1	1
566	Cooperation of Prefoldin and TriC/CCT in actin and tubulin folding	R-HSA-389958	0	18	1	1
567	COPI-dependent Golgi-to-ER retrograde traffic	R-HSA-6811434	0	44	1	1
568	COPI-independent Golgi-to-ER retrograde traffic	R-HSA-6811436	0	31	1	1
569	COPI-mediated anterograde transport	R-HSA-6807878	0	48	1	1
570	COPII-mediated vesicle transport	R-HSA-204005	0	25	1	1
571	COX reactions	R-HSA-140180	0	1	1	1
572	Creatine metabolism	R-HSA-71288	0	4	1	1
573	Creation of C4 and C2 activators	R-HSA-166786	0	9	1	1
574	CREB phosphorylation	R-HSA-199920	0	7	1	1
575	CREB1 phosphorylation through NMDA receptor-mediated activation of RAS signaling	R-HSA-442742	0	25	1	1
576	CREB1 phosphorylation through the activation of Adenylate Cyclase	R-HSA-442720	0	12	1	1
577	CREB1 phosphorylation through the activation of CaMKII/CaMKK/CaMKIV cascasde	R-HSA-442729	0	8	1	1
578	CREB3 factors activate genes	R-HSA-8874211	0	8	1	1
579	crenolanib-resistant FLT3 mutants	R-HSA-9702581	0	1	1	1
580	Cristae formation	R-HSA-8949613	0	3	1	1
581	crizotinib-resistant ALK mutants	R-HSA-9717326	0	1	1	1
582	CRMPs in Sema3A signaling	R-HSA-399956	0	14	1	1
583	cRNA Synthesis	R-HSA-192869	0	0	1	1
584	Cross-presentation of particulate exogenous antigens (phagosomes)	R-HSA-1236973	0	8	1	1
585	Cross-presentation of soluble exogenous antigens (endosomes)	R-HSA-1236978	0	38	1	1
586	Crosslinking of collagen fibrils	R-HSA-2243919	0	10	1	1
587	CS/DS degradation	R-HSA-2024101	0	7	1	1
588	CTNNB1 S33 mutants aren't phosphorylated	R-HSA-5358747	0	15	1	1
589	CTNNB1 S37 mutants aren't phosphorylated	R-HSA-5358749	0	15	1	1
590	CTNNB1 S45 mutants aren't phosphorylated	R-HSA-5358751	0	15	1	1
591	CTNNB1 T41 mutants aren't phosphorylated	R-HSA-5358752	0	15	1	1
592	Cyclin A/B1/B2 associated events during G2/M transition	R-HSA-69273	0	27	1	1
593	Cyclin A:Cdk2-associated events at S phase entry	R-HSA-69656	0	72	1	1
594	Cyclin E associated events during G1/S transition	R-HSA-69202	0	70	1	1
595	CYP2E1 reactions	R-HSA-211999	0	4	1	1
596	Cysteine formation from homocysteine	R-HSA-1614603	0	1	1	1
597	Cytochrome c-mediated apoptotic response	R-HSA-111461	0	13	1	1
598	Cytochrome P450 - arranged by substrate type	R-HSA-211897	0	33	1	1
599	Cytosolic iron-sulfur cluster assembly	R-HSA-2564830	0	7	1	1
600	Cytosolic sensors of pathogen-associated DNA	R-HSA-1834949	0	55	1	1
601	Cytosolic sulfonation of small molecules	R-HSA-156584	0	5	1	1
602	Cytosolic tRNA aminoacylation	R-HSA-379716	0	11	1	1
603	DAG and IP3 signaling	R-HSA-1489509	0	39	1	1
604	DAP12 interactions	R-HSA-2172127	0	37	1	1
605	DAP12 signaling	R-HSA-2424491	0	29	1	1
606	DARPP-32 events	R-HSA-180024	0	24	1	1
607	Dasatinib-resistant KIT mutants	R-HSA-9669914	0	1	1	1
608	DCC mediated attractive signaling	R-HSA-418885	0	11	1	1
609	DDX58/IFIH1-mediated induction of interferon-alpha/beta	R-HSA-168928	0	76	1	1
610	Deactivation of the beta-catenin transactivating complex	R-HSA-3769402	0	37	1	1
611	Deadenylation-dependent mRNA decay	R-HSA-429914	0	26	1	1
612	Deadenylation of mRNA	R-HSA-429947	0	12	1	1
613	Dectin-1 mediated noncanonical NF-kB signaling	R-HSA-5607761	0	49	1	1
614	Dectin-2 family	R-HSA-5621480	0	11	1	1
615	Defective ABCA1 causes TGD	R-HSA-5682113	0	2	1	1
616	Defective ABCA12 causes ARCI4B	R-HSA-5682294	0	0	1	1
617	Defective ABCA3 causes SMDP3_5683678	R-HSA-5683678	0	1	1	1
618	Defective ABCA3 causes SMDP3_5688399	R-HSA-5688399	0	1	1	1
619	Defective ABCB11 causes PFIC2 and BRIC2	R-HSA-5678520	0	0	1	1
620	Defective ABCB4 causes PFIC3, ICP3 and GBD1	R-HSA-5678771	0	0	1	1
621	Defective ABCB6 causes MCOPCB7	R-HSA-5683371	0	0	1	1
622	Defective ABCC2 causes DJS	R-HSA-5679001	0	0	1	1
623	Defective ABCC6 causes PXE	R-HSA-5690338	0	0	1	1
624	Defective ABCC8 can cause hypo- and hyper-glycemias	R-HSA-5683177	0	2	1	1
625	Defective ABCC9 causes CMD10, ATFB12 and Cantu syndrome	R-HSA-5678420	0	1	1	1
626	Defective ABCD1 causes ALD	R-HSA-5684045	0	0	1	1
627	Defective ABCD4 causes MAHCJ	R-HSA-5683329	0	0	1	1
628	Defective ABCG5 causes sitosterolemia	R-HSA-5679096	0	1	1	1
629	Defective ABCG8 causes GBD4 and sitosterolemia	R-HSA-5679090	0	1	1	1
630	Defective ACTH causes obesity and POMCD	R-HSA-5579031	0	2	1	1
631	Defective ACY1 causes encephalopathy	R-HSA-5579007	0	0	1	1
632	Defective ADA disrupts (deoxy)adenosine deamination	R-HSA-9734735	0	1	1	1
633	Defective AHCY causes HMAHCHD	R-HSA-5578997	0	0	1	1
634	Defective ALG1 causes CDG-1k	R-HSA-4549380	0	0	1	1
635	Defective ALG11 causes CDG-1p	R-HSA-4551295	0	0	1	1
636	Defective ALG12 causes CDG-1g	R-HSA-4720489	0	0	1	1
637	Defective ALG14 causes ALG14-CMS	R-HSA-5633231	0	0	1	1
638	Defective ALG2 causes CDG-1i	R-HSA-4549349	0	0	1	1
639	Defective ALG3 causes CDG-1d	R-HSA-4720475	0	0	1	1
640	Defective ALG6 causes CDG-1c	R-HSA-4724289	0	0	1	1
641	Defective ALG8 causes CDG-1h	R-HSA-4724325	0	0	1	1
642	Defective ALG9 causes CDG-1l	R-HSA-4720454	0	0	1	1
643	Defective AMN causes MGA1	R-HSA-3359462	0	0	1	1
644	Defective APRT disrupts adenine salvage	R-HSA-9734195	0	1	1	1
645	Defective AVP does not bind AVPR1A,B and causes neurohypophyseal diabetes insipidus (NDI)	R-HSA-5619099	0	3	1	1
646	Defective AVP does not bind AVPR2 and causes neurohypophyseal diabetes insipidus (NDI)	R-HSA-9036092	0	2	1	1
647	Defective B3GALT6 causes EDSP2 and SEMDJL1	R-HSA-4420332	0	13	1	1
648	Defective B3GALTL causes PpS	R-HSA-5083635	0	8	1	1
649	Defective B3GAT3 causes JDSSDHD	R-HSA-3560801	0	13	1	1
650	Defective B4GALT1 causes B4GALT1-CDG (CDG-2d)	R-HSA-3656244	0	3	1	1
651	Defective B4GALT1 causes CDG-2d	R-HSA-4793953	0	1	1	1
652	Defective B4GALT7 causes EDS, progeroid type	R-HSA-3560783	0	13	1	1
653	Defective Base Excision Repair Associated with MUTYH	R-HSA-9605310	0	1	1	1
654	Defective Base Excision Repair Associated with NEIL1	R-HSA-9616334	0	1	1	1
655	Defective Base Excision Repair Associated with NEIL3	R-HSA-9629232	0	0	1	1
656	Defective Base Excision Repair Associated with NTHL1	R-HSA-9616333	0	1	1	1
657	Defective Base Excision Repair Associated with OGG1	R-HSA-9656249	0	1	1	1
658	Defective binding of RB1 mutants to E2F1,(E2F2, E2F3)	R-HSA-9661069	0	17	1	1
659	Defective binding of VWF variant to GPIb:IX:V	R-HSA-9846298	0	7	1	1
660	Defective BTD causes biotidinase deficiency	R-HSA-3371598	0	0	1	1
661	Defective C1GALT1C1 causes TNPS	R-HSA-5083632	0	6	1	1
662	Defective CBLIF causes IFD	R-HSA-3359457	0	0	1	1
663	Defective CD320 causes MMATC	R-HSA-3359485	0	0	1	1
664	Defective CFTR causes cystic fibrosis	R-HSA-5678895	0	39	1	1
665	Defective CHST14 causes EDS, musculocontractural type	R-HSA-3595174	0	4	1	1
666	Defective CHST3 causes SEDCJD	R-HSA-3595172	0	4	1	1
667	Defective CHST6 causes MCDC1	R-HSA-3656225	0	2	1	1
668	Defective CHSY1 causes TPBS	R-HSA-3595177	0	4	1	1
669	Defective cofactor function of FVIIIa variant	R-HSA-9672396	0	3	1	1
670	Defective CP causes aceruloplasminemia (ACERULOP)	R-HSA-5619060	0	1	1	1
671	Defective CSF2RA causes SMDP4	R-HSA-5688890	0	7	1	1
672	Defective CSF2RB causes SMDP5	R-HSA-5688849	0	7	1	1
673	Defective CUBN causes MGA1	R-HSA-3359463	0	0	1	1
674	Defective CYP11A1 causes AICSR	R-HSA-5579026	0	3	1	1
675	Defective CYP11B1 causes AH4	R-HSA-5579017	0	0	1	1
676	Defective CYP11B2 causes CMO-1 deficiency	R-HSA-5579009	0	1	1	1
677	Defective CYP17A1 causes AH5	R-HSA-5579028	0	1	1	1
678	Defective CYP19A1 causes AEXS	R-HSA-5579030	0	1	1	1
679	Defective CYP1B1 causes Glaucoma	R-HSA-5579000	0	0	1	1
680	Defective CYP21A2 causes AH3	R-HSA-5579021	0	0	1	1
681	Defective CYP24A1 causes HCAI	R-HSA-5579010	0	1	1	1
682	Defective CYP26B1 causes RHFCA	R-HSA-5579015	0	0	1	1
683	Defective CYP26C1 causes FFDD4	R-HSA-5579004	0	0	1	1
684	Defective CYP27A1 causes CTX	R-HSA-5578996	0	1	1	1
685	Defective CYP27B1 causes VDDR1A	R-HSA-5579014	0	0	1	1
686	Defective CYP27B1 causes VDDR1B	R-HSA-5579027	0	0	1	1
687	Defective CYP2U1 causes SPG56	R-HSA-5579011	0	0	1	1
688	Defective CYP4F22 causes ARCI5	R-HSA-5579005	0	0	1	1
689	Defective CYP7B1 causes SPG5A and CBAS3	R-HSA-5579013	0	1	1	1
690	Defective DHDDS causes RP59	R-HSA-4755609	0	1	1	1
691	Defective DNA double strand break response due to BARD1 loss of function	R-HSA-9699150	0	2	1	1
692	Defective DNA double strand break response due to BRCA1 loss of function	R-HSA-9663199	0	2	1	1
693	Defective DOLK causes DOLK-CDG	R-HSA-4755583	0	0	1	1
694	Defective DPAGT1 causes CDG-1j, CMSTA2	R-HSA-4549356	0	0	1	1
695	Defective DPM1 causes DPM1-CDG	R-HSA-4717374	0	1	1	1
696	Defective DPM2 causes DPM2-CDG	R-HSA-4719377	0	1	1	1
697	Defective DPM3 causes DPM3-CDG	R-HSA-4719360	0	1	1	1
698	Defective EXT1 causes exostoses 1, TRPS2 and CHDS	R-HSA-3656253	0	9	1	1
699	Defective EXT2 causes exostoses 2	R-HSA-3656237	0	9	1	1
700	Defective F8 accelerates dissociation of the A2 domain	R-HSA-9672387	0	1	1	1
701	Defective F8 binding to the cell membrane	R-HSA-9672395	0	1	1	1
702	Defective F8 binding to von Willebrand factor	R-HSA-9672393	0	2	1	1
703	Defective F8 cleavage by thrombin	R-HSA-9672391	0	3	1	1
704	Defective F8 secretion	R-HSA-9672397	0	1	1	1
705	Defective F8 sulfation at Y1699	R-HSA-9674519	0	1	1	1
706	Defective F9 activation	R-HSA-9673221	0	6	1	1
707	Defective F9 secretion	R-HSA-9673218	0	1	1	1
708	Defective F9 variant does not activate FX	R-HSA-9673202	0	3	1	1
709	Defective factor IX causes hemophilia B	R-HSA-9668250	0	9	1	1
710	Defective factor IX causes thrombophilia	R-HSA-9672383	0	3	1	1
711	Defective factor VIII causes hemophilia A	R-HSA-9662001	0	5	1	1
712	Defective factor XII causes hereditary angioedema	R-HSA-9657688	0	3	1	1
713	Defective FMO3 causes TMAU	R-HSA-5579019	0	0	1	1
714	Defective GALE causes EDG	R-HSA-5609977	0	0	1	1
715	Defective GALK1 causes GALCT2	R-HSA-5609976	0	1	1	1
716	Defective GALM causes GALAC4	R-HSA-9931929	0	1	1	1
717	Defective GALNT12 causes CRCS1	R-HSA-5083636	0	6	1	1
718	Defective GALNT3 causes HFTC	R-HSA-5083625	0	6	1	1
719	Defective GALT can cause GALCT	R-HSA-5609978	0	0	1	1
720	Defective gamma-carboxylation of F9	R-HSA-9673240	0	2	1	1
721	Defective GCK causes maturity-onset diabetes of the young 2 (MODY2)	R-HSA-5619073	0	1	1	1
722	Defective GCLC causes HAGGSD	R-HSA-5578999	0	2	1	1
723	Defective GFPT1 causes CMSTA1	R-HSA-4085023	0	1	1	1
724	Defective GGT1 causes GLUTH	R-HSA-5579022	0	0	1	1
725	Defective GGT1 in aflatoxin detoxification causes GLUTH	R-HSA-9035968	0	0	1	1
726	Defective GNE causes sialuria, NK and IBM2	R-HSA-4085011	0	0	1	1
727	Defective GSS causes GSS deficiency	R-HSA-5579006	0	1	1	1
728	Defective HDR through Homologous Recombination Repair (HRR) due to PALB2 loss of BRCA1 binding function	R-HSA-9704331	0	18	1	1
729	Defective HDR through Homologous Recombination Repair (HRR) due to PALB2 loss of BRCA2/RAD51/RAD51C binding function	R-HSA-9704646	0	18	1	1
730	Defective HEXA causes GM2G1	R-HSA-3656234	0	0	1	1
731	Defective HEXB causes GM2G2	R-HSA-3656248	0	0	1	1
732	Defective HK1 causes hexokinase deficiency (HK deficiency)	R-HSA-5619056	0	1	1	1
733	Defective HLCS causes multiple carboxylase deficiency	R-HSA-3371599	0	3	1	1
734	Defective homologous recombination repair (HRR) due to BRCA1 loss of function	R-HSA-9701192	0	18	1	1
735	Defective homologous recombination repair (HRR) due to BRCA2 loss of function	R-HSA-9701190	0	32	1	1
736	Defective homologous recombination repair (HRR) due to PALB2 loss of function	R-HSA-9701193	0	18	1	1
737	Defective HPRT1 disrupts guanine and hypoxanthine salvage	R-HSA-9734281	0	0	1	1
738	Defective Inhibition of DNA Recombination at Telomere	R-HSA-9670621	0	2	1	1
739	Defective Inhibition of DNA Recombination at Telomere Due to ATRX Mutations	R-HSA-9670615	0	2	1	1
740	Defective Inhibition of DNA Recombination at Telomere Due to DAXX Mutations	R-HSA-9670613	0	2	1	1
741	Defective Intrinsic Pathway for Apoptosis	R-HSA-9734009	0	24	1	1
742	Defective Intrinsic Pathway for Apoptosis Due to p14ARF Loss of Function	R-HSA-9645722	0	2	1	1
743	Defective LARGE causes MDDGA6 and MDDGB6	R-HSA-5083627	0	1	1	1
744	Defective LFNG causes SCDO3	R-HSA-5083630	0	5	1	1
745	Defective MAN1B1 causes MRT15	R-HSA-4793950	0	0	1	1
746	Defective MAOA causes BRUNS	R-HSA-5579012	0	1	1	1
747	Defective MAT1A causes MATD	R-HSA-5579024	0	1	1	1
748	Defective MGAT2 causes CDG-2a	R-HSA-4793952	0	0	1	1
749	Defective Mismatch Repair Associated With MLH1	R-HSA-5545483	0	2	1	1
750	Defective Mismatch Repair Associated With MSH2	R-HSA-5632928	0	2	1	1
751	Defective Mismatch Repair Associated With MSH3	R-HSA-5632927	0	1	1	1
752	Defective Mismatch Repair Associated With MSH6	R-HSA-5632968	0	2	1	1
753	Defective Mismatch Repair Associated With PMS2	R-HSA-5632987	0	2	1	1
754	Defective MMAA causes MMA, cblA type	R-HSA-3359475	0	0	1	1
755	Defective MMAB causes MMA, cblB type	R-HSA-3359471	0	0	1	1
756	Defective MMACHC causes MAHCC	R-HSA-3359474	0	0	1	1
757	Defective MMADHC causes MMAHCD	R-HSA-3359473	0	0	1	1
758	Defective MOGS causes CDG-2b	R-HSA-4793954	0	0	1	1
759	Defective MPDU1 causes CDG-1f	R-HSA-4687000	0	0	1	1
760	Defective MPI causes MPI-CDG	R-HSA-4043916	0	0	1	1
761	Defective MTR causes HMAG	R-HSA-3359469	0	0	1	1
762	Defective MTRR causes HMAE	R-HSA-3359467	0	0	1	1
763	Defective MUT causes MMAM	R-HSA-3359478	0	0	1	1
764	Defective MUTYH substrate binding	R-HSA-9608287	0	1	1	1
765	Defective MUTYH substrate processing	R-HSA-9608290	0	1	1	1
766	Defective NEU1 causes sialidosis	R-HSA-4341670	0	1	1	1
767	Defective NTHL1 substrate binding	R-HSA-9630222	0	1	1	1
768	Defective NTHL1 substrate processing	R-HSA-9630221	0	1	1	1
769	Defective OGG1 Localization	R-HSA-9657050	0	1	1	1
770	Defective OGG1 Substrate Binding	R-HSA-9656255	0	1	1	1
771	Defective OGG1 Substrate Processing	R-HSA-9656256	0	1	1	1
772	Defective OPLAH causes OPLAHD	R-HSA-5578998	0	0	1	1
773	Defective PAPSS2 causes SEMD-PA	R-HSA-3560796	0	0	1	1
774	Defective PGM1 causes PGM1-CDG	R-HSA-5609974	0	1	1	1
775	Defective PMM2 causes PMM2-CDG	R-HSA-4043911	0	1	1	1
776	Defective PNP disrupts phosphorolysis of (deoxy)guanosine and (deoxy)inosine	R-HSA-9735763	0	0	1	1
777	Defective POMGNT1 causes MDDGA3, MDDGB3 and MDDGC3	R-HSA-5083628	0	1	1	1
778	Defective POMT1 causes MDDGA1, MDDGB1 and MDDGC1	R-HSA-5083633	0	1	1	1
779	Defective POMT2 causes MDDGA2, MDDGB2 and MDDGC2	R-HSA-5083629	0	1	1	1
780	Defective pro-SFTPB causes SMDP1 and RDS	R-HSA-5688031	0	1	1	1
781	Defective pro-SFTPC causes SMDP2 and RDS	R-HSA-5688354	0	1	1	1
782	Defective pyroptosis	R-HSA-9710421	0	20	1	1
783	Defective regulation of TLR7 by endogenous ligand	R-HSA-9824856	0	1	1	1
784	Defective RFT1 causes CDG-1n	R-HSA-4570571	0	0	1	1
785	Defective RHAG causes regulator type Rh-null hemolytic anemia (RHN)	R-HSA-5619042	0	0	1	1
786	Defective RIPK1-mediated regulated necrosis	R-HSA-9693928	0	7	1	1
787	Defective SERPING1 causes hereditary angioedema	R-HSA-9657689	0	3	1	1
788	Defective SFTPA2 causes IPF	R-HSA-5687868	0	1	1	1
789	Defective SLC11A2 causes hypochromic microcytic anemia, with iron overload 1 (AHMIO1)	R-HSA-5619048	0	1	1	1
790	Defective SLC12A1 causes Bartter syndrome 1 (BS1)	R-HSA-5619104	0	1	1	1
791	Defective SLC12A3 causes Gitelman syndrome (GS)	R-HSA-5619087	0	1	1	1
792	Defective SLC12A6 causes agenesis of the corpus callosum, with peripheral neuropathy (ACCPN)	R-HSA-5619039	0	1	1	1
793	Defective SLC16A1 causes symptomatic deficiency in lactate transport (SDLT)	R-HSA-5619070	0	1	1	1
794	Defective SLC17A5 causes Salla disease (SD) and ISSD	R-HSA-5619035	0	0	1	1
795	Defective SLC17A8 causes autosomal dominant deafness 25 (DFNA25)	R-HSA-5619076	0	0	1	1
796	Defective SLC1A1 is implicated in schizophrenia 18 (SCZD18) and dicarboxylic aminoaciduria (DCBXA)	R-HSA-5619067	0	0	1	1
797	Defective SLC1A3 causes episodic ataxia 6 (EA6)	R-HSA-5619062	0	1	1	1
798	Defective SLC20A2 causes idiopathic basal ganglia calcification 1 (IBGC1)	R-HSA-5619111	0	0	1	1
799	Defective SLC22A12 causes renal hypouricemia 1 (RHUC1)	R-HSA-5619071	0	0	1	1
800	Defective SLC22A18 causes lung cancer (LNCR) and embryonal rhabdomyosarcoma 1 (RMSE1)	R-HSA-5619066	0	1	1	1
801	Defective SLC22A5 causes systemic primary carnitine deficiency (CDSP)	R-HSA-5619053	0	0	1	1
802	Defective SLC24A1 causes congenital stationary night blindness 1D (CSNB1D)	R-HSA-5619077	0	0	1	1
803	Defective SLC24A4 causes hypomineralized amelogenesis imperfecta (AI)	R-HSA-5619055	0	0	1	1
804	Defective SLC24A5 causes oculocutaneous albinism 6 (OCA6)	R-HSA-5619036	0	0	1	1
805	Defective SLC26A2 causes chondrodysplasias	R-HSA-3560792	0	0	1	1
806	Defective SLC26A3 causes congenital secretory chloride diarrhea 1 (DIAR1)	R-HSA-5619085	0	1	1	1
807	Defective SLC26A4 causes Pendred syndrome (PDS)	R-HSA-5619046	0	1	1	1
808	Defective SLC27A4 causes ichthyosis prematurity syndrome (IPS)	R-HSA-5619108	0	1	1	1
809	Defective SLC29A3 causes histiocytosis-lymphadenopathy plus syndrome (HLAS)	R-HSA-5619063	0	0	1	1
810	Defective SLC2A1 causes GLUT1 deficiency syndrome 1 (GLUT1DS1)	R-HSA-5619043	0	1	1	1
811	Defective SLC2A10 causes arterial tortuosity syndrome (ATS)	R-HSA-5619068	0	0	1	1
812	Defective SLC2A2 causes Fanconi-Bickel syndrome (FBS)	R-HSA-5619098	0	1	1	1
813	Defective SLC2A9 causes hypouricemia renal 2 (RHUC2)	R-HSA-5619047	0	0	1	1
814	Defective SLC33A1 causes spastic paraplegia 42 (SPG42)	R-HSA-5619061	0	0	1	1
815	Defective SLC34A1 causes hypophosphatemic nephrolithiasis/osteoporosis 1 (NPHLOP1)	R-HSA-5619040	0	0	1	1
816	Defective SLC34A2 causes PALM	R-HSA-5687583	0	0	1	1
817	Defective SLC34A2 causes pulmonary alveolar microlithiasis (PALM)	R-HSA-5619045	0	0	1	1
818	Defective SLC34A3 causes Hereditary hypophosphatemic rickets with hypercalciuria (HHRH)	R-HSA-5619097	0	0	1	1
819	Defective SLC35A1 causes congenital disorder of glycosylation 2F (CDG2F)_5619037	R-HSA-5619037	0	0	1	1
820	Defective SLC35A1 causes congenital disorder of glycosylation 2F (CDG2F)_5663020	R-HSA-5663020	0	0	1	1
821	Defective SLC35A2 causes congenital disorder of glycosylation 2M (CDG2M)	R-HSA-5619072	0	0	1	1
822	Defective SLC35A3 causes arthrogryposis, mental retardation, and seizures (AMRS)	R-HSA-5619083	0	0	1	1
823	Defective SLC35C1 causes congenital disorder of glycosylation 2C (CDG2C)	R-HSA-5619078	0	0	1	1
824	Defective SLC35D1 causes SCHBCKD	R-HSA-5579020	0	0	1	1
825	Defective SLC36A2 causes iminoglycinuria (IG) and hyperglycinuria (HG)	R-HSA-5619041	0	0	1	1
826	Defective SLC39A4 causes acrodermatitis enteropathica, zinc-deficiency type (AEZ)	R-HSA-5619088	0	0	1	1
827	Defective SLC3A1 causes cystinuria (CSNU)	R-HSA-5619113	0	0	1	1
828	Defective SLC40A1 causes hemochromatosis 4 (HFE4) (duodenum)	R-HSA-5655799	0	0	1	1
829	Defective SLC40A1 causes hemochromatosis 4 (HFE4) (macrophages)	R-HSA-5619049	0	1	1	1
830	Defective SLC4A1 causes hereditary spherocytosis type 4 (HSP4), distal renal tubular acidosis (dRTA) and dRTA with hemolytic anemia (dRTA-HA)	R-HSA-5619050	0	1	1	1
831	Defective SLC4A4 causes renal tubular acidosis, proximal, with ocular abnormalities and mental retardation (pRTA-OA)	R-HSA-5619054	0	0	1	1
832	Defective SLC5A1 causes congenital glucose/galactose malabsorption (GGM)	R-HSA-5656364	0	0	1	1
833	Defective SLC5A2 causes renal glucosuria (GLYS1)	R-HSA-5658208	0	0	1	1
834	Defective SLC5A5 causes thyroid dyshormonogenesis 1 (TDH1)	R-HSA-5619096	0	1	1	1
835	Defective SLC5A7 causes distal hereditary motor neuronopathy 7A (HMN7A)_5619114	R-HSA-5619114	0	1	1	1
836	Defective SLC5A7 causes distal hereditary motor neuronopathy 7A (HMN7A)_5658471	R-HSA-5658471	0	1	1	1
837	Defective SLC6A18 may confer susceptibility to iminoglycinuria and/or hyperglycinuria_5619079	R-HSA-5619079	0	0	1	1
838	Defective SLC6A18 may confer susceptibility to iminoglycinuria and/or hyperglycinuria_5659729	R-HSA-5659729	0	0	1	1
839	Defective SLC6A19 causes Hartnup disorder (HND)_5619044	R-HSA-5619044	0	0	1	1
840	Defective SLC6A19 causes Hartnup disorder (HND)_5659735	R-HSA-5659735	0	0	1	1
841	Defective SLC6A2 causes orthostatic intolerance (OI)	R-HSA-5619109	0	0	1	1
842	Defective SLC6A3 causes Parkinsonism-dystonia infantile (PKDYS)_5619081	R-HSA-5619081	0	1	1	1
843	Defective SLC6A3 causes Parkinsonism-dystonia infantile (PKDYS)_5660724	R-HSA-5660724	0	1	1	1
844	Defective SLC6A5 causes hyperekplexia 3 (HKPX3)	R-HSA-5619089	0	0	1	1
845	Defective SLC7A7 causes lysinuric protein intolerance (LPI)	R-HSA-5660862	0	1	1	1
846	Defective SLC7A9 causes cystinuria (CSNU)	R-HSA-5660883	0	0	1	1
847	Defective SLC9A6 causes X-linked, syndromic mental retardation,, Christianson type (MRXSCH)	R-HSA-5619092	0	0	1	1
848	Defective SLC9A9 causes autism 16 (AUTS16)	R-HSA-5619052	0	0	1	1
849	Defective SLCO1B1 causes hyperbilirubinemia, Rotor type (HBLRR)	R-HSA-5619110	0	1	1	1
850	Defective SLCO1B3 causes hyperbilirubinemia, Rotor type (HBLRR)	R-HSA-5619058	0	0	1	1
851	Defective SLCO2A1 causes primary, autosomal recessive hypertrophic osteoarthropathy 2 (PHOAR2)	R-HSA-5619095	0	0	1	1
852	Defective SRD5A3 causes SRD5A3-CDG, KHRZ	R-HSA-4755579	0	0	1	1
853	Defective ST3GAL3 causes MCT12 and EIEE15	R-HSA-3656243	0	2	1	1
854	Defective TBXAS1 causes GHDD	R-HSA-5579032	0	0	1	1
855	Defective TCN2 causes TCN2 deficiency	R-HSA-3359454	0	0	1	1
856	Defective TPMT causes TPMT deficiency	R-HSA-5578995	0	0	1	1
857	Defective TPR may confer susceptibility towards thyroid papillary carcinoma (TPC)	R-HSA-5619107	0	25	1	1
858	Defective translocation of RB1 mutants to the nucleus	R-HSA-9661070	0	1	1	1
859	Defective UGT1A1 causes hyperbilirubinemia	R-HSA-5579002	0	0	1	1
860	Defective UGT1A4 causes hyperbilirubinemia	R-HSA-5579016	0	0	1	1
861	Defective visual phototransduction due to ABCA4 loss of function	R-HSA-9918454	0	0	1	1
862	Defective visual phototransduction due to LRAT loss of function	R-HSA-9918442	0	1	1	1
863	Defective visual phototransduction due to OPN1LW loss of function	R-HSA-9918450	0	0	1	1
864	Defective visual phototransduction due to OPN1MW loss of function	R-HSA-9918436	0	1	1	1
865	Defective visual phototransduction due to OPN1SW loss of function	R-HSA-9918443	0	0	1	1
866	Defective visual phototransduction due to RDH12 loss of function	R-HSA-9918440	0	0	1	1
867	Defective visual phototransduction due to RDH5 loss of function	R-HSA-9918438	0	0	1	1
868	Defective visual phototransduction due to STRA6 loss of function	R-HSA-9918449	0	1	1	1
869	Defective VWF binding to collagen type I	R-HSA-9845622	0	3	1	1
870	Defective VWF cleavage by ADAMTS13 variant	R-HSA-9845621	0	4	1	1
871	Defects in biotin (Btn) metabolism	R-HSA-3323169	0	3	1	1
872	Defects in cobalamin (B12) metabolism	R-HSA-3296469	0	0	1	1
873	Defects in vitamin and cofactor metabolism	R-HSA-3296482	0	3	1	1
874	Defects of contact activation system (CAS) and kallikrein/kinin system (KKS)	R-HSA-9651496	0	14	1	1
875	Defects of platelet adhesion to exposed collagen	R-HSA-9823587	0	8	1	1
876	Defensins	R-HSA-1461973	0	11	1	1
877	Degradation of AXIN	R-HSA-4641257	0	42	1	1
878	Degradation of beta-catenin by the destruction complex	R-HSA-195253	0	70	1	1
879	Degradation of CRY and PER proteins	R-HSA-9932298	0	47	1	1
880	Degradation of cysteine and homocysteine	R-HSA-1614558	0	2	1	1
881	Degradation of DVL	R-HSA-4641258	0	43	1	1
882	Degradation of GABA	R-HSA-916853	0	0	1	1
883	Degradation of GLI1 by the proteasome	R-HSA-5610780	0	47	1	1
884	Degradation of GLI2 by the proteasome	R-HSA-5610783	0	47	1	1
885	Degradation of the extracellular matrix	R-HSA-1474228	0	91	1	1
886	Deletions in the AMER1 gene destabilize the destruction complex	R-HSA-5467343	0	1	1	1
887	Deletions in the AXIN1 gene destabilize the destruction complex	R-HSA-5467345	0	1	1	1
888	Depolymerization of the Nuclear Lamina	R-HSA-4419969	0	10	1	1
889	Deposition of new CENPA-containing nucleosomes at the centromere	R-HSA-606279	0	18	1	1
890	Depurination	R-HSA-73927	0	17	1	1
891	Depyrimidination	R-HSA-73928	0	22	1	1
892	Deregulated CDK5 triggers multiple neurodegenerative pathways in Alzheimer's disease models	R-HSA-8862803	0	21	1	1
893	Dermatan sulfate biosynthesis	R-HSA-2022923	0	4	1	1
894	Detoxification of Reactive Oxygen Species	R-HSA-3299685	0	26	1	1
895	Deubiquitination	R-HSA-5688426	0	178	1	1
896	Developmental Cell Lineages	R-HSA-9734767	0	28	1	1
897	Developmental Cell Lineages of the Exocrine Pancreas	R-HSA-9820448	0	28	1	1
898	Developmental Lineage of Multipotent Pancreatic Progenitor Cells	R-HSA-9937080	0	5	1	1
899	Developmental Lineage of Pancreatic Ductal Cells	R-HSA-9925563	0	23	1	1
900	DEx/H-box helicases activate type I IFN and inflammatory cytokines production	R-HSA-3134963	0	7	1	1
901	Differentiation of Keratinocytes in Interfollicular Epidermis in Mammalian Skin	R-HSA-9725554	0	1	1	1
902	Digestion	R-HSA-8935690	0	8	1	1
903	Digestion and absorption	R-HSA-8963743	0	9	1	1
904	Digestion of dietary carbohydrate	R-HSA-189085	0	2	1	1
905	Digestion of dietary lipid	R-HSA-192456	0	1	1	1
906	Dimerization of procaspase-8	R-HSA-69416	0	11	1	1
907	Disassembly of the destruction complex and recruitment of AXIN to the membrane	R-HSA-4641262	0	31	1	1
908	Diseases associated with glycosaminoglycan metabolism	R-HSA-3560782	0	16	1	1
909	Diseases associated with glycosylation precursor biosynthesis	R-HSA-5609975	0	7	1	1
910	Diseases associated with N-glycosylation of proteins	R-HSA-3781860	0	2	1	1
911	Diseases associated with O-glycosylation of proteins	R-HSA-3906995	0	21	1	1
912	Diseases associated with surfactant metabolism	R-HSA-5687613	0	8	1	1
913	Diseases associated with the TLR signaling cascade	R-HSA-5602358	0	31	1	1
914	Diseases associated with visual transduction	R-HSA-2474795	0	3	1	1
915	Diseases of Base Excision Repair	R-HSA-9605308	0	4	1	1
916	Diseases of branched-chain amino acid catabolism	R-HSA-9865118	0	5	1	1
917	Diseases of carbohydrate metabolism	R-HSA-5663084	0	20	1	1
918	Diseases of cellular response to stress	R-HSA-9675132	0	3	1	1
919	Diseases of Cellular Senescence	R-HSA-9630747	0	3	1	1
920	Diseases of DNA Double-Strand Break Repair	R-HSA-9675136	0	32	1	1
921	Diseases of DNA repair	R-HSA-9675135	0	40	1	1
922	Diseases of glycosylation	R-HSA-3781865	0	45	1	1
923	Diseases of hemostasis	R-HSA-9671793	0	17	1	1
924	Diseases of Immune System	R-HSA-5260271	0	31	1	1
925	Diseases of metabolism	R-HSA-5668914	0	99	1	1
926	Diseases of Mismatch Repair (MMR)	R-HSA-5423599	0	4	1	1
927	Diseases of mitochondrial beta oxidation	R-HSA-9759774	0	0	1	1
928	Diseases of mitotic cell cycle	R-HSA-9675126	0	36	1	1
929	Diseases of nucleotide metabolism	R-HSA-9735804	0	2	1	1
930	Diseases of programmed cell death	R-HSA-9645723	0	51	1	1
931	Diseases of propionyl-CoA catabolism	R-HSA-9759785	0	0	1	1
932	Diseases of Telomere Maintenance	R-HSA-9673013	0	2	1	1
933	Diseases of the neuronal system	R-HSA-9675143	0	3	1	1
934	Disinhibition of SNARE formation	R-HSA-114516	0	4	1	1
935	Disorders of Developmental Biology	R-HSA-9675151	0	11	1	1
936	Disorders of Nervous System Development	R-HSA-9697154	0	11	1	1
937	Disorders of transmembrane transporters	R-HSA-5619115	0	94	1	1
938	Displacement of DNA glycosylase by APEX1	R-HSA-110357	0	9	1	1
939	Dissolution of Fibrin Clot	R-HSA-75205	0	12	1	1
940	DNA Damage Bypass	R-HSA-73893	0	42	1	1
941	DNA Damage Recognition in GG-NER	R-HSA-5696394	0	21	1	1
942	DNA Damage Reversal	R-HSA-73942	0	2	1	1
943	DNA Damage/Telomere Stress Induced Senescence	R-HSA-2559586	0	38	1	1
944	DNA Double-Strand Break Repair	R-HSA-5693532	0	115	1	1
945	DNA Double Strand Break Response	R-HSA-5693606	0	47	1	1
946	DNA methylation	R-HSA-5334118	0	13	1	1
947	DNA Repair	R-HSA-73894	0	228	1	1
948	DNA Replication	R-HSA-69306	0	114	1	1
949	DNA replication initiation	R-HSA-68952	0	6	1	1
950	DNA Replication Pre-Initiation	R-HSA-69002	0	91	1	1
951	DNA strand elongation	R-HSA-69190	0	27	1	1
952	Dopamine clearance from the synaptic cleft	R-HSA-379401	0	3	1	1
953	Dopamine Neurotransmitter Release Cycle	R-HSA-212676	0	14	1	1
954	Dopamine receptors	R-HSA-390651	0	5	1	1
955	Downregulation of ERBB2 signaling	R-HSA-8863795	0	28	1	1
956	Downregulation of ERBB2:ERBB3 signaling	R-HSA-1358803	0	13	1	1
957	Downregulation of ERBB4 signaling	R-HSA-1253288	0	9	1	1
958	Downregulation of SMAD2/3:SMAD4 transcriptional activity	R-HSA-2173795	0	29	1	1
959	Downregulation of TGF-beta receptor signaling	R-HSA-2173788	0	25	1	1
960	Downstream signaling events of B Cell Receptor (BCR)	R-HSA-1168372	0	68	1	1
961	Downstream signaling of activated FGFR1	R-HSA-5654687	0	28	1	1
962	Downstream signaling of activated FGFR2	R-HSA-5654696	0	30	1	1
963	Downstream signaling of activated FGFR3	R-HSA-5654708	0	25	1	1
964	Downstream signaling of activated FGFR4	R-HSA-5654716	0	27	1	1
965	Downstream TCR signaling	R-HSA-202424	0	83	1	1
966	Drug-mediated inhibition of CDK4/CDK6 activity	R-HSA-9754119	0	5	1	1
967	Drug-mediated inhibition of ERBB2 signaling	R-HSA-9652282	0	4	1	1
968	Drug-mediated inhibition of MET activation	R-HSA-9734091	0	2	1	1
969	Drug ADME	R-HSA-9748784	0	39	1	1
970	Drug resistance in ERBB2 KD mutants	R-HSA-9665230	0	4	1	1
971	Drug resistance in ERBB2 TMD/JMD mutants	R-HSA-9665737	0	4	1	1
972	Drug resistance of ALK mutants	R-HSA-9700649	0	1	1	1
973	Drug resistance of FLT3 mutants	R-HSA-9702506	0	1	1	1
974	Drug resistance of KIT mutants	R-HSA-9669937	0	1	1	1
975	Drug resistance of PDGFR mutants	R-HSA-9674415	0	1	1	1
976	DSCAM interactions	R-HSA-376172	0	3	1	1
977	Dual Incision in GG-NER	R-HSA-5696400	0	36	1	1
978	Dual incision in TC-NER	R-HSA-6782135	0	54	1	1
979	E2F-enabled inhibition of pre-replication complex formation	R-HSA-113507	0	6	1	1
980	E2F mediated regulation of DNA replication	R-HSA-113510	0	19	1	1
981	Early Phase of HIV Life Cycle	R-HSA-162594	0	14	1	1
982	Early SARS-CoV-2 Infection Events	R-HSA-9772572	0	28	1	1
983	ECM proteoglycans	R-HSA-3000178	0	65	1	1
984	Effects of PIP2 hydrolysis	R-HSA-114508	0	16	1	1
985	EGFR downregulation	R-HSA-182971	0	30	1	1
986	EGFR interacts with phospholipase C-gamma	R-HSA-212718	0	9	1	1
987	EGFR Transactivation by Gastrin	R-HSA-2179392	0	9	1	1
988	EGR2 and SOX10-mediated initiation of Schwann cell myelination	R-HSA-9619665	0	23	1	1
989	Eicosanoid ligand-binding receptors	R-HSA-391903	0	14	1	1
990	Eicosanoids	R-HSA-211979	0	3	1	1
991	Elastic fibre formation	R-HSA-1566948	0	30	1	1
992	Electric Transmission Across Gap Junctions	R-HSA-112303	0	1	1	1
993	Electron transport from NADPH to Ferredoxin	R-HSA-2395516	0	2	1	1
994	Elevation of cytosolic Ca2+ levels	R-HSA-139853	0	10	1	1
995	EML4 and NUDC in mitotic spindle formation	R-HSA-9648025	0	72	1	1
996	Endogenous sterols	R-HSA-211976	0	18	1	1
997	Endosomal Sorting Complex Required For Transport (ESCRT)	R-HSA-917729	0	14	1	1
998	Endosomal/Vacuolar pathway	R-HSA-1236977	0	10	1	1
999	Energy dependent regulation of mTOR by LKB1-AMPK	R-HSA-380972	0	24	1	1
1000	Enhanced binding of GP1BA variant to VWF multimer:collagen	R-HSA-9845620	0	7	1	1
1001	Enhanced cleavage of VWF variant by ADAMTS13	R-HSA-9845619	0	4	1	1
1002	eNOS activation	R-HSA-203615	0	7	1	1
1003	Entry of Influenza Virion into Host Cell via Endocytosis	R-HSA-168275	0	2	1	1
1004	Enzymatic degradation of dopamine by COMT	R-HSA-379397	0	2	1	1
1005	Enzymatic degradation of Dopamine by monoamine oxidase	R-HSA-379398	0	2	1	1
1006	EPH-ephrin mediated repulsion of cells	R-HSA-3928665	0	50	1	1
1007	EPH-Ephrin signaling	R-HSA-2682334	0	88	1	1
1008	EPHA-mediated growth cone collapse	R-HSA-3928663	0	25	1	1
1009	EPHB-mediated forward signaling	R-HSA-3928662	0	42	1	1
1010	Ephrin signaling	R-HSA-3928664	0	19	1	1
1011	Epigenetic regulation by WDR5-containing histone modifying complexes	R-HSA-9917777	0	72	1	1
1012	Epigenetic regulation of adipogenesis genes by MLL3 and MLL4 complexes	R-HSA-9851695	0	56	1	1
1013	Epigenetic regulation of gene expression	R-HSA-212165	0	160	1	1
1014	Epigenetic regulation of gene expression by MLL3 and MLL4 complexes	R-HSA-9818564	0	56	1	1
1015	Epithelial-Mesenchymal Transition (EMT) during gastrulation	R-HSA-9758919	0	7	1	1
1016	ER-Phagosome pathway	R-HSA-1236974	0	73	1	1
1017	ER Quality Control Compartment (ERQC)	R-HSA-901032	0	7	1	1
1018	ER to Golgi Anterograde Transport	R-HSA-199977	0	65	1	1
1019	ERBB2 Activates PTK6 Signaling	R-HSA-8847993	0	13	1	1
1020	ERBB2 Regulates Cell Motility	R-HSA-6785631	0	15	1	1
1021	ERCC6 (CSB) and EHMT2 (G9a) positively regulate rRNA expression	R-HSA-427389	0	21	1	1
1022	Erythrocytes take up carbon dioxide and release oxygen	R-HSA-1237044	0	6	1	1
1023	Erythrocytes take up oxygen and release carbon dioxide	R-HSA-1247673	0	6	1	1
1024	Escape of Mtb from the phagocyte	R-HSA-9637679	0	0	1	1
1025	ESR-mediated signaling	R-HSA-8939211	0	154	1	1
1026	Essential fructosuria	R-HSA-5657562	0	0	1	1
1027	Essential pentosuria	R-HSA-5662853	0	0	1	1
1028	Establishment of Sister Chromatid Cohesion	R-HSA-2468052	0	9	1	1
1029	Estrogen-dependent gene expression	R-HSA-9018519	0	86	1	1
1030	Estrogen-dependent nuclear events downstream of ESR-membrane signaling	R-HSA-9634638	0	24	1	1
1031	Estrogen-stimulated signaling through PRKCZ	R-HSA-9634635	0	6	1	1
1032	Estrogen biosynthesis	R-HSA-193144	0	2	1	1
1033	Ethanol oxidation	R-HSA-71384	0	5	1	1
1034	Eukaryotic Translation Elongation	R-HSA-156842	0	77	1	1
1035	Eukaryotic Translation Initiation	R-HSA-72613	0	103	1	1
1036	Eukaryotic Translation Termination	R-HSA-72764	0	73	1	1
1037	Evasion by RSV of host interferon responses	R-HSA-9833109	0	34	1	1
1038	Evasion of Oncogene Induced Senescence Due to Defective p16INK4A binding to CDK4	R-HSA-9630791	0	2	1	1
1039	Evasion of Oncogene Induced Senescence Due to Defective p16INK4A binding to CDK4 and CDK6	R-HSA-9630794	0	3	1	1
1040	Evasion of Oncogene Induced Senescence Due to p14ARF Defects	R-HSA-9646303	0	1	1	1
1041	Evasion of Oncogene Induced Senescence Due to p16INK4A Defects	R-HSA-9630750	0	3	1	1
1042	Evasion of Oxidative Stress Induced Senescence Due to Defective p16INK4A binding to CDK4	R-HSA-9632697	0	2	1	1
1043	Evasion of Oxidative Stress Induced Senescence Due to Defective p16INK4A binding to CDK4 and CDK6	R-HSA-9632700	0	3	1	1
1044	Evasion of Oxidative Stress Induced Senescence Due to p14ARF Defects	R-HSA-9646304	0	1	1	1
1045	Evasion of Oxidative Stress Induced Senescence Due to p16INK4A Defects	R-HSA-9632693	0	3	1	1
1046	Events associated with phagocytolytic activity of PMN cells	R-HSA-8941413	0	2	1	1
1047	Export of Viral Ribonucleoproteins from Nucleus	R-HSA-168274	0	26	1	1
1048	Expression and Processing of Neurotrophins	R-HSA-9036866	0	3	1	1
1049	Expression and translocation of olfactory receptors	R-HSA-9752946	0	4	1	1
1050	Expression of BMAL (ARNTL), CLOCK, and NPAS2	R-HSA-9931509	0	29	1	1
1051	Expression of NOTCH2NL genes	R-HSA-9911233	0	2	1	1
1052	Extension of Telomeres	R-HSA-180786	0	39	1	1
1053	Extra-nuclear estrogen signaling	R-HSA-9009391	0	72	1	1
1054	Extrinsic Pathway of Fibrin Clot Formation	R-HSA-140834	0	5	1	1
1055	Fanconi Anemia Pathway	R-HSA-6783310	0	31	1	1
1056	FasL/ CD95L signaling	R-HSA-75157	0	5	1	1
1057	FASTK family proteins regulate processing and stability of mitochondrial RNAs	R-HSA-9837092	0	1	1	1
1058	Fatty acid metabolism	R-HSA-8978868	0	70	1	1
1059	Fatty acids	R-HSA-211935	0	5	1	1
1060	Fatty Acids bound to GPR40 (FFAR1) regulate insulin secretion	R-HSA-434316	0	8	1	1
1061	Fatty acyl-CoA biosynthesis	R-HSA-75105	0	10	1	1
1062	FBXL7 down-regulates AURKA during mitotic entry and in early mitosis	R-HSA-8854050	0	40	1	1
1063	FBXW7 Mutants and NOTCH1 in Cancer	R-HSA-2644605	0	5	1	1
1064	Fc epsilon receptor (FCERI) signaling	R-HSA-2454202	0	117	1	1
1065	FCERI mediated Ca+2 mobilization	R-HSA-2871809	0	30	1	1
1066	FCERI mediated MAPK activation	R-HSA-2871796	0	32	1	1
1067	FCERI mediated NF-kB activation	R-HSA-2871837	0	68	1	1
1068	Fcgamma receptor (FCGR) dependent phagocytosis	R-HSA-2029480	0	78	1	1
1069	FCGR activation	R-HSA-2029481	0	12	1	1
1070	FCGR3A-mediated IL10 synthesis	R-HSA-9664323	0	37	1	1
1071	FCGR3A-mediated phagocytosis	R-HSA-9664422	0	55	1	1
1072	Fertilization	R-HSA-1187000	0	5	1	1
1073	FGFR1 ligand binding and activation	R-HSA-190242	0	16	1	1
1074	FGFR1b ligand binding and activation	R-HSA-190370	0	7	1	1
1075	FGFR1c and Klotho ligand binding and activation	R-HSA-190374	0	3	1	1
1076	FGFR1c ligand binding and activation	R-HSA-190373	0	12	1	1
1077	FGFR2 alternative splicing	R-HSA-6803529	0	22	1	1
1078	FGFR2 ligand binding and activation	R-HSA-190241	0	18	1	1
1079	FGFR2 mutant receptor activation	R-HSA-1839126	0	33	1	1
1080	FGFR2b ligand binding and activation	R-HSA-190377	0	8	1	1
1081	FGFR2c ligand binding and activation	R-HSA-190375	0	13	1	1
1082	FGFR3 ligand binding and activation	R-HSA-190239	0	12	1	1
1083	FGFR3 mutant receptor activation	R-HSA-2033514	0	12	1	1
1084	FGFR3b ligand binding and activation	R-HSA-190371	0	7	1	1
1085	FGFR3c ligand binding and activation	R-HSA-190372	0	12	1	1
1086	FGFR4 ligand binding and activation	R-HSA-190322	0	14	1	1
1087	FGFR4 mutant receptor activation	R-HSA-1839128	0	1	1	1
1088	FGFRL1 modulation of FGFR1 signaling	R-HSA-5658623	0	12	1	1
1089	Fibronectin matrix formation	R-HSA-1566977	0	4	1	1
1090	Ficolins bind to repetitive carbohydrate structures on the target cell surface	R-HSA-2855086	0	2	1	1
1091	FLT3 mutants bind TKIs	R-HSA-9702509	0	1	1	1
1092	FLT3 Signaling	R-HSA-9607240	0	37	1	1
1093	FLT3 signaling by CBL mutants	R-HSA-9706377	0	7	1	1
1094	FLT3 signaling in disease	R-HSA-9682385	0	26	1	1
1095	FLT3 signaling through SRC family kinases	R-HSA-9706374	0	6	1	1
1096	FMO oxidises nucleophiles	R-HSA-217271	0	0	1	1
1097	Folding of actin by CCT/TriC	R-HSA-390450	0	3	1	1
1098	Formation of a pool of free 40S subunits	R-HSA-72689	0	85	1	1
1099	Formation of annular gap junctions	R-HSA-196025	0	11	1	1
1100	Formation of apoptosome	R-HSA-111458	0	11	1	1
1101	Formation of ATP by chemiosmotic coupling	R-HSA-163210	0	2	1	1
1102	Formation of axial mesoderm	R-HSA-9796292	0	13	1	1
1103	Formation of definitive endoderm	R-HSA-9823730	0	14	1	1
1104	Formation of editosomes by ADAR proteins	R-HSA-77042	0	2	1	1
1105	Formation of Fibrin Clot (Clotting Cascade)	R-HSA-140877	0	38	1	1
1106	Formation of HIV-1 elongation complex containing HIV-1 Tat	R-HSA-167200	0	40	1	1
1107	Formation of HIV elongation complex in the absence of HIV Tat	R-HSA-167152	0	42	1	1
1108	Formation of Incision Complex in GG-NER	R-HSA-5696395	0	39	1	1
1109	Formation of intermediate mesoderm	R-HSA-9761174	0	7	1	1
1110	Formation of lateral plate mesoderm	R-HSA-9758920	0	5	1	1
1111	Formation of neuronal progenitor and neuronal BAF (npBAF and nBAF)	R-HSA-9934037	0	16	1	1
1112	Formation of paraxial mesoderm	R-HSA-9793380	0	54	1	1
1113	Formation of RNA Pol II elongation complex	R-HSA-112382	0	46	1	1
1114	Formation of Senescence-Associated Heterochromatin Foci (SAHF)	R-HSA-2559584	0	13	1	1
1115	Formation of TC-NER Pre-Incision Complex	R-HSA-6781823	0	39	1	1
1116	Formation of the active cofactor, UDP-glucuronate	R-HSA-173599	0	0	1	1
1117	Formation of the anterior neural plate	R-HSA-9823739	0	8	1	1
1118	Formation of the beta-catenin:TCF transactivating complex	R-HSA-201722	0	36	1	1
1119	Formation of the canonical BAF (cBAF) complex	R-HSA-9933937	0	11	1	1
1120	Formation of the cornified envelope	R-HSA-6809371	0	29	1	1
1121	Formation of the dystrophin-glycoprotein complex (DGC)	R-HSA-9913351	0	24	1	1
1122	Formation of the Early Elongation Complex	R-HSA-113418	0	32	1	1
1123	Formation of the Editosome	R-HSA-75094	0	2	1	1
1124	Formation of the embryonic stem cell BAF (esBAF) complex	R-HSA-9933946	0	13	1	1
1125	Formation of the HIV-1 Early Elongation Complex	R-HSA-167158	0	32	1	1
1126	Formation of the nephric duct	R-HSA-9830364	0	12	1	1
1127	Formation of the non-canonical BAF (ncBAF) complex	R-HSA-9933947	0	10	1	1
1128	Formation of the polybromo-BAF (pBAF) complex	R-HSA-9933939	0	12	1	1
1129	Formation of the posterior neural plate	R-HSA-9832991	0	8	1	1
1130	Formation of the ternary complex, and subsequently, the 43S complex	R-HSA-72695	0	50	1	1
1131	Formation of the ureteric bud	R-HSA-9830674	0	19	1	1
1132	Formation of tubulin folding intermediates by CCT/TriC	R-HSA-389960	0	15	1	1
1133	Formation of WDR5-containing histone-modifying complexes	R-HSA-9772755	0	23	1	1
1134	Formation of xylulose-5-phosphate	R-HSA-5661270	0	1	1	1
1135	Formyl peptide receptors bind formyl peptides and many other ligands	R-HSA-444473	0	8	1	1
1136	FOXO-mediated transcription	R-HSA-9614085	0	64	1	1
1137	FOXO-mediated transcription of cell cycle genes	R-HSA-9617828	0	17	1	1
1138	FOXO-mediated transcription of cell death genes	R-HSA-9614657	0	16	1	1
1139	FOXO-mediated transcription of oxidative stress, metabolic and neuronal genes	R-HSA-9615017	0	28	1	1
1140	Free fatty acid receptors	R-HSA-444209	0	4	1	1
1141	Free fatty acids regulate insulin secretion	R-HSA-400451	0	11	1	1
1142	FRS-mediated FGFR1 signaling	R-HSA-5654693	0	23	1	1
1143	FRS-mediated FGFR2 signaling	R-HSA-5654700	0	25	1	1
1144	FRS-mediated FGFR3 signaling	R-HSA-5654706	0	20	1	1
1145	FRS-mediated FGFR4 signaling	R-HSA-5654712	0	22	1	1
1146	Frs2-mediated activation	R-HSA-170968	0	12	1	1
1147	Fructose biosynthesis	R-HSA-5652227	0	2	1	1
1148	Fructose catabolism	R-HSA-70350	0	3	1	1
1149	Fructose metabolism	R-HSA-5652084	0	5	1	1
1150	Fusion and Uncoating of the Influenza Virion	R-HSA-168270	0	0	1	1
1151	Fusion of the Influenza Virion to the Host Cell Endosome	R-HSA-168288	0	0	1	1
1152	G-protein activation	R-HSA-202040	0	24	1	1
1153	G-protein beta:gamma signalling	R-HSA-397795	0	32	1	1
1154	G-protein mediated events	R-HSA-112040	0	51	1	1
1155	G alpha (12/13) signalling events	R-HSA-416482	0	72	1	1
1156	G alpha (s) signalling events	R-HSA-418555	0	135	1	1
1157	G alpha (z) signalling events	R-HSA-418597	0	44	1	1
1158	G beta:gamma signalling through BTK	R-HSA-8964315	0	18	1	1
1159	G beta:gamma signalling through CDC42	R-HSA-8964616	0	20	1	1
1160	G beta:gamma signalling through PI3Kgamma	R-HSA-392451	0	25	1	1
1161	G beta:gamma signalling through PLC beta	R-HSA-418217	0	20	1	1
1162	G protein gated Potassium channels	R-HSA-1296059	0	22	1	1
1163	G0 and Early G1	R-HSA-1538133	0	24	1	1
1164	G1/S-Specific Transcription	R-HSA-69205	0	26	1	1
1165	G1/S DNA Damage Checkpoints	R-HSA-69615	0	54	1	1
1166	G1/S Transition	R-HSA-69206	0	113	1	1
1167	G2 Phase	R-HSA-68911	0	5	1	1
1168	G2/M Checkpoints	R-HSA-69481	0	118	1	1
1169	G2/M DNA damage checkpoint	R-HSA-69473	0	61	1	1
1170	G2/M DNA replication checkpoint	R-HSA-69478	0	7	1	1
1171	G2/M Transition	R-HSA-69275	0	135	1	1
1172	GAB1 signalosome	R-HSA-180292	0	17	1	1
1173	GABA B receptor activation	R-HSA-977444	0	35	1	1
1174	GABA receptor activation	R-HSA-977443	0	43	1	1
1175	GABA synthesis	R-HSA-888568	0	2	1	1
1176	GABA synthesis, release, reuptake and degradation	R-HSA-888590	0	14	1	1
1177	Gain-of-function MRAS complexes activate RAF signaling	R-HSA-9726842	0	8	1	1
1178	Galactose catabolism	R-HSA-70370	0	4	1	1
1179	Gamma-carboxylation of protein precursors	R-HSA-159740	0	9	1	1
1180	Gamma-carboxylation, transport, and amino-terminal cleavage of proteins	R-HSA-159854	0	10	1	1
1181	Gamma carboxylation, hypusinylation, hydroxylation, and arylsulfatase activation	R-HSA-163841	0	25	1	1
1182	Gap-filling DNA repair synthesis and ligation in GG-NER	R-HSA-5696397	0	23	1	1
1183	Gap-filling DNA repair synthesis and ligation in TC-NER	R-HSA-6782210	0	53	1	1
1184	Gap junction assembly	R-HSA-190861	0	19	1	1
1185	Gap junction degradation	R-HSA-190873	0	12	1	1
1186	Gap junction trafficking	R-HSA-190828	0	30	1	1
1187	Gap junction trafficking and regulation	R-HSA-157858	0	32	1	1
1188	Gastrulation	R-HSA-9758941	0	105	1	1
1189	GDP-fucose biosynthesis	R-HSA-6787639	0	0	1	1
1190	Gene and protein expression by JAK-STAT signaling after Interleukin-12 stimulation	R-HSA-8950505	0	30	1	1
1191	Gene Silencing by RNA	R-HSA-211000	0	57	1	1
1192	Generation of second messenger molecules	R-HSA-202433	0	30	1	1
1193	Germ layer formation at gastrulation	R-HSA-9754189	0	14	1	1
1194	gilteritinib-resistant FLT3 mutants	R-HSA-9702590	0	1	1	1
1195	GLI proteins bind promoters of Hh responsive genes to promote transcription	R-HSA-5635851	0	7	1	1
1196	GLI3 is processed to GLI3R by the proteasome	R-HSA-5610785	0	47	1	1
1197	Global Genome Nucleotide Excision Repair (GG-NER)	R-HSA-5696399	0	63	1	1
1198	Glucagon-like Peptide-1 (GLP1) regulates insulin secretion	R-HSA-381676	0	39	1	1
1199	Glucagon-type ligand receptors	R-HSA-420092	0	33	1	1
1200	Glucagon signaling in metabolic regulation	R-HSA-163359	0	33	1	1
1201	Glucocorticoid biosynthesis	R-HSA-194002	0	6	1	1
1202	Gluconeogenesis	R-HSA-70263	0	15	1	1
1203	Glucose metabolism	R-HSA-70326	0	61	1	1
1204	Glucuronidation	R-HSA-156588	0	3	1	1
1205	Glutamate and glutamine metabolism	R-HSA-8964539	0	4	1	1
1206	Glutamate binding, activation of AMPA receptors and synaptic plasticity	R-HSA-399721	0	27	1	1
1207	Glutamate Neurotransmitter Release Cycle	R-HSA-210500	0	15	1	1
1208	Glutathione conjugation	R-HSA-156590	0	10	1	1
1209	Glutathione synthesis and recycling	R-HSA-174403	0	3	1	1
1210	Glycerophospholipid biosynthesis	R-HSA-1483206	0	48	1	1
1211	Glycerophospholipid catabolism	R-HSA-6814848	0	1	1	1
1212	Glycine degradation	R-HSA-6783984	0	1	1	1
1213	Glycogen breakdown (glycogenolysis)	R-HSA-70221	0	11	1	1
1214	Glycogen metabolism	R-HSA-8982491	0	20	1	1
1215	Glycogen storage disease type 0 (liver GYS2)	R-HSA-3858516	0	1	1	1
1216	Glycogen storage disease type 0 (muscle GYS1)	R-HSA-3828062	0	1	1	1
1217	Glycogen storage disease type Ia (G6PC)	R-HSA-3274531	0	1	1	1
1218	Glycogen storage disease type Ib (SLC37A4)	R-HSA-3229133	0	0	1	1
1219	Glycogen storage disease type II (GAA)	R-HSA-5357609	0	1	1	1
1220	Glycogen storage disease type IV (GBE1)	R-HSA-3878781	0	1	1	1
1221	Glycogen storage disease type XV (GYG1)	R-HSA-3814836	0	1	1	1
1222	Glycogen storage diseases	R-HSA-3229121	0	11	1	1
1223	Glycogen synthesis	R-HSA-3322077	0	10	1	1
1224	Glycolysis	R-HSA-70171	0	54	1	1
1225	Glycoprotein hormones	R-HSA-209822	0	10	1	1
1226	Glycosaminoglycan metabolism	R-HSA-1630316	0	32	1	1
1227	Glycosphingolipid biosynthesis	R-HSA-9840309	0	3	1	1
1228	Glycosphingolipid catabolism	R-HSA-9840310	0	14	1	1
1229	Glycosphingolipid metabolism	R-HSA-1660662	0	17	1	1
1230	Glycosphingolipid transport	R-HSA-9845576	0	1	1	1
1231	Glyoxylate metabolism and glycine degradation	R-HSA-389661	0	2	1	1
1232	Golgi-to-ER retrograde transport	R-HSA-8856688	0	61	1	1
1233	Golgi Associated Vesicle Biogenesis	R-HSA-432722	0	26	1	1
1234	Golgi Cisternae Pericentriolar Stack Reorganization	R-HSA-162658	0	11	1	1
1235	GP1b-IX-V activation signalling	R-HSA-430116	0	12	1	1
1236	GPER1 signaling	R-HSA-9634597	0	44	1	1
1237	GPVI-mediated activation cascade	R-HSA-114604	0	33	1	1
1238	GRB2 events in EGFR signaling	R-HSA-179812	0	13	1	1
1239	GRB2 events in ERBB2 signaling	R-HSA-1963640	0	16	1	1
1240	GRB2:SOS provides linkage to MAPK signaling for Integrins	R-HSA-354194	0	15	1	1
1241	GRB7 events in ERBB2 signaling	R-HSA-1306955	0	5	1	1
1242	GSK3B and BTRC:CUL1-mediated-degradation of NFE2L2	R-HSA-9762114	0	42	1	1
1243	GTP hydrolysis and joining of the 60S ribosomal subunit	R-HSA-72706	0	96	1	1
1244	H139Hfs13* PPM1K causes a mild variant of MSUD	R-HSA-9912529	0	4	1	1
1245	HATs acetylate histones	R-HSA-3214847	0	52	1	1
1246	HCMV Early Events	R-HSA-9609690	0	68	1	1
1247	HCMV Infection	R-HSA-9609646	0	77	1	1
1248	HCMV Late Events	R-HSA-9610379	0	41	1	1
1249	HCN channels	R-HSA-1296061	0	2	1	1
1250	HDACs deacetylate histones	R-HSA-3214815	0	32	1	1
1251	HDL assembly	R-HSA-8963896	0	7	1	1
1252	HDL clearance	R-HSA-8964011	0	3	1	1
1253	HDL remodeling	R-HSA-8964058	0	10	1	1
1254	HDMs demethylate histones	R-HSA-3214842	0	17	1	1
1255	HDR through Homologous Recombination (HRR)	R-HSA-5685942	0	50	1	1
1256	HDR through Homologous Recombination (HRR) or Single Strand Annealing (SSA)	R-HSA-5693567	0	83	1	1
1257	HDR through MMEJ (alt-NHEJ)	R-HSA-5685939	0	10	1	1
1258	HDR through Single Strand Annealing (SSA)	R-HSA-5685938	0	32	1	1
1259	Hedgehog 'off' state	R-HSA-5610787	0	88	1	1
1260	Hedgehog 'on' state	R-HSA-5632684	0	68	1	1
1261	Hedgehog ligand biogenesis	R-HSA-5358346	0	47	1	1
1262	Heme biosynthesis	R-HSA-189451	0	5	1	1
1263	Heme degradation	R-HSA-189483	0	10	1	1
1264	Heme signaling	R-HSA-9707616	0	39	1	1
1265	Heparan sulfate/heparin (HS-GAG) metabolism	R-HSA-1638091	0	18	1	1
1266	Hereditary fructose intolerance	R-HSA-5657560	0	1	1	1
1267	Hh mutants abrogate ligand secretion	R-HSA-5387390	0	43	1	1
1268	Hh mutants are degraded by ERAD	R-HSA-5362768	0	40	1	1
1269	HHAT G278V doesn't palmitoylate Hh-Np	R-HSA-5658034	0	4	1	1
1270	High laminar flow shear stress activates signaling by PIEZO1 and PECAM1:CDH5:KDR in endothelial cells	R-HSA-9856530	0	66	1	1
1271	Highly calcium permeable nicotinic acetylcholine receptors	R-HSA-629597	0	1	1	1
1272	Highly calcium permeable postsynaptic nicotinic acetylcholine receptors	R-HSA-629594	0	2	1	1
1273	Highly sodium permeable postsynaptic acetylcholine nicotinic receptors	R-HSA-629587	0	1	1	1
1274	Histamine receptors	R-HSA-390650	0	4	1	1
1275	Histidine catabolism	R-HSA-70921	0	1	1	1
1276	HIV elongation arrest and recovery	R-HSA-167287	0	31	1	1
1277	HIV Infection	R-HSA-162906	0	175	1	1
1278	HIV Life Cycle	R-HSA-162587	0	110	1	1
1279	HIV Transcription Elongation	R-HSA-167169	0	40	1	1
1280	HIV Transcription Initiation	R-HSA-167161	0	35	1	1
1281	Homologous DNA Pairing and Strand Exchange	R-HSA-5693579	0	33	1	1
1282	Homology Directed Repair	R-HSA-5693538	0	87	1	1
1283	Hormone ligand-binding receptors	R-HSA-375281	0	12	1	1
1284	Host Interactions of HIV factors	R-HSA-162909	0	107	1	1
1285	HS-GAG biosynthesis	R-HSA-2022928	0	9	1	1
1286	HS-GAG degradation	R-HSA-2024096	0	13	1	1
1287	HSF1-dependent transactivation	R-HSA-3371571	0	32	1	1
1288	HSF1 activation	R-HSA-3371511	0	25	1	1
1289	HSP90 chaperone cycle for steroid hormone receptors (SHR) in the presence of ligand	R-HSA-3371497	0	41	1	1
1290	HuR (ELAVL1) binds and stabilizes mRNA	R-HSA-450520	0	9	1	1
1291	Hyaluronan biosynthesis and export	R-HSA-2142850	0	2	1	1
1292	Hyaluronan metabolism	R-HSA-2142845	0	8	1	1
1293	Hyaluronan uptake and degradation	R-HSA-2160916	0	6	1	1
1294	Hydrolysis of LPC	R-HSA-1483115	0	4	1	1
1295	Hydrolysis of LPE	R-HSA-1483152	0	0	1	1
1296	Hydroxycarboxylic acid-binding receptors	R-HSA-3296197	0	0	1	1
1297	Hypusine synthesis from eIF5A-lysine	R-HSA-204626	0	1	1	1
1298	IGF1R signaling cascade	R-HSA-2428924	0	53	1	1
1299	IkBA variant leads to EDA-ID	R-HSA-5603029	0	7	1	1
1300	IKBKB deficiency causes SCID	R-HSA-5602636	0	3	1	1
1301	IKBKG deficiency causes anhidrotic ectodermal dysplasia with immunodeficiency (EDA-ID) (via TLR)	R-HSA-5603027	0	3	1	1
1302	IKK complex recruitment mediated by RIP1	R-HSA-937041	0	23	1	1
1303	Imatinib-resistant KIT mutants	R-HSA-9669917	0	1	1	1
1304	Imatinib-resistant PDGFR mutants	R-HSA-9674396	0	1	1	1
1305	Impaired BRCA2 binding to PALB2	R-HSA-9709603	0	17	1	1
1306	Impaired BRCA2 binding to RAD51	R-HSA-9709570	0	30	1	1
1307	Impaired BRCA2 binding to SEM1 (DSS1)	R-HSA-9763198	0	2	1	1
1308	Impaired BRCA2 translocation to the nucleus	R-HSA-9709275	0	2	1	1
1309	Inactivation of APC/C via direct inhibition of the APC/C complex	R-HSA-141430	0	19	1	1
1310	Inactivation of CDC42 and RAC1	R-HSA-428543	0	8	1	1
1311	Inactivation, recovery and regulation of the phototransduction cascade	R-HSA-2514859	0	26	1	1
1312	Incretin synthesis, secretion, and inactivation	R-HSA-400508	0	23	1	1
1313	Induction of Cell-Cell Fusion	R-HSA-9733458	0	5	1	1
1314	Infection with Mycobacterium tuberculosis	R-HSA-9635486	0	24	1	1
1315	Inflammasomes	R-HSA-622312	0	20	1	1
1316	Influenza Infection	R-HSA-168255	0	129	1	1
1317	Influenza Viral RNA Transcription and Replication	R-HSA-168273	0	111	1	1
1318	Influenza Virus Induced Apoptosis	R-HSA-168277	0	2	1	1
1319	Inhibition of voltage gated Ca2+ channels via Gbeta/gamma subunits	R-HSA-997272	0	22	1	1
1320	Inhibition of DNA recombination at telomere	R-HSA-9670095	0	29	1	1
1321	Inhibition of Host mRNA Processing and RNA Silencing	R-HSA-168315	0	2	1	1
1322	Inhibition of IFN-beta	R-HSA-168888	0	0	1	1
1323	Inhibition of Interferon Synthesis	R-HSA-168305	0	0	1	1
1324	Inhibition of membrane repair	R-HSA-9635644	0	1	1	1
1325	Inhibition of nitric oxide production	R-HSA-9636249	0	3	1	1
1326	Inhibition of PKR	R-HSA-169131	0	1	1	1
1327	Inhibition of replication initiation of damaged DNA by RB1/E2F1	R-HSA-113501	0	13	1	1
1328	Inhibition of Signaling by Overexpressed EGFR	R-HSA-5638303	0	8	1	1
1329	Inhibition of the proteolytic activity of APC/C required for the onset of anaphase by mitotic spindle checkpoint components	R-HSA-141405	0	19	1	1
1330	Inhibition of TSC complex formation by PKB	R-HSA-165181	0	3	1	1
1331	Initial triggering of complement	R-HSA-166663	0	17	1	1
1332	Initiation of Nuclear Envelope (NE) Reformation	R-HSA-2995383	0	15	1	1
1333	InlA-mediated entry of Listeria monocytogenes into host cells	R-HSA-8876493	0	9	1	1
1334	InlB-mediated entry of Listeria monocytogenes into host cell	R-HSA-8875360	0	14	1	1
1335	Inositol phosphate metabolism	R-HSA-1483249	0	21	1	1
1336	Inositol transporters	R-HSA-429593	0	0	1	1
1337	Insertion of tail-anchored proteins into the endoplasmic reticulum membrane	R-HSA-9609523	0	12	1	1
1338	Insulin-like Growth Factor-2 mRNA Binding Proteins (IGF2BPs/IMPs/VICKZs) bind RNA	R-HSA-428359	0	6	1	1
1339	Insulin effects increased synthesis of Xylulose-5-Phosphate	R-HSA-163754	0	1	1	1
1340	Insulin processing	R-HSA-264876	0	14	1	1
1341	Insulin receptor recycling	R-HSA-77387	0	16	1	1
1342	Insulin receptor signalling cascade	R-HSA-74751	0	54	1	1
1343	Integration of energy metabolism	R-HSA-163685	0	99	1	1
1344	Integration of provirus	R-HSA-162592	0	9	1	1
1345	Integration of viral DNA into host genomic DNA	R-HSA-175567	0	3	1	1
1346	Integrin signaling	R-HSA-354192	0	27	1	1
1347	Interaction between L1 and Ankyrins	R-HSA-445095	0	19	1	1
1348	Interaction between PHLDA1 and AURKA	R-HSA-8854521	0	1	1	1
1349	Interaction With Cumulus Cells And The Zona Pellucida	R-HSA-2534343	0	2	1	1
1350	Interactions of Rev with host cellular proteins	R-HSA-177243	0	30	1	1
1351	Interactions of Tat with host cellular proteins	R-HSA-176034	0	2	1	1
1352	Interactions of Vpr with host cellular proteins	R-HSA-176033	0	30	1	1
1353	Interconversion of 2-oxoglutarate and 2-hydroxyglutarate	R-HSA-880009	0	0	1	1
1354	Interconversion of nucleotide di- and triphosphates	R-HSA-499943	0	15	1	1
1355	Interconversion of polyamines	R-HSA-351200	0	1	1	1
1356	Interferon alpha/beta signaling	R-HSA-909733	0	61	1	1
1357	Interleukin-1 processing	R-HSA-448706	0	9	1	1
1358	Interleukin-1 signaling	R-HSA-9020702	0	98	1	1
1359	Interleukin-18 signaling	R-HSA-9012546	0	8	1	1
1360	Interleukin-33 signaling	R-HSA-9014843	0	3	1	1
1361	Interleukin-36 pathway	R-HSA-9014826	0	6	1	1
1362	Interleukin-38 signaling	R-HSA-9007892	0	3	1	1
1363	Intestinal absorption	R-HSA-8963676	0	1	1	1
1364	Intestinal hexose absorption	R-HSA-8981373	0	1	1	1
1365	Intestinal infectious diseases	R-HSA-8942233	0	1	1	1
1366	Intestinal lipid absorption	R-HSA-8963678	0	0	1	1
1367	Intestinal saccharidase deficiencies	R-HSA-5659898	0	0	1	1
1368	Intra-Golgi and retrograde Golgi-to-ER traffic	R-HSA-6811442	0	80	1	1
1369	Intra-Golgi traffic	R-HSA-6811438	0	13	1	1
1370	Intracellular metabolism of fatty acids regulates insulin secretion	R-HSA-434313	0	3	1	1
1371	Intracellular oxygen transport	R-HSA-8981607	0	1	1	1
1372	Intracellular signaling by second messengers	R-HSA-9006925	0	277	1	1
1373	Intraflagellar transport	R-HSA-5620924	0	21	1	1
1374	Intrinsic Pathway of Fibrin Clot Formation	R-HSA-140837	0	23	1	1
1375	Invadopodia formation	R-HSA-8941237	0	3	1	1
1376	Inwardly rectifying K+ channels	R-HSA-1296065	0	25	1	1
1377	Ion channel transport	R-HSA-983712	0	83	1	1
1378	Ion homeostasis	R-HSA-5578775	0	29	1	1
1379	Ion influx/efflux at host-pathogen interface	R-HSA-6803544	0	1	1	1
1380	Ion transport by P-type ATPases	R-HSA-936837	0	16	1	1
1381	Ionotropic activity of kainate receptors	R-HSA-451306	0	7	1	1
1382	IRAK1 recruits IKK complex	R-HSA-937039	0	14	1	1
1383	IRAK1 recruits IKK complex upon TLR7/8 or 9 stimulation	R-HSA-975144	0	14	1	1
1384	IRAK2 mediated activation of TAK1 complex	R-HSA-937042	0	10	1	1
1385	IRAK2 mediated activation of TAK1 complex upon TLR7/8 or 9 stimulation	R-HSA-975163	0	15	1	1
1386	IRAK4 deficiency (TLR2/4)	R-HSA-5603041	0	18	1	1
1387	IRAK4 deficiency (TLR5)	R-HSA-5603037	0	4	1	1
1388	IRE1alpha activates chaperones	R-HSA-381070	0	26	1	1
1389	IRF3-mediated induction of type I IFN	R-HSA-3270619	0	10	1	1
1390	IRF3 mediated activation of type 1 IFN	R-HSA-1606341	0	4	1	1
1391	Iron uptake and transport	R-HSA-917937	0	34	1	1
1392	IRS-mediated signalling	R-HSA-112399	0	48	1	1
1393	IRS-related events triggered by IGF1R	R-HSA-2428928	0	52	1	1
1394	IRS activation	R-HSA-74713	0	5	1	1
1395	ISG15 antiviral mechanism	R-HSA-1169408	0	61	1	1
1396	Isovaleric acidemia	R-HSA-9914355	0	0	1	1
1397	JNK (c-Jun kinases) phosphorylation and activation mediated by activated human TAK1	R-HSA-450321	0	22	1	1
1398	Josephin domain DUBs	R-HSA-5689877	0	8	1	1
1399	KEAP1-NFE2L2 pathway	R-HSA-9755511	0	105	1	1
1400	Keratan sulfate biosynthesis	R-HSA-2022854	0	3	1	1
1401	Keratan sulfate degradation	R-HSA-2022857	0	5	1	1
1402	Keratan sulfate/keratin metabolism	R-HSA-1638074	0	6	1	1
1403	Keratinization	R-HSA-6805567	0	29	1	1
1404	Ketone body metabolism	R-HSA-74182	0	2	1	1
1405	Kidney development	R-HSA-9830369	0	36	1	1
1406	Killing mechanisms	R-HSA-9664420	0	12	1	1
1407	Kinesins	R-HSA-983189	0	31	1	1
1408	KIT mutants bind TKIs	R-HSA-9669921	0	1	1	1
1409	KSRP (KHSRP) binds and destabilizes mRNA	R-HSA-450604	0	10	1	1
1410	KW2449-resistant FLT3 mutants	R-HSA-9702569	0	1	1	1
1411	L13a-mediated translational silencing of Ceruloplasmin expression	R-HSA-156827	0	95	1	1
1412	L1CAM interactions	R-HSA-373760	0	97	1	1
1413	Lactose synthesis	R-HSA-5653890	0	2	1	1
1414	Lagging Strand Synthesis	R-HSA-69186	0	19	1	1
1415	Laminin interactions	R-HSA-3000157	0	28	1	1
1416	Late endosomal microautophagy	R-HSA-9615710	0	19	1	1
1417	Late Phase of HIV Life Cycle	R-HSA-162599	0	97	1	1
1418	Late SARS-CoV-2 Infection Events	R-HSA-9772573	0	28	1	1
1419	Latent infection - Other responses of Mtb to phagocytosis	R-HSA-1222499	0	1	1	1
1420	LDL clearance	R-HSA-8964038	0	16	1	1
1421	LDL remodeling	R-HSA-8964041	0	5	1	1
1422	Leading Strand Synthesis	R-HSA-69109	0	14	1	1
1423	Lectin pathway of complement activation	R-HSA-166662	0	3	1	1
1424	Leishmania infection	R-HSA-9658195	0	148	1	1
1425	Leishmania parasite growth and survival	R-HSA-9664433	0	69	1	1
1426	Leishmania phagocytosis	R-HSA-9664417	0	55	1	1
1427	lestaurtinib-resistant FLT3 mutants	R-HSA-9702596	0	1	1	1
1428	Leukotriene receptors	R-HSA-391906	0	5	1	1
1429	Lewis blood group biosynthesis	R-HSA-9037629	0	0	1	1
1430	LGI-ADAM interactions	R-HSA-5682910	0	8	1	1
1431	LGK974 inhibits PORCN	R-HSA-5340573	0	1	1	1
1432	Ligand-receptor interactions	R-HSA-5632681	0	8	1	1
1433	linifanib-resistant FLT3 mutants	R-HSA-9702998	0	1	1	1
1434	Linoleic acid (LA) metabolism	R-HSA-2046105	0	2	1	1
1435	Lipid particle organization	R-HSA-8964572	0	1	1	1
1436	Lipophagy	R-HSA-9613354	0	8	1	1
1437	Listeria monocytogenes entry into host cells	R-HSA-8876384	0	19	1	1
1438	Localization of the PINCH-ILK-PARVIN complex to focal adhesions	R-HSA-446343	0	4	1	1
1439	Long-term potentiation	R-HSA-9620244	0	18	1	1
1440	lorlatinib-resistant ALK mutants	R-HSA-9717329	0	1	1	1
1441	Loss-of-function mutations in BCKDHA or BCKDHB cause MSUD	R-HSA-9865125	0	3	1	1
1442	Loss-of-function mutations in DBT cause MSUD2	R-HSA-9865113	0	4	1	1
1443	Loss-of-function mutations in DLD cause MSUD3/DLDD	R-HSA-9907570	0	4	1	1
1444	Loss of Function of FBXW7 in Cancer and NOTCH1 Signaling	R-HSA-2644607	0	5	1	1
1445	Loss of function of MECP2 in Rett syndrome	R-HSA-9005891	0	11	1	1
1446	Loss of Function of SMAD2/3 in Cancer	R-HSA-3304349	0	7	1	1
1447	Loss of Function of SMAD4 in Cancer	R-HSA-3304347	0	3	1	1
1448	Loss of Function of TGFBR1 in Cancer	R-HSA-3656534	0	7	1	1
1449	Loss of Function of TGFBR2 in Cancer	R-HSA-3642278	0	3	1	1
1450	Loss of Function of TP53 in Cancer	R-HSA-9723907	0	1	1	1
1451	Loss of function of TP53 in cancer due to loss of tetramerization ability	R-HSA-9723905	0	1	1	1
1452	Loss of MECP2 binding ability to 5hmC-DNA	R-HSA-9022534	0	0	1	1
1453	Loss of MECP2 binding ability to 5mC-DNA	R-HSA-9022538	0	3	1	1
1454	Loss of MECP2 binding ability to the NCoR/SMRT complex	R-HSA-9022537	0	5	1	1
1455	Loss of Nlp from mitotic centrosomes	R-HSA-380259	0	40	1	1
1456	Loss of phosphorylation of MECP2 at T308	R-HSA-9022535	0	3	1	1
1457	Loss of proteins required for interphase microtubule organization from the centrosome	R-HSA-380284	0	40	1	1
1458	LRR FLII-interacting protein 1 (LRRFIP1) activates type I IFN production	R-HSA-3134973	0	5	1	1
1459	LTC4-CYSLTR mediated IL4 production	R-HSA-9664535	0	2	1	1
1460	Lysine catabolism	R-HSA-71064	0	1	1	1
1461	Lysosomal oligosaccharide catabolism	R-HSA-8853383	0	0	1	1
1462	Lysosome Vesicle Biogenesis	R-HSA-432720	0	17	1	1
1463	Lysosphingolipid and LPA receptors	R-HSA-419408	0	8	1	1
1464	M-decay: degradation of maternal mRNAs by maternally stored factors	R-HSA-9820841	0	26	1	1
1465	M Phase	R-HSA-68886	0	241	1	1
1466	Major pathway of rRNA processing in the nucleolus and cytosol	R-HSA-6791226	0	91	1	1
1467	Malate-aspartate shuttle	R-HSA-9856872	0	2	1	1
1468	Manipulation of host energy metabolism	R-HSA-9636667	0	2	1	1
1469	MAP2K and MAPK activation	R-HSA-5674135	0	39	1	1
1470	MAP3K8 (TPL2)-dependent MAPK1/3 activation	R-HSA-5684264	0	16	1	1
1471	MAPK6/MAPK4 signaling	R-HSA-5687128	0	67	1	1
1472	Maple Syrup Urine Disease	R-HSA-9865114	0	4	1	1
1473	Masitinib-resistant KIT mutants	R-HSA-9669924	0	1	1	1
1474	MASTL Facilitates Mitotic Progression	R-HSA-2465910	0	7	1	1
1475	Maternal to zygotic transition (MZT)	R-HSA-9816359	0	48	1	1
1476	Maturation of hRSV A proteins	R-HSA-9828806	0	14	1	1
1477	Maturation of nucleoprotein_9683610	R-HSA-9683610	0	6	1	1
1478	Maturation of nucleoprotein_9694631	R-HSA-9694631	0	10	1	1
1479	Maturation of protein 3a_9683673	R-HSA-9683673	0	2	1	1
1480	Maturation of protein 3a_9694719	R-HSA-9694719	0	2	1	1
1481	Maturation of protein E_9683683	R-HSA-9683683	0	4	1	1
1482	Maturation of protein E_9694493	R-HSA-9694493	0	4	1	1
1483	Maturation of protein M_9683612	R-HSA-9683612	0	0	1	1
1484	Maturation of protein M_9694594	R-HSA-9694594	0	0	1	1
1485	Maturation of replicase proteins_9684325	R-HSA-9684325	0	0	1	1
1486	Maturation of replicase proteins_9694301	R-HSA-9694301	0	1	1	1
1487	Maturation of spike protein_9683686	R-HSA-9683686	0	2	1	1
1488	Maturation of spike protein_9694548	R-HSA-9694548	0	8	1	1
1489	Maturation of TCA enzymes and regulation of TCA cycle	R-HSA-9854311	0	8	1	1
1490	MDK and PTN in ALK signaling	R-HSA-9851151	0	4	1	1
1491	Mechanical load activates signaling by PIEZO1 and integrins in osteocytes	R-HSA-9856532	0	15	1	1
1492	MECP2 regulates neuronal receptors and channels	R-HSA-9022699	0	16	1	1
1493	MECP2 regulates transcription factors	R-HSA-9022707	0	3	1	1
1494	MECP2 regulates transcription of genes involved in GABA signaling	R-HSA-9022927	0	2	1	1
1495	MECP2 regulates transcription of neuronal ligands	R-HSA-9022702	0	7	1	1
1496	Meiosis	R-HSA-1500620	0	43	1	1
1497	Meiotic recombination	R-HSA-912446	0	25	1	1
1498	Meiotic synapsis	R-HSA-1221632	0	27	1	1
1499	Melanin biosynthesis	R-HSA-5662702	0	4	1	1
1500	Membrane binding and targetting of GAG proteins	R-HSA-174490	0	6	1	1
1501	Membrane Trafficking	R-HSA-199991	0	301	1	1
1502	MET activates PI3K/AKT signaling	R-HSA-8851907	0	6	1	1
1503	MET activates PTK2 signaling	R-HSA-8874081	0	29	1	1
1504	MET activates PTPN11	R-HSA-8865999	0	5	1	1
1505	MET activates RAP1 and RAC1	R-HSA-8875555	0	11	1	1
1506	MET activates RAS signaling	R-HSA-8851805	0	11	1	1
1507	MET interacts with TNS proteins	R-HSA-8875513	0	4	1	1
1508	MET promotes cell motility	R-HSA-8875878	0	39	1	1
1509	MET Receptor Activation	R-HSA-6806942	0	5	1	1
1510	MET receptor recycling	R-HSA-8875656	0	9	1	1
1511	Metabolic disorders of biological oxidation enzymes	R-HSA-5579029	0	14	1	1
1512	Metabolism	R-HSA-1430728	0	888	1	1
1513	Metabolism of amine-derived hormones	R-HSA-209776	0	13	1	1
1514	Metabolism of amino acids and derivatives	R-HSA-71291	0	174	1	1
1515	Metabolism of Angiotensinogen to Angiotensins	R-HSA-2022377	0	14	1	1
1516	Metabolism of carbohydrates and carbohydrate derivatives	R-HSA-71387	0	124	1	1
1517	Metabolism of cofactors	R-HSA-8978934	0	11	1	1
1518	Metabolism of fat-soluble vitamins	R-HSA-6806667	0	25	1	1
1519	Metabolism of folate and pterines	R-HSA-196757	0	2	1	1
1520	Metabolism of ingested H2SeO4 and H2SeO3 into H2Se	R-HSA-2408550	0	2	1	1
1521	Metabolism of ingested MeSeO2H into MeSeH	R-HSA-5263617	0	1	1	1
1522	Metabolism of ingested SeMet, Sec, MeSec into H2Se	R-HSA-2408508	0	2	1	1
1523	Metabolism of lipids	R-HSA-556833	0	326	1	1
1524	Metabolism of nitric oxide: NOS3 activation and regulation	R-HSA-202131	0	10	1	1
1525	Metabolism of non-coding RNA	R-HSA-194441	0	42	1	1
1526	Metabolism of nucleotides	R-HSA-15869	0	31	1	1
1527	Metabolism of polyamines	R-HSA-351202	0	38	1	1
1528	Metabolism of porphyrins	R-HSA-189445	0	13	1	1
1529	Metabolism of RNA	R-HSA-8953854	0	364	1	1
1530	Metabolism of serotonin	R-HSA-380612	0	1	1	1
1531	Metabolism of steroid hormones	R-HSA-196071	0	16	1	1
1532	Metabolism of steroids	R-HSA-8957322	0	74	1	1
1533	Metabolism of vitamin K	R-HSA-6806664	0	1	1	1
1534	Metabolism of vitamins and cofactors	R-HSA-196854	0	62	1	1
1535	Metabolism of water-soluble vitamins and cofactors	R-HSA-196849	0	28	1	1
1536	Metal ion SLC transporters	R-HSA-425410	0	3	1	1
1537	Metal sequestration by antimicrobial proteins	R-HSA-6799990	0	5	1	1
1538	Metalloprotease DUBs	R-HSA-5689901	0	19	1	1
1539	Metallothioneins bind metals	R-HSA-5661231	0	3	1	1
1540	Methionine salvage pathway	R-HSA-1237112	0	2	1	1
1541	Methylation	R-HSA-156581	0	4	1	1
1542	Methylation of MeSeH for excretion	R-HSA-2408552	0	0	1	1
1543	MGMT-mediated DNA damage reversal	R-HSA-5657655	0	0	1	1
1544	MHC class II antigen presentation	R-HSA-2132295	0	80	1	1
1545	Microbial modulation of RIPK1-mediated regulated necrosis	R-HSA-9686347	0	4	1	1
1546	MicroRNA (miRNA) biogenesis	R-HSA-203927	0	19	1	1
1547	Microtubule-dependent trafficking of connexons from Golgi to the plasma membrane	R-HSA-190840	0	15	1	1
1548	midostaurin-resistant FLT3 mutants	R-HSA-9702600	0	1	1	1
1549	Mineralocorticoid biosynthesis	R-HSA-193993	0	4	1	1
1550	Minus-strand DNA synthesis	R-HSA-164516	0	1	1	1
1551	Miro GTPase Cycle	R-HSA-9715370	0	5	1	1
1552	Miscellaneous substrates	R-HSA-211958	0	3	1	1
1553	Miscellaneous transport and binding events	R-HSA-5223345	0	3	1	1
1554	Mismatch Repair	R-HSA-5358508	0	14	1	1
1555	Mismatch repair (MMR) directed by MSH2:MSH3 (MutSbeta)	R-HSA-5358606	0	13	1	1
1556	Mismatch repair (MMR) directed by MSH2:MSH6 (MutSalpha)	R-HSA-5358565	0	14	1	1
1557	MITF-M-dependent gene expression	R-HSA-9856651	0	77	1	1
1558	MITF-M-regulated melanocyte development	R-HSA-9730414	0	121	1	1
1559	Mitochondrial ABC transporters	R-HSA-1369007	0	0	1	1
1560	Mitochondrial biogenesis	R-HSA-1592230	0	51	1	1
1561	Mitochondrial calcium ion transport	R-HSA-8949215	0	7	1	1
1562	Mitochondrial Fatty Acid Beta-Oxidation	R-HSA-77289	0	13	1	1
1563	mitochondrial fatty acid beta-oxidation of saturated fatty acids	R-HSA-77286	0	6	1	1
1564	mitochondrial fatty acid beta-oxidation of unsaturated fatty acids	R-HSA-77288	0	4	1	1
1565	Mitochondrial iron-sulfur cluster biogenesis	R-HSA-1362409	0	4	1	1
1566	Mitochondrial protein degradation	R-HSA-9837999	0	29	1	1
1567	Mitochondrial protein import	R-HSA-1268020	0	12	1	1
1568	Mitochondrial RNA degradation	R-HSA-9836573	0	3	1	1
1569	Mitochondrial short-chain enoyl-CoA hydratase deficiency 1	R-HSA-9916720	0	0	1	1
1570	Mitochondrial transcription initiation	R-HSA-163282	0	1	1	1
1571	Mitochondrial transcription termination	R-HSA-163316	0	0	1	1
1572	Mitochondrial translation	R-HSA-5368287	0	9	1	1
1573	Mitochondrial translation elongation	R-HSA-5389840	0	9	1	1
1574	Mitochondrial translation initiation	R-HSA-5368286	0	8	1	1
1575	Mitochondrial translation termination	R-HSA-5419276	0	8	1	1
1576	Mitochondrial tRNA aminoacylation	R-HSA-379726	0	2	1	1
1577	Mitochondrial Uncoupling	R-HSA-166187	0	4	1	1
1578	Mitochondrial unfolded protein response (UPRmt)	R-HSA-9841251	0	15	1	1
1579	Mitotic Anaphase	R-HSA-68882	0	159	1	1
1580	Mitotic G2-G2/M phases	R-HSA-453274	0	137	1	1
1581	Mitotic Metaphase and Anaphase	R-HSA-2555396	0	160	1	1
1582	Mitotic Metaphase/Anaphase Transition	R-HSA-68881	0	2	1	1
1583	Mitotic Prometaphase	R-HSA-68877	0	122	1	1
1584	Mitotic Prophase	R-HSA-68875	0	71	1	1
1585	Mitotic Spindle Checkpoint	R-HSA-69618	0	70	1	1
1586	Mitotic Telophase/Cytokinesis	R-HSA-68884	0	11	1	1
1587	MLL4 and MLL3 complexes regulate expression of PPARG target genes in adipogenesis and hepatic steatosis	R-HSA-9841922	0	56	1	1
1588	Modulation by Mtb of host immune system	R-HSA-9637628	0	6	1	1
1589	Modulation of host responses by IFN-stimulated genes	R-HSA-9909505	0	16	1	1
1590	Molecules associated with elastic fibres	R-HSA-2129379	0	27	1	1
1591	Molybdenum cofactor biosynthesis	R-HSA-947581	0	1	1	1
1592	MPS I - Hurler syndrome	R-HSA-2206302	0	0	1	1
1593	MPS II - Hunter syndrome	R-HSA-2206296	0	1	1	1
1594	MPS IIIA - Sanfilippo syndrome A	R-HSA-2206307	0	1	1	1
1595	MPS IIIB - Sanfilippo syndrome B	R-HSA-2206282	0	0	1	1
1596	MPS IIIC - Sanfilippo syndrome C	R-HSA-2206291	0	0	1	1
1597	MPS IIID - Sanfilippo syndrome D	R-HSA-2206305	0	1	1	1
1598	MPS IV - Morquio syndrome A	R-HSA-2206290	0	1	1	1
1599	MPS IV - Morquio syndrome B	R-HSA-2206308	0	1	1	1
1600	MPS IX - Natowicz syndrome	R-HSA-2206280	0	1	1	1
1601	MPS VI - Maroteaux-Lamy syndrome	R-HSA-2206285	0	1	1	1
1602	MPS VII - Sly syndrome	R-HSA-2206292	0	0	1	1
1603	mRNA 3'-end processing	R-HSA-72187	0	38	1	1
1604	mRNA Capping	R-HSA-72086	0	26	1	1
1605	mRNA decay by 3' to 5' exoribonuclease	R-HSA-429958	0	4	1	1
1606	mRNA decay by 5' to 3' exoribonuclease	R-HSA-430039	0	10	1	1
1607	mRNA Editing	R-HSA-75072	0	4	1	1
1608	mRNA Editing: A to I Conversion	R-HSA-75064	0	2	1	1
1609	mRNA Editing: C to U Conversion	R-HSA-72200	0	2	1	1
1610	mRNA Splicing	R-HSA-72172	0	97	1	1
1611	mRNA Splicing - Major Pathway	R-HSA-72163	0	96	1	1
1612	mRNA Splicing - Minor Pathway	R-HSA-72165	0	33	1	1
1613	Mtb iron assimilation by chelation	R-HSA-1222449	0	1	1	1
1614	MTF1 activates gene expression	R-HSA-5660489	0	2	1	1
1615	MTOR signalling	R-HSA-165159	0	36	1	1
1616	mTORC1-mediated signalling	R-HSA-166208	0	21	1	1
1617	Mucopolysaccharidoses	R-HSA-2206281	0	7	1	1
1618	Multifunctional anion exchangers	R-HSA-427601	0	2	1	1
1619	Muscarinic acetylcholine receptors	R-HSA-390648	0	5	1	1
1620	Muscle contraction	R-HSA-397014	0	131	1	1
1621	MyD88 deficiency (TLR2/4)	R-HSA-5602498	0	17	1	1
1622	MyD88 deficiency (TLR5)	R-HSA-5602680	0	2	1	1
1623	Myoclonic epilepsy of Lafora	R-HSA-3785653	0	8	1	1
1624	Myogenesis	R-HSA-525793	0	28	1	1
1625	N-Glycan antennae elongation	R-HSA-975577	0	2	1	1
1626	N-glycan antennae elongation in the medial/trans-Golgi	R-HSA-975576	0	5	1	1
1627	N-glycan trimming and elongation in the cis-Golgi	R-HSA-964739	0	0	1	1
1628	N-glycan trimming in the ER and Calnexin/Calreticulin cycle	R-HSA-532668	0	15	1	1
1629	Na+/Cl- dependent neurotransmitter transporters	R-HSA-442660	0	4	1	1
1630	NADE modulates death signalling	R-HSA-205025	0	6	1	1
1631	NADPH regeneration	R-HSA-389542	0	2	1	1
1632	NCAM signaling for neurite out-growth	R-HSA-375165	0	50	1	1
1633	NCAM1 interactions	R-HSA-419037	0	33	1	1
1634	Nectin/Necl trans heterodimerization	R-HSA-420597	0	6	1	1
1635	Neddylation	R-HSA-8951664	0	113	1	1
1636	Nef-mediates down modulation of cell surface receptors by recruiting them to clathrin adapters	R-HSA-164938	0	17	1	1
1637	Nef and signal transduction	R-HSA-164944	0	8	1	1
1638	Nef Mediated CD4 Down-regulation	R-HSA-167590	0	9	1	1
1639	Nef Mediated CD8 Down-regulation	R-HSA-182218	0	7	1	1
1640	Nef mediated downregulation of CD28 cell surface expression	R-HSA-164939	0	2	1	1
1641	Nef mediated downregulation of MHC class I complex cell surface expression	R-HSA-164940	0	6	1	1
1642	Negative epigenetic regulation of rRNA expression	R-HSA-5250941	0	43	1	1
1643	Negative feedback regulation of MAPK pathway	R-HSA-5674499	0	6	1	1
1644	Negative regulation of activity of TFAP2 (AP-2) family transcription factors	R-HSA-8866904	0	6	1	1
1645	Negative regulation of FGFR1 signaling	R-HSA-5654726	0	32	1	1
1646	Negative regulation of FGFR2 signaling	R-HSA-5654727	0	34	1	1
1647	Negative regulation of FGFR3 signaling	R-HSA-5654732	0	29	1	1
1648	Negative regulation of FGFR4 signaling	R-HSA-5654733	0	31	1	1
1649	Negative regulation of FLT3	R-HSA-9706369	0	14	1	1
1650	Negative regulation of MAPK pathway	R-HSA-5675221	0	43	1	1
1651	Negative regulation of MET activity	R-HSA-6807004	0	20	1	1
1652	Negative regulation of NMDA receptor-mediated neuronal transmission	R-HSA-9617324	0	16	1	1
1653	Negative regulation of NOTCH4 signaling	R-HSA-9604323	0	44	1	1
1654	Negative regulation of TCF-dependent signaling by DVL-interacting proteins	R-HSA-5368598	0	4	1	1
1655	Negative regulation of TCF-dependent signaling by WNT ligand antagonists	R-HSA-3772470	0	15	1	1
1656	Negative regulation of the PI3K/AKT network	R-HSA-199418	0	121	1	1
1657	Negative regulators of DDX58/IFIH1 signaling	R-HSA-936440	0	30	1	1
1658	NEIL3-mediated resolution of ICLs	R-HSA-9636003	0	0	1	1
1659	NEP/NS2 Interacts with the Cellular Export Machinery	R-HSA-168333	0	25	1	1
1660	Nephrin family interactions	R-HSA-373753	0	19	1	1
1661	Nephron development	R-HSA-9831926	0	11	1	1
1662	Netrin-1 signaling	R-HSA-373752	0	38	1	1
1663	Netrin mediated repulsion signals	R-HSA-418886	0	8	1	1
1664	Neurexins and neuroligins	R-HSA-6794361	0	29	1	1
1665	Neurodegenerative Diseases	R-HSA-8863678	0	21	1	1
1666	Neurofascin interactions	R-HSA-447043	0	7	1	1
1667	Neuronal System	R-HSA-112316	0	240	1	1
1668	Neurophilin interactions with VEGF and VEGFR	R-HSA-194306	0	4	1	1
1669	Neurotoxicity of clostridium toxins	R-HSA-168799	0	9	1	1
1670	Neurotransmitter clearance	R-HSA-112311	0	6	1	1
1671	Neurotransmitter receptors and postsynaptic signal transmission	R-HSA-112314	0	145	1	1
1672	Neurotransmitter release cycle	R-HSA-112310	0	30	1	1
1673	Neurotransmitter uptake and metabolism In glial cells	R-HSA-112313	0	3	1	1
1674	NF-kB activation through FADD/RIP-1 pathway mediated by caspase-8 and -10	R-HSA-933543	0	12	1	1
1675	NF-kB is activated and signals survival	R-HSA-209560	0	13	1	1
1676	NFE2L2 regulates pentose phosphate pathway genes	R-HSA-9818028	0	6	1	1
1677	NFE2L2 regulating anti-oxidant/detoxification enzymes	R-HSA-9818027	0	17	1	1
1678	NFE2L2 regulating ER-stress associated genes	R-HSA-9818035	0	5	1	1
1679	NFE2L2 regulating inflammation associated genes	R-HSA-9818026	0	5	1	1
1680	NFE2L2 regulating MDR associated enzymes	R-HSA-9818032	0	8	1	1
1681	NFE2L2 regulating TCA cycle genes	R-HSA-9818025	0	3	1	1
1682	NFE2L2 regulating tumorigenic genes	R-HSA-9818030	0	11	1	1
1683	NFG and proNGF binds to p75NTR	R-HSA-205017	0	2	1	1
1684	NGF-independant TRKA activation	R-HSA-187024	0	5	1	1
1685	NGF-stimulated transcription	R-HSA-9031628	0	32	1	1
1686	NGF processing	R-HSA-167060	0	3	1	1
1687	Nicotinamide salvage	R-HSA-197264	0	3	1	1
1688	Nicotinate metabolism	R-HSA-196807	0	7	1	1
1689	NIK-->noncanonical NF-kB signaling	R-HSA-5676590	0	46	1	1
1690	Nilotinib-resistant KIT mutants	R-HSA-9669926	0	1	1	1
1691	Nitric oxide stimulates guanylate cyclase	R-HSA-392154	0	14	1	1
1692	NOD1/2 Signaling Pathway	R-HSA-168638	0	35	1	1
1693	Non-integrin membrane-ECM interactions	R-HSA-3000171	0	65	1	1
1694	Noncanonical activation of NOTCH3	R-HSA-9017802	0	8	1	1
1695	Nonhomologous End-Joining (NHEJ)	R-HSA-5693571	0	37	1	1
1696	Nonsense-Mediated Decay (NMD)	R-HSA-927802	0	90	1	1
1697	Nonsense Mediated Decay (NMD) enhanced by the Exon Junction Complex (EJC)	R-HSA-975957	0	90	1	1
1698	Nonsense Mediated Decay (NMD) independent of the Exon Junction Complex (EJC)	R-HSA-975956	0	78	1	1
1699	NoRC negatively regulates rRNA expression	R-HSA-427413	0	41	1	1
1700	Norepinephrine Neurotransmitter Release Cycle	R-HSA-181430	0	11	1	1
1701	NOSIP mediated eNOS trafficking	R-HSA-203754	0	1	1	1
1702	NOSTRIN mediated eNOS trafficking	R-HSA-203641	0	5	1	1
1703	Notch-HLH transcription pathway	R-HSA-350054	0	27	1	1
1704	NOTCH1 Intracellular Domain Regulates Transcription	R-HSA-2122947	0	44	1	1
1705	NOTCH2 Activation and Transmission of Signal to the Nucleus	R-HSA-2979096	0	22	1	1
1706	NOTCH2 intracellular domain regulates transcription	R-HSA-2197563	0	11	1	1
1707	NOTCH3 Activation and Transmission of Signal to the Nucleus	R-HSA-9013507	0	23	1	1
1708	NOTCH3 Intracellular Domain Regulates Transcription	R-HSA-9013508	0	22	1	1
1709	NOTCH4 Activation and Transmission of Signal to the Nucleus	R-HSA-9013700	0	11	1	1
1710	NOTCH4 Intracellular Domain Regulates Transcription	R-HSA-9013695	0	19	1	1
1711	NPAS4 regulates expression of target genes	R-HSA-9768919	0	16	1	1
1712	NR1H2 & NR1H3 regulate gene expression linked to gluconeogenesis	R-HSA-9632974	0	5	1	1
1713	NR1H2 & NR1H3 regulate gene expression linked to lipogenesis	R-HSA-9029558	0	9	1	1
1714	NR1H2 & NR1H3 regulate gene expression linked to triglyceride lipolysis in adipose	R-HSA-9031528	0	5	1	1
1715	NR1H2 & NR1H3 regulate gene expression to control bile acid homeostasis	R-HSA-9623433	0	8	1	1
1716	NR1H2 & NR1H3 regulate gene expression to limit cholesterol uptake	R-HSA-9031525	0	4	1	1
1717	NR1H2 and NR1H3-mediated signaling	R-HSA-9024446	0	32	1	1
1718	NR1H3 & NR1H2 regulate gene expression linked to cholesterol transport and efflux	R-HSA-9029569	0	24	1	1
1719	NRAGE signals death through JNK	R-HSA-193648	0	51	1	1
1720	NrCAM interactions	R-HSA-447038	0	6	1	1
1721	NRIF signals cell death from the nucleus	R-HSA-205043	0	16	1	1
1722	NS1 Mediated Effects on Host Pathways	R-HSA-168276	0	32	1	1
1723	NTF3 activates NTRK2 (TRKB) signaling	R-HSA-9025046	0	2	1	1
1724	NTF3 activates NTRK3 signaling	R-HSA-9034013	0	2	1	1
1725	NTF4 activates NTRK2 (TRKB) signaling	R-HSA-9026357	0	2	1	1
1726	NTRK2 activates RAC1	R-HSA-9032759	0	5	1	1
1727	NTRK3 as a dependence receptor	R-HSA-9603505	0	3	1	1
1728	Nuclear Envelope (NE) Reassembly	R-HSA-2995410	0	51	1	1
1729	Nuclear Envelope Breakdown	R-HSA-2980766	0	41	1	1
1730	Nuclear events mediated by NFE2L2	R-HSA-9759194	0	82	1	1
1731	Nuclear import of Rev protein	R-HSA-180746	0	27	1	1
1732	Nuclear Pore Complex (NPC) Disassembly	R-HSA-3301854	0	29	1	1
1733	Nuclear Receptor transcription pathway	R-HSA-383280	0	49	1	1
1734	Nuclear RNA decay	R-HSA-9930044	0	12	1	1
1735	Nuclear signaling by ERBB4	R-HSA-1251985	0	32	1	1
1736	Nucleosome assembly	R-HSA-774815	0	18	1	1
1737	Nucleotide-binding domain, leucine rich repeat containing receptor (NLR) signaling pathways	R-HSA-168643	0	54	1	1
1738	Nucleotide-like (purinergic) receptors	R-HSA-418038	0	16	1	1
1739	Nucleotide biosynthesis	R-HSA-8956320	0	4	1	1
1740	Nucleotide catabolism	R-HSA-8956319	0	7	1	1
1741	Nucleotide catabolism defects	R-HSA-9735786	0	0	1	1
1742	Nucleotide Excision Repair	R-HSA-5696398	0	82	1	1
1743	Nucleotide salvage	R-HSA-8956321	0	6	1	1
1744	Nucleotide salvage defects	R-HSA-9734207	0	2	1	1
1745	NVP-TAE684-resistant ALK mutants	R-HSA-9717301	0	1	1	1
1746	O-glycosylation of TSR domain-containing proteins	R-HSA-5173214	0	8	1	1
1747	O-linked glycosylation	R-HSA-5173105	0	20	1	1
1748	O-linked glycosylation of mucins	R-HSA-913709	0	9	1	1
1749	O2/CO2 exchange in erythrocytes	R-HSA-1480926	0	6	1	1
1750	OADH complex synthesizes glutaryl-CoA from 2-OA	R-HSA-9858328	0	1	1	1
1751	OAS antiviral response	R-HSA-8983711	0	3	1	1
1752	OGDH complex synthesizes succinyl-CoA from 2-OG	R-HSA-9853506	0	1	1	1
1753	Oleoyl-phe metabolism	R-HSA-9673163	0	0	1	1
1754	Olfactory Signaling Pathway	R-HSA-381753	0	10	1	1
1755	Oligomerization of connexins into connexons	R-HSA-190704	0	2	1	1
1756	Oncogene Induced Senescence	R-HSA-2559585	0	26	1	1
1757	Opioid Signalling	R-HSA-111885	0	87	1	1
1758	Opsins	R-HSA-419771	0	2	1	1
1759	Orc1 removal from chromatin	R-HSA-68949	0	55	1	1
1760	Orexin and neuropeptides FF and QRFP bind to their respective receptors	R-HSA-389397	0	8	1	1
1761	Organelle biogenesis and maintenance	R-HSA-1852241	0	141	1	1
1762	Organic anion transport	R-HSA-561048	0	1	1	1
1763	Organic anion transporters	R-HSA-428643	0	5	1	1
1764	Organic cation transport	R-HSA-549127	0	2	1	1
1765	Organic cation/anion/zwitterion transport	R-HSA-549132	0	3	1	1
1766	Other interleukin signaling	R-HSA-449836	0	23	1	1
1767	Other semaphorin interactions	R-HSA-416700	0	18	1	1
1768	Ovarian tumor domain proteases	R-HSA-5689896	0	32	1	1
1769	Oxidative Stress Induced Senescence	R-HSA-2559580	0	58	1	1
1770	Oxygen-dependent proline hydroxylation of Hypoxia-inducible Factor Alpha	R-HSA-1234176	0	49	1	1
1771	p130Cas linkage to MAPK signaling for integrins	R-HSA-372708	0	15	1	1
1772	P2Y receptors	R-HSA-417957	0	12	1	1
1773	p38MAPK events	R-HSA-171007	0	13	1	1
1774	p53-Dependent G1 DNA Damage Response	R-HSA-69563	0	52	1	1
1775	p53-Dependent G1/S DNA damage checkpoint	R-HSA-69580	0	52	1	1
1776	p53-Independent DNA Damage Response	R-HSA-69610	0	39	1	1
1777	p53-Independent G1/S DNA damage checkpoint	R-HSA-69613	0	39	1	1
1778	p75 NTR receptor-mediated signalling	R-HSA-193704	0	87	1	1
1779	p75NTR negatively regulates cell cycle via SC1	R-HSA-193670	0	5	1	1
1780	p75NTR recruits signalling complexes	R-HSA-209543	0	13	1	1
1781	p75NTR regulates axonogenesis	R-HSA-193697	0	9	1	1
1782	p75NTR signals via NF-kB	R-HSA-193639	0	16	1	1
1783	Packaging of Eight RNA Segments	R-HSA-168303	0	0	1	1
1784	Packaging Of Telomere Ends	R-HSA-171306	0	14	1	1
1785	PAOs oxidise polyamines to amines	R-HSA-141334	0	0	1	1
1786	Paracetamol ADME	R-HSA-9753281	0	9	1	1
1787	Parasite infection	R-HSA-9664407	0	55	1	1
1788	Parasitic Infection Pathways	R-HSA-9824443	0	148	1	1
1789	Passive transport by Aquaporins	R-HSA-432047	0	5	1	1
1790	Pausing and recovery of HIV elongation	R-HSA-167290	0	31	1	1
1791	Pausing and recovery of Tat-mediated HIV elongation	R-HSA-167238	0	29	1	1
1792	PCNA-Dependent Long Patch Base Excision Repair	R-HSA-5651801	0	19	1	1
1793	PCP/CE pathway	R-HSA-4086400	0	77	1	1
1794	PDE3B signalling	R-HSA-165160	0	2	1	1
1795	PDGFR mutants bind TKIs	R-HSA-9674428	0	1	1	1
1796	PDH complex synthesizes acetyl-CoA from PYR	R-HSA-9861559	0	5	1	1
1797	PECAM1 interactions	R-HSA-210990	0	12	1	1
1798	Pentose phosphate pathway	R-HSA-71336	0	3	1	1
1799	Pentose phosphate pathway disease	R-HSA-6791465	0	1	1	1
1800	Peptide chain elongation	R-HSA-156902	0	73	1	1
1801	Peptide hormone biosynthesis	R-HSA-209952	0	12	1	1
1802	Peptide hormone metabolism	R-HSA-2980736	0	70	1	1
1803	PERK regulates gene expression	R-HSA-381042	0	25	1	1
1804	Peroxisomal lipid metabolism	R-HSA-390918	0	7	1	1
1805	Peroxisomal protein import	R-HSA-9033241	0	24	1	1
1806	Pervasive developmental disorders	R-HSA-9005895	0	11	1	1
1807	pexidartinib-resistant FLT3 mutants	R-HSA-9702605	0	1	1	1
1808	Pexophagy	R-HSA-9664873	0	8	1	1
1809	Phagocyte cell death caused by cytosolic Mtb	R-HSA-9637698	0	0	1	1
1810	Phase 0 - rapid depolarisation	R-HSA-5576892	0	25	1	1
1811	Phase 1 - inactivation of fast Na+ channels	R-HSA-5576894	0	6	1	1
1812	Phase 2 - plateau phase	R-HSA-5576893	0	11	1	1
1813	Phase 3 - rapid repolarisation	R-HSA-5576890	0	6	1	1
1814	Phase 4 - resting membrane potential	R-HSA-5576886	0	5	1	1
1815	Phase I - Functionalization of compounds	R-HSA-211945	0	52	1	1
1816	Phase II - Conjugation of compounds	R-HSA-156580	0	22	1	1
1817	Phenylalanine and tyrosine metabolism	R-HSA-8963691	0	3	1	1
1818	Phenylalanine metabolism	R-HSA-8964208	0	2	1	1
1819	Phenylketonuria	R-HSA-2160456	0	0	1	1
1820	Phosphate bond hydrolysis by NTPDase proteins	R-HSA-8850843	0	1	1	1
1821	Phosphate bond hydrolysis by NUDT proteins	R-HSA-2393930	0	0	1	1
1822	phospho-PLA2 pathway	R-HSA-111995	0	2	1	1
1823	Phospholipase C-mediated cascade: FGFR1	R-HSA-5654219	0	16	1	1
1824	Phospholipase C-mediated cascade; FGFR2	R-HSA-5654221	0	18	1	1
1825	Phospholipase C-mediated cascade; FGFR3	R-HSA-5654227	0	13	1	1
1826	Phospholipase C-mediated cascade; FGFR4	R-HSA-5654228	0	15	1	1
1827	Phospholipid metabolism	R-HSA-1483257	0	92	1	1
1828	Phosphorylated BMAL1:CLOCK (ARNTL:CLOCK) activates expression of core clock genes	R-HSA-9931510	0	20	1	1
1829	Phosphorylation and nuclear translocation of BMAL1 (ARNTL) and CLOCK	R-HSA-9931529	0	4	1	1
1830	Phosphorylation and nuclear translocation of the CRY:PER:kinase complex	R-HSA-9931530	0	14	1	1
1831	Phosphorylation of CD3 and TCR zeta chains	R-HSA-202427	0	21	1	1
1832	Phosphorylation of CLOCK, acetylation of BMAL1 (ARNTL) at target gene promoters	R-HSA-9931512	0	10	1	1
1833	Phosphorylation of Emi1	R-HSA-176417	0	6	1	1
1834	Phosphorylation of proteins involved in G1/S transition by active Cyclin E:Cdk2 complexes	R-HSA-69200	0	4	1	1
1835	Phosphorylation of the APC/C	R-HSA-176412	0	18	1	1
1836	Physiological factors	R-HSA-5578768	0	13	1	1
1837	PI-3K cascade:FGFR1	R-HSA-5654689	0	21	1	1
1838	PI-3K cascade:FGFR2	R-HSA-5654695	0	23	1	1
1839	PI-3K cascade:FGFR3	R-HSA-5654710	0	18	1	1
1840	PI-3K cascade:FGFR4	R-HSA-5654720	0	20	1	1
1841	PI and PC transport between ER and Golgi membranes	R-HSA-1483196	0	0	1	1
1842	PI Metabolism	R-HSA-1483255	0	44	1	1
1843	PI3K Cascade	R-HSA-109704	0	44	1	1
1844	PI3K events in ERBB2 signaling	R-HSA-1963642	0	16	1	1
1845	PI3K events in ERBB4 signaling	R-HSA-1250342	0	10	1	1
1846	PI3K/AKT activation	R-HSA-198203	0	9	1	1
1847	PI3K/AKT Signaling in Cancer	R-HSA-2219528	0	112	1	1
1848	PI5P Regulates TP53 Acetylation	R-HSA-6811555	0	8	1	1
1849	PI5P, PP2A and IER3 Regulate PI3K/AKT Signaling	R-HSA-6811558	0	114	1	1
1850	PIP3 activates AKT signaling	R-HSA-1257604	0	239	1	1
1851	PIWI-interacting RNA (piRNA) biogenesis	R-HSA-5601884	0	16	1	1
1852	PKA-mediated phosphorylation of CREB	R-HSA-111931	0	19	1	1
1853	PKA-mediated phosphorylation of key metabolic factors	R-HSA-163358	0	5	1	1
1854	PKA activation	R-HSA-163615	0	17	1	1
1855	PKA activation in glucagon signalling	R-HSA-164378	0	17	1	1
1856	PKB-mediated events	R-HSA-109703	0	2	1	1
1857	PKMTs methylate histone lysines	R-HSA-3214841	0	35	1	1
1858	Plasma lipoprotein assembly	R-HSA-8963898	0	15	1	1
1859	Plasma lipoprotein assembly, remodeling, and clearance	R-HSA-174824	0	57	1	1
1860	Plasma lipoprotein clearance	R-HSA-8964043	0	28	1	1
1861	Plasma lipoprotein remodeling	R-HSA-8963899	0	26	1	1
1862	Plasmalogen biosynthesis	R-HSA-75896	0	0	1	1
1863	Platelet activation, signaling and aggregation	R-HSA-76002	0	204	1	1
1864	Platelet Adhesion to exposed collagen	R-HSA-75892	0	16	1	1
1865	Platelet Aggregation (Plug Formation)	R-HSA-76009	0	39	1	1
1866	Platelet calcium homeostasis	R-HSA-418360	0	17	1	1
1867	Platelet degranulation	R-HSA-114608	0	86	1	1
1868	Platelet homeostasis	R-HSA-418346	0	66	1	1
1869	Platelet sensitization by LDL	R-HSA-432142	0	17	1	1
1870	PLC-gamma1 signalling	R-HSA-167021	0	3	1	1
1871	PLC beta mediated events	R-HSA-112043	0	47	1	1
1872	PLCG1 events in ERBB2 signaling	R-HSA-1251932	0	4	1	1
1873	Plus-strand DNA synthesis	R-HSA-164525	0	1	1	1
1874	POLB-Dependent Long Patch Base Excision Repair	R-HSA-110362	0	5	1	1
1875	Polo-like kinase mediated events	R-HSA-156711	0	13	1	1
1876	Polymerase switching	R-HSA-69091	0	14	1	1
1877	Polymerase switching on the C-strand of the telomere	R-HSA-174411	0	20	1	1
1878	ponatinib-resistant FLT3 mutants	R-HSA-9702614	0	1	1	1
1879	Positive epigenetic regulation of rRNA expression	R-HSA-5250913	0	44	1	1
1880	Post-chaperonin tubulin folding pathway	R-HSA-389977	0	16	1	1
1881	Post-transcriptional silencing by small RNAs	R-HSA-426496	0	1	1	1
1882	Post-translational modification: synthesis of GPI-anchored proteins	R-HSA-163125	0	19	1	1
1883	Post-translational protein phosphorylation	R-HSA-8957275	0	76	1	1
1884	Post NMDA receptor activation events	R-HSA-438064	0	71	1	1
1885	Postmitotic nuclear pore complex (NPC) reformation	R-HSA-9615933	0	20	1	1
1886	Postsynaptic nicotinic acetylcholine receptors	R-HSA-622327	0	3	1	1
1887	Potassium Channels	R-HSA-1296071	0	45	1	1
1888	Potassium transport channels	R-HSA-1296067	0	1	1	1
1889	POU5F1 (OCT4), SOX2, NANOG repress genes related to differentiation	R-HSA-2892245	0	9	1	1
1890	PP2A-mediated dephosphorylation of key metabolic factors	R-HSA-163767	0	7	1	1
1891	PPARA activates gene expression	R-HSA-1989781	0	78	1	1
1892	PRC2 methylates histones and DNA	R-HSA-212300	0	19	1	1
1893	Pre-NOTCH Expression and Processing	R-HSA-1912422	0	46	1	1
1894	Pre-NOTCH Processing in Golgi	R-HSA-1912420	0	13	1	1
1895	Pre-NOTCH Processing in the Endoplasmic Reticulum	R-HSA-1912399	0	6	1	1
1896	Pre-NOTCH Transcription and Translation	R-HSA-1912408	0	35	1	1
1897	Prednisone ADME	R-HSA-9757110	0	6	1	1
1898	Prefoldin mediated transfer of substrate to CCT/TriC	R-HSA-389957	0	15	1	1
1899	Pregnenolone biosynthesis	R-HSA-196108	0	6	1	1
1900	Presynaptic depolarization and calcium channel opening	R-HSA-112308	0	9	1	1
1901	Presynaptic function of Kainate receptors	R-HSA-500657	0	20	1	1
1902	Presynaptic nicotinic acetylcholine receptors	R-HSA-622323	0	2	1	1
1903	Presynaptic phase of homologous DNA pairing and strand exchange	R-HSA-5693616	0	32	1	1
1904	Prevention of phagosomal-lysosomal fusion	R-HSA-9636383	0	8	1	1
1905	Processing and activation of SUMO	R-HSA-3215018	0	9	1	1
1906	Processing of Capped Intron-Containing Pre-mRNA	R-HSA-72203	0	145	1	1
1907	Processing of Capped Intronless Pre-mRNA	R-HSA-75067	0	24	1	1
1908	Processing of DNA double-strand break ends	R-HSA-5693607	0	61	1	1
1909	Processing of Intronless Pre-mRNAs	R-HSA-77595	0	18	1	1
1910	Processing of SMDT1	R-HSA-8949664	0	3	1	1
1911	Processive synthesis on the C-strand of the telomere	R-HSA-174414	0	18	1	1
1912	Processive synthesis on the lagging strand	R-HSA-69183	0	14	1	1
1913	Progressive trimming of alpha-1,2-linked mannose residues from Man9/8/7GlcNAc2 to produce Man5GlcNAc2	R-HSA-964827	0	0	1	1
1914	Proline catabolism	R-HSA-70688	0	1	1	1
1915	Prolonged ERK activation events	R-HSA-169893	0	14	1	1
1916	Propionyl-CoA catabolism	R-HSA-71032	0	0	1	1
1917	Prostacyclin signalling through prostacyclin receptor	R-HSA-392851	0	19	1	1
1918	Prostanoid ligand receptors	R-HSA-391908	0	9	1	1
1919	Proteasome assembly	R-HSA-9907900	0	48	1	1
1920	Protein-protein interactions at synapses	R-HSA-6794362	0	41	1	1
1921	Protein hydroxylation	R-HSA-9629569	0	9	1	1
1922	Protein lipoylation	R-HSA-9857492	0	4	1	1
1923	Protein localization	R-HSA-9609507	0	50	1	1
1924	Protein methylation	R-HSA-8876725	0	8	1	1
1925	Protein repair	R-HSA-5676934	0	2	1	1
1926	Proton-coupled monocarboxylate transport	R-HSA-433692	0	1	1	1
1927	Proton-coupled neutral amino acid transporters	R-HSA-428559	0	0	1	1
1928	Proton/oligopeptide cotransporters	R-HSA-427975	0	0	1	1
1929	PTEN Loss of Function in Cancer	R-HSA-5674404	0	1	1	1
1930	PTEN Regulation	R-HSA-6807070	0	103	1	1
1931	PTK6 Down-Regulation	R-HSA-8849472	0	3	1	1
1932	PTK6 Expression	R-HSA-8849473	0	4	1	1
1933	PTK6 promotes HIF1A stabilization	R-HSA-8857538	0	5	1	1
1934	PTK6 Regulates Cell Cycle	R-HSA-8849470	0	6	1	1
1935	PTK6 Regulates Proteins Involved in RNA Processing	R-HSA-8849468	0	4	1	1
1936	PTK6 Regulates RHO GTPases, RAS GTPase and MAP kinases	R-HSA-8849471	0	14	1	1
1937	PTK6 Regulates RTKs and Their Effectors AKT1 and DOK1	R-HSA-8849469	0	9	1	1
1938	Purine catabolism	R-HSA-74259	0	2	1	1
1939	Purine ribonucleoside monophosphate biosynthesis	R-HSA-73817	0	3	1	1
1940	Purine salvage	R-HSA-74217	0	4	1	1
1941	Purinergic signaling in leishmaniasis infection	R-HSA-9660826	0	24	1	1
1942	Pyrimidine biosynthesis	R-HSA-500753	0	1	1	1
1943	Pyrimidine catabolism	R-HSA-73621	0	4	1	1
1944	Pyrimidine salvage	R-HSA-73614	0	3	1	1
1945	Pyrophosphate hydrolysis	R-HSA-71737	0	1	1	1
1946	Pyroptosis	R-HSA-5620971	0	20	1	1
1947	Pyruvate metabolism	R-HSA-70268	0	26	1	1
1948	quizartinib-resistant FLT3 mutants	R-HSA-9702620	0	1	1	1
1949	RA biosynthesis pathway	R-HSA-5365859	0	5	1	1
1950	RAB GEFs exchange GTP for GDP on RABs	R-HSA-8876198	0	27	1	1
1951	RAB geranylgeranylation	R-HSA-8873719	0	17	1	1
1952	Rab regulation of trafficking	R-HSA-9007101	0	45	1	1
1953	RAC1 GTPase cycle	R-HSA-9013149	0	158	1	1
1954	RAC2 GTPase cycle	R-HSA-9013404	0	64	1	1
1955	RAC3 GTPase cycle	R-HSA-9013423	0	73	1	1
1956	Rap1 signalling	R-HSA-392517	0	15	1	1
1957	Ras activation upon Ca2+ influx through NMDA receptor	R-HSA-442982	0	17	1	1
1958	RAS GTPase cycle mutants	R-HSA-9649913	0	3	1	1
1959	RAS processing	R-HSA-9648002	0	18	1	1
1960	RAS signaling downstream of NF1 loss-of-function variants	R-HSA-6802953	0	6	1	1
1961	Reactions specific to the complex N-glycan synthesis pathway	R-HSA-975578	0	2	1	1
1962	Reactions specific to the hybrid N-glycan synthesis pathway	R-HSA-975574	0	1	1	1
1963	Receptor-type tyrosine-protein phosphatases	R-HSA-388844	0	7	1	1
1964	Receptor Mediated Mitophagy	R-HSA-8934903	0	11	1	1
1965	Recognition and association of DNA glycosylase with site containing an affected purine	R-HSA-110330	0	17	1	1
1966	Recognition and association of DNA glycosylase with site containing an affected pyrimidine	R-HSA-110328	0	22	1	1
1967	Recognition of DNA damage by PCNA-containing replication complex	R-HSA-110314	0	27	1	1
1968	Recruitment and ATM-mediated phosphorylation of repair and signaling proteins at DNA double strand breaks	R-HSA-5693565	0	46	1	1
1969	Recruitment of mitotic centrosome proteins and complexes	R-HSA-380270	0	42	1	1
1970	Recruitment of NuMA to mitotic centrosomes	R-HSA-380320	0	51	1	1
1971	Recycling of bile acids and salts	R-HSA-159418	0	10	1	1
1972	Recycling of eIF2:GDP	R-HSA-72731	0	8	1	1
1973	Recycling pathway of L1	R-HSA-437239	0	41	1	1
1974	Reduction of cytosolic Ca++ levels	R-HSA-418359	0	7	1	1
1975	Reelin signalling pathway	R-HSA-8866376	0	5	1	1
1976	Regorafenib-resistant KIT mutants	R-HSA-9669929	0	1	1	1
1977	Regorafenib-resistant PDGFR mutants	R-HSA-9674403	0	1	1	1
1978	Regulated proteolysis of p75NTR	R-HSA-193692	0	11	1	1
1979	Regulation by c-FLIP	R-HSA-3371378	0	11	1	1
1980	Regulation by TREX1	R-HSA-3248023	0	1	1	1
1981	Regulation of actin dynamics for phagocytic cup formation	R-HSA-2029482	0	57	1	1
1982	Regulation of activated PAK-2p34 by proteasome mediated degradation	R-HSA-211733	0	37	1	1
1983	Regulation of APC/C activators between G1/S and early anaphase	R-HSA-176408	0	66	1	1
1984	Regulation of Apoptosis	R-HSA-169911	0	38	1	1
1985	Regulation of BACH1 activity	R-HSA-9708530	0	10	1	1
1986	Regulation of beta-cell development	R-HSA-186712	0	35	1	1
1987	Regulation of CDH11 Expression and Function	R-HSA-9759475	0	16	1	1
1988	Regulation of CDH11 function	R-HSA-9762292	0	9	1	1
1989	Regulation of CDH11 gene transcription	R-HSA-9762293	0	7	1	1
1990	Regulation of CDH11 mRNA translation by microRNAs	R-HSA-9759811	0	2	1	1
1991	Regulation of CDH19 Expression and Function	R-HSA-9764302	0	6	1	1
1992	Regulation of cholesterol biosynthesis by SREBP (SREBF)	R-HSA-1655829	0	33	1	1
1993	Regulation of commissural axon pathfinding by SLIT and ROBO	R-HSA-428542	0	10	1	1
1994	Regulation of Complement cascade	R-HSA-977606	0	39	1	1
1995	Regulation of cortical dendrite branching	R-HSA-8985801	0	4	1	1
1996	Regulation of cytoskeletal remodeling and cell spreading by IPP complex components	R-HSA-446388	0	6	1	1
1997	Regulation of endogenous retroelements	R-HSA-9842860	0	45	1	1
1998	Regulation of endogenous retroelements by KRAB-ZFP proteins	R-HSA-9843940	0	26	1	1
1999	Regulation of endogenous retroelements by Piwi-interacting RNAs (piRNAs)	R-HSA-9845323	0	32	1	1
[truncated: 752 more rows]

## Sheet: CD_PPI_Module_2
	ontology_id	ontology_name	nr_common_with_tested_elements	nr_common_with_background_elements	p_value	eFDR
1	Activation of the AP-1 family of transcription factors	R-HSA-450341	3	10	1.32285e-06	0
2	Interleukin-17 signaling	R-HSA-448424	6	71	8.35648e-09	0
3	MAP kinase activation	R-HSA-450294	6	63	4.00551e-09	0
4	MAPK targets/ Nuclear events mediated by MAP kinases	R-HSA-450282	5	31	6.33721e-09	0
5	MyD88-independent TLR4 cascade	R-HSA-166166	6	106	9.5139e-08	0
6	MyD88 cascade initiated on plasma membrane	R-HSA-975871	6	93	4.32309e-08	0
7	MyD88 dependent cascade initiated on endosome	R-HSA-975155	6	99	6.30604e-08	0
8	MyD88:MAL(TIRAP) cascade initiated on plasma membrane	R-HSA-166058	6	109	1.12499e-07	0
9	Oxidative Stress Induced Senescence	R-HSA-2559580	5	58	1.6468e-07	0
10	Signaling by Interleukins	R-HSA-449147	8	424	1.95845e-06	0
11	Toll-like Receptor Cascades	R-HSA-168898	6	156	9.49312e-07	0
12	Toll Like Receptor 10 (TLR10) Cascade	R-HSA-168142	6	93	4.32309e-08	0
13	Toll Like Receptor 2 (TLR2) Cascade	R-HSA-181438	6	112	1.32394e-07	0
14	Toll Like Receptor 3 (TLR3) Cascade	R-HSA-168164	6	102	7.54869e-08	0
15	Toll Like Receptor 4 (TLR4) Cascade	R-HSA-166016	6	138	4.59727e-07	0
16	Toll Like Receptor 5 (TLR5) Cascade	R-HSA-168176	6	93	4.32309e-08	0
17	Toll Like Receptor 7/8 (TLR7/8) Cascade	R-HSA-168181	6	101	7.11384e-08	0
18	Toll Like Receptor 9 (TLR9) Cascade	R-HSA-168138	6	104	8.48441e-08	0
19	Toll Like Receptor TLR1:TLR2 Cascade	R-HSA-168179	6	112	1.32394e-07	0
20	Toll Like Receptor TLR6:TLR2 Cascade	R-HSA-168188	6	109	1.12499e-07	0
21	TRAF6 mediated induction of NFkB and MAP kinases upon TLR7/8 or 9 activation	R-HSA-975138	6	98	5.93151e-08	0
22	TRIF (TICAM1)-mediated TLR4 signaling	R-HSA-937061	6	106	9.5139e-08	0
23	Signaling by NTRK1 (TRKA)	R-HSA-187037	5	107	3.57126e-06	4.34783e-05
24	Cytokine Signaling in Immune system	R-HSA-1280215	9	680	6.3755e-06	8.8e-05
25	Nuclear Events (kinase and transcription factor activation)	R-HSA-198725	4	54	6.35572e-06	9.16667e-05
26	Cellular Senescence	R-HSA-2559583	5	123	7.09986e-06	9.23077e-05
27	Signaling by NTRKs	R-HSA-166520	5	125	7.68514e-06	0.000118519
28	Innate Immune System	R-HSA-168249	9	709	9.03106e-06	0.000135714
29	Leishmania infection	R-HSA-9658195	5	148	1.7543e-05	0.000313333
30	Parasitic Infection Pathways	R-HSA-9824443	5	148	1.7543e-05	0.000313333
31	Extra-nuclear estrogen signaling	R-HSA-9009391	4	72	2.01472e-05	0.00033125
32	activated TAK1 mediates p38 MAPK activation	R-HSA-450302	3	23	1.91571e-05	0.000335484
33	Immune System	R-HSA-168256	11	1393	4.61131e-05	0.000745455
34	Cellular responses to stimuli	R-HSA-8953897	8	663	5.46717e-05	0.00102941
35	Signalling to ERKs	R-HSA-187687	3	34	6.37013e-05	0.00109143
36	NOD1/2 Signaling Pathway	R-HSA-168638	3	35	6.95719e-05	0.00111667
37	CREB phosphorylation	R-HSA-199920	2	7	0.000111246	0.00179474
38	Signaling by LTK in cancer	R-HSA-9842640	2	7	0.000111246	0.00179474
39	Infectious disease	R-HSA-5663205	8	743	0.000124546	0.00193333
40	Fc epsilon receptor (FCERI) signaling	R-HSA-2454202	4	117	0.000136069	0.001985
41	Disease	R-HSA-1643685	10	1274	0.000154396	0.00229268
42	Cellular responses to stress	R-HSA-2262752	7	565	0.000168846	0.0023
43	G-protein mediated events	R-HSA-112040	3	51	0.000216266	0.00282791
44	Diseases of signal transduction by growth factor receptors and second messengers	R-HSA-5663202	6	410	0.000237895	0.00318182
45	Nucleotide-binding domain, leucine rich repeat containing receptor (NLR) signaling pathways	R-HSA-168643	3	54	0.000256465	0.00323111
46	Neurotransmitter receptors and postsynaptic signal transmission	R-HSA-112314	4	145	0.000311388	0.00368261
47	ESR-mediated signaling	R-HSA-8939211	4	154	0.000392038	0.0043617
48	p38MAPK events	R-HSA-171007	2	13	0.000409763	0.00475417
49	Anti-inflammatory response favouring Leishmania parasite infection	R-HSA-9662851	3	69	0.000530025	0.0055
50	Leishmania parasite growth and survival	R-HSA-9664433	3	69	0.000530025	0.0055
51	Post NMDA receptor activation events	R-HSA-438064	3	71	0.000576506	0.00591373
52	Signaling by ALK fusions and activated point mutants	R-HSA-9725370	3	76	0.000703948	0.00659273
53	Signaling by ALK in cancer	R-HSA-9700206	3	76	0.000703948	0.00659273
54	Activation of NMDA receptors and postsynaptic events	R-HSA-442755	3	74	0.000651008	0.00669434
55	Signaling by Activin	R-HSA-1502540	2	16	0.000627779	0.00673077
56	Transmission across Chemical Synapses	R-HSA-112315	4	188	0.000834834	0.00766667
57	Gastrin-CREB signalling pathway via PKC and MAPK	R-HSA-881907	2	18	0.000798193	0.00774643
58	Downstream TCR signaling	R-HSA-202424	3	83	0.00091071	0.00811864
59	Signaling by NODAL	R-HSA-1181150	2	19	0.000890858	0.00822414
60	Signaling by Nuclear Receptors	R-HSA-9006931	4	200	0.00105287	0.0085
61	Signalling to RAS	R-HSA-167044	2	20	0.000988466	0.00858667
62	Opioid Signalling	R-HSA-111885	3	87	0.0010445	0.00861639
63	Platelet activation, signaling and aggregation	R-HSA-76002	4	204	0.00113374	0.00885
64	Transcriptional Regulation by NPAS4	R-HSA-9634815	2	21	0.001091	0.00892381
65	ERK/MAPK targets	R-HSA-198753	2	22	0.00119843	0.00913636
66	JNK (c-Jun kinases) phosphorylation and activation mediated by activated human TAK1	R-HSA-450321	2	22	0.00119843	0.00913636
67	VEGFA-VEGFR2 Pathway	R-HSA-4420097	3	96	0.00138962	0.00988955
68	Estrogen-dependent nuclear events downstream of ESR-membrane signaling	R-HSA-9634638	2	24	0.00142791	0.0102638
69	RHO GTPases Activate NADPH Oxidases	R-HSA-5668599	2	24	0.00142791	0.0102638
70	Signal Transduction	R-HSA-162582	11	2012	0.00154402	0.0104257
71	TCR signaling	R-HSA-202403	3	102	0.00165537	0.0109028
72	CREB1 phosphorylation through NMDA receptor-mediated activation of RAS signaling	R-HSA-442742	2	25	0.00154992	0.0109296
73	Signaling by VEGF	R-HSA-194138	3	104	0.00175057	0.0114986
74	Neuronal System	R-HSA-112316	4	240	0.00207048	0.012808
75	FOXO-mediated transcription of oxidative stress, metabolic and neuronal genes	R-HSA-9615017	2	28	0.00194477	0.0128135
76	Downregulation of SMAD2/3:SMAD4 transcriptional activity	R-HSA-2173795	2	29	0.00208592	0.0131351
77	Regulation of MITF-M-dependent genes involved in pigmentation	R-HSA-9824585	2	29	0.00208592	0.0131351
78	Signal amplification	R-HSA-392518	2	31	0.00238241	0.0146154
79	FCERI mediated MAPK activation	R-HSA-2871796	2	32	0.00253771	0.022962
80	MITF-M-regulated melanocyte development	R-HSA-9730414	3	121	0.00270057	0.023335
81	SMAD2/SMAD3:SMAD4 heterotrimer regulates transcription	R-HSA-2173796	2	35	0.00303156	0.0244148
82	Ca-dependent events	R-HSA-111996	2	36	0.00320543	0.0247317
83	Interleukin-1 family signaling	R-HSA-446652	3	132	0.00345751	0.0252217
84	Death Receptor Signaling	R-HSA-73887	3	135	0.00368438	0.0258286
85	Signaling by Receptor Tyrosine Kinases	R-HSA-9006934	5	474	0.00391921	0.0262233
86	Signaling by FGFR3	R-HSA-5654741	2	39	0.00375451	0.0264518
87	Signaling by FGFR4	R-HSA-5654743	2	41	0.00414326	0.0269034
88	ADORA2B mediated anti-inflammatory cytokines production	R-HSA-9660821	2	42	0.00434439	0.0274409
89	phospho-PLA2 pathway	R-HSA-111995	1	2	0.00476509	0.0373551
90	Signaling by FGFR1	R-HSA-5654736	2	46	0.00519341	0.0382511
91	Apoptosis	R-HSA-109581	3	156	0.00553027	0.03865
92	PLC beta mediated events	R-HSA-112043	2	47	0.0054167	0.0388615
93	Transcriptional activity of SMAD2/SMAD3:SMAD4 heterotrimer	R-HSA-2173793	2	49	0.00587639	0.0397656
94	NCAM signaling for neurite out-growth	R-HSA-375165	2	50	0.00611274	0.0402064
95	Mitochondrial biogenesis	R-HSA-1592230	2	51	0.00635342	0.04036
96	Intrinsic Pathway for Apoptosis	R-HSA-109606	2	53	0.00684763	0.0410792
97	Insulin receptor signalling cascade	R-HSA-74751	2	54	0.00710114	0.0414763
98	Activation of BIM and translocation to mitochondria	R-HSA-111446	1	3	0.00713964	0.048125
99	Activation of BMF and translocation to mitochondria	R-HSA-139910	1	3	0.00713964	0.048125
100	Interleukin-38 signaling	R-HSA-9007892	1	3	0.00713964	0.048125
101	Loss of Function of SMAD4 in Cancer	R-HSA-3304347	1	3	0.00713964	0.048125
102	MECP2 regulates transcription factors	R-HSA-9022707	1	3	0.00713964	0.048125
103	SMAD2/3 MH2 Domain Mutants in Cancer	R-HSA-3315487	1	3	0.00713964	0.048125
104	SMAD4 MH2 Domain Mutants in Cancer	R-HSA-3311021	1	3	0.00713964	0.048125
105	Transcriptional and post-translational regulation of MITF-M expression and activity	R-HSA-9856649	2	55	0.00735889	0.0486743
106	Programmed Cell Death	R-HSA-5357801	3	180	0.00822441	0.0503849
107	G alpha (q) signalling events	R-HSA-416476	3	193	0.00995888	0.0608464
108	Regulation of mRNA stability by proteins that bind AU-rich elements	R-HSA-450531	2	68	0.0110868	0.0611478
109	Signaling by Insulin receptor	R-HSA-74752	2	68	0.0110868	0.0611478
110	FOXO-mediated transcription	R-HSA-9614085	2	64	0.00986627	0.0611928
111	Signaling by FGFR2	R-HSA-5654738	2	67	0.0107757	0.0614407
112	Regulation of HSF1-mediated heat shock response	R-HSA-3371453	2	63	0.00957121	0.0615909
113	PTK6 Expression	R-HSA-8849473	1	4	0.00950888	0.0617284
114	Regulation of NPAS4 gene transcription	R-HSA-9768777	1	4	0.00950888	0.0617284
115	Signaling by MAP2K mutants	R-HSA-9652169	1	4	0.00950888	0.0617284
116	Regulation of NPAS4 gene expression	R-HSA-9768759	1	5	0.0118728	0.070788
117	RUNX3 regulates BCL2L11 (BIM) transcription	R-HSA-8952158	1	5	0.0118728	0.070788
118	Signaling by FGFR	R-HSA-190236	2	76	0.0137177	0.0741492
119	MITF-M-dependent gene expression	R-HSA-9856651	2	77	0.014064	0.0743126
120	Fcgamma receptor (FCGR) dependent phagocytosis	R-HSA-2029480	2	78	0.0144141	0.0787559
121	Activated NTRK3 signals through PI3K	R-HSA-9603381	1	6	0.0142315	0.0788429
122	Estrogen-stimulated signaling through PRKCZ	R-HSA-9634635	1	6	0.0142315	0.0788429
123	MET activates PI3K/AKT signaling	R-HSA-8851907	1	6	0.0142315	0.0788429
124	Negative feedback regulation of MAPK pathway	R-HSA-5674499	1	6	0.0142315	0.0788429
125	SMAD2/3 Phosphorylation Motif Mutants in Cancer	R-HSA-3304356	1	6	0.0142315	0.0788429
126	Suppression of apoptosis	R-HSA-9635465	1	6	0.0142315	0.0788429
127	TGFBR1 KD Mutants in Cancer	R-HSA-3656532	1	6	0.0142315	0.0788429
128	Cellular response to heat stress	R-HSA-3371556	2	81	0.0154872	0.0788828
129	PIP3 activates AKT signaling	R-HSA-1257604	3	239	0.0177368	0.0839108
130	Hemostasis	R-HSA-109582	4	439	0.0175277	0.0843708
131	p75 NTR receptor-mediated signalling	R-HSA-193704	2	87	0.017734	0.0843855
132	Activated NTRK2 signals through PI3K	R-HSA-9028335	1	7	0.0165848	0.0845378
133	Loss of Function of SMAD2/3 in Cancer	R-HSA-3304349	1	7	0.0165848	0.0845378
134	Loss of Function of TGFBR1 in Cancer	R-HSA-3656534	1	7	0.0165848	0.0845378
135	MECP2 regulates transcription of neuronal ligands	R-HSA-9022702	1	7	0.0165848	0.0845378
136	RSK activation	R-HSA-444257	1	7	0.0165848	0.0845378
137	RUNX3 regulates CDKN1A transcription	R-HSA-8941855	1	7	0.0165848	0.0845378
138	Signaling by MAPK mutants	R-HSA-9652817	1	7	0.0165848	0.0845378
139	Signaling by TGF-beta Receptor Complex	R-HSA-170834	2	89	0.0185122	0.0846414
140	CLEC7A (Dectin-1) signaling	R-HSA-5607764	2	86	0.0173503	0.0848926
141	CD163 mediating an anti-inflammatory response	R-HSA-9662834	1	8	0.018933	0.0916507
142	CREB1 phosphorylation through the activation of CaMKII/CaMKK/CaMKIV cascasde	R-HSA-442729	1	8	0.018933	0.0916507
143	IFNG signaling activates MAPKs	R-HSA-9732724	1	8	0.018933	0.0916507
144	Signaling by RNF43 mutants	R-HSA-5340588	1	8	0.018933	0.0916507
145	Signaling by TGF-beta Receptor Complex in Cancer	R-HSA-3304351	1	8	0.018933	0.0916507
146	Synthesis of Leukotrienes (LT) and Eoxins (EX)	R-HSA-2142691	1	8	0.018933	0.0916507
147	G alpha (i) signalling events	R-HSA-418594	3	253	0.0206285	0.0930299
148	AKT phosphorylates targets in the nucleus	R-HSA-198693	1	9	0.0212758	0.100181
149	MAPK1 (ERK2) activation	R-HSA-112411	1	9	0.0212758	0.100181
150	PI3K/AKT activation	R-HSA-198203	1	9	0.0212758	0.100181
151	Generic Transcription Pathway	R-HSA-212436	5	728	0.0234135	0.101859
152	Transcriptional regulation by RUNX2	R-HSA-8878166	2	99	0.022617	0.101862
153	Activation of PPARGC1A (PGC-1alpha) by phosphorylation	R-HSA-2151209	1	10	0.0236134	0.104769
154	Butyrate Response Factor 1 (BRF1) binds and destabilizes mRNA	R-HSA-450385	1	10	0.0236134	0.104769
155	CaMK IV-mediated phosphorylation of CREB	R-HSA-111932	1	10	0.0236134	0.104769
156	KSRP (KHSRP) binds and destabilizes mRNA	R-HSA-450604	1	10	0.0236134	0.104769
157	PI3K events in ERBB4 signaling	R-HSA-1250342	1	10	0.0236134	0.104769
158	Signal attenuation	R-HSA-74749	1	10	0.0236134	0.104769
159	Signaling by LTK	R-HSA-9842663	1	10	0.0236134	0.104769
160	Tristetraprolin (TTP, ZFP36) binds and destabilizes mRNA	R-HSA-450513	1	10	0.0236134	0.104769
161	Intracellular signaling by second messengers	R-HSA-9006925	3	277	0.0261681	0.112902
162	Co-stimulation by ICOS	R-HSA-9927354	1	11	0.0259458	0.113033
163	Formation of apoptosome	R-HSA-111458	1	11	0.0259458	0.113033
164	Golgi Cisternae Pericentriolar Stack Reorganization	R-HSA-162658	1	11	0.0259458	0.113033
165	NOTCH2 intracellular domain regulates transcription	R-HSA-2197563	1	11	0.0259458	0.113033
166	Regulation of the apoptosome activity	R-HSA-9627069	1	11	0.0259458	0.113033
167	Signaling by FGFR4 in disease	R-HSA-5655291	1	11	0.0259458	0.113033
168	C-type lectin receptors (CLRs)	R-HSA-5621481	2	111	0.0279951	0.113415
169	Advanced glycosylation endproduct receptor signaling	R-HSA-879415	1	12	0.0282729	0.115956
170	Caspase-mediated cleavage of cytoskeletal proteins	R-HSA-264870	1	12	0.0282729	0.115956
171	CREB1 phosphorylation through the activation of Adenylate Cyclase	R-HSA-442720	1	12	0.0282729	0.115956
172	Erythropoietin activates Phosphoinositide-3-kinase (PI3K)	R-HSA-9027276	1	12	0.0282729	0.115956
173	Frs2-mediated activation	R-HSA-170968	1	12	0.0282729	0.115956
174	Killing mechanisms	R-HSA-9664420	1	12	0.0282729	0.115956
175	Signaling by PDGFRA extracellular domain mutants	R-HSA-9673770	1	12	0.0282729	0.115956
176	Signaling by PDGFRA transmembrane, juxtamembrane and kinase domain mutants	R-HSA-9673767	1	12	0.0282729	0.115956
177	WNT5:FZD7-mediated leishmania damping	R-HSA-9673324	1	12	0.0282729	0.115956
178	PI3K/AKT Signaling in Cancer	R-HSA-2219528	2	112	0.0284647	0.116365
179	PI5P, PP2A and IER3 Regulate PI3K/AKT Signaling	R-HSA-6811558	2	114	0.0294137	0.116475
180	RNA Polymerase II Transcription	R-HSA-73857	5	791	0.0323834	0.122031
181	GPCR downstream signalling	R-HSA-388396	4	522	0.0310769	0.122096
182	Negative regulation of the PI3K/AKT network	R-HSA-199418	2	121	0.0328346	0.122137
183	Adenylate cyclase inhibitory pathway	R-HSA-170670	1	13	0.0305948	0.122328
184	Cytochrome c-mediated apoptotic response	R-HSA-111461	1	13	0.0305948	0.122328
185	ERKs are inactivated	R-HSA-202670	1	13	0.0305948	0.122328
186	Formation of axial mesoderm	R-HSA-9796292	1	13	0.0305948	0.122328
187	p75NTR recruits signalling complexes	R-HSA-209543	1	13	0.0305948	0.122328
188	Formation of definitive endoderm	R-HSA-9823730	1	14	0.0329116	0.130096
189	Germ layer formation at gastrulation	R-HSA-9754189	1	14	0.0329116	0.130096
190	Prolonged ERK activation events	R-HSA-169893	1	14	0.0329116	0.130096
191	SARS-CoV Infections	R-HSA-9679506	3	309	0.0347056	0.130511
192	Constitutive Signaling by EGFRvIII	R-HSA-5637810	1	15	0.0352231	0.135283
193	Negative regulation of TCF-dependent signaling by WNT ligand antagonists	R-HSA-3772470	1	15	0.0352231	0.135283
194	Signaling by cytosolic FGFR1 fusion mutants	R-HSA-1839117	1	15	0.0352231	0.135283
195	Signaling by EGFRvIII in Cancer	R-HSA-5637812	1	15	0.0352231	0.135283
196	MECP2 regulates neuronal receptors and channels	R-HSA-9022699	1	16	0.0375295	0.137865
197	NPAS4 regulates expression of target genes	R-HSA-9768919	1	16	0.0375295	0.137865
198	NRIF signals cell death from the nucleus	R-HSA-205043	1	16	0.0375295	0.137865
199	p75NTR signals via NF-kB	R-HSA-193639	1	16	0.0375295	0.137865
200	PI3K events in ERBB2 signaling	R-HSA-1963642	1	16	0.0375295	0.137865
201	Role of LAT2/NTAL/LAB on calcium mobilization	R-HSA-2730905	1	16	0.0375295	0.137865
202	SARS-CoV-1 targets host intracellular signalling and regulatory pathways	R-HSA-9735871	1	16	0.0375295	0.137865
203	Signaling by ERBB2 ECD mutants	R-HSA-9665348	1	16	0.0375295	0.137865
204	Signaling by FLT3 ITD and TKD mutants	R-HSA-9703648	1	16	0.0375295	0.137865
205	Spry regulation of FGF signaling	R-HSA-1295596	1	16	0.0375295	0.137865
206	FOXO-mediated transcription of cell cycle genes	R-HSA-9617828	1	17	0.0398306	0.14294
207	GAB1 signalosome	R-HSA-180292	1	17	0.0398306	0.14294
208	Platelet sensitization by LDL	R-HSA-432142	1	17	0.0398306	0.14294
209	Signaling by FLT3 fusion proteins	R-HSA-9703465	1	17	0.0398306	0.14294
210	Signaling by NTRK3 (TRKC)	R-HSA-9034015	1	17	0.0398306	0.14294
211	TGFBR3 expression	R-HSA-9839394	1	17	0.0398306	0.14294
212	Viral Infection Pathways	R-HSA-9824446	4	572	0.0416599	0.143404
213	Signaling by GPCR	R-HSA-372790	4	583	0.0442417	0.1468
214	Organelle biogenesis and maintenance	R-HSA-1852241	2	141	0.0434234	0.147328
215	Signaling by TGFB family members	R-HSA-9006936	2	141	0.0434234	0.147328
216	Apoptotic factor-mediated response	R-HSA-111471	1	18	0.0421267	0.148368
217	Interleukin-37 signaling	R-HSA-9008059	1	18	0.0421267	0.148368
218	PI-3K cascade:FGFR3	R-HSA-5654710	1	18	0.0421267	0.148368
219	Tie2 Signaling	R-HSA-210993	1	18	0.0421267	0.148368
220	Constitutive Signaling by Ligand-Responsive EGFR Cancer Variants	R-HSA-1236382	1	19	0.0444175	0.150046
221	Nephrin family interactions	R-HSA-373753	1	19	0.0444175	0.150046
222	NOTCH4 Intracellular Domain Regulates Transcription	R-HSA-9013695	1	19	0.0444175	0.150046
223	PKA-mediated phosphorylation of CREB	R-HSA-111931	1	19	0.0444175	0.150046
224	Signaling by Ligand-Responsive EGFR Variants in Cancer	R-HSA-5637815	1	19	0.0444175	0.150046
225	Signaling by PDGFR in disease	R-HSA-9671555	1	19	0.0444175	0.150046
226	Phosphorylated BMAL1:CLOCK (ARNTL:CLOCK) activates expression of core clock genes	R-HSA-9931510	1	20	0.0467033	0.154307
227	PI-3K cascade:FGFR4	R-HSA-5654720	1	20	0.0467033	0.154307
228	Signaling by KIT in disease	R-HSA-9669938	1	20	0.0467033	0.154307
229	Signaling by phosphorylated juxtamembrane, extracellular and kinase domain KIT mutants	R-HSA-9670439	1	20	0.0467033	0.154307
230	ADP signalling through P2Y purinoceptor 12	R-HSA-392170	1	21	0.0489839	0.157212
231	PI-3K cascade:FGFR1	R-HSA-5654689	1	21	0.0489839	0.157212
232	Regulation of FZD by ubiquitination	R-HSA-4641263	1	21	0.0489839	0.157212
233	Response of Mtb to phagocytosis	R-HSA-9637690	1	21	0.0489839	0.157212
234	Role of phospholipids in phagocytosis	R-HSA-2029485	1	21	0.0489839	0.157212
235	Signal transduction by L1	R-HSA-445144	1	21	0.0489839	0.157212
236	Regulation of MECP2 expression and activity	R-HSA-9022692	1	22	0.0512594	0.161137
237	Regulation of signaling by CBL	R-HSA-912631	1	22	0.0512594	0.161137
238	Signaling by FGFR3 in disease	R-HSA-5655332	1	22	0.0512594	0.161137
239	Signaling by NOTCH	R-HSA-157118	2	157	0.0527016	0.161605
240	PI-3K cascade:FGFR2	R-HSA-5654695	1	23	0.0535298	0.165136
241	RAF-independent MAPK1/3 activation	R-HSA-112409	1	23	0.0535298	0.165136
242	RUNX2 regulates osteoblast differentiation	R-HSA-8940973	1	23	0.0535298	0.165136
243	Gene expression (Transcription)	R-HSA-74160	5	919	0.0569207	0.170148
244	Activation of AMPK downstream of NMDARs	R-HSA-9619483	1	24	0.0557951	0.170675
245	Growth hormone receptor signaling	R-HSA-982772	1	24	0.0557951	0.170675
246	Infection with Mycobacterium tuberculosis	R-HSA-9635486	1	24	0.0557951	0.170675
247	ADP signalling through P2Y purinoceptor 1	R-HSA-418592	1	25	0.0580553	0.1711
248	Constitutive Signaling by AKT1 E17K in Cancer	R-HSA-5674400	1	25	0.0580553	0.1711
249	Downregulation of TGF-beta receptor signaling	R-HSA-2173788	1	25	0.0580553	0.1711
250	Downstream signaling of activated FGFR3	R-HSA-5654708	1	25	0.0580553	0.1711
251	Signaling by EGFR in Cancer	R-HSA-1643713	1	25	0.0580553	0.1711
252	Signaling by ERBB2 KD Mutants	R-HSA-9664565	1	25	0.0580553	0.1711
253	Signaling by Erythropoietin	R-HSA-9006335	1	25	0.0580553	0.1711
254	Signaling by NTRK2 (TRKB)	R-HSA-9006115	1	25	0.0580553	0.1711
255	FLT3 signaling in disease	R-HSA-9682385	1	26	0.0603104	0.174035
256	Interleukin receptor SHC signaling	R-HSA-912526	1	26	0.0603104	0.174035
257	Oncogene Induced Senescence	R-HSA-2559585	1	26	0.0603104	0.174035
258	Signaling by ERBB2 in Cancer	R-HSA-1227990	1	26	0.0603104	0.174035
259	Adrenaline,noradrenaline inhibits insulin secretion	R-HSA-400042	1	27	0.0625605	0.177239
260	CD28 dependent PI3K/Akt signaling	R-HSA-389357	1	27	0.0625605	0.177239
261	Downstream signaling of activated FGFR4	R-HSA-5654716	1	27	0.0625605	0.177239
262	FGFR1 mutant receptor activation	R-HSA-1839124	1	27	0.0625605	0.177239
263	Developmental Biology	R-HSA-1266738	5	950	0.0642117	0.17756
264	Deubiquitination	R-HSA-5688426	2	178	0.0658631	0.180233
265	Downstream signaling of activated FGFR1	R-HSA-5654687	1	28	0.0648055	0.180512
266	Myogenesis	R-HSA-525793	1	28	0.0648055	0.180512
267	Nuclear events stimulated by ALK signaling in cancer	R-HSA-9725371	1	28	0.0648055	0.180512
268	Signaling by ALK	R-HSA-201556	1	28	0.0648055	0.180512
269	Arachidonate metabolism	R-HSA-2142753	1	29	0.0670455	0.182091
270	DAP12 signaling	R-HSA-2424491	1	29	0.0670455	0.182091
271	Downstream signal transduction	R-HSA-186763	1	29	0.0670455	0.182091
272	Expression of BMAL (ARNTL), CLOCK, and NPAS2	R-HSA-9931509	1	29	0.0670455	0.182091
273	Negative regulation of FGFR3 signaling	R-HSA-5654732	1	29	0.0670455	0.182091
274	RUNX2 regulates bone development	R-HSA-8941326	1	29	0.0670455	0.182091
275	Post-translational protein modification	R-HSA-597592	4	679	0.0707131	0.184239
276	Activation of BH3-only proteins	R-HSA-114452	1	30	0.0692805	0.184502
277	Downstream signaling of activated FGFR2	R-HSA-5654696	1	30	0.0692805	0.184502
278	Signaling by CSF1 (M-CSF) in myeloid cells	R-HSA-9680350	1	30	0.0692805	0.184502
279	SUMOylation of intracellular receptors	R-HSA-4090294	1	30	0.0692805	0.184502
280	Disassembly of the destruction complex and recruitment of AXIN to the membrane	R-HSA-4641262	1	31	0.0715104	0.187197
281	Negative regulation of FGFR4 signaling	R-HSA-5654733	1	31	0.0715104	0.187197
282	Negative regulation of FGFR1 signaling	R-HSA-5654726	1	32	0.0737354	0.190801
283	NGF-stimulated transcription	R-HSA-9031628	1	32	0.0737354	0.190801
284	Ovarian tumor domain proteases	R-HSA-5689896	1	32	0.0737354	0.190801
285	Signaling by NOTCH2	R-HSA-1980145	1	32	0.0737354	0.190801
286	Thrombin signalling through proteinase activated receptors (PARs)	R-HSA-456926	1	32	0.0737354	0.190801
287	Calmodulin induced events	R-HSA-111933	1	34	0.0781702	0.194335
288	CaM pathway	R-HSA-111997	1	34	0.0781702	0.194335
289	E3 ubiquitin ligases ubiquitinate target proteins	R-HSA-8866654	1	34	0.0781702	0.194335
290	Negative regulation of FGFR2 signaling	R-HSA-5654727	1	34	0.0781702	0.194335
291	RHO GTPases Activate WASPs and WAVEs	R-HSA-5663213	1	34	0.0781702	0.194335
292	Signaling by FGFR1 in disease	R-HSA-5655302	1	34	0.0781702	0.194335
293	Signaling by WNT in cancer	R-HSA-4791275	1	34	0.0781702	0.194335
294	GPVI-mediated activation cascade	R-HSA-114604	1	33	0.0759553	0.194522
295	Activation of GABAB receptors	R-HSA-991365	1	35	0.0803802	0.19718
296	Apoptotic cleavage of cellular proteins	R-HSA-111465	1	35	0.0803802	0.19718
297	GABA B receptor activation	R-HSA-977444	1	35	0.0803802	0.19718
298	Synthesis of PIPs at the plasma membrane	R-HSA-1660499	1	35	0.0803802	0.19718
299	Signaling by high-kinase activity BRAF mutants	R-HSA-6802948	1	36	0.0825852	0.200629
300	DAP12 interactions	R-HSA-2172127	1	37	0.0847852	0.20118
301	FCGR3A-mediated IL10 synthesis	R-HSA-9664323	1	37	0.0847852	0.20118
302	FLT3 Signaling	R-HSA-9607240	1	37	0.0847852	0.20118
303	Signaling by TGFBR3	R-HSA-9839373	1	37	0.0847852	0.20118
304	RHO GTPase Effectors	R-HSA-195258	2	211	0.0885264	0.203397
305	Signaling by Rho GTPases	R-HSA-194315	3	451	0.0879684	0.203818
306	Transcriptional regulation of granulopoiesis	R-HSA-9616222	1	38	0.0869803	0.204054
307	DAG and IP3 signaling	R-HSA-1489509	1	39	0.0891705	0.205807
308	Heme signaling	R-HSA-9707616	1	39	0.0891705	0.205807
309	MAP2K and MAPK activation	R-HSA-5674135	1	39	0.0891705	0.205807
310	Regulation of TNFR1 signaling	R-HSA-5357905	1	39	0.0891705	0.205807
311	RET signaling	R-HSA-8853659	1	39	0.0891705	0.205807
312	Transcriptional activation of mitochondrial biogenesis	R-HSA-2151201	1	39	0.0891705	0.205807
313	Signaling by Rho GTPases, Miro GTPases and RHOBTB3	R-HSA-9716542	3	459	0.0916672	0.207429
314	Axon guidance	R-HSA-422475	3	463	0.0935423	0.207626
315	Interferon Signaling	R-HSA-913531	2	215	0.0914202	0.207888
316	HSP90 chaperone cycle for steroid hormone receptors (SHR) in the presence of ligand	R-HSA-3371497	1	41	0.093536	0.208046
317	Recycling pathway of L1	R-HSA-437239	1	41	0.093536	0.208046
318	Signaling by RAF1 mutants	R-HSA-9656223	1	41	0.093536	0.208046
319	TAK1-dependent IKK and NF-kappa-B activation	R-HSA-445989	1	41	0.093536	0.208046
320	Interleukin-2 family signaling	R-HSA-451927	1	42	0.0957114	0.211599
321	G alpha (z) signalling events	R-HSA-418597	1	44	0.100048	0.211995
322	GPER1 signaling	R-HSA-9634597	1	44	0.100048	0.211995
323	Paradoxical activation of RAF signaling by kinase inactive BRAF	R-HSA-6802955	1	44	0.100048	0.211995
324	PI Metabolism	R-HSA-1483255	1	44	0.100048	0.211995
325	PI3K Cascade	R-HSA-109704	1	44	0.100048	0.211995
326	Protein ubiquitination	R-HSA-8852135	1	44	0.100048	0.211995
327	Signaling by moderate kinase activity BRAF mutants	R-HSA-6802946	1	44	0.100048	0.211995
328	Signaling by RAS mutants	R-HSA-6802949	1	44	0.100048	0.211995
329	Signaling downstream of RAS mutants	R-HSA-9649948	1	44	0.100048	0.211995
330	TGF-beta receptor signaling activates SMADs	R-HSA-2173789	1	44	0.100048	0.211995
331	GABA receptor activation	R-HSA-977443	1	43	0.0978819	0.212972
332	Negative regulation of MAPK pathway	R-HSA-5675221	1	43	0.0978819	0.212972
333	Signaling by FGFR2 in disease	R-HSA-5655253	1	43	0.0978819	0.212972
334	Signaling by SCF-KIT	R-HSA-1433557	1	43	0.0978819	0.212972
335	Nervous system development	R-HSA-9675108	3	483	0.103169	0.214763
336	Apoptotic execution phase	R-HSA-75153	1	46	0.104364	0.215519
337	Recruitment and ATM-mediated phosphorylation of repair and signaling proteins at DNA double strand breaks	R-HSA-5693565	1	46	0.104364	0.215519
338	DNA Double Strand Break Response	R-HSA-5693606	1	47	0.106515	0.217746
339	Interleukin-3, Interleukin-5 and GM-CSF signaling	R-HSA-512988	1	47	0.106515	0.217746
340	Regulation of PTEN gene transcription	R-HSA-8943724	1	47	0.106515	0.217746
341	Co-stimulation by CD28	R-HSA-389356	1	48	0.108661	0.218464
342	IRS-mediated signalling	R-HSA-112399	1	48	0.108661	0.218464
343	Signaling by EGFR	R-HSA-177929	1	48	0.108661	0.218464
344	TNF signaling	R-HSA-75893	1	48	0.108661	0.218464
345	Transcriptional Regulation by MECP2	R-HSA-8986944	1	48	0.108661	0.218464
346	Nuclear Receptor transcription pathway	R-HSA-383280	1	49	0.110803	0.220305
347	Signaling by ERBB2	R-HSA-1227986	1	49	0.110803	0.220305
348	RAF/MAP kinase cascade	R-HSA-5673001	2	242	0.111679	0.220478
349	Adaptive Immune System	R-HSA-1280218	3	506	0.114738	0.223203
350	MAPK1/MAPK3 signaling	R-HSA-5684996	2	248	0.116339	0.223367
351	NRAGE signals death through JNK	R-HSA-193648	1	51	0.115071	0.223724
352	Signaling by Non-Receptor Tyrosine Kinases	R-HSA-9006927	1	51	0.115071	0.223724
353	Signaling by PTK6	R-HSA-8848021	1	51	0.115071	0.223724
354	IRS-related events triggered by IGF1R	R-HSA-2428928	1	52	0.117198	0.224614
355	IGF1R signaling cascade	R-HSA-2428924	1	53	0.11932	0.225268
356	Signaling by BRAF and RAF1 fusions	R-HSA-6802952	1	53	0.11932	0.225268
357	Signaling by ERBB4	R-HSA-1236394	1	53	0.11932	0.225268
358	Signaling by PDGF	R-HSA-186797	1	53	0.11932	0.225268
359	Activation of NF-kappaB in B cells	R-HSA-1169091	1	54	0.121437	0.228136
360	Signaling by Type 1 Insulin-like Growth Factor 1 Receptor (IGF1R)	R-HSA-2404192	1	54	0.121437	0.228136
361	FCGR3A-mediated phagocytosis	R-HSA-9664422	1	55	0.12355	0.232046
362	Leishmania phagocytosis	R-HSA-9664417	1	55	0.12355	0.232046
363	Parasite infection	R-HSA-9664407	1	55	0.12355	0.232046
364	Regulation of RUNX2 expression and activity	R-HSA-8939902	1	56	0.125658	0.232676
365	Regulation of actin dynamics for phagocytic cup formation	R-HSA-2029482	1	57	0.127761	0.234384
366	Senescence-Associated Secretory Phenotype (SASP)	R-HSA-2559582	1	57	0.127761	0.234384
367	Signaling by FGFR in disease	R-HSA-1226099	1	59	0.131953	0.239424
368	Neutrophil degranulation	R-HSA-6798695	2	273	0.136298	0.242402
369	MAPK family signaling cascades	R-HSA-5683057	2	278	0.140386	0.245459
370	PKR-mediated signaling	R-HSA-9833482	1	63	0.14028	0.245814
371	RAC2 GTPase cycle	R-HSA-9013404	1	64	0.14235	0.245829
372	Bacterial Infection Pathways	R-HSA-9824439	1	65	0.144415	0.24697
373	High laminar flow shear stress activates signaling by PIEZO1 and PECAM1:CDH5:KDR in endothelial cells	R-HSA-9856530	1	66	0.146476	0.247093
374	Platelet homeostasis	R-HSA-418346	1	66	0.146476	0.247093
375	Cell death signalling via NRAGE, NRIF and NADE	R-HSA-204998	1	68	0.150583	0.248103
376	Downstream signaling events of B Cell Receptor (BCR)	R-HSA-1168372	1	68	0.150583	0.248103
377	FCERI mediated NF-kB activation	R-HSA-2871837	1	68	0.150583	0.248103
378	HCMV Early Events	R-HSA-9609690	1	68	0.150583	0.248103
379	Oncogenic MAPK signaling	R-HSA-6802957	1	68	0.150583	0.248103
380	Interferon gamma signaling	R-HSA-877300	1	71	0.15671	0.252304
381	Mitotic Prophase	R-HSA-68875	1	71	0.15671	0.252304
382	Signaling by NOTCH4	R-HSA-9013694	1	71	0.15671	0.252304
383	Fatty acid metabolism	R-HSA-8978868	1	70	0.154672	0.252419
384	Regulation of insulin secretion	R-HSA-422356	1	72	0.158743	0.255005
385	Regulation of T cell activation by CD28 family	R-HSA-388841	1	73	0.160771	0.25807
386	Signaling by MET	R-HSA-6806834	1	74	0.162795	0.259699
387	Regulation of TP53 Activity through Phosphorylation	R-HSA-6804756	1	76	0.166829	0.262725
388	HCMV Infection	R-HSA-9609646	1	77	0.168839	0.263613
389	Potential therapeutics for SARS	R-HSA-9679191	1	78	0.170844	0.26494
390	Metabolism of lipids	R-HSA-556833	2	326	0.180953	0.270608
391	Transcriptional regulation by RUNX3	R-HSA-8878159	1	84	0.182783	0.271428
392	Constitutive Signaling by Aberrant PI3K in Cancer	R-HSA-2219530	1	86	0.186726	0.273339
393	Response of endothelial cells to shear stress	R-HSA-9860931	1	90	0.194559	0.278498
394	SARS-CoV-1-host interactions	R-HSA-9692914	1	90	0.194559	0.278498
395	Phospholipid metabolism	R-HSA-1483257	1	92	0.19845	0.280969
396	Signaling by the B Cell Receptor (BCR)	R-HSA-983705	1	95	0.204252	0.283471
397	Metabolism of proteins	R-HSA-392499	4	1000	0.20669	0.286265
398	Cell surface interactions at the vascular wall	R-HSA-202733	1	98	0.210014	0.28689
399	Interleukin-1 signaling	R-HSA-9020702	1	98	0.210014	0.28689
400	L1CAM interactions	R-HSA-373760	1	97	0.208098	0.286939
401	Metabolism of RNA	R-HSA-8953854	2	364	0.21436	0.28696
402	Cell-Cell communication	R-HSA-1500931	1	100	0.213835	0.287294
403	Cellular responses to mechanical stimuli	R-HSA-9855142	1	100	0.213835	0.287294
404	Circadian clock	R-HSA-9909396	1	99	0.211927	0.287775
405	Integration of energy metabolism	R-HSA-163685	1	99	0.211927	0.287775
406	PTEN Regulation	R-HSA-6807070	1	103	0.219532	0.290263
407	Gastrulation	R-HSA-9758941	1	105	0.223309	0.292382
408	SARS-CoV-2 activates/modulates innate and adaptive immune responses	R-HSA-9705671	1	112	0.236394	0.301349
409	SARS-CoV-1 Infection	R-HSA-9678108	1	114	0.240094	0.303227
410	DNA Double-Strand Break Repair	R-HSA-5693532	1	115	0.241938	0.303953
411	Antiviral mechanism by IFN-stimulated genes	R-HSA-1169410	1	121	0.252914	0.306759
412	Ub-specific processing proteases	R-HSA-5689880	1	128	0.26553	0.310658
413	Regulation of TP53 Activity	R-HSA-5633007	1	132	0.272649	0.313759
414	G alpha (s) signalling events	R-HSA-418555	1	135	0.277946	0.315853
415	SUMO E3 ligases SUMOylate target proteins	R-HSA-3108232	1	147	0.298775	0.322358
416	SUMOylation	R-HSA-2990846	1	152	0.307286	0.324933
417	RAC1 GTPase cycle	R-HSA-9013149	1	158	0.317372	0.329614
418	TCF dependent signaling in response to WNT	R-HSA-201681	1	160	0.320703	0.331366
419	SARS-CoV-2-host interactions	R-HSA-9705683	1	174	0.343598	0.333342
420	Metabolism	R-HSA-1430728	3	888	0.357155	0.336268
421	SARS-CoV-2 Infection	R-HSA-9694516	1	218	0.410933	0.346091
422	DNA Repair	R-HSA-73894	1	228	0.425305	0.346654
423	M Phase	R-HSA-68886	1	241	0.443498	0.349205
424	Signaling by WNT	R-HSA-195721	1	242	0.444875	0.349995
425	Transcriptional Regulation by TP53	R-HSA-3700989	1	280	0.49489	0.356033
426	RHO GTPase cycle	R-HSA-9012999	1	301	0.520685	0.358378
427	Cell Cycle, Mitotic	R-HSA-69278	1	366	0.592918	0.365211
428	Cell Cycle	R-HSA-1640170	1	451	0.672049	0.371689
429	2-LTR circle formation	R-HSA-164843	0	7	1	1
430	3-hydroxyisobutyryl-CoA hydrolase deficiency	R-HSA-9916722	0	0	1	1
431	3-Methylcrotonyl-CoA carboxylase deficiency	R-HSA-9909438	0	0	1	1
432	3-methylglutaconic aciduria	R-HSA-9914274	0	0	1	1
433	5-Phosphoribose 1-diphosphate biosynthesis	R-HSA-73843	0	0	1	1
434	A tetrasaccharide linker sequence is required for GAG synthesis	R-HSA-1971475	0	14	1	1
435	Abacavir ADME	R-HSA-2161522	0	4	1	1
436	Abacavir metabolism	R-HSA-2161541	0	2	1	1
437	Abacavir transmembrane transport	R-HSA-2161517	0	2	1	1
438	Abasic sugar-phosphate removal via the single-nucleotide replacement pathway	R-HSA-73930	0	2	1	1
439	ABC-family proteins mediated transport	R-HSA-382556	0	50	1	1
440	ABC transporter disorders	R-HSA-5619084	0	45	1	1
441	ABC transporters in lipid homeostasis	R-HSA-1369062	0	4	1	1
442	Aberrant regulation of mitotic cell cycle due to RB1 defects	R-HSA-9687139	0	34	1	1
443	Aberrant regulation of mitotic exit in cancer due to RB1 defects	R-HSA-9687136	0	18	1	1
444	Aberrant regulation of mitotic G1/S transition in cancer due to RB1 defects	R-HSA-9659787	0	17	1	1
445	Abnormal conversion of 2-oxoglutarate to 2-hydroxyglutarate	R-HSA-2978092	0	1	1	1
446	ABO blood group biosynthesis	R-HSA-9033807	0	1	1	1
447	Abortive elongation of HIV-1 transcript in the absence of Tat	R-HSA-167242	0	23	1	1
448	Acetylation	R-HSA-156582	0	0	1	1
449	Acetylcholine binding and downstream events	R-HSA-181431	0	3	1	1
450	Acetylcholine inhibits contraction of outer hair cells	R-HSA-9667769	0	2	1	1
451	Acetylcholine Neurotransmitter Release Cycle	R-HSA-264642	0	12	1	1
452	Acetylcholine regulates insulin secretion	R-HSA-399997	0	10	1	1
453	Acrosome Reaction and Sperm:Oocyte Membrane Binding	R-HSA-1300645	0	2	1	1
454	Activated NOTCH1 Transmits Signal to the Nucleus	R-HSA-2122948	0	30	1	1
455	Activated NTRK2 signals through CDK5	R-HSA-9032845	0	6	1	1
456	Activated NTRK2 signals through FRS2 and FRS3	R-HSA-9028731	0	11	1	1
457	Activated NTRK2 signals through FYN	R-HSA-9032500	0	7	1	1
458	Activated NTRK2 signals through PLCG1	R-HSA-9026527	0	4	1	1
459	Activated NTRK2 signals through RAS	R-HSA-9026519	0	9	1	1
460	Activated NTRK3 signals through PLCG1	R-HSA-9034793	0	3	1	1
461	Activated NTRK3 signals through RAS	R-HSA-9034864	0	8	1	1
462	Activated PKN1 stimulates transcription of AR (androgen receptor) regulated genes KLK2 and KLK3	R-HSA-5625886	0	15	1	1
463	Activated point mutants of FGFR2	R-HSA-2033519	0	17	1	1
464	Activation and oligomerization of BAK protein	R-HSA-111452	0	2	1	1
465	Activation of AKT2	R-HSA-165158	0	4	1	1
466	Activation of AMPA receptors	R-HSA-399710	0	3	1	1
467	Activation of anterior HOX genes in hindbrain development during early embryogenesis	R-HSA-5617472	0	58	1	1
468	Activation of APC/C and APC/C:Cdc20 mediated degradation of mitotic proteins	R-HSA-176814	0	62	1	1
469	Activation of ATR in response to replication stress	R-HSA-176187	0	33	1	1
470	Activation of BAD and translocation to mitochondria	R-HSA-111447	0	15	1	1
471	Activation of C3 and C5	R-HSA-174577	0	7	1	1
472	Activation of Ca-permeable Kainate Receptor	R-HSA-451308	0	7	1	1
473	Activation of caspases through apoptosome-mediated cleavage	R-HSA-111459	0	6	1	1
474	Activation of G protein gated Potassium channels	R-HSA-1296041	0	22	1	1
475	Activation of gene expression by SREBF (SREBP)	R-HSA-2426168	0	25	1	1
476	Activation of HOX genes during differentiation	R-HSA-5619507	0	58	1	1
477	Activation of IRF3, IRF7 mediated by TBK1, IKKε (IKBKE)	R-HSA-936964	0	18	1	1
478	Activation of kainate receptors upon glutamate binding	R-HSA-451326	0	27	1	1
479	Activation of Matrix Metalloproteinases	R-HSA-1592389	0	28	1	1
480	Activation of Na-permeable kainate receptors	R-HSA-451307	0	2	1	1
481	Activation of NIMA Kinases NEK9, NEK6, NEK7	R-HSA-2980767	0	7	1	1
482	Activation of NOXA and translocation to mitochondria	R-HSA-111448	0	5	1	1
483	Activation of PUMA and translocation to mitochondria	R-HSA-139915	0	9	1	1
484	Activation of RAC1	R-HSA-428540	0	13	1	1
485	Activation of RAC1 downstream of NMDARs	R-HSA-9619229	0	7	1	1
486	Activation of RAS in B cells	R-HSA-1169092	0	5	1	1
487	Activation of SMO	R-HSA-5635838	0	15	1	1
488	Activation of the mRNA upon binding of the cap-binding complex and eIFs, and subsequent binding to 43S	R-HSA-72662	0	58	1	1
489	Activation of the phototransduction cascade	R-HSA-2485179	0	10	1	1
490	Activation of the pre-replicative complex	R-HSA-68962	0	28	1	1
491	Activation of the TFAP2 (AP-2) family of transcription factors	R-HSA-8866907	0	9	1	1
492	Activation of TRKA receptors	R-HSA-187015	0	6	1	1
493	Activation, myristolyation of BID and translocation to mitochondria	R-HSA-75108	0	4	1	1
494	Activation, translocation and oligomerization of BAX	R-HSA-114294	0	2	1	1
495	Acyl chain remodeling of CL	R-HSA-1482798	0	3	1	1
496	Acyl chain remodeling of DAG and TAG	R-HSA-1482883	0	2	1	1
497	Acyl chain remodelling of PC	R-HSA-1482788	0	16	1	1
498	Acyl chain remodelling of PE	R-HSA-1482839	0	16	1	1
499	Acyl chain remodelling of PG	R-HSA-1482925	0	14	1	1
500	Acyl chain remodelling of PI	R-HSA-1482922	0	12	1	1
501	Acyl chain remodelling of PS	R-HSA-1482801	0	14	1	1
502	Adenosine P1 receptors	R-HSA-417973	0	4	1	1
503	Adenylate cyclase activating pathway	R-HSA-170660	0	10	1	1
504	Adherens junctions interactions	R-HSA-418990	0	36	1	1
505	Adipogenesis	R-HSA-9843745	0	70	1	1
506	Adrenaline signalling through Alpha-2 adrenergic receptor	R-HSA-392023	0	3	1	1
507	Adrenoceptors	R-HSA-390696	0	9	1	1
508	Aerobic respiration and respiratory electron transport	R-HSA-1428517	0	62	1	1
509	Aflatoxin activation and detoxification	R-HSA-5423646	0	5	1	1
510	Aggrephagy	R-HSA-9646399	0	32	1	1
511	Agmatine biosynthesis	R-HSA-351143	0	0	1	1
512	AKT-mediated inactivation of FOXO1A	R-HSA-211163	0	4	1	1
513	AKT phosphorylates targets in the cytosol	R-HSA-198323	0	13	1	1
514	Alanine metabolism	R-HSA-8964540	0	0	1	1
515	alectinib-resistant ALK mutants	R-HSA-9717316	0	1	1	1
516	ALK mutants bind TKIs	R-HSA-9700645	0	11	1	1
517	ALKBH2 mediated reversal of alkylation damage	R-HSA-112122	0	0	1	1
518	ALKBH3 mediated reversal of alkylation damage	R-HSA-112126	0	2	1	1
519	Alpha-defensins	R-HSA-1462054	0	5	1	1
520	alpha-linolenic (omega3) and linoleic (omega6) acid metabolism	R-HSA-2046104	0	6	1	1
521	alpha-linolenic acid (ALA) metabolism	R-HSA-2046106	0	6	1	1
522	Alpha-oxidation of phytanate	R-HSA-389599	0	0	1	1
523	Alpha-protein kinase 1 signaling pathway	R-HSA-9645460	0	11	1	1
524	Alternative complement activation	R-HSA-173736	0	5	1	1
525	Alternative Lengthening of Telomeres (ALT)	R-HSA-9006821	0	2	1	1
526	Amine ligand-binding receptors	R-HSA-375280	0	35	1	1
527	Amine Oxidase reactions	R-HSA-140179	0	2	1	1
528	Amino Acid conjugation	R-HSA-156587	0	0	1	1
529	Amino acid transport across the plasma membrane	R-HSA-352230	0	6	1	1
530	Amino acids regulate mTORC1	R-HSA-9639288	0	27	1	1
531	AMPK inhibits chREBP transcriptional activation activity	R-HSA-163680	0	8	1	1
532	Amplification of signal from unattached kinetochores via a MAD2 inhibitory signal	R-HSA-141444	0	55	1	1
533	Amplification of signal from the kinetochores	R-HSA-141424	0	55	1	1
534	Amyloid fiber formation	R-HSA-977225	0	50	1	1
535	Anchoring fibril formation	R-HSA-2214320	0	12	1	1
536	Anchoring of the basal body to the plasma membrane	R-HSA-5620912	0	49	1	1
537	Androgen biosynthesis	R-HSA-193048	0	5	1	1
538	Antagonism of Activin by Follistatin	R-HSA-2473224	0	4	1	1
539	Antigen activates B Cell Receptor (BCR) leading to generation of second messengers	R-HSA-983695	0	28	1	1
540	Antigen Presentation: Folding, assembly and peptide loading of class I MHC	R-HSA-983170	0	19	1	1
541	Antigen processing-Cross presentation	R-HSA-1236975	0	84	1	1
542	Antigen processing: Ub, ATP-independent proteasomal degradation	R-HSA-9912633	0	19	1	1
543	Antigen processing: Ubiquitination & Proteasome degradation	R-HSA-983168	0	157	1	1
544	Antimicrobial action and antimicrobial resistance in Mtb	R-HSA-9639775	0	0	1	1
545	Antimicrobial peptides	R-HSA-6803157	0	31	1	1
546	APC-Cdc20 mediated degradation of Nek2A	R-HSA-179409	0	24	1	1
547	APC truncation mutants are not K63 polyubiquitinated	R-HSA-5467333	0	1	1	1
548	APC truncation mutants have impaired AXIN binding	R-HSA-5467337	0	14	1	1
549	APC/C-mediated degradation of cell cycle proteins	R-HSA-174143	0	73	1	1
550	APC/C:Cdc20 mediated degradation of Cyclin B	R-HSA-174048	0	22	1	1
551	APC/C:Cdc20 mediated degradation of mitotic proteins	R-HSA-176409	0	61	1	1
552	APC/C:Cdc20 mediated degradation of Securin	R-HSA-174154	0	53	1	1
553	APC/C:Cdh1 mediated degradation of Cdc20 and other APC/C:Cdh1 targeted proteins in late mitosis/early G1	R-HSA-174178	0	59	1	1
554	APC:Cdc20 mediated degradation of cell cycle proteins prior to satisfation of the cell cycle checkpoint	R-HSA-179419	0	59	1	1
555	APEX1-Independent Resolution of AP Sites via the Single Nucleotide Replacement Pathway	R-HSA-5649702	0	7	1	1
556	APOBEC3G mediated resistance to HIV-1 infection	R-HSA-180689	0	5	1	1
557	Apoptosis induced DNA fragmentation	R-HSA-140342	0	10	1	1
558	Apoptotic cleavage of cell adhesion proteins	R-HSA-351906	0	8	1	1
559	Aquaporin-mediated transport	R-HSA-445717	0	44	1	1
560	Arachidonate production from DAG	R-HSA-426048	0	1	1	1
561	ARL13B-mediated ciliary trafficking of INPP5E	R-HSA-5624958	0	1	1	1
562	ARMS-mediated activation	R-HSA-170984	0	7	1	1
563	Aromatic amines can be N-hydroxylated or N-dealkylated by CYP1A2	R-HSA-211957	0	1	1	1
564	Aryl hydrocarbon receptor signalling	R-HSA-8937144	0	7	1	1
565	ASP-3026-resistant ALK mutants	R-HSA-9717264	0	1	1	1
566	Asparagine N-linked glycosylation	R-HSA-446203	0	96	1	1
567	Aspartate and asparagine metabolism	R-HSA-8963693	0	1	1	1
568	Aspirin ADME	R-HSA-9749641	0	13	1	1
569	Assembly and cell surface presentation of NMDA receptors	R-HSA-9609736	0	27	1	1
570	Assembly and release of respiratory syncytial virus (RSV) virions	R-HSA-9820962	0	2	1	1
571	Assembly of active LPL and LIPC lipase complexes	R-HSA-8963889	0	12	1	1
572	Assembly of collagen fibrils and other multimeric structures	R-HSA-2022090	0	43	1	1
573	Assembly Of The HIV Virion	R-HSA-175474	0	8	1	1
574	Assembly of the ORC complex at the origin of replication	R-HSA-68616	0	14	1	1
575	Assembly of the pre-replicative complex	R-HSA-68867	0	76	1	1
576	Assembly of the SARS-CoV-1 Replication-Transcription Complex (RTC)	R-HSA-9683439	0	0	1	1
577	Assembly of the SARS-CoV-2 Replication-Transcription Complex (RTC)	R-HSA-9694271	0	0	1	1
578	Assembly of Viral Components at the Budding Site	R-HSA-168316	0	2	1	1
579	Association of TriC/CCT with target proteins during biosynthesis	R-HSA-390471	0	17	1	1
580	Astrocytic Glutamate-Glutamine Uptake And Metabolism	R-HSA-210455	0	3	1	1
581	Asymmetric localization of PCP proteins	R-HSA-4608870	0	49	1	1
582	ATF4 activates genes in response to endoplasmic reticulum stress	R-HSA-380994	0	20	1	1
583	ATF6 (ATF6-alpha) activates chaperone genes	R-HSA-381183	0	10	1	1
584	ATF6 (ATF6-alpha) activates chaperones	R-HSA-381033	0	12	1	1
585	ATF6B (ATF6-beta) activates chaperones	R-HSA-8874177	0	4	1	1
586	Atorvastatin ADME	R-HSA-9754706	0	4	1	1
587	ATP-dependent chromatin remodelers	R-HSA-9932444	0	19	1	1
588	ATP sensitive Potassium channels	R-HSA-1296025	0	2	1	1
589	Attachment and Entry_9678110	R-HSA-9678110	0	4	1	1
590	Attachment and Entry_9694614	R-HSA-9694614	0	16	1	1
591	Attachment of GPI anchor to uPAR	R-HSA-162791	0	1	1	1
592	Attenuation phase	R-HSA-3371568	0	22	1	1
593	AUF1 (hnRNP D0) binds and destabilizes mRNA	R-HSA-450408	0	42	1	1
594	AURKA Activation by TPX2	R-HSA-8854518	0	43	1	1
595	Autodegradation of Cdh1 by Cdh1:APC/C	R-HSA-174084	0	52	1	1
596	Autodegradation of the E3 ubiquitin ligase COP1	R-HSA-349425	0	38	1	1
597	Autointegration results in viral DNA circles	R-HSA-177539	0	3	1	1
598	Autophagy	R-HSA-9612973	0	112	1	1
599	AXIN missense mutants destabilize the destruction complex	R-HSA-5467340	0	14	1	1
600	Axonal growth inhibition (RHOA activation)	R-HSA-193634	0	8	1	1
601	Axonal growth stimulation	R-HSA-209563	0	4	1	1
602	Azathioprine ADME	R-HSA-9748787	0	13	1	1
603	B-WICH complex positively regulates rRNA expression	R-HSA-5250924	0	32	1	1
604	Base-Excision Repair, AP Site Formation	R-HSA-73929	0	24	1	1
605	Base Excision Repair	R-HSA-73884	0	47	1	1
606	Basigin interactions	R-HSA-210991	0	11	1	1
607	BBSome-mediated cargo-targeting to cilium	R-HSA-5620922	0	8	1	1
608	BCKDH synthesizes BCAA-CoA from KIC, KMVA, KIV	R-HSA-9859138	0	4	1	1
609	BDNF activates NTRK2 (TRKB) signaling	R-HSA-9024909	0	2	1	1
610	Beta-catenin independent WNT signaling	R-HSA-3858494	0	124	1	1
611	Beta-catenin phosphorylation cascade	R-HSA-196299	0	17	1	1
612	Beta-ketothiolase deficiency	R-HSA-9915355	0	0	1	1
613	Beta-oxidation of pristanoyl-CoA	R-HSA-389887	0	4	1	1
614	Beta-oxidation of very long chain fatty acids	R-HSA-390247	0	4	1	1
615	Beta defensins	R-HSA-1461957	0	6	1	1
616	Beta oxidation of butanoyl-CoA to acetyl-CoA	R-HSA-77352	0	2	1	1
617	Beta oxidation of decanoyl-CoA to octanoyl-CoA-CoA	R-HSA-77346	0	3	1	1
618	Beta oxidation of hexanoyl-CoA to butanoyl-CoA	R-HSA-77350	0	2	1	1
619	Beta oxidation of lauroyl-CoA to decanoyl-CoA-CoA	R-HSA-77310	0	3	1	1
620	Beta oxidation of myristoyl-CoA to lauroyl-CoA	R-HSA-77285	0	2	1	1
621	Beta oxidation of octanoyl-CoA to hexanoyl-CoA	R-HSA-77348	0	3	1	1
622	Beta oxidation of palmitoyl-CoA to myristoyl-CoA	R-HSA-77305	0	2	1	1
623	betaKlotho-mediated ligand binding	R-HSA-1307965	0	3	1	1
624	BH3-only proteins associate with and inactivate anti-apoptotic BCL-2 members	R-HSA-111453	0	9	1	1
625	Bicarbonate transporters	R-HSA-425381	0	2	1	1
626	Bile acid and bile salt metabolism	R-HSA-194068	0	19	1	1
627	Binding and entry of HIV virion	R-HSA-173107	0	4	1	1
628	Binding and Uptake of Ligands by Scavenger Receptors	R-HSA-2173782	0	30	1	1
629	Binding of TCF/LEF:CTNNB1 to target gene promoters	R-HSA-4411364	0	8	1	1
630	Biogenic amines are oxidatively deaminated to aldehydes by MAOA and MAOB	R-HSA-141333	0	2	1	1
631	Biological oxidations	R-HSA-211859	0	74	1	1
632	Biosynthesis of A2E, implicated in retinal degradation	R-HSA-2466712	0	0	1	1
633	Biosynthesis of aspirin-triggered D-series resolvins	R-HSA-9020265	0	1	1	1
634	Biosynthesis of D-series resolvins	R-HSA-9018676	0	2	1	1
635	Biosynthesis of DHA-derived SPMs	R-HSA-9018677	0	11	1	1
636	Biosynthesis of DHA-derived sulfido conjugates	R-HSA-9026395	0	1	1	1
637	Biosynthesis of DPA-derived SPMs	R-HSA-9018683	0	3	1	1
638	Biosynthesis of DPAn-3-derived 13-series resolvins	R-HSA-9026403	0	1	1	1
639	Biosynthesis of DPAn-3-derived maresins	R-HSA-9026290	0	1	1	1
640	Biosynthesis of DPAn-3-derived protectins and resolvins	R-HSA-9026286	0	2	1	1
641	Biosynthesis of DPAn-3 SPMs	R-HSA-9025094	0	3	1	1
642	Biosynthesis of DPAn-6 SPMs	R-HSA-9025106	0	1	1	1
643	Biosynthesis of E-series 18(R)-resolvins	R-HSA-9023661	0	2	1	1
644	Biosynthesis of E-series 18(S)-resolvins	R-HSA-9018896	0	3	1	1
645	Biosynthesis of electrophilic ω-3 PUFA oxo-derivatives	R-HSA-9027604	0	2	1	1
646	Biosynthesis of EPA-derived SPMs	R-HSA-9018679	0	4	1	1
647	Biosynthesis of Lipoxins (LX)	R-HSA-2142700	0	4	1	1
648	Biosynthesis of maresin-like SPMs	R-HSA-9027307	0	5	1	1
649	Biosynthesis of maresin conjugates in tissue regeneration (MCTR)	R-HSA-9026762	0	1	1	1
650	Biosynthesis of maresins	R-HSA-9018682	0	6	1	1
651	Biosynthesis of protectin and resolvin conjugates in tissue regeneration (PCTR and RCTR)	R-HSA-9026766	0	1	1	1
652	Biosynthesis of protectins	R-HSA-9018681	0	3	1	1
653	Biosynthesis of specialized proresolving mediators (SPMs)	R-HSA-9018678	0	12	1	1
654	Biosynthesis of the N-glycan precursor (dolichol lipid-linked oligosaccharide, LLO) and transfer to a nascent protein	R-HSA-446193	0	9	1	1
655	Biotin transport and metabolism	R-HSA-196780	0	4	1	1
656	Blockage of phagosome acidification	R-HSA-9636467	0	1	1	1
657	Blood group systems biosynthesis	R-HSA-9033658	0	1	1	1
658	BMAL1:CLOCK,NPAS2 activates circadian expression	R-HSA-1368108	0	19	1	1
659	Branched-chain amino acid catabolism	R-HSA-70895	0	7	1	1
660	Branched-chain ketoacid dehydrogenase kinase deficiency	R-HSA-9912481	0	5	1	1
661	Breakdown of the nuclear lamina	R-HSA-352238	0	3	1	1
662	brigatinib-resistant ALK mutants	R-HSA-9717319	0	1	1	1
663	Budding	R-HSA-168302	0	0	1	1
664	Budding and maturation of HIV virion	R-HSA-162588	0	13	1	1
665	Butyrophilin (BTN) family interactions	R-HSA-8851680	0	3	1	1
666	C6 deamination of adenosine	R-HSA-75102	0	2	1	1
667	Ca2+ activated K+ channels	R-HSA-1296052	0	5	1	1
668	Ca2+ pathway	R-HSA-4086398	0	55	1	1
669	Calcineurin activates NFAT	R-HSA-2025928	0	9	1	1
670	Calcitonin-like ligand receptors	R-HSA-419812	0	10	1	1
671	Calnexin/calreticulin cycle	R-HSA-901042	0	11	1	1
672	Cam-PDE 1 activation	R-HSA-111957	0	4	1	1
673	Cap-dependent Translation Initiation	R-HSA-72737	0	103	1	1
674	Carboxyterminal post-translational modifications of tubulin	R-HSA-8955332	0	15	1	1
675	Cardiac conduction	R-HSA-5576891	0	79	1	1
676	Cardiogenesis	R-HSA-9733709	0	24	1	1
677	Cargo concentration in the ER	R-HSA-5694530	0	13	1	1
678	Cargo recognition for clathrin-mediated endocytosis	R-HSA-8856825	0	78	1	1
679	Cargo trafficking to the periciliary membrane	R-HSA-5620920	0	24	1	1
680	Carnitine shuttle	R-HSA-200425	0	11	1	1
681	Carnitine synthesis	R-HSA-71262	0	2	1	1
682	CASP8 activity is inhibited	R-HSA-5218900	0	11	1	1
683	Caspase activation via Death Receptors in the presence of ligand	R-HSA-140534	0	16	1	1
684	Caspase activation via Dependence Receptors in the absence of ligand	R-HSA-418889	0	10	1	1
685	Caspase activation via extrinsic apoptotic signalling pathway	R-HSA-5357769	0	26	1	1
686	Catecholamine biosynthesis	R-HSA-209905	0	3	1	1
687	Cation-coupled Chloride cotransporters	R-HSA-426117	0	4	1	1
688	CD209 (DC-SIGN) signaling	R-HSA-5621575	0	21	1	1
689	CD22 mediated BCR regulation	R-HSA-5690714	0	5	1	1
690	CD28 dependent Vav1 pathway	R-HSA-389359	0	12	1	1
691	Cdc20:Phospho-APC/C mediated degradation of Cyclin A	R-HSA-174184	0	58	1	1
692	CDC42 GTPase cycle	R-HSA-9013148	0	123	1	1
693	CDC6 association with the ORC:origin complex	R-HSA-68689	0	5	1	1
694	CDH11 homotypic and heterotypic interactions	R-HSA-9833576	0	5	1	1
695	CDK-mediated phosphorylation and removal of Cdc6	R-HSA-69017	0	58	1	1
696	Cell-cell junction organization	R-HSA-421270	0	45	1	1
697	Cell-extracellular matrix interactions	R-HSA-446353	0	15	1	1
698	Cell Cycle Checkpoints	R-HSA-69620	0	198	1	1
699	Cell junction organization	R-HSA-446728	0	69	1	1
700	Cell recruitment (pro-inflammatory response)	R-HSA-9664424	0	24	1	1
701	Cell redox homeostasis	R-HSA-1222541	0	0	1	1
702	Cellular hexose transport	R-HSA-189200	0	7	1	1
703	Cellular response to chemical stress	R-HSA-9711123	0	155	1	1
704	Cellular response to hypoxia	R-HSA-1234174	0	57	1	1
705	Cellular response to mitochondrial stress	R-HSA-9840373	0	6	1	1
706	Cellular response to starvation	R-HSA-9711097	0	110	1	1
707	Centrosome maturation	R-HSA-380287	0	42	1	1
708	Ceramide signalling	R-HSA-193681	0	3	1	1
709	ceritinib-resistant ALK mutants	R-HSA-9717323	0	1	1	1
710	cGMP effects	R-HSA-418457	0	11	1	1
711	Chaperone Mediated Autophagy	R-HSA-9613829	0	19	1	1
712	Chaperonin-mediated protein folding	R-HSA-390466	0	60	1	1
713	Chemokine receptors bind chemokines	R-HSA-380108	0	57	1	1
714	Chk1/Chk2(Cds1) mediated inactivation of Cyclin B:Cdk1 complex	R-HSA-75035	0	15	1	1
715	CHL1 interactions	R-HSA-447041	0	8	1	1
716	Cholesterol biosynthesis	R-HSA-191273	0	7	1	1
717	Cholesterol biosynthesis via desmosterol	R-HSA-6807047	0	1	1	1
718	Cholesterol biosynthesis via lathosterol	R-HSA-6807062	0	1	1	1
719	Choline catabolism	R-HSA-6798163	0	0	1	1
720	Chondroitin sulfate biosynthesis	R-HSA-2022870	0	4	1	1
721	Chondroitin sulfate/dermatan sulfate metabolism	R-HSA-1793185	0	17	1	1
722	ChREBP activates metabolic gene expression	R-HSA-163765	0	6	1	1
723	Chromatin modifications during the maternal to zygotic transition (MZT)	R-HSA-9821002	0	16	1	1
724	Chromatin modifying enzymes	R-HSA-3247509	0	148	1	1
725	Chromatin organization	R-HSA-4839726	0	154	1	1
726	Chromosome Maintenance	R-HSA-73886	0	72	1	1
727	Chylomicron assembly	R-HSA-8963888	0	9	1	1
728	Chylomicron clearance	R-HSA-8964026	0	5	1	1
729	Chylomicron remodeling	R-HSA-8963901	0	8	1	1
730	Cilium Assembly	R-HSA-5617833	0	90	1	1
731	Ciprofloxacin ADME	R-HSA-9793528	0	2	1	1
732	Citric acid cycle (TCA cycle)	R-HSA-71403	0	11	1	1
733	Class A/1 (Rhodopsin-like receptors)	R-HSA-373076	0	295	1	1
734	Class B/2 (Secretin family receptors)	R-HSA-373080	0	91	1	1
735	Class C/3 (Metabotropic glutamate/pheromone receptors)	R-HSA-420499	0	8	1	1
736	Class I MHC mediated antigen processing & presentation	R-HSA-983169	0	213	1	1
737	Class I peroxisomal membrane protein import	R-HSA-9603798	0	5	1	1
738	Classical antibody-mediated complement activation	R-HSA-173623	0	6	1	1
739	Classical Kir channels	R-HSA-1296053	0	2	1	1
740	Clathrin-mediated endocytosis	R-HSA-8856828	0	110	1	1
741	Cleavage of the damaged purine	R-HSA-110331	0	17	1	1
742	Cleavage of the damaged pyrimidine	R-HSA-110329	0	22	1	1
743	CLEC7A (Dectin-1) induces NFAT activation	R-HSA-5607763	0	10	1	1
744	CLEC7A/inflammasome pathway	R-HSA-5660668	0	6	1	1
745	Co-inhibition by BTLA	R-HSA-9927353	0	5	1	1
746	Co-inhibition by CTLA4	R-HSA-389513	0	21	1	1
747	Co-inhibition by PD-1	R-HSA-389948	0	22	1	1
748	Cobalamin (Cbl) metabolism	R-HSA-9759218	0	0	1	1
749	Cobalamin (Cbl, vitamin B12) transport and metabolism	R-HSA-196741	0	5	1	1
750	Coenzyme A biosynthesis	R-HSA-196783	0	0	1	1
751	Cohesin Loading onto Chromatin	R-HSA-2470946	0	8	1	1
752	Collagen biosynthesis and modifying enzymes	R-HSA-1650814	0	31	1	1
753	Collagen chain trimerization	R-HSA-8948216	0	24	1	1
754	Collagen degradation	R-HSA-1442490	0	47	1	1
755	Collagen formation	R-HSA-1474290	0	48	1	1
756	Common Pathway of Fibrin Clot Formation	R-HSA-140875	0	21	1	1
757	Competing endogenous RNAs (ceRNAs) regulate PTEN translation	R-HSA-8948700	0	2	1	1
758	Complement cascade	R-HSA-166658	0	45	1	1
759	Complex I biogenesis	R-HSA-6799198	0	11	1	1
760	Complex III assembly	R-HSA-9865881	0	4	1	1
761	Complex IV assembly	R-HSA-9864848	0	2	1	1
762	Condensation of Prometaphase Chromosomes	R-HSA-2514853	0	11	1	1
763	Condensation of Prophase Chromosomes	R-HSA-2299718	0	20	1	1
764	Conjugation of benzoate with glycine	R-HSA-177135	0	0	1	1
765	Conjugation of carboxylic acids	R-HSA-159424	0	0	1	1
766	Conjugation of phenylacetate with glutamine	R-HSA-177162	0	0	1	1
767	Conjugation of salicylate with glycine	R-HSA-177128	0	0	1	1
768	Constitutive Signaling by NOTCH1 HD Domain Mutants	R-HSA-2691232	0	14	1	1
769	Constitutive Signaling by NOTCH1 HD+PEST Domain Mutants	R-HSA-2894862	0	55	1	1
770	Constitutive Signaling by NOTCH1 PEST Domain Mutants	R-HSA-2644606	0	55	1	1
771	Constitutive Signaling by NOTCH1 t(7;9)(NOTCH1:M1580_K2555) Translocation Mutant	R-HSA-2660826	0	7	1	1
772	Constitutive Signaling by Overexpressed ERBB2	R-HSA-9634285	0	11	1	1
773	Conversion from APC/C:Cdc20 to APC/C:Cdh1 in late anaphase	R-HSA-176407	0	18	1	1
774	Cooperation of PDCL (PhLP1) and TRiC/CCT in G-protein beta folding	R-HSA-6814122	0	29	1	1
775	Cooperation of Prefoldin and TriC/CCT in actin and tubulin folding	R-HSA-389958	0	18	1	1
776	COPI-dependent Golgi-to-ER retrograde traffic	R-HSA-6811434	0	44	1	1
777	COPI-independent Golgi-to-ER retrograde traffic	R-HSA-6811436	0	31	1	1
778	COPI-mediated anterograde transport	R-HSA-6807878	0	48	1	1
779	COPII-mediated vesicle transport	R-HSA-204005	0	25	1	1
780	COX reactions	R-HSA-140180	0	1	1	1
781	Creatine metabolism	R-HSA-71288	0	4	1	1
782	Creation of C4 and C2 activators	R-HSA-166786	0	9	1	1
783	CREB3 factors activate genes	R-HSA-8874211	0	8	1	1
784	crenolanib-resistant FLT3 mutants	R-HSA-9702581	0	1	1	1
785	Cristae formation	R-HSA-8949613	0	3	1	1
786	crizotinib-resistant ALK mutants	R-HSA-9717326	0	1	1	1
787	CRMPs in Sema3A signaling	R-HSA-399956	0	14	1	1
788	cRNA Synthesis	R-HSA-192869	0	0	1	1
789	Cross-presentation of particulate exogenous antigens (phagosomes)	R-HSA-1236973	0	8	1	1
790	Cross-presentation of soluble exogenous antigens (endosomes)	R-HSA-1236978	0	38	1	1
791	Crosslinking of collagen fibrils	R-HSA-2243919	0	10	1	1
792	CS/DS degradation	R-HSA-2024101	0	7	1	1
793	CTNNB1 S33 mutants aren't phosphorylated	R-HSA-5358747	0	15	1	1
794	CTNNB1 S37 mutants aren't phosphorylated	R-HSA-5358749	0	15	1	1
795	CTNNB1 S45 mutants aren't phosphorylated	R-HSA-5358751	0	15	1	1
796	CTNNB1 T41 mutants aren't phosphorylated	R-HSA-5358752	0	15	1	1
797	Cyclin A/B1/B2 associated events during G2/M transition	R-HSA-69273	0	27	1	1
798	Cyclin A:Cdk2-associated events at S phase entry	R-HSA-69656	0	72	1	1
799	Cyclin D associated events in G1	R-HSA-69231	0	47	1	1
800	Cyclin E associated events during G1/S transition	R-HSA-69202	0	70	1	1
801	CYP2E1 reactions	R-HSA-211999	0	4	1	1
802	Cysteine formation from homocysteine	R-HSA-1614603	0	1	1	1
803	Cytochrome P450 - arranged by substrate type	R-HSA-211897	0	33	1	1
804	Cytoprotection by HMOX1	R-HSA-9707564	0	36	1	1
805	Cytosolic iron-sulfur cluster assembly	R-HSA-2564830	0	7	1	1
806	Cytosolic sensors of pathogen-associated DNA	R-HSA-1834949	0	55	1	1
807	Cytosolic sulfonation of small molecules	R-HSA-156584	0	5	1	1
808	Cytosolic tRNA aminoacylation	R-HSA-379716	0	11	1	1
809	DARPP-32 events	R-HSA-180024	0	24	1	1
810	Dasatinib-resistant KIT mutants	R-HSA-9669914	0	1	1	1
811	DCC mediated attractive signaling	R-HSA-418885	0	11	1	1
812	DDX58/IFIH1-mediated induction of interferon-alpha/beta	R-HSA-168928	0	76	1	1
813	Deactivation of the beta-catenin transactivating complex	R-HSA-3769402	0	37	1	1
814	Deadenylation-dependent mRNA decay	R-HSA-429914	0	26	1	1
815	Deadenylation of mRNA	R-HSA-429947	0	12	1	1
816	Dectin-1 mediated noncanonical NF-kB signaling	R-HSA-5607761	0	49	1	1
817	Dectin-2 family	R-HSA-5621480	0	11	1	1
818	Defective ABCA1 causes TGD	R-HSA-5682113	0	2	1	1
819	Defective ABCA12 causes ARCI4B	R-HSA-5682294	0	0	1	1
820	Defective ABCA3 causes SMDP3_5683678	R-HSA-5683678	0	1	1	1
821	Defective ABCA3 causes SMDP3_5688399	R-HSA-5688399	0	1	1	1
822	Defective ABCB11 causes PFIC2 and BRIC2	R-HSA-5678520	0	0	1	1
823	Defective ABCB4 causes PFIC3, ICP3 and GBD1	R-HSA-5678771	0	0	1	1
824	Defective ABCB6 causes MCOPCB7	R-HSA-5683371	0	0	1	1
825	Defective ABCC2 causes DJS	R-HSA-5679001	0	0	1	1
826	Defective ABCC6 causes PXE	R-HSA-5690338	0	0	1	1
827	Defective ABCC8 can cause hypo- and hyper-glycemias	R-HSA-5683177	0	2	1	1
828	Defective ABCC9 causes CMD10, ATFB12 and Cantu syndrome	R-HSA-5678420	0	1	1	1
829	Defective ABCD1 causes ALD	R-HSA-5684045	0	0	1	1
830	Defective ABCD4 causes MAHCJ	R-HSA-5683329	0	0	1	1
831	Defective ABCG5 causes sitosterolemia	R-HSA-5679096	0	1	1	1
832	Defective ABCG8 causes GBD4 and sitosterolemia	R-HSA-5679090	0	1	1	1
833	Defective ACTH causes obesity and POMCD	R-HSA-5579031	0	2	1	1
834	Defective ACY1 causes encephalopathy	R-HSA-5579007	0	0	1	1
835	Defective ADA disrupts (deoxy)adenosine deamination	R-HSA-9734735	0	1	1	1
836	Defective AHCY causes HMAHCHD	R-HSA-5578997	0	0	1	1
837	Defective ALG1 causes CDG-1k	R-HSA-4549380	0	0	1	1
838	Defective ALG11 causes CDG-1p	R-HSA-4551295	0	0	1	1
839	Defective ALG12 causes CDG-1g	R-HSA-4720489	0	0	1	1
840	Defective ALG14 causes ALG14-CMS	R-HSA-5633231	0	0	1	1
841	Defective ALG2 causes CDG-1i	R-HSA-4549349	0	0	1	1
842	Defective ALG3 causes CDG-1d	R-HSA-4720475	0	0	1	1
843	Defective ALG6 causes CDG-1c	R-HSA-4724289	0	0	1	1
844	Defective ALG8 causes CDG-1h	R-HSA-4724325	0	0	1	1
845	Defective ALG9 causes CDG-1l	R-HSA-4720454	0	0	1	1
846	Defective AMN causes MGA1	R-HSA-3359462	0	0	1	1
847	Defective APRT disrupts adenine salvage	R-HSA-9734195	0	1	1	1
848	Defective AVP does not bind AVPR1A,B and causes neurohypophyseal diabetes insipidus (NDI)	R-HSA-5619099	0	3	1	1
849	Defective AVP does not bind AVPR2 and causes neurohypophyseal diabetes insipidus (NDI)	R-HSA-9036092	0	2	1	1
850	Defective B3GALT6 causes EDSP2 and SEMDJL1	R-HSA-4420332	0	13	1	1
851	Defective B3GALTL causes PpS	R-HSA-5083635	0	8	1	1
852	Defective B3GAT3 causes JDSSDHD	R-HSA-3560801	0	13	1	1
853	Defective B4GALT1 causes B4GALT1-CDG (CDG-2d)	R-HSA-3656244	0	3	1	1
854	Defective B4GALT1 causes CDG-2d	R-HSA-4793953	0	1	1	1
855	Defective B4GALT7 causes EDS, progeroid type	R-HSA-3560783	0	13	1	1
856	Defective Base Excision Repair Associated with MUTYH	R-HSA-9605310	0	1	1	1
857	Defective Base Excision Repair Associated with NEIL1	R-HSA-9616334	0	1	1	1
858	Defective Base Excision Repair Associated with NEIL3	R-HSA-9629232	0	0	1	1
859	Defective Base Excision Repair Associated with NTHL1	R-HSA-9616333	0	1	1	1
860	Defective Base Excision Repair Associated with OGG1	R-HSA-9656249	0	1	1	1
861	Defective binding of RB1 mutants to E2F1,(E2F2, E2F3)	R-HSA-9661069	0	17	1	1
862	Defective binding of VWF variant to GPIb:IX:V	R-HSA-9846298	0	7	1	1
863	Defective BTD causes biotidinase deficiency	R-HSA-3371598	0	0	1	1
864	Defective C1GALT1C1 causes TNPS	R-HSA-5083632	0	6	1	1
865	Defective CBLIF causes IFD	R-HSA-3359457	0	0	1	1
866	Defective CD320 causes MMATC	R-HSA-3359485	0	0	1	1
867	Defective CFTR causes cystic fibrosis	R-HSA-5678895	0	39	1	1
868	Defective CHST14 causes EDS, musculocontractural type	R-HSA-3595174	0	4	1	1
869	Defective CHST3 causes SEDCJD	R-HSA-3595172	0	4	1	1
870	Defective CHST6 causes MCDC1	R-HSA-3656225	0	2	1	1
871	Defective CHSY1 causes TPBS	R-HSA-3595177	0	4	1	1
872	Defective cofactor function of FVIIIa variant	R-HSA-9672396	0	3	1	1
873	Defective CP causes aceruloplasminemia (ACERULOP)	R-HSA-5619060	0	1	1	1
874	Defective CSF2RA causes SMDP4	R-HSA-5688890	0	7	1	1
875	Defective CSF2RB causes SMDP5	R-HSA-5688849	0	7	1	1
876	Defective CUBN causes MGA1	R-HSA-3359463	0	0	1	1
877	Defective CYP11A1 causes AICSR	R-HSA-5579026	0	3	1	1
878	Defective CYP11B1 causes AH4	R-HSA-5579017	0	0	1	1
879	Defective CYP11B2 causes CMO-1 deficiency	R-HSA-5579009	0	1	1	1
880	Defective CYP17A1 causes AH5	R-HSA-5579028	0	1	1	1
881	Defective CYP19A1 causes AEXS	R-HSA-5579030	0	1	1	1
882	Defective CYP1B1 causes Glaucoma	R-HSA-5579000	0	0	1	1
883	Defective CYP21A2 causes AH3	R-HSA-5579021	0	0	1	1
884	Defective CYP24A1 causes HCAI	R-HSA-5579010	0	1	1	1
885	Defective CYP26B1 causes RHFCA	R-HSA-5579015	0	0	1	1
886	Defective CYP26C1 causes FFDD4	R-HSA-5579004	0	0	1	1
887	Defective CYP27A1 causes CTX	R-HSA-5578996	0	1	1	1
888	Defective CYP27B1 causes VDDR1A	R-HSA-5579014	0	0	1	1
889	Defective CYP27B1 causes VDDR1B	R-HSA-5579027	0	0	1	1
890	Defective CYP2U1 causes SPG56	R-HSA-5579011	0	0	1	1
891	Defective CYP4F22 causes ARCI5	R-HSA-5579005	0	0	1	1
892	Defective CYP7B1 causes SPG5A and CBAS3	R-HSA-5579013	0	1	1	1
893	Defective DHDDS causes RP59	R-HSA-4755609	0	1	1	1
894	Defective DNA double strand break response due to BARD1 loss of function	R-HSA-9699150	0	2	1	1
895	Defective DNA double strand break response due to BRCA1 loss of function	R-HSA-9663199	0	2	1	1
896	Defective DOLK causes DOLK-CDG	R-HSA-4755583	0	0	1	1
897	Defective DPAGT1 causes CDG-1j, CMSTA2	R-HSA-4549356	0	0	1	1
898	Defective DPM1 causes DPM1-CDG	R-HSA-4717374	0	1	1	1
899	Defective DPM2 causes DPM2-CDG	R-HSA-4719377	0	1	1	1
900	Defective DPM3 causes DPM3-CDG	R-HSA-4719360	0	1	1	1
901	Defective EXT1 causes exostoses 1, TRPS2 and CHDS	R-HSA-3656253	0	9	1	1
902	Defective EXT2 causes exostoses 2	R-HSA-3656237	0	9	1	1
903	Defective F8 accelerates dissociation of the A2 domain	R-HSA-9672387	0	1	1	1
904	Defective F8 binding to the cell membrane	R-HSA-9672395	0	1	1	1
905	Defective F8 binding to von Willebrand factor	R-HSA-9672393	0	2	1	1
906	Defective F8 cleavage by thrombin	R-HSA-9672391	0	3	1	1
907	Defective F8 secretion	R-HSA-9672397	0	1	1	1
908	Defective F8 sulfation at Y1699	R-HSA-9674519	0	1	1	1
909	Defective F9 activation	R-HSA-9673221	0	6	1	1
910	Defective F9 secretion	R-HSA-9673218	0	1	1	1
911	Defective F9 variant does not activate FX	R-HSA-9673202	0	3	1	1
912	Defective factor IX causes hemophilia B	R-HSA-9668250	0	9	1	1
913	Defective factor IX causes thrombophilia	R-HSA-9672383	0	3	1	1
914	Defective factor VIII causes hemophilia A	R-HSA-9662001	0	5	1	1
915	Defective factor XII causes hereditary angioedema	R-HSA-9657688	0	3	1	1
916	Defective FMO3 causes TMAU	R-HSA-5579019	0	0	1	1
917	Defective GALE causes EDG	R-HSA-5609977	0	0	1	1
918	Defective GALK1 causes GALCT2	R-HSA-5609976	0	1	1	1
919	Defective GALM causes GALAC4	R-HSA-9931929	0	1	1	1
920	Defective GALNT12 causes CRCS1	R-HSA-5083636	0	6	1	1
921	Defective GALNT3 causes HFTC	R-HSA-5083625	0	6	1	1
922	Defective GALT can cause GALCT	R-HSA-5609978	0	0	1	1
923	Defective gamma-carboxylation of F9	R-HSA-9673240	0	2	1	1
924	Defective GCK causes maturity-onset diabetes of the young 2 (MODY2)	R-HSA-5619073	0	1	1	1
925	Defective GCLC causes HAGGSD	R-HSA-5578999	0	2	1	1
926	Defective GFPT1 causes CMSTA1	R-HSA-4085023	0	1	1	1
927	Defective GGT1 causes GLUTH	R-HSA-5579022	0	0	1	1
928	Defective GGT1 in aflatoxin detoxification causes GLUTH	R-HSA-9035968	0	0	1	1
929	Defective GNE causes sialuria, NK and IBM2	R-HSA-4085011	0	0	1	1
930	Defective GSS causes GSS deficiency	R-HSA-5579006	0	1	1	1
931	Defective HDR through Homologous Recombination Repair (HRR) due to PALB2 loss of BRCA1 binding function	R-HSA-9704331	0	18	1	1
932	Defective HDR through Homologous Recombination Repair (HRR) due to PALB2 loss of BRCA2/RAD51/RAD51C binding function	R-HSA-9704646	0	18	1	1
933	Defective HEXA causes GM2G1	R-HSA-3656234	0	0	1	1
934	Defective HEXB causes GM2G2	R-HSA-3656248	0	0	1	1
935	Defective HK1 causes hexokinase deficiency (HK deficiency)	R-HSA-5619056	0	1	1	1
936	Defective HLCS causes multiple carboxylase deficiency	R-HSA-3371599	0	3	1	1
937	Defective homologous recombination repair (HRR) due to BRCA1 loss of function	R-HSA-9701192	0	18	1	1
938	Defective homologous recombination repair (HRR) due to BRCA2 loss of function	R-HSA-9701190	0	32	1	1
939	Defective homologous recombination repair (HRR) due to PALB2 loss of function	R-HSA-9701193	0	18	1	1
940	Defective HPRT1 disrupts guanine and hypoxanthine salvage	R-HSA-9734281	0	0	1	1
941	Defective Inhibition of DNA Recombination at Telomere	R-HSA-9670621	0	2	1	1
942	Defective Inhibition of DNA Recombination at Telomere Due to ATRX Mutations	R-HSA-9670615	0	2	1	1
943	Defective Inhibition of DNA Recombination at Telomere Due to DAXX Mutations	R-HSA-9670613	0	2	1	1
944	Defective Intrinsic Pathway for Apoptosis	R-HSA-9734009	0	24	1	1
945	Defective Intrinsic Pathway for Apoptosis Due to p14ARF Loss of Function	R-HSA-9645722	0	2	1	1
946	Defective LARGE causes MDDGA6 and MDDGB6	R-HSA-5083627	0	1	1	1
947	Defective LFNG causes SCDO3	R-HSA-5083630	0	5	1	1
948	Defective MAN1B1 causes MRT15	R-HSA-4793950	0	0	1	1
949	Defective MAOA causes BRUNS	R-HSA-5579012	0	1	1	1
950	Defective MAT1A causes MATD	R-HSA-5579024	0	1	1	1
951	Defective MGAT2 causes CDG-2a	R-HSA-4793952	0	0	1	1
952	Defective Mismatch Repair Associated With MLH1	R-HSA-5545483	0	2	1	1
953	Defective Mismatch Repair Associated With MSH2	R-HSA-5632928	0	2	1	1
954	Defective Mismatch Repair Associated With MSH3	R-HSA-5632927	0	1	1	1
955	Defective Mismatch Repair Associated With MSH6	R-HSA-5632968	0	2	1	1
956	Defective Mismatch Repair Associated With PMS2	R-HSA-5632987	0	2	1	1
957	Defective MMAA causes MMA, cblA type	R-HSA-3359475	0	0	1	1
958	Defective MMAB causes MMA, cblB type	R-HSA-3359471	0	0	1	1
959	Defective MMACHC causes MAHCC	R-HSA-3359474	0	0	1	1
960	Defective MMADHC causes MMAHCD	R-HSA-3359473	0	0	1	1
961	Defective MOGS causes CDG-2b	R-HSA-4793954	0	0	1	1
962	Defective MPDU1 causes CDG-1f	R-HSA-4687000	0	0	1	1
963	Defective MPI causes MPI-CDG	R-HSA-4043916	0	0	1	1
964	Defective MTR causes HMAG	R-HSA-3359469	0	0	1	1
965	Defective MTRR causes HMAE	R-HSA-3359467	0	0	1	1
966	Defective MUT causes MMAM	R-HSA-3359478	0	0	1	1
967	Defective MUTYH substrate binding	R-HSA-9608287	0	1	1	1
968	Defective MUTYH substrate processing	R-HSA-9608290	0	1	1	1
969	Defective NEU1 causes sialidosis	R-HSA-4341670	0	1	1	1
970	Defective NTHL1 substrate binding	R-HSA-9630222	0	1	1	1
971	Defective NTHL1 substrate processing	R-HSA-9630221	0	1	1	1
972	Defective OGG1 Localization	R-HSA-9657050	0	1	1	1
973	Defective OGG1 Substrate Binding	R-HSA-9656255	0	1	1	1
974	Defective OGG1 Substrate Processing	R-HSA-9656256	0	1	1	1
975	Defective OPLAH causes OPLAHD	R-HSA-5578998	0	0	1	1
976	Defective PAPSS2 causes SEMD-PA	R-HSA-3560796	0	0	1	1
977	Defective PGM1 causes PGM1-CDG	R-HSA-5609974	0	1	1	1
978	Defective PMM2 causes PMM2-CDG	R-HSA-4043911	0	1	1	1
979	Defective PNP disrupts phosphorolysis of (deoxy)guanosine and (deoxy)inosine	R-HSA-9735763	0	0	1	1
980	Defective POMGNT1 causes MDDGA3, MDDGB3 and MDDGC3	R-HSA-5083628	0	1	1	1
981	Defective POMT1 causes MDDGA1, MDDGB1 and MDDGC1	R-HSA-5083633	0	1	1	1
982	Defective POMT2 causes MDDGA2, MDDGB2 and MDDGC2	R-HSA-5083629	0	1	1	1
983	Defective pro-SFTPB causes SMDP1 and RDS	R-HSA-5688031	0	1	1	1
984	Defective pro-SFTPC causes SMDP2 and RDS	R-HSA-5688354	0	1	1	1
985	Defective pyroptosis	R-HSA-9710421	0	20	1	1
986	Defective regulation of TLR7 by endogenous ligand	R-HSA-9824856	0	1	1	1
987	Defective RFT1 causes CDG-1n	R-HSA-4570571	0	0	1	1
988	Defective RHAG causes regulator type Rh-null hemolytic anemia (RHN)	R-HSA-5619042	0	0	1	1
989	Defective RIPK1-mediated regulated necrosis	R-HSA-9693928	0	7	1	1
990	Defective SERPING1 causes hereditary angioedema	R-HSA-9657689	0	3	1	1
991	Defective SFTPA2 causes IPF	R-HSA-5687868	0	1	1	1
992	Defective SLC11A2 causes hypochromic microcytic anemia, with iron overload 1 (AHMIO1)	R-HSA-5619048	0	1	1	1
993	Defective SLC12A1 causes Bartter syndrome 1 (BS1)	R-HSA-5619104	0	1	1	1
994	Defective SLC12A3 causes Gitelman syndrome (GS)	R-HSA-5619087	0	1	1	1
995	Defective SLC12A6 causes agenesis of the corpus callosum, with peripheral neuropathy (ACCPN)	R-HSA-5619039	0	1	1	1
996	Defective SLC16A1 causes symptomatic deficiency in lactate transport (SDLT)	R-HSA-5619070	0	1	1	1
997	Defective SLC17A5 causes Salla disease (SD) and ISSD	R-HSA-5619035	0	0	1	1
998	Defective SLC17A8 causes autosomal dominant deafness 25 (DFNA25)	R-HSA-5619076	0	0	1	1
999	Defective SLC1A1 is implicated in schizophrenia 18 (SCZD18) and dicarboxylic aminoaciduria (DCBXA)	R-HSA-5619067	0	0	1	1
1000	Defective SLC1A3 causes episodic ataxia 6 (EA6)	R-HSA-5619062	0	1	1	1
1001	Defective SLC20A2 causes idiopathic basal ganglia calcification 1 (IBGC1)	R-HSA-5619111	0	0	1	1
1002	Defective SLC22A12 causes renal hypouricemia 1 (RHUC1)	R-HSA-5619071	0	0	1	1
1003	Defective SLC22A18 causes lung cancer (LNCR) and embryonal rhabdomyosarcoma 1 (RMSE1)	R-HSA-5619066	0	1	1	1
1004	Defective SLC22A5 causes systemic primary carnitine deficiency (CDSP)	R-HSA-5619053	0	0	1	1
1005	Defective SLC24A1 causes congenital stationary night blindness 1D (CSNB1D)	R-HSA-5619077	0	0	1	1
1006	Defective SLC24A4 causes hypomineralized amelogenesis imperfecta (AI)	R-HSA-5619055	0	0	1	1
1007	Defective SLC24A5 causes oculocutaneous albinism 6 (OCA6)	R-HSA-5619036	0	0	1	1
1008	Defective SLC26A2 causes chondrodysplasias	R-HSA-3560792	0	0	1	1
1009	Defective SLC26A3 causes congenital secretory chloride diarrhea 1 (DIAR1)	R-HSA-5619085	0	1	1	1
1010	Defective SLC26A4 causes Pendred syndrome (PDS)	R-HSA-5619046	0	1	1	1
1011	Defective SLC27A4 causes ichthyosis prematurity syndrome (IPS)	R-HSA-5619108	0	1	1	1
1012	Defective SLC29A3 causes histiocytosis-lymphadenopathy plus syndrome (HLAS)	R-HSA-5619063	0	0	1	1
1013	Defective SLC2A1 causes GLUT1 deficiency syndrome 1 (GLUT1DS1)	R-HSA-5619043	0	1	1	1
1014	Defective SLC2A10 causes arterial tortuosity syndrome (ATS)	R-HSA-5619068	0	0	1	1
1015	Defective SLC2A2 causes Fanconi-Bickel syndrome (FBS)	R-HSA-5619098	0	1	1	1
1016	Defective SLC2A9 causes hypouricemia renal 2 (RHUC2)	R-HSA-5619047	0	0	1	1
1017	Defective SLC33A1 causes spastic paraplegia 42 (SPG42)	R-HSA-5619061	0	0	1	1
1018	Defective SLC34A1 causes hypophosphatemic nephrolithiasis/osteoporosis 1 (NPHLOP1)	R-HSA-5619040	0	0	1	1
1019	Defective SLC34A2 causes PALM	R-HSA-5687583	0	0	1	1
1020	Defective SLC34A2 causes pulmonary alveolar microlithiasis (PALM)	R-HSA-5619045	0	0	1	1
1021	Defective SLC34A3 causes Hereditary hypophosphatemic rickets with hypercalciuria (HHRH)	R-HSA-5619097	0	0	1	1
1022	Defective SLC35A1 causes congenital disorder of glycosylation 2F (CDG2F)_5619037	R-HSA-5619037	0	0	1	1
1023	Defective SLC35A1 causes congenital disorder of glycosylation 2F (CDG2F)_5663020	R-HSA-5663020	0	0	1	1
1024	Defective SLC35A2 causes congenital disorder of glycosylation 2M (CDG2M)	R-HSA-5619072	0	0	1	1
1025	Defective SLC35A3 causes arthrogryposis, mental retardation, and seizures (AMRS)	R-HSA-5619083	0	0	1	1
1026	Defective SLC35C1 causes congenital disorder of glycosylation 2C (CDG2C)	R-HSA-5619078	0	0	1	1
1027	Defective SLC35D1 causes SCHBCKD	R-HSA-5579020	0	0	1	1
1028	Defective SLC36A2 causes iminoglycinuria (IG) and hyperglycinuria (HG)	R-HSA-5619041	0	0	1	1
1029	Defective SLC39A4 causes acrodermatitis enteropathica, zinc-deficiency type (AEZ)	R-HSA-5619088	0	0	1	1
1030	Defective SLC3A1 causes cystinuria (CSNU)	R-HSA-5619113	0	0	1	1
1031	Defective SLC40A1 causes hemochromatosis 4 (HFE4) (duodenum)	R-HSA-5655799	0	0	1	1
1032	Defective SLC40A1 causes hemochromatosis 4 (HFE4) (macrophages)	R-HSA-5619049	0	1	1	1
1033	Defective SLC4A1 causes hereditary spherocytosis type 4 (HSP4), distal renal tubular acidosis (dRTA) and dRTA with hemolytic anemia (dRTA-HA)	R-HSA-5619050	0	1	1	1
1034	Defective SLC4A4 causes renal tubular acidosis, proximal, with ocular abnormalities and mental retardation (pRTA-OA)	R-HSA-5619054	0	0	1	1
1035	Defective SLC5A1 causes congenital glucose/galactose malabsorption (GGM)	R-HSA-5656364	0	0	1	1
1036	Defective SLC5A2 causes renal glucosuria (GLYS1)	R-HSA-5658208	0	0	1	1
1037	Defective SLC5A5 causes thyroid dyshormonogenesis 1 (TDH1)	R-HSA-5619096	0	1	1	1
1038	Defective SLC5A7 causes distal hereditary motor neuronopathy 7A (HMN7A)_5619114	R-HSA-5619114	0	1	1	1
1039	Defective SLC5A7 causes distal hereditary motor neuronopathy 7A (HMN7A)_5658471	R-HSA-5658471	0	1	1	1
1040	Defective SLC6A18 may confer susceptibility to iminoglycinuria and/or hyperglycinuria_5619079	R-HSA-5619079	0	0	1	1
1041	Defective SLC6A18 may confer susceptibility to iminoglycinuria and/or hyperglycinuria_5659729	R-HSA-5659729	0	0	1	1
1042	Defective SLC6A19 causes Hartnup disorder (HND)_5619044	R-HSA-5619044	0	0	1	1
1043	Defective SLC6A19 causes Hartnup disorder (HND)_5659735	R-HSA-5659735	0	0	1	1
1044	Defective SLC6A2 causes orthostatic intolerance (OI)	R-HSA-5619109	0	0	1	1
1045	Defective SLC6A3 causes Parkinsonism-dystonia infantile (PKDYS)_5619081	R-HSA-5619081	0	1	1	1
1046	Defective SLC6A3 causes Parkinsonism-dystonia infantile (PKDYS)_5660724	R-HSA-5660724	0	1	1	1
1047	Defective SLC6A5 causes hyperekplexia 3 (HKPX3)	R-HSA-5619089	0	0	1	1
1048	Defective SLC7A7 causes lysinuric protein intolerance (LPI)	R-HSA-5660862	0	1	1	1
1049	Defective SLC7A9 causes cystinuria (CSNU)	R-HSA-5660883	0	0	1	1
1050	Defective SLC9A6 causes X-linked, syndromic mental retardation,, Christianson type (MRXSCH)	R-HSA-5619092	0	0	1	1
1051	Defective SLC9A9 causes autism 16 (AUTS16)	R-HSA-5619052	0	0	1	1
1052	Defective SLCO1B1 causes hyperbilirubinemia, Rotor type (HBLRR)	R-HSA-5619110	0	1	1	1
1053	Defective SLCO1B3 causes hyperbilirubinemia, Rotor type (HBLRR)	R-HSA-5619058	0	0	1	1
1054	Defective SLCO2A1 causes primary, autosomal recessive hypertrophic osteoarthropathy 2 (PHOAR2)	R-HSA-5619095	0	0	1	1
1055	Defective SRD5A3 causes SRD5A3-CDG, KHRZ	R-HSA-4755579	0	0	1	1
1056	Defective ST3GAL3 causes MCT12 and EIEE15	R-HSA-3656243	0	2	1	1
1057	Defective TBXAS1 causes GHDD	R-HSA-5579032	0	0	1	1
1058	Defective TCN2 causes TCN2 deficiency	R-HSA-3359454	0	0	1	1
1059	Defective TPMT causes TPMT deficiency	R-HSA-5578995	0	0	1	1
1060	Defective TPR may confer susceptibility towards thyroid papillary carcinoma (TPC)	R-HSA-5619107	0	25	1	1
1061	Defective translocation of RB1 mutants to the nucleus	R-HSA-9661070	0	1	1	1
1062	Defective UGT1A1 causes hyperbilirubinemia	R-HSA-5579002	0	0	1	1
1063	Defective UGT1A4 causes hyperbilirubinemia	R-HSA-5579016	0	0	1	1
1064	Defective visual phototransduction due to ABCA4 loss of function	R-HSA-9918454	0	0	1	1
1065	Defective visual phototransduction due to LRAT loss of function	R-HSA-9918442	0	1	1	1
1066	Defective visual phototransduction due to OPN1LW loss of function	R-HSA-9918450	0	0	1	1
1067	Defective visual phototransduction due to OPN1MW loss of function	R-HSA-9918436	0	1	1	1
1068	Defective visual phototransduction due to OPN1SW loss of function	R-HSA-9918443	0	0	1	1
1069	Defective visual phototransduction due to RDH12 loss of function	R-HSA-9918440	0	0	1	1
1070	Defective visual phototransduction due to RDH5 loss of function	R-HSA-9918438	0	0	1	1
1071	Defective visual phototransduction due to STRA6 loss of function	R-HSA-9918449	0	1	1	1
1072	Defective VWF binding to collagen type I	R-HSA-9845622	0	3	1	1
1073	Defective VWF cleavage by ADAMTS13 variant	R-HSA-9845621	0	4	1	1
1074	Defects in biotin (Btn) metabolism	R-HSA-3323169	0	3	1	1
1075	Defects in cobalamin (B12) metabolism	R-HSA-3296469	0	0	1	1
1076	Defects in vitamin and cofactor metabolism	R-HSA-3296482	0	3	1	1
1077	Defects of contact activation system (CAS) and kallikrein/kinin system (KKS)	R-HSA-9651496	0	14	1	1
1078	Defects of platelet adhesion to exposed collagen	R-HSA-9823587	0	8	1	1
1079	Defensins	R-HSA-1461973	0	11	1	1
1080	Degradation of AXIN	R-HSA-4641257	0	42	1	1
1081	Degradation of beta-catenin by the destruction complex	R-HSA-195253	0	70	1	1
1082	Degradation of CRY and PER proteins	R-HSA-9932298	0	47	1	1
1083	Degradation of cysteine and homocysteine	R-HSA-1614558	0	2	1	1
1084	Degradation of DVL	R-HSA-4641258	0	43	1	1
1085	Degradation of GABA	R-HSA-916853	0	0	1	1
1086	Degradation of GLI1 by the proteasome	R-HSA-5610780	0	47	1	1
1087	Degradation of GLI2 by the proteasome	R-HSA-5610783	0	47	1	1
1088	Degradation of the extracellular matrix	R-HSA-1474228	0	91	1	1
1089	Deletions in the AMER1 gene destabilize the destruction complex	R-HSA-5467343	0	1	1	1
1090	Deletions in the AXIN1 gene destabilize the destruction complex	R-HSA-5467345	0	1	1	1
1091	Depolymerization of the Nuclear Lamina	R-HSA-4419969	0	10	1	1
1092	Deposition of new CENPA-containing nucleosomes at the centromere	R-HSA-606279	0	18	1	1
1093	Depurination	R-HSA-73927	0	17	1	1
1094	Depyrimidination	R-HSA-73928	0	22	1	1
1095	Deregulated CDK5 triggers multiple neurodegenerative pathways in Alzheimer's disease models	R-HSA-8862803	0	21	1	1
1096	Dermatan sulfate biosynthesis	R-HSA-2022923	0	4	1	1
1097	Detoxification of Reactive Oxygen Species	R-HSA-3299685	0	26	1	1
1098	Developmental Cell Lineages	R-HSA-9734767	0	28	1	1
1099	Developmental Cell Lineages of the Exocrine Pancreas	R-HSA-9820448	0	28	1	1
1100	Developmental Lineage of Multipotent Pancreatic Progenitor Cells	R-HSA-9937080	0	5	1	1
1101	Developmental Lineage of Pancreatic Ductal Cells	R-HSA-9925563	0	23	1	1
1102	DEx/H-box helicases activate type I IFN and inflammatory cytokines production	R-HSA-3134963	0	7	1	1
1103	Differentiation of Keratinocytes in Interfollicular Epidermis in Mammalian Skin	R-HSA-9725554	0	1	1	1
1104	Digestion	R-HSA-8935690	0	8	1	1
1105	Digestion and absorption	R-HSA-8963743	0	9	1	1
1106	Digestion of dietary carbohydrate	R-HSA-189085	0	2	1	1
1107	Digestion of dietary lipid	R-HSA-192456	0	1	1	1
1108	Dimerization of procaspase-8	R-HSA-69416	0	11	1	1
1109	Diseases associated with glycosaminoglycan metabolism	R-HSA-3560782	0	16	1	1
1110	Diseases associated with glycosylation precursor biosynthesis	R-HSA-5609975	0	7	1	1
1111	Diseases associated with N-glycosylation of proteins	R-HSA-3781860	0	2	1	1
1112	Diseases associated with O-glycosylation of proteins	R-HSA-3906995	0	21	1	1
1113	Diseases associated with surfactant metabolism	R-HSA-5687613	0	8	1	1
1114	Diseases associated with the TLR signaling cascade	R-HSA-5602358	0	31	1	1
1115	Diseases associated with visual transduction	R-HSA-2474795	0	3	1	1
1116	Diseases of Base Excision Repair	R-HSA-9605308	0	4	1	1
1117	Diseases of branched-chain amino acid catabolism	R-HSA-9865118	0	5	1	1
1118	Diseases of carbohydrate metabolism	R-HSA-5663084	0	20	1	1
1119	Diseases of cellular response to stress	R-HSA-9675132	0	3	1	1
1120	Diseases of Cellular Senescence	R-HSA-9630747	0	3	1	1
1121	Diseases of DNA Double-Strand Break Repair	R-HSA-9675136	0	32	1	1
1122	Diseases of DNA repair	R-HSA-9675135	0	40	1	1
1123	Diseases of glycosylation	R-HSA-3781865	0	45	1	1
1124	Diseases of hemostasis	R-HSA-9671793	0	17	1	1
1125	Diseases of Immune System	R-HSA-5260271	0	31	1	1
1126	Diseases of metabolism	R-HSA-5668914	0	99	1	1
1127	Diseases of Mismatch Repair (MMR)	R-HSA-5423599	0	4	1	1
1128	Diseases of mitochondrial beta oxidation	R-HSA-9759774	0	0	1	1
1129	Diseases of mitotic cell cycle	R-HSA-9675126	0	36	1	1
1130	Diseases of nucleotide metabolism	R-HSA-9735804	0	2	1	1
1131	Diseases of programmed cell death	R-HSA-9645723	0	51	1	1
1132	Diseases of propionyl-CoA catabolism	R-HSA-9759785	0	0	1	1
1133	Diseases of Telomere Maintenance	R-HSA-9673013	0	2	1	1
1134	Diseases of the neuronal system	R-HSA-9675143	0	3	1	1
1135	Disinhibition of SNARE formation	R-HSA-114516	0	4	1	1
1136	Disorders of Developmental Biology	R-HSA-9675151	0	11	1	1
1137	Disorders of Nervous System Development	R-HSA-9697154	0	11	1	1
1138	Disorders of transmembrane transporters	R-HSA-5619115	0	94	1	1
1139	Displacement of DNA glycosylase by APEX1	R-HSA-110357	0	9	1	1
1140	Dissolution of Fibrin Clot	R-HSA-75205	0	12	1	1
1141	DNA Damage Bypass	R-HSA-73893	0	42	1	1
1142	DNA Damage Recognition in GG-NER	R-HSA-5696394	0	21	1	1
1143	DNA Damage Reversal	R-HSA-73942	0	2	1	1
1144	DNA Damage/Telomere Stress Induced Senescence	R-HSA-2559586	0	38	1	1
1145	DNA methylation	R-HSA-5334118	0	13	1	1
1146	DNA Replication	R-HSA-69306	0	114	1	1
1147	DNA replication initiation	R-HSA-68952	0	6	1	1
1148	DNA Replication Pre-Initiation	R-HSA-69002	0	91	1	1
1149	DNA strand elongation	R-HSA-69190	0	27	1	1
1150	Dopamine clearance from the synaptic cleft	R-HSA-379401	0	3	1	1
1151	Dopamine Neurotransmitter Release Cycle	R-HSA-212676	0	14	1	1
1152	Dopamine receptors	R-HSA-390651	0	5	1	1
1153	Downregulation of ERBB2 signaling	R-HSA-8863795	0	28	1	1
1154	Downregulation of ERBB2:ERBB3 signaling	R-HSA-1358803	0	13	1	1
1155	Downregulation of ERBB4 signaling	R-HSA-1253288	0	9	1	1
1156	Drug-mediated inhibition of CDK4/CDK6 activity	R-HSA-9754119	0	5	1	1
1157	Drug-mediated inhibition of ERBB2 signaling	R-HSA-9652282	0	4	1	1
1158	Drug-mediated inhibition of MET activation	R-HSA-9734091	0	2	1	1
1159	Drug ADME	R-HSA-9748784	0	39	1	1
1160	Drug resistance in ERBB2 KD mutants	R-HSA-9665230	0	4	1	1
1161	Drug resistance in ERBB2 TMD/JMD mutants	R-HSA-9665737	0	4	1	1
1162	Drug resistance of ALK mutants	R-HSA-9700649	0	1	1	1
1163	Drug resistance of FLT3 mutants	R-HSA-9702506	0	1	1	1
1164	Drug resistance of KIT mutants	R-HSA-9669937	0	1	1	1
1165	Drug resistance of PDGFR mutants	R-HSA-9674415	0	1	1	1
1166	DSCAM interactions	R-HSA-376172	0	3	1	1
1167	Dual Incision in GG-NER	R-HSA-5696400	0	36	1	1
1168	Dual incision in TC-NER	R-HSA-6782135	0	54	1	1
1169	E2F-enabled inhibition of pre-replication complex formation	R-HSA-113507	0	6	1	1
1170	E2F mediated regulation of DNA replication	R-HSA-113510	0	19	1	1
1171	Early Phase of HIV Life Cycle	R-HSA-162594	0	14	1	1
1172	Early SARS-CoV-2 Infection Events	R-HSA-9772572	0	28	1	1
1173	ECM proteoglycans	R-HSA-3000178	0	65	1	1
1174	Effects of PIP2 hydrolysis	R-HSA-114508	0	16	1	1
1175	EGFR downregulation	R-HSA-182971	0	30	1	1
1176	EGFR interacts with phospholipase C-gamma	R-HSA-212718	0	9	1	1
1177	EGFR Transactivation by Gastrin	R-HSA-2179392	0	9	1	1
1178	EGR2 and SOX10-mediated initiation of Schwann cell myelination	R-HSA-9619665	0	23	1	1
1179	Eicosanoid ligand-binding receptors	R-HSA-391903	0	14	1	1
1180	Eicosanoids	R-HSA-211979	0	3	1	1
1181	Elastic fibre formation	R-HSA-1566948	0	30	1	1
1182	Electric Transmission Across Gap Junctions	R-HSA-112303	0	1	1	1
1183	Electron transport from NADPH to Ferredoxin	R-HSA-2395516	0	2	1	1
1184	Elevation of cytosolic Ca2+ levels	R-HSA-139853	0	10	1	1
1185	EML4 and NUDC in mitotic spindle formation	R-HSA-9648025	0	72	1	1
1186	Endogenous sterols	R-HSA-211976	0	18	1	1
1187	Endosomal Sorting Complex Required For Transport (ESCRT)	R-HSA-917729	0	14	1	1
1188	Endosomal/Vacuolar pathway	R-HSA-1236977	0	10	1	1
1189	Energy dependent regulation of mTOR by LKB1-AMPK	R-HSA-380972	0	24	1	1
1190	Enhanced binding of GP1BA variant to VWF multimer:collagen	R-HSA-9845620	0	7	1	1
1191	Enhanced cleavage of VWF variant by ADAMTS13	R-HSA-9845619	0	4	1	1
1192	eNOS activation	R-HSA-203615	0	7	1	1
1193	Entry of Influenza Virion into Host Cell via Endocytosis	R-HSA-168275	0	2	1	1
1194	Enzymatic degradation of dopamine by COMT	R-HSA-379397	0	2	1	1
1195	Enzymatic degradation of Dopamine by monoamine oxidase	R-HSA-379398	0	2	1	1
1196	EPH-ephrin mediated repulsion of cells	R-HSA-3928665	0	50	1	1
1197	EPH-Ephrin signaling	R-HSA-2682334	0	88	1	1
1198	EPHA-mediated growth cone collapse	R-HSA-3928663	0	25	1	1
1199	EPHB-mediated forward signaling	R-HSA-3928662	0	42	1	1
1200	Ephrin signaling	R-HSA-3928664	0	19	1	1
1201	Epigenetic regulation by WDR5-containing histone modifying complexes	R-HSA-9917777	0	72	1	1
1202	Epigenetic regulation of adipogenesis genes by MLL3 and MLL4 complexes	R-HSA-9851695	0	56	1	1
1203	Epigenetic regulation of gene expression	R-HSA-212165	0	160	1	1
1204	Epigenetic regulation of gene expression by MLL3 and MLL4 complexes	R-HSA-9818564	0	56	1	1
1205	Epithelial-Mesenchymal Transition (EMT) during gastrulation	R-HSA-9758919	0	7	1	1
1206	ER-Phagosome pathway	R-HSA-1236974	0	73	1	1
1207	ER Quality Control Compartment (ERQC)	R-HSA-901032	0	7	1	1
1208	ER to Golgi Anterograde Transport	R-HSA-199977	0	65	1	1
1209	ERBB2 Activates PTK6 Signaling	R-HSA-8847993	0	13	1	1
1210	ERBB2 Regulates Cell Motility	R-HSA-6785631	0	15	1	1
1211	ERCC6 (CSB) and EHMT2 (G9a) positively regulate rRNA expression	R-HSA-427389	0	21	1	1
1212	Erythrocytes take up carbon dioxide and release oxygen	R-HSA-1237044	0	6	1	1
1213	Erythrocytes take up oxygen and release carbon dioxide	R-HSA-1247673	0	6	1	1
1214	Erythropoietin activates Phospholipase C gamma (PLCG)	R-HSA-9027277	0	7	1	1
1215	Erythropoietin activates RAS	R-HSA-9027284	0	14	1	1
1216	Erythropoietin activates STAT5	R-HSA-9027283	0	7	1	1
1217	Escape of Mtb from the phagocyte	R-HSA-9637679	0	0	1	1
1218	Essential fructosuria	R-HSA-5657562	0	0	1	1
1219	Essential pentosuria	R-HSA-5662853	0	0	1	1
1220	Establishment of Sister Chromatid Cohesion	R-HSA-2468052	0	9	1	1
1221	Estrogen-dependent gene expression	R-HSA-9018519	0	86	1	1
1222	Estrogen biosynthesis	R-HSA-193144	0	2	1	1
1223	Ethanol oxidation	R-HSA-71384	0	5	1	1
1224	Eukaryotic Translation Elongation	R-HSA-156842	0	77	1	1
1225	Eukaryotic Translation Initiation	R-HSA-72613	0	103	1	1
1226	Eukaryotic Translation Termination	R-HSA-72764	0	73	1	1
1227	Evasion by RSV of host interferon responses	R-HSA-9833109	0	34	1	1
1228	Evasion of Oncogene Induced Senescence Due to Defective p16INK4A binding to CDK4	R-HSA-9630791	0	2	1	1
1229	Evasion of Oncogene Induced Senescence Due to Defective p16INK4A binding to CDK4 and CDK6	R-HSA-9630794	0	3	1	1
1230	Evasion of Oncogene Induced Senescence Due to p14ARF Defects	R-HSA-9646303	0	1	1	1
1231	Evasion of Oncogene Induced Senescence Due to p16INK4A Defects	R-HSA-9630750	0	3	1	1
1232	Evasion of Oxidative Stress Induced Senescence Due to Defective p16INK4A binding to CDK4	R-HSA-9632697	0	2	1	1
1233	Evasion of Oxidative Stress Induced Senescence Due to Defective p16INK4A binding to CDK4 and CDK6	R-HSA-9632700	0	3	1	1
1234	Evasion of Oxidative Stress Induced Senescence Due to p14ARF Defects	R-HSA-9646304	0	1	1	1
1235	Evasion of Oxidative Stress Induced Senescence Due to p16INK4A Defects	R-HSA-9632693	0	3	1	1
1236	Events associated with phagocytolytic activity of PMN cells	R-HSA-8941413	0	2	1	1
1237	Export of Viral Ribonucleoproteins from Nucleus	R-HSA-168274	0	26	1	1
1238	Expression and Processing of Neurotrophins	R-HSA-9036866	0	3	1	1
1239	Expression and translocation of olfactory receptors	R-HSA-9752946	0	4	1	1
1240	Expression of NOTCH2NL genes	R-HSA-9911233	0	2	1	1
1241	Extension of Telomeres	R-HSA-180786	0	39	1	1
1242	Extracellular matrix organization	R-HSA-1474244	0	218	1	1
1243	Extrinsic Pathway of Fibrin Clot Formation	R-HSA-140834	0	5	1	1
1244	Factors involved in megakaryocyte development and platelet production	R-HSA-983231	0	105	1	1
1245	Fanconi Anemia Pathway	R-HSA-6783310	0	31	1	1
1246	FasL/ CD95L signaling	R-HSA-75157	0	5	1	1
1247	FASTK family proteins regulate processing and stability of mitochondrial RNAs	R-HSA-9837092	0	1	1	1
1248	Fatty acids	R-HSA-211935	0	5	1	1
1249	Fatty Acids bound to GPR40 (FFAR1) regulate insulin secretion	R-HSA-434316	0	8	1	1
1250	Fatty acyl-CoA biosynthesis	R-HSA-75105	0	10	1	1
1251	FBXL7 down-regulates AURKA during mitotic entry and in early mitosis	R-HSA-8854050	0	40	1	1
1252	FBXW7 Mutants and NOTCH1 in Cancer	R-HSA-2644605	0	5	1	1
1253	FCERI mediated Ca+2 mobilization	R-HSA-2871809	0	30	1	1
1254	FCGR activation	R-HSA-2029481	0	12	1	1
1255	Fertilization	R-HSA-1187000	0	5	1	1
1256	FGFR1 ligand binding and activation	R-HSA-190242	0	16	1	1
1257	FGFR1b ligand binding and activation	R-HSA-190370	0	7	1	1
1258	FGFR1c and Klotho ligand binding and activation	R-HSA-190374	0	3	1	1
1259	FGFR1c ligand binding and activation	R-HSA-190373	0	12	1	1
1260	FGFR2 alternative splicing	R-HSA-6803529	0	22	1	1
1261	FGFR2 ligand binding and activation	R-HSA-190241	0	18	1	1
1262	FGFR2 mutant receptor activation	R-HSA-1839126	0	33	1	1
1263	FGFR2b ligand binding and activation	R-HSA-190377	0	8	1	1
1264	FGFR2c ligand binding and activation	R-HSA-190375	0	13	1	1
1265	FGFR3 ligand binding and activation	R-HSA-190239	0	12	1	1
1266	FGFR3 mutant receptor activation	R-HSA-2033514	0	12	1	1
1267	FGFR3b ligand binding and activation	R-HSA-190371	0	7	1	1
1268	FGFR3c ligand binding and activation	R-HSA-190372	0	12	1	1
1269	FGFR4 ligand binding and activation	R-HSA-190322	0	14	1	1
1270	FGFR4 mutant receptor activation	R-HSA-1839128	0	1	1	1
1271	FGFRL1 modulation of FGFR1 signaling	R-HSA-5658623	0	12	1	1
1272	Fibronectin matrix formation	R-HSA-1566977	0	4	1	1
1273	Ficolins bind to repetitive carbohydrate structures on the target cell surface	R-HSA-2855086	0	2	1	1
1274	FLT3 mutants bind TKIs	R-HSA-9702509	0	1	1	1
1275	FLT3 signaling by CBL mutants	R-HSA-9706377	0	7	1	1
1276	FLT3 signaling through SRC family kinases	R-HSA-9706374	0	6	1	1
1277	FMO oxidises nucleophiles	R-HSA-217271	0	0	1	1
1278	Folding of actin by CCT/TriC	R-HSA-390450	0	3	1	1
1279	Formation of a pool of free 40S subunits	R-HSA-72689	0	85	1	1
1280	Formation of annular gap junctions	R-HSA-196025	0	11	1	1
1281	Formation of ATP by chemiosmotic coupling	R-HSA-163210	0	2	1	1
1282	Formation of editosomes by ADAR proteins	R-HSA-77042	0	2	1	1
1283	Formation of Fibrin Clot (Clotting Cascade)	R-HSA-140877	0	38	1	1
1284	Formation of HIV-1 elongation complex containing HIV-1 Tat	R-HSA-167200	0	40	1	1
1285	Formation of HIV elongation complex in the absence of HIV Tat	R-HSA-167152	0	42	1	1
1286	Formation of Incision Complex in GG-NER	R-HSA-5696395	0	39	1	1
1287	Formation of intermediate mesoderm	R-HSA-9761174	0	7	1	1
1288	Formation of lateral plate mesoderm	R-HSA-9758920	0	5	1	1
1289	Formation of neuronal progenitor and neuronal BAF (npBAF and nBAF)	R-HSA-9934037	0	16	1	1
1290	Formation of paraxial mesoderm	R-HSA-9793380	0	54	1	1
1291	Formation of RNA Pol II elongation complex	R-HSA-112382	0	46	1	1
1292	Formation of Senescence-Associated Heterochromatin Foci (SAHF)	R-HSA-2559584	0	13	1	1
1293	Formation of TC-NER Pre-Incision Complex	R-HSA-6781823	0	39	1	1
1294	Formation of the active cofactor, UDP-glucuronate	R-HSA-173599	0	0	1	1
1295	Formation of the anterior neural plate	R-HSA-9823739	0	8	1	1
1296	Formation of the beta-catenin:TCF transactivating complex	R-HSA-201722	0	36	1	1
1297	Formation of the canonical BAF (cBAF) complex	R-HSA-9933937	0	11	1	1
1298	Formation of the cornified envelope	R-HSA-6809371	0	29	1	1
1299	Formation of the dystrophin-glycoprotein complex (DGC)	R-HSA-9913351	0	24	1	1
1300	Formation of the Early Elongation Complex	R-HSA-113418	0	32	1	1
1301	Formation of the Editosome	R-HSA-75094	0	2	1	1
1302	Formation of the embryonic stem cell BAF (esBAF) complex	R-HSA-9933946	0	13	1	1
1303	Formation of the HIV-1 Early Elongation Complex	R-HSA-167158	0	32	1	1
1304	Formation of the nephric duct	R-HSA-9830364	0	12	1	1
1305	Formation of the non-canonical BAF (ncBAF) complex	R-HSA-9933947	0	10	1	1
1306	Formation of the polybromo-BAF (pBAF) complex	R-HSA-9933939	0	12	1	1
1307	Formation of the posterior neural plate	R-HSA-9832991	0	8	1	1
1308	Formation of the ternary complex, and subsequently, the 43S complex	R-HSA-72695	0	50	1	1
1309	Formation of the ureteric bud	R-HSA-9830674	0	19	1	1
1310	Formation of tubulin folding intermediates by CCT/TriC	R-HSA-389960	0	15	1	1
1311	Formation of WDR5-containing histone-modifying complexes	R-HSA-9772755	0	23	1	1
1312	Formation of xylulose-5-phosphate	R-HSA-5661270	0	1	1	1
1313	Formyl peptide receptors bind formyl peptides and many other ligands	R-HSA-444473	0	8	1	1
1314	FOXO-mediated transcription of cell death genes	R-HSA-9614657	0	16	1	1
1315	Free fatty acid receptors	R-HSA-444209	0	4	1	1
1316	Free fatty acids regulate insulin secretion	R-HSA-400451	0	11	1	1
1317	FRS-mediated FGFR1 signaling	R-HSA-5654693	0	23	1	1
1318	FRS-mediated FGFR2 signaling	R-HSA-5654700	0	25	1	1
1319	FRS-mediated FGFR3 signaling	R-HSA-5654706	0	20	1	1
1320	FRS-mediated FGFR4 signaling	R-HSA-5654712	0	22	1	1
1321	Fructose biosynthesis	R-HSA-5652227	0	2	1	1
1322	Fructose catabolism	R-HSA-70350	0	3	1	1
1323	Fructose metabolism	R-HSA-5652084	0	5	1	1
1324	Fusion and Uncoating of the Influenza Virion	R-HSA-168270	0	0	1	1
1325	Fusion of the Influenza Virion to the Host Cell Endosome	R-HSA-168288	0	0	1	1
1326	G-protein activation	R-HSA-202040	0	24	1	1
1327	G-protein beta:gamma signalling	R-HSA-397795	0	32	1	1
1328	G alpha (12/13) signalling events	R-HSA-416482	0	72	1	1
1329	G beta:gamma signalling through BTK	R-HSA-8964315	0	18	1	1
1330	G beta:gamma signalling through CDC42	R-HSA-8964616	0	20	1	1
1331	G beta:gamma signalling through PI3Kgamma	R-HSA-392451	0	25	1	1
1332	G beta:gamma signalling through PLC beta	R-HSA-418217	0	20	1	1
1333	G protein gated Potassium channels	R-HSA-1296059	0	22	1	1
1334	G0 and Early G1	R-HSA-1538133	0	24	1	1
1335	G1 Phase	R-HSA-69236	0	47	1	1
1336	G1/S-Specific Transcription	R-HSA-69205	0	26	1	1
1337	G1/S DNA Damage Checkpoints	R-HSA-69615	0	54	1	1
1338	G1/S Transition	R-HSA-69206	0	113	1	1
1339	G2 Phase	R-HSA-68911	0	5	1	1
1340	G2/M Checkpoints	R-HSA-69481	0	118	1	1
1341	G2/M DNA damage checkpoint	R-HSA-69473	0	61	1	1
1342	G2/M DNA replication checkpoint	R-HSA-69478	0	7	1	1
1343	G2/M Transition	R-HSA-69275	0	135	1	1
1344	GABA synthesis	R-HSA-888568	0	2	1	1
1345	GABA synthesis, release, reuptake and degradation	R-HSA-888590	0	14	1	1
1346	Gain-of-function MRAS complexes activate RAF signaling	R-HSA-9726842	0	8	1	1
1347	Galactose catabolism	R-HSA-70370	0	4	1	1
1348	Gamma-carboxylation of protein precursors	R-HSA-159740	0	9	1	1
1349	Gamma-carboxylation, transport, and amino-terminal cleavage of proteins	R-HSA-159854	0	10	1	1
1350	Gamma carboxylation, hypusinylation, hydroxylation, and arylsulfatase activation	R-HSA-163841	0	25	1	1
1351	Gap-filling DNA repair synthesis and ligation in GG-NER	R-HSA-5696397	0	23	1	1
1352	Gap-filling DNA repair synthesis and ligation in TC-NER	R-HSA-6782210	0	53	1	1
1353	Gap junction assembly	R-HSA-190861	0	19	1	1
1354	Gap junction degradation	R-HSA-190873	0	12	1	1
1355	Gap junction trafficking	R-HSA-190828	0	30	1	1
1356	Gap junction trafficking and regulation	R-HSA-157858	0	32	1	1
1357	GDP-fucose biosynthesis	R-HSA-6787639	0	0	1	1
1358	Gene and protein expression by JAK-STAT signaling after Interleukin-12 stimulation	R-HSA-8950505	0	30	1	1
1359	Gene Silencing by RNA	R-HSA-211000	0	57	1	1
1360	Generation of second messenger molecules	R-HSA-202433	0	30	1	1
1361	gilteritinib-resistant FLT3 mutants	R-HSA-9702590	0	1	1	1
1362	GLI proteins bind promoters of Hh responsive genes to promote transcription	R-HSA-5635851	0	7	1	1
1363	GLI3 is processed to GLI3R by the proteasome	R-HSA-5610785	0	47	1	1
1364	Global Genome Nucleotide Excision Repair (GG-NER)	R-HSA-5696399	0	63	1	1
1365	Glucagon-like Peptide-1 (GLP1) regulates insulin secretion	R-HSA-381676	0	39	1	1
1366	Glucagon-type ligand receptors	R-HSA-420092	0	33	1	1
1367	Glucagon signaling in metabolic regulation	R-HSA-163359	0	33	1	1
1368	Glucocorticoid biosynthesis	R-HSA-194002	0	6	1	1
1369	Gluconeogenesis	R-HSA-70263	0	15	1	1
1370	Glucose metabolism	R-HSA-70326	0	61	1	1
1371	Glucuronidation	R-HSA-156588	0	3	1	1
1372	Glutamate and glutamine metabolism	R-HSA-8964539	0	4	1	1
1373	Glutamate binding, activation of AMPA receptors and synaptic plasticity	R-HSA-399721	0	27	1	1
1374	Glutamate Neurotransmitter Release Cycle	R-HSA-210500	0	15	1	1
1375	Glutathione conjugation	R-HSA-156590	0	10	1	1
1376	Glutathione synthesis and recycling	R-HSA-174403	0	3	1	1
1377	Glycerophospholipid biosynthesis	R-HSA-1483206	0	48	1	1
1378	Glycerophospholipid catabolism	R-HSA-6814848	0	1	1	1
1379	Glycine degradation	R-HSA-6783984	0	1	1	1
1380	Glycogen breakdown (glycogenolysis)	R-HSA-70221	0	11	1	1
1381	Glycogen metabolism	R-HSA-8982491	0	20	1	1
1382	Glycogen storage disease type 0 (liver GYS2)	R-HSA-3858516	0	1	1	1
1383	Glycogen storage disease type 0 (muscle GYS1)	R-HSA-3828062	0	1	1	1
1384	Glycogen storage disease type Ia (G6PC)	R-HSA-3274531	0	1	1	1
1385	Glycogen storage disease type Ib (SLC37A4)	R-HSA-3229133	0	0	1	1
1386	Glycogen storage disease type II (GAA)	R-HSA-5357609	0	1	1	1
1387	Glycogen storage disease type IV (GBE1)	R-HSA-3878781	0	1	1	1
1388	Glycogen storage disease type XV (GYG1)	R-HSA-3814836	0	1	1	1
1389	Glycogen storage diseases	R-HSA-3229121	0	11	1	1
1390	Glycogen synthesis	R-HSA-3322077	0	10	1	1
1391	Glycolysis	R-HSA-70171	0	54	1	1
1392	Glycoprotein hormones	R-HSA-209822	0	10	1	1
1393	Glycosaminoglycan metabolism	R-HSA-1630316	0	32	1	1
1394	Glycosphingolipid biosynthesis	R-HSA-9840309	0	3	1	1
1395	Glycosphingolipid catabolism	R-HSA-9840310	0	14	1	1
1396	Glycosphingolipid metabolism	R-HSA-1660662	0	17	1	1
1397	Glycosphingolipid transport	R-HSA-9845576	0	1	1	1
1398	Glyoxylate metabolism and glycine degradation	R-HSA-389661	0	2	1	1
1399	Golgi-to-ER retrograde transport	R-HSA-8856688	0	61	1	1
1400	Golgi Associated Vesicle Biogenesis	R-HSA-432722	0	26	1	1
1401	GP1b-IX-V activation signalling	R-HSA-430116	0	12	1	1
1402	GPCR ligand binding	R-HSA-500792	0	394	1	1
1403	GRB2 events in EGFR signaling	R-HSA-179812	0	13	1	1
1404	GRB2 events in ERBB2 signaling	R-HSA-1963640	0	16	1	1
1405	GRB2:SOS provides linkage to MAPK signaling for Integrins	R-HSA-354194	0	15	1	1
1406	GRB7 events in ERBB2 signaling	R-HSA-1306955	0	5	1	1
1407	GSK3B and BTRC:CUL1-mediated-degradation of NFE2L2	R-HSA-9762114	0	42	1	1
1408	GTP hydrolysis and joining of the 60S ribosomal subunit	R-HSA-72706	0	96	1	1
1409	H139Hfs13* PPM1K causes a mild variant of MSUD	R-HSA-9912529	0	4	1	1
1410	HATs acetylate histones	R-HSA-3214847	0	52	1	1
1411	HCMV Late Events	R-HSA-9610379	0	41	1	1
1412	HCN channels	R-HSA-1296061	0	2	1	1
1413	HDACs deacetylate histones	R-HSA-3214815	0	32	1	1
1414	HDL assembly	R-HSA-8963896	0	7	1	1
1415	HDL clearance	R-HSA-8964011	0	3	1	1
1416	HDL remodeling	R-HSA-8964058	0	10	1	1
1417	HDMs demethylate histones	R-HSA-3214842	0	17	1	1
1418	HDR through Homologous Recombination (HRR)	R-HSA-5685942	0	50	1	1
1419	HDR through Homologous Recombination (HRR) or Single Strand Annealing (SSA)	R-HSA-5693567	0	83	1	1
1420	HDR through MMEJ (alt-NHEJ)	R-HSA-5685939	0	10	1	1
1421	HDR through Single Strand Annealing (SSA)	R-HSA-5685938	0	32	1	1
1422	Hedgehog 'off' state	R-HSA-5610787	0	88	1	1
1423	Hedgehog 'on' state	R-HSA-5632684	0	68	1	1
1424	Hedgehog ligand biogenesis	R-HSA-5358346	0	47	1	1
1425	Heme biosynthesis	R-HSA-189451	0	5	1	1
1426	Heme degradation	R-HSA-189483	0	10	1	1
1427	Heparan sulfate/heparin (HS-GAG) metabolism	R-HSA-1638091	0	18	1	1
1428	Hereditary fructose intolerance	R-HSA-5657560	0	1	1	1
1429	Hh mutants abrogate ligand secretion	R-HSA-5387390	0	43	1	1
1430	Hh mutants are degraded by ERAD	R-HSA-5362768	0	40	1	1
1431	HHAT G278V doesn't palmitoylate Hh-Np	R-HSA-5658034	0	4	1	1
1432	Highly calcium permeable nicotinic acetylcholine receptors	R-HSA-629597	0	1	1	1
1433	Highly calcium permeable postsynaptic nicotinic acetylcholine receptors	R-HSA-629594	0	2	1	1
1434	Highly sodium permeable postsynaptic acetylcholine nicotinic receptors	R-HSA-629587	0	1	1	1
1435	Histamine receptors	R-HSA-390650	0	4	1	1
1436	Histidine catabolism	R-HSA-70921	0	1	1	1
1437	HIV elongation arrest and recovery	R-HSA-167287	0	31	1	1
1438	HIV Infection	R-HSA-162906	0	175	1	1
1439	HIV Life Cycle	R-HSA-162587	0	110	1	1
1440	HIV Transcription Elongation	R-HSA-167169	0	40	1	1
1441	HIV Transcription Initiation	R-HSA-167161	0	35	1	1
1442	Homologous DNA Pairing and Strand Exchange	R-HSA-5693579	0	33	1	1
1443	Homology Directed Repair	R-HSA-5693538	0	87	1	1
1444	Hormone ligand-binding receptors	R-HSA-375281	0	12	1	1
1445	Host Interactions of HIV factors	R-HSA-162909	0	107	1	1
1446	HS-GAG biosynthesis	R-HSA-2022928	0	9	1	1
1447	HS-GAG degradation	R-HSA-2024096	0	13	1	1
1448	HSF1-dependent transactivation	R-HSA-3371571	0	32	1	1
1449	HSF1 activation	R-HSA-3371511	0	25	1	1
1450	HuR (ELAVL1) binds and stabilizes mRNA	R-HSA-450520	0	9	1	1
1451	Hyaluronan biosynthesis and export	R-HSA-2142850	0	2	1	1
1452	Hyaluronan metabolism	R-HSA-2142845	0	8	1	1
1453	Hyaluronan uptake and degradation	R-HSA-2160916	0	6	1	1
1454	Hydrolysis of LPC	R-HSA-1483115	0	4	1	1
1455	Hydrolysis of LPE	R-HSA-1483152	0	0	1	1
1456	Hydroxycarboxylic acid-binding receptors	R-HSA-3296197	0	0	1	1
1457	Hypusine synthesis from eIF5A-lysine	R-HSA-204626	0	1	1	1
1458	IkBA variant leads to EDA-ID	R-HSA-5603029	0	7	1	1
1459	IKBKB deficiency causes SCID	R-HSA-5602636	0	3	1	1
1460	IKBKG deficiency causes anhidrotic ectodermal dysplasia with immunodeficiency (EDA-ID) (via TLR)	R-HSA-5603027	0	3	1	1
1461	IKK complex recruitment mediated by RIP1	R-HSA-937041	0	23	1	1
1462	IL-6-type cytokine receptor ligand interactions	R-HSA-6788467	0	17	1	1
1463	Imatinib-resistant KIT mutants	R-HSA-9669917	0	1	1	1
1464	Imatinib-resistant PDGFR mutants	R-HSA-9674396	0	1	1	1
1465	Immunoregulatory interactions between a Lymphoid and a non-Lymphoid cell	R-HSA-198933	0	89	1	1
1466	Impaired BRCA2 binding to PALB2	R-HSA-9709603	0	17	1	1
1467	Impaired BRCA2 binding to RAD51	R-HSA-9709570	0	30	1	1
1468	Impaired BRCA2 binding to SEM1 (DSS1)	R-HSA-9763198	0	2	1	1
1469	Impaired BRCA2 translocation to the nucleus	R-HSA-9709275	0	2	1	1
1470	Inactivation of APC/C via direct inhibition of the APC/C complex	R-HSA-141430	0	19	1	1
1471	Inactivation of CDC42 and RAC1	R-HSA-428543	0	8	1	1
1472	Inactivation of CSF3 (G-CSF) signaling	R-HSA-9705462	0	25	1	1
1473	Inactivation, recovery and regulation of the phototransduction cascade	R-HSA-2514859	0	26	1	1
1474	Incretin synthesis, secretion, and inactivation	R-HSA-400508	0	23	1	1
1475	Induction of Cell-Cell Fusion	R-HSA-9733458	0	5	1	1
1476	Inflammasomes	R-HSA-622312	0	20	1	1
1477	Influenza Infection	R-HSA-168255	0	129	1	1
1478	Influenza Viral RNA Transcription and Replication	R-HSA-168273	0	111	1	1
1479	Influenza Virus Induced Apoptosis	R-HSA-168277	0	2	1	1
1480	Inhibition of voltage gated Ca2+ channels via Gbeta/gamma subunits	R-HSA-997272	0	22	1	1
1481	Inhibition of DNA recombination at telomere	R-HSA-9670095	0	29	1	1
1482	Inhibition of Host mRNA Processing and RNA Silencing	R-HSA-168315	0	2	1	1
1483	Inhibition of IFN-beta	R-HSA-168888	0	0	1	1
1484	Inhibition of Interferon Synthesis	R-HSA-168305	0	0	1	1
1485	Inhibition of membrane repair	R-HSA-9635644	0	1	1	1
1486	Inhibition of nitric oxide production	R-HSA-9636249	0	3	1	1
1487	Inhibition of PKR	R-HSA-169131	0	1	1	1
1488	Inhibition of replication initiation of damaged DNA by RB1/E2F1	R-HSA-113501	0	13	1	1
1489	Inhibition of Signaling by Overexpressed EGFR	R-HSA-5638303	0	8	1	1
1490	Inhibition of the proteolytic activity of APC/C required for the onset of anaphase by mitotic spindle checkpoint components	R-HSA-141405	0	19	1	1
1491	Inhibition of TSC complex formation by PKB	R-HSA-165181	0	3	1	1
1492	Initial triggering of complement	R-HSA-166663	0	17	1	1
1493	Initiation of Nuclear Envelope (NE) Reformation	R-HSA-2995383	0	15	1	1
1494	InlA-mediated entry of Listeria monocytogenes into host cells	R-HSA-8876493	0	9	1	1
1495	InlB-mediated entry of Listeria monocytogenes into host cell	R-HSA-8875360	0	14	1	1
1496	Inositol phosphate metabolism	R-HSA-1483249	0	21	1	1
1497	Inositol transporters	R-HSA-429593	0	0	1	1
1498	Insertion of tail-anchored proteins into the endoplasmic reticulum membrane	R-HSA-9609523	0	12	1	1
1499	Insulin-like Growth Factor-2 mRNA Binding Proteins (IGF2BPs/IMPs/VICKZs) bind RNA	R-HSA-428359	0	6	1	1
1500	Insulin effects increased synthesis of Xylulose-5-Phosphate	R-HSA-163754	0	1	1	1
1501	Insulin processing	R-HSA-264876	0	14	1	1
1502	Insulin receptor recycling	R-HSA-77387	0	16	1	1
1503	Integration of provirus	R-HSA-162592	0	9	1	1
1504	Integration of viral DNA into host genomic DNA	R-HSA-175567	0	3	1	1
1505	Integrin cell surface interactions	R-HSA-216083	0	74	1	1
1506	Integrin signaling	R-HSA-354192	0	27	1	1
1507	Interaction between L1 and Ankyrins	R-HSA-445095	0	19	1	1
1508	Interaction between PHLDA1 and AURKA	R-HSA-8854521	0	1	1	1
1509	Interaction With Cumulus Cells And The Zona Pellucida	R-HSA-2534343	0	2	1	1
1510	Interactions of Rev with host cellular proteins	R-HSA-177243	0	30	1	1
1511	Interactions of Tat with host cellular proteins	R-HSA-176034	0	2	1	1
1512	Interactions of Vpr with host cellular proteins	R-HSA-176033	0	30	1	1
1513	Interconversion of 2-oxoglutarate and 2-hydroxyglutarate	R-HSA-880009	0	0	1	1
1514	Interconversion of nucleotide di- and triphosphates	R-HSA-499943	0	15	1	1
1515	Interconversion of polyamines	R-HSA-351200	0	1	1	1
1516	Interferon alpha/beta signaling	R-HSA-909733	0	61	1	1
1517	Interleukin-1 processing	R-HSA-448706	0	9	1	1
1518	Interleukin-10 signaling	R-HSA-6783783	0	44	1	1
1519	Interleukin-12 family signaling	R-HSA-447115	0	48	1	1
1520	Interleukin-12 signaling	R-HSA-9020591	0	38	1	1
1521	Interleukin-15 signaling	R-HSA-8983432	0	14	1	1
1522	Interleukin-18 signaling	R-HSA-9012546	0	8	1	1
1523	Interleukin-2 signaling	R-HSA-9020558	0	12	1	1
1524	Interleukin-20 family signaling	R-HSA-8854691	0	26	1	1
1525	Interleukin-21 signaling	R-HSA-9020958	0	10	1	1
1526	Interleukin-23 signaling	R-HSA-9020933	0	9	1	1
1527	Interleukin-27 signaling	R-HSA-9020956	0	11	1	1
1528	Interleukin-33 signaling	R-HSA-9014843	0	3	1	1
1529	Interleukin-35 Signalling	R-HSA-8984722	0	12	1	1
1530	Interleukin-36 pathway	R-HSA-9014826	0	6	1	1
1531	Interleukin-4 and Interleukin-13 signaling	R-HSA-6785807	0	107	1	1
1532	Interleukin-6 family signaling	R-HSA-6783589	0	24	1	1
1533	Interleukin-6 signaling	R-HSA-1059683	0	11	1	1
1534	Interleukin-7 signaling	R-HSA-1266695	0	22	1	1
1535	Interleukin-9 signaling	R-HSA-8985947	0	9	1	1
1536	Intestinal absorption	R-HSA-8963676	0	1	1	1
1537	Intestinal hexose absorption	R-HSA-8981373	0	1	1	1
1538	Intestinal infectious diseases	R-HSA-8942233	0	1	1	1
1539	Intestinal lipid absorption	R-HSA-8963678	0	0	1	1
1540	Intestinal saccharidase deficiencies	R-HSA-5659898	0	0	1	1
1541	Intra-Golgi and retrograde Golgi-to-ER traffic	R-HSA-6811442	0	80	1	1
1542	Intra-Golgi traffic	R-HSA-6811438	0	13	1	1
1543	Intracellular metabolism of fatty acids regulates insulin secretion	R-HSA-434313	0	3	1	1
1544	Intracellular oxygen transport	R-HSA-8981607	0	1	1	1
1545	Intraflagellar transport	R-HSA-5620924	0	21	1	1
1546	Intrinsic Pathway of Fibrin Clot Formation	R-HSA-140837	0	23	1	1
1547	Invadopodia formation	R-HSA-8941237	0	3	1	1
1548	Inwardly rectifying K+ channels	R-HSA-1296065	0	25	1	1
1549	Ion channel transport	R-HSA-983712	0	83	1	1
1550	Ion homeostasis	R-HSA-5578775	0	29	1	1
1551	Ion influx/efflux at host-pathogen interface	R-HSA-6803544	0	1	1	1
1552	Ion transport by P-type ATPases	R-HSA-936837	0	16	1	1
1553	Ionotropic activity of kainate receptors	R-HSA-451306	0	7	1	1
1554	IRAK1 recruits IKK complex	R-HSA-937039	0	14	1	1
1555	IRAK1 recruits IKK complex upon TLR7/8 or 9 stimulation	R-HSA-975144	0	14	1	1
1556	IRAK2 mediated activation of TAK1 complex	R-HSA-937042	0	10	1	1
1557	IRAK2 mediated activation of TAK1 complex upon TLR7/8 or 9 stimulation	R-HSA-975163	0	15	1	1
1558	IRAK4 deficiency (TLR2/4)	R-HSA-5603041	0	18	1	1
1559	IRAK4 deficiency (TLR5)	R-HSA-5603037	0	4	1	1
1560	IRE1alpha activates chaperones	R-HSA-381070	0	26	1	1
1561	IRF3-mediated induction of type I IFN	R-HSA-3270619	0	10	1	1
1562	IRF3 mediated activation of type 1 IFN	R-HSA-1606341	0	4	1	1
1563	Iron uptake and transport	R-HSA-917937	0	34	1	1
1564	IRS activation	R-HSA-74713	0	5	1	1
1565	ISG15 antiviral mechanism	R-HSA-1169408	0	61	1	1
1566	Isovaleric acidemia	R-HSA-9914355	0	0	1	1
1567	Josephin domain DUBs	R-HSA-5689877	0	8	1	1
1568	KEAP1-NFE2L2 pathway	R-HSA-9755511	0	105	1	1
1569	Keratan sulfate biosynthesis	R-HSA-2022854	0	3	1	1
1570	Keratan sulfate degradation	R-HSA-2022857	0	5	1	1
1571	Keratan sulfate/keratin metabolism	R-HSA-1638074	0	6	1	1
1572	Keratinization	R-HSA-6805567	0	29	1	1
1573	Ketone body metabolism	R-HSA-74182	0	2	1	1
1574	Kidney development	R-HSA-9830369	0	36	1	1
1575	Kinesins	R-HSA-983189	0	31	1	1
1576	KIT mutants bind TKIs	R-HSA-9669921	0	1	1	1
1577	KW2449-resistant FLT3 mutants	R-HSA-9702569	0	1	1	1
1578	L13a-mediated translational silencing of Ceruloplasmin expression	R-HSA-156827	0	95	1	1
1579	Lactose synthesis	R-HSA-5653890	0	2	1	1
1580	Lagging Strand Synthesis	R-HSA-69186	0	19	1	1
1581	Laminin interactions	R-HSA-3000157	0	28	1	1
1582	Late endosomal microautophagy	R-HSA-9615710	0	19	1	1
1583	Late Phase of HIV Life Cycle	R-HSA-162599	0	97	1	1
1584	Late SARS-CoV-2 Infection Events	R-HSA-9772573	0	28	1	1
1585	Latent infection - Other responses of Mtb to phagocytosis	R-HSA-1222499	0	1	1	1
1586	LDL clearance	R-HSA-8964038	0	16	1	1
1587	LDL remodeling	R-HSA-8964041	0	5	1	1
1588	Leading Strand Synthesis	R-HSA-69109	0	14	1	1
1589	Lectin pathway of complement activation	R-HSA-166662	0	3	1	1
1590	lestaurtinib-resistant FLT3 mutants	R-HSA-9702596	0	1	1	1
1591	Leukotriene receptors	R-HSA-391906	0	5	1	1
1592	Lewis blood group biosynthesis	R-HSA-9037629	0	0	1	1
1593	LGI-ADAM interactions	R-HSA-5682910	0	8	1	1
1594	LGK974 inhibits PORCN	R-HSA-5340573	0	1	1	1
1595	Ligand-receptor interactions	R-HSA-5632681	0	8	1	1
1596	linifanib-resistant FLT3 mutants	R-HSA-9702998	0	1	1	1
1597	Linoleic acid (LA) metabolism	R-HSA-2046105	0	2	1	1
1598	Lipid particle organization	R-HSA-8964572	0	1	1	1
1599	Lipophagy	R-HSA-9613354	0	8	1	1
1600	Listeria monocytogenes entry into host cells	R-HSA-8876384	0	19	1	1
1601	Localization of the PINCH-ILK-PARVIN complex to focal adhesions	R-HSA-446343	0	4	1	1
1602	Long-term potentiation	R-HSA-9620244	0	18	1	1
1603	lorlatinib-resistant ALK mutants	R-HSA-9717329	0	1	1	1
1604	Loss-of-function mutations in BCKDHA or BCKDHB cause MSUD	R-HSA-9865125	0	3	1	1
1605	Loss-of-function mutations in DBT cause MSUD2	R-HSA-9865113	0	4	1	1
1606	Loss-of-function mutations in DLD cause MSUD3/DLDD	R-HSA-9907570	0	4	1	1
1607	Loss of Function of FBXW7 in Cancer and NOTCH1 Signaling	R-HSA-2644607	0	5	1	1
1608	Loss of function of MECP2 in Rett syndrome	R-HSA-9005891	0	11	1	1
1609	Loss of Function of TGFBR2 in Cancer	R-HSA-3642278	0	3	1	1
1610	Loss of Function of TP53 in Cancer	R-HSA-9723907	0	1	1	1
1611	Loss of function of TP53 in cancer due to loss of tetramerization ability	R-HSA-9723905	0	1	1	1
1612	Loss of MECP2 binding ability to 5hmC-DNA	R-HSA-9022534	0	0	1	1
1613	Loss of MECP2 binding ability to 5mC-DNA	R-HSA-9022538	0	3	1	1
1614	Loss of MECP2 binding ability to the NCoR/SMRT complex	R-HSA-9022537	0	5	1	1
1615	Loss of Nlp from mitotic centrosomes	R-HSA-380259	0	40	1	1
1616	Loss of phosphorylation of MECP2 at T308	R-HSA-9022535	0	3	1	1
1617	Loss of proteins required for interphase microtubule organization from the centrosome	R-HSA-380284	0	40	1	1
1618	LRR FLII-interacting protein 1 (LRRFIP1) activates type I IFN production	R-HSA-3134973	0	5	1	1
1619	LTC4-CYSLTR mediated IL4 production	R-HSA-9664535	0	2	1	1
1620	Lysine catabolism	R-HSA-71064	0	1	1	1
1621	Lysosomal oligosaccharide catabolism	R-HSA-8853383	0	0	1	1
1622	Lysosome Vesicle Biogenesis	R-HSA-432720	0	17	1	1
1623	Lysosphingolipid and LPA receptors	R-HSA-419408	0	8	1	1
1624	M-decay: degradation of maternal mRNAs by maternally stored factors	R-HSA-9820841	0	26	1	1
1625	Macroautophagy	R-HSA-1632852	0	105	1	1
1626	Major pathway of rRNA processing in the nucleolus and cytosol	R-HSA-6791226	0	91	1	1
1627	Malate-aspartate shuttle	R-HSA-9856872	0	2	1	1
1628	Manipulation of host energy metabolism	R-HSA-9636667	0	2	1	1
1629	MAP3K8 (TPL2)-dependent MAPK1/3 activation	R-HSA-5684264	0	16	1	1
1630	MAPK3 (ERK1) activation	R-HSA-110056	0	10	1	1
1631	MAPK6/MAPK4 signaling	R-HSA-5687128	0	67	1	1
1632	Maple Syrup Urine Disease	R-HSA-9865114	0	4	1	1
1633	Masitinib-resistant KIT mutants	R-HSA-9669924	0	1	1	1
1634	MASTL Facilitates Mitotic Progression	R-HSA-2465910	0	7	1	1
1635	Maternal to zygotic transition (MZT)	R-HSA-9816359	0	48	1	1
1636	Maturation of hRSV A proteins	R-HSA-9828806	0	14	1	1
1637	Maturation of nucleoprotein_9683610	R-HSA-9683610	0	6	1	1
1638	Maturation of nucleoprotein_9694631	R-HSA-9694631	0	10	1	1
1639	Maturation of protein 3a_9683673	R-HSA-9683673	0	2	1	1
1640	Maturation of protein 3a_9694719	R-HSA-9694719	0	2	1	1
1641	Maturation of protein E_9683683	R-HSA-9683683	0	4	1	1
1642	Maturation of protein E_9694493	R-HSA-9694493	0	4	1	1
1643	Maturation of protein M_9683612	R-HSA-9683612	0	0	1	1
1644	Maturation of protein M_9694594	R-HSA-9694594	0	0	1	1
1645	Maturation of replicase proteins_9684325	R-HSA-9684325	0	0	1	1
1646	Maturation of replicase proteins_9694301	R-HSA-9694301	0	1	1	1
1647	Maturation of spike protein_9683686	R-HSA-9683686	0	2	1	1
1648	Maturation of spike protein_9694548	R-HSA-9694548	0	8	1	1
1649	Maturation of TCA enzymes and regulation of TCA cycle	R-HSA-9854311	0	8	1	1
1650	MDK and PTN in ALK signaling	R-HSA-9851151	0	4	1	1
1651	Mechanical load activates signaling by PIEZO1 and integrins in osteocytes	R-HSA-9856532	0	15	1	1
1652	MECP2 regulates transcription of genes involved in GABA signaling	R-HSA-9022927	0	2	1	1
1653	Meiosis	R-HSA-1500620	0	43	1	1
1654	Meiotic recombination	R-HSA-912446	0	25	1	1
1655	Meiotic synapsis	R-HSA-1221632	0	27	1	1
1656	Melanin biosynthesis	R-HSA-5662702	0	4	1	1
1657	Membrane binding and targetting of GAG proteins	R-HSA-174490	0	6	1	1
1658	Membrane Trafficking	R-HSA-199991	0	301	1	1
1659	MET activates PTK2 signaling	R-HSA-8874081	0	29	1	1
1660	MET activates PTPN11	R-HSA-8865999	0	5	1	1
1661	MET activates RAP1 and RAC1	R-HSA-8875555	0	11	1	1
1662	MET activates RAS signaling	R-HSA-8851805	0	11	1	1
1663	MET activates STAT3	R-HSA-8875791	0	3	1	1
1664	MET interacts with TNS proteins	R-HSA-8875513	0	4	1	1
1665	MET promotes cell motility	R-HSA-8875878	0	39	1	1
1666	MET Receptor Activation	R-HSA-6806942	0	5	1	1
1667	MET receptor recycling	R-HSA-8875656	0	9	1	1
1668	Metabolic disorders of biological oxidation enzymes	R-HSA-5579029	0	14	1	1
1669	Metabolism of amine-derived hormones	R-HSA-209776	0	13	1	1
1670	Metabolism of amino acids and derivatives	R-HSA-71291	0	174	1	1
1671	Metabolism of Angiotensinogen to Angiotensins	R-HSA-2022377	0	14	1	1
1672	Metabolism of carbohydrates and carbohydrate derivatives	R-HSA-71387	0	124	1	1
1673	Metabolism of cofactors	R-HSA-8978934	0	11	1	1
1674	Metabolism of fat-soluble vitamins	R-HSA-6806667	0	25	1	1
1675	Metabolism of folate and pterines	R-HSA-196757	0	2	1	1
1676	Metabolism of ingested H2SeO4 and H2SeO3 into H2Se	R-HSA-2408550	0	2	1	1
1677	Metabolism of ingested MeSeO2H into MeSeH	R-HSA-5263617	0	1	1	1
1678	Metabolism of ingested SeMet, Sec, MeSec into H2Se	R-HSA-2408508	0	2	1	1
1679	Metabolism of nitric oxide: NOS3 activation and regulation	R-HSA-202131	0	10	1	1
1680	Metabolism of non-coding RNA	R-HSA-194441	0	42	1	1
1681	Metabolism of nucleotides	R-HSA-15869	0	31	1	1
1682	Metabolism of polyamines	R-HSA-351202	0	38	1	1
1683	Metabolism of porphyrins	R-HSA-189445	0	13	1	1
1684	Metabolism of serotonin	R-HSA-380612	0	1	1	1
1685	Metabolism of steroid hormones	R-HSA-196071	0	16	1	1
1686	Metabolism of steroids	R-HSA-8957322	0	74	1	1
1687	Metabolism of vitamin K	R-HSA-6806664	0	1	1	1
1688	Metabolism of vitamins and cofactors	R-HSA-196854	0	62	1	1
1689	Metabolism of water-soluble vitamins and cofactors	R-HSA-196849	0	28	1	1
1690	Metal ion SLC transporters	R-HSA-425410	0	3	1	1
1691	Metal sequestration by antimicrobial proteins	R-HSA-6799990	0	5	1	1
1692	Metalloprotease DUBs	R-HSA-5689901	0	19	1	1
1693	Metallothioneins bind metals	R-HSA-5661231	0	3	1	1
1694	Methionine salvage pathway	R-HSA-1237112	0	2	1	1
1695	Methylation	R-HSA-156581	0	4	1	1
1696	Methylation of MeSeH for excretion	R-HSA-2408552	0	0	1	1
1697	MGMT-mediated DNA damage reversal	R-HSA-5657655	0	0	1	1
1698	MHC class II antigen presentation	R-HSA-2132295	0	80	1	1
1699	Microbial modulation of RIPK1-mediated regulated necrosis	R-HSA-9686347	0	4	1	1
1700	MicroRNA (miRNA) biogenesis	R-HSA-203927	0	19	1	1
1701	Microtubule-dependent trafficking of connexons from Golgi to the plasma membrane	R-HSA-190840	0	15	1	1
1702	midostaurin-resistant FLT3 mutants	R-HSA-9702600	0	1	1	1
1703	Mineralocorticoid biosynthesis	R-HSA-193993	0	4	1	1
1704	Minus-strand DNA synthesis	R-HSA-164516	0	1	1	1
1705	Miro GTPase Cycle	R-HSA-9715370	0	5	1	1
1706	Miscellaneous substrates	R-HSA-211958	0	3	1	1
1707	Miscellaneous transport and binding events	R-HSA-5223345	0	3	1	1
1708	Mismatch Repair	R-HSA-5358508	0	14	1	1
1709	Mismatch repair (MMR) directed by MSH2:MSH3 (MutSbeta)	R-HSA-5358606	0	13	1	1
1710	Mismatch repair (MMR) directed by MSH2:MSH6 (MutSalpha)	R-HSA-5358565	0	14	1	1
1711	Mitochondrial ABC transporters	R-HSA-1369007	0	0	1	1
1712	Mitochondrial calcium ion transport	R-HSA-8949215	0	7	1	1
1713	Mitochondrial Fatty Acid Beta-Oxidation	R-HSA-77289	0	13	1	1
1714	mitochondrial fatty acid beta-oxidation of saturated fatty acids	R-HSA-77286	0	6	1	1
1715	mitochondrial fatty acid beta-oxidation of unsaturated fatty acids	R-HSA-77288	0	4	1	1
1716	Mitochondrial iron-sulfur cluster biogenesis	R-HSA-1362409	0	4	1	1
1717	Mitochondrial protein degradation	R-HSA-9837999	0	29	1	1
1718	Mitochondrial protein import	R-HSA-1268020	0	12	1	1
1719	Mitochondrial RNA degradation	R-HSA-9836573	0	3	1	1
1720	Mitochondrial short-chain enoyl-CoA hydratase deficiency 1	R-HSA-9916720	0	0	1	1
1721	Mitochondrial transcription initiation	R-HSA-163282	0	1	1	1
1722	Mitochondrial transcription termination	R-HSA-163316	0	0	1	1
1723	Mitochondrial translation	R-HSA-5368287	0	9	1	1
1724	Mitochondrial translation elongation	R-HSA-5389840	0	9	1	1
1725	Mitochondrial translation initiation	R-HSA-5368286	0	8	1	1
1726	Mitochondrial translation termination	R-HSA-5419276	0	8	1	1
1727	Mitochondrial tRNA aminoacylation	R-HSA-379726	0	2	1	1
1728	Mitochondrial Uncoupling	R-HSA-166187	0	4	1	1
1729	Mitochondrial unfolded protein response (UPRmt)	R-HSA-9841251	0	15	1	1
1730	Mitophagy	R-HSA-5205647	0	31	1	1
1731	Mitotic Anaphase	R-HSA-68882	0	159	1	1
1732	Mitotic G1 phase and G1/S transition	R-HSA-453279	0	131	1	1
1733	Mitotic G2-G2/M phases	R-HSA-453274	0	137	1	1
1734	Mitotic Metaphase and Anaphase	R-HSA-2555396	0	160	1	1
1735	Mitotic Metaphase/Anaphase Transition	R-HSA-68881	0	2	1	1
1736	Mitotic Prometaphase	R-HSA-68877	0	122	1	1
1737	Mitotic Spindle Checkpoint	R-HSA-69618	0	70	1	1
1738	Mitotic Telophase/Cytokinesis	R-HSA-68884	0	11	1	1
1739	MLL4 and MLL3 complexes regulate expression of PPARG target genes in adipogenesis and hepatic steatosis	R-HSA-9841922	0	56	1	1
1740	Modulation by Mtb of host immune system	R-HSA-9637628	0	6	1	1
1741	Modulation of host responses by IFN-stimulated genes	R-HSA-9909505	0	16	1	1
1742	Molecules associated with elastic fibres	R-HSA-2129379	0	27	1	1
1743	Molybdenum cofactor biosynthesis	R-HSA-947581	0	1	1	1
1744	MPS I - Hurler syndrome	R-HSA-2206302	0	0	1	1
1745	MPS II - Hunter syndrome	R-HSA-2206296	0	1	1	1
1746	MPS IIIA - Sanfilippo syndrome A	R-HSA-2206307	0	1	1	1
1747	MPS IIIB - Sanfilippo syndrome B	R-HSA-2206282	0	0	1	1
1748	MPS IIIC - Sanfilippo syndrome C	R-HSA-2206291	0	0	1	1
1749	MPS IIID - Sanfilippo syndrome D	R-HSA-2206305	0	1	1	1
1750	MPS IV - Morquio syndrome A	R-HSA-2206290	0	1	1	1
1751	MPS IV - Morquio syndrome B	R-HSA-2206308	0	1	1	1
1752	MPS IX - Natowicz syndrome	R-HSA-2206280	0	1	1	1
1753	MPS VI - Maroteaux-Lamy syndrome	R-HSA-2206285	0	1	1	1
1754	MPS VII - Sly syndrome	R-HSA-2206292	0	0	1	1
1755	mRNA 3'-end processing	R-HSA-72187	0	38	1	1
1756	mRNA Capping	R-HSA-72086	0	26	1	1
1757	mRNA decay by 3' to 5' exoribonuclease	R-HSA-429958	0	4	1	1
1758	mRNA decay by 5' to 3' exoribonuclease	R-HSA-430039	0	10	1	1
1759	mRNA Editing	R-HSA-75072	0	4	1	1
1760	mRNA Editing: A to I Conversion	R-HSA-75064	0	2	1	1
1761	mRNA Editing: C to U Conversion	R-HSA-72200	0	2	1	1
1762	mRNA Splicing	R-HSA-72172	0	97	1	1
1763	mRNA Splicing - Major Pathway	R-HSA-72163	0	96	1	1
1764	mRNA Splicing - Minor Pathway	R-HSA-72165	0	33	1	1
1765	Mtb iron assimilation by chelation	R-HSA-1222449	0	1	1	1
1766	MTF1 activates gene expression	R-HSA-5660489	0	2	1	1
1767	MTOR signalling	R-HSA-165159	0	36	1	1
1768	mTORC1-mediated signalling	R-HSA-166208	0	21	1	1
1769	Mucopolysaccharidoses	R-HSA-2206281	0	7	1	1
1770	Multifunctional anion exchangers	R-HSA-427601	0	2	1	1
1771	Muscarinic acetylcholine receptors	R-HSA-390648	0	5	1	1
1772	Muscle contraction	R-HSA-397014	0	131	1	1
1773	MyD88 deficiency (TLR2/4)	R-HSA-5602498	0	17	1	1
1774	MyD88 deficiency (TLR5)	R-HSA-5602680	0	2	1	1
1775	Myoclonic epilepsy of Lafora	R-HSA-3785653	0	8	1	1
1776	N-Glycan antennae elongation	R-HSA-975577	0	2	1	1
1777	N-glycan antennae elongation in the medial/trans-Golgi	R-HSA-975576	0	5	1	1
1778	N-glycan trimming and elongation in the cis-Golgi	R-HSA-964739	0	0	1	1
1779	N-glycan trimming in the ER and Calnexin/Calreticulin cycle	R-HSA-532668	0	15	1	1
1780	Na+/Cl- dependent neurotransmitter transporters	R-HSA-442660	0	4	1	1
1781	NADE modulates death signalling	R-HSA-205025	0	6	1	1
1782	NADPH regeneration	R-HSA-389542	0	2	1	1
1783	NCAM1 interactions	R-HSA-419037	0	33	1	1
1784	Nectin/Necl trans heterodimerization	R-HSA-420597	0	6	1	1
1785	Neddylation	R-HSA-8951664	0	113	1	1
1786	Nef-mediates down modulation of cell surface receptors by recruiting them to clathrin adapters	R-HSA-164938	0	17	1	1
1787	Nef and signal transduction	R-HSA-164944	0	8	1	1
1788	Nef Mediated CD4 Down-regulation	R-HSA-167590	0	9	1	1
1789	Nef Mediated CD8 Down-regulation	R-HSA-182218	0	7	1	1
1790	Nef mediated downregulation of CD28 cell surface expression	R-HSA-164939	0	2	1	1
1791	Nef mediated downregulation of MHC class I complex cell surface expression	R-HSA-164940	0	6	1	1
1792	Negative epigenetic regulation of rRNA expression	R-HSA-5250941	0	43	1	1
1793	Negative regulation of activity of TFAP2 (AP-2) family transcription factors	R-HSA-8866904	0	6	1	1
1794	Negative regulation of FLT3	R-HSA-9706369	0	14	1	1
1795	Negative regulation of MET activity	R-HSA-6807004	0	20	1	1
1796	Negative regulation of NMDA receptor-mediated neuronal transmission	R-HSA-9617324	0	16	1	1
1797	Negative regulation of NOTCH4 signaling	R-HSA-9604323	0	44	1	1
1798	Negative regulation of TCF-dependent signaling by DVL-interacting proteins	R-HSA-5368598	0	4	1	1
1799	Negative regulators of DDX58/IFIH1 signaling	R-HSA-936440	0	30	1	1
1800	NEIL3-mediated resolution of ICLs	R-HSA-9636003	0	0	1	1
1801	NEP/NS2 Interacts with the Cellular Export Machinery	R-HSA-168333	0	25	1	1
1802	Nephron development	R-HSA-9831926	0	11	1	1
1803	Netrin-1 signaling	R-HSA-373752	0	38	1	1
1804	Netrin mediated repulsion signals	R-HSA-418886	0	8	1	1
1805	Neurexins and neuroligins	R-HSA-6794361	0	29	1	1
1806	Neurodegenerative Diseases	R-HSA-8863678	0	21	1	1
1807	Neurofascin interactions	R-HSA-447043	0	7	1	1
1808	Neurophilin interactions with VEGF and VEGFR	R-HSA-194306	0	4	1	1
1809	Neurotoxicity of clostridium toxins	R-HSA-168799	0	9	1	1
1810	Neurotransmitter clearance	R-HSA-112311	0	6	1	1
1811	Neurotransmitter release cycle	R-HSA-112310	0	30	1	1
1812	Neurotransmitter uptake and metabolism In glial cells	R-HSA-112313	0	3	1	1
1813	NF-kB activation through FADD/RIP-1 pathway mediated by caspase-8 and -10	R-HSA-933543	0	12	1	1
1814	NF-kB is activated and signals survival	R-HSA-209560	0	13	1	1
1815	NFE2L2 regulates pentose phosphate pathway genes	R-HSA-9818028	0	6	1	1
1816	NFE2L2 regulating anti-oxidant/detoxification enzymes	R-HSA-9818027	0	17	1	1
1817	NFE2L2 regulating ER-stress associated genes	R-HSA-9818035	0	5	1	1
1818	NFE2L2 regulating inflammation associated genes	R-HSA-9818026	0	5	1	1
1819	NFE2L2 regulating MDR associated enzymes	R-HSA-9818032	0	8	1	1
1820	NFE2L2 regulating TCA cycle genes	R-HSA-9818025	0	3	1	1
1821	NFE2L2 regulating tumorigenic genes	R-HSA-9818030	0	11	1	1
1822	NFG and proNGF binds to p75NTR	R-HSA-205017	0	2	1	1
1823	NGF-independant TRKA activation	R-HSA-187024	0	5	1	1
1824	NGF processing	R-HSA-167060	0	3	1	1
1825	Nicotinamide salvage	R-HSA-197264	0	3	1	1
1826	Nicotinate metabolism	R-HSA-196807	0	7	1	1
1827	NIK-->noncanonical NF-kB signaling	R-HSA-5676590	0	46	1	1
1828	Nilotinib-resistant KIT mutants	R-HSA-9669926	0	1	1	1
1829	Nitric oxide stimulates guanylate cyclase	R-HSA-392154	0	14	1	1
1830	Non-integrin membrane-ECM interactions	R-HSA-3000171	0	65	1	1
1831	Noncanonical activation of NOTCH3	R-HSA-9017802	0	8	1	1
1832	Nonhomologous End-Joining (NHEJ)	R-HSA-5693571	0	37	1	1
1833	Nonsense-Mediated Decay (NMD)	R-HSA-927802	0	90	1	1
1834	Nonsense Mediated Decay (NMD) enhanced by the Exon Junction Complex (EJC)	R-HSA-975957	0	90	1	1
1835	Nonsense Mediated Decay (NMD) independent of the Exon Junction Complex (EJC)	R-HSA-975956	0	78	1	1
1836	NoRC negatively regulates rRNA expression	R-HSA-427413	0	41	1	1
1837	Norepinephrine Neurotransmitter Release Cycle	R-HSA-181430	0	11	1	1
1838	NOSIP mediated eNOS trafficking	R-HSA-203754	0	1	1	1
1839	NOSTRIN mediated eNOS trafficking	R-HSA-203641	0	5	1	1
1840	Notch-HLH transcription pathway	R-HSA-350054	0	27	1	1
1841	NOTCH1 Intracellular Domain Regulates Transcription	R-HSA-2122947	0	44	1	1
1842	NOTCH2 Activation and Transmission of Signal to the Nucleus	R-HSA-2979096	0	22	1	1
1843	NOTCH3 Activation and Transmission of Signal to the Nucleus	R-HSA-9013507	0	23	1	1
1844	NOTCH3 Intracellular Domain Regulates Transcription	R-HSA-9013508	0	22	1	1
1845	NOTCH4 Activation and Transmission of Signal to the Nucleus	R-HSA-9013700	0	11	1	1
1846	NR1H2 & NR1H3 regulate gene expression linked to gluconeogenesis	R-HSA-9632974	0	5	1	1
1847	NR1H2 & NR1H3 regulate gene expression linked to lipogenesis	R-HSA-9029558	0	9	1	1
1848	NR1H2 & NR1H3 regulate gene expression linked to triglyceride lipolysis in adipose	R-HSA-9031528	0	5	1	1
1849	NR1H2 & NR1H3 regulate gene expression to control bile acid homeostasis	R-HSA-9623433	0	8	1	1
1850	NR1H2 & NR1H3 regulate gene expression to limit cholesterol uptake	R-HSA-9031525	0	4	1	1
1851	NR1H2 and NR1H3-mediated signaling	R-HSA-9024446	0	32	1	1
1852	NR1H3 & NR1H2 regulate gene expression linked to cholesterol transport and efflux	R-HSA-9029569	0	24	1	1
1853	NrCAM interactions	R-HSA-447038	0	6	1	1
1854	NS1 Mediated Effects on Host Pathways	R-HSA-168276	0	32	1	1
1855	NTF3 activates NTRK2 (TRKB) signaling	R-HSA-9025046	0	2	1	1
1856	NTF3 activates NTRK3 signaling	R-HSA-9034013	0	2	1	1
1857	NTF4 activates NTRK2 (TRKB) signaling	R-HSA-9026357	0	2	1	1
1858	NTRK2 activates RAC1	R-HSA-9032759	0	5	1	1
1859	NTRK3 as a dependence receptor	R-HSA-9603505	0	3	1	1
1860	Nuclear Envelope (NE) Reassembly	R-HSA-2995410	0	51	1	1
1861	Nuclear Envelope Breakdown	R-HSA-2980766	0	41	1	1
1862	Nuclear events mediated by NFE2L2	R-HSA-9759194	0	82	1	1
1863	Nuclear import of Rev protein	R-HSA-180746	0	27	1	1
1864	Nuclear Pore Complex (NPC) Disassembly	R-HSA-3301854	0	29	1	1
1865	Nuclear RNA decay	R-HSA-9930044	0	12	1	1
1866	Nuclear signaling by ERBB4	R-HSA-1251985	0	32	1	1
1867	Nucleosome assembly	R-HSA-774815	0	18	1	1
1868	Nucleotide-like (purinergic) receptors	R-HSA-418038	0	16	1	1
1869	Nucleotide biosynthesis	R-HSA-8956320	0	4	1	1
1870	Nucleotide catabolism	R-HSA-8956319	0	7	1	1
1871	Nucleotide catabolism defects	R-HSA-9735786	0	0	1	1
1872	Nucleotide Excision Repair	R-HSA-5696398	0	82	1	1
1873	Nucleotide salvage	R-HSA-8956321	0	6	1	1
1874	Nucleotide salvage defects	R-HSA-9734207	0	2	1	1
1875	NVP-TAE684-resistant ALK mutants	R-HSA-9717301	0	1	1	1
1876	O-glycosylation of TSR domain-containing proteins	R-HSA-5173214	0	8	1	1
1877	O-linked glycosylation	R-HSA-5173105	0	20	1	1
1878	O-linked glycosylation of mucins	R-HSA-913709	0	9	1	1
1879	O2/CO2 exchange in erythrocytes	R-HSA-1480926	0	6	1	1
1880	OADH complex synthesizes glutaryl-CoA from 2-OA	R-HSA-9858328	0	1	1	1
1881	OAS antiviral response	R-HSA-8983711	0	3	1	1
1882	OGDH complex synthesizes succinyl-CoA from 2-OG	R-HSA-9853506	0	1	1	1
1883	Oleoyl-phe metabolism	R-HSA-9673163	0	0	1	1
1884	Olfactory Signaling Pathway	R-HSA-381753	0	10	1	1
1885	Oligomerization of connexins into connexons	R-HSA-190704	0	2	1	1
1886	Opsins	R-HSA-419771	0	2	1	1
1887	Orc1 removal from chromatin	R-HSA-68949	0	55	1	1
1888	Orexin and neuropeptides FF and QRFP bind to their respective receptors	R-HSA-389397	0	8	1	1
1889	Organic anion transport	R-HSA-561048	0	1	1	1
1890	Organic anion transporters	R-HSA-428643	0	5	1	1
1891	Organic cation transport	R-HSA-549127	0	2	1	1
1892	Organic cation/anion/zwitterion transport	R-HSA-549132	0	3	1	1
1893	Other interleukin signaling	R-HSA-449836	0	23	1	1
1894	Other semaphorin interactions	R-HSA-416700	0	18	1	1
1895	Oxygen-dependent proline hydroxylation of Hypoxia-inducible Factor Alpha	R-HSA-1234176	0	49	1	1
1896	p130Cas linkage to MAPK signaling for integrins	R-HSA-372708	0	15	1	1
1897	P2Y receptors	R-HSA-417957	0	12	1	1
1898	p53-Dependent G1 DNA Damage Response	R-HSA-69563	0	52	1	1
1899	p53-Dependent G1/S DNA damage checkpoint	R-HSA-69580	0	52	1	1
1900	p53-Independent DNA Damage Response	R-HSA-69610	0	39	1	1
1901	p53-Independent G1/S DNA damage checkpoint	R-HSA-69613	0	39	1	1
1902	p75NTR negatively regulates cell cycle via SC1	R-HSA-193670	0	5	1	1
1903	p75NTR regulates axonogenesis	R-HSA-193697	0	9	1	1
1904	Packaging of Eight RNA Segments	R-HSA-168303	0	0	1	1
1905	Packaging Of Telomere Ends	R-HSA-171306	0	14	1	1
1906	PAOs oxidise polyamines to amines	R-HSA-141334	0	0	1	1
1907	Paracetamol ADME	R-HSA-9753281	0	9	1	1
1908	Passive transport by Aquaporins	R-HSA-432047	0	5	1	1
1909	Pausing and recovery of HIV elongation	R-HSA-167290	0	31	1	1
1910	Pausing and recovery of Tat-mediated HIV elongation	R-HSA-167238	0	29	1	1
1911	PCNA-Dependent Long Patch Base Excision Repair	R-HSA-5651801	0	19	1	1
1912	PCP/CE pathway	R-HSA-4086400	0	77	1	1
1913	PDE3B signalling	R-HSA-165160	0	2	1	1
1914	PDGFR mutants bind TKIs	R-HSA-9674428	0	1	1	1
1915	PDH complex synthesizes acetyl-CoA from PYR	R-HSA-9861559	0	5	1	1
1916	PECAM1 interactions	R-HSA-210990	0	12	1	1
1917	Pentose phosphate pathway	R-HSA-71336	0	3	1	1
1918	Pentose phosphate pathway disease	R-HSA-6791465	0	1	1	1
1919	Peptide chain elongation	R-HSA-156902	0	73	1	1
1920	Peptide hormone biosynthesis	R-HSA-209952	0	12	1	1
1921	Peptide hormone metabolism	R-HSA-2980736	0	70	1	1
1922	Peptide ligand-binding receptors	R-HSA-375276	0	193	1	1
1923	PERK regulates gene expression	R-HSA-381042	0	25	1	1
1924	Peroxisomal lipid metabolism	R-HSA-390918	0	7	1	1
1925	Peroxisomal protein import	R-HSA-9033241	0	24	1	1
1926	Pervasive developmental disorders	R-HSA-9005895	0	11	1	1
1927	pexidartinib-resistant FLT3 mutants	R-HSA-9702605	0	1	1	1
1928	Pexophagy	R-HSA-9664873	0	8	1	1
1929	Phagocyte cell death caused by cytosolic Mtb	R-HSA-9637698	0	0	1	1
1930	Phase 0 - rapid depolarisation	R-HSA-5576892	0	25	1	1
1931	Phase 1 - inactivation of fast Na+ channels	R-HSA-5576894	0	6	1	1
1932	Phase 2 - plateau phase	R-HSA-5576893	0	11	1	1
1933	Phase 3 - rapid repolarisation	R-HSA-5576890	0	6	1	1
1934	Phase 4 - resting membrane potential	R-HSA-5576886	0	5	1	1
1935	Phase I - Functionalization of compounds	R-HSA-211945	0	52	1	1
1936	Phase II - Conjugation of compounds	R-HSA-156580	0	22	1	1
1937	Phenylalanine and tyrosine metabolism	R-HSA-8963691	0	3	1	1
1938	Phenylalanine metabolism	R-HSA-8964208	0	2	1	1
1939	Phenylketonuria	R-HSA-2160456	0	0	1	1
1940	Phosphate bond hydrolysis by NTPDase proteins	R-HSA-8850843	0	1	1	1
1941	Phosphate bond hydrolysis by NUDT proteins	R-HSA-2393930	0	0	1	1
1942	Phospholipase C-mediated cascade: FGFR1	R-HSA-5654219	0	16	1	1
1943	Phospholipase C-mediated cascade; FGFR2	R-HSA-5654221	0	18	1	1
1944	Phospholipase C-mediated cascade; FGFR3	R-HSA-5654227	0	13	1	1
1945	Phospholipase C-mediated cascade; FGFR4	R-HSA-5654228	0	15	1	1
1946	Phosphorylation and nuclear translocation of BMAL1 (ARNTL) and CLOCK	R-HSA-9931529	0	4	1	1
1947	Phosphorylation and nuclear translocation of the CRY:PER:kinase complex	R-HSA-9931530	0	14	1	1
1948	Phosphorylation of CD3 and TCR zeta chains	R-HSA-202427	0	21	1	1
1949	Phosphorylation of CLOCK, acetylation of BMAL1 (ARNTL) at target gene promoters	R-HSA-9931512	0	10	1	1
1950	Phosphorylation of Emi1	R-HSA-176417	0	6	1	1
1951	Phosphorylation of proteins involved in G1/S transition by active Cyclin E:Cdk2 complexes	R-HSA-69200	0	4	1	1
1952	Phosphorylation of the APC/C	R-HSA-176412	0	18	1	1
1953	Physiological factors	R-HSA-5578768	0	13	1	1
1954	PI and PC transport between ER and Golgi membranes	R-HSA-1483196	0	0	1	1
1955	PI5P Regulates TP53 Acetylation	R-HSA-6811555	0	8	1	1
1956	PINK1-PRKN Mediated Mitophagy	R-HSA-5205685	0	24	1	1
1957	PIWI-interacting RNA (piRNA) biogenesis	R-HSA-5601884	0	16	1	1
1958	PKA-mediated phosphorylation of key metabolic factors	R-HSA-163358	0	5	1	1
1959	PKA activation	R-HSA-163615	0	17	1	1
1960	PKA activation in glucagon signalling	R-HSA-164378	0	17	1	1
1961	PKB-mediated events	R-HSA-109703	0	2	1	1
1962	PKMTs methylate histone lysines	R-HSA-3214841	0	35	1	1
1963	Plasma lipoprotein assembly	R-HSA-8963898	0	15	1	1
1964	Plasma lipoprotein assembly, remodeling, and clearance	R-HSA-174824	0	57	1	1
1965	Plasma lipoprotein clearance	R-HSA-8964043	0	28	1	1
1966	Plasma lipoprotein remodeling	R-HSA-8963899	0	26	1	1
1967	Plasmalogen biosynthesis	R-HSA-75896	0	0	1	1
1968	Platelet Adhesion to exposed collagen	R-HSA-75892	0	16	1	1
1969	Platelet Aggregation (Plug Formation)	R-HSA-76009	0	39	1	1
1970	Platelet calcium homeostasis	R-HSA-418360	0	17	1	1
1971	Platelet degranulation	R-HSA-114608	0	86	1	1
1972	PLC-gamma1 signalling	R-HSA-167021	0	3	1	1
1973	PLCG1 events in ERBB2 signaling	R-HSA-1251932	0	4	1	1
1974	Plus-strand DNA synthesis	R-HSA-164525	0	1	1	1
1975	POLB-Dependent Long Patch Base Excision Repair	R-HSA-110362	0	5	1	1
1976	Polo-like kinase mediated events	R-HSA-156711	0	13	1	1
1977	Polymerase switching	R-HSA-69091	0	14	1	1
1978	Polymerase switching on the C-strand of the telomere	R-HSA-174411	0	20	1	1
1979	ponatinib-resistant FLT3 mutants	R-HSA-9702614	0	1	1	1
1980	Positive epigenetic regulation of rRNA expression	R-HSA-5250913	0	44	1	1
1981	Post-chaperonin tubulin folding pathway	R-HSA-389977	0	16	1	1
1982	Post-transcriptional silencing by small RNAs	R-HSA-426496	0	1	1	1
1983	Post-translational modification: synthesis of GPI-anchored proteins	R-HSA-163125	0	19	1	1
1984	Post-translational protein phosphorylation	R-HSA-8957275	0	76	1	1
1985	Postmitotic nuclear pore complex (NPC) reformation	R-HSA-9615933	0	20	1	1
1986	Postsynaptic nicotinic acetylcholine receptors	R-HSA-622327	0	3	1	1
1987	Potassium Channels	R-HSA-1296071	0	45	1	1
1988	Potassium transport channels	R-HSA-1296067	0	1	1	1
1989	POU5F1 (OCT4), SOX2, NANOG activate genes related to proliferation	R-HSA-2892247	0	8	1	1
1990	POU5F1 (OCT4), SOX2, NANOG repress genes related to differentiation	R-HSA-2892245	0	9	1	1
1991	PP2A-mediated dephosphorylation of key metabolic factors	R-HSA-163767	0	7	1	1
1992	PPARA activates gene expression	R-HSA-1989781	0	78	1	1
1993	PRC2 methylates histones and DNA	R-HSA-212300	0	19	1	1
1994	Pre-NOTCH Expression and Processing	R-HSA-1912422	0	46	1	1
1995	Pre-NOTCH Processing in Golgi	R-HSA-1912420	0	13	1	1
1996	Pre-NOTCH Processing in the Endoplasmic Reticulum	R-HSA-1912399	0	6	1	1
1997	Pre-NOTCH Transcription and Translation	R-HSA-1912408	0	35	1	1
1998	Prednisone ADME	R-HSA-9757110	0	6	1	1
1999	Prefoldin mediated transfer of substrate to CCT/TriC	R-HSA-389957	0	15	1	1
[truncated: 752 more rows]

## Sheet: CD_PPI_Module_3
	ontology_id	ontology_name	nr_common_with_tested_elements	nr_common_with_background_elements	p_value	eFDR
1	DNA Repair	R-HSA-73894	4	228	0.000232312	0.0984
2	HDR through Single Strand Annealing (SSA)	R-HSA-5685938	2	32	0.000968802	0.10055
3	DNA Double-Strand Break Repair	R-HSA-5693532	3	115	0.000539555	0.1121
4	Activation of BH3-only proteins	R-HSA-114452	2	30	0.000851008	0.1188
5	Intrinsic Pathway for Apoptosis	R-HSA-109606	2	53	0.00264693	0.12344
6	TP53 Regulates Metabolic Genes	R-HSA-5628897	2	53	0.00264693	0.12344
7	DNA Double Strand Break Response	R-HSA-5693606	2	47	0.00208638	0.13715
8	Abasic sugar-phosphate removal via the single-nucleotide replacement pathway	R-HSA-73930	1	2	0.00297951	0.149467
9	Regulation of TP53 Expression	R-HSA-6804754	1	2	0.00297951	0.149467
10	Recruitment and ATM-mediated phosphorylation of repair and signaling proteins at DNA double strand breaks	R-HSA-5693565	2	46	0.00199919	0.152943
11	Loss of Function of TP53 in Cancer	R-HSA-9723907	1	1	0.00149076	0.1543
12	Loss of function of TP53 in cancer due to loss of tetramerization ability	R-HSA-9723905	1	1	0.00149076	0.1543
13	Activation of NOXA and translocation to mitochondria	R-HSA-111448	1	5	0.00743381	0.202374
14	POLB-Dependent Long Patch Base Excision Repair	R-HSA-110362	1	5	0.00743381	0.202374
15	Role of ABL in ROBO-SLIT signaling	R-HSA-428890	1	5	0.00743381	0.202374
16	Zygotic genome activation (ZGA)	R-HSA-9819196	1	5	0.00743381	0.202374
17	The NLRP1 inflammasome	R-HSA-844455	1	3	0.00446627	0.205923
18	Homology Directed Repair	R-HSA-5693538	2	87	0.00699398	0.205958
19	Regulation of TP53 Activity through Phosphorylation	R-HSA-6804756	2	76	0.00537509	0.207486
20	HDR through Homologous Recombination (HRR) or Single Strand Annealing (SSA)	R-HSA-5693567	2	83	0.00638237	0.210922
21	Resolution of AP sites via the single-nucleotide replacement pathway	R-HSA-110381	1	4	0.00595104	0.220235
22	Transcriptional activation of cell cycle inhibitor p21	R-HSA-69895	1	4	0.00595104	0.220235
23	Transcriptional activation of p53 responsive genes	R-HSA-69560	1	4	0.00595104	0.220235
24	Factors involved in megakaryocyte development and platelet production	R-HSA-983231	2	105	0.0100625	0.241092
25	Interleukin-4 and Interleukin-13 signaling	R-HSA-6785807	2	107	0.0104347	0.252246
26	RUNX3 regulates CDKN1A transcription	R-HSA-8941855	1	7	0.0103934	0.261272
27	Generic Transcription Pathway	R-HSA-212436	4	728	0.0169099	0.280447
28	PI5P Regulates TP53 Acetylation	R-HSA-6811555	1	8	0.0118702	0.283215
29	Activation of PUMA and translocation to mitochondria	R-HSA-139915	1	9	0.013345	0.2848
30	BH3-only proteins associate with and inactivate anti-apoptotic BCL-2 members	R-HSA-111453	1	9	0.013345	0.2848
31	Displacement of DNA glycosylase by APEX1	R-HSA-110357	1	9	0.013345	0.2848
32	NFE2L2 regulating tumorigenic genes	R-HSA-9818030	1	11	0.0162887	0.287243
33	Regulation of glycolysis by fructose 2,6-bisphosphate metabolism	R-HSA-9634600	1	11	0.0162887	0.287243
34	Regulation of MITF-M-dependent genes involved in apoptosis	R-HSA-9824594	1	11	0.0162887	0.287243
35	TP53 Regulates Transcription of Death Receptors and Ligands	R-HSA-6803211	1	11	0.0162887	0.287243
36	Regulation of TP53 Activity	R-HSA-5633007	2	132	0.015595	0.289624
37	TP53 Regulates Transcription of Caspase Activators and Caspases	R-HSA-6803207	1	12	0.0177576	0.29101
38	TP53 regulates transcription of several additional cell death genes whose specific roles in p53-dependent apoptosis remain uncertain	R-HSA-6803205	1	12	0.0177576	0.29101
39	Innate Immune System	R-HSA-168249	4	709	0.015432	0.297681
40	TP53 regulates transcription of additional cell cycle genes whose exact role in the p53 pathway remain uncertain	R-HSA-6804115	1	10	0.0148178	0.305097
41	Formation of Senescence-Associated Heterochromatin Foci (SAHF)	R-HSA-2559584	1	13	0.0192245	0.310312
42	Inflammasomes	R-HSA-622312	1	20	0.0294378	0.311488
43	Pyroptosis	R-HSA-5620971	1	20	0.0294378	0.311488
44	Resolution of AP sites via the multiple-nucleotide patch replacement pathway	R-HSA-110373	1	20	0.0294378	0.311488
45	Resolution of D-loop Structures through Holliday Junction Intermediates	R-HSA-5693568	1	20	0.0294378	0.311488
46	SUMOylation of transcription factors	R-HSA-3232118	1	20	0.0294378	0.311488
47	Signaling by NOTCH	R-HSA-157118	2	157	0.0216529	0.31392
48	RNA Polymerase II Transcription	R-HSA-73857	4	791	0.0224686	0.315417
49	Programmed Cell Death	R-HSA-5357801	2	180	0.0279678	0.315417
50	Defective HDR through Homologous Recombination Repair (HRR) due to PALB2 loss of BRCA1 binding function	R-HSA-9704331	1	18	0.0265295	0.318086
51	Defective HDR through Homologous Recombination Repair (HRR) due to PALB2 loss of BRCA2/RAD51/RAD51C binding function	R-HSA-9704646	1	18	0.0265295	0.318086
52	Defective homologous recombination repair (HRR) due to BRCA1 loss of function	R-HSA-9701192	1	18	0.0265295	0.318086
53	Defective homologous recombination repair (HRR) due to PALB2 loss of function	R-HSA-9701193	1	18	0.0265295	0.318086
54	TP53 Regulates Transcription of Genes Involved in Cytochrome C Release	R-HSA-6803204	1	18	0.0265295	0.318086
55	TP53 Regulates Transcription of Genes Involved in G2 Cell Cycle Arrest	R-HSA-6804114	1	18	0.0265295	0.318086
56	Apoptosis	R-HSA-109581	2	156	0.0213941	0.319436
57	Activation of BAD and translocation to mitochondria	R-HSA-111447	1	15	0.0221524	0.320004
58	Regulation of NF-kappa B signaling	R-HSA-9758274	1	15	0.0221524	0.320004
59	Resolution of D-Loop Structures	R-HSA-5693537	1	21	0.030889	0.321272
60	PCNA-Dependent Long Patch Base Excision Repair	R-HSA-5651801	1	19	0.0279846	0.321731
61	Resolution of D-loop Structures through Synthesis-Dependent Strand Annealing (SDSA)	R-HSA-5693554	1	19	0.0279846	0.321731
62	NOTCH3 Intracellular Domain Regulates Transcription	R-HSA-9013508	1	22	0.0323382	0.32429
63	Regulation of TP53 Activity through Acetylation	R-HSA-6804758	1	22	0.0323382	0.32429
64	Regulation of TP53 Activity through Association with Co-factors	R-HSA-6804759	1	14	0.0206894	0.324488
65	TP53 Regulates Transcription of Genes Involved in G1 Cell Cycle Arrest	R-HSA-6804116	1	14	0.0206894	0.324488
66	Activation of AMPK downstream of NMDARs	R-HSA-9619483	1	24	0.0352309	0.328659
67	Defective Intrinsic Pathway for Apoptosis	R-HSA-9734009	1	24	0.0352309	0.328659
68	Energy dependent regulation of mTOR by LKB1-AMPK	R-HSA-380972	1	24	0.0352309	0.328659
69	Estrogen-dependent nuclear events downstream of ESR-membrane signaling	R-HSA-9634638	1	24	0.0352309	0.328659
70	RUNX2 regulates osteoblast differentiation	R-HSA-8940973	1	23	0.0337855	0.33158
71	Cell Cycle	R-HSA-1640170	3	451	0.0253868	0.334342
72	Gene expression (Transcription)	R-HSA-74160	4	919	0.03711	0.334658
73	Meiotic recombination	R-HSA-912446	1	25	0.0366743	0.338685
74	Association of TriC/CCT with target proteins during biosynthesis	R-HSA-390471	1	17	0.0250724	0.340153
75	Impaired BRCA2 binding to PALB2	R-HSA-9709603	1	17	0.0250724	0.340153
76	Regulation of TP53 Activity through Methylation	R-HSA-6804760	1	17	0.0250724	0.340153
77	Oncogene Induced Senescence	R-HSA-2559585	1	26	0.0381157	0.34373
78	RUNX2 regulates bone development	R-HSA-8941326	1	29	0.0424285	0.36008
79	Transcriptional Regulation by VENTX	R-HSA-8853884	1	29	0.0424285	0.36008
80	Turbulent (oscillatory, disturbed) flow shear stress activates signaling by PIEZO1 and integrins in endothelial cells	R-HSA-9860927	1	29	0.0424285	0.36008
81	Myogenesis	R-HSA-525793	1	28	0.0409928	0.360856
82	Transcriptional Regulation by E2F6	R-HSA-8953750	1	28	0.0409928	0.360856
83	Impaired BRCA2 binding to RAD51	R-HSA-9709570	1	30	0.0438622	0.366769
84	Defective homologous recombination repair (HRR) due to BRCA2 loss of function	R-HSA-9701190	1	32	0.0467238	0.373336
85	Diseases of DNA Double-Strand Break Repair	R-HSA-9675136	1	32	0.0467238	0.373336
86	Ovarian tumor domain proteases	R-HSA-5689896	1	32	0.0467238	0.373336
87	Presynaptic phase of homologous DNA pairing and strand exchange	R-HSA-5693616	1	32	0.0467238	0.373336
88	Homologous DNA Pairing and Strand Exchange	R-HSA-5693579	1	33	0.0481517	0.375027
89	Resolution of Abasic Sites (AP sites)	R-HSA-73933	1	33	0.0481517	0.375027
90	Regulation of TP53 Degradation	R-HSA-6804757	1	34	0.0495777	0.376851
91	RHO GTPases Activate WASPs and WAVEs	R-HSA-5663213	1	34	0.0495777	0.376851
92	Pre-NOTCH Transcription and Translation	R-HSA-1912408	1	35	0.0510017	0.380077
93	Regulation of TP53 Expression and Degradation	R-HSA-6806003	1	35	0.0510017	0.380077
94	MTOR signalling	R-HSA-165159	1	36	0.0524239	0.383574
95	Autodegradation of the E3 ubiquitin ligase COP1	R-HSA-349425	1	38	0.0552624	0.384447
96	DNA Damage/Telomere Stress Induced Senescence	R-HSA-2559586	1	38	0.0552624	0.384447
97	TP53 Regulates Transcription of Cell Cycle Genes	R-HSA-6791312	1	38	0.0552624	0.384447
98	TP53 Regulates Transcription of Cell Death Genes	R-HSA-5633008	1	39	0.0566788	0.393329
99	Diseases of DNA repair	R-HSA-9675135	1	40	0.0580933	0.394097
100	TAK1-dependent IKK and NF-kappa-B activation	R-HSA-445989	1	41	0.0595059	0.39649
101	Transcriptional Regulation by TP53	R-HSA-3700989	2	280	0.062616	0.403095
102	Cellular responses to stimuli	R-HSA-8953897	3	663	0.0680623	0.405945
103	Meiosis	R-HSA-1500620	1	43	0.0623253	0.406449
104	Stabilization of p53	R-HSA-69541	1	43	0.0623253	0.406449
105	Base Excision Repair	R-HSA-73884	1	47	0.0679414	0.409134
106	Cyclin D associated events in G1	R-HSA-69231	1	47	0.0679414	0.409134
107	G1 Phase	R-HSA-69236	1	47	0.0679414	0.409134
108	Regulation of PTEN gene transcription	R-HSA-8943724	1	47	0.0679414	0.409134
109	Signaling by NOTCH3	R-HSA-9012852	1	44	0.0637322	0.409554
110	Maternal to zygotic transition (MZT)	R-HSA-9816359	1	48	0.0693407	0.410708
111	G2/M DNA damage checkpoint	R-HSA-69473	1	61	0.08736	0.411159
112	Glucose metabolism	R-HSA-70326	1	61	0.08736	0.411159
113	Regulation of actin dynamics for phagocytic cup formation	R-HSA-2029482	1	57	0.0818493	0.411482
114	TP53 Regulates Transcription of DNA Repair Genes	R-HSA-6796648	1	57	0.0818493	0.411482
115	Epigenetic regulation of adipogenesis genes by MLL3 and MLL4 complexes	R-HSA-9851695	1	56	0.080467	0.41223
116	Epigenetic regulation of gene expression by MLL3 and MLL4 complexes	R-HSA-9818564	1	56	0.080467	0.41223
117	MLL4 and MLL3 complexes regulate expression of PPARG target genes in adipogenesis and hepatic steatosis	R-HSA-9841922	1	56	0.080467	0.41223
118	Chaperonin-mediated protein folding	R-HSA-390466	1	60	0.0859852	0.412391
119	The role of GTSE1 in G2/M progression after G2 checkpoint	R-HSA-8852276	1	60	0.0859852	0.412391
120	PKR-mediated signaling	R-HSA-9833482	1	63	0.0901042	0.41252
121	Protein folding	R-HSA-391251	1	63	0.0901042	0.41252
122	Oxidative Stress Induced Senescence	R-HSA-2559580	1	58	0.0832298	0.413184
123	Reproduction	R-HSA-1474165	1	58	0.0832298	0.413184
124	RUNX1 regulates transcription of genes involved in differentiation of HSCs	R-HSA-8939236	1	65	0.0928409	0.41406
125	p53-Dependent G1 DNA Damage Response	R-HSA-69563	1	52	0.0749189	0.41546
126	p53-Dependent G1/S DNA damage checkpoint	R-HSA-69580	1	52	0.0749189	0.41546
127	HDR through Homologous Recombination (HRR)	R-HSA-5685942	1	50	0.0721336	0.415664
128	Regulated Necrosis	R-HSA-5218859	1	50	0.0721336	0.415664
129	Pre-NOTCH Expression and Processing	R-HSA-1912422	1	46	0.0665402	0.416008
130	Diseases of programmed cell death	R-HSA-9645723	1	51	0.0735272	0.418349
131	G1/S DNA Damage Checkpoints	R-HSA-69615	1	54	0.0776967	0.418924
132	Glycolysis	R-HSA-70171	1	54	0.0776967	0.418924
133	Nucleotide-binding domain, leucine rich repeat containing receptor (NLR) signaling pathways	R-HSA-168643	1	54	0.0776967	0.418924
134	FCGR3A-mediated phagocytosis	R-HSA-9664422	1	55	0.0790828	0.41928
135	Leishmania phagocytosis	R-HSA-9664417	1	55	0.0790828	0.41928
136	Parasite infection	R-HSA-9664407	1	55	0.0790828	0.41928
137	Epigenetic regulation by WDR5-containing histone modifying complexes	R-HSA-9917777	1	72	0.102361	0.42943
138	Extra-nuclear estrogen signaling	R-HSA-9009391	1	72	0.102361	0.42943
139	Cell Cycle, Mitotic	R-HSA-69278	2	366	0.0999846	0.429813
140	Post NMDA receptor activation events	R-HSA-438064	1	71	0.101007	0.430104
141	MITF-M-dependent gene expression	R-HSA-9856651	1	77	0.109106	0.435906
142	Signaling by ALK fusions and activated point mutants	R-HSA-9725370	1	76	0.107761	0.436085
143	Signaling by ALK in cancer	R-HSA-9700206	1	76	0.107761	0.436085
144	Fcgamma receptor (FCGR) dependent phagocytosis	R-HSA-2029480	1	78	0.11045	0.436626
145	Toll-like Receptor Cascades	R-HSA-168898	1	156	0.209797	0.436825
146	Cellular response to chemical stress	R-HSA-9711123	1	155	0.208589	0.437183
147	Activation of NMDA receptors and postsynaptic events	R-HSA-442755	1	74	0.105065	0.437363
148	ESR-mediated signaling	R-HSA-8939211	1	154	0.207379	0.437631
149	SUMOylation	R-HSA-2990846	1	152	0.204956	0.438018
150	Cellular responses to stress	R-HSA-2262752	2	565	0.203556	0.439313
151	MyD88:MAL(TIRAP) cascade initiated on plasma membrane	R-HSA-166058	1	109	0.151205	0.440699
152	Toll Like Receptor TLR6:TLR2 Cascade	R-HSA-168188	1	109	0.151205	0.440699
153	Leishmania infection	R-HSA-9658195	1	148	0.200088	0.440773
154	Parasitic Infection Pathways	R-HSA-9824443	1	148	0.200088	0.440773
155	Nuclear events mediated by NFE2L2	R-HSA-9759194	1	82	0.115806	0.440888
156	RHO GTPase Effectors	R-HSA-195258	1	211	0.273721	0.441449
157	Interferon Signaling	R-HSA-913531	1	215	0.278183	0.441569
158	Metabolism of carbohydrates and carbohydrate derivatives	R-HSA-71387	1	124	0.170316	0.442025
159	Epigenetic regulation of gene expression	R-HSA-212165	1	160	0.214611	0.44213
160	Neddylation	R-HSA-8951664	1	113	0.15634	0.442144
161	Ub-specific processing proteases	R-HSA-5689880	1	128	0.175346	0.442153
162	Cytokine Signaling in Immune system	R-HSA-1280215	2	680	0.269193	0.442439
163	Transcriptional regulation by RUNX3	R-HSA-8878159	1	84	0.118473	0.442439
164	SUMO E3 ligases SUMOylate target proteins	R-HSA-3108232	1	147	0.198867	0.442638
165	Antiviral mechanism by IFN-stimulated genes	R-HSA-1169410	1	121	0.166525	0.442735
166	MITF-M-regulated melanocyte development	R-HSA-9730414	1	121	0.166525	0.442735
167	Developmental Biology	R-HSA-1266738	3	950	0.158397	0.442764
168	Transmission across Chemical Synapses	R-HSA-112315	1	188	0.247578	0.442775
169	Disease	R-HSA-1643685	3	1274	0.291925	0.442788
170	Cellular Senescence	R-HSA-2559583	1	123	0.169054	0.442809
171	Deubiquitination	R-HSA-5688426	1	178	0.23595	0.442919
172	Autophagy	R-HSA-9612973	1	112	0.155059	0.442961
173	Toll Like Receptor 2 (TLR2) Cascade	R-HSA-181438	1	112	0.155059	0.442961
174	Toll Like Receptor TLR1:TLR2 Cascade	R-HSA-168179	1	112	0.155059	0.442961
175	Neurotransmitter receptors and postsynaptic signal transmission	R-HSA-112314	1	145	0.19642	0.443035
176	MyD88-independent TLR4 cascade	R-HSA-166166	1	106	0.147336	0.443063
177	TRIF (TICAM1)-mediated TLR4 signaling	R-HSA-937061	1	106	0.147336	0.443063
178	Toll Like Receptor 4 (TLR4) Cascade	R-HSA-166016	1	138	0.187802	0.443205
179	Transcriptional regulation by RUNX1	R-HSA-8878171	1	144	0.195194	0.443573
180	Post-translational protein modification	R-HSA-597592	2	679	0.268614	0.443648
181	Signaling by Nuclear Receptors	R-HSA-9006931	1	200	0.261322	0.443727
182	Cell Cycle Checkpoints	R-HSA-69620	1	198	0.259047	0.44386
183	Mitotic G1 phase and G1/S transition	R-HSA-453279	1	131	0.179101	0.443988
184	Signaling by ROBO receptors	R-HSA-376176	1	176	0.233605	0.444105
185	Neuronal System	R-HSA-112316	1	240	0.305517	0.444108
186	Interleukin-1 family signaling	R-HSA-446652	1	132	0.180349	0.444135
187	Estrogen-dependent gene expression	R-HSA-9018519	1	86	0.121133	0.444143
188	Signal Transduction	R-HSA-162582	5	2012	0.15	0.444225
189	Mitotic G2-G2/M phases	R-HSA-453274	1	137	0.186564	0.444684
190	PIP3 activates AKT signaling	R-HSA-1257604	1	239	0.304442	0.445028
191	G2/M Checkpoints	R-HSA-69481	1	118	0.162719	0.445195
192	KEAP1-NFE2L2 pathway	R-HSA-9755511	1	105	0.146043	0.44541
193	Macroautophagy	R-HSA-1632852	1	105	0.146043	0.44541
194	G2/M Transition	R-HSA-69275	1	135	0.184083	0.446172
195	Toll Like Receptor 9 (TLR9) Cascade	R-HSA-168138	1	104	0.144748	0.447574
196	Toll Like Receptor 7/8 (TLR7/8) Cascade	R-HSA-168181	1	101	0.140852	0.448655
197	PTEN Regulation	R-HSA-6807070	1	103	0.143451	0.448696
198	Toll Like Receptor 3 (TLR3) Cascade	R-HSA-168164	1	102	0.142152	0.448905
199	MyD88 cascade initiated on plasma membrane	R-HSA-975871	1	93	0.130385	0.450033
200	Toll Like Receptor 10 (TLR10) Cascade	R-HSA-168142	1	93	0.130385	0.450033
201	Toll Like Receptor 5 (TLR5) Cascade	R-HSA-168176	1	93	0.130385	0.450033
202	Cellular responses to mechanical stimuli	R-HSA-9855142	1	100	0.13955	0.450664
203	Intracellular signaling by second messengers	R-HSA-9006925	1	277	0.344264	0.450807
204	Neutrophil degranulation	R-HSA-6798695	1	273	0.340171	0.451635
205	MyD88 dependent cascade initiated on endosome	R-HSA-975155	1	99	0.138246	0.451816
206	Transcriptional regulation by RUNX2	R-HSA-8878166	1	99	0.138246	0.451816
207	Response of endothelial cells to shear stress	R-HSA-9860931	1	90	0.126431	0.453513
208	Interleukin-1 signaling	R-HSA-9020702	1	98	0.13694	0.453524
209	TRAF6 mediated induction of NFkB and MAP kinases upon TLR7/8 or 9 activation	R-HSA-975138	1	98	0.13694	0.453524
210	Signaling by Interleukins	R-HSA-449147	2	424	0.128174	0.454307
211	Immune System	R-HSA-168256	4	1393	0.134599	0.456013
212	Hemostasis	R-HSA-109582	2	439	0.135782	0.456261
213	Metabolism of proteins	R-HSA-392499	2	1000	0.45239	0.471246
214	Diseases of signal transduction by growth factor receptors and second messengers	R-HSA-5663202	1	410	0.468007	0.472201
215	Axon guidance	R-HSA-422475	1	463	0.511148	0.475664
216	Signaling by Rho GTPases, Miro GTPases and RHOBTB3	R-HSA-9716542	1	459	0.508005	0.476186
217	Signaling by Rho GTPases	R-HSA-194315	1	451	0.501666	0.476698
218	Nervous system development	R-HSA-9675108	1	483	0.526591	0.476839
219	Infectious disease	R-HSA-5663205	1	743	0.691105	0.495938
220	Metabolism	R-HSA-1430728	1	888	0.758535	0.498852
221	2-LTR circle formation	R-HSA-164843	0	7	1	1
222	3-hydroxyisobutyryl-CoA hydrolase deficiency	R-HSA-9916722	0	0	1	1
223	3-Methylcrotonyl-CoA carboxylase deficiency	R-HSA-9909438	0	0	1	1
224	3-methylglutaconic aciduria	R-HSA-9914274	0	0	1	1
225	5-Phosphoribose 1-diphosphate biosynthesis	R-HSA-73843	0	0	1	1
226	A tetrasaccharide linker sequence is required for GAG synthesis	R-HSA-1971475	0	14	1	1
227	Abacavir ADME	R-HSA-2161522	0	4	1	1
228	Abacavir metabolism	R-HSA-2161541	0	2	1	1
229	Abacavir transmembrane transport	R-HSA-2161517	0	2	1	1
230	ABC-family proteins mediated transport	R-HSA-382556	0	50	1	1
231	ABC transporter disorders	R-HSA-5619084	0	45	1	1
232	ABC transporters in lipid homeostasis	R-HSA-1369062	0	4	1	1
233	Aberrant regulation of mitotic cell cycle due to RB1 defects	R-HSA-9687139	0	34	1	1
234	Aberrant regulation of mitotic exit in cancer due to RB1 defects	R-HSA-9687136	0	18	1	1
235	Aberrant regulation of mitotic G1/S transition in cancer due to RB1 defects	R-HSA-9659787	0	17	1	1
236	Abnormal conversion of 2-oxoglutarate to 2-hydroxyglutarate	R-HSA-2978092	0	1	1	1
237	ABO blood group biosynthesis	R-HSA-9033807	0	1	1	1
238	Abortive elongation of HIV-1 transcript in the absence of Tat	R-HSA-167242	0	23	1	1
239	Acetylation	R-HSA-156582	0	0	1	1
240	Acetylcholine binding and downstream events	R-HSA-181431	0	3	1	1
241	Acetylcholine inhibits contraction of outer hair cells	R-HSA-9667769	0	2	1	1
242	Acetylcholine Neurotransmitter Release Cycle	R-HSA-264642	0	12	1	1
243	Acetylcholine regulates insulin secretion	R-HSA-399997	0	10	1	1
244	Acrosome Reaction and Sperm:Oocyte Membrane Binding	R-HSA-1300645	0	2	1	1
245	Activated NOTCH1 Transmits Signal to the Nucleus	R-HSA-2122948	0	30	1	1
246	Activated NTRK2 signals through CDK5	R-HSA-9032845	0	6	1	1
247	Activated NTRK2 signals through FRS2 and FRS3	R-HSA-9028731	0	11	1	1
248	Activated NTRK2 signals through FYN	R-HSA-9032500	0	7	1	1
249	Activated NTRK2 signals through PI3K	R-HSA-9028335	0	7	1	1
250	Activated NTRK2 signals through PLCG1	R-HSA-9026527	0	4	1	1
251	Activated NTRK2 signals through RAS	R-HSA-9026519	0	9	1	1
252	Activated NTRK3 signals through PI3K	R-HSA-9603381	0	6	1	1
253	Activated NTRK3 signals through PLCG1	R-HSA-9034793	0	3	1	1
254	Activated NTRK3 signals through RAS	R-HSA-9034864	0	8	1	1
255	Activated PKN1 stimulates transcription of AR (androgen receptor) regulated genes KLK2 and KLK3	R-HSA-5625886	0	15	1	1
256	Activated point mutants of FGFR2	R-HSA-2033519	0	17	1	1
257	activated TAK1 mediates p38 MAPK activation	R-HSA-450302	0	23	1	1
258	Activation and oligomerization of BAK protein	R-HSA-111452	0	2	1	1
259	Activation of AKT2	R-HSA-165158	0	4	1	1
260	Activation of AMPA receptors	R-HSA-399710	0	3	1	1
261	Activation of anterior HOX genes in hindbrain development during early embryogenesis	R-HSA-5617472	0	58	1	1
262	Activation of APC/C and APC/C:Cdc20 mediated degradation of mitotic proteins	R-HSA-176814	0	62	1	1
263	Activation of ATR in response to replication stress	R-HSA-176187	0	33	1	1
264	Activation of BIM and translocation to mitochondria	R-HSA-111446	0	3	1	1
265	Activation of BMF and translocation to mitochondria	R-HSA-139910	0	3	1	1
266	Activation of C3 and C5	R-HSA-174577	0	7	1	1
267	Activation of Ca-permeable Kainate Receptor	R-HSA-451308	0	7	1	1
268	Activation of caspases through apoptosome-mediated cleavage	R-HSA-111459	0	6	1	1
269	Activation of G protein gated Potassium channels	R-HSA-1296041	0	22	1	1
270	Activation of GABAB receptors	R-HSA-991365	0	35	1	1
271	Activation of gene expression by SREBF (SREBP)	R-HSA-2426168	0	25	1	1
272	Activation of HOX genes during differentiation	R-HSA-5619507	0	58	1	1
273	Activation of IRF3, IRF7 mediated by TBK1, IKKε (IKBKE)	R-HSA-936964	0	18	1	1
274	Activation of kainate receptors upon glutamate binding	R-HSA-451326	0	27	1	1
275	Activation of Matrix Metalloproteinases	R-HSA-1592389	0	28	1	1
276	Activation of Na-permeable kainate receptors	R-HSA-451307	0	2	1	1
277	Activation of NF-kappaB in B cells	R-HSA-1169091	0	54	1	1
278	Activation of NIMA Kinases NEK9, NEK6, NEK7	R-HSA-2980767	0	7	1	1
279	Activation of PPARGC1A (PGC-1alpha) by phosphorylation	R-HSA-2151209	0	10	1	1
280	Activation of RAC1	R-HSA-428540	0	13	1	1
281	Activation of RAC1 downstream of NMDARs	R-HSA-9619229	0	7	1	1
282	Activation of RAS in B cells	R-HSA-1169092	0	5	1	1
283	Activation of SMO	R-HSA-5635838	0	15	1	1
284	Activation of the AP-1 family of transcription factors	R-HSA-450341	0	10	1	1
285	Activation of the mRNA upon binding of the cap-binding complex and eIFs, and subsequent binding to 43S	R-HSA-72662	0	58	1	1
286	Activation of the phototransduction cascade	R-HSA-2485179	0	10	1	1
287	Activation of the pre-replicative complex	R-HSA-68962	0	28	1	1
288	Activation of the TFAP2 (AP-2) family of transcription factors	R-HSA-8866907	0	9	1	1
289	Activation of TRKA receptors	R-HSA-187015	0	6	1	1
290	Activation, myristolyation of BID and translocation to mitochondria	R-HSA-75108	0	4	1	1
291	Activation, translocation and oligomerization of BAX	R-HSA-114294	0	2	1	1
292	Acyl chain remodeling of CL	R-HSA-1482798	0	3	1	1
293	Acyl chain remodeling of DAG and TAG	R-HSA-1482883	0	2	1	1
294	Acyl chain remodelling of PC	R-HSA-1482788	0	16	1	1
295	Acyl chain remodelling of PE	R-HSA-1482839	0	16	1	1
296	Acyl chain remodelling of PG	R-HSA-1482925	0	14	1	1
297	Acyl chain remodelling of PI	R-HSA-1482922	0	12	1	1
298	Acyl chain remodelling of PS	R-HSA-1482801	0	14	1	1
299	Adaptive Immune System	R-HSA-1280218	0	506	1	1
300	Adenosine P1 receptors	R-HSA-417973	0	4	1	1
301	Adenylate cyclase activating pathway	R-HSA-170660	0	10	1	1
302	Adenylate cyclase inhibitory pathway	R-HSA-170670	0	13	1	1
303	Adherens junctions interactions	R-HSA-418990	0	36	1	1
304	Adipogenesis	R-HSA-9843745	0	70	1	1
305	ADORA2B mediated anti-inflammatory cytokines production	R-HSA-9660821	0	42	1	1
306	ADP signalling through P2Y purinoceptor 1	R-HSA-418592	0	25	1	1
307	ADP signalling through P2Y purinoceptor 12	R-HSA-392170	0	21	1	1
308	Adrenaline signalling through Alpha-2 adrenergic receptor	R-HSA-392023	0	3	1	1
309	Adrenaline,noradrenaline inhibits insulin secretion	R-HSA-400042	0	27	1	1
310	Adrenoceptors	R-HSA-390696	0	9	1	1
311	Advanced glycosylation endproduct receptor signaling	R-HSA-879415	0	12	1	1
312	Aerobic respiration and respiratory electron transport	R-HSA-1428517	0	62	1	1
313	Aflatoxin activation and detoxification	R-HSA-5423646	0	5	1	1
314	Aggrephagy	R-HSA-9646399	0	32	1	1
315	Agmatine biosynthesis	R-HSA-351143	0	0	1	1
316	AKT-mediated inactivation of FOXO1A	R-HSA-211163	0	4	1	1
317	AKT phosphorylates targets in the cytosol	R-HSA-198323	0	13	1	1
318	AKT phosphorylates targets in the nucleus	R-HSA-198693	0	9	1	1
319	Alanine metabolism	R-HSA-8964540	0	0	1	1
320	alectinib-resistant ALK mutants	R-HSA-9717316	0	1	1	1
321	ALK mutants bind TKIs	R-HSA-9700645	0	11	1	1
322	ALKBH2 mediated reversal of alkylation damage	R-HSA-112122	0	0	1	1
323	ALKBH3 mediated reversal of alkylation damage	R-HSA-112126	0	2	1	1
324	Alpha-defensins	R-HSA-1462054	0	5	1	1
325	alpha-linolenic (omega3) and linoleic (omega6) acid metabolism	R-HSA-2046104	0	6	1	1
326	alpha-linolenic acid (ALA) metabolism	R-HSA-2046106	0	6	1	1
327	Alpha-oxidation of phytanate	R-HSA-389599	0	0	1	1
328	Alpha-protein kinase 1 signaling pathway	R-HSA-9645460	0	11	1	1
329	Alternative complement activation	R-HSA-173736	0	5	1	1
330	Alternative Lengthening of Telomeres (ALT)	R-HSA-9006821	0	2	1	1
331	Amine ligand-binding receptors	R-HSA-375280	0	35	1	1
332	Amine Oxidase reactions	R-HSA-140179	0	2	1	1
333	Amino Acid conjugation	R-HSA-156587	0	0	1	1
334	Amino acid transport across the plasma membrane	R-HSA-352230	0	6	1	1
335	Amino acids regulate mTORC1	R-HSA-9639288	0	27	1	1
336	AMPK inhibits chREBP transcriptional activation activity	R-HSA-163680	0	8	1	1
337	Amplification of signal from unattached kinetochores via a MAD2 inhibitory signal	R-HSA-141444	0	55	1	1
338	Amplification of signal from the kinetochores	R-HSA-141424	0	55	1	1
339	Amyloid fiber formation	R-HSA-977225	0	50	1	1
340	Anchoring fibril formation	R-HSA-2214320	0	12	1	1
341	Anchoring of the basal body to the plasma membrane	R-HSA-5620912	0	49	1	1
342	Androgen biosynthesis	R-HSA-193048	0	5	1	1
343	Antagonism of Activin by Follistatin	R-HSA-2473224	0	4	1	1
344	Anti-inflammatory response favouring Leishmania parasite infection	R-HSA-9662851	0	69	1	1
345	Antigen activates B Cell Receptor (BCR) leading to generation of second messengers	R-HSA-983695	0	28	1	1
346	Antigen Presentation: Folding, assembly and peptide loading of class I MHC	R-HSA-983170	0	19	1	1
347	Antigen processing-Cross presentation	R-HSA-1236975	0	84	1	1
348	Antigen processing: Ub, ATP-independent proteasomal degradation	R-HSA-9912633	0	19	1	1
349	Antigen processing: Ubiquitination & Proteasome degradation	R-HSA-983168	0	157	1	1
350	Antimicrobial action and antimicrobial resistance in Mtb	R-HSA-9639775	0	0	1	1
351	Antimicrobial peptides	R-HSA-6803157	0	31	1	1
352	APC-Cdc20 mediated degradation of Nek2A	R-HSA-179409	0	24	1	1
353	APC truncation mutants are not K63 polyubiquitinated	R-HSA-5467333	0	1	1	1
354	APC truncation mutants have impaired AXIN binding	R-HSA-5467337	0	14	1	1
355	APC/C-mediated degradation of cell cycle proteins	R-HSA-174143	0	73	1	1
356	APC/C:Cdc20 mediated degradation of Cyclin B	R-HSA-174048	0	22	1	1
357	APC/C:Cdc20 mediated degradation of mitotic proteins	R-HSA-176409	0	61	1	1
358	APC/C:Cdc20 mediated degradation of Securin	R-HSA-174154	0	53	1	1
359	APC/C:Cdh1 mediated degradation of Cdc20 and other APC/C:Cdh1 targeted proteins in late mitosis/early G1	R-HSA-174178	0	59	1	1
360	APC:Cdc20 mediated degradation of cell cycle proteins prior to satisfation of the cell cycle checkpoint	R-HSA-179419	0	59	1	1
361	APEX1-Independent Resolution of AP Sites via the Single Nucleotide Replacement Pathway	R-HSA-5649702	0	7	1	1
362	APOBEC3G mediated resistance to HIV-1 infection	R-HSA-180689	0	5	1	1
363	Apoptosis induced DNA fragmentation	R-HSA-140342	0	10	1	1
364	Apoptotic cleavage of cell adhesion proteins	R-HSA-351906	0	8	1	1
365	Apoptotic cleavage of cellular proteins	R-HSA-111465	0	35	1	1
366	Apoptotic execution phase	R-HSA-75153	0	46	1	1
367	Apoptotic factor-mediated response	R-HSA-111471	0	18	1	1
368	Aquaporin-mediated transport	R-HSA-445717	0	44	1	1
369	Arachidonate metabolism	R-HSA-2142753	0	29	1	1
370	Arachidonate production from DAG	R-HSA-426048	0	1	1	1
371	ARL13B-mediated ciliary trafficking of INPP5E	R-HSA-5624958	0	1	1	1
372	ARMS-mediated activation	R-HSA-170984	0	7	1	1
373	Aromatic amines can be N-hydroxylated or N-dealkylated by CYP1A2	R-HSA-211957	0	1	1	1
374	Aryl hydrocarbon receptor signalling	R-HSA-8937144	0	7	1	1
375	ASP-3026-resistant ALK mutants	R-HSA-9717264	0	1	1	1
376	Asparagine N-linked glycosylation	R-HSA-446203	0	96	1	1
377	Aspartate and asparagine metabolism	R-HSA-8963693	0	1	1	1
378	Aspirin ADME	R-HSA-9749641	0	13	1	1
379	Assembly and cell surface presentation of NMDA receptors	R-HSA-9609736	0	27	1	1
380	Assembly and release of respiratory syncytial virus (RSV) virions	R-HSA-9820962	0	2	1	1
381	Assembly of active LPL and LIPC lipase complexes	R-HSA-8963889	0	12	1	1
382	Assembly of collagen fibrils and other multimeric structures	R-HSA-2022090	0	43	1	1
383	Assembly Of The HIV Virion	R-HSA-175474	0	8	1	1
384	Assembly of the ORC complex at the origin of replication	R-HSA-68616	0	14	1	1
385	Assembly of the pre-replicative complex	R-HSA-68867	0	76	1	1
386	Assembly of the SARS-CoV-1 Replication-Transcription Complex (RTC)	R-HSA-9683439	0	0	1	1
387	Assembly of the SARS-CoV-2 Replication-Transcription Complex (RTC)	R-HSA-9694271	0	0	1	1
388	Assembly of Viral Components at the Budding Site	R-HSA-168316	0	2	1	1
389	Astrocytic Glutamate-Glutamine Uptake And Metabolism	R-HSA-210455	0	3	1	1
390	Asymmetric localization of PCP proteins	R-HSA-4608870	0	49	1	1
391	ATF4 activates genes in response to endoplasmic reticulum stress	R-HSA-380994	0	20	1	1
392	ATF6 (ATF6-alpha) activates chaperone genes	R-HSA-381183	0	10	1	1
393	ATF6 (ATF6-alpha) activates chaperones	R-HSA-381033	0	12	1	1
394	ATF6B (ATF6-beta) activates chaperones	R-HSA-8874177	0	4	1	1
395	Atorvastatin ADME	R-HSA-9754706	0	4	1	1
396	ATP-dependent chromatin remodelers	R-HSA-9932444	0	19	1	1
397	ATP sensitive Potassium channels	R-HSA-1296025	0	2	1	1
398	Attachment and Entry_9678110	R-HSA-9678110	0	4	1	1
399	Attachment and Entry_9694614	R-HSA-9694614	0	16	1	1
400	Attachment of GPI anchor to uPAR	R-HSA-162791	0	1	1	1
401	Attenuation phase	R-HSA-3371568	0	22	1	1
402	AUF1 (hnRNP D0) binds and destabilizes mRNA	R-HSA-450408	0	42	1	1
403	AURKA Activation by TPX2	R-HSA-8854518	0	43	1	1
404	Autodegradation of Cdh1 by Cdh1:APC/C	R-HSA-174084	0	52	1	1
405	Autointegration results in viral DNA circles	R-HSA-177539	0	3	1	1
406	AXIN missense mutants destabilize the destruction complex	R-HSA-5467340	0	14	1	1
407	Axonal growth inhibition (RHOA activation)	R-HSA-193634	0	8	1	1
408	Axonal growth stimulation	R-HSA-209563	0	4	1	1
409	Azathioprine ADME	R-HSA-9748787	0	13	1	1
410	B-WICH complex positively regulates rRNA expression	R-HSA-5250924	0	32	1	1
411	Bacterial Infection Pathways	R-HSA-9824439	0	65	1	1
412	Base-Excision Repair, AP Site Formation	R-HSA-73929	0	24	1	1
413	Basigin interactions	R-HSA-210991	0	11	1	1
414	BBSome-mediated cargo-targeting to cilium	R-HSA-5620922	0	8	1	1
415	BCKDH synthesizes BCAA-CoA from KIC, KMVA, KIV	R-HSA-9859138	0	4	1	1
416	BDNF activates NTRK2 (TRKB) signaling	R-HSA-9024909	0	2	1	1
417	Beta-catenin independent WNT signaling	R-HSA-3858494	0	124	1	1
418	Beta-catenin phosphorylation cascade	R-HSA-196299	0	17	1	1
419	Beta-ketothiolase deficiency	R-HSA-9915355	0	0	1	1
420	Beta-oxidation of pristanoyl-CoA	R-HSA-389887	0	4	1	1
421	Beta-oxidation of very long chain fatty acids	R-HSA-390247	0	4	1	1
422	Beta defensins	R-HSA-1461957	0	6	1	1
423	Beta oxidation of butanoyl-CoA to acetyl-CoA	R-HSA-77352	0	2	1	1
424	Beta oxidation of decanoyl-CoA to octanoyl-CoA-CoA	R-HSA-77346	0	3	1	1
425	Beta oxidation of hexanoyl-CoA to butanoyl-CoA	R-HSA-77350	0	2	1	1
426	Beta oxidation of lauroyl-CoA to decanoyl-CoA-CoA	R-HSA-77310	0	3	1	1
427	Beta oxidation of myristoyl-CoA to lauroyl-CoA	R-HSA-77285	0	2	1	1
428	Beta oxidation of octanoyl-CoA to hexanoyl-CoA	R-HSA-77348	0	3	1	1
429	Beta oxidation of palmitoyl-CoA to myristoyl-CoA	R-HSA-77305	0	2	1	1
430	betaKlotho-mediated ligand binding	R-HSA-1307965	0	3	1	1
431	Bicarbonate transporters	R-HSA-425381	0	2	1	1
432	Bile acid and bile salt metabolism	R-HSA-194068	0	19	1	1
433	Binding and entry of HIV virion	R-HSA-173107	0	4	1	1
434	Binding and Uptake of Ligands by Scavenger Receptors	R-HSA-2173782	0	30	1	1
435	Binding of TCF/LEF:CTNNB1 to target gene promoters	R-HSA-4411364	0	8	1	1
436	Biogenic amines are oxidatively deaminated to aldehydes by MAOA and MAOB	R-HSA-141333	0	2	1	1
437	Biological oxidations	R-HSA-211859	0	74	1	1
438	Biosynthesis of A2E, implicated in retinal degradation	R-HSA-2466712	0	0	1	1
439	Biosynthesis of aspirin-triggered D-series resolvins	R-HSA-9020265	0	1	1	1
440	Biosynthesis of D-series resolvins	R-HSA-9018676	0	2	1	1
441	Biosynthesis of DHA-derived SPMs	R-HSA-9018677	0	11	1	1
442	Biosynthesis of DHA-derived sulfido conjugates	R-HSA-9026395	0	1	1	1
443	Biosynthesis of DPA-derived SPMs	R-HSA-9018683	0	3	1	1
444	Biosynthesis of DPAn-3-derived 13-series resolvins	R-HSA-9026403	0	1	1	1
445	Biosynthesis of DPAn-3-derived maresins	R-HSA-9026290	0	1	1	1
446	Biosynthesis of DPAn-3-derived protectins and resolvins	R-HSA-9026286	0	2	1	1
447	Biosynthesis of DPAn-3 SPMs	R-HSA-9025094	0	3	1	1
448	Biosynthesis of DPAn-6 SPMs	R-HSA-9025106	0	1	1	1
449	Biosynthesis of E-series 18(R)-resolvins	R-HSA-9023661	0	2	1	1
450	Biosynthesis of E-series 18(S)-resolvins	R-HSA-9018896	0	3	1	1
451	Biosynthesis of electrophilic ω-3 PUFA oxo-derivatives	R-HSA-9027604	0	2	1	1
452	Biosynthesis of EPA-derived SPMs	R-HSA-9018679	0	4	1	1
453	Biosynthesis of Lipoxins (LX)	R-HSA-2142700	0	4	1	1
454	Biosynthesis of maresin-like SPMs	R-HSA-9027307	0	5	1	1
455	Biosynthesis of maresin conjugates in tissue regeneration (MCTR)	R-HSA-9026762	0	1	1	1
456	Biosynthesis of maresins	R-HSA-9018682	0	6	1	1
457	Biosynthesis of protectin and resolvin conjugates in tissue regeneration (PCTR and RCTR)	R-HSA-9026766	0	1	1	1
458	Biosynthesis of protectins	R-HSA-9018681	0	3	1	1
459	Biosynthesis of specialized proresolving mediators (SPMs)	R-HSA-9018678	0	12	1	1
460	Biosynthesis of the N-glycan precursor (dolichol lipid-linked oligosaccharide, LLO) and transfer to a nascent protein	R-HSA-446193	0	9	1	1
461	Biotin transport and metabolism	R-HSA-196780	0	4	1	1
462	Blockage of phagosome acidification	R-HSA-9636467	0	1	1	1
463	Blood group systems biosynthesis	R-HSA-9033658	0	1	1	1
464	BMAL1:CLOCK,NPAS2 activates circadian expression	R-HSA-1368108	0	19	1	1
465	Branched-chain amino acid catabolism	R-HSA-70895	0	7	1	1
466	Branched-chain ketoacid dehydrogenase kinase deficiency	R-HSA-9912481	0	5	1	1
467	Breakdown of the nuclear lamina	R-HSA-352238	0	3	1	1
468	brigatinib-resistant ALK mutants	R-HSA-9717319	0	1	1	1
469	Budding	R-HSA-168302	0	0	1	1
470	Budding and maturation of HIV virion	R-HSA-162588	0	13	1	1
471	Butyrate Response Factor 1 (BRF1) binds and destabilizes mRNA	R-HSA-450385	0	10	1	1
472	Butyrophilin (BTN) family interactions	R-HSA-8851680	0	3	1	1
473	C-type lectin receptors (CLRs)	R-HSA-5621481	0	111	1	1
474	C6 deamination of adenosine	R-HSA-75102	0	2	1	1
475	Ca-dependent events	R-HSA-111996	0	36	1	1
476	Ca2+ activated K+ channels	R-HSA-1296052	0	5	1	1
477	Ca2+ pathway	R-HSA-4086398	0	55	1	1
478	Calcineurin activates NFAT	R-HSA-2025928	0	9	1	1
479	Calcitonin-like ligand receptors	R-HSA-419812	0	10	1	1
480	Calmodulin induced events	R-HSA-111933	0	34	1	1
481	Calnexin/calreticulin cycle	R-HSA-901042	0	11	1	1
482	Cam-PDE 1 activation	R-HSA-111957	0	4	1	1
483	CaM pathway	R-HSA-111997	0	34	1	1
484	CaMK IV-mediated phosphorylation of CREB	R-HSA-111932	0	10	1	1
485	Cap-dependent Translation Initiation	R-HSA-72737	0	103	1	1
486	Carboxyterminal post-translational modifications of tubulin	R-HSA-8955332	0	15	1	1
487	Cardiac conduction	R-HSA-5576891	0	79	1	1
488	Cardiogenesis	R-HSA-9733709	0	24	1	1
489	Cargo concentration in the ER	R-HSA-5694530	0	13	1	1
490	Cargo recognition for clathrin-mediated endocytosis	R-HSA-8856825	0	78	1	1
491	Cargo trafficking to the periciliary membrane	R-HSA-5620920	0	24	1	1
492	Carnitine shuttle	R-HSA-200425	0	11	1	1
493	Carnitine synthesis	R-HSA-71262	0	2	1	1
494	CASP8 activity is inhibited	R-HSA-5218900	0	11	1	1
495	Caspase-mediated cleavage of cytoskeletal proteins	R-HSA-264870	0	12	1	1
496	Caspase activation via Death Receptors in the presence of ligand	R-HSA-140534	0	16	1	1
497	Caspase activation via Dependence Receptors in the absence of ligand	R-HSA-418889	0	10	1	1
498	Caspase activation via extrinsic apoptotic signalling pathway	R-HSA-5357769	0	26	1	1
499	Catecholamine biosynthesis	R-HSA-209905	0	3	1	1
500	Cation-coupled Chloride cotransporters	R-HSA-426117	0	4	1	1
501	CD163 mediating an anti-inflammatory response	R-HSA-9662834	0	8	1	1
502	CD209 (DC-SIGN) signaling	R-HSA-5621575	0	21	1	1
503	CD22 mediated BCR regulation	R-HSA-5690714	0	5	1	1
504	CD28 dependent PI3K/Akt signaling	R-HSA-389357	0	27	1	1
505	CD28 dependent Vav1 pathway	R-HSA-389359	0	12	1	1
506	Cdc20:Phospho-APC/C mediated degradation of Cyclin A	R-HSA-174184	0	58	1	1
507	CDC42 GTPase cycle	R-HSA-9013148	0	123	1	1
508	CDC6 association with the ORC:origin complex	R-HSA-68689	0	5	1	1
509	CDH11 homotypic and heterotypic interactions	R-HSA-9833576	0	5	1	1
510	CDK-mediated phosphorylation and removal of Cdc6	R-HSA-69017	0	58	1	1
511	Cell-Cell communication	R-HSA-1500931	0	100	1	1
512	Cell-cell junction organization	R-HSA-421270	0	45	1	1
513	Cell-extracellular matrix interactions	R-HSA-446353	0	15	1	1
514	Cell death signalling via NRAGE, NRIF and NADE	R-HSA-204998	0	68	1	1
515	Cell junction organization	R-HSA-446728	0	69	1	1
516	Cell recruitment (pro-inflammatory response)	R-HSA-9664424	0	24	1	1
517	Cell redox homeostasis	R-HSA-1222541	0	0	1	1
518	Cell surface interactions at the vascular wall	R-HSA-202733	0	98	1	1
519	Cellular hexose transport	R-HSA-189200	0	7	1	1
520	Cellular response to heat stress	R-HSA-3371556	0	81	1	1
521	Cellular response to hypoxia	R-HSA-1234174	0	57	1	1
522	Cellular response to mitochondrial stress	R-HSA-9840373	0	6	1	1
523	Cellular response to starvation	R-HSA-9711097	0	110	1	1
524	Centrosome maturation	R-HSA-380287	0	42	1	1
525	Ceramide signalling	R-HSA-193681	0	3	1	1
526	ceritinib-resistant ALK mutants	R-HSA-9717323	0	1	1	1
527	cGMP effects	R-HSA-418457	0	11	1	1
528	Chaperone Mediated Autophagy	R-HSA-9613829	0	19	1	1
529	Chemokine receptors bind chemokines	R-HSA-380108	0	57	1	1
530	Chk1/Chk2(Cds1) mediated inactivation of Cyclin B:Cdk1 complex	R-HSA-75035	0	15	1	1
531	CHL1 interactions	R-HSA-447041	0	8	1	1
532	Cholesterol biosynthesis	R-HSA-191273	0	7	1	1
533	Cholesterol biosynthesis via desmosterol	R-HSA-6807047	0	1	1	1
534	Cholesterol biosynthesis via lathosterol	R-HSA-6807062	0	1	1	1
535	Choline catabolism	R-HSA-6798163	0	0	1	1
536	Chondroitin sulfate biosynthesis	R-HSA-2022870	0	4	1	1
537	Chondroitin sulfate/dermatan sulfate metabolism	R-HSA-1793185	0	17	1	1
538	ChREBP activates metabolic gene expression	R-HSA-163765	0	6	1	1
539	Chromatin modifications during the maternal to zygotic transition (MZT)	R-HSA-9821002	0	16	1	1
540	Chromatin modifying enzymes	R-HSA-3247509	0	148	1	1
541	Chromatin organization	R-HSA-4839726	0	154	1	1
542	Chromosome Maintenance	R-HSA-73886	0	72	1	1
543	Chylomicron assembly	R-HSA-8963888	0	9	1	1
544	Chylomicron clearance	R-HSA-8964026	0	5	1	1
545	Chylomicron remodeling	R-HSA-8963901	0	8	1	1
546	Cilium Assembly	R-HSA-5617833	0	90	1	1
547	Ciprofloxacin ADME	R-HSA-9793528	0	2	1	1
548	Circadian clock	R-HSA-9909396	0	99	1	1
549	Citric acid cycle (TCA cycle)	R-HSA-71403	0	11	1	1
550	Class A/1 (Rhodopsin-like receptors)	R-HSA-373076	0	295	1	1
551	Class B/2 (Secretin family receptors)	R-HSA-373080	0	91	1	1
552	Class C/3 (Metabotropic glutamate/pheromone receptors)	R-HSA-420499	0	8	1	1
553	Class I MHC mediated antigen processing & presentation	R-HSA-983169	0	213	1	1
554	Class I peroxisomal membrane protein import	R-HSA-9603798	0	5	1	1
555	Classical antibody-mediated complement activation	R-HSA-173623	0	6	1	1
556	Classical Kir channels	R-HSA-1296053	0	2	1	1
557	Clathrin-mediated endocytosis	R-HSA-8856828	0	110	1	1
558	Cleavage of the damaged purine	R-HSA-110331	0	17	1	1
559	Cleavage of the damaged pyrimidine	R-HSA-110329	0	22	1	1
560	CLEC7A (Dectin-1) induces NFAT activation	R-HSA-5607763	0	10	1	1
561	CLEC7A (Dectin-1) signaling	R-HSA-5607764	0	86	1	1
562	CLEC7A/inflammasome pathway	R-HSA-5660668	0	6	1	1
563	Co-inhibition by BTLA	R-HSA-9927353	0	5	1	1
564	Co-inhibition by CTLA4	R-HSA-389513	0	21	1	1
565	Co-inhibition by PD-1	R-HSA-389948	0	22	1	1
566	Co-stimulation by CD28	R-HSA-389356	0	48	1	1
567	Co-stimulation by ICOS	R-HSA-9927354	0	11	1	1
568	Cobalamin (Cbl) metabolism	R-HSA-9759218	0	0	1	1
569	Cobalamin (Cbl, vitamin B12) transport and metabolism	R-HSA-196741	0	5	1	1
570	Coenzyme A biosynthesis	R-HSA-196783	0	0	1	1
571	Cohesin Loading onto Chromatin	R-HSA-2470946	0	8	1	1
572	Collagen biosynthesis and modifying enzymes	R-HSA-1650814	0	31	1	1
573	Collagen chain trimerization	R-HSA-8948216	0	24	1	1
574	Collagen degradation	R-HSA-1442490	0	47	1	1
575	Collagen formation	R-HSA-1474290	0	48	1	1
576	Common Pathway of Fibrin Clot Formation	R-HSA-140875	0	21	1	1
577	Competing endogenous RNAs (ceRNAs) regulate PTEN translation	R-HSA-8948700	0	2	1	1
578	Complement cascade	R-HSA-166658	0	45	1	1
579	Complex I biogenesis	R-HSA-6799198	0	11	1	1
580	Complex III assembly	R-HSA-9865881	0	4	1	1
581	Complex IV assembly	R-HSA-9864848	0	2	1	1
582	Condensation of Prometaphase Chromosomes	R-HSA-2514853	0	11	1	1
583	Condensation of Prophase Chromosomes	R-HSA-2299718	0	20	1	1
584	Conjugation of benzoate with glycine	R-HSA-177135	0	0	1	1
585	Conjugation of carboxylic acids	R-HSA-159424	0	0	1	1
586	Conjugation of phenylacetate with glutamine	R-HSA-177162	0	0	1	1
587	Conjugation of salicylate with glycine	R-HSA-177128	0	0	1	1
588	Constitutive Signaling by Aberrant PI3K in Cancer	R-HSA-2219530	0	86	1	1
589	Constitutive Signaling by AKT1 E17K in Cancer	R-HSA-5674400	0	25	1	1
590	Constitutive Signaling by EGFRvIII	R-HSA-5637810	0	15	1	1
591	Constitutive Signaling by Ligand-Responsive EGFR Cancer Variants	R-HSA-1236382	0	19	1	1
592	Constitutive Signaling by NOTCH1 HD Domain Mutants	R-HSA-2691232	0	14	1	1
593	Constitutive Signaling by NOTCH1 HD+PEST Domain Mutants	R-HSA-2894862	0	55	1	1
594	Constitutive Signaling by NOTCH1 PEST Domain Mutants	R-HSA-2644606	0	55	1	1
595	Constitutive Signaling by NOTCH1 t(7;9)(NOTCH1:M1580_K2555) Translocation Mutant	R-HSA-2660826	0	7	1	1
596	Constitutive Signaling by Overexpressed ERBB2	R-HSA-9634285	0	11	1	1
597	Conversion from APC/C:Cdc20 to APC/C:Cdh1 in late anaphase	R-HSA-176407	0	18	1	1
598	Cooperation of PDCL (PhLP1) and TRiC/CCT in G-protein beta folding	R-HSA-6814122	0	29	1	1
599	Cooperation of Prefoldin and TriC/CCT in actin and tubulin folding	R-HSA-389958	0	18	1	1
600	COPI-dependent Golgi-to-ER retrograde traffic	R-HSA-6811434	0	44	1	1
601	COPI-independent Golgi-to-ER retrograde traffic	R-HSA-6811436	0	31	1	1
602	COPI-mediated anterograde transport	R-HSA-6807878	0	48	1	1
603	COPII-mediated vesicle transport	R-HSA-204005	0	25	1	1
604	COX reactions	R-HSA-140180	0	1	1	1
605	Creatine metabolism	R-HSA-71288	0	4	1	1
606	Creation of C4 and C2 activators	R-HSA-166786	0	9	1	1
607	CREB phosphorylation	R-HSA-199920	0	7	1	1
608	CREB1 phosphorylation through NMDA receptor-mediated activation of RAS signaling	R-HSA-442742	0	25	1	1
609	CREB1 phosphorylation through the activation of Adenylate Cyclase	R-HSA-442720	0	12	1	1
610	CREB1 phosphorylation through the activation of CaMKII/CaMKK/CaMKIV cascasde	R-HSA-442729	0	8	1	1
611	CREB3 factors activate genes	R-HSA-8874211	0	8	1	1
612	crenolanib-resistant FLT3 mutants	R-HSA-9702581	0	1	1	1
613	Cristae formation	R-HSA-8949613	0	3	1	1
614	crizotinib-resistant ALK mutants	R-HSA-9717326	0	1	1	1
615	CRMPs in Sema3A signaling	R-HSA-399956	0	14	1	1
616	cRNA Synthesis	R-HSA-192869	0	0	1	1
617	Cross-presentation of particulate exogenous antigens (phagosomes)	R-HSA-1236973	0	8	1	1
618	Cross-presentation of soluble exogenous antigens (endosomes)	R-HSA-1236978	0	38	1	1
619	Crosslinking of collagen fibrils	R-HSA-2243919	0	10	1	1
620	CS/DS degradation	R-HSA-2024101	0	7	1	1
621	CTNNB1 S33 mutants aren't phosphorylated	R-HSA-5358747	0	15	1	1
622	CTNNB1 S37 mutants aren't phosphorylated	R-HSA-5358749	0	15	1	1
623	CTNNB1 S45 mutants aren't phosphorylated	R-HSA-5358751	0	15	1	1
624	CTNNB1 T41 mutants aren't phosphorylated	R-HSA-5358752	0	15	1	1
625	Cyclin A/B1/B2 associated events during G2/M transition	R-HSA-69273	0	27	1	1
626	Cyclin A:Cdk2-associated events at S phase entry	R-HSA-69656	0	72	1	1
627	Cyclin E associated events during G1/S transition	R-HSA-69202	0	70	1	1
628	CYP2E1 reactions	R-HSA-211999	0	4	1	1
629	Cysteine formation from homocysteine	R-HSA-1614603	0	1	1	1
630	Cytochrome c-mediated apoptotic response	R-HSA-111461	0	13	1	1
631	Cytochrome P450 - arranged by substrate type	R-HSA-211897	0	33	1	1
632	Cytoprotection by HMOX1	R-HSA-9707564	0	36	1	1
633	Cytosolic iron-sulfur cluster assembly	R-HSA-2564830	0	7	1	1
634	Cytosolic sensors of pathogen-associated DNA	R-HSA-1834949	0	55	1	1
635	Cytosolic sulfonation of small molecules	R-HSA-156584	0	5	1	1
636	Cytosolic tRNA aminoacylation	R-HSA-379716	0	11	1	1
637	DAG and IP3 signaling	R-HSA-1489509	0	39	1	1
638	DAP12 interactions	R-HSA-2172127	0	37	1	1
639	DAP12 signaling	R-HSA-2424491	0	29	1	1
640	DARPP-32 events	R-HSA-180024	0	24	1	1
641	Dasatinib-resistant KIT mutants	R-HSA-9669914	0	1	1	1
642	DCC mediated attractive signaling	R-HSA-418885	0	11	1	1
643	DDX58/IFIH1-mediated induction of interferon-alpha/beta	R-HSA-168928	0	76	1	1
644	Deactivation of the beta-catenin transactivating complex	R-HSA-3769402	0	37	1	1
645	Deadenylation-dependent mRNA decay	R-HSA-429914	0	26	1	1
646	Deadenylation of mRNA	R-HSA-429947	0	12	1	1
647	Death Receptor Signaling	R-HSA-73887	0	135	1	1
648	Dectin-1 mediated noncanonical NF-kB signaling	R-HSA-5607761	0	49	1	1
649	Dectin-2 family	R-HSA-5621480	0	11	1	1
650	Defective ABCA1 causes TGD	R-HSA-5682113	0	2	1	1
651	Defective ABCA12 causes ARCI4B	R-HSA-5682294	0	0	1	1
652	Defective ABCA3 causes SMDP3_5683678	R-HSA-5683678	0	1	1	1
653	Defective ABCA3 causes SMDP3_5688399	R-HSA-5688399	0	1	1	1
654	Defective ABCB11 causes PFIC2 and BRIC2	R-HSA-5678520	0	0	1	1
655	Defective ABCB4 causes PFIC3, ICP3 and GBD1	R-HSA-5678771	0	0	1	1
656	Defective ABCB6 causes MCOPCB7	R-HSA-5683371	0	0	1	1
657	Defective ABCC2 causes DJS	R-HSA-5679001	0	0	1	1
658	Defective ABCC6 causes PXE	R-HSA-5690338	0	0	1	1
659	Defective ABCC8 can cause hypo- and hyper-glycemias	R-HSA-5683177	0	2	1	1
660	Defective ABCC9 causes CMD10, ATFB12 and Cantu syndrome	R-HSA-5678420	0	1	1	1
661	Defective ABCD1 causes ALD	R-HSA-5684045	0	0	1	1
662	Defective ABCD4 causes MAHCJ	R-HSA-5683329	0	0	1	1
663	Defective ABCG5 causes sitosterolemia	R-HSA-5679096	0	1	1	1
664	Defective ABCG8 causes GBD4 and sitosterolemia	R-HSA-5679090	0	1	1	1
665	Defective ACTH causes obesity and POMCD	R-HSA-5579031	0	2	1	1
666	Defective ACY1 causes encephalopathy	R-HSA-5579007	0	0	1	1
667	Defective ADA disrupts (deoxy)adenosine deamination	R-HSA-9734735	0	1	1	1
668	Defective AHCY causes HMAHCHD	R-HSA-5578997	0	0	1	1
669	Defective ALG1 causes CDG-1k	R-HSA-4549380	0	0	1	1
670	Defective ALG11 causes CDG-1p	R-HSA-4551295	0	0	1	1
671	Defective ALG12 causes CDG-1g	R-HSA-4720489	0	0	1	1
672	Defective ALG14 causes ALG14-CMS	R-HSA-5633231	0	0	1	1
673	Defective ALG2 causes CDG-1i	R-HSA-4549349	0	0	1	1
674	Defective ALG3 causes CDG-1d	R-HSA-4720475	0	0	1	1
675	Defective ALG6 causes CDG-1c	R-HSA-4724289	0	0	1	1
676	Defective ALG8 causes CDG-1h	R-HSA-4724325	0	0	1	1
677	Defective ALG9 causes CDG-1l	R-HSA-4720454	0	0	1	1
678	Defective AMN causes MGA1	R-HSA-3359462	0	0	1	1
679	Defective APRT disrupts adenine salvage	R-HSA-9734195	0	1	1	1
680	Defective AVP does not bind AVPR1A,B and causes neurohypophyseal diabetes insipidus (NDI)	R-HSA-5619099	0	3	1	1
681	Defective AVP does not bind AVPR2 and causes neurohypophyseal diabetes insipidus (NDI)	R-HSA-9036092	0	2	1	1
682	Defective B3GALT6 causes EDSP2 and SEMDJL1	R-HSA-4420332	0	13	1	1
683	Defective B3GALTL causes PpS	R-HSA-5083635	0	8	1	1
684	Defective B3GAT3 causes JDSSDHD	R-HSA-3560801	0	13	1	1
685	Defective B4GALT1 causes B4GALT1-CDG (CDG-2d)	R-HSA-3656244	0	3	1	1
686	Defective B4GALT1 causes CDG-2d	R-HSA-4793953	0	1	1	1
687	Defective B4GALT7 causes EDS, progeroid type	R-HSA-3560783	0	13	1	1
688	Defective Base Excision Repair Associated with MUTYH	R-HSA-9605310	0	1	1	1
689	Defective Base Excision Repair Associated with NEIL1	R-HSA-9616334	0	1	1	1
690	Defective Base Excision Repair Associated with NEIL3	R-HSA-9629232	0	0	1	1
691	Defective Base Excision Repair Associated with NTHL1	R-HSA-9616333	0	1	1	1
692	Defective Base Excision Repair Associated with OGG1	R-HSA-9656249	0	1	1	1
693	Defective binding of RB1 mutants to E2F1,(E2F2, E2F3)	R-HSA-9661069	0	17	1	1
694	Defective binding of VWF variant to GPIb:IX:V	R-HSA-9846298	0	7	1	1
695	Defective BTD causes biotidinase deficiency	R-HSA-3371598	0	0	1	1
696	Defective C1GALT1C1 causes TNPS	R-HSA-5083632	0	6	1	1
697	Defective CBLIF causes IFD	R-HSA-3359457	0	0	1	1
698	Defective CD320 causes MMATC	R-HSA-3359485	0	0	1	1
699	Defective CFTR causes cystic fibrosis	R-HSA-5678895	0	39	1	1
700	Defective CHST14 causes EDS, musculocontractural type	R-HSA-3595174	0	4	1	1
701	Defective CHST3 causes SEDCJD	R-HSA-3595172	0	4	1	1
702	Defective CHST6 causes MCDC1	R-HSA-3656225	0	2	1	1
703	Defective CHSY1 causes TPBS	R-HSA-3595177	0	4	1	1
704	Defective cofactor function of FVIIIa variant	R-HSA-9672396	0	3	1	1
705	Defective CP causes aceruloplasminemia (ACERULOP)	R-HSA-5619060	0	1	1	1
706	Defective CSF2RA causes SMDP4	R-HSA-5688890	0	7	1	1
707	Defective CSF2RB causes SMDP5	R-HSA-5688849	0	7	1	1
708	Defective CUBN causes MGA1	R-HSA-3359463	0	0	1	1
709	Defective CYP11A1 causes AICSR	R-HSA-5579026	0	3	1	1
710	Defective CYP11B1 causes AH4	R-HSA-5579017	0	0	1	1
711	Defective CYP11B2 causes CMO-1 deficiency	R-HSA-5579009	0	1	1	1
712	Defective CYP17A1 causes AH5	R-HSA-5579028	0	1	1	1
713	Defective CYP19A1 causes AEXS	R-HSA-5579030	0	1	1	1
714	Defective CYP1B1 causes Glaucoma	R-HSA-5579000	0	0	1	1
715	Defective CYP21A2 causes AH3	R-HSA-5579021	0	0	1	1
716	Defective CYP24A1 causes HCAI	R-HSA-5579010	0	1	1	1
717	Defective CYP26B1 causes RHFCA	R-HSA-5579015	0	0	1	1
718	Defective CYP26C1 causes FFDD4	R-HSA-5579004	0	0	1	1
719	Defective CYP27A1 causes CTX	R-HSA-5578996	0	1	1	1
720	Defective CYP27B1 causes VDDR1A	R-HSA-5579014	0	0	1	1
721	Defective CYP27B1 causes VDDR1B	R-HSA-5579027	0	0	1	1
722	Defective CYP2U1 causes SPG56	R-HSA-5579011	0	0	1	1
723	Defective CYP4F22 causes ARCI5	R-HSA-5579005	0	0	1	1
724	Defective CYP7B1 causes SPG5A and CBAS3	R-HSA-5579013	0	1	1	1
725	Defective DHDDS causes RP59	R-HSA-4755609	0	1	1	1
726	Defective DNA double strand break response due to BARD1 loss of function	R-HSA-9699150	0	2	1	1
727	Defective DNA double strand break response due to BRCA1 loss of function	R-HSA-9663199	0	2	1	1
728	Defective DOLK causes DOLK-CDG	R-HSA-4755583	0	0	1	1
729	Defective DPAGT1 causes CDG-1j, CMSTA2	R-HSA-4549356	0	0	1	1
730	Defective DPM1 causes DPM1-CDG	R-HSA-4717374	0	1	1	1
731	Defective DPM2 causes DPM2-CDG	R-HSA-4719377	0	1	1	1
732	Defective DPM3 causes DPM3-CDG	R-HSA-4719360	0	1	1	1
733	Defective EXT1 causes exostoses 1, TRPS2 and CHDS	R-HSA-3656253	0	9	1	1
734	Defective EXT2 causes exostoses 2	R-HSA-3656237	0	9	1	1
735	Defective F8 accelerates dissociation of the A2 domain	R-HSA-9672387	0	1	1	1
736	Defective F8 binding to the cell membrane	R-HSA-9672395	0	1	1	1
737	Defective F8 binding to von Willebrand factor	R-HSA-9672393	0	2	1	1
738	Defective F8 cleavage by thrombin	R-HSA-9672391	0	3	1	1
739	Defective F8 secretion	R-HSA-9672397	0	1	1	1
740	Defective F8 sulfation at Y1699	R-HSA-9674519	0	1	1	1
741	Defective F9 activation	R-HSA-9673221	0	6	1	1
742	Defective F9 secretion	R-HSA-9673218	0	1	1	1
743	Defective F9 variant does not activate FX	R-HSA-9673202	0	3	1	1
744	Defective factor IX causes hemophilia B	R-HSA-9668250	0	9	1	1
745	Defective factor IX causes thrombophilia	R-HSA-9672383	0	3	1	1
746	Defective factor VIII causes hemophilia A	R-HSA-9662001	0	5	1	1
747	Defective factor XII causes hereditary angioedema	R-HSA-9657688	0	3	1	1
748	Defective FMO3 causes TMAU	R-HSA-5579019	0	0	1	1
749	Defective GALE causes EDG	R-HSA-5609977	0	0	1	1
750	Defective GALK1 causes GALCT2	R-HSA-5609976	0	1	1	1
751	Defective GALM causes GALAC4	R-HSA-9931929	0	1	1	1
752	Defective GALNT12 causes CRCS1	R-HSA-5083636	0	6	1	1
753	Defective GALNT3 causes HFTC	R-HSA-5083625	0	6	1	1
754	Defective GALT can cause GALCT	R-HSA-5609978	0	0	1	1
755	Defective gamma-carboxylation of F9	R-HSA-9673240	0	2	1	1
756	Defective GCK causes maturity-onset diabetes of the young 2 (MODY2)	R-HSA-5619073	0	1	1	1
757	Defective GCLC causes HAGGSD	R-HSA-5578999	0	2	1	1
758	Defective GFPT1 causes CMSTA1	R-HSA-4085023	0	1	1	1
759	Defective GGT1 causes GLUTH	R-HSA-5579022	0	0	1	1
760	Defective GGT1 in aflatoxin detoxification causes GLUTH	R-HSA-9035968	0	0	1	1
761	Defective GNE causes sialuria, NK and IBM2	R-HSA-4085011	0	0	1	1
762	Defective GSS causes GSS deficiency	R-HSA-5579006	0	1	1	1
763	Defective HEXA causes GM2G1	R-HSA-3656234	0	0	1	1
764	Defective HEXB causes GM2G2	R-HSA-3656248	0	0	1	1
765	Defective HK1 causes hexokinase deficiency (HK deficiency)	R-HSA-5619056	0	1	1	1
766	Defective HLCS causes multiple carboxylase deficiency	R-HSA-3371599	0	3	1	1
767	Defective HPRT1 disrupts guanine and hypoxanthine salvage	R-HSA-9734281	0	0	1	1
768	Defective Inhibition of DNA Recombination at Telomere	R-HSA-9670621	0	2	1	1
769	Defective Inhibition of DNA Recombination at Telomere Due to ATRX Mutations	R-HSA-9670615	0	2	1	1
770	Defective Inhibition of DNA Recombination at Telomere Due to DAXX Mutations	R-HSA-9670613	0	2	1	1
771	Defective Intrinsic Pathway for Apoptosis Due to p14ARF Loss of Function	R-HSA-9645722	0	2	1	1
772	Defective LARGE causes MDDGA6 and MDDGB6	R-HSA-5083627	0	1	1	1
773	Defective LFNG causes SCDO3	R-HSA-5083630	0	5	1	1
774	Defective MAN1B1 causes MRT15	R-HSA-4793950	0	0	1	1
775	Defective MAOA causes BRUNS	R-HSA-5579012	0	1	1	1
776	Defective MAT1A causes MATD	R-HSA-5579024	0	1	1	1
777	Defective MGAT2 causes CDG-2a	R-HSA-4793952	0	0	1	1
778	Defective Mismatch Repair Associated With MLH1	R-HSA-5545483	0	2	1	1
779	Defective Mismatch Repair Associated With MSH2	R-HSA-5632928	0	2	1	1
780	Defective Mismatch Repair Associated With MSH3	R-HSA-5632927	0	1	1	1
781	Defective Mismatch Repair Associated With MSH6	R-HSA-5632968	0	2	1	1
782	Defective Mismatch Repair Associated With PMS2	R-HSA-5632987	0	2	1	1
783	Defective MMAA causes MMA, cblA type	R-HSA-3359475	0	0	1	1
784	Defective MMAB causes MMA, cblB type	R-HSA-3359471	0	0	1	1
785	Defective MMACHC causes MAHCC	R-HSA-3359474	0	0	1	1
786	Defective MMADHC causes MMAHCD	R-HSA-3359473	0	0	1	1
787	Defective MOGS causes CDG-2b	R-HSA-4793954	0	0	1	1
788	Defective MPDU1 causes CDG-1f	R-HSA-4687000	0	0	1	1
789	Defective MPI causes MPI-CDG	R-HSA-4043916	0	0	1	1
790	Defective MTR causes HMAG	R-HSA-3359469	0	0	1	1
791	Defective MTRR causes HMAE	R-HSA-3359467	0	0	1	1
792	Defective MUT causes MMAM	R-HSA-3359478	0	0	1	1
793	Defective MUTYH substrate binding	R-HSA-9608287	0	1	1	1
794	Defective MUTYH substrate processing	R-HSA-9608290	0	1	1	1
795	Defective NEU1 causes sialidosis	R-HSA-4341670	0	1	1	1
796	Defective NTHL1 substrate binding	R-HSA-9630222	0	1	1	1
797	Defective NTHL1 substrate processing	R-HSA-9630221	0	1	1	1
798	Defective OGG1 Localization	R-HSA-9657050	0	1	1	1
799	Defective OGG1 Substrate Binding	R-HSA-9656255	0	1	1	1
800	Defective OGG1 Substrate Processing	R-HSA-9656256	0	1	1	1
801	Defective OPLAH causes OPLAHD	R-HSA-5578998	0	0	1	1
802	Defective PAPSS2 causes SEMD-PA	R-HSA-3560796	0	0	1	1
803	Defective PGM1 causes PGM1-CDG	R-HSA-5609974	0	1	1	1
804	Defective PMM2 causes PMM2-CDG	R-HSA-4043911	0	1	1	1
805	Defective PNP disrupts phosphorolysis of (deoxy)guanosine and (deoxy)inosine	R-HSA-9735763	0	0	1	1
806	Defective POMGNT1 causes MDDGA3, MDDGB3 and MDDGC3	R-HSA-5083628	0	1	1	1
807	Defective POMT1 causes MDDGA1, MDDGB1 and MDDGC1	R-HSA-5083633	0	1	1	1
808	Defective POMT2 causes MDDGA2, MDDGB2 and MDDGC2	R-HSA-5083629	0	1	1	1
809	Defective pro-SFTPB causes SMDP1 and RDS	R-HSA-5688031	0	1	1	1
810	Defective pro-SFTPC causes SMDP2 and RDS	R-HSA-5688354	0	1	1	1
811	Defective pyroptosis	R-HSA-9710421	0	20	1	1
812	Defective regulation of TLR7 by endogenous ligand	R-HSA-9824856	0	1	1	1
813	Defective RFT1 causes CDG-1n	R-HSA-4570571	0	0	1	1
814	Defective RHAG causes regulator type Rh-null hemolytic anemia (RHN)	R-HSA-5619042	0	0	1	1
815	Defective RIPK1-mediated regulated necrosis	R-HSA-9693928	0	7	1	1
816	Defective SERPING1 causes hereditary angioedema	R-HSA-9657689	0	3	1	1
817	Defective SFTPA2 causes IPF	R-HSA-5687868	0	1	1	1
818	Defective SLC11A2 causes hypochromic microcytic anemia, with iron overload 1 (AHMIO1)	R-HSA-5619048	0	1	1	1
819	Defective SLC12A1 causes Bartter syndrome 1 (BS1)	R-HSA-5619104	0	1	1	1
820	Defective SLC12A3 causes Gitelman syndrome (GS)	R-HSA-5619087	0	1	1	1
821	Defective SLC12A6 causes agenesis of the corpus callosum, with peripheral neuropathy (ACCPN)	R-HSA-5619039	0	1	1	1
822	Defective SLC16A1 causes symptomatic deficiency in lactate transport (SDLT)	R-HSA-5619070	0	1	1	1
823	Defective SLC17A5 causes Salla disease (SD) and ISSD	R-HSA-5619035	0	0	1	1
824	Defective SLC17A8 causes autosomal dominant deafness 25 (DFNA25)	R-HSA-5619076	0	0	1	1
825	Defective SLC1A1 is implicated in schizophrenia 18 (SCZD18) and dicarboxylic aminoaciduria (DCBXA)	R-HSA-5619067	0	0	1	1
826	Defective SLC1A3 causes episodic ataxia 6 (EA6)	R-HSA-5619062	0	1	1	1
827	Defective SLC20A2 causes idiopathic basal ganglia calcification 1 (IBGC1)	R-HSA-5619111	0	0	1	1
828	Defective SLC22A12 causes renal hypouricemia 1 (RHUC1)	R-HSA-5619071	0	0	1	1
829	Defective SLC22A18 causes lung cancer (LNCR) and embryonal rhabdomyosarcoma 1 (RMSE1)	R-HSA-5619066	0	1	1	1
830	Defective SLC22A5 causes systemic primary carnitine deficiency (CDSP)	R-HSA-5619053	0	0	1	1
831	Defective SLC24A1 causes congenital stationary night blindness 1D (CSNB1D)	R-HSA-5619077	0	0	1	1
832	Defective SLC24A4 causes hypomineralized amelogenesis imperfecta (AI)	R-HSA-5619055	0	0	1	1
833	Defective SLC24A5 causes oculocutaneous albinism 6 (OCA6)	R-HSA-5619036	0	0	1	1
834	Defective SLC26A2 causes chondrodysplasias	R-HSA-3560792	0	0	1	1
835	Defective SLC26A3 causes congenital secretory chloride diarrhea 1 (DIAR1)	R-HSA-5619085	0	1	1	1
836	Defective SLC26A4 causes Pendred syndrome (PDS)	R-HSA-5619046	0	1	1	1
837	Defective SLC27A4 causes ichthyosis prematurity syndrome (IPS)	R-HSA-5619108	0	1	1	1
838	Defective SLC29A3 causes histiocytosis-lymphadenopathy plus syndrome (HLAS)	R-HSA-5619063	0	0	1	1
839	Defective SLC2A1 causes GLUT1 deficiency syndrome 1 (GLUT1DS1)	R-HSA-5619043	0	1	1	1
840	Defective SLC2A10 causes arterial tortuosity syndrome (ATS)	R-HSA-5619068	0	0	1	1
841	Defective SLC2A2 causes Fanconi-Bickel syndrome (FBS)	R-HSA-5619098	0	1	1	1
842	Defective SLC2A9 causes hypouricemia renal 2 (RHUC2)	R-HSA-5619047	0	0	1	1
843	Defective SLC33A1 causes spastic paraplegia 42 (SPG42)	R-HSA-5619061	0	0	1	1
844	Defective SLC34A1 causes hypophosphatemic nephrolithiasis/osteoporosis 1 (NPHLOP1)	R-HSA-5619040	0	0	1	1
845	Defective SLC34A2 causes PALM	R-HSA-5687583	0	0	1	1
846	Defective SLC34A2 causes pulmonary alveolar microlithiasis (PALM)	R-HSA-5619045	0	0	1	1
847	Defective SLC34A3 causes Hereditary hypophosphatemic rickets with hypercalciuria (HHRH)	R-HSA-5619097	0	0	1	1
848	Defective SLC35A1 causes congenital disorder of glycosylation 2F (CDG2F)_5619037	R-HSA-5619037	0	0	1	1
849	Defective SLC35A1 causes congenital disorder of glycosylation 2F (CDG2F)_5663020	R-HSA-5663020	0	0	1	1
850	Defective SLC35A2 causes congenital disorder of glycosylation 2M (CDG2M)	R-HSA-5619072	0	0	1	1
851	Defective SLC35A3 causes arthrogryposis, mental retardation, and seizures (AMRS)	R-HSA-5619083	0	0	1	1
852	Defective SLC35C1 causes congenital disorder of glycosylation 2C (CDG2C)	R-HSA-5619078	0	0	1	1
853	Defective SLC35D1 causes SCHBCKD	R-HSA-5579020	0	0	1	1
854	Defective SLC36A2 causes iminoglycinuria (IG) and hyperglycinuria (HG)	R-HSA-5619041	0	0	1	1
855	Defective SLC39A4 causes acrodermatitis enteropathica, zinc-deficiency type (AEZ)	R-HSA-5619088	0	0	1	1
856	Defective SLC3A1 causes cystinuria (CSNU)	R-HSA-5619113	0	0	1	1
857	Defective SLC40A1 causes hemochromatosis 4 (HFE4) (duodenum)	R-HSA-5655799	0	0	1	1
858	Defective SLC40A1 causes hemochromatosis 4 (HFE4) (macrophages)	R-HSA-5619049	0	1	1	1
859	Defective SLC4A1 causes hereditary spherocytosis type 4 (HSP4), distal renal tubular acidosis (dRTA) and dRTA with hemolytic anemia (dRTA-HA)	R-HSA-5619050	0	1	1	1
860	Defective SLC4A4 causes renal tubular acidosis, proximal, with ocular abnormalities and mental retardation (pRTA-OA)	R-HSA-5619054	0	0	1	1
861	Defective SLC5A1 causes congenital glucose/galactose malabsorption (GGM)	R-HSA-5656364	0	0	1	1
862	Defective SLC5A2 causes renal glucosuria (GLYS1)	R-HSA-5658208	0	0	1	1
863	Defective SLC5A5 causes thyroid dyshormonogenesis 1 (TDH1)	R-HSA-5619096	0	1	1	1
864	Defective SLC5A7 causes distal hereditary motor neuronopathy 7A (HMN7A)_5619114	R-HSA-5619114	0	1	1	1
865	Defective SLC5A7 causes distal hereditary motor neuronopathy 7A (HMN7A)_5658471	R-HSA-5658471	0	1	1	1
866	Defective SLC6A18 may confer susceptibility to iminoglycinuria and/or hyperglycinuria_5619079	R-HSA-5619079	0	0	1	1
867	Defective SLC6A18 may confer susceptibility to iminoglycinuria and/or hyperglycinuria_5659729	R-HSA-5659729	0	0	1	1
868	Defective SLC6A19 causes Hartnup disorder (HND)_5619044	R-HSA-5619044	0	0	1	1
869	Defective SLC6A19 causes Hartnup disorder (HND)_5659735	R-HSA-5659735	0	0	1	1
870	Defective SLC6A2 causes orthostatic intolerance (OI)	R-HSA-5619109	0	0	1	1
871	Defective SLC6A3 causes Parkinsonism-dystonia infantile (PKDYS)_5619081	R-HSA-5619081	0	1	1	1
872	Defective SLC6A3 causes Parkinsonism-dystonia infantile (PKDYS)_5660724	R-HSA-5660724	0	1	1	1
873	Defective SLC6A5 causes hyperekplexia 3 (HKPX3)	R-HSA-5619089	0	0	1	1
874	Defective SLC7A7 causes lysinuric protein intolerance (LPI)	R-HSA-5660862	0	1	1	1
875	Defective SLC7A9 causes cystinuria (CSNU)	R-HSA-5660883	0	0	1	1
876	Defective SLC9A6 causes X-linked, syndromic mental retardation,, Christianson type (MRXSCH)	R-HSA-5619092	0	0	1	1
877	Defective SLC9A9 causes autism 16 (AUTS16)	R-HSA-5619052	0	0	1	1
878	Defective SLCO1B1 causes hyperbilirubinemia, Rotor type (HBLRR)	R-HSA-5619110	0	1	1	1
879	Defective SLCO1B3 causes hyperbilirubinemia, Rotor type (HBLRR)	R-HSA-5619058	0	0	1	1
880	Defective SLCO2A1 causes primary, autosomal recessive hypertrophic osteoarthropathy 2 (PHOAR2)	R-HSA-5619095	0	0	1	1
881	Defective SRD5A3 causes SRD5A3-CDG, KHRZ	R-HSA-4755579	0	0	1	1
882	Defective ST3GAL3 causes MCT12 and EIEE15	R-HSA-3656243	0	2	1	1
883	Defective TBXAS1 causes GHDD	R-HSA-5579032	0	0	1	1
884	Defective TCN2 causes TCN2 deficiency	R-HSA-3359454	0	0	1	1
885	Defective TPMT causes TPMT deficiency	R-HSA-5578995	0	0	1	1
886	Defective TPR may confer susceptibility towards thyroid papillary carcinoma (TPC)	R-HSA-5619107	0	25	1	1
887	Defective translocation of RB1 mutants to the nucleus	R-HSA-9661070	0	1	1	1
888	Defective UGT1A1 causes hyperbilirubinemia	R-HSA-5579002	0	0	1	1
889	Defective UGT1A4 causes hyperbilirubinemia	R-HSA-5579016	0	0	1	1
890	Defective visual phototransduction due to ABCA4 loss of function	R-HSA-9918454	0	0	1	1
891	Defective visual phototransduction due to LRAT loss of function	R-HSA-9918442	0	1	1	1
892	Defective visual phototransduction due to OPN1LW loss of function	R-HSA-9918450	0	0	1	1
893	Defective visual phototransduction due to OPN1MW loss of function	R-HSA-9918436	0	1	1	1
894	Defective visual phototransduction due to OPN1SW loss of function	R-HSA-9918443	0	0	1	1
895	Defective visual phototransduction due to RDH12 loss of function	R-HSA-9918440	0	0	1	1
896	Defective visual phototransduction due to RDH5 loss of function	R-HSA-9918438	0	0	1	1
897	Defective visual phototransduction due to STRA6 loss of function	R-HSA-9918449	0	1	1	1
898	Defective VWF binding to collagen type I	R-HSA-9845622	0	3	1	1
899	Defective VWF cleavage by ADAMTS13 variant	R-HSA-9845621	0	4	1	1
900	Defects in biotin (Btn) metabolism	R-HSA-3323169	0	3	1	1
901	Defects in cobalamin (B12) metabolism	R-HSA-3296469	0	0	1	1
902	Defects in vitamin and cofactor metabolism	R-HSA-3296482	0	3	1	1
903	Defects of contact activation system (CAS) and kallikrein/kinin system (KKS)	R-HSA-9651496	0	14	1	1
904	Defects of platelet adhesion to exposed collagen	R-HSA-9823587	0	8	1	1
905	Defensins	R-HSA-1461973	0	11	1	1
906	Degradation of AXIN	R-HSA-4641257	0	42	1	1
907	Degradation of beta-catenin by the destruction complex	R-HSA-195253	0	70	1	1
908	Degradation of CRY and PER proteins	R-HSA-9932298	0	47	1	1
909	Degradation of cysteine and homocysteine	R-HSA-1614558	0	2	1	1
910	Degradation of DVL	R-HSA-4641258	0	43	1	1
911	Degradation of GABA	R-HSA-916853	0	0	1	1
912	Degradation of GLI1 by the proteasome	R-HSA-5610780	0	47	1	1
913	Degradation of GLI2 by the proteasome	R-HSA-5610783	0	47	1	1
914	Degradation of the extracellular matrix	R-HSA-1474228	0	91	1	1
915	Deletions in the AMER1 gene destabilize the destruction complex	R-HSA-5467343	0	1	1	1
916	Deletions in the AXIN1 gene destabilize the destruction complex	R-HSA-5467345	0	1	1	1
917	Depolymerization of the Nuclear Lamina	R-HSA-4419969	0	10	1	1
918	Deposition of new CENPA-containing nucleosomes at the centromere	R-HSA-606279	0	18	1	1
919	Depurination	R-HSA-73927	0	17	1	1
920	Depyrimidination	R-HSA-73928	0	22	1	1
921	Deregulated CDK5 triggers multiple neurodegenerative pathways in Alzheimer's disease models	R-HSA-8862803	0	21	1	1
922	Dermatan sulfate biosynthesis	R-HSA-2022923	0	4	1	1
923	Detoxification of Reactive Oxygen Species	R-HSA-3299685	0	26	1	1
924	Developmental Cell Lineages	R-HSA-9734767	0	28	1	1
925	Developmental Cell Lineages of the Exocrine Pancreas	R-HSA-9820448	0	28	1	1
926	Developmental Lineage of Multipotent Pancreatic Progenitor Cells	R-HSA-9937080	0	5	1	1
927	Developmental Lineage of Pancreatic Ductal Cells	R-HSA-9925563	0	23	1	1
928	DEx/H-box helicases activate type I IFN and inflammatory cytokines production	R-HSA-3134963	0	7	1	1
929	Differentiation of Keratinocytes in Interfollicular Epidermis in Mammalian Skin	R-HSA-9725554	0	1	1	1
930	Digestion	R-HSA-8935690	0	8	1	1
931	Digestion and absorption	R-HSA-8963743	0	9	1	1
932	Digestion of dietary carbohydrate	R-HSA-189085	0	2	1	1
933	Digestion of dietary lipid	R-HSA-192456	0	1	1	1
934	Dimerization of procaspase-8	R-HSA-69416	0	11	1	1
935	Disassembly of the destruction complex and recruitment of AXIN to the membrane	R-HSA-4641262	0	31	1	1
936	Diseases associated with glycosaminoglycan metabolism	R-HSA-3560782	0	16	1	1
937	Diseases associated with glycosylation precursor biosynthesis	R-HSA-5609975	0	7	1	1
938	Diseases associated with N-glycosylation of proteins	R-HSA-3781860	0	2	1	1
939	Diseases associated with O-glycosylation of proteins	R-HSA-3906995	0	21	1	1
940	Diseases associated with surfactant metabolism	R-HSA-5687613	0	8	1	1
941	Diseases associated with the TLR signaling cascade	R-HSA-5602358	0	31	1	1
942	Diseases associated with visual transduction	R-HSA-2474795	0	3	1	1
943	Diseases of Base Excision Repair	R-HSA-9605308	0	4	1	1
944	Diseases of branched-chain amino acid catabolism	R-HSA-9865118	0	5	1	1
945	Diseases of carbohydrate metabolism	R-HSA-5663084	0	20	1	1
946	Diseases of cellular response to stress	R-HSA-9675132	0	3	1	1
947	Diseases of Cellular Senescence	R-HSA-9630747	0	3	1	1
948	Diseases of glycosylation	R-HSA-3781865	0	45	1	1
949	Diseases of hemostasis	R-HSA-9671793	0	17	1	1
950	Diseases of Immune System	R-HSA-5260271	0	31	1	1
951	Diseases of metabolism	R-HSA-5668914	0	99	1	1
952	Diseases of Mismatch Repair (MMR)	R-HSA-5423599	0	4	1	1
953	Diseases of mitochondrial beta oxidation	R-HSA-9759774	0	0	1	1
954	Diseases of mitotic cell cycle	R-HSA-9675126	0	36	1	1
955	Diseases of nucleotide metabolism	R-HSA-9735804	0	2	1	1
956	Diseases of propionyl-CoA catabolism	R-HSA-9759785	0	0	1	1
957	Diseases of Telomere Maintenance	R-HSA-9673013	0	2	1	1
958	Diseases of the neuronal system	R-HSA-9675143	0	3	1	1
959	Disinhibition of SNARE formation	R-HSA-114516	0	4	1	1
960	Disorders of Developmental Biology	R-HSA-9675151	0	11	1	1
961	Disorders of Nervous System Development	R-HSA-9697154	0	11	1	1
962	Disorders of transmembrane transporters	R-HSA-5619115	0	94	1	1
963	Dissolution of Fibrin Clot	R-HSA-75205	0	12	1	1
964	DNA Damage Bypass	R-HSA-73893	0	42	1	1
965	DNA Damage Recognition in GG-NER	R-HSA-5696394	0	21	1	1
966	DNA Damage Reversal	R-HSA-73942	0	2	1	1
967	DNA methylation	R-HSA-5334118	0	13	1	1
968	DNA Replication	R-HSA-69306	0	114	1	1
969	DNA replication initiation	R-HSA-68952	0	6	1	1
970	DNA Replication Pre-Initiation	R-HSA-69002	0	91	1	1
971	DNA strand elongation	R-HSA-69190	0	27	1	1
972	Dopamine clearance from the synaptic cleft	R-HSA-379401	0	3	1	1
973	Dopamine Neurotransmitter Release Cycle	R-HSA-212676	0	14	1	1
974	Dopamine receptors	R-HSA-390651	0	5	1	1
975	Downregulation of ERBB2 signaling	R-HSA-8863795	0	28	1	1
976	Downregulation of ERBB2:ERBB3 signaling	R-HSA-1358803	0	13	1	1
977	Downregulation of ERBB4 signaling	R-HSA-1253288	0	9	1	1
978	Downregulation of SMAD2/3:SMAD4 transcriptional activity	R-HSA-2173795	0	29	1	1
979	Downregulation of TGF-beta receptor signaling	R-HSA-2173788	0	25	1	1
980	Downstream signal transduction	R-HSA-186763	0	29	1	1
981	Downstream signaling events of B Cell Receptor (BCR)	R-HSA-1168372	0	68	1	1
982	Downstream signaling of activated FGFR1	R-HSA-5654687	0	28	1	1
983	Downstream signaling of activated FGFR2	R-HSA-5654696	0	30	1	1
984	Downstream signaling of activated FGFR3	R-HSA-5654708	0	25	1	1
985	Downstream signaling of activated FGFR4	R-HSA-5654716	0	27	1	1
986	Downstream TCR signaling	R-HSA-202424	0	83	1	1
987	Drug-mediated inhibition of CDK4/CDK6 activity	R-HSA-9754119	0	5	1	1
988	Drug-mediated inhibition of ERBB2 signaling	R-HSA-9652282	0	4	1	1
989	Drug-mediated inhibition of MET activation	R-HSA-9734091	0	2	1	1
990	Drug ADME	R-HSA-9748784	0	39	1	1
991	Drug resistance in ERBB2 KD mutants	R-HSA-9665230	0	4	1	1
992	Drug resistance in ERBB2 TMD/JMD mutants	R-HSA-9665737	0	4	1	1
993	Drug resistance of ALK mutants	R-HSA-9700649	0	1	1	1
994	Drug resistance of FLT3 mutants	R-HSA-9702506	0	1	1	1
995	Drug resistance of KIT mutants	R-HSA-9669937	0	1	1	1
996	Drug resistance of PDGFR mutants	R-HSA-9674415	0	1	1	1
997	DSCAM interactions	R-HSA-376172	0	3	1	1
998	Dual Incision in GG-NER	R-HSA-5696400	0	36	1	1
999	Dual incision in TC-NER	R-HSA-6782135	0	54	1	1
1000	E2F-enabled inhibition of pre-replication complex formation	R-HSA-113507	0	6	1	1
1001	E2F mediated regulation of DNA replication	R-HSA-113510	0	19	1	1
1002	E3 ubiquitin ligases ubiquitinate target proteins	R-HSA-8866654	0	34	1	1
1003	Early Phase of HIV Life Cycle	R-HSA-162594	0	14	1	1
1004	Early SARS-CoV-2 Infection Events	R-HSA-9772572	0	28	1	1
1005	ECM proteoglycans	R-HSA-3000178	0	65	1	1
1006	Effects of PIP2 hydrolysis	R-HSA-114508	0	16	1	1
1007	EGFR downregulation	R-HSA-182971	0	30	1	1
1008	EGFR interacts with phospholipase C-gamma	R-HSA-212718	0	9	1	1
1009	EGFR Transactivation by Gastrin	R-HSA-2179392	0	9	1	1
1010	EGR2 and SOX10-mediated initiation of Schwann cell myelination	R-HSA-9619665	0	23	1	1
1011	Eicosanoid ligand-binding receptors	R-HSA-391903	0	14	1	1
1012	Eicosanoids	R-HSA-211979	0	3	1	1
1013	Elastic fibre formation	R-HSA-1566948	0	30	1	1
1014	Electric Transmission Across Gap Junctions	R-HSA-112303	0	1	1	1
1015	Electron transport from NADPH to Ferredoxin	R-HSA-2395516	0	2	1	1
1016	Elevation of cytosolic Ca2+ levels	R-HSA-139853	0	10	1	1
1017	EML4 and NUDC in mitotic spindle formation	R-HSA-9648025	0	72	1	1
1018	Endogenous sterols	R-HSA-211976	0	18	1	1
1019	Endosomal Sorting Complex Required For Transport (ESCRT)	R-HSA-917729	0	14	1	1
1020	Endosomal/Vacuolar pathway	R-HSA-1236977	0	10	1	1
1021	Enhanced binding of GP1BA variant to VWF multimer:collagen	R-HSA-9845620	0	7	1	1
1022	Enhanced cleavage of VWF variant by ADAMTS13	R-HSA-9845619	0	4	1	1
1023	eNOS activation	R-HSA-203615	0	7	1	1
1024	Entry of Influenza Virion into Host Cell via Endocytosis	R-HSA-168275	0	2	1	1
1025	Enzymatic degradation of dopamine by COMT	R-HSA-379397	0	2	1	1
1026	Enzymatic degradation of Dopamine by monoamine oxidase	R-HSA-379398	0	2	1	1
1027	EPH-ephrin mediated repulsion of cells	R-HSA-3928665	0	50	1	1
1028	EPH-Ephrin signaling	R-HSA-2682334	0	88	1	1
1029	EPHA-mediated growth cone collapse	R-HSA-3928663	0	25	1	1
1030	EPHB-mediated forward signaling	R-HSA-3928662	0	42	1	1
1031	Ephrin signaling	R-HSA-3928664	0	19	1	1
1032	Epithelial-Mesenchymal Transition (EMT) during gastrulation	R-HSA-9758919	0	7	1	1
1033	ER-Phagosome pathway	R-HSA-1236974	0	73	1	1
1034	ER Quality Control Compartment (ERQC)	R-HSA-901032	0	7	1	1
1035	ER to Golgi Anterograde Transport	R-HSA-199977	0	65	1	1
1036	ERBB2 Activates PTK6 Signaling	R-HSA-8847993	0	13	1	1
1037	ERBB2 Regulates Cell Motility	R-HSA-6785631	0	15	1	1
1038	ERCC6 (CSB) and EHMT2 (G9a) positively regulate rRNA expression	R-HSA-427389	0	21	1	1
1039	ERK/MAPK targets	R-HSA-198753	0	22	1	1
1040	ERKs are inactivated	R-HSA-202670	0	13	1	1
1041	Erythrocytes take up carbon dioxide and release oxygen	R-HSA-1237044	0	6	1	1
1042	Erythrocytes take up oxygen and release carbon dioxide	R-HSA-1247673	0	6	1	1
1043	Erythropoietin activates Phosphoinositide-3-kinase (PI3K)	R-HSA-9027276	0	12	1	1
1044	Erythropoietin activates Phospholipase C gamma (PLCG)	R-HSA-9027277	0	7	1	1
1045	Erythropoietin activates RAS	R-HSA-9027284	0	14	1	1
1046	Erythropoietin activates STAT5	R-HSA-9027283	0	7	1	1
1047	Escape of Mtb from the phagocyte	R-HSA-9637679	0	0	1	1
1048	Essential fructosuria	R-HSA-5657562	0	0	1	1
1049	Essential pentosuria	R-HSA-5662853	0	0	1	1
1050	Establishment of Sister Chromatid Cohesion	R-HSA-2468052	0	9	1	1
1051	Estrogen-stimulated signaling through PRKCZ	R-HSA-9634635	0	6	1	1
1052	Estrogen biosynthesis	R-HSA-193144	0	2	1	1
1053	Ethanol oxidation	R-HSA-71384	0	5	1	1
1054	Eukaryotic Translation Elongation	R-HSA-156842	0	77	1	1
1055	Eukaryotic Translation Initiation	R-HSA-72613	0	103	1	1
1056	Eukaryotic Translation Termination	R-HSA-72764	0	73	1	1
1057	Evasion by RSV of host interferon responses	R-HSA-9833109	0	34	1	1
1058	Evasion of Oncogene Induced Senescence Due to Defective p16INK4A binding to CDK4	R-HSA-9630791	0	2	1	1
1059	Evasion of Oncogene Induced Senescence Due to Defective p16INK4A binding to CDK4 and CDK6	R-HSA-9630794	0	3	1	1
1060	Evasion of Oncogene Induced Senescence Due to p14ARF Defects	R-HSA-9646303	0	1	1	1
1061	Evasion of Oncogene Induced Senescence Due to p16INK4A Defects	R-HSA-9630750	0	3	1	1
1062	Evasion of Oxidative Stress Induced Senescence Due to Defective p16INK4A binding to CDK4	R-HSA-9632697	0	2	1	1
1063	Evasion of Oxidative Stress Induced Senescence Due to Defective p16INK4A binding to CDK4 and CDK6	R-HSA-9632700	0	3	1	1
1064	Evasion of Oxidative Stress Induced Senescence Due to p14ARF Defects	R-HSA-9646304	0	1	1	1
1065	Evasion of Oxidative Stress Induced Senescence Due to p16INK4A Defects	R-HSA-9632693	0	3	1	1
1066	Events associated with phagocytolytic activity of PMN cells	R-HSA-8941413	0	2	1	1
1067	Export of Viral Ribonucleoproteins from Nucleus	R-HSA-168274	0	26	1	1
1068	Expression and Processing of Neurotrophins	R-HSA-9036866	0	3	1	1
1069	Expression and translocation of olfactory receptors	R-HSA-9752946	0	4	1	1
1070	Expression of BMAL (ARNTL), CLOCK, and NPAS2	R-HSA-9931509	0	29	1	1
1071	Expression of NOTCH2NL genes	R-HSA-9911233	0	2	1	1
1072	Extension of Telomeres	R-HSA-180786	0	39	1	1
1073	Extracellular matrix organization	R-HSA-1474244	0	218	1	1
1074	Extrinsic Pathway of Fibrin Clot Formation	R-HSA-140834	0	5	1	1
1075	Fanconi Anemia Pathway	R-HSA-6783310	0	31	1	1
1076	FasL/ CD95L signaling	R-HSA-75157	0	5	1	1
1077	FASTK family proteins regulate processing and stability of mitochondrial RNAs	R-HSA-9837092	0	1	1	1
1078	Fatty acid metabolism	R-HSA-8978868	0	70	1	1
1079	Fatty acids	R-HSA-211935	0	5	1	1
1080	Fatty Acids bound to GPR40 (FFAR1) regulate insulin secretion	R-HSA-434316	0	8	1	1
1081	Fatty acyl-CoA biosynthesis	R-HSA-75105	0	10	1	1
1082	FBXL7 down-regulates AURKA during mitotic entry and in early mitosis	R-HSA-8854050	0	40	1	1
1083	FBXW7 Mutants and NOTCH1 in Cancer	R-HSA-2644605	0	5	1	1
1084	Fc epsilon receptor (FCERI) signaling	R-HSA-2454202	0	117	1	1
1085	FCERI mediated Ca+2 mobilization	R-HSA-2871809	0	30	1	1
1086	FCERI mediated MAPK activation	R-HSA-2871796	0	32	1	1
1087	FCERI mediated NF-kB activation	R-HSA-2871837	0	68	1	1
1088	FCGR activation	R-HSA-2029481	0	12	1	1
1089	FCGR3A-mediated IL10 synthesis	R-HSA-9664323	0	37	1	1
1090	Fertilization	R-HSA-1187000	0	5	1	1
1091	FGFR1 ligand binding and activation	R-HSA-190242	0	16	1	1
1092	FGFR1 mutant receptor activation	R-HSA-1839124	0	27	1	1
1093	FGFR1b ligand binding and activation	R-HSA-190370	0	7	1	1
1094	FGFR1c and Klotho ligand binding and activation	R-HSA-190374	0	3	1	1
1095	FGFR1c ligand binding and activation	R-HSA-190373	0	12	1	1
1096	FGFR2 alternative splicing	R-HSA-6803529	0	22	1	1
1097	FGFR2 ligand binding and activation	R-HSA-190241	0	18	1	1
1098	FGFR2 mutant receptor activation	R-HSA-1839126	0	33	1	1
1099	FGFR2b ligand binding and activation	R-HSA-190377	0	8	1	1
1100	FGFR2c ligand binding and activation	R-HSA-190375	0	13	1	1
1101	FGFR3 ligand binding and activation	R-HSA-190239	0	12	1	1
1102	FGFR3 mutant receptor activation	R-HSA-2033514	0	12	1	1
1103	FGFR3b ligand binding and activation	R-HSA-190371	0	7	1	1
1104	FGFR3c ligand binding and activation	R-HSA-190372	0	12	1	1
1105	FGFR4 ligand binding and activation	R-HSA-190322	0	14	1	1
1106	FGFR4 mutant receptor activation	R-HSA-1839128	0	1	1	1
1107	FGFRL1 modulation of FGFR1 signaling	R-HSA-5658623	0	12	1	1
1108	Fibronectin matrix formation	R-HSA-1566977	0	4	1	1
1109	Ficolins bind to repetitive carbohydrate structures on the target cell surface	R-HSA-2855086	0	2	1	1
1110	FLT3 mutants bind TKIs	R-HSA-9702509	0	1	1	1
1111	FLT3 Signaling	R-HSA-9607240	0	37	1	1
1112	FLT3 signaling by CBL mutants	R-HSA-9706377	0	7	1	1
1113	FLT3 signaling in disease	R-HSA-9682385	0	26	1	1
1114	FLT3 signaling through SRC family kinases	R-HSA-9706374	0	6	1	1
1115	FMO oxidises nucleophiles	R-HSA-217271	0	0	1	1
1116	Folding of actin by CCT/TriC	R-HSA-390450	0	3	1	1
1117	Formation of a pool of free 40S subunits	R-HSA-72689	0	85	1	1
1118	Formation of annular gap junctions	R-HSA-196025	0	11	1	1
1119	Formation of apoptosome	R-HSA-111458	0	11	1	1
1120	Formation of ATP by chemiosmotic coupling	R-HSA-163210	0	2	1	1
1121	Formation of axial mesoderm	R-HSA-9796292	0	13	1	1
1122	Formation of definitive endoderm	R-HSA-9823730	0	14	1	1
1123	Formation of editosomes by ADAR proteins	R-HSA-77042	0	2	1	1
1124	Formation of Fibrin Clot (Clotting Cascade)	R-HSA-140877	0	38	1	1
1125	Formation of HIV-1 elongation complex containing HIV-1 Tat	R-HSA-167200	0	40	1	1
1126	Formation of HIV elongation complex in the absence of HIV Tat	R-HSA-167152	0	42	1	1
1127	Formation of Incision Complex in GG-NER	R-HSA-5696395	0	39	1	1
1128	Formation of intermediate mesoderm	R-HSA-9761174	0	7	1	1
1129	Formation of lateral plate mesoderm	R-HSA-9758920	0	5	1	1
1130	Formation of neuronal progenitor and neuronal BAF (npBAF and nBAF)	R-HSA-9934037	0	16	1	1
1131	Formation of paraxial mesoderm	R-HSA-9793380	0	54	1	1
1132	Formation of RNA Pol II elongation complex	R-HSA-112382	0	46	1	1
1133	Formation of TC-NER Pre-Incision Complex	R-HSA-6781823	0	39	1	1
1134	Formation of the active cofactor, UDP-glucuronate	R-HSA-173599	0	0	1	1
1135	Formation of the anterior neural plate	R-HSA-9823739	0	8	1	1
1136	Formation of the beta-catenin:TCF transactivating complex	R-HSA-201722	0	36	1	1
1137	Formation of the canonical BAF (cBAF) complex	R-HSA-9933937	0	11	1	1
1138	Formation of the cornified envelope	R-HSA-6809371	0	29	1	1
1139	Formation of the dystrophin-glycoprotein complex (DGC)	R-HSA-9913351	0	24	1	1
1140	Formation of the Early Elongation Complex	R-HSA-113418	0	32	1	1
1141	Formation of the Editosome	R-HSA-75094	0	2	1	1
1142	Formation of the embryonic stem cell BAF (esBAF) complex	R-HSA-9933946	0	13	1	1
1143	Formation of the HIV-1 Early Elongation Complex	R-HSA-167158	0	32	1	1
1144	Formation of the nephric duct	R-HSA-9830364	0	12	1	1
1145	Formation of the non-canonical BAF (ncBAF) complex	R-HSA-9933947	0	10	1	1
1146	Formation of the polybromo-BAF (pBAF) complex	R-HSA-9933939	0	12	1	1
1147	Formation of the posterior neural plate	R-HSA-9832991	0	8	1	1
1148	Formation of the ternary complex, and subsequently, the 43S complex	R-HSA-72695	0	50	1	1
1149	Formation of the ureteric bud	R-HSA-9830674	0	19	1	1
1150	Formation of tubulin folding intermediates by CCT/TriC	R-HSA-389960	0	15	1	1
1151	Formation of WDR5-containing histone-modifying complexes	R-HSA-9772755	0	23	1	1
1152	Formation of xylulose-5-phosphate	R-HSA-5661270	0	1	1	1
1153	Formyl peptide receptors bind formyl peptides and many other ligands	R-HSA-444473	0	8	1	1
1154	FOXO-mediated transcription	R-HSA-9614085	0	64	1	1
1155	FOXO-mediated transcription of cell cycle genes	R-HSA-9617828	0	17	1	1
1156	FOXO-mediated transcription of cell death genes	R-HSA-9614657	0	16	1	1
1157	FOXO-mediated transcription of oxidative stress, metabolic and neuronal genes	R-HSA-9615017	0	28	1	1
1158	Free fatty acid receptors	R-HSA-444209	0	4	1	1
1159	Free fatty acids regulate insulin secretion	R-HSA-400451	0	11	1	1
1160	FRS-mediated FGFR1 signaling	R-HSA-5654693	0	23	1	1
1161	FRS-mediated FGFR2 signaling	R-HSA-5654700	0	25	1	1
1162	FRS-mediated FGFR3 signaling	R-HSA-5654706	0	20	1	1
1163	FRS-mediated FGFR4 signaling	R-HSA-5654712	0	22	1	1
1164	Frs2-mediated activation	R-HSA-170968	0	12	1	1
1165	Fructose biosynthesis	R-HSA-5652227	0	2	1	1
1166	Fructose catabolism	R-HSA-70350	0	3	1	1
1167	Fructose metabolism	R-HSA-5652084	0	5	1	1
1168	Fusion and Uncoating of the Influenza Virion	R-HSA-168270	0	0	1	1
1169	Fusion of the Influenza Virion to the Host Cell Endosome	R-HSA-168288	0	0	1	1
1170	G-protein activation	R-HSA-202040	0	24	1	1
1171	G-protein beta:gamma signalling	R-HSA-397795	0	32	1	1
1172	G-protein mediated events	R-HSA-112040	0	51	1	1
1173	G alpha (12/13) signalling events	R-HSA-416482	0	72	1	1
1174	G alpha (i) signalling events	R-HSA-418594	0	253	1	1
1175	G alpha (q) signalling events	R-HSA-416476	0	193	1	1
1176	G alpha (s) signalling events	R-HSA-418555	0	135	1	1
1177	G alpha (z) signalling events	R-HSA-418597	0	44	1	1
1178	G beta:gamma signalling through BTK	R-HSA-8964315	0	18	1	1
1179	G beta:gamma signalling through CDC42	R-HSA-8964616	0	20	1	1
1180	G beta:gamma signalling through PI3Kgamma	R-HSA-392451	0	25	1	1
1181	G beta:gamma signalling through PLC beta	R-HSA-418217	0	20	1	1
1182	G protein gated Potassium channels	R-HSA-1296059	0	22	1	1
1183	G0 and Early G1	R-HSA-1538133	0	24	1	1
1184	G1/S-Specific Transcription	R-HSA-69205	0	26	1	1
1185	G1/S Transition	R-HSA-69206	0	113	1	1
1186	G2 Phase	R-HSA-68911	0	5	1	1
1187	G2/M DNA replication checkpoint	R-HSA-69478	0	7	1	1
1188	GAB1 signalosome	R-HSA-180292	0	17	1	1
1189	GABA B receptor activation	R-HSA-977444	0	35	1	1
1190	GABA receptor activation	R-HSA-977443	0	43	1	1
1191	GABA synthesis	R-HSA-888568	0	2	1	1
1192	GABA synthesis, release, reuptake and degradation	R-HSA-888590	0	14	1	1
1193	Gain-of-function MRAS complexes activate RAF signaling	R-HSA-9726842	0	8	1	1
1194	Galactose catabolism	R-HSA-70370	0	4	1	1
1195	Gamma-carboxylation of protein precursors	R-HSA-159740	0	9	1	1
1196	Gamma-carboxylation, transport, and amino-terminal cleavage of proteins	R-HSA-159854	0	10	1	1
1197	Gamma carboxylation, hypusinylation, hydroxylation, and arylsulfatase activation	R-HSA-163841	0	25	1	1
1198	Gap-filling DNA repair synthesis and ligation in GG-NER	R-HSA-5696397	0	23	1	1
1199	Gap-filling DNA repair synthesis and ligation in TC-NER	R-HSA-6782210	0	53	1	1
1200	Gap junction assembly	R-HSA-190861	0	19	1	1
1201	Gap junction degradation	R-HSA-190873	0	12	1	1
1202	Gap junction trafficking	R-HSA-190828	0	30	1	1
1203	Gap junction trafficking and regulation	R-HSA-157858	0	32	1	1
1204	Gastrin-CREB signalling pathway via PKC and MAPK	R-HSA-881907	0	18	1	1
1205	Gastrulation	R-HSA-9758941	0	105	1	1
1206	GDP-fucose biosynthesis	R-HSA-6787639	0	0	1	1
1207	Gene and protein expression by JAK-STAT signaling after Interleukin-12 stimulation	R-HSA-8950505	0	30	1	1
1208	Gene Silencing by RNA	R-HSA-211000	0	57	1	1
1209	Generation of second messenger molecules	R-HSA-202433	0	30	1	1
1210	Germ layer formation at gastrulation	R-HSA-9754189	0	14	1	1
1211	gilteritinib-resistant FLT3 mutants	R-HSA-9702590	0	1	1	1
1212	GLI proteins bind promoters of Hh responsive genes to promote transcription	R-HSA-5635851	0	7	1	1
1213	GLI3 is processed to GLI3R by the proteasome	R-HSA-5610785	0	47	1	1
1214	Global Genome Nucleotide Excision Repair (GG-NER)	R-HSA-5696399	0	63	1	1
1215	Glucagon-like Peptide-1 (GLP1) regulates insulin secretion	R-HSA-381676	0	39	1	1
1216	Glucagon-type ligand receptors	R-HSA-420092	0	33	1	1
1217	Glucagon signaling in metabolic regulation	R-HSA-163359	0	33	1	1
1218	Glucocorticoid biosynthesis	R-HSA-194002	0	6	1	1
1219	Gluconeogenesis	R-HSA-70263	0	15	1	1
1220	Glucuronidation	R-HSA-156588	0	3	1	1
1221	Glutamate and glutamine metabolism	R-HSA-8964539	0	4	1	1
1222	Glutamate binding, activation of AMPA receptors and synaptic plasticity	R-HSA-399721	0	27	1	1
1223	Glutamate Neurotransmitter Release Cycle	R-HSA-210500	0	15	1	1
1224	Glutathione conjugation	R-HSA-156590	0	10	1	1
1225	Glutathione synthesis and recycling	R-HSA-174403	0	3	1	1
1226	Glycerophospholipid biosynthesis	R-HSA-1483206	0	48	1	1
1227	Glycerophospholipid catabolism	R-HSA-6814848	0	1	1	1
1228	Glycine degradation	R-HSA-6783984	0	1	1	1
1229	Glycogen breakdown (glycogenolysis)	R-HSA-70221	0	11	1	1
1230	Glycogen metabolism	R-HSA-8982491	0	20	1	1
1231	Glycogen storage disease type 0 (liver GYS2)	R-HSA-3858516	0	1	1	1
1232	Glycogen storage disease type 0 (muscle GYS1)	R-HSA-3828062	0	1	1	1
1233	Glycogen storage disease type Ia (G6PC)	R-HSA-3274531	0	1	1	1
1234	Glycogen storage disease type Ib (SLC37A4)	R-HSA-3229133	0	0	1	1
1235	Glycogen storage disease type II (GAA)	R-HSA-5357609	0	1	1	1
1236	Glycogen storage disease type IV (GBE1)	R-HSA-3878781	0	1	1	1
1237	Glycogen storage disease type XV (GYG1)	R-HSA-3814836	0	1	1	1
1238	Glycogen storage diseases	R-HSA-3229121	0	11	1	1
1239	Glycogen synthesis	R-HSA-3322077	0	10	1	1
1240	Glycoprotein hormones	R-HSA-209822	0	10	1	1
1241	Glycosaminoglycan metabolism	R-HSA-1630316	0	32	1	1
1242	Glycosphingolipid biosynthesis	R-HSA-9840309	0	3	1	1
1243	Glycosphingolipid catabolism	R-HSA-9840310	0	14	1	1
1244	Glycosphingolipid metabolism	R-HSA-1660662	0	17	1	1
1245	Glycosphingolipid transport	R-HSA-9845576	0	1	1	1
1246	Glyoxylate metabolism and glycine degradation	R-HSA-389661	0	2	1	1
1247	Golgi-to-ER retrograde transport	R-HSA-8856688	0	61	1	1
1248	Golgi Associated Vesicle Biogenesis	R-HSA-432722	0	26	1	1
1249	Golgi Cisternae Pericentriolar Stack Reorganization	R-HSA-162658	0	11	1	1
1250	GP1b-IX-V activation signalling	R-HSA-430116	0	12	1	1
1251	GPCR downstream signalling	R-HSA-388396	0	522	1	1
1252	GPCR ligand binding	R-HSA-500792	0	394	1	1
1253	GPER1 signaling	R-HSA-9634597	0	44	1	1
1254	GPVI-mediated activation cascade	R-HSA-114604	0	33	1	1
1255	GRB2 events in EGFR signaling	R-HSA-179812	0	13	1	1
1256	GRB2 events in ERBB2 signaling	R-HSA-1963640	0	16	1	1
1257	GRB2:SOS provides linkage to MAPK signaling for Integrins	R-HSA-354194	0	15	1	1
1258	GRB7 events in ERBB2 signaling	R-HSA-1306955	0	5	1	1
1259	Growth hormone receptor signaling	R-HSA-982772	0	24	1	1
1260	GSK3B and BTRC:CUL1-mediated-degradation of NFE2L2	R-HSA-9762114	0	42	1	1
1261	GTP hydrolysis and joining of the 60S ribosomal subunit	R-HSA-72706	0	96	1	1
1262	H139Hfs13* PPM1K causes a mild variant of MSUD	R-HSA-9912529	0	4	1	1
1263	HATs acetylate histones	R-HSA-3214847	0	52	1	1
1264	HCMV Early Events	R-HSA-9609690	0	68	1	1
1265	HCMV Infection	R-HSA-9609646	0	77	1	1
1266	HCMV Late Events	R-HSA-9610379	0	41	1	1
1267	HCN channels	R-HSA-1296061	0	2	1	1
1268	HDACs deacetylate histones	R-HSA-3214815	0	32	1	1
1269	HDL assembly	R-HSA-8963896	0	7	1	1
1270	HDL clearance	R-HSA-8964011	0	3	1	1
1271	HDL remodeling	R-HSA-8964058	0	10	1	1
1272	HDMs demethylate histones	R-HSA-3214842	0	17	1	1
1273	HDR through MMEJ (alt-NHEJ)	R-HSA-5685939	0	10	1	1
1274	Hedgehog 'off' state	R-HSA-5610787	0	88	1	1
1275	Hedgehog 'on' state	R-HSA-5632684	0	68	1	1
1276	Hedgehog ligand biogenesis	R-HSA-5358346	0	47	1	1
1277	Heme biosynthesis	R-HSA-189451	0	5	1	1
1278	Heme degradation	R-HSA-189483	0	10	1	1
1279	Heme signaling	R-HSA-9707616	0	39	1	1
1280	Heparan sulfate/heparin (HS-GAG) metabolism	R-HSA-1638091	0	18	1	1
1281	Hereditary fructose intolerance	R-HSA-5657560	0	1	1	1
1282	Hh mutants abrogate ligand secretion	R-HSA-5387390	0	43	1	1
1283	Hh mutants are degraded by ERAD	R-HSA-5362768	0	40	1	1
1284	HHAT G278V doesn't palmitoylate Hh-Np	R-HSA-5658034	0	4	1	1
1285	High laminar flow shear stress activates signaling by PIEZO1 and PECAM1:CDH5:KDR in endothelial cells	R-HSA-9856530	0	66	1	1
1286	Highly calcium permeable nicotinic acetylcholine receptors	R-HSA-629597	0	1	1	1
1287	Highly calcium permeable postsynaptic nicotinic acetylcholine receptors	R-HSA-629594	0	2	1	1
1288	Highly sodium permeable postsynaptic acetylcholine nicotinic receptors	R-HSA-629587	0	1	1	1
1289	Histamine receptors	R-HSA-390650	0	4	1	1
1290	Histidine catabolism	R-HSA-70921	0	1	1	1
1291	HIV elongation arrest and recovery	R-HSA-167287	0	31	1	1
1292	HIV Infection	R-HSA-162906	0	175	1	1
1293	HIV Life Cycle	R-HSA-162587	0	110	1	1
1294	HIV Transcription Elongation	R-HSA-167169	0	40	1	1
1295	HIV Transcription Initiation	R-HSA-167161	0	35	1	1
1296	Hormone ligand-binding receptors	R-HSA-375281	0	12	1	1
1297	Host Interactions of HIV factors	R-HSA-162909	0	107	1	1
1298	HS-GAG biosynthesis	R-HSA-2022928	0	9	1	1
1299	HS-GAG degradation	R-HSA-2024096	0	13	1	1
1300	HSF1-dependent transactivation	R-HSA-3371571	0	32	1	1
1301	HSF1 activation	R-HSA-3371511	0	25	1	1
1302	HSP90 chaperone cycle for steroid hormone receptors (SHR) in the presence of ligand	R-HSA-3371497	0	41	1	1
1303	HuR (ELAVL1) binds and stabilizes mRNA	R-HSA-450520	0	9	1	1
1304	Hyaluronan biosynthesis and export	R-HSA-2142850	0	2	1	1
1305	Hyaluronan metabolism	R-HSA-2142845	0	8	1	1
1306	Hyaluronan uptake and degradation	R-HSA-2160916	0	6	1	1
1307	Hydrolysis of LPC	R-HSA-1483115	0	4	1	1
1308	Hydrolysis of LPE	R-HSA-1483152	0	0	1	1
1309	Hydroxycarboxylic acid-binding receptors	R-HSA-3296197	0	0	1	1
1310	Hypusine synthesis from eIF5A-lysine	R-HSA-204626	0	1	1	1
1311	IFNG signaling activates MAPKs	R-HSA-9732724	0	8	1	1
1312	IGF1R signaling cascade	R-HSA-2428924	0	53	1	1
1313	IkBA variant leads to EDA-ID	R-HSA-5603029	0	7	1	1
1314	IKBKB deficiency causes SCID	R-HSA-5602636	0	3	1	1
1315	IKBKG deficiency causes anhidrotic ectodermal dysplasia with immunodeficiency (EDA-ID) (via TLR)	R-HSA-5603027	0	3	1	1
1316	IKK complex recruitment mediated by RIP1	R-HSA-937041	0	23	1	1
1317	IL-6-type cytokine receptor ligand interactions	R-HSA-6788467	0	17	1	1
1318	Imatinib-resistant KIT mutants	R-HSA-9669917	0	1	1	1
1319	Imatinib-resistant PDGFR mutants	R-HSA-9674396	0	1	1	1
1320	Immunoregulatory interactions between a Lymphoid and a non-Lymphoid cell	R-HSA-198933	0	89	1	1
1321	Impaired BRCA2 binding to SEM1 (DSS1)	R-HSA-9763198	0	2	1	1
1322	Impaired BRCA2 translocation to the nucleus	R-HSA-9709275	0	2	1	1
1323	Inactivation of APC/C via direct inhibition of the APC/C complex	R-HSA-141430	0	19	1	1
1324	Inactivation of CDC42 and RAC1	R-HSA-428543	0	8	1	1
1325	Inactivation of CSF3 (G-CSF) signaling	R-HSA-9705462	0	25	1	1
1326	Inactivation, recovery and regulation of the phototransduction cascade	R-HSA-2514859	0	26	1	1
1327	Incretin synthesis, secretion, and inactivation	R-HSA-400508	0	23	1	1
1328	Induction of Cell-Cell Fusion	R-HSA-9733458	0	5	1	1
1329	Infection with Mycobacterium tuberculosis	R-HSA-9635486	0	24	1	1
1330	Influenza Infection	R-HSA-168255	0	129	1	1
1331	Influenza Viral RNA Transcription and Replication	R-HSA-168273	0	111	1	1
1332	Influenza Virus Induced Apoptosis	R-HSA-168277	0	2	1	1
1333	Inhibition of voltage gated Ca2+ channels via Gbeta/gamma subunits	R-HSA-997272	0	22	1	1
1334	Inhibition of DNA recombination at telomere	R-HSA-9670095	0	29	1	1
1335	Inhibition of Host mRNA Processing and RNA Silencing	R-HSA-168315	0	2	1	1
1336	Inhibition of IFN-beta	R-HSA-168888	0	0	1	1
1337	Inhibition of Interferon Synthesis	R-HSA-168305	0	0	1	1
1338	Inhibition of membrane repair	R-HSA-9635644	0	1	1	1
1339	Inhibition of nitric oxide production	R-HSA-9636249	0	3	1	1
1340	Inhibition of PKR	R-HSA-169131	0	1	1	1
1341	Inhibition of replication initiation of damaged DNA by RB1/E2F1	R-HSA-113501	0	13	1	1
1342	Inhibition of Signaling by Overexpressed EGFR	R-HSA-5638303	0	8	1	1
1343	Inhibition of the proteolytic activity of APC/C required for the onset of anaphase by mitotic spindle checkpoint components	R-HSA-141405	0	19	1	1
1344	Inhibition of TSC complex formation by PKB	R-HSA-165181	0	3	1	1
1345	Initial triggering of complement	R-HSA-166663	0	17	1	1
1346	Initiation of Nuclear Envelope (NE) Reformation	R-HSA-2995383	0	15	1	1
1347	InlA-mediated entry of Listeria monocytogenes into host cells	R-HSA-8876493	0	9	1	1
1348	InlB-mediated entry of Listeria monocytogenes into host cell	R-HSA-8875360	0	14	1	1
1349	Inositol phosphate metabolism	R-HSA-1483249	0	21	1	1
1350	Inositol transporters	R-HSA-429593	0	0	1	1
1351	Insertion of tail-anchored proteins into the endoplasmic reticulum membrane	R-HSA-9609523	0	12	1	1
1352	Insulin-like Growth Factor-2 mRNA Binding Proteins (IGF2BPs/IMPs/VICKZs) bind RNA	R-HSA-428359	0	6	1	1
1353	Insulin effects increased synthesis of Xylulose-5-Phosphate	R-HSA-163754	0	1	1	1
1354	Insulin processing	R-HSA-264876	0	14	1	1
1355	Insulin receptor recycling	R-HSA-77387	0	16	1	1
1356	Insulin receptor signalling cascade	R-HSA-74751	0	54	1	1
1357	Integration of energy metabolism	R-HSA-163685	0	99	1	1
1358	Integration of provirus	R-HSA-162592	0	9	1	1
1359	Integration of viral DNA into host genomic DNA	R-HSA-175567	0	3	1	1
1360	Integrin cell surface interactions	R-HSA-216083	0	74	1	1
1361	Integrin signaling	R-HSA-354192	0	27	1	1
1362	Interaction between L1 and Ankyrins	R-HSA-445095	0	19	1	1
1363	Interaction between PHLDA1 and AURKA	R-HSA-8854521	0	1	1	1
1364	Interaction With Cumulus Cells And The Zona Pellucida	R-HSA-2534343	0	2	1	1
1365	Interactions of Rev with host cellular proteins	R-HSA-177243	0	30	1	1
1366	Interactions of Tat with host cellular proteins	R-HSA-176034	0	2	1	1
1367	Interactions of Vpr with host cellular proteins	R-HSA-176033	0	30	1	1
1368	Interconversion of 2-oxoglutarate and 2-hydroxyglutarate	R-HSA-880009	0	0	1	1
1369	Interconversion of nucleotide di- and triphosphates	R-HSA-499943	0	15	1	1
1370	Interconversion of polyamines	R-HSA-351200	0	1	1	1
1371	Interferon alpha/beta signaling	R-HSA-909733	0	61	1	1
1372	Interferon gamma signaling	R-HSA-877300	0	71	1	1
1373	Interleukin-1 processing	R-HSA-448706	0	9	1	1
1374	Interleukin-10 signaling	R-HSA-6783783	0	44	1	1
1375	Interleukin-12 family signaling	R-HSA-447115	0	48	1	1
1376	Interleukin-12 signaling	R-HSA-9020591	0	38	1	1
1377	Interleukin-15 signaling	R-HSA-8983432	0	14	1	1
1378	Interleukin-17 signaling	R-HSA-448424	0	71	1	1
1379	Interleukin-18 signaling	R-HSA-9012546	0	8	1	1
1380	Interleukin-2 family signaling	R-HSA-451927	0	42	1	1
1381	Interleukin-2 signaling	R-HSA-9020558	0	12	1	1
1382	Interleukin-20 family signaling	R-HSA-8854691	0	26	1	1
1383	Interleukin-21 signaling	R-HSA-9020958	0	10	1	1
1384	Interleukin-23 signaling	R-HSA-9020933	0	9	1	1
1385	Interleukin-27 signaling	R-HSA-9020956	0	11	1	1
1386	Interleukin-3, Interleukin-5 and GM-CSF signaling	R-HSA-512988	0	47	1	1
1387	Interleukin-33 signaling	R-HSA-9014843	0	3	1	1
1388	Interleukin-35 Signalling	R-HSA-8984722	0	12	1	1
1389	Interleukin-36 pathway	R-HSA-9014826	0	6	1	1
1390	Interleukin-37 signaling	R-HSA-9008059	0	18	1	1
1391	Interleukin-38 signaling	R-HSA-9007892	0	3	1	1
1392	Interleukin-6 family signaling	R-HSA-6783589	0	24	1	1
1393	Interleukin-6 signaling	R-HSA-1059683	0	11	1	1
1394	Interleukin-7 signaling	R-HSA-1266695	0	22	1	1
1395	Interleukin-9 signaling	R-HSA-8985947	0	9	1	1
1396	Interleukin receptor SHC signaling	R-HSA-912526	0	26	1	1
1397	Intestinal absorption	R-HSA-8963676	0	1	1	1
1398	Intestinal hexose absorption	R-HSA-8981373	0	1	1	1
1399	Intestinal infectious diseases	R-HSA-8942233	0	1	1	1
1400	Intestinal lipid absorption	R-HSA-8963678	0	0	1	1
1401	Intestinal saccharidase deficiencies	R-HSA-5659898	0	0	1	1
1402	Intra-Golgi and retrograde Golgi-to-ER traffic	R-HSA-6811442	0	80	1	1
1403	Intra-Golgi traffic	R-HSA-6811438	0	13	1	1
1404	Intracellular metabolism of fatty acids regulates insulin secretion	R-HSA-434313	0	3	1	1
1405	Intracellular oxygen transport	R-HSA-8981607	0	1	1	1
1406	Intraflagellar transport	R-HSA-5620924	0	21	1	1
1407	Intrinsic Pathway of Fibrin Clot Formation	R-HSA-140837	0	23	1	1
1408	Invadopodia formation	R-HSA-8941237	0	3	1	1
1409	Inwardly rectifying K+ channels	R-HSA-1296065	0	25	1	1
1410	Ion channel transport	R-HSA-983712	0	83	1	1
1411	Ion homeostasis	R-HSA-5578775	0	29	1	1
1412	Ion influx/efflux at host-pathogen interface	R-HSA-6803544	0	1	1	1
1413	Ion transport by P-type ATPases	R-HSA-936837	0	16	1	1
1414	Ionotropic activity of kainate receptors	R-HSA-451306	0	7	1	1
1415	IRAK1 recruits IKK complex	R-HSA-937039	0	14	1	1
1416	IRAK1 recruits IKK complex upon TLR7/8 or 9 stimulation	R-HSA-975144	0	14	1	1
1417	IRAK2 mediated activation of TAK1 complex	R-HSA-937042	0	10	1	1
1418	IRAK2 mediated activation of TAK1 complex upon TLR7/8 or 9 stimulation	R-HSA-975163	0	15	1	1
1419	IRAK4 deficiency (TLR2/4)	R-HSA-5603041	0	18	1	1
1420	IRAK4 deficiency (TLR5)	R-HSA-5603037	0	4	1	1
1421	IRE1alpha activates chaperones	R-HSA-381070	0	26	1	1
1422	IRF3-mediated induction of type I IFN	R-HSA-3270619	0	10	1	1
1423	IRF3 mediated activation of type 1 IFN	R-HSA-1606341	0	4	1	1
1424	Iron uptake and transport	R-HSA-917937	0	34	1	1
1425	IRS-mediated signalling	R-HSA-112399	0	48	1	1
1426	IRS-related events triggered by IGF1R	R-HSA-2428928	0	52	1	1
1427	IRS activation	R-HSA-74713	0	5	1	1
1428	ISG15 antiviral mechanism	R-HSA-1169408	0	61	1	1
1429	Isovaleric acidemia	R-HSA-9914355	0	0	1	1
1430	JNK (c-Jun kinases) phosphorylation and activation mediated by activated human TAK1	R-HSA-450321	0	22	1	1
1431	Josephin domain DUBs	R-HSA-5689877	0	8	1	1
1432	Keratan sulfate biosynthesis	R-HSA-2022854	0	3	1	1
1433	Keratan sulfate degradation	R-HSA-2022857	0	5	1	1
1434	Keratan sulfate/keratin metabolism	R-HSA-1638074	0	6	1	1
1435	Keratinization	R-HSA-6805567	0	29	1	1
1436	Ketone body metabolism	R-HSA-74182	0	2	1	1
1437	Kidney development	R-HSA-9830369	0	36	1	1
1438	Killing mechanisms	R-HSA-9664420	0	12	1	1
1439	Kinesins	R-HSA-983189	0	31	1	1
1440	KIT mutants bind TKIs	R-HSA-9669921	0	1	1	1
1441	KSRP (KHSRP) binds and destabilizes mRNA	R-HSA-450604	0	10	1	1
1442	KW2449-resistant FLT3 mutants	R-HSA-9702569	0	1	1	1
1443	L13a-mediated translational silencing of Ceruloplasmin expression	R-HSA-156827	0	95	1	1
1444	L1CAM interactions	R-HSA-373760	0	97	1	1
1445	Lactose synthesis	R-HSA-5653890	0	2	1	1
1446	Lagging Strand Synthesis	R-HSA-69186	0	19	1	1
1447	Laminin interactions	R-HSA-3000157	0	28	1	1
1448	Late endosomal microautophagy	R-HSA-9615710	0	19	1	1
1449	Late Phase of HIV Life Cycle	R-HSA-162599	0	97	1	1
1450	Late SARS-CoV-2 Infection Events	R-HSA-9772573	0	28	1	1
1451	Latent infection - Other responses of Mtb to phagocytosis	R-HSA-1222499	0	1	1	1
1452	LDL clearance	R-HSA-8964038	0	16	1	1
1453	LDL remodeling	R-HSA-8964041	0	5	1	1
1454	Leading Strand Synthesis	R-HSA-69109	0	14	1	1
1455	Lectin pathway of complement activation	R-HSA-166662	0	3	1	1
1456	Leishmania parasite growth and survival	R-HSA-9664433	0	69	1	1
1457	lestaurtinib-resistant FLT3 mutants	R-HSA-9702596	0	1	1	1
1458	Leukotriene receptors	R-HSA-391906	0	5	1	1
1459	Lewis blood group biosynthesis	R-HSA-9037629	0	0	1	1
1460	LGI-ADAM interactions	R-HSA-5682910	0	8	1	1
1461	LGK974 inhibits PORCN	R-HSA-5340573	0	1	1	1
1462	Ligand-receptor interactions	R-HSA-5632681	0	8	1	1
1463	linifanib-resistant FLT3 mutants	R-HSA-9702998	0	1	1	1
1464	Linoleic acid (LA) metabolism	R-HSA-2046105	0	2	1	1
1465	Lipid particle organization	R-HSA-8964572	0	1	1	1
1466	Lipophagy	R-HSA-9613354	0	8	1	1
1467	Listeria monocytogenes entry into host cells	R-HSA-8876384	0	19	1	1
1468	Localization of the PINCH-ILK-PARVIN complex to focal adhesions	R-HSA-446343	0	4	1	1
1469	Long-term potentiation	R-HSA-9620244	0	18	1	1
1470	lorlatinib-resistant ALK mutants	R-HSA-9717329	0	1	1	1
1471	Loss-of-function mutations in BCKDHA or BCKDHB cause MSUD	R-HSA-9865125	0	3	1	1
1472	Loss-of-function mutations in DBT cause MSUD2	R-HSA-9865113	0	4	1	1
1473	Loss-of-function mutations in DLD cause MSUD3/DLDD	R-HSA-9907570	0	4	1	1
1474	Loss of Function of FBXW7 in Cancer and NOTCH1 Signaling	R-HSA-2644607	0	5	1	1
1475	Loss of function of MECP2 in Rett syndrome	R-HSA-9005891	0	11	1	1
1476	Loss of Function of SMAD2/3 in Cancer	R-HSA-3304349	0	7	1	1
1477	Loss of Function of SMAD4 in Cancer	R-HSA-3304347	0	3	1	1
1478	Loss of Function of TGFBR1 in Cancer	R-HSA-3656534	0	7	1	1
1479	Loss of Function of TGFBR2 in Cancer	R-HSA-3642278	0	3	1	1
1480	Loss of MECP2 binding ability to 5hmC-DNA	R-HSA-9022534	0	0	1	1
1481	Loss of MECP2 binding ability to 5mC-DNA	R-HSA-9022538	0	3	1	1
1482	Loss of MECP2 binding ability to the NCoR/SMRT complex	R-HSA-9022537	0	5	1	1
1483	Loss of Nlp from mitotic centrosomes	R-HSA-380259	0	40	1	1
1484	Loss of phosphorylation of MECP2 at T308	R-HSA-9022535	0	3	1	1
1485	Loss of proteins required for interphase microtubule organization from the centrosome	R-HSA-380284	0	40	1	1
1486	LRR FLII-interacting protein 1 (LRRFIP1) activates type I IFN production	R-HSA-3134973	0	5	1	1
1487	LTC4-CYSLTR mediated IL4 production	R-HSA-9664535	0	2	1	1
1488	Lysine catabolism	R-HSA-71064	0	1	1	1
1489	Lysosomal oligosaccharide catabolism	R-HSA-8853383	0	0	1	1
1490	Lysosome Vesicle Biogenesis	R-HSA-432720	0	17	1	1
1491	Lysosphingolipid and LPA receptors	R-HSA-419408	0	8	1	1
1492	M-decay: degradation of maternal mRNAs by maternally stored factors	R-HSA-9820841	0	26	1	1
1493	M Phase	R-HSA-68886	0	241	1	1
1494	Major pathway of rRNA processing in the nucleolus and cytosol	R-HSA-6791226	0	91	1	1
1495	Malate-aspartate shuttle	R-HSA-9856872	0	2	1	1
1496	Manipulation of host energy metabolism	R-HSA-9636667	0	2	1	1
1497	MAP kinase activation	R-HSA-450294	0	63	1	1
1498	MAP2K and MAPK activation	R-HSA-5674135	0	39	1	1
1499	MAP3K8 (TPL2)-dependent MAPK1/3 activation	R-HSA-5684264	0	16	1	1
1500	MAPK family signaling cascades	R-HSA-5683057	0	278	1	1
1501	MAPK targets/ Nuclear events mediated by MAP kinases	R-HSA-450282	0	31	1	1
1502	MAPK1 (ERK2) activation	R-HSA-112411	0	9	1	1
1503	MAPK1/MAPK3 signaling	R-HSA-5684996	0	248	1	1
1504	MAPK3 (ERK1) activation	R-HSA-110056	0	10	1	1
1505	MAPK6/MAPK4 signaling	R-HSA-5687128	0	67	1	1
1506	Maple Syrup Urine Disease	R-HSA-9865114	0	4	1	1
1507	Masitinib-resistant KIT mutants	R-HSA-9669924	0	1	1	1
1508	MASTL Facilitates Mitotic Progression	R-HSA-2465910	0	7	1	1
1509	Maturation of hRSV A proteins	R-HSA-9828806	0	14	1	1
1510	Maturation of nucleoprotein_9683610	R-HSA-9683610	0	6	1	1
1511	Maturation of nucleoprotein_9694631	R-HSA-9694631	0	10	1	1
1512	Maturation of protein 3a_9683673	R-HSA-9683673	0	2	1	1
1513	Maturation of protein 3a_9694719	R-HSA-9694719	0	2	1	1
1514	Maturation of protein E_9683683	R-HSA-9683683	0	4	1	1
1515	Maturation of protein E_9694493	R-HSA-9694493	0	4	1	1
1516	Maturation of protein M_9683612	R-HSA-9683612	0	0	1	1
1517	Maturation of protein M_9694594	R-HSA-9694594	0	0	1	1
1518	Maturation of replicase proteins_9684325	R-HSA-9684325	0	0	1	1
1519	Maturation of replicase proteins_9694301	R-HSA-9694301	0	1	1	1
1520	Maturation of spike protein_9683686	R-HSA-9683686	0	2	1	1
1521	Maturation of spike protein_9694548	R-HSA-9694548	0	8	1	1
1522	Maturation of TCA enzymes and regulation of TCA cycle	R-HSA-9854311	0	8	1	1
1523	MDK and PTN in ALK signaling	R-HSA-9851151	0	4	1	1
1524	Mechanical load activates signaling by PIEZO1 and integrins in osteocytes	R-HSA-9856532	0	15	1	1
1525	MECP2 regulates neuronal receptors and channels	R-HSA-9022699	0	16	1	1
1526	MECP2 regulates transcription factors	R-HSA-9022707	0	3	1	1
1527	MECP2 regulates transcription of genes involved in GABA signaling	R-HSA-9022927	0	2	1	1
1528	MECP2 regulates transcription of neuronal ligands	R-HSA-9022702	0	7	1	1
1529	Meiotic synapsis	R-HSA-1221632	0	27	1	1
1530	Melanin biosynthesis	R-HSA-5662702	0	4	1	1
1531	Membrane binding and targetting of GAG proteins	R-HSA-174490	0	6	1	1
1532	Membrane Trafficking	R-HSA-199991	0	301	1	1
1533	MET activates PI3K/AKT signaling	R-HSA-8851907	0	6	1	1
1534	MET activates PTK2 signaling	R-HSA-8874081	0	29	1	1
1535	MET activates PTPN11	R-HSA-8865999	0	5	1	1
1536	MET activates RAP1 and RAC1	R-HSA-8875555	0	11	1	1
1537	MET activates RAS signaling	R-HSA-8851805	0	11	1	1
1538	MET activates STAT3	R-HSA-8875791	0	3	1	1
1539	MET interacts with TNS proteins	R-HSA-8875513	0	4	1	1
1540	MET promotes cell motility	R-HSA-8875878	0	39	1	1
1541	MET Receptor Activation	R-HSA-6806942	0	5	1	1
1542	MET receptor recycling	R-HSA-8875656	0	9	1	1
1543	Metabolic disorders of biological oxidation enzymes	R-HSA-5579029	0	14	1	1
1544	Metabolism of amine-derived hormones	R-HSA-209776	0	13	1	1
1545	Metabolism of amino acids and derivatives	R-HSA-71291	0	174	1	1
1546	Metabolism of Angiotensinogen to Angiotensins	R-HSA-2022377	0	14	1	1
1547	Metabolism of cofactors	R-HSA-8978934	0	11	1	1
1548	Metabolism of fat-soluble vitamins	R-HSA-6806667	0	25	1	1
1549	Metabolism of folate and pterines	R-HSA-196757	0	2	1	1
1550	Metabolism of ingested H2SeO4 and H2SeO3 into H2Se	R-HSA-2408550	0	2	1	1
1551	Metabolism of ingested MeSeO2H into MeSeH	R-HSA-5263617	0	1	1	1
1552	Metabolism of ingested SeMet, Sec, MeSec into H2Se	R-HSA-2408508	0	2	1	1
1553	Metabolism of lipids	R-HSA-556833	0	326	1	1
1554	Metabolism of nitric oxide: NOS3 activation and regulation	R-HSA-202131	0	10	1	1
1555	Metabolism of non-coding RNA	R-HSA-194441	0	42	1	1
1556	Metabolism of nucleotides	R-HSA-15869	0	31	1	1
1557	Metabolism of polyamines	R-HSA-351202	0	38	1	1
1558	Metabolism of porphyrins	R-HSA-189445	0	13	1	1
1559	Metabolism of RNA	R-HSA-8953854	0	364	1	1
1560	Metabolism of serotonin	R-HSA-380612	0	1	1	1
1561	Metabolism of steroid hormones	R-HSA-196071	0	16	1	1
1562	Metabolism of steroids	R-HSA-8957322	0	74	1	1
1563	Metabolism of vitamin K	R-HSA-6806664	0	1	1	1
1564	Metabolism of vitamins and cofactors	R-HSA-196854	0	62	1	1
1565	Metabolism of water-soluble vitamins and cofactors	R-HSA-196849	0	28	1	1
1566	Metal ion SLC transporters	R-HSA-425410	0	3	1	1
1567	Metal sequestration by antimicrobial proteins	R-HSA-6799990	0	5	1	1
1568	Metalloprotease DUBs	R-HSA-5689901	0	19	1	1
1569	Metallothioneins bind metals	R-HSA-5661231	0	3	1	1
1570	Methionine salvage pathway	R-HSA-1237112	0	2	1	1
1571	Methylation	R-HSA-156581	0	4	1	1
1572	Methylation of MeSeH for excretion	R-HSA-2408552	0	0	1	1
1573	MGMT-mediated DNA damage reversal	R-HSA-5657655	0	0	1	1
1574	MHC class II antigen presentation	R-HSA-2132295	0	80	1	1
1575	Microbial modulation of RIPK1-mediated regulated necrosis	R-HSA-9686347	0	4	1	1
1576	MicroRNA (miRNA) biogenesis	R-HSA-203927	0	19	1	1
1577	Microtubule-dependent trafficking of connexons from Golgi to the plasma membrane	R-HSA-190840	0	15	1	1
1578	midostaurin-resistant FLT3 mutants	R-HSA-9702600	0	1	1	1
1579	Mineralocorticoid biosynthesis	R-HSA-193993	0	4	1	1
1580	Minus-strand DNA synthesis	R-HSA-164516	0	1	1	1
1581	Miro GTPase Cycle	R-HSA-9715370	0	5	1	1
1582	Miscellaneous substrates	R-HSA-211958	0	3	1	1
1583	Miscellaneous transport and binding events	R-HSA-5223345	0	3	1	1
1584	Mismatch Repair	R-HSA-5358508	0	14	1	1
1585	Mismatch repair (MMR) directed by MSH2:MSH3 (MutSbeta)	R-HSA-5358606	0	13	1	1
1586	Mismatch repair (MMR) directed by MSH2:MSH6 (MutSalpha)	R-HSA-5358565	0	14	1	1
1587	Mitochondrial ABC transporters	R-HSA-1369007	0	0	1	1
1588	Mitochondrial biogenesis	R-HSA-1592230	0	51	1	1
1589	Mitochondrial calcium ion transport	R-HSA-8949215	0	7	1	1
1590	Mitochondrial Fatty Acid Beta-Oxidation	R-HSA-77289	0	13	1	1
1591	mitochondrial fatty acid beta-oxidation of saturated fatty acids	R-HSA-77286	0	6	1	1
1592	mitochondrial fatty acid beta-oxidation of unsaturated fatty acids	R-HSA-77288	0	4	1	1
1593	Mitochondrial iron-sulfur cluster biogenesis	R-HSA-1362409	0	4	1	1
1594	Mitochondrial protein degradation	R-HSA-9837999	0	29	1	1
1595	Mitochondrial protein import	R-HSA-1268020	0	12	1	1
1596	Mitochondrial RNA degradation	R-HSA-9836573	0	3	1	1
1597	Mitochondrial short-chain enoyl-CoA hydratase deficiency 1	R-HSA-9916720	0	0	1	1
1598	Mitochondrial transcription initiation	R-HSA-163282	0	1	1	1
1599	Mitochondrial transcription termination	R-HSA-163316	0	0	1	1
1600	Mitochondrial translation	R-HSA-5368287	0	9	1	1
1601	Mitochondrial translation elongation	R-HSA-5389840	0	9	1	1
1602	Mitochondrial translation initiation	R-HSA-5368286	0	8	1	1
1603	Mitochondrial translation termination	R-HSA-5419276	0	8	1	1
1604	Mitochondrial tRNA aminoacylation	R-HSA-379726	0	2	1	1
1605	Mitochondrial Uncoupling	R-HSA-166187	0	4	1	1
1606	Mitochondrial unfolded protein response (UPRmt)	R-HSA-9841251	0	15	1	1
1607	Mitophagy	R-HSA-5205647	0	31	1	1
1608	Mitotic Anaphase	R-HSA-68882	0	159	1	1
1609	Mitotic Metaphase and Anaphase	R-HSA-2555396	0	160	1	1
1610	Mitotic Metaphase/Anaphase Transition	R-HSA-68881	0	2	1	1
1611	Mitotic Prometaphase	R-HSA-68877	0	122	1	1
1612	Mitotic Prophase	R-HSA-68875	0	71	1	1
1613	Mitotic Spindle Checkpoint	R-HSA-69618	0	70	1	1
1614	Mitotic Telophase/Cytokinesis	R-HSA-68884	0	11	1	1
1615	Modulation by Mtb of host immune system	R-HSA-9637628	0	6	1	1
1616	Modulation of host responses by IFN-stimulated genes	R-HSA-9909505	0	16	1	1
1617	Molecules associated with elastic fibres	R-HSA-2129379	0	27	1	1
1618	Molybdenum cofactor biosynthesis	R-HSA-947581	0	1	1	1
1619	MPS I - Hurler syndrome	R-HSA-2206302	0	0	1	1
1620	MPS II - Hunter syndrome	R-HSA-2206296	0	1	1	1
1621	MPS IIIA - Sanfilippo syndrome A	R-HSA-2206307	0	1	1	1
1622	MPS IIIB - Sanfilippo syndrome B	R-HSA-2206282	0	0	1	1
1623	MPS IIIC - Sanfilippo syndrome C	R-HSA-2206291	0	0	1	1
1624	MPS IIID - Sanfilippo syndrome D	R-HSA-2206305	0	1	1	1
1625	MPS IV - Morquio syndrome A	R-HSA-2206290	0	1	1	1
1626	MPS IV - Morquio syndrome B	R-HSA-2206308	0	1	1	1
1627	MPS IX - Natowicz syndrome	R-HSA-2206280	0	1	1	1
1628	MPS VI - Maroteaux-Lamy syndrome	R-HSA-2206285	0	1	1	1
1629	MPS VII - Sly syndrome	R-HSA-2206292	0	0	1	1
1630	mRNA 3'-end processing	R-HSA-72187	0	38	1	1
1631	mRNA Capping	R-HSA-72086	0	26	1	1
1632	mRNA decay by 3' to 5' exoribonuclease	R-HSA-429958	0	4	1	1
1633	mRNA decay by 5' to 3' exoribonuclease	R-HSA-430039	0	10	1	1
1634	mRNA Editing	R-HSA-75072	0	4	1	1
1635	mRNA Editing: A to I Conversion	R-HSA-75064	0	2	1	1
1636	mRNA Editing: C to U Conversion	R-HSA-72200	0	2	1	1
1637	mRNA Splicing	R-HSA-72172	0	97	1	1
1638	mRNA Splicing - Major Pathway	R-HSA-72163	0	96	1	1
1639	mRNA Splicing - Minor Pathway	R-HSA-72165	0	33	1	1
1640	Mtb iron assimilation by chelation	R-HSA-1222449	0	1	1	1
1641	MTF1 activates gene expression	R-HSA-5660489	0	2	1	1
1642	mTORC1-mediated signalling	R-HSA-166208	0	21	1	1
1643	Mucopolysaccharidoses	R-HSA-2206281	0	7	1	1
1644	Multifunctional anion exchangers	R-HSA-427601	0	2	1	1
1645	Muscarinic acetylcholine receptors	R-HSA-390648	0	5	1	1
1646	Muscle contraction	R-HSA-397014	0	131	1	1
1647	MyD88 deficiency (TLR2/4)	R-HSA-5602498	0	17	1	1
1648	MyD88 deficiency (TLR5)	R-HSA-5602680	0	2	1	1
1649	Myoclonic epilepsy of Lafora	R-HSA-3785653	0	8	1	1
1650	N-Glycan antennae elongation	R-HSA-975577	0	2	1	1
1651	N-glycan antennae elongation in the medial/trans-Golgi	R-HSA-975576	0	5	1	1
1652	N-glycan trimming and elongation in the cis-Golgi	R-HSA-964739	0	0	1	1
1653	N-glycan trimming in the ER and Calnexin/Calreticulin cycle	R-HSA-532668	0	15	1	1
1654	Na+/Cl- dependent neurotransmitter transporters	R-HSA-442660	0	4	1	1
1655	NADE modulates death signalling	R-HSA-205025	0	6	1	1
1656	NADPH regeneration	R-HSA-389542	0	2	1	1
1657	NCAM signaling for neurite out-growth	R-HSA-375165	0	50	1	1
1658	NCAM1 interactions	R-HSA-419037	0	33	1	1
1659	Nectin/Necl trans heterodimerization	R-HSA-420597	0	6	1	1
1660	Nef-mediates down modulation of cell surface receptors by recruiting them to clathrin adapters	R-HSA-164938	0	17	1	1
1661	Nef and signal transduction	R-HSA-164944	0	8	1	1
1662	Nef Mediated CD4 Down-regulation	R-HSA-167590	0	9	1	1
1663	Nef Mediated CD8 Down-regulation	R-HSA-182218	0	7	1	1
1664	Nef mediated downregulation of CD28 cell surface expression	R-HSA-164939	0	2	1	1
1665	Nef mediated downregulation of MHC class I complex cell surface expression	R-HSA-164940	0	6	1	1
1666	Negative epigenetic regulation of rRNA expression	R-HSA-5250941	0	43	1	1
1667	Negative feedback regulation of MAPK pathway	R-HSA-5674499	0	6	1	1
1668	Negative regulation of activity of TFAP2 (AP-2) family transcription factors	R-HSA-8866904	0	6	1	1
1669	Negative regulation of FGFR1 signaling	R-HSA-5654726	0	32	1	1
1670	Negative regulation of FGFR2 signaling	R-HSA-5654727	0	34	1	1
1671	Negative regulation of FGFR3 signaling	R-HSA-5654732	0	29	1	1
1672	Negative regulation of FGFR4 signaling	R-HSA-5654733	0	31	1	1
1673	Negative regulation of FLT3	R-HSA-9706369	0	14	1	1
1674	Negative regulation of MAPK pathway	R-HSA-5675221	0	43	1	1
1675	Negative regulation of MET activity	R-HSA-6807004	0	20	1	1
1676	Negative regulation of NMDA receptor-mediated neuronal transmission	R-HSA-9617324	0	16	1	1
1677	Negative regulation of NOTCH4 signaling	R-HSA-9604323	0	44	1	1
1678	Negative regulation of TCF-dependent signaling by DVL-interacting proteins	R-HSA-5368598	0	4	1	1
1679	Negative regulation of TCF-dependent signaling by WNT ligand antagonists	R-HSA-3772470	0	15	1	1
1680	Negative regulation of the PI3K/AKT network	R-HSA-199418	0	121	1	1
1681	Negative regulators of DDX58/IFIH1 signaling	R-HSA-936440	0	30	1	1
1682	NEIL3-mediated resolution of ICLs	R-HSA-9636003	0	0	1	1
1683	NEP/NS2 Interacts with the Cellular Export Machinery	R-HSA-168333	0	25	1	1
1684	Nephrin family interactions	R-HSA-373753	0	19	1	1
1685	Nephron development	R-HSA-9831926	0	11	1	1
1686	Netrin-1 signaling	R-HSA-373752	0	38	1	1
1687	Netrin mediated repulsion signals	R-HSA-418886	0	8	1	1
1688	Neurexins and neuroligins	R-HSA-6794361	0	29	1	1
1689	Neurodegenerative Diseases	R-HSA-8863678	0	21	1	1
1690	Neurofascin interactions	R-HSA-447043	0	7	1	1
1691	Neurophilin interactions with VEGF and VEGFR	R-HSA-194306	0	4	1	1
1692	Neurotoxicity of clostridium toxins	R-HSA-168799	0	9	1	1
1693	Neurotransmitter clearance	R-HSA-112311	0	6	1	1
1694	Neurotransmitter release cycle	R-HSA-112310	0	30	1	1
1695	Neurotransmitter uptake and metabolism In glial cells	R-HSA-112313	0	3	1	1
1696	NF-kB activation through FADD/RIP-1 pathway mediated by caspase-8 and -10	R-HSA-933543	0	12	1	1
1697	NF-kB is activated and signals survival	R-HSA-209560	0	13	1	1
1698	NFE2L2 regulates pentose phosphate pathway genes	R-HSA-9818028	0	6	1	1
1699	NFE2L2 regulating anti-oxidant/detoxification enzymes	R-HSA-9818027	0	17	1	1
1700	NFE2L2 regulating ER-stress associated genes	R-HSA-9818035	0	5	1	1
1701	NFE2L2 regulating inflammation associated genes	R-HSA-9818026	0	5	1	1
1702	NFE2L2 regulating MDR associated enzymes	R-HSA-9818032	0	8	1	1
1703	NFE2L2 regulating TCA cycle genes	R-HSA-9818025	0	3	1	1
1704	NFG and proNGF binds to p75NTR	R-HSA-205017	0	2	1	1
1705	NGF-independant TRKA activation	R-HSA-187024	0	5	1	1
1706	NGF-stimulated transcription	R-HSA-9031628	0	32	1	1
1707	NGF processing	R-HSA-167060	0	3	1	1
1708	Nicotinamide salvage	R-HSA-197264	0	3	1	1
1709	Nicotinate metabolism	R-HSA-196807	0	7	1	1
1710	NIK-->noncanonical NF-kB signaling	R-HSA-5676590	0	46	1	1
1711	Nilotinib-resistant KIT mutants	R-HSA-9669926	0	1	1	1
1712	Nitric oxide stimulates guanylate cyclase	R-HSA-392154	0	14	1	1
1713	NOD1/2 Signaling Pathway	R-HSA-168638	0	35	1	1
1714	Non-integrin membrane-ECM interactions	R-HSA-3000171	0	65	1	1
1715	Noncanonical activation of NOTCH3	R-HSA-9017802	0	8	1	1
1716	Nonhomologous End-Joining (NHEJ)	R-HSA-5693571	0	37	1	1
1717	Nonsense-Mediated Decay (NMD)	R-HSA-927802	0	90	1	1
1718	Nonsense Mediated Decay (NMD) enhanced by the Exon Junction Complex (EJC)	R-HSA-975957	0	90	1	1
1719	Nonsense Mediated Decay (NMD) independent of the Exon Junction Complex (EJC)	R-HSA-975956	0	78	1	1
1720	NoRC negatively regulates rRNA expression	R-HSA-427413	0	41	1	1
1721	Norepinephrine Neurotransmitter Release Cycle	R-HSA-181430	0	11	1	1
1722	NOSIP mediated eNOS trafficking	R-HSA-203754	0	1	1	1
1723	NOSTRIN mediated eNOS trafficking	R-HSA-203641	0	5	1	1
1724	Notch-HLH transcription pathway	R-HSA-350054	0	27	1	1
1725	NOTCH1 Intracellular Domain Regulates Transcription	R-HSA-2122947	0	44	1	1
1726	NOTCH2 Activation and Transmission of Signal to the Nucleus	R-HSA-2979096	0	22	1	1
1727	NOTCH2 intracellular domain regulates transcription	R-HSA-2197563	0	11	1	1
1728	NOTCH3 Activation and Transmission of Signal to the Nucleus	R-HSA-9013507	0	23	1	1
1729	NOTCH4 Activation and Transmission of Signal to the Nucleus	R-HSA-9013700	0	11	1	1
1730	NOTCH4 Intracellular Domain Regulates Transcription	R-HSA-9013695	0	19	1	1
1731	NPAS4 regulates expression of target genes	R-HSA-9768919	0	16	1	1
1732	NR1H2 & NR1H3 regulate gene expression linked to gluconeogenesis	R-HSA-9632974	0	5	1	1
1733	NR1H2 & NR1H3 regulate gene expression linked to lipogenesis	R-HSA-9029558	0	9	1	1
1734	NR1H2 & NR1H3 regulate gene expression linked to triglyceride lipolysis in adipose	R-HSA-9031528	0	5	1	1
1735	NR1H2 & NR1H3 regulate gene expression to control bile acid homeostasis	R-HSA-9623433	0	8	1	1
1736	NR1H2 & NR1H3 regulate gene expression to limit cholesterol uptake	R-HSA-9031525	0	4	1	1
1737	NR1H2 and NR1H3-mediated signaling	R-HSA-9024446	0	32	1	1
1738	NR1H3 & NR1H2 regulate gene expression linked to cholesterol transport and efflux	R-HSA-9029569	0	24	1	1
1739	NRAGE signals death through JNK	R-HSA-193648	0	51	1	1
1740	NrCAM interactions	R-HSA-447038	0	6	1	1
1741	NRIF signals cell death from the nucleus	R-HSA-205043	0	16	1	1
1742	NS1 Mediated Effects on Host Pathways	R-HSA-168276	0	32	1	1
1743	NTF3 activates NTRK2 (TRKB) signaling	R-HSA-9025046	0	2	1	1
1744	NTF3 activates NTRK3 signaling	R-HSA-9034013	0	2	1	1
1745	NTF4 activates NTRK2 (TRKB) signaling	R-HSA-9026357	0	2	1	1
1746	NTRK2 activates RAC1	R-HSA-9032759	0	5	1	1
1747	NTRK3 as a dependence receptor	R-HSA-9603505	0	3	1	1
1748	Nuclear Envelope (NE) Reassembly	R-HSA-2995410	0	51	1	1
1749	Nuclear Envelope Breakdown	R-HSA-2980766	0	41	1	1
1750	Nuclear Events (kinase and transcription factor activation)	R-HSA-198725	0	54	1	1
1751	Nuclear events stimulated by ALK signaling in cancer	R-HSA-9725371	0	28	1	1
1752	Nuclear import of Rev protein	R-HSA-180746	0	27	1	1
1753	Nuclear Pore Complex (NPC) Disassembly	R-HSA-3301854	0	29	1	1
1754	Nuclear Receptor transcription pathway	R-HSA-383280	0	49	1	1
1755	Nuclear RNA decay	R-HSA-9930044	0	12	1	1
1756	Nuclear signaling by ERBB4	R-HSA-1251985	0	32	1	1
1757	Nucleosome assembly	R-HSA-774815	0	18	1	1
1758	Nucleotide-like (purinergic) receptors	R-HSA-418038	0	16	1	1
1759	Nucleotide biosynthesis	R-HSA-8956320	0	4	1	1
1760	Nucleotide catabolism	R-HSA-8956319	0	7	1	1
1761	Nucleotide catabolism defects	R-HSA-9735786	0	0	1	1
1762	Nucleotide Excision Repair	R-HSA-5696398	0	82	1	1
1763	Nucleotide salvage	R-HSA-8956321	0	6	1	1
1764	Nucleotide salvage defects	R-HSA-9734207	0	2	1	1
1765	NVP-TAE684-resistant ALK mutants	R-HSA-9717301	0	1	1	1
1766	O-glycosylation of TSR domain-containing proteins	R-HSA-5173214	0	8	1	1
1767	O-linked glycosylation	R-HSA-5173105	0	20	1	1
1768	O-linked glycosylation of mucins	R-HSA-913709	0	9	1	1
1769	O2/CO2 exchange in erythrocytes	R-HSA-1480926	0	6	1	1
1770	OADH complex synthesizes glutaryl-CoA from 2-OA	R-HSA-9858328	0	1	1	1
1771	OAS antiviral response	R-HSA-8983711	0	3	1	1
1772	OGDH complex synthesizes succinyl-CoA from 2-OG	R-HSA-9853506	0	1	1	1
1773	Oleoyl-phe metabolism	R-HSA-9673163	0	0	1	1
1774	Olfactory Signaling Pathway	R-HSA-381753	0	10	1	1
1775	Oligomerization of connexins into connexons	R-HSA-190704	0	2	1	1
1776	Oncogenic MAPK signaling	R-HSA-6802957	0	68	1	1
1777	Opioid Signalling	R-HSA-111885	0	87	1	1
1778	Opsins	R-HSA-419771	0	2	1	1
1779	Orc1 removal from chromatin	R-HSA-68949	0	55	1	1
1780	Orexin and neuropeptides FF and QRFP bind to their respective receptors	R-HSA-389397	0	8	1	1
1781	Organelle biogenesis and maintenance	R-HSA-1852241	0	141	1	1
1782	Organic anion transport	R-HSA-561048	0	1	1	1
1783	Organic anion transporters	R-HSA-428643	0	5	1	1
1784	Organic cation transport	R-HSA-549127	0	2	1	1
1785	Organic cation/anion/zwitterion transport	R-HSA-549132	0	3	1	1
1786	Other interleukin signaling	R-HSA-449836	0	23	1	1
1787	Other semaphorin interactions	R-HSA-416700	0	18	1	1
1788	Oxygen-dependent proline hydroxylation of Hypoxia-inducible Factor Alpha	R-HSA-1234176	0	49	1	1
1789	p130Cas linkage to MAPK signaling for integrins	R-HSA-372708	0	15	1	1
1790	P2Y receptors	R-HSA-417957	0	12	1	1
1791	p38MAPK events	R-HSA-171007	0	13	1	1
1792	p53-Independent DNA Damage Response	R-HSA-69610	0	39	1	1
1793	p53-Independent G1/S DNA damage checkpoint	R-HSA-69613	0	39	1	1
1794	p75 NTR receptor-mediated signalling	R-HSA-193704	0	87	1	1
1795	p75NTR negatively regulates cell cycle via SC1	R-HSA-193670	0	5	1	1
1796	p75NTR recruits signalling complexes	R-HSA-209543	0	13	1	1
1797	p75NTR regulates axonogenesis	R-HSA-193697	0	9	1	1
1798	p75NTR signals via NF-kB	R-HSA-193639	0	16	1	1
1799	Packaging of Eight RNA Segments	R-HSA-168303	0	0	1	1
1800	Packaging Of Telomere Ends	R-HSA-171306	0	14	1	1
1801	PAOs oxidise polyamines to amines	R-HSA-141334	0	0	1	1
1802	Paracetamol ADME	R-HSA-9753281	0	9	1	1
1803	Paradoxical activation of RAF signaling by kinase inactive BRAF	R-HSA-6802955	0	44	1	1
1804	Passive transport by Aquaporins	R-HSA-432047	0	5	1	1
1805	Pausing and recovery of HIV elongation	R-HSA-167290	0	31	1	1
1806	Pausing and recovery of Tat-mediated HIV elongation	R-HSA-167238	0	29	1	1
1807	PCP/CE pathway	R-HSA-4086400	0	77	1	1
1808	PDE3B signalling	R-HSA-165160	0	2	1	1
1809	PDGFR mutants bind TKIs	R-HSA-9674428	0	1	1	1
1810	PDH complex synthesizes acetyl-CoA from PYR	R-HSA-9861559	0	5	1	1
1811	PECAM1 interactions	R-HSA-210990	0	12	1	1
1812	Pentose phosphate pathway	R-HSA-71336	0	3	1	1
1813	Pentose phosphate pathway disease	R-HSA-6791465	0	1	1	1
1814	Peptide chain elongation	R-HSA-156902	0	73	1	1
1815	Peptide hormone biosynthesis	R-HSA-209952	0	12	1	1
1816	Peptide hormone metabolism	R-HSA-2980736	0	70	1	1
1817	Peptide ligand-binding receptors	R-HSA-375276	0	193	1	1
1818	PERK regulates gene expression	R-HSA-381042	0	25	1	1
1819	Peroxisomal lipid metabolism	R-HSA-390918	0	7	1	1
1820	Peroxisomal protein import	R-HSA-9033241	0	24	1	1
1821	Pervasive developmental disorders	R-HSA-9005895	0	11	1	1
1822	pexidartinib-resistant FLT3 mutants	R-HSA-9702605	0	1	1	1
1823	Pexophagy	R-HSA-9664873	0	8	1	1
1824	Phagocyte cell death caused by cytosolic Mtb	R-HSA-9637698	0	0	1	1
1825	Phase 0 - rapid depolarisation	R-HSA-5576892	0	25	1	1
1826	Phase 1 - inactivation of fast Na+ channels	R-HSA-5576894	0	6	1	1
1827	Phase 2 - plateau phase	R-HSA-5576893	0	11	1	1
1828	Phase 3 - rapid repolarisation	R-HSA-5576890	0	6	1	1
1829	Phase 4 - resting membrane potential	R-HSA-5576886	0	5	1	1
1830	Phase I - Functionalization of compounds	R-HSA-211945	0	52	1	1
1831	Phase II - Conjugation of compounds	R-HSA-156580	0	22	1	1
1832	Phenylalanine and tyrosine metabolism	R-HSA-8963691	0	3	1	1
1833	Phenylalanine metabolism	R-HSA-8964208	0	2	1	1
1834	Phenylketonuria	R-HSA-2160456	0	0	1	1
1835	Phosphate bond hydrolysis by NTPDase proteins	R-HSA-8850843	0	1	1	1
1836	Phosphate bond hydrolysis by NUDT proteins	R-HSA-2393930	0	0	1	1
1837	phospho-PLA2 pathway	R-HSA-111995	0	2	1	1
1838	Phospholipase C-mediated cascade: FGFR1	R-HSA-5654219	0	16	1	1
1839	Phospholipase C-mediated cascade; FGFR2	R-HSA-5654221	0	18	1	1
1840	Phospholipase C-mediated cascade; FGFR3	R-HSA-5654227	0	13	1	1
1841	Phospholipase C-mediated cascade; FGFR4	R-HSA-5654228	0	15	1	1
1842	Phospholipid metabolism	R-HSA-1483257	0	92	1	1
1843	Phosphorylated BMAL1:CLOCK (ARNTL:CLOCK) activates expression of core clock genes	R-HSA-9931510	0	20	1	1
1844	Phosphorylation and nuclear translocation of BMAL1 (ARNTL) and CLOCK	R-HSA-9931529	0	4	1	1
1845	Phosphorylation and nuclear translocation of the CRY:PER:kinase complex	R-HSA-9931530	0	14	1	1
1846	Phosphorylation of CD3 and TCR zeta chains	R-HSA-202427	0	21	1	1
1847	Phosphorylation of CLOCK, acetylation of BMAL1 (ARNTL) at target gene promoters	R-HSA-9931512	0	10	1	1
1848	Phosphorylation of Emi1	R-HSA-176417	0	6	1	1
1849	Phosphorylation of proteins involved in G1/S transition by active Cyclin E:Cdk2 complexes	R-HSA-69200	0	4	1	1
[truncated: 902 more rows]

## Sheet: CD_PPI_Module_4
	ontology_id	ontology_name	nr_common_with_tested_elements	nr_common_with_background_elements	p_value	eFDR
[truncated: 2,751 more rows]

[truncated: 41 more sheets: CD_PPI_Module_5, CD_PPI_Module_6, CD_PPI_Module_7, CD_PPI_Module_8, CD_PPI_Module_9, CD_GRN_Module_1, CD_GRN_Module2, CD_GRN_Module_3, CD_GRN_Module_4, CD_GRN_Module_5, CD_GRN_Module_ 6, UC_PPI_Module_1, UC_PPI_Module_2, UC_PPI_Module_3, UC_PPI_Module_4, UC_PPI_Module_5, UC_PPI_Module_6, UC_PPI_Module_7, UC_PPI_Module_8, UC_PPI_Module_9 …]
