# Supplementary material for: Decoding non-coding SNPs: systems genomics modelling dissects the heterogeneity of IBD
Source: Mol Syst Biol. 2025 Nov 26;22(2):259–80. doi: 10.1038/s44320-025-00169-3 (PMC12864814; doi:10.1038/s44320-025-00169-3)
Supplement: Supplementary file 5 — Dataset EV3 [file 44320_2025_169_MOESM5_ESM.xlsx]

## Sheet: Cover sheet
Dataset EV 3
Functional overrepresentations of Reactome pathways in the commonly affected genes in the various networks
In yellow the singificantly overrepresented pathways adjusted p value> 0.1
In light yellow the singificantly overrepresented pathways adjusted p value> 0.2

## Sheet: CD signalling
Enrichment analysis of affected proteins in more than 100 Crohn's disease patients in the signalling network using Reactome pathway database
ontology_id	ontology_name	nr_common_with_tested_elements	nr_common_with_background_elements	p_value	eFDR	GeneRatio
PCNA-Dependent Long Patch Base Excision Repair	R-HSA-5651801	6	19	2.1209e-08	0	0.0882353
Processive synthesis on the lagging strand	R-HSA-69183	5	14	1.72046e-07	0	0.0735294
Removal of the Flap Intermediate	R-HSA-69166	5	13	1.11474e-07	0	0.0735294
Removal of the Flap Intermediate from the C-strand	R-HSA-174437	5	16	3.69522e-07	0	0.0735294
Resolution of AP sites via the multiple-nucleotide patch replacement pathway	R-HSA-110373	6	20	3.00584e-08	0	0.0882353
Signaling by NTRK1 (TRKA)	R-HSA-187037	9	107	1.07258e-06	2e-05	0.132353
Lagging Strand Synthesis	R-HSA-69186	5	19	9.60795e-07	2.22222e-05	0.0735294
Resolution of Abasic Sites (AP sites)	R-HSA-73933	6	33	7.74537e-07	2.5e-05	0.0882353
Processive synthesis on the C-strand of the telomere	R-HSA-174414	5	18	7.13535e-07	2.85714e-05	0.0735294
MAPK targets/ Nuclear events mediated by MAP kinases	R-HSA-450282	6	31	5.23146e-07	3.33333e-05	0.0882353
MyD88 cascade initiated on plasma membrane	R-HSA-975871	8	93	3.76606e-06	6.25e-05	0.117647
Toll Like Receptor 10 (TLR10) Cascade	R-HSA-168142	8	93	3.76606e-06	6.25e-05	0.117647
Toll Like Receptor 5 (TLR5) Cascade	R-HSA-168176	8	93	3.76606e-06	6.25e-05	0.117647
MAP kinase activation	R-HSA-450294	7	63	2.83532e-06	6.66667e-05	0.102941
DNA Double-Strand Break Repair	R-HSA-5693532	9	115	1.97326e-06	7.27273e-05	0.132353
Cellular Senescence	R-HSA-2559583	9	123	3.46372e-06	7.69231e-05	0.132353
Signaling by NTRKs	R-HSA-166520	9	125	3.96067e-06	9.41176e-05	0.132353
Leading Strand Synthesis	R-HSA-69109	4	14	8.95831e-06	0.0001125	0.0588235
Mismatch Repair	R-HSA-5358508	4	14	8.95831e-06	0.0001125	0.0588235
Mismatch repair (MMR) directed by MSH2:MSH6 (MutSalpha)	R-HSA-5358565	4	14	8.95831e-06	0.0001125	0.0588235
Polymerase switching	R-HSA-69091	4	14	8.95831e-06	0.0001125	0.0588235
Interleukin-17 signaling	R-HSA-448424	7	71	6.39291e-06	0.000118182	0.102941
Toll Like Receptor 3 (TLR3) Cascade	R-HSA-168164	8	102	7.54538e-06	0.000118519	0.117647
Toll Like Receptor 7/8 (TLR7/8) Cascade	R-HSA-168181	8	101	7.00952e-06	0.00012	0.117647
Mismatch repair (MMR) directed by MSH2:MSH3 (MutSbeta)	R-HSA-5358606	4	13	6.44795e-06	0.000121739	0.0588235
Extra-nuclear estrogen signaling	R-HSA-9009391	7	72	7.02498e-06	0.000123077	0.102941
DNA strand elongation	R-HSA-69190	5	27	6.26455e-06	0.00012381	0.0735294
Telomere C-strand (Lagging Strand) Synthesis	R-HSA-174417	5	27	6.26455e-06	0.00012381	0.0735294
Base Excision Repair	R-HSA-73884	6	47	6.71803e-06	0.000125	0.0882353
Toll Like Receptor 9 (TLR9) Cascade	R-HSA-168138	8	104	8.72164e-06	0.000128571	0.117647
MyD88-independent TLR4 cascade	R-HSA-166166	8	106	1.00493e-05	0.000129412	0.117647
TRIF (TICAM1)-mediated TLR4 signaling	R-HSA-937061	8	106	1.00493e-05	0.000129412	0.117647
TRAF6 mediated induction of NFkB and MAP kinases upon TLR7/8 or 9 activation	R-HSA-975138	8	98	5.59089e-06	0.000133333	0.117647
MyD88 dependent cascade initiated on endosome	R-HSA-975155	8	99	6.03387e-06	0.000136842	0.117647
MyD88:MAL(TIRAP) cascade initiated on plasma membrane	R-HSA-166058	8	109	1.23588e-05	0.000155556	0.117647
Toll Like Receptor TLR6:TLR2 Cascade	R-HSA-168188	8	109	1.23588e-05	0.000155556	0.117647
Toll Like Receptor 2 (TLR2) Cascade	R-HSA-181438	8	112	1.51008e-05	0.000173684	0.117647
Toll Like Receptor TLR1:TLR2 Cascade	R-HSA-168179	8	112	1.51008e-05	0.000173684	0.117647
Signaling by Interleukins	R-HSA-449147	15	424	1.59738e-05	0.000174359	0.220588
Polymerase switching on the C-strand of the telomere	R-HSA-174411	4	20	4.14151e-05	0.000507317	0.0588235
Extension of Telomeres	R-HSA-180786	5	39	4.06662e-05	0.00051	0.0735294
Toll Like Receptor 4 (TLR4) Cascade	R-HSA-166016	8	138	6.841e-05	0.0008	0.117647
Gap-filling DNA repair synthesis and ligation in GG-NER	R-HSA-5696397	4	23	7.39774e-05	0.000897674	0.0588235
DNA Repair	R-HSA-73894	10	228	8.69949e-05	0.00103636	0.147059
Leishmania infection	R-HSA-9658195	8	148	0.000112083	0.00120417	0.117647
Parasitic Infection Pathways	R-HSA-9824443	8	148	0.000112083	0.00120417	0.117647
Signaling by ALK fusions and activated point mutants	R-HSA-9725370	6	76	0.000108645	0.00125217	0.0882353
Signaling by ALK in cancer	R-HSA-9700206	6	76	0.000108645	0.00125217	0.0882353
Activation of the AP-1 family of transcription factors	R-HSA-450341	3	10	0.000113649	0.00132653	0.0441176
Oncogene Induced Senescence	R-HSA-2559585	4	26	0.000122069	0.001364	0.0588235
G-protein mediated events	R-HSA-112040	5	51	0.000151037	0.00144528	0.0735294
ESR-mediated signaling	R-HSA-8939211	8	154	0.000147924	0.00145	0.117647
Recognition of DNA damage by PCNA-containing replication complex	R-HSA-110314	4	27	0.000142208	0.00147059	0.0588235
Toll-like Receptor Cascades	R-HSA-168898	8	156	0.00016179	0.00158148	0.117647
Intrinsic Pathway for Apoptosis	R-HSA-109606	5	53	0.000181647	0.00169455	0.0735294
Termination of translesion DNA synthesis	R-HSA-5656169	4	29	0.000189541	0.00173214	0.0588235
Nuclear Events (kinase and transcription factor activation)	R-HSA-198725	5	54	0.000198623	0.00176491	0.0735294
Homology Directed Repair	R-HSA-5693538	6	87	0.000229989	0.00212414	0.0882353
Adenylate cyclase inhibitory pathway	R-HSA-170670	3	13	0.000265015	0.00247458	0.0441176
Oxidative Stress Induced Senescence	R-HSA-2559580	5	58	0.00027892	0.00251	0.0735294
Translesion synthesis by Y family DNA polymerases bypasses lesions on DNA template	R-HSA-110313	4	34	0.000356254	0.00343279	0.0588235
Telomere Maintenance	R-HSA-157579	5	62	0.000381776	0.00343548	0.0735294
Dual Incision in GG-NER	R-HSA-5696400	4	36	0.000445658	0.00404127	0.0588235
Anti-inflammatory response favouring Leishmania parasite infection	R-HSA-9662851	5	69	0.000627774	0.00590769	0.0735294
Leishmania parasite growth and survival	R-HSA-9664433	5	69	0.000627774	0.00590769	0.0735294
Gastrin-CREB signalling pathway via PKC and MAPK	R-HSA-881907	3	18	0.000729156	0.00648485	0.0441176
ADORA2B mediated anti-inflammatory cytokines production	R-HSA-9660821	4	42	0.000809028	0.00653913	0.0588235
DNA Damage Bypass	R-HSA-73893	4	42	0.000809028	0.00653913	0.0588235
Chromosome Maintenance	R-HSA-73886	5	72	0.000763469	0.00658507	0.0735294
Signaling by Nuclear Receptors	R-HSA-9006931	8	200	0.000864303	0.00700286	0.117647
Signaling by SCF-KIT	R-HSA-1433557	4	43	0.000885247	0.00719155	0.0588235
POLB-Dependent Long Patch Base Excision Repair	R-HSA-110362	2	5	0.000992869	0.00832222	0.0294118
Signaling by KIT in disease	R-HSA-9669938	3	20	0.001004	0.00853243	0.0441176
Signaling by phosphorylated juxtamembrane, extracellular and kinase domain KIT mutants	R-HSA-9670439	3	20	0.001004	0.00853243	0.0441176
Recruitment and ATM-mediated phosphorylation of repair and signaling proteins at DNA double strand breaks	R-HSA-5693565	4	46	0.00114417	0.00881067	0.0588235
DNA Double Strand Break Response	R-HSA-5693606	4	47	0.00124114	0.00937632	0.0588235
ERK/MAPK targets	R-HSA-198753	3	22	0.00133676	0.00969351	0.0441176
HDR through Homologous Recombination (HRR) or Single Strand Annealing (SSA)	R-HSA-5693567	5	83	0.00145408	0.0100128	0.0735294
activated TAK1 mediates p38 MAPK activation	R-HSA-450302	3	23	0.00152618	0.0118532	0.0441176
HDR through Homologous Recombination (HRR)	R-HSA-5685942	4	50	0.00156642	0.0118725	0.0588235
Estrogen-dependent nuclear events downstream of ESR-membrane signaling	R-HSA-9634638	3	24	0.00173162	0.0125951	0.0441176
Opioid Signalling	R-HSA-111885	5	87	0.00179373	0.0126293	0.0735294
Gap-filling DNA repair synthesis and ligation in TC-NER	R-HSA-6782210	4	53	0.00194686	0.0129614	0.0588235
Programmed Cell Death	R-HSA-5357801	7	180	0.00217268	0.0147689	0.102941
CREB phosphorylation	R-HSA-199920	2	7	0.00205782	0.014823	0.0294118
MECP2 regulates transcription of neuronal ligands	R-HSA-9022702	2	7	0.00205782	0.014823	0.0294118
RUNX3 regulates CDKN1A transcription	R-HSA-8941855	2	7	0.00205782	0.014823	0.0294118
Signaling by LTK in cancer	R-HSA-9842640	2	7	0.00205782	0.014823	0.0294118
Dual incision in TC-NER	R-HSA-6782135	4	54	0.00208672	0.0148584	0.0588235
Nucleotide-binding domain, leucine rich repeat containing receptor (NLR) signaling pathways	R-HSA-168643	4	54	0.00208672	0.0148584	0.0588235
Diseases of signal transduction by growth factor receptors and second messengers	R-HSA-5663202	11	410	0.00252134	0.0165934	0.161765
Signaling by ALK	R-HSA-201556	3	28	0.00272281	0.0175826	0.0441176
Synthesis of DNA	R-HSA-69239	5	96	0.00276655	0.0197419	0.0735294
Neurotransmitter receptors and postsynaptic signal transmission	R-HSA-112314	6	145	0.00334582	0.0215104	0.0882353
Transcription-Coupled Nucleotide Excision Repair (TC-NER)	R-HSA-6781827	4	62	0.00346432	0.0215155	0.0588235
Activation of BH3-only proteins	R-HSA-114452	3	30	0.00332601	0.02168	0.0441176
Signaling by CSF1 (M-CSF) in myeloid cells	R-HSA-9680350	3	30	0.00332601	0.02168	0.0441176
BH3-only proteins associate with and inactivate anti-apoptotic BCL-2 members	R-HSA-111453	2	9	0.00348173	0.0230646	0.0294118
Interleukin-9 signaling	R-HSA-8985947	2	9	0.00348173	0.0230646	0.0294118
G alpha (i) signalling events	R-HSA-418594	8	253	0.00381911	0.0234373	0.117647
Global Genome Nucleotide Excision Repair (GG-NER)	R-HSA-5696399	4	63	0.00367129	0.0234673	0.0588235
Signal amplification	R-HSA-392518	3	31	0.00365587	0.023546	0.0441176
Interleukin-21 signaling	R-HSA-9020958	2	10	0.00432376	0.0267442	0.0294118
Signal attenuation	R-HSA-74749	2	10	0.00432376	0.0267442	0.0294118
Signalling to ERKs	R-HSA-187687	3	34	0.00476268	0.0281581	0.0441176
Activation of GABAB receptors	R-HSA-991365	3	35	0.00517176	0.0290167	0.0441176
GABA B receptor activation	R-HSA-977444	3	35	0.00517176	0.0290167	0.0441176
NOD1/2 Signaling Pathway	R-HSA-168638	3	35	0.00517176	0.0290167	0.0441176
Formation of annular gap junctions	R-HSA-196025	2	11	0.00525012	0.031644	0.0294118
DNA Replication	R-HSA-69306	5	114	0.0057776	0.0330455	0.0735294
Gap junction degradation	R-HSA-190873	2	12	0.00625907	0.0364549	0.0294118
Signaling by PDGFRA extracellular domain mutants	R-HSA-9673770	2	12	0.00625907	0.0364549	0.0294118
Signaling by PDGFRA transmembrane, juxtamembrane and kinase domain mutants	R-HSA-9673767	2	12	0.00625907	0.0364549	0.0294118
RET signaling	R-HSA-8853659	3	39	0.00701642	0.0387211	0.0441176
MITF-M-regulated melanocyte development	R-HSA-9730414	5	121	0.00741048	0.0414632	0.0735294
ERKs are inactivated	R-HSA-202670	2	13	0.0073489	0.0416655	0.0294118
p38MAPK events	R-HSA-171007	2	13	0.0073489	0.0416655	0.0294118
Early Phase of HIV Life Cycle	R-HSA-162594	2	14	0.00851791	0.0471664	0.0294118
Interleukin-15 signaling	R-HSA-8983432	2	14	0.00851791	0.0471664	0.0294118
Interleukin-2 family signaling	R-HSA-451927	3	42	0.00862559	0.04796	0.0441176
Nucleotide Excision Repair	R-HSA-5696398	4	82	0.00933932	0.0484721	0.0588235
GABA receptor activation	R-HSA-977443	3	43	0.00920611	0.0486463	0.0441176
Constitutive Signaling by EGFRvIII	R-HSA-5637810	2	15	0.00976442	0.05096	0.0294118
Signaling by cytosolic FGFR1 fusion mutants	R-HSA-1839117	2	15	0.00976442	0.05096	0.0294118
Signaling by EGFRvIII in Cancer	R-HSA-5637812	2	15	0.00976442	0.05096	0.0294118
G alpha (z) signalling events	R-HSA-418597	3	44	0.00980902	0.0514252	0.0441176
GPER1 signaling	R-HSA-9634597	3	44	0.00980902	0.0514252	0.0441176
Minus-strand DNA synthesis	R-HSA-164516	1	1	0.0101371	0.0532779	0.0147059
Plus-strand DNA synthesis	R-HSA-164525	1	1	0.0101371	0.0532779	0.0147059
Reverse Transcription of HIV RNA	R-HSA-162589	1	1	0.0101371	0.0532779	0.0147059
Uncoating of the HIV Virion	R-HSA-162585	1	1	0.0101371	0.0532779	0.0147059
S Phase	R-HSA-69242	5	133	0.0109184	0.0541444	0.0735294
Interleukin-1 family signaling	R-HSA-446652	5	132	0.0105895	0.0542303	0.0735294
Transmission across Chemical Synapses	R-HSA-112315	6	188	0.0116052	0.057873	0.0882353
Signaling by Activin	R-HSA-1502540	2	16	0.0110868	0.0580607	0.0294118
Signaling by ERBB2 ECD mutants	R-HSA-9665348	2	16	0.0110868	0.0580607	0.0294118
G alpha (s) signalling events	R-HSA-418555	5	135	0.0115971	0.0582426	0.0735294
Association of TriC/CCT with target proteins during biosynthesis	R-HSA-390471	2	17	0.0124834	0.0638304	0.0294118
Regulated Necrosis	R-HSA-5218859	3	50	0.0139051	0.0663194	0.0441176
Interleukin-37 signaling	R-HSA-9008059	2	18	0.0139527	0.0694029	0.0294118
Constitutive Signaling by Ligand-Responsive EGFR Cancer Variants	R-HSA-1236382	2	19	0.0154931	0.0733917	0.0294118
Signaling by Ligand-Responsive EGFR Variants in Cancer	R-HSA-5637815	2	19	0.0154931	0.0733917	0.0294118
Signaling by NODAL	R-HSA-1181150	2	19	0.0154931	0.0733917	0.0294118
Signaling by PDGFR in disease	R-HSA-9671555	2	19	0.0154931	0.0733917	0.0294118
Platelet activation, signaling and aggregation	R-HSA-76002	6	204	0.0168147	0.075269	0.0882353
Insulin receptor signalling cascade	R-HSA-74751	3	54	0.0171004	0.0759562	0.0441176
Phosphorylated BMAL1:CLOCK (ARNTL:CLOCK) activates expression of core clock genes	R-HSA-9931510	2	20	0.017103	0.0785784	0.0294118
Signalling to RAS	R-HSA-167044	2	20	0.017103	0.0785784	0.0294118
Transcriptional and post-translational regulation of MITF-M expression and activity	R-HSA-9856649	3	55	0.0179581	0.080255	0.0441176
ADP signalling through P2Y purinoceptor 12	R-HSA-392170	2	21	0.0187809	0.0829775	0.0294118
Transcriptional Regulation by NPAS4	R-HSA-9634815	2	21	0.0187809	0.0829775	0.0294118
Senescence-Associated Secretory Phenotype (SASP)	R-HSA-2559582	3	57	0.0197445	0.0844829	0.0441176
Entry of Influenza Virion into Host Cell via Endocytosis	R-HSA-168275	1	2	0.020173	0.0910519	0.0147059
Linoleic acid (LA) metabolism	R-HSA-2046105	1	2	0.020173	0.0910519	0.0147059
Apoptosis	R-HSA-109581	5	156	0.0205289	0.0925707	0.0735294
Interleukin-7 signaling	R-HSA-1266695	2	22	0.0205253	0.0929538	0.0294118
JNK (c-Jun kinases) phosphorylation and activation mediated by activated human TAK1	R-HSA-450321	2	22	0.0205253	0.0929538	0.0294118
RUNX2 regulates osteoblast differentiation	R-HSA-8940973	2	23	0.0223348	0.0986873	0.0294118
Interleukin-4 and Interleukin-13 signaling	R-HSA-6785807	4	107	0.0228402	0.0992717	0.0588235
Growth hormone receptor signaling	R-HSA-982772	2	24	0.0242078	0.103284	0.0294118
RHO GTPases Activate NADPH Oxidases	R-HSA-5668599	2	24	0.0242078	0.103284	0.0294118
PKR-mediated signaling	R-HSA-9833482	3	63	0.0256743	0.104716	0.0441176
CREB1 phosphorylation through NMDA receptor-mediated activation of RAS signaling	R-HSA-442742	2	25	0.0261429	0.107188	0.0294118
Signaling by EGFR in Cancer	R-HSA-1643713	2	25	0.0261429	0.107188	0.0294118
Signaling by ERBB2 KD Mutants	R-HSA-9664565	2	25	0.0261429	0.107188	0.0294118
Interleukin-20 family signaling	R-HSA-8854691	2	26	0.0281388	0.111746	0.0294118
Interleukin receptor SHC signaling	R-HSA-912526	2	26	0.0281388	0.111746	0.0294118
Signaling by ERBB2 in Cancer	R-HSA-1227990	2	26	0.0281388	0.111746	0.0294118
Fc epsilon receptor (FCERI) signaling	R-HSA-2454202	4	117	0.03045	0.123674	0.0588235
Adrenaline,noradrenaline inhibits insulin secretion	R-HSA-400042	2	27	0.030194	0.124273	0.0294118
FGFR1 mutant receptor activation	R-HSA-1839124	2	27	0.030194	0.124273	0.0294118
TNFs bind their physiological receptors	R-HSA-5669034	2	27	0.030194	0.124273	0.0294118
Signaling by Insulin receptor	R-HSA-74752	3	68	0.0312691	0.124429	0.0441176
Myogenesis	R-HSA-525793	2	28	0.0323072	0.127449	0.0294118
Nuclear events stimulated by ALK signaling in cancer	R-HSA-9725371	2	28	0.0323072	0.127449	0.0294118
PIP3 activates AKT signaling	R-HSA-1257604	6	239	0.0334241	0.127624	0.0882353
Neuronal System	R-HSA-112316	6	240	0.0340145	0.12807	0.0882353
Downregulation of SMAD2/3:SMAD4 transcriptional activity	R-HSA-2173795	2	29	0.034477	0.128583	0.0294118
Downstream signal transduction	R-HSA-186763	2	29	0.034477	0.128583	0.0294118
Regulation of MITF-M-dependent genes involved in pigmentation	R-HSA-9824585	2	29	0.034477	0.128583	0.0294118
RUNX2 regulates bone development	R-HSA-8941326	2	29	0.034477	0.128583	0.0294118
Transcriptional Regulation by VENTX	R-HSA-8853884	2	29	0.034477	0.128583	0.0294118
Antiviral mechanism by IFN-stimulated genes	R-HSA-1169410	4	121	0.0338675	0.128643	0.0588235
Post NMDA receptor activation events	R-HSA-438064	3	71	0.0349092	0.128932	0.0441176
Regulation of insulin secretion	R-HSA-422356	3	72	0.0361694	0.130251	0.0441176
Gap junction trafficking	R-HSA-190828	2	30	0.036702	0.132043	0.0294118
Regulation of necroptotic cell death	R-HSA-5675482	2	30	0.036702	0.132043	0.0294118
RIPK1-mediated regulated necrosis	R-HSA-5213460	2	30	0.036702	0.132043	0.0294118
Activation of NMDA receptors and postsynaptic events	R-HSA-442755	3	74	0.0387598	0.133859	0.0441176
Binding and entry of HIV virion	R-HSA-173107	1	4	0.039945	0.148059	0.0147059
FCERI mediated MAPK activation	R-HSA-2871796	2	32	0.0413128	0.151356	0.0294118
Gap junction trafficking and regulation	R-HSA-157858	2	32	0.0413128	0.151356	0.0294118
Ovarian tumor domain proteases	R-HSA-5689896	2	32	0.0413128	0.151356	0.0294118
Regulation of TP53 Activity through Phosphorylation	R-HSA-6804756	3	76	0.0414426	0.151762	0.0441176
MITF-M-dependent gene expression	R-HSA-9856651	3	77	0.0428185	0.152016	0.0441176
Fcgamma receptor (FCGR) dependent phagocytosis	R-HSA-2029480	3	78	0.0442173	0.155799	0.0441176
E3 ubiquitin ligases ubiquitinate target proteins	R-HSA-8866654	2	34	0.0461293	0.157893	0.0294118
RHO GTPases Activate WASPs and WAVEs	R-HSA-5663213	2	34	0.0461293	0.157893	0.0294118
Signaling by FGFR1 in disease	R-HSA-5655302	2	34	0.0461293	0.157893	0.0294118
Death Receptor Signaling	R-HSA-73887	4	135	0.0475379	0.158389	0.0588235
SMAD2/SMAD3:SMAD4 heterotrimer regulates transcription	R-HSA-2173796	2	35	0.0486116	0.162305	0.0294118
APOBEC3G mediated resistance to HIV-1 infection	R-HSA-180689	1	5	0.049683	0.172953	0.0147059
Regulation of NPAS4 gene expression	R-HSA-9768759	1	5	0.049683	0.172953	0.0147059
Role of ABL in ROBO-SLIT signaling	R-HSA-428890	1	5	0.049683	0.172953	0.0147059
Zygotic genome activation (ZGA)	R-HSA-9819196	1	5	0.049683	0.172953	0.0147059
Ca-dependent events	R-HSA-111996	2	36	0.0511416	0.176039	0.0294118
Downstream TCR signaling	R-HSA-202424	3	83	0.0515498	0.176211	0.0441176
FLT3 Signaling	R-HSA-9607240	2	37	0.0537181	0.178236	0.0294118
Transcriptional regulation of granulopoiesis	R-HSA-9616222	2	38	0.0563401	0.182238	0.0294118
Regulation of TNFR1 signaling	R-HSA-5357905	2	39	0.0590062	0.187809	0.0294118
Signaling by FGFR3	R-HSA-5654741	2	39	0.0590062	0.187809	0.0294118
Intracellular signaling by second messengers	R-HSA-9006925	6	277	0.0607854	0.198533	0.0882353
Activated NTRK3 signals through PI3K	R-HSA-9603381	1	6	0.0593237	0.198862	0.0147059
alpha-linolenic (omega3) and linoleic (omega6) acid metabolism	R-HSA-2046104	1	6	0.0593237	0.198862	0.0147059
alpha-linolenic acid (ALA) metabolism	R-HSA-2046106	1	6	0.0593237	0.198862	0.0147059
Estrogen-stimulated signaling through PRKCZ	R-HSA-9634635	1	6	0.0593237	0.198862	0.0147059
MET activates PI3K/AKT signaling	R-HSA-8851907	1	6	0.0593237	0.198862	0.0147059
Negative feedback regulation of MAPK pathway	R-HSA-5674499	1	6	0.0593237	0.198862	0.0147059
Phase 1 - inactivation of fast Na+ channels	R-HSA-5576894	1	6	0.0593237	0.198862	0.0147059
Pregnenolone biosynthesis	R-HSA-196108	1	6	0.0593237	0.198862	0.0147059
SMAD2/3 Phosphorylation Motif Mutants in Cancer	R-HSA-3304356	1	6	0.0593237	0.198862	0.0147059
Suppression of apoptosis	R-HSA-9635465	1	6	0.0593237	0.198862	0.0147059
TGFBR1 KD Mutants in Cancer	R-HSA-3656532	1	6	0.0593237	0.198862	0.0147059
Response of endothelial cells to shear stress	R-HSA-9860931	3	90	0.06274	0.203017	0.0441176
Recycling pathway of L1	R-HSA-437239	2	41	0.0644666	0.204506	0.0294118
Signaling by FGFR4	R-HSA-5654743	2	41	0.0644666	0.204506	0.0294118
TAK1-dependent IKK and NF-kappa-B activation	R-HSA-445989	2	41	0.0644666	0.204506	0.0294118
Interferon Signaling	R-HSA-913531	5	215	0.0661519	0.204561	0.0735294
Activated NTRK2 signals through PI3K	R-HSA-9028335	1	7	0.068868	0.223631	0.0147059
Cytosolic iron-sulfur cluster assembly	R-HSA-2564830	1	7	0.068868	0.223631	0.0147059
Loss of Function of SMAD2/3 in Cancer	R-HSA-3304349	1	7	0.068868	0.223631	0.0147059
Loss of Function of TGFBR1 in Cancer	R-HSA-3656534	1	7	0.068868	0.223631	0.0147059
RSK activation	R-HSA-444257	1	7	0.068868	0.223631	0.0147059
Signaling by MAPK mutants	R-HSA-9652817	1	7	0.068868	0.223631	0.0147059
Negative regulation of MAPK pathway	R-HSA-5675221	2	43	0.0700905	0.226901	0.0294118
Protein ubiquitination	R-HSA-8852135	2	44	0.072961	0.232192	0.0294118
Signaling by NOTCH	R-HSA-157118	4	157	0.0743705	0.232524	0.0588235
VEGFA-VEGFR2 Pathway	R-HSA-4420097	3	96	0.0731559	0.233092	0.0441176
Assembly Of The HIV Virion	R-HSA-175474	1	8	0.0783169	0.252152	0.0147059
CD163 mediating an anti-inflammatory response	R-HSA-9662834	1	8	0.0783169	0.252152	0.0147059
CREB1 phosphorylation through the activation of CaMKII/CaMKK/CaMKIV cascasde	R-HSA-442729	1	8	0.0783169	0.252152	0.0147059
IFNG signaling activates MAPKs	R-HSA-9732724	1	8	0.0783169	0.252152	0.0147059
PI5P Regulates TP53 Acetylation	R-HSA-6811555	1	8	0.0783169	0.252152	0.0147059
POU5F1 (OCT4), SOX2, NANOG activate genes related to proliferation	R-HSA-2892247	1	8	0.0783169	0.252152	0.0147059
Signaling by RNF43 mutants	R-HSA-5340588	1	8	0.0783169	0.252152	0.0147059
Signaling by TGF-beta Receptor Complex in Cancer	R-HSA-3304351	1	8	0.0783169	0.252152	0.0147059
Synthesis of Leukotrienes (LT) and Eoxins (EX)	R-HSA-2142691	1	8	0.0783169	0.252152	0.0147059
Integration of energy metabolism	R-HSA-163685	3	99	0.0786372	0.252947	0.0441176
Cellular responses to mechanical stimuli	R-HSA-9855142	3	100	0.0805037	0.253321	0.0441176
Signaling by FGFR1	R-HSA-5654736	2	46	0.0788141	0.253852	0.0294118
TCR signaling	R-HSA-202403	3	102	0.0842945	0.254249	0.0441176
Interleukin-3, Interleukin-5 and GM-CSF signaling	R-HSA-512988	2	47	0.0817946	0.254324	0.0294118
PLC beta mediated events	R-HSA-112043	2	47	0.0817946	0.254324	0.0294118
Regulation of PTEN gene transcription	R-HSA-8943724	2	47	0.0817946	0.254324	0.0294118
PTEN Regulation	R-HSA-6807070	3	103	0.0862184	0.254718	0.0441176
Interleukin-12 family signaling	R-HSA-447115	2	48	0.0848096	0.254966	0.0294118
TNF signaling	R-HSA-75893	2	48	0.0848096	0.254966	0.0294118
Transcriptional Regulation by MECP2	R-HSA-8986944	2	48	0.0848096	0.254966	0.0294118
Signaling by VEGF	R-HSA-194138	3	104	0.0881612	0.261793	0.0441176
Macroautophagy	R-HSA-1632852	3	105	0.0901225	0.261836	0.0441176
Activation of PUMA and translocation to mitochondria	R-HSA-139915	1	9	0.0876713	0.262064	0.0147059
AKT phosphorylates targets in the nucleus	R-HSA-198693	1	9	0.0876713	0.262064	0.0147059
Calcineurin activates NFAT	R-HSA-2025928	1	9	0.0876713	0.262064	0.0147059
Displacement of DNA glycosylase by APEX1	R-HSA-110357	1	9	0.0876713	0.262064	0.0147059
Downregulation of ERBB4 signaling	R-HSA-1253288	1	9	0.0876713	0.262064	0.0147059
Integration of provirus	R-HSA-162592	1	9	0.0876713	0.262064	0.0147059
Interleukin-23 signaling	R-HSA-9020933	1	9	0.0876713	0.262064	0.0147059
MAPK1 (ERK2) activation	R-HSA-112411	1	9	0.0876713	0.262064	0.0147059
PI3K/AKT activation	R-HSA-198203	1	9	0.0876713	0.262064	0.0147059
Prostanoid ligand receptors	R-HSA-391908	1	9	0.0876713	0.262064	0.0147059
Regulation of PTEN localization	R-HSA-8948747	1	9	0.0876713	0.262064	0.0147059
SHC-related events triggered by IGF1R	R-HSA-2428933	1	9	0.0876713	0.262064	0.0147059
Signaling by ERBB2	R-HSA-1227986	2	49	0.0878584	0.262273	0.0294118
Transcriptional activity of SMAD2/SMAD3:SMAD4 heterotrimer	R-HSA-2173793	2	49	0.0878584	0.262273	0.0294118
EPH-ephrin mediated repulsion of cells	R-HSA-3928665	2	50	0.0909397	0.26271	0.0294118
NCAM signaling for neurite out-growth	R-HSA-375165	2	50	0.0909397	0.26271	0.0294118
Mitochondrial biogenesis	R-HSA-1592230	2	51	0.0940528	0.264806	0.0294118
Activation of PPARGC1A (PGC-1alpha) by phosphorylation	R-HSA-2151209	1	10	0.0969321	0.271593	0.0147059
Adenylate cyclase activating pathway	R-HSA-170660	1	10	0.0969321	0.271593	0.0147059
Butyrate Response Factor 1 (BRF1) binds and destabilizes mRNA	R-HSA-450385	1	10	0.0969321	0.271593	0.0147059
CaMK IV-mediated phosphorylation of CREB	R-HSA-111932	1	10	0.0969321	0.271593	0.0147059
Endosomal/Vacuolar pathway	R-HSA-1236977	1	10	0.0969321	0.271593	0.0147059
HDR through MMEJ (alt-NHEJ)	R-HSA-5685939	1	10	0.0969321	0.271593	0.0147059
KSRP (KHSRP) binds and destabilizes mRNA	R-HSA-450604	1	10	0.0969321	0.271593	0.0147059
Olfactory Signaling Pathway	R-HSA-381753	1	10	0.0969321	0.271593	0.0147059
PI3K events in ERBB4 signaling	R-HSA-1250342	1	10	0.0969321	0.271593	0.0147059
RUNX1 and FOXP3 control the development of regulatory T lymphocytes (Tregs)	R-HSA-8877330	1	10	0.0969321	0.271593	0.0147059
Signaling by LTK	R-HSA-9842663	1	10	0.0969321	0.271593	0.0147059
TP53 regulates transcription of additional cell cycle genes whose exact role in the p53 pathway remain uncertain	R-HSA-6804115	1	10	0.0969321	0.271593	0.0147059
Tristetraprolin (TTP, ZFP36) binds and destabilizes mRNA	R-HSA-450513	1	10	0.0969321	0.271593	0.0147059
RAF/MAP kinase cascade	R-HSA-5673001	5	242	0.0979002	0.271697	0.0735294
IRS-related events triggered by IGF1R	R-HSA-2428928	2	52	0.0971967	0.272226	0.0294118
IGF1R signaling cascade	R-HSA-2428924	2	53	0.10037	0.272539	0.0294118
Signaling by ERBB4	R-HSA-1236394	2	53	0.10037	0.272539	0.0294118
Signaling by PDGF	R-HSA-186797	2	53	0.10037	0.272539	0.0294118
TP53 Regulates Metabolic Genes	R-HSA-5628897	2	53	0.10037	0.272539	0.0294118
MAPK1/MAPK3 signaling	R-HSA-5684996	5	248	0.105858	0.275137	0.0735294
Autophagy	R-HSA-9612973	3	112	0.104356	0.275594	0.0441176
PI3K/AKT Signaling in Cancer	R-HSA-2219528	3	112	0.104356	0.275594	0.0441176
Signaling by Type 1 Insulin-like Growth Factor 1 Receptor (IGF1R)	R-HSA-2404192	2	54	0.103573	0.275889	0.0294118
ALK mutants bind TKIs	R-HSA-9700645	1	11	0.1061	0.279436	0.0147059
Basigin interactions	R-HSA-210991	1	11	0.1061	0.279436	0.0147059
Co-stimulation by ICOS	R-HSA-9927354	1	11	0.1061	0.279436	0.0147059
Constitutive Signaling by Overexpressed ERBB2	R-HSA-9634285	1	11	0.1061	0.279436	0.0147059
Formation of apoptosome	R-HSA-111458	1	11	0.1061	0.279436	0.0147059
Golgi Cisternae Pericentriolar Stack Reorganization	R-HSA-162658	1	11	0.1061	0.279436	0.0147059
Interleukin-27 signaling	R-HSA-9020956	1	11	0.1061	0.279436	0.0147059
Interleukin-6 signaling	R-HSA-1059683	1	11	0.1061	0.279436	0.0147059
NFE2L2 regulating tumorigenic genes	R-HSA-9818030	1	11	0.1061	0.279436	0.0147059
NOTCH2 intracellular domain regulates transcription	R-HSA-2197563	1	11	0.1061	0.279436	0.0147059
Regulation of glycolysis by fructose 2,6-bisphosphate metabolism	R-HSA-9634600	1	11	0.1061	0.279436	0.0147059
Regulation of MITF-M-dependent genes involved in apoptosis	R-HSA-9824594	1	11	0.1061	0.279436	0.0147059
Regulation of the apoptosome activity	R-HSA-9627069	1	11	0.1061	0.279436	0.0147059
RHOBTB2 GTPase cycle	R-HSA-9013418	1	11	0.1061	0.279436	0.0147059
Signaling by FGFR4 in disease	R-HSA-5655291	1	11	0.1061	0.279436	0.0147059
Signaling by Leptin	R-HSA-2586552	1	11	0.1061	0.279436	0.0147059
STAT3 nuclear events downstream of ALK signaling	R-HSA-9701898	1	11	0.1061	0.279436	0.0147059
TP53 Regulates Transcription of Death Receptors and Ligands	R-HSA-6803211	1	11	0.1061	0.279436	0.0147059
PI5P, PP2A and IER3 Regulate PI3K/AKT Signaling	R-HSA-6811558	3	114	0.108579	0.281778	0.0441176
FCGR3A-mediated phagocytosis	R-HSA-9664422	2	55	0.106804	0.281909	0.0294118
Leishmania phagocytosis	R-HSA-9664417	2	55	0.106804	0.281909	0.0294118
Parasite infection	R-HSA-9664407	2	55	0.106804	0.281909	0.0294118
Regulation of actin dynamics for phagocytic cup formation	R-HSA-2029482	2	57	0.113346	0.285563	0.0294118
Advanced glycosylation endproduct receptor signaling	R-HSA-879415	1	12	0.115177	0.294174	0.0147059
CREB1 phosphorylation through the activation of Adenylate Cyclase	R-HSA-442720	1	12	0.115177	0.294174	0.0147059
Erythropoietin activates Phosphoinositide-3-kinase (PI3K)	R-HSA-9027276	1	12	0.115177	0.294174	0.0147059
Frs2-mediated activation	R-HSA-170968	1	12	0.115177	0.294174	0.0147059
Interleukin-2 signaling	R-HSA-9020558	1	12	0.115177	0.294174	0.0147059
Interleukin-35 Signalling	R-HSA-8984722	1	12	0.115177	0.294174	0.0147059
Killing mechanisms	R-HSA-9664420	1	12	0.115177	0.294174	0.0147059
TP53 Regulates Transcription of Caspase Activators and Caspases	R-HSA-6803207	1	12	0.115177	0.294174	0.0147059
TP53 regulates transcription of several additional cell death genes whose specific roles in p53-dependent apoptosis remain uncertain	R-HSA-6803205	1	12	0.115177	0.294174	0.0147059
WNT5:FZD7-mediated leishmania damping	R-HSA-9673324	1	12	0.115177	0.294174	0.0147059
Negative regulation of the PI3K/AKT network	R-HSA-199418	3	121	0.12387	0.298686	0.0441176
Chaperonin-mediated protein folding	R-HSA-390466	2	60	0.123348	0.298792	0.0294118
Signaling by FGFR in disease	R-HSA-1226099	2	59	0.11999	0.298832	0.0294118
Budding and maturation of HIV virion	R-HSA-162588	1	13	0.124162	0.30886	0.0147059
Cytochrome c-mediated apoptotic response	R-HSA-111461	1	13	0.124162	0.30886	0.0147059
Formation of axial mesoderm	R-HSA-9796292	1	13	0.124162	0.30886	0.0147059
Formation of Senescence-Associated Heterochromatin Foci (SAHF)	R-HSA-2559584	1	13	0.124162	0.30886	0.0147059
p75NTR recruits signalling complexes	R-HSA-209543	1	13	0.124162	0.30886	0.0147059
Response of EIF2AK1 (HRI) to heme deficiency	R-HSA-9648895	1	13	0.124162	0.30886	0.0147059
Retrograde neurotrophin signalling	R-HSA-177504	1	13	0.124162	0.30886	0.0147059
TFAP2 (AP-2) family regulates transcription of growth factors and their receptors	R-HSA-8866910	1	13	0.124162	0.30886	0.0147059
WNT5A-dependent internalization of FZD2, FZD5 and ROR2	R-HSA-5140745	1	13	0.124162	0.30886	0.0147059
G alpha (q) signalling events	R-HSA-416476	4	193	0.131424	0.314099	0.0588235
Protein folding	R-HSA-391251	2	63	0.133558	0.328226	0.0294118
Regulation of HSF1-mediated heat shock response	R-HSA-3371453	2	63	0.133558	0.328226	0.0294118
Eicosanoid ligand-binding receptors	R-HSA-391903	1	14	0.133058	0.328552	0.0147059
Formation of definitive endoderm	R-HSA-9823730	1	14	0.133058	0.328552	0.0147059
Germ layer formation at gastrulation	R-HSA-9754189	1	14	0.133058	0.328552	0.0147059
Glycosphingolipid catabolism	R-HSA-9840310	1	14	0.133058	0.328552	0.0147059
Prolonged ERK activation events	R-HSA-169893	1	14	0.133058	0.328552	0.0147059
Regulation of TP53 Activity through Association with Co-factors	R-HSA-6804759	1	14	0.133058	0.328552	0.0147059
TP53 Regulates Transcription of Genes Involved in G1 Cell Cycle Arrest	R-HSA-6804116	1	14	0.133058	0.328552	0.0147059
High laminar flow shear stress activates signaling by PIEZO1 and PECAM1:CDH5:KDR in endothelial cells	R-HSA-9856530	2	66	0.143954	0.340617	0.0294118
Platelet homeostasis	R-HSA-418346	2	66	0.143954	0.340617	0.0294118
MAPK family signaling cascades	R-HSA-5683057	5	278	0.15019	0.341226	0.0735294
Neutrophil degranulation	R-HSA-6798695	5	273	0.142303	0.341252	0.0735294
Regulation of TP53 Activity	R-HSA-5633007	3	132	0.149366	0.341932	0.0441176
Activation of BAD and translocation to mitochondria	R-HSA-111447	1	15	0.141865	0.341949	0.0147059
Negative regulation of TCF-dependent signaling by WNT ligand antagonists	R-HSA-3772470	1	15	0.141865	0.341949	0.0147059
Regulation of NF-kappa B signaling	R-HSA-9758274	1	15	0.141865	0.341949	0.0147059
VLDLR internalisation and degradation	R-HSA-8866427	1	15	0.141865	0.341949	0.0147059
WNT5A-dependent internalization of FZD4	R-HSA-5099900	1	15	0.141865	0.341949	0.0147059
Signaling by FGFR2	R-HSA-5654738	2	67	0.147457	0.342056	0.0294118
LDL clearance	R-HSA-8964038	1	16	0.150583	0.348788	0.0147059
MECP2 regulates neuronal receptors and channels	R-HSA-9022699	1	16	0.150583	0.348788	0.0147059
Metabolism of steroid hormones	R-HSA-196071	1	16	0.150583	0.348788	0.0147059
NPAS4 regulates expression of target genes	R-HSA-9768919	1	16	0.150583	0.348788	0.0147059
NRIF signals cell death from the nucleus	R-HSA-205043	1	16	0.150583	0.348788	0.0147059
p75NTR signals via NF-kB	R-HSA-193639	1	16	0.150583	0.348788	0.0147059
PI3K events in ERBB2 signaling	R-HSA-1963642	1	16	0.150583	0.348788	0.0147059
Regulation of KIT signaling	R-HSA-1433559	1	16	0.150583	0.348788	0.0147059
Role of LAT2/NTAL/LAB on calcium mobilization	R-HSA-2730905	1	16	0.150583	0.348788	0.0147059
SARS-CoV-1 targets host intracellular signalling and regulatory pathways	R-HSA-9735871	1	16	0.150583	0.348788	0.0147059
Signaling by FLT3 ITD and TKD mutants	R-HSA-9703648	1	16	0.150583	0.348788	0.0147059
Spry regulation of FGF signaling	R-HSA-1295596	1	16	0.150583	0.348788	0.0147059
Downstream signaling events of B Cell Receptor (BCR)	R-HSA-1168372	2	68	0.150978	0.349374	0.0294118
Regulation of mRNA stability by proteins that bind AU-rich elements	R-HSA-450531	2	68	0.150978	0.349374	0.0294118
Fatty acid metabolism	R-HSA-8978868	2	70	0.15807	0.353889	0.0294118
FOXO-mediated transcription of cell cycle genes	R-HSA-9617828	1	17	0.159215	0.360939	0.0147059
GAB1 signalosome	R-HSA-180292	1	17	0.159215	0.360939	0.0147059
Glycosphingolipid metabolism	R-HSA-1660662	1	17	0.159215	0.360939	0.0147059
Lysosome Vesicle Biogenesis	R-HSA-432720	1	17	0.159215	0.360939	0.0147059
PKA activation in glucagon signalling	R-HSA-164378	1	17	0.159215	0.360939	0.0147059
Platelet sensitization by LDL	R-HSA-432142	1	17	0.159215	0.360939	0.0147059
Regulation of TP53 Activity through Methylation	R-HSA-6804760	1	17	0.159215	0.360939	0.0147059
Signaling by FLT3 fusion proteins	R-HSA-9703465	1	17	0.159215	0.360939	0.0147059
Signaling by NTRK3 (TRKC)	R-HSA-9034015	1	17	0.159215	0.360939	0.0147059
TGFBR3 expression	R-HSA-9839394	1	17	0.159215	0.360939	0.0147059
Apoptotic factor-mediated response	R-HSA-111471	1	18	0.16776	0.376258	0.0147059
PI-3K cascade:FGFR3	R-HSA-5654710	1	18	0.16776	0.376258	0.0147059
Tie2 Signaling	R-HSA-210993	1	18	0.16776	0.376258	0.0147059
TP53 Regulates Transcription of Genes Involved in Cytochrome C Release	R-HSA-6803204	1	18	0.16776	0.376258	0.0147059
TP53 Regulates Transcription of Genes Involved in G2 Cell Cycle Arrest	R-HSA-6804114	1	18	0.16776	0.376258	0.0147059
Signaling by MET	R-HSA-6806834	2	74	0.172437	0.380775	0.0294118
Nephrin family interactions	R-HSA-373753	1	19	0.176219	0.390943	0.0147059
NOTCH4 Intracellular Domain Regulates Transcription	R-HSA-9013695	1	19	0.176219	0.390943	0.0147059
PKA-mediated phosphorylation of CREB	R-HSA-111931	1	19	0.176219	0.390943	0.0147059
Prostacyclin signalling through prostacyclin receptor	R-HSA-392851	1	19	0.176219	0.390943	0.0147059
RHOBTB GTPase Cycle	R-HSA-9706574	1	19	0.176219	0.390943	0.0147059
Signaling by FGFR	R-HSA-190236	2	76	0.179701	0.393475	0.0294118
Inflammasomes	R-HSA-622312	1	20	0.184593	0.402769	0.0147059
PI-3K cascade:FGFR4	R-HSA-5654720	1	20	0.184593	0.402769	0.0147059
Pyroptosis	R-HSA-5620971	1	20	0.184593	0.402769	0.0147059
Respiratory syncytial virus (RSV) attachment and entry	R-HSA-9820960	1	20	0.184593	0.402769	0.0147059
SUMOylation of transcription factors	R-HSA-3232118	1	20	0.184593	0.402769	0.0147059
Synthesis of active ubiquitin: roles of E1 and E2 enzymes	R-HSA-8866652	1	20	0.184593	0.402769	0.0147059
Cargo recognition for clathrin-mediated endocytosis	R-HSA-8856825	2	78	0.187012	0.404159	0.0294118
PI-3K cascade:FGFR1	R-HSA-5654689	1	21	0.192884	0.413417	0.0147059
Regulation of FZD by ubiquitination	R-HSA-4641263	1	21	0.192884	0.413417	0.0147059
Response of Mtb to phagocytosis	R-HSA-9637690	1	21	0.192884	0.413417	0.0147059
Role of phospholipids in phagocytosis	R-HSA-2029485	1	21	0.192884	0.413417	0.0147059
Signal transduction by L1	R-HSA-445144	1	21	0.192884	0.413417	0.0147059
Cellular response to heat stress	R-HSA-3371556	2	81	0.198058	0.414208	0.0294118
NOTCH3 Intracellular Domain Regulates Transcription	R-HSA-9013508	1	22	0.201091	0.419558	0.0147059
Regulation of MECP2 expression and activity	R-HSA-9022692	1	22	0.201091	0.419558	0.0147059
Regulation of signaling by CBL	R-HSA-912631	1	22	0.201091	0.419558	0.0147059
Regulation of TP53 Activity through Acetylation	R-HSA-6804758	1	22	0.201091	0.419558	0.0147059
Signaling by ERBB2 TMD/JMD mutants	R-HSA-9665686	1	22	0.201091	0.419558	0.0147059
Signaling by FGFR3 in disease	R-HSA-5655332	1	22	0.201091	0.419558	0.0147059
Transcriptional regulation by RUNX3	R-HSA-8878159	2	84	0.209184	0.42302	0.0294118
CLEC7A (Dectin-1) signaling	R-HSA-5607764	2	86	0.216639	0.429406	0.0294118
Constitutive Signaling by Aberrant PI3K in Cancer	R-HSA-2219530	2	86	0.216639	0.429406	0.0294118
TNFR2 non-canonical NF-kB pathway	R-HSA-5668541	2	86	0.216639	0.429406	0.0294118
Other interleukin signaling	R-HSA-449836	1	23	0.209217	0.42953	0.0147059
PI-3K cascade:FGFR2	R-HSA-5654695	1	23	0.209217	0.42953	0.0147059
RAF-independent MAPK1/3 activation	R-HSA-112409	1	23	0.209217	0.42953	0.0147059
Transcriptional regulation of pluripotent stem cells	R-HSA-452723	1	23	0.209217	0.42953	0.0147059
Antigen processing: Ubiquitination & Proteasome degradation	R-HSA-983168	3	157	0.21261	0.429814	0.0441176
Activation of AMPK downstream of NMDARs	R-HSA-9619483	1	24	0.217261	0.437113	0.0147059
Defective Intrinsic Pathway for Apoptosis	R-HSA-9734009	1	24	0.217261	0.437113	0.0147059
Energy dependent regulation of mTOR by LKB1-AMPK	R-HSA-380972	1	24	0.217261	0.437113	0.0147059
Infection with Mycobacterium tuberculosis	R-HSA-9635486	1	24	0.217261	0.437113	0.0147059
Interleukin-6 family signaling	R-HSA-6783589	1	24	0.217261	0.437113	0.0147059
PINK1-PRKN Mediated Mitophagy	R-HSA-5205685	1	24	0.217261	0.437113	0.0147059
p75 NTR receptor-mediated signalling	R-HSA-193704	2	87	0.220376	0.437921	0.0294118
EPH-Ephrin signaling	R-HSA-2682334	2	88	0.224119	0.43888	0.0294118
ADP signalling through P2Y purinoceptor 1	R-HSA-418592	1	25	0.225224	0.444847	0.0147059
Constitutive Signaling by AKT1 E17K in Cancer	R-HSA-5674400	1	25	0.225224	0.444847	0.0147059
Downregulation of TGF-beta receptor signaling	R-HSA-2173788	1	25	0.225224	0.444847	0.0147059
Downstream signaling of activated FGFR3	R-HSA-5654708	1	25	0.225224	0.444847	0.0147059
Inactivation of CSF3 (G-CSF) signaling	R-HSA-9705462	1	25	0.225224	0.444847	0.0147059
Signaling by Erythropoietin	R-HSA-9006335	1	25	0.225224	0.444847	0.0147059
Signaling by NTRK2 (TRKB)	R-HSA-9006115	1	25	0.225224	0.444847	0.0147059
Signaling by TGF-beta Receptor Complex	R-HSA-170834	2	89	0.227867	0.445497	0.0294118
SARS-CoV-1-host interactions	R-HSA-9692914	2	90	0.23162	0.447371	0.0294118
FLT3 signaling in disease	R-HSA-9682385	1	26	0.233107	0.456711	0.0147059
Golgi Associated Vesicle Biogenesis	R-HSA-432722	1	26	0.233107	0.456711	0.0147059
Class B/2 (Secretin family receptors)	R-HSA-373080	2	91	0.235377	0.457409	0.0294118
CD28 dependent PI3K/Akt signaling	R-HSA-389357	1	27	0.240912	0.468192	0.0147059
Downstream signaling of activated FGFR4	R-HSA-5654716	1	27	0.240912	0.468192	0.0147059
Downregulation of ERBB2 signaling	R-HSA-8863795	1	28	0.248638	0.475713	0.0147059
Downstream signaling of activated FGFR1	R-HSA-5654687	1	28	0.248638	0.475713	0.0147059
FOXO-mediated transcription of oxidative stress, metabolic and neuronal genes	R-HSA-9615017	1	28	0.248638	0.475713	0.0147059
Plasma lipoprotein clearance	R-HSA-8964043	1	28	0.248638	0.475713	0.0147059
RHOV GTPase cycle	R-HSA-9013424	1	28	0.248638	0.475713	0.0147059
Signaling by the B Cell Receptor (BCR)	R-HSA-983705	2	95	0.25044	0.475825	0.0294118
Arachidonate metabolism	R-HSA-2142753	1	29	0.256286	0.483699	0.0147059
DAP12 signaling	R-HSA-2424491	1	29	0.256286	0.483699	0.0147059
Expression of BMAL (ARNTL), CLOCK, and NPAS2	R-HSA-9931509	1	29	0.256286	0.483699	0.0147059
Mitochondrial protein degradation	R-HSA-9837999	1	29	0.256286	0.483699	0.0147059
Negative regulation of FGFR3 signaling	R-HSA-5654732	1	29	0.256286	0.483699	0.0147059
Turbulent (oscillatory, disturbed) flow shear stress activates signaling by PIEZO1 and integrins in endothelial cells	R-HSA-9860927	1	29	0.256286	0.483699	0.0147059
L1CAM interactions	R-HSA-373760	2	97	0.257985	0.483803	0.0294118
Cell surface interactions at the vascular wall	R-HSA-202733	2	98	0.26176	0.484164	0.0294118
Interleukin-1 signaling	R-HSA-9020702	2	98	0.26176	0.484164	0.0294118
Downstream signaling of activated FGFR2	R-HSA-5654696	1	30	0.263858	0.490693	0.0147059
Gene and protein expression by JAK-STAT signaling after Interleukin-12 stimulation	R-HSA-8950505	1	30	0.263858	0.490693	0.0147059
Signaling by CSF3 (G-CSF)	R-HSA-9674555	1	30	0.263858	0.490693	0.0147059
Circadian clock	R-HSA-9909396	2	99	0.265536	0.490908	0.0294118
Transcriptional regulation by RUNX2	R-HSA-8878166	2	99	0.265536	0.490908	0.0294118
Deubiquitination	R-HSA-5688426	3	178	0.269524	0.491016	0.0441176
Disassembly of the destruction complex and recruitment of AXIN to the membrane	R-HSA-4641262	1	31	0.271354	0.495155	0.0147059
Mitophagy	R-HSA-5205647	1	31	0.271354	0.495155	0.0147059
Negative regulation of FGFR4 signaling	R-HSA-5654733	1	31	0.271354	0.495155	0.0147059
Transcriptional regulation by the AP-2 (TFAP2) family of transcription factors	R-HSA-8864260	1	31	0.271354	0.495155	0.0147059
HDR through Single Strand Annealing (SSA)	R-HSA-5685938	1	32	0.278775	0.503912	0.0147059
Negative regulation of FGFR1 signaling	R-HSA-5654726	1	32	0.278775	0.503912	0.0147059
NGF-stimulated transcription	R-HSA-9031628	1	32	0.278775	0.503912	0.0147059
Signaling by NOTCH2	R-HSA-1980145	1	32	0.278775	0.503912	0.0147059
Thrombin signalling through proteinase activated receptors (PARs)	R-HSA-456926	1	32	0.278775	0.503912	0.0147059
trans-Golgi Network Vesicle Budding	R-HSA-199992	1	32	0.278775	0.503912	0.0147059
Glucagon-type ligand receptors	R-HSA-420092	1	33	0.286121	0.510281	0.0147059
Glucagon signaling in metabolic regulation	R-HSA-163359	1	33	0.286121	0.510281	0.0147059
GPVI-mediated activation cascade	R-HSA-114604	1	33	0.286121	0.510281	0.0147059
Factors involved in megakaryocyte development and platelet production	R-HSA-983231	2	105	0.288186	0.510832	0.0294118
Calmodulin induced events	R-HSA-111933	1	34	0.293393	0.513354	0.0147059
CaM pathway	R-HSA-111997	1	34	0.293393	0.513354	0.0147059
Negative regulation of FGFR2 signaling	R-HSA-5654727	1	34	0.293393	0.513354	0.0147059
Regulation of TP53 Degradation	R-HSA-6804757	1	34	0.293393	0.513354	0.0147059
RHOU GTPase cycle	R-HSA-9013420	1	34	0.293393	0.513354	0.0147059
Signaling by WNT in cancer	R-HSA-4791275	1	34	0.293393	0.513354	0.0147059
Clathrin-mediated endocytosis	R-HSA-8856828	2	110	0.307016	0.521201	0.0294118
HIV Life Cycle	R-HSA-162587	2	110	0.307016	0.521201	0.0294118
Pre-NOTCH Transcription and Translation	R-HSA-1912408	1	35	0.300593	0.521205	0.0147059
Regulation of TP53 Expression and Degradation	R-HSA-6806003	1	35	0.300593	0.521205	0.0147059
Sphingolipid metabolism	R-HSA-428157	1	35	0.300593	0.521205	0.0147059
Synthesis of PIPs at the plasma membrane	R-HSA-1660499	1	35	0.300593	0.521205	0.0147059
C-type lectin receptors (CLRs)	R-HSA-5621481	2	111	0.310773	0.523326	0.0294118
Cytoprotection by HMOX1	R-HSA-9707564	1	36	0.30772	0.523657	0.0147059
MTOR signalling	R-HSA-165159	1	36	0.30772	0.523657	0.0147059
SARS-CoV-1 activates/modulates innate immune responses	R-HSA-9692916	1	36	0.30772	0.523657	0.0147059
Signaling by high-kinase activity BRAF mutants	R-HSA-6802948	1	36	0.30772	0.523657	0.0147059
DAP12 interactions	R-HSA-2172127	1	37	0.314776	0.529366	0.0147059
FCGR3A-mediated IL10 synthesis	R-HSA-9664323	1	37	0.314776	0.529366	0.0147059
Signaling by TGFBR3	R-HSA-9839373	1	37	0.314776	0.529366	0.0147059
Autodegradation of the E3 ubiquitin ligase COP1	R-HSA-349425	1	38	0.32176	0.532537	0.0147059
DNA Damage/Telomere Stress Induced Senescence	R-HSA-2559586	1	38	0.32176	0.532537	0.0147059
Interleukin-12 signaling	R-HSA-9020591	1	38	0.32176	0.532537	0.0147059
TP53 Regulates Transcription of Cell Cycle Genes	R-HSA-6791312	1	38	0.32176	0.532537	0.0147059
SARS-CoV-1 Infection	R-HSA-9678108	2	114	0.322019	0.532769	0.0294118
DAG and IP3 signaling	R-HSA-1489509	1	39	0.328675	0.53953	0.0147059
Glucagon-like Peptide-1 (GLP1) regulates insulin secretion	R-HSA-381676	1	39	0.328675	0.53953	0.0147059
Heme signaling	R-HSA-9707616	1	39	0.328675	0.53953	0.0147059
MAP2K and MAPK activation	R-HSA-5674135	1	39	0.328675	0.53953	0.0147059
TP53 Regulates Transcription of Cell Death Genes	R-HSA-5633008	1	39	0.328675	0.53953	0.0147059
Transcriptional activation of mitochondrial biogenesis	R-HSA-2151201	1	39	0.328675	0.53953	0.0147059
Signaling by RAF1 mutants	R-HSA-9656223	1	41	0.342297	0.550553	0.0147059
Vasopressin regulates renal water homeostasis via Aquaporins	R-HSA-432040	1	42	0.349005	0.558255	0.0147059
Aquaporin-mediated transport	R-HSA-445717	1	44	0.36222	0.564552	0.0147059
Interleukin-10 signaling	R-HSA-6783783	1	44	0.36222	0.564552	0.0147059
Paradoxical activation of RAF signaling by kinase inactive BRAF	R-HSA-6802955	1	44	0.36222	0.564552	0.0147059
PI Metabolism	R-HSA-1483255	1	44	0.36222	0.564552	0.0147059
PI3K Cascade	R-HSA-109704	1	44	0.36222	0.564552	0.0147059
Signaling by moderate kinase activity BRAF mutants	R-HSA-6802946	1	44	0.36222	0.564552	0.0147059
Signaling by NOTCH3	R-HSA-9012852	1	44	0.36222	0.564552	0.0147059
Signaling by RAS mutants	R-HSA-6802949	1	44	0.36222	0.564552	0.0147059
Signaling downstream of RAS mutants	R-HSA-9649948	1	44	0.36222	0.564552	0.0147059
TGF-beta receptor signaling activates SMADs	R-HSA-2173789	1	44	0.36222	0.564552	0.0147059
Class I MHC mediated antigen processing & presentation	R-HSA-983169	3	213	0.367181	0.564625	0.0441176
Signaling by FGFR2 in disease	R-HSA-5655253	1	43	0.355646	0.565305	0.0147059
Stabilization of p53	R-HSA-69541	1	43	0.355646	0.565305	0.0147059
RHO GTPase Effectors	R-HSA-195258	3	211	0.361602	0.565488	0.0441176
Ub-specific processing proteases	R-HSA-5689880	2	128	0.37383	0.570054	0.0294118
Pre-NOTCH Expression and Processing	R-HSA-1912422	1	46	0.37517	0.57284	0.0147059
Cyclin D associated events in G1	R-HSA-69231	1	47	0.381548	0.57963	0.0147059
G1 Phase	R-HSA-69236	1	47	0.381548	0.57963	0.0147059
Co-stimulation by CD28	R-HSA-389356	1	48	0.387861	0.583926	0.0147059
IRS-mediated signalling	R-HSA-112399	1	48	0.387861	0.583926	0.0147059
Maternal to zygotic transition (MZT)	R-HSA-9816359	1	48	0.387861	0.583926	0.0147059
Signaling by EGFR	R-HSA-177929	1	48	0.387861	0.583926	0.0147059
Amyloid fiber formation	R-HSA-977225	1	50	0.400299	0.596029	0.0147059
Diseases of programmed cell death	R-HSA-9645723	1	51	0.406424	0.597029	0.0147059
NRAGE signals death through JNK	R-HSA-193648	1	51	0.406424	0.597029	0.0147059
Signaling by Non-Receptor Tyrosine Kinases	R-HSA-9006927	1	51	0.406424	0.597029	0.0147059
Signaling by PTK6	R-HSA-8848021	1	51	0.406424	0.597029	0.0147059
p53-Dependent G1 DNA Damage Response	R-HSA-69563	1	52	0.412487	0.599068	0.0147059
p53-Dependent G1/S DNA damage checkpoint	R-HSA-69580	1	52	0.412487	0.599068	0.0147059
Organelle biogenesis and maintenance	R-HSA-1852241	2	141	0.420531	0.601351	0.0294118
Signaling by TGFB family members	R-HSA-9006936	2	141	0.420531	0.601351	0.0294118
Regulation of PTEN stability and activity	R-HSA-8948751	1	53	0.418489	0.60265	0.0147059
Signaling by BRAF and RAF1 fusions	R-HSA-6802952	1	53	0.418489	0.60265	0.0147059
Activation of NF-kappaB in B cells	R-HSA-1169091	1	54	0.424431	0.605013	0.0147059
G1/S DNA Damage Checkpoints	R-HSA-69615	1	54	0.424431	0.605013	0.0147059
Glycolysis	R-HSA-70171	1	54	0.424431	0.605013	0.0147059
Transcriptional regulation by RUNX1	R-HSA-8878171	2	144	0.431069	0.613047	0.0294118
Epigenetic regulation of adipogenesis genes by MLL3 and MLL4 complexes	R-HSA-9851695	1	56	0.436136	0.613254	0.0147059
Epigenetic regulation of gene expression by MLL3 and MLL4 complexes	R-HSA-9818564	1	56	0.436136	0.613254	0.0147059
MLL4 and MLL3 complexes regulate expression of PPARG target genes in adipogenesis and hepatic steatosis	R-HSA-9841922	1	56	0.436136	0.613254	0.0147059
Translocation of SLC2A4 (GLUT4) to the plasma membrane	R-HSA-1445148	1	55	0.430313	0.613713	0.0147059
Chemokine receptors bind chemokines	R-HSA-380108	1	57	0.4419	0.616914	0.0147059
Plasma lipoprotein assembly, remodeling, and clearance	R-HSA-174824	1	57	0.4419	0.616914	0.0147059
TP53 Regulates Transcription of DNA Repair Genes	R-HSA-6796648	1	57	0.4419	0.616914	0.0147059
The role of GTSE1 in G2/M progression after G2 checkpoint	R-HSA-8852276	1	60	0.458846	0.629886	0.0147059
G2/M DNA damage checkpoint	R-HSA-69473	1	61	0.464381	0.631716	0.0147059
Glucose metabolism	R-HSA-70326	1	61	0.464381	0.631716	0.0147059
ISG15 antiviral mechanism	R-HSA-1169408	1	61	0.464381	0.631716	0.0147059
Cellular response to chemical stress	R-HSA-9711123	2	155	0.468838	0.63198	0.0294118
FOXO-mediated transcription	R-HSA-9614085	1	64	0.480654	0.640217	0.0147059
RAC2 GTPase cycle	R-HSA-9013404	1	64	0.480654	0.640217	0.0147059
Bacterial Infection Pathways	R-HSA-9824439	1	65	0.48597	0.642849	0.0147059
RUNX1 regulates transcription of genes involved in differentiation of HSCs	R-HSA-8939236	1	65	0.48597	0.642849	0.0147059
Selective autophagy	R-HSA-9663891	1	67	0.49644	0.645886	0.0147059
Cell death signalling via NRAGE, NRIF and NADE	R-HSA-204998	1	68	0.501596	0.646235	0.0147059
FCERI mediated NF-kB activation	R-HSA-2871837	1	68	0.501596	0.646235	0.0147059
HCMV Early Events	R-HSA-9609690	1	68	0.501596	0.646235	0.0147059
Oncogenic MAPK signaling	R-HSA-6802957	1	68	0.501596	0.646235	0.0147059
Interferon gamma signaling	R-HSA-877300	1	71	0.516755	0.652559	0.0147059
Mitotic Prophase	R-HSA-68875	1	71	0.516755	0.652559	0.0147059
Signaling by NOTCH4	R-HSA-9013694	1	71	0.516755	0.652559	0.0147059
Epigenetic regulation by WDR5-containing histone modifying complexes	R-HSA-9917777	1	72	0.521706	0.656323	0.0147059
Regulation of T cell activation by CD28 family	R-HSA-388841	1	73	0.526607	0.660058	0.0147059
HIV Infection	R-HSA-162906	2	175	0.533626	0.663274	0.0294118
Metabolism of steroids	R-HSA-8957322	1	74	0.531459	0.663938	0.0147059
Transcriptional Regulation by TP53	R-HSA-3700989	3	280	0.544846	0.668561	0.0441176
HCMV Infection	R-HSA-9609646	1	77	0.545722	0.66875	0.0147059
PCP/CE pathway	R-HSA-4086400	1	77	0.545722	0.66875	0.0147059
Cardiac conduction	R-HSA-5576891	1	79	0.554992	0.670635	0.0147059
Potential therapeutics for SARS	R-HSA-9679191	1	78	0.55038	0.671153	0.0147059
MHC class II antigen presentation	R-HSA-2132295	1	80	0.559557	0.671371	0.0147059
GPCR ligand binding	R-HSA-500792	4	394	0.572227	0.672517	0.0588235
Nuclear events mediated by NFE2L2	R-HSA-9759194	1	82	0.568548	0.673324	0.0147059
Antigen processing-Cross presentation	R-HSA-1236975	1	84	0.577359	0.675566	0.0147059
Estrogen-dependent gene expression	R-HSA-9018519	1	86	0.585993	0.677335	0.0147059
Platelet degranulation	R-HSA-114608	1	86	0.585993	0.677335	0.0147059
RHO GTPase cycle	R-HSA-9012999	3	301	0.594676	0.680061	0.0441176
Respiratory Syncytial Virus Infection Pathway	R-HSA-9820952	1	89	0.598618	0.680798	0.0147059
Hedgehog 'off' state	R-HSA-5610787	1	88	0.594452	0.680812	0.0147059
Response to elevated platelet cytosolic Ca2+	R-HSA-76005	1	90	0.602742	0.683796	0.0147059
Phospholipid metabolism	R-HSA-1483257	1	92	0.610864	0.687758	0.0147059
Late Phase of HIV Life Cycle	R-HSA-162599	1	97	0.630461	0.696975	0.0147059
Cell-Cell communication	R-HSA-1500931	1	100	0.641749	0.703218	0.0147059
Gastrulation	R-HSA-9758941	1	105	0.659812	0.70963	0.0147059
KEAP1-NFE2L2 pathway	R-HSA-9755511	1	105	0.659812	0.70963	0.0147059
Host Interactions of HIV factors	R-HSA-162909	1	107	0.666783	0.711558	0.0147059
SARS-CoV-2 activates/modulates innate and adaptive immune responses	R-HSA-9705671	1	112	0.683601	0.718074	0.0147059
Signaling by Hedgehog	R-HSA-5358351	1	115	0.693288	0.721154	0.0147059
G2/M Checkpoints	R-HSA-69481	1	118	0.702682	0.721791	0.0147059
Signaling by WNT	R-HSA-195721	2	242	0.710125	0.722785	0.0294118
Beta-catenin independent WNT signaling	R-HSA-3858494	1	124	0.720628	0.725139	0.0147059
Metabolism of carbohydrates and carbohydrate derivatives	R-HSA-71387	1	124	0.720628	0.725139	0.0147059
Mitotic G1 phase and G1/S transition	R-HSA-453279	1	131	0.740219	0.725948	0.0147059
Muscle contraction	R-HSA-397014	1	131	0.740219	0.725948	0.0147059
Influenza Infection	R-HSA-168255	1	129	0.734764	0.725989	0.0147059
Mitotic G2-G2/M phases	R-HSA-453274	1	137	0.755929	0.728154	0.0147059
G2/M Transition	R-HSA-69275	1	135	0.750799	0.728779	0.0147059
SUMO E3 ligases SUMOylate target proteins	R-HSA-3108232	1	147	0.780058	0.732912	0.0147059
SUMOylation	R-HSA-2990846	1	152	0.791225	0.734344	0.0147059
Epigenetic regulation of gene expression	R-HSA-212165	1	160	0.807942	0.736506	0.0147059
TCF dependent signaling in response to WNT	R-HSA-201681	1	160	0.807942	0.736506	0.0147059
Signaling by ROBO receptors	R-HSA-376176	1	176	0.837516	0.736752	0.0147059
SARS-CoV-2-host interactions	R-HSA-9705683	1	174	0.83408	0.736956	0.0147059
Cell Cycle Checkpoints	R-HSA-69620	1	198	0.870978	0.737063	0.0147059
Class A/1 (Rhodopsin-like receptors)	R-HSA-373076	2	295	0.807599	0.737332	0.0294118
RAC1 GTPase cycle	R-HSA-9013149	1	158	0.80389	0.737633	0.0147059
Peptide ligand-binding receptors	R-HSA-375276	1	193	0.864027	0.737817	0.0147059
SARS-CoV-2 Infection	R-HSA-9694516	1	218	0.89545	0.738653	0.0147059
M Phase	R-HSA-68886	1	241	0.917978	0.739013	0.0147059
2-LTR circle formation	R-HSA-164843	0	7	1	1	0
A tetrasaccharide linker sequence is required for GAG synthesis	R-HSA-1971475	0	14	1	1	0
Abacavir ADME	R-HSA-2161522	0	4	1	1	0
ABC-family proteins mediated transport	R-HSA-382556	0	50	1	1	0
ABC transporter disorders	R-HSA-5619084	0	45	1	1	0
ABC transporters in lipid homeostasis	R-HSA-1369062	0	4	1	1	0
Aberrant regulation of mitotic cell cycle due to RB1 defects	R-HSA-9687139	0	34	1	1	0
Aberrant regulation of mitotic exit in cancer due to RB1 defects	R-HSA-9687136	0	18	1	1	0
Aberrant regulation of mitotic G1/S transition in cancer due to RB1 defects	R-HSA-9659787	0	17	1	1	0
Abortive elongation of HIV-1 transcript in the absence of Tat	R-HSA-167242	0	23	1	1	0
Acetylcholine binding and downstream events	R-HSA-181431	0	3	1	1	0
Acetylcholine Neurotransmitter Release Cycle	R-HSA-264642	0	12	1	1	0
Acetylcholine regulates insulin secretion	R-HSA-399997	0	10	1	1	0
Acrosome Reaction and Sperm:Oocyte Membrane Binding	R-HSA-1300645	0	2	1	1	0
Activated NOTCH1 Transmits Signal to the Nucleus	R-HSA-2122948	0	30	1	1	0
Activated NTRK2 signals through CDK5	R-HSA-9032845	0	6	1	1	0
Activated NTRK2 signals through FRS2 and FRS3	R-HSA-9028731	0	11	1	1	0
Activated NTRK2 signals through FYN	R-HSA-9032500	0	7	1	1	0
Activated NTRK2 signals through RAS	R-HSA-9026519	0	9	1	1	0
Activated NTRK3 signals through RAS	R-HSA-9034864	0	8	1	1	0
Activated PKN1 stimulates transcription of AR (androgen receptor) regulated genes KLK2 and KLK3	R-HSA-5625886	0	15	1	1	0
Activated point mutants of FGFR2	R-HSA-2033519	0	17	1	1	0
Activation of anterior HOX genes in hindbrain development during early embryogenesis	R-HSA-5617472	0	58	1	1	0
Activation of APC/C and APC/C:Cdc20 mediated degradation of mitotic proteins	R-HSA-176814	0	62	1	1	0
Activation of ATR in response to replication stress	R-HSA-176187	0	33	1	1	0
Activation of C3 and C5	R-HSA-174577	0	7	1	1	0
Activation of Ca-permeable Kainate Receptor	R-HSA-451308	0	7	1	1	0
Activation of caspases through apoptosome-mediated cleavage	R-HSA-111459	0	6	1	1	0
Activation of G protein gated Potassium channels	R-HSA-1296041	0	22	1	1	0
Activation of gene expression by SREBF (SREBP)	R-HSA-2426168	0	25	1	1	0
Activation of HOX genes during differentiation	R-HSA-5619507	0	58	1	1	0
Activation of IRF3, IRF7 mediated by TBK1, IKKÎµ (IKBKE)	R-HSA-936964	0	18	1	1	0
Activation of kainate receptors upon glutamate binding	R-HSA-451326	0	27	1	1	0
Activation of Matrix Metalloproteinases	R-HSA-1592389	0	28	1	1	0
Activation of NIMA Kinases NEK9, NEK6, NEK7	R-HSA-2980767	0	7	1	1	0
Activation of RAC1	R-HSA-428540	0	13	1	1	0
Activation of RAC1 downstream of NMDARs	R-HSA-9619229	0	7	1	1	0
Activation of SMO	R-HSA-5635838	0	15	1	1	0
Activation of the mRNA upon binding of the cap-binding complex and eIFs, and subsequent binding to 43S	R-HSA-72662	0	58	1	1	0
Activation of the phototransduction cascade	R-HSA-2485179	0	10	1	1	0
Activation of the pre-replicative complex	R-HSA-68962	0	28	1	1	0
Activation of the TFAP2 (AP-2) family of transcription factors	R-HSA-8866907	0	9	1	1	0
Activation of TRKA receptors	R-HSA-187015	0	6	1	1	0
Acyl chain remodeling of CL	R-HSA-1482798	0	3	1	1	0
Acyl chain remodeling of DAG and TAG	R-HSA-1482883	0	2	1	1	0
Acyl chain remodelling of PC	R-HSA-1482788	0	16	1	1	0
Acyl chain remodelling of PE	R-HSA-1482839	0	16	1	1	0
Acyl chain remodelling of PG	R-HSA-1482925	0	14	1	1	0
Acyl chain remodelling of PI	R-HSA-1482922	0	12	1	1	0
Acyl chain remodelling of PS	R-HSA-1482801	0	14	1	1	0
Adherens junctions interactions	R-HSA-418990	0	36	1	1	0
Adipogenesis	R-HSA-9843745	0	70	1	1	0
Adrenoceptors	R-HSA-390696	0	9	1	1	0
Aerobic respiration and respiratory electron transport	R-HSA-1428517	0	62	1	1	0
Aflatoxin activation and detoxification	R-HSA-5423646	0	5	1	1	0
Aggrephagy	R-HSA-9646399	0	32	1	1	0
AKT phosphorylates targets in the cytosol	R-HSA-198323	0	13	1	1	0
Alpha-defensins	R-HSA-1462054	0	5	1	1	0
Alpha-oxidation of phytanate	R-HSA-389599	0	0	1	1	0
Alpha-protein kinase 1 signaling pathway	R-HSA-9645460	0	11	1	1	0
Amine ligand-binding receptors	R-HSA-375280	0	35	1	1	0
Amino Acid conjugation	R-HSA-156587	0	0	1	1	0
Amino acid transport across the plasma membrane	R-HSA-352230	0	6	1	1	0
Amino acids regulate mTORC1	R-HSA-9639288	0	27	1	1	0
AMPK inhibits chREBP transcriptional activation activity	R-HSA-163680	0	8	1	1	0
Amplification of signal from unattached kinetochores via a MAD2 inhibitory signal	R-HSA-141444	0	55	1	1	0
Amplification of signal from the kinetochores	R-HSA-141424	0	55	1	1	0
Anchoring fibril formation	R-HSA-2214320	0	12	1	1	0
Anchoring of the basal body to the plasma membrane	R-HSA-5620912	0	49	1	1	0
Androgen biosynthesis	R-HSA-193048	0	5	1	1	0
Antigen activates B Cell Receptor (BCR) leading to generation of second messengers	R-HSA-983695	0	28	1	1	0
Antigen Presentation: Folding, assembly and peptide loading of class I MHC	R-HSA-983170	0	19	1	1	0
Antigen processing: Ub, ATP-independent proteasomal degradation	R-HSA-9912633	0	19	1	1	0
Antimicrobial peptides	R-HSA-6803157	0	31	1	1	0
APC-Cdc20 mediated degradation of Nek2A	R-HSA-179409	0	24	1	1	0
APC truncation mutants have impaired AXIN binding	R-HSA-5467337	0	14	1	1	0
APC/C-mediated degradation of cell cycle proteins	R-HSA-174143	0	73	1	1	0
APC/C:Cdc20 mediated degradation of Cyclin B	R-HSA-174048	0	22	1	1	0
APC/C:Cdc20 mediated degradation of mitotic proteins	R-HSA-176409	0	61	1	1	0
APC/C:Cdc20 mediated degradation of Securin	R-HSA-174154	0	53	1	1	0
APC/C:Cdh1 mediated degradation of Cdc20 and other APC/C:Cdh1 targeted proteins in late mitosis/early G1	R-HSA-174178	0	59	1	1	0
APC:Cdc20 mediated degradation of cell cycle proteins prior to satisfation of the cell cycle checkpoint	R-HSA-179419	0	59	1	1	0
APEX1-Independent Resolution of AP Sites via the Single Nucleotide Replacement Pathway	R-HSA-5649702	0	7	1	1	0
Apoptosis induced DNA fragmentation	R-HSA-140342	0	10	1	1	0
Apoptotic cleavage of cell adhesion proteins	R-HSA-351906	0	8	1	1	0
Apoptotic cleavage of cellular proteins	R-HSA-111465	0	35	1	1	0
Apoptotic execution phase	R-HSA-75153	0	46	1	1	0
ARMS-mediated activation	R-HSA-170984	0	7	1	1	0
Aryl hydrocarbon receptor signalling	R-HSA-8937144	0	7	1	1	0
Asparagine N-linked glycosylation	R-HSA-446203	0	96	1	1	0
Aspartate and asparagine metabolism	R-HSA-8963693	0	1	1	1	0
Aspirin ADME	R-HSA-9749641	0	13	1	1	0
Assembly and cell surface presentation of NMDA receptors	R-HSA-9609736	0	27	1	1	0
Assembly and release of respiratory syncytial virus (RSV) virions	R-HSA-9820962	0	2	1	1	0
Assembly of active LPL and LIPC lipase complexes	R-HSA-8963889	0	12	1	1	0
Assembly of collagen fibrils and other multimeric structures	R-HSA-2022090	0	43	1	1	0
Assembly of the ORC complex at the origin of replication	R-HSA-68616	0	14	1	1	0
Assembly of the pre-replicative complex	R-HSA-68867	0	76	1	1	0
Assembly of Viral Components at the Budding Site	R-HSA-168316	0	2	1	1	0
Asymmetric localization of PCP proteins	R-HSA-4608870	0	49	1	1	0
ATF4 activates genes in response to endoplasmic reticulum stress	R-HSA-380994	0	20	1	1	0
ATF6 (ATF6-alpha) activates chaperone genes	R-HSA-381183	0	10	1	1	0
ATF6 (ATF6-alpha) activates chaperones	R-HSA-381033	0	12	1	1	0
Atorvastatin ADME	R-HSA-9754706	0	4	1	1	0
ATP-dependent chromatin remodelers	R-HSA-9932444	0	19	1	1	0
Attachment and Entry_9678110	R-HSA-9678110	0	4	1	1	0
Attachment and Entry_9694614	R-HSA-9694614	0	16	1	1	0
Attachment of GPI anchor to uPAR	R-HSA-162791	0	1	1	1	0
Attenuation phase	R-HSA-3371568	0	22	1	1	0
AUF1 (hnRNP D0) binds and destabilizes mRNA	R-HSA-450408	0	42	1	1	0
AURKA Activation by TPX2	R-HSA-8854518	0	43	1	1	0
Autodegradation of Cdh1 by Cdh1:APC/C	R-HSA-174084	0	52	1	1	0
Autointegration results in viral DNA circles	R-HSA-177539	0	3	1	1	0
AXIN missense mutants destabilize the destruction complex	R-HSA-5467340	0	14	1	1	0
Axonal growth inhibition (RHOA activation)	R-HSA-193634	0	8	1	1	0
Azathioprine ADME	R-HSA-9748787	0	13	1	1	0
B-WICH complex positively regulates rRNA expression	R-HSA-5250924	0	32	1	1	0
Base-Excision Repair, AP Site Formation	R-HSA-73929	0	24	1	1	0
BBSome-mediated cargo-targeting to cilium	R-HSA-5620922	0	8	1	1	0
Beta-catenin phosphorylation cascade	R-HSA-196299	0	17	1	1	0
Beta-oxidation of pristanoyl-CoA	R-HSA-389887	0	4	1	1	0
Beta-oxidation of very long chain fatty acids	R-HSA-390247	0	4	1	1	0
Beta defensins	R-HSA-1461957	0	6	1	1	0
Beta oxidation of decanoyl-CoA to octanoyl-CoA-CoA	R-HSA-77346	0	3	1	1	0
Bicarbonate transporters	R-HSA-425381	0	2	1	1	0
Bile acid and bile salt metabolism	R-HSA-194068	0	19	1	1	0
Binding and Uptake of Ligands by Scavenger Receptors	R-HSA-2173782	0	30	1	1	0
Binding of TCF/LEF:CTNNB1 to target gene promoters	R-HSA-4411364	0	8	1	1	0
Biological oxidations	R-HSA-211859	0	74	1	1	0
Biosynthesis of DHA-derived SPMs	R-HSA-9018677	0	11	1	1	0
Biosynthesis of EPA-derived SPMs	R-HSA-9018679	0	4	1	1	0
Biosynthesis of Lipoxins (LX)	R-HSA-2142700	0	4	1	1	0
Biosynthesis of maresin-like SPMs	R-HSA-9027307	0	5	1	1	0
Biosynthesis of maresins	R-HSA-9018682	0	6	1	1	0
Biosynthesis of specialized proresolving mediators (SPMs)	R-HSA-9018678	0	12	1	1	0
Biosynthesis of the N-glycan precursor (dolichol lipid-linked oligosaccharide, LLO) and transfer to a nascent protein	R-HSA-446193	0	9	1	1	0
Biotin transport and metabolism	R-HSA-196780	0	4	1	1	0
Blood group systems biosynthesis	R-HSA-9033658	0	1	1	1	0
BMAL1:CLOCK,NPAS2 activates circadian expression	R-HSA-1368108	0	19	1	1	0
Branched-chain amino acid catabolism	R-HSA-70895	0	7	1	1	0
Budding	R-HSA-168302	0	0	1	1	0
Butyrophilin (BTN) family interactions	R-HSA-8851680	0	3	1	1	0
Ca2+ activated K+ channels	R-HSA-1296052	0	5	1	1	0
Ca2+ pathway	R-HSA-4086398	0	55	1	1	0
Calcitonin-like ligand receptors	R-HSA-419812	0	10	1	1	0
Calnexin/calreticulin cycle	R-HSA-901042	0	11	1	1	0
Cap-dependent Translation Initiation	R-HSA-72737	0	103	1	1	0
Carboxyterminal post-translational modifications of tubulin	R-HSA-8955332	0	15	1	1	0
Cardiogenesis	R-HSA-9733709	0	24	1	1	0
Cargo concentration in the ER	R-HSA-5694530	0	13	1	1	0
Cargo trafficking to the periciliary membrane	R-HSA-5620920	0	24	1	1	0
Carnitine shuttle	R-HSA-200425	0	11	1	1	0
CASP8 activity is inhibited	R-HSA-5218900	0	11	1	1	0
Caspase-mediated cleavage of cytoskeletal proteins	R-HSA-264870	0	12	1	1	0
Caspase activation via Death Receptors in the presence of ligand	R-HSA-140534	0	16	1	1	0
Caspase activation via Dependence Receptors in the absence of ligand	R-HSA-418889	0	10	1	1	0
Caspase activation via extrinsic apoptotic signalling pathway	R-HSA-5357769	0	26	1	1	0
Cation-coupled Chloride cotransporters	R-HSA-426117	0	4	1	1	0
CD209 (DC-SIGN) signaling	R-HSA-5621575	0	21	1	1	0
CD22 mediated BCR regulation	R-HSA-5690714	0	5	1	1	0
CD28 dependent Vav1 pathway	R-HSA-389359	0	12	1	1	0
Cdc20:Phospho-APC/C mediated degradation of Cyclin A	R-HSA-174184	0	58	1	1	0
CDC42 GTPase cycle	R-HSA-9013148	0	123	1	1	0
CDC6 association with the ORC:origin complex	R-HSA-68689	0	5	1	1	0
CDH11 homotypic and heterotypic interactions	R-HSA-9833576	0	5	1	1	0
CDK-mediated phosphorylation and removal of Cdc6	R-HSA-69017	0	58	1	1	0
Cell-cell junction organization	R-HSA-421270	0	45	1	1	0
Cell-extracellular matrix interactions	R-HSA-446353	0	15	1	1	0
Cell junction organization	R-HSA-446728	0	69	1	1	0
Cell recruitment (pro-inflammatory response)	R-HSA-9664424	0	24	1	1	0
Cell redox homeostasis	R-HSA-1222541	0	0	1	1	0
Cellular hexose transport	R-HSA-189200	0	7	1	1	0
Cellular response to hypoxia	R-HSA-1234174	0	57	1	1	0
Cellular response to mitochondrial stress	R-HSA-9840373	0	6	1	1	0
Cellular response to starvation	R-HSA-9711097	0	110	1	1	0
Centrosome maturation	R-HSA-380287	0	42	1	1	0
cGMP effects	R-HSA-418457	0	11	1	1	0
Chaperone Mediated Autophagy	R-HSA-9613829	0	19	1	1	0
Chk1/Chk2(Cds1) mediated inactivation of Cyclin B:Cdk1 complex	R-HSA-75035	0	15	1	1	0
CHL1 interactions	R-HSA-447041	0	8	1	1	0
Cholesterol biosynthesis	R-HSA-191273	0	7	1	1	0
Choline catabolism	R-HSA-6798163	0	0	1	1	0
Chondroitin sulfate biosynthesis	R-HSA-2022870	0	4	1	1	0
Chondroitin sulfate/dermatan sulfate metabolism	R-HSA-1793185	0	17	1	1	0
ChREBP activates metabolic gene expression	R-HSA-163765	0	6	1	1	0
Chromatin modifications during the maternal to zygotic transition (MZT)	R-HSA-9821002	0	16	1	1	0
Chromatin modifying enzymes	R-HSA-3247509	0	148	1	1	0
Chromatin organization	R-HSA-4839726	0	154	1	1	0
Chylomicron assembly	R-HSA-8963888	0	9	1	1	0
Chylomicron remodeling	R-HSA-8963901	0	8	1	1	0
Cilium Assembly	R-HSA-5617833	0	90	1	1	0
Citric acid cycle (TCA cycle)	R-HSA-71403	0	11	1	1	0
Class C/3 (Metabotropic glutamate/pheromone receptors)	R-HSA-420499	0	8	1	1	0
Class I peroxisomal membrane protein import	R-HSA-9603798	0	5	1	1	0
Classical antibody-mediated complement activation	R-HSA-173623	0	6	1	1	0
Cleavage of the damaged purine	R-HSA-110331	0	17	1	1	0
Cleavage of the damaged pyrimidine	R-HSA-110329	0	22	1	1	0
CLEC7A (Dectin-1) induces NFAT activation	R-HSA-5607763	0	10	1	1	0
CLEC7A/inflammasome pathway	R-HSA-5660668	0	6	1	1	0
Co-inhibition by CTLA4	R-HSA-389513	0	21	1	1	0
Co-inhibition by PD-1	R-HSA-389948	0	22	1	1	0
Cobalamin (Cbl) metabolism	R-HSA-9759218	0	0	1	1	0
Cobalamin (Cbl, vitamin B12) transport and metabolism	R-HSA-196741	0	5	1	1	0
Coenzyme A biosynthesis	R-HSA-196783	0	0	1	1	0
Cohesin Loading onto Chromatin	R-HSA-2470946	0	8	1	1	0
Collagen biosynthesis and modifying enzymes	R-HSA-1650814	0	31	1	1	0
Collagen chain trimerization	R-HSA-8948216	0	24	1	1	0
Collagen degradation	R-HSA-1442490	0	47	1	1	0
Collagen formation	R-HSA-1474290	0	48	1	1	0
Common Pathway of Fibrin Clot Formation	R-HSA-140875	0	21	1	1	0
Competing endogenous RNAs (ceRNAs) regulate PTEN translation	R-HSA-8948700	0	2	1	1	0
Complement cascade	R-HSA-166658	0	45	1	1	0
Complex I biogenesis	R-HSA-6799198	0	11	1	1	0
Complex III assembly	R-HSA-9865881	0	4	1	1	0
Complex IV assembly	R-HSA-9864848	0	2	1	1	0
Condensation of Prometaphase Chromosomes	R-HSA-2514853	0	11	1	1	0
Condensation of Prophase Chromosomes	R-HSA-2299718	0	20	1	1	0
Conjugation of benzoate with glycine	R-HSA-177135	0	0	1	1	0
Conjugation of carboxylic acids	R-HSA-159424	0	0	1	1	0
Conjugation of salicylate with glycine	R-HSA-177128	0	0	1	1	0
Constitutive Signaling by NOTCH1 HD Domain Mutants	R-HSA-2691232	0	14	1	1	0
Constitutive Signaling by NOTCH1 HD+PEST Domain Mutants	R-HSA-2894862	0	55	1	1	0
Constitutive Signaling by NOTCH1 PEST Domain Mutants	R-HSA-2644606	0	55	1	1	0
Constitutive Signaling by NOTCH1 t(7;9)(NOTCH1:M1580_K2555) Translocation Mutant	R-HSA-2660826	0	7	1	1	0
Conversion from APC/C:Cdc20 to APC/C:Cdh1 in late anaphase	R-HSA-176407	0	18	1	1	0
Cooperation of PDCL (PhLP1) and TRiC/CCT in G-protein beta folding	R-HSA-6814122	0	29	1	1	0
Cooperation of Prefoldin and TriC/CCT in actin and tubulin folding	R-HSA-389958	0	18	1	1	0
COPI-dependent Golgi-to-ER retrograde traffic	R-HSA-6811434	0	44	1	1	0
COPI-independent Golgi-to-ER retrograde traffic	R-HSA-6811436	0	31	1	1	0
COPI-mediated anterograde transport	R-HSA-6807878	0	48	1	1	0
COPII-mediated vesicle transport	R-HSA-204005	0	25	1	1	0
Creatine metabolism	R-HSA-71288	0	4	1	1	0
Creation of C4 and C2 activators	R-HSA-166786	0	9	1	1	0
CREB3 factors activate genes	R-HSA-8874211	0	8	1	1	0
Cristae formation	R-HSA-8949613	0	3	1	1	0
CRMPs in Sema3A signaling	R-HSA-399956	0	14	1	1	0
Cross-presentation of particulate exogenous antigens (phagosomes)	R-HSA-1236973	0	8	1	1	0
Cross-presentation of soluble exogenous antigens (endosomes)	R-HSA-1236978	0	38	1	1	0
Crosslinking of collagen fibrils	R-HSA-2243919	0	10	1	1	0
CS/DS degradation	R-HSA-2024101	0	7	1	1	0
CTNNB1 S33 mutants aren't phosphorylated	R-HSA-5358747	0	15	1	1	0
CTNNB1 S37 mutants aren't phosphorylated	R-HSA-5358749	0	15	1	1	0
CTNNB1 S45 mutants aren't phosphorylated	R-HSA-5358751	0	15	1	1	0
CTNNB1 T41 mutants aren't phosphorylated	R-HSA-5358752	0	15	1	1	0
Cyclin A/B1/B2 associated events during G2/M transition	R-HSA-69273	0	27	1	1	0
Cyclin A:Cdk2-associated events at S phase entry	R-HSA-69656	0	72	1	1	0
Cyclin E associated events during G1/S transition	R-HSA-69202	0	70	1	1	0
CYP2E1 reactions	R-HSA-211999	0	4	1	1	0
Cytochrome P450 - arranged by substrate type	R-HSA-211897	0	33	1	1	0
Cytosolic sensors of pathogen-associated DNA	R-HSA-1834949	0	55	1	1	0
Cytosolic sulfonation of small molecules	R-HSA-156584	0	5	1	1	0
Cytosolic tRNA aminoacylation	R-HSA-379716	0	11	1	1	0
DARPP-32 events	R-HSA-180024	0	24	1	1	0
DCC mediated attractive signaling	R-HSA-418885	0	11	1	1	0
DDX58/IFIH1-mediated induction of interferon-alpha/beta	R-HSA-168928	0	76	1	1	0
Deactivation of the beta-catenin transactivating complex	R-HSA-3769402	0	37	1	1	0
Deadenylation-dependent mRNA decay	R-HSA-429914	0	26	1	1	0
Deadenylation of mRNA	R-HSA-429947	0	12	1	1	0
Dectin-1 mediated noncanonical NF-kB signaling	R-HSA-5607761	0	49	1	1	0
Dectin-2 family	R-HSA-5621480	0	11	1	1	0
Defective B3GALT6 causes EDSP2 and SEMDJL1	R-HSA-4420332	0	13	1	1	0
Defective B3GALTL causes PpS	R-HSA-5083635	0	8	1	1	0
Defective B3GAT3 causes JDSSDHD	R-HSA-3560801	0	13	1	1	0
Defective B4GALT1 causes B4GALT1-CDG (CDG-2d)	R-HSA-3656244	0	3	1	1	0
Defective B4GALT7 causes EDS, progeroid type	R-HSA-3560783	0	13	1	1	0
Defective binding of RB1 mutants to E2F1,(E2F2, E2F3)	R-HSA-9661069	0	17	1	1	0
Defective binding of VWF variant to GPIb:IX:V	R-HSA-9846298	0	7	1	1	0
Defective C1GALT1C1 causes TNPS	R-HSA-5083632	0	6	1	1	0
Defective CFTR causes cystic fibrosis	R-HSA-5678895	0	39	1	1	0
Defective CHST14 causes EDS, musculocontractural type	R-HSA-3595174	0	4	1	1	0
Defective CHST3 causes SEDCJD	R-HSA-3595172	0	4	1	1	0
Defective CHST6 causes MCDC1	R-HSA-3656225	0	2	1	1	0
Defective CHSY1 causes TPBS	R-HSA-3595177	0	4	1	1	0
Defective CSF2RA causes SMDP4	R-HSA-5688890	0	7	1	1	0
Defective CSF2RB causes SMDP5	R-HSA-5688849	0	7	1	1	0
Defective EXT1 causes exostoses 1, TRPS2 and CHDS	R-HSA-3656253	0	9	1	1	0
Defective EXT2 causes exostoses 2	R-HSA-3656237	0	9	1	1	0
Defective F9 activation	R-HSA-9673221	0	6	1	1	0
Defective factor IX causes hemophilia B	R-HSA-9668250	0	9	1	1	0
Defective factor VIII causes hemophilia A	R-HSA-9662001	0	5	1	1	0
Defective GALNT12 causes CRCS1	R-HSA-5083636	0	6	1	1	0
Defective GALNT3 causes HFTC	R-HSA-5083625	0	6	1	1	0
Defective HDR through Homologous Recombination Repair (HRR) due to PALB2 loss of BRCA1 binding function	R-HSA-9704331	0	18	1	1	0
Defective HDR through Homologous Recombination Repair (HRR) due to PALB2 loss of BRCA2/RAD51/RAD51C binding function	R-HSA-9704646	0	18	1	1	0
Defective HLCS causes multiple carboxylase deficiency	R-HSA-3371599	0	3	1	1	0
Defective homologous recombination repair (HRR) due to BRCA1 loss of function	R-HSA-9701192	0	18	1	1	0
Defective homologous recombination repair (HRR) due to BRCA2 loss of function	R-HSA-9701190	0	32	1	1	0
Defective homologous recombination repair (HRR) due to PALB2 loss of function	R-HSA-9701193	0	18	1	1	0
Defective pyroptosis	R-HSA-9710421	0	20	1	1	0
Defective RIPK1-mediated regulated necrosis	R-HSA-9693928	0	7	1	1	0
Defective ST3GAL3 causes MCT12 and EIEE15	R-HSA-3656243	0	2	1	1	0
Defective TPR may confer susceptibility towards thyroid papillary carcinoma (TPC)	R-HSA-5619107	0	25	1	1	0
Defects in biotin (Btn) metabolism	R-HSA-3323169	0	3	1	1	0
Defects in cobalamin (B12) metabolism	R-HSA-3296469	0	0	1	1	0
Defects in vitamin and cofactor metabolism	R-HSA-3296482	0	3	1	1	0
Defects of contact activation system (CAS) and kallikrein/kinin system (KKS)	R-HSA-9651496	0	14	1	1	0
Defects of platelet adhesion to exposed collagen	R-HSA-9823587	0	8	1	1	0
Defensins	R-HSA-1461973	0	11	1	1	0
Degradation of AXIN	R-HSA-4641257	0	42	1	1	0
Degradation of beta-catenin by the destruction complex	R-HSA-195253	0	70	1	1	0
Degradation of CRY and PER proteins	R-HSA-9932298	0	47	1	1	0
Degradation of cysteine and homocysteine	R-HSA-1614558	0	2	1	1	0
Degradation of DVL	R-HSA-4641258	0	43	1	1	0
Degradation of GLI1 by the proteasome	R-HSA-5610780	0	47	1	1	0
Degradation of GLI2 by the proteasome	R-HSA-5610783	0	47	1	1	0
Degradation of the extracellular matrix	R-HSA-1474228	0	91	1	1	0
Depolymerization of the Nuclear Lamina	R-HSA-4419969	0	10	1	1	0
Deposition of new CENPA-containing nucleosomes at the centromere	R-HSA-606279	0	18	1	1	0
Depurination	R-HSA-73927	0	17	1	1	0
Depyrimidination	R-HSA-73928	0	22	1	1	0
Deregulated CDK5 triggers multiple neurodegenerative pathways in Alzheimer's disease models	R-HSA-8862803	0	21	1	1	0
Dermatan sulfate biosynthesis	R-HSA-2022923	0	4	1	1	0
Detoxification of Reactive Oxygen Species	R-HSA-3299685	0	26	1	1	0
Developmental Cell Lineages	R-HSA-9734767	0	28	1	1	0
Developmental Cell Lineages of the Exocrine Pancreas	R-HSA-9820448	0	28	1	1	0
Developmental Lineage of Pancreatic Ductal Cells	R-HSA-9925563	0	23	1	1	0
DEx/H-box helicases activate type I IFN and inflammatory cytokines production	R-HSA-3134963	0	7	1	1	0
Digestion	R-HSA-8935690	0	8	1	1	0
Digestion and absorption	R-HSA-8963743	0	9	1	1	0
Digestion of dietary carbohydrate	R-HSA-189085	0	2	1	1	0
Digestion of dietary lipid	R-HSA-192456	0	1	1	1	0
Dimerization of procaspase-8	R-HSA-69416	0	11	1	1	0
Diseases associated with glycosaminoglycan metabolism	R-HSA-3560782	0	16	1	1	0
Diseases associated with glycosylation precursor biosynthesis	R-HSA-5609975	0	7	1	1	0
Diseases associated with N-glycosylation of proteins	R-HSA-3781860	0	2	1	1	0
Diseases associated with O-glycosylation of proteins	R-HSA-3906995	0	21	1	1	0
Diseases associated with surfactant metabolism	R-HSA-5687613	0	8	1	1	0
Diseases associated with the TLR signaling cascade	R-HSA-5602358	0	31	1	1	0
Diseases associated with visual transduction	R-HSA-2474795	0	3	1	1	0
Diseases of branched-chain amino acid catabolism	R-HSA-9865118	0	5	1	1	0
Diseases of carbohydrate metabolism	R-HSA-5663084	0	20	1	1	0
Diseases of DNA Double-Strand Break Repair	R-HSA-9675136	0	32	1	1	0
Diseases of DNA repair	R-HSA-9675135	0	40	1	1	0
Diseases of glycosylation	R-HSA-3781865	0	45	1	1	0
Diseases of hemostasis	R-HSA-9671793	0	17	1	1	0
Diseases of Immune System	R-HSA-5260271	0	31	1	1	0
Diseases of metabolism	R-HSA-5668914	0	99	1	1	0
Diseases of mitotic cell cycle	R-HSA-9675126	0	36	1	1	0
Diseases of the neuronal system	R-HSA-9675143	0	3	1	1	0
Disorders of Developmental Biology	R-HSA-9675151	0	11	1	1	0
Disorders of Nervous System Development	R-HSA-9697154	0	11	1	1	0
Disorders of transmembrane transporters	R-HSA-5619115	0	94	1	1	0
Dissolution of Fibrin Clot	R-HSA-75205	0	12	1	1	0
DNA Damage Recognition in GG-NER	R-HSA-5696394	0	21	1	1	0
DNA Damage Reversal	R-HSA-73942	0	2	1	1	0
DNA methylation	R-HSA-5334118	0	13	1	1	0
DNA replication initiation	R-HSA-68952	0	6	1	1	0
DNA Replication Pre-Initiation	R-HSA-69002	0	91	1	1	0
Dopamine Neurotransmitter Release Cycle	R-HSA-212676	0	14	1	1	0
Downregulation of ERBB2:ERBB3 signaling	R-HSA-1358803	0	13	1	1	0
Drug ADME	R-HSA-9748784	0	39	1	1	0
E2F-enabled inhibition of pre-replication complex formation	R-HSA-113507	0	6	1	1	0
E2F mediated regulation of DNA replication	R-HSA-113510	0	19	1	1	0
Early SARS-CoV-2 Infection Events	R-HSA-9772572	0	28	1	1	0
ECM proteoglycans	R-HSA-3000178	0	65	1	1	0
Effects of PIP2 hydrolysis	R-HSA-114508	0	16	1	1	0
EGFR downregulation	R-HSA-182971	0	30	1	1	0
EGFR interacts with phospholipase C-gamma	R-HSA-212718	0	9	1	1	0
EGFR Transactivation by Gastrin	R-HSA-2179392	0	9	1	1	0
EGR2 and SOX10-mediated initiation of Schwann cell myelination	R-HSA-9619665	0	23	1	1	0
Eicosanoids	R-HSA-211979	0	3	1	1	0
Elastic fibre formation	R-HSA-1566948	0	30	1	1	0
Elevation of cytosolic Ca2+ levels	R-HSA-139853	0	10	1	1	0
EML4 and NUDC in mitotic spindle formation	R-HSA-9648025	0	72	1	1	0
Endogenous sterols	R-HSA-211976	0	18	1	1	0
Endosomal Sorting Complex Required For Transport (ESCRT)	R-HSA-917729	0	14	1	1	0
Enhanced binding of GP1BA variant to VWF multimer:collagen	R-HSA-9845620	0	7	1	1	0
eNOS activation	R-HSA-203615	0	7	1	1	0
EPHA-mediated growth cone collapse	R-HSA-3928663	0	25	1	1	0
EPHB-mediated forward signaling	R-HSA-3928662	0	42	1	1	0
Ephrin signaling	R-HSA-3928664	0	19	1	1	0
Epithelial-Mesenchymal Transition (EMT) during gastrulation	R-HSA-9758919	0	7	1	1	0
ER-Phagosome pathway	R-HSA-1236974	0	73	1	1	0
ER Quality Control Compartment (ERQC)	R-HSA-901032	0	7	1	1	0
ER to Golgi Anterograde Transport	R-HSA-199977	0	65	1	1	0
ERBB2 Activates PTK6 Signaling	R-HSA-8847993	0	13	1	1	0
ERBB2 Regulates Cell Motility	R-HSA-6785631	0	15	1	1	0
ERCC6 (CSB) and EHMT2 (G9a) positively regulate rRNA expression	R-HSA-427389	0	21	1	1	0
Erythrocytes take up carbon dioxide and release oxygen	R-HSA-1237044	0	6	1	1	0
Erythrocytes take up oxygen and release carbon dioxide	R-HSA-1247673	0	6	1	1	0
Erythropoietin activates Phospholipase C gamma (PLCG)	R-HSA-9027277	0	7	1	1	0
Erythropoietin activates RAS	R-HSA-9027284	0	14	1	1	0
Erythropoietin activates STAT5	R-HSA-9027283	0	7	1	1	0
Establishment of Sister Chromatid Cohesion	R-HSA-2468052	0	9	1	1	0
Estrogen biosynthesis	R-HSA-193144	0	2	1	1	0
Ethanol oxidation	R-HSA-71384	0	5	1	1	0
Eukaryotic Translation Elongation	R-HSA-156842	0	77	1	1	0
Eukaryotic Translation Initiation	R-HSA-72613	0	103	1	1	0
Eukaryotic Translation Termination	R-HSA-72764	0	73	1	1	0
Evasion by RSV of host interferon responses	R-HSA-9833109	0	34	1	1	0
Export of Viral Ribonucleoproteins from Nucleus	R-HSA-168274	0	26	1	1	0
Expression and translocation of olfactory receptors	R-HSA-9752946	0	4	1	1	0
Extracellular matrix organization	R-HSA-1474244	0	218	1	1	0
Fanconi Anemia Pathway	R-HSA-6783310	0	31	1	1	0
FASTK family proteins regulate processing and stability of mitochondrial RNAs	R-HSA-9837092	0	1	1	1	0
Fatty acids	R-HSA-211935	0	5	1	1	0
Fatty Acids bound to GPR40 (FFAR1) regulate insulin secretion	R-HSA-434316	0	8	1	1	0
Fatty acyl-CoA biosynthesis	R-HSA-75105	0	10	1	1	0
FBXL7 down-regulates AURKA during mitotic entry and in early mitosis	R-HSA-8854050	0	40	1	1	0
FCERI mediated Ca+2 mobilization	R-HSA-2871809	0	30	1	1	0
FCGR activation	R-HSA-2029481	0	12	1	1	0
Fertilization	R-HSA-1187000	0	5	1	1	0
FGFR1 ligand binding and activation	R-HSA-190242	0	16	1	1	0
FGFR1b ligand binding and activation	R-HSA-190370	0	7	1	1	0
FGFR1c ligand binding and activation	R-HSA-190373	0	12	1	1	0
FGFR2 alternative splicing	R-HSA-6803529	0	22	1	1	0
FGFR2 ligand binding and activation	R-HSA-190241	0	18	1	1	0
FGFR2 mutant receptor activation	R-HSA-1839126	0	33	1	1	0
FGFR2b ligand binding and activation	R-HSA-190377	0	8	1	1	0
FGFR2c ligand binding and activation	R-HSA-190375	0	13	1	1	0
FGFR3 ligand binding and activation	R-HSA-190239	0	12	1	1	0
FGFR3 mutant receptor activation	R-HSA-2033514	0	12	1	1	0
FGFR3b ligand binding and activation	R-HSA-190371	0	7	1	1	0
FGFR3c ligand binding and activation	R-HSA-190372	0	12	1	1	0
FGFR4 ligand binding and activation	R-HSA-190322	0	14	1	1	0
FGFRL1 modulation of FGFR1 signaling	R-HSA-5658623	0	12	1	1	0
Fibronectin matrix formation	R-HSA-1566977	0	4	1	1	0
FLT3 signaling by CBL mutants	R-HSA-9706377	0	7	1	1	0
FLT3 signaling through SRC family kinases	R-HSA-9706374	0	6	1	1	0
Folding of actin by CCT/TriC	R-HSA-390450	0	3	1	1	0
Formation of a pool of free 40S subunits	R-HSA-72689	0	85	1	1	0
Formation of ATP by chemiosmotic coupling	R-HSA-163210	0	2	1	1	0
Formation of Fibrin Clot (Clotting Cascade)	R-HSA-140877	0	38	1	1	0
Formation of HIV-1 elongation complex containing HIV-1 Tat	R-HSA-167200	0	40	1	1	0
Formation of HIV elongation complex in the absence of HIV Tat	R-HSA-167152	0	42	1	1	0
Formation of Incision Complex in GG-NER	R-HSA-5696395	0	39	1	1	0
Formation of intermediate mesoderm	R-HSA-9761174	0	7	1	1	0
Formation of neuronal progenitor and neuronal BAF (npBAF and nBAF)	R-HSA-9934037	0	16	1	1	0
Formation of paraxial mesoderm	R-HSA-9793380	0	54	1	1	0
Formation of RNA Pol II elongation complex	R-HSA-112382	0	46	1	1	0
Formation of TC-NER Pre-Incision Complex	R-HSA-6781823	0	39	1	1	0
Formation of the anterior neural plate	R-HSA-9823739	0	8	1	1	0
Formation of the beta-catenin:TCF transactivating complex	R-HSA-201722	0	36	1	1	0
Formation of the canonical BAF (cBAF) complex	R-HSA-9933937	0	11	1	1	0
Formation of the cornified envelope	R-HSA-6809371	0	29	1	1	0
Formation of the dystrophin-glycoprotein complex (DGC)	R-HSA-9913351	0	24	1	1	0
Formation of the Early Elongation Complex	R-HSA-113418	0	32	1	1	0
Formation of the Editosome	R-HSA-75094	0	2	1	1	0
Formation of the embryonic stem cell BAF (esBAF) complex	R-HSA-9933946	0	13	1	1	0
Formation of the HIV-1 Early Elongation Complex	R-HSA-167158	0	32	1	1	0
Formation of the nephric duct	R-HSA-9830364	0	12	1	1	0
Formation of the non-canonical BAF (ncBAF) complex	R-HSA-9933947	0	10	1	1	0
Formation of the polybromo-BAF (pBAF) complex	R-HSA-9933939	0	12	1	1	0
Formation of the posterior neural plate	R-HSA-9832991	0	8	1	1	0
Formation of the ternary complex, and subsequently, the 43S complex	R-HSA-72695	0	50	1	1	0
Formation of the ureteric bud	R-HSA-9830674	0	19	1	1	0
Formation of tubulin folding intermediates by CCT/TriC	R-HSA-389960	0	15	1	1	0
Formation of WDR5-containing histone-modifying complexes	R-HSA-9772755	0	23	1	1	0
Formyl peptide receptors bind formyl peptides and many other ligands	R-HSA-444473	0	8	1	1	0
FOXO-mediated transcription of cell death genes	R-HSA-9614657	0	16	1	1	0
Free fatty acids regulate insulin secretion	R-HSA-400451	0	11	1	1	0
FRS-mediated FGFR1 signaling	R-HSA-5654693	0	23	1	1	0
FRS-mediated FGFR2 signaling	R-HSA-5654700	0	25	1	1	0
FRS-mediated FGFR3 signaling	R-HSA-5654706	0	20	1	1	0
FRS-mediated FGFR4 signaling	R-HSA-5654712	0	22	1	1	0
Fructose metabolism	R-HSA-5652084	0	5	1	1	0
Fusion and Uncoating of the Influenza Virion	R-HSA-168270	0	0	1	1	0
Fusion of the Influenza Virion to the Host Cell Endosome	R-HSA-168288	0	0	1	1	0
G-protein activation	R-HSA-202040	0	24	1	1	0
G-protein beta:gamma signalling	R-HSA-397795	0	32	1	1	0
G alpha (12/13) signalling events	R-HSA-416482	0	72	1	1	0
G beta:gamma signalling through BTK	R-HSA-8964315	0	18	1	1	0
G beta:gamma signalling through CDC42	R-HSA-8964616	0	20	1	1	0
G beta:gamma signalling through PI3Kgamma	R-HSA-392451	0	25	1	1	0
G beta:gamma signalling through PLC beta	R-HSA-418217	0	20	1	1	0
G protein gated Potassium channels	R-HSA-1296059	0	22	1	1	0
G0 and Early G1	R-HSA-1538133	0	24	1	1	0
G1/S-Specific Transcription	R-HSA-69205	0	26	1	1	0
G1/S Transition	R-HSA-69206	0	113	1	1	0
G2/M DNA replication checkpoint	R-HSA-69478	0	7	1	1	0
GABA synthesis, release, reuptake and degradation	R-HSA-888590	0	14	1	1	0
Gain-of-function MRAS complexes activate RAF signaling	R-HSA-9726842	0	8	1	1	0
Galactose catabolism	R-HSA-70370	0	4	1	1	0
Gamma-carboxylation of protein precursors	R-HSA-159740	0	9	1	1	0
Gamma-carboxylation, transport, and amino-terminal cleavage of proteins	R-HSA-159854	0	10	1	1	0
Gamma carboxylation, hypusinylation, hydroxylation, and arylsulfatase activation	R-HSA-163841	0	25	1	1	0
Gap junction assembly	R-HSA-190861	0	19	1	1	0
GDP-fucose biosynthesis	R-HSA-6787639	0	0	1	1	0
Gene Silencing by RNA	R-HSA-211000	0	57	1	1	0
Generation of second messenger molecules	R-HSA-202433	0	30	1	1	0
GLI proteins bind promoters of Hh responsive genes to promote transcription	R-HSA-5635851	0	7	1	1	0
GLI3 is processed to GLI3R by the proteasome	R-HSA-5610785	0	47	1	1	0
Glucocorticoid biosynthesis	R-HSA-194002	0	6	1	1	0
Gluconeogenesis	R-HSA-70263	0	15	1	1	0
Glucuronidation	R-HSA-156588	0	3	1	1	0
Glutamate and glutamine metabolism	R-HSA-8964539	0	4	1	1	0
Glutamate binding, activation of AMPA receptors and synaptic plasticity	R-HSA-399721	0	27	1	1	0
Glutamate Neurotransmitter Release Cycle	R-HSA-210500	0	15	1	1	0
Glutathione conjugation	R-HSA-156590	0	10	1	1	0
Glutathione synthesis and recycling	R-HSA-174403	0	3	1	1	0
Glycerophospholipid biosynthesis	R-HSA-1483206	0	48	1	1	0
Glycerophospholipid catabolism	R-HSA-6814848	0	1	1	1	0
Glycine degradation	R-HSA-6783984	0	1	1	1	0
Glycogen breakdown (glycogenolysis)	R-HSA-70221	0	11	1	1	0
Glycogen metabolism	R-HSA-8982491	0	20	1	1	0
Glycogen storage diseases	R-HSA-3229121	0	11	1	1	0
Glycogen synthesis	R-HSA-3322077	0	10	1	1	0
Glycoprotein hormones	R-HSA-209822	0	10	1	1	0
Glycosaminoglycan metabolism	R-HSA-1630316	0	32	1	1	0
Glycosphingolipid biosynthesis	R-HSA-9840309	0	3	1	1	0
Glycosphingolipid transport	R-HSA-9845576	0	1	1	1	0
Glyoxylate metabolism and glycine degradation	R-HSA-389661	0	2	1	1	0
Golgi-to-ER retrograde transport	R-HSA-8856688	0	61	1	1	0
GP1b-IX-V activation signalling	R-HSA-430116	0	12	1	1	0
GRB2 events in EGFR signaling	R-HSA-179812	0	13	1	1	0
GRB2 events in ERBB2 signaling	R-HSA-1963640	0	16	1	1	0
GRB2:SOS provides linkage to MAPK signaling for Integrins	R-HSA-354194	0	15	1	1	0
GSK3B and BTRC:CUL1-mediated-degradation of NFE2L2	R-HSA-9762114	0	42	1	1	0
GTP hydrolysis and joining of the 60S ribosomal subunit	R-HSA-72706	0	96	1	1	0
HATs acetylate histones	R-HSA-3214847	0	52	1	1	0
HCMV Late Events	R-HSA-9610379	0	41	1	1	0
HDACs deacetylate histones	R-HSA-3214815	0	32	1	1	0
HDL assembly	R-HSA-8963896	0	7	1	1	0
HDL remodeling	R-HSA-8964058	0	10	1	1	0
HDMs demethylate histones	R-HSA-3214842	0	17	1	1	0
Hedgehog 'on' state	R-HSA-5632684	0	68	1	1	0
Hedgehog ligand biogenesis	R-HSA-5358346	0	47	1	1	0
Heme biosynthesis	R-HSA-189451	0	5	1	1	0
Heme degradation	R-HSA-189483	0	10	1	1	0
Heparan sulfate/heparin (HS-GAG) metabolism	R-HSA-1638091	0	18	1	1	0
Hh mutants abrogate ligand secretion	R-HSA-5387390	0	43	1	1	0
Hh mutants are degraded by ERAD	R-HSA-5362768	0	40	1	1	0
Highly calcium permeable nicotinic acetylcholine receptors	R-HSA-629597	0	1	1	1	0
Highly calcium permeable postsynaptic nicotinic acetylcholine receptors	R-HSA-629594	0	2	1	1	0
Highly sodium permeable postsynaptic acetylcholine nicotinic receptors	R-HSA-629587	0	1	1	1	0
Histidine catabolism	R-HSA-70921	0	1	1	1	0
HIV elongation arrest and recovery	R-HSA-167287	0	31	1	1	0
HIV Transcription Elongation	R-HSA-167169	0	40	1	1	0
HIV Transcription Initiation	R-HSA-167161	0	35	1	1	0
Homologous DNA Pairing and Strand Exchange	R-HSA-5693579	0	33	1	1	0
Hormone ligand-binding receptors	R-HSA-375281	0	12	1	1	0
HS-GAG biosynthesis	R-HSA-2022928	0	9	1	1	0
HS-GAG degradation	R-HSA-2024096	0	13	1	1	0
HSF1-dependent transactivation	R-HSA-3371571	0	32	1	1	0
HSF1 activation	R-HSA-3371511	0	25	1	1	0
HSP90 chaperone cycle for steroid hormone receptors (SHR) in the presence of ligand	R-HSA-3371497	0	41	1	1	0
HuR (ELAVL1) binds and stabilizes mRNA	R-HSA-450520	0	9	1	1	0
Hyaluronan metabolism	R-HSA-2142845	0	8	1	1	0
Hyaluronan uptake and degradation	R-HSA-2160916	0	6	1	1	0
Hydrolysis of LPC	R-HSA-1483115	0	4	1	1	0
IkBA variant leads to EDA-ID	R-HSA-5603029	0	7	1	1	0
IKK complex recruitment mediated by RIP1	R-HSA-937041	0	23	1	1	0
IL-6-type cytokine receptor ligand interactions	R-HSA-6788467	0	17	1	1	0
Immunoregulatory interactions between a Lymphoid and a non-Lymphoid cell	R-HSA-198933	0	89	1	1	0
Impaired BRCA2 binding to PALB2	R-HSA-9709603	0	17	1	1	0
Impaired BRCA2 binding to RAD51	R-HSA-9709570	0	30	1	1	0
Inactivation of APC/C via direct inhibition of the APC/C complex	R-HSA-141430	0	19	1	1	0
Inactivation of CDC42 and RAC1	R-HSA-428543	0	8	1	1	0
Inactivation, recovery and regulation of the phototransduction cascade	R-HSA-2514859	0	26	1	1	0
Incretin synthesis, secretion, and inactivation	R-HSA-400508	0	23	1	1	0
Induction of Cell-Cell Fusion	R-HSA-9733458	0	5	1	1	0
Influenza Viral RNA Transcription and Replication	R-HSA-168273	0	111	1	1	0
Inhibition of voltage gated Ca2+ channels via Gbeta/gamma subunits	R-HSA-997272	0	22	1	1	0
Inhibition of DNA recombination at telomere	R-HSA-9670095	0	29	1	1	0
Inhibition of replication initiation of damaged DNA by RB1/E2F1	R-HSA-113501	0	13	1	1	0
Inhibition of Signaling by Overexpressed EGFR	R-HSA-5638303	0	8	1	1	0
Inhibition of the proteolytic activity of APC/C required for the onset of anaphase by mitotic spindle checkpoint components	R-HSA-141405	0	19	1	1	0
Initial triggering of complement	R-HSA-166663	0	17	1	1	0
Initiation of Nuclear Envelope (NE) Reformation	R-HSA-2995383	0	15	1	1	0
InlA-mediated entry of Listeria monocytogenes into host cells	R-HSA-8876493	0	9	1	1	0
InlB-mediated entry of Listeria monocytogenes into host cell	R-HSA-8875360	0	14	1	1	0
Inositol phosphate metabolism	R-HSA-1483249	0	21	1	1	0
Insertion of tail-anchored proteins into the endoplasmic reticulum membrane	R-HSA-9609523	0	12	1	1	0
Insulin-like Growth Factor-2 mRNA Binding Proteins (IGF2BPs/IMPs/VICKZs) bind RNA	R-HSA-428359	0	6	1	1	0
Insulin processing	R-HSA-264876	0	14	1	1	0
Insulin receptor recycling	R-HSA-77387	0	16	1	1	0
Integration of viral DNA into host genomic DNA	R-HSA-175567	0	3	1	1	0
Integrin cell surface interactions	R-HSA-216083	0	74	1	1	0
Integrin signaling	R-HSA-354192	0	27	1	1	0
Interaction between L1 and Ankyrins	R-HSA-445095	0	19	1	1	0
Interaction With Cumulus Cells And The Zona Pellucida	R-HSA-2534343	0	2	1	1	0
Interactions of Rev with host cellular proteins	R-HSA-177243	0	30	1	1	0
Interactions of Vpr with host cellular proteins	R-HSA-176033	0	30	1	1	0
Interconversion of nucleotide di- and triphosphates	R-HSA-499943	0	15	1	1	0
Interferon alpha/beta signaling	R-HSA-909733	0	61	1	1	0
Interleukin-1 processing	R-HSA-448706	0	9	1	1	0
Interleukin-18 signaling	R-HSA-9012546	0	8	1	1	0
Interleukin-36 pathway	R-HSA-9014826	0	6	1	1	0
Intra-Golgi and retrograde Golgi-to-ER traffic	R-HSA-6811442	0	80	1	1	0
Intra-Golgi traffic	R-HSA-6811438	0	13	1	1	0
Intraflagellar transport	R-HSA-5620924	0	21	1	1	0
Intrinsic Pathway of Fibrin Clot Formation	R-HSA-140837	0	23	1	1	0
Inwardly rectifying K+ channels	R-HSA-1296065	0	25	1	1	0
Ion channel transport	R-HSA-983712	0	83	1	1	0
Ion homeostasis	R-HSA-5578775	0	29	1	1	0
Ion transport by P-type ATPases	R-HSA-936837	0	16	1	1	0
Ionotropic activity of kainate receptors	R-HSA-451306	0	7	1	1	0
IRAK1 recruits IKK complex	R-HSA-937039	0	14	1	1	0
IRAK1 recruits IKK complex upon TLR7/8 or 9 stimulation	R-HSA-975144	0	14	1	1	0
IRAK2 mediated activation of TAK1 complex	R-HSA-937042	0	10	1	1	0
IRAK2 mediated activation of TAK1 complex upon TLR7/8 or 9 stimulation	R-HSA-975163	0	15	1	1	0
IRAK4 deficiency (TLR2/4)	R-HSA-5603041	0	18	1	1	0
IRE1alpha activates chaperones	R-HSA-381070	0	26	1	1	0
IRF3-mediated induction of type I IFN	R-HSA-3270619	0	10	1	1	0
Iron uptake and transport	R-HSA-917937	0	34	1	1	0
Josephin domain DUBs	R-HSA-5689877	0	8	1	1	0
Keratan sulfate biosynthesis	R-HSA-2022854	0	3	1	1	0
Keratan sulfate degradation	R-HSA-2022857	0	5	1	1	0
Keratan sulfate/keratin metabolism	R-HSA-1638074	0	6	1	1	0
Keratinization	R-HSA-6805567	0	29	1	1	0
Ketone body metabolism	R-HSA-74182	0	2	1	1	0
Kidney development	R-HSA-9830369	0	36	1	1	0
Kinesins	R-HSA-983189	0	31	1	1	0
L13a-mediated translational silencing of Ceruloplasmin expression	R-HSA-156827	0	95	1	1	0
Laminin interactions	R-HSA-3000157	0	28	1	1	0
Late endosomal microautophagy	R-HSA-9615710	0	19	1	1	0
Late SARS-CoV-2 Infection Events	R-HSA-9772573	0	28	1	1	0
Latent infection - Other responses of Mtb to phagocytosis	R-HSA-1222499	0	1	1	1	0
LDL remodeling	R-HSA-8964041	0	5	1	1	0
Lectin pathway of complement activation	R-HSA-166662	0	3	1	1	0
Lewis blood group biosynthesis	R-HSA-9037629	0	0	1	1	0
LGI-ADAM interactions	R-HSA-5682910	0	8	1	1	0
Ligand-receptor interactions	R-HSA-5632681	0	8	1	1	0
Lipid particle organization	R-HSA-8964572	0	1	1	1	0
Lipophagy	R-HSA-9613354	0	8	1	1	0
Listeria monocytogenes entry into host cells	R-HSA-8876384	0	19	1	1	0
Long-term potentiation	R-HSA-9620244	0	18	1	1	0
Loss of function of MECP2 in Rett syndrome	R-HSA-9005891	0	11	1	1	0
Loss of MECP2 binding ability to the NCoR/SMRT complex	R-HSA-9022537	0	5	1	1	0
Loss of Nlp from mitotic centrosomes	R-HSA-380259	0	40	1	1	0
Loss of proteins required for interphase microtubule organization from the centrosome	R-HSA-380284	0	40	1	1	0
LTC4-CYSLTR mediated IL4 production	R-HSA-9664535	0	2	1	1	0
Lysine catabolism	R-HSA-71064	0	1	1	1	0
Lysosphingolipid and LPA receptors	R-HSA-419408	0	8	1	1	0
M-decay: degradation of maternal mRNAs by maternally stored factors	R-HSA-9820841	0	26	1	1	0
Major pathway of rRNA processing in the nucleolus and cytosol	R-HSA-6791226	0	91	1	1	0
Malate-aspartate shuttle	R-HSA-9856872	0	2	1	1	0
MAP3K8 (TPL2)-dependent MAPK1/3 activation	R-HSA-5684264	0	16	1	1	0
MAPK3 (ERK1) activation	R-HSA-110056	0	10	1	1	0
MAPK6/MAPK4 signaling	R-HSA-5687128	0	67	1	1	0
MASTL Facilitates Mitotic Progression	R-HSA-2465910	0	7	1	1	0
Maturation of hRSV A proteins	R-HSA-9828806	0	14	1	1	0
Maturation of nucleoprotein_9683610	R-HSA-9683610	0	6	1	1	0
Maturation of nucleoprotein_9694631	R-HSA-9694631	0	10	1	1	0
Maturation of protein 3a_9683673	R-HSA-9683673	0	2	1	1	0
Maturation of protein 3a_9694719	R-HSA-9694719	0	2	1	1	0
Maturation of spike protein_9683686	R-HSA-9683686	0	2	1	1	0
Maturation of spike protein_9694548	R-HSA-9694548	0	8	1	1	0
Maturation of TCA enzymes and regulation of TCA cycle	R-HSA-9854311	0	8	1	1	0
Mechanical load activates signaling by PIEZO1 and integrins in osteocytes	R-HSA-9856532	0	15	1	1	0
Meiosis	R-HSA-1500620	0	43	1	1	0
Meiotic recombination	R-HSA-912446	0	25	1	1	0
Meiotic synapsis	R-HSA-1221632	0	27	1	1	0
Membrane binding and targetting of GAG proteins	R-HSA-174490	0	6	1	1	0
MET activates PTK2 signaling	R-HSA-8874081	0	29	1	1	0
MET activates RAP1 and RAC1	R-HSA-8875555	0	11	1	1	0
MET activates RAS signaling	R-HSA-8851805	0	11	1	1	0
MET promotes cell motility	R-HSA-8875878	0	39	1	1	0
MET Receptor Activation	R-HSA-6806942	0	5	1	1	0
MET receptor recycling	R-HSA-8875656	0	9	1	1	0
Metabolic disorders of biological oxidation enzymes	R-HSA-5579029	0	14	1	1	0
Metabolism of amine-derived hormones	R-HSA-209776	0	13	1	1	0
Metabolism of amino acids and derivatives	R-HSA-71291	0	174	1	1	0
Metabolism of Angiotensinogen to Angiotensins	R-HSA-2022377	0	14	1	1	0
Metabolism of cofactors	R-HSA-8978934	0	11	1	1	0
Metabolism of fat-soluble vitamins	R-HSA-6806667	0	25	1	1	0
Metabolism of folate and pterines	R-HSA-196757	0	2	1	1	0
Metabolism of ingested SeMet, Sec, MeSec into H2Se	R-HSA-2408508	0	2	1	1	0
Metabolism of nitric oxide: NOS3 activation and regulation	R-HSA-202131	0	10	1	1	0
Metabolism of non-coding RNA	R-HSA-194441	0	42	1	1	0
Metabolism of nucleotides	R-HSA-15869	0	31	1	1	0
Metabolism of polyamines	R-HSA-351202	0	38	1	1	0
Metabolism of porphyrins	R-HSA-189445	0	13	1	1	0
Metabolism of vitamins and cofactors	R-HSA-196854	0	62	1	1	0
Metabolism of water-soluble vitamins and cofactors	R-HSA-196849	0	28	1	1	0
Metal ion SLC transporters	R-HSA-425410	0	3	1	1	0
Metal sequestration by antimicrobial proteins	R-HSA-6799990	0	5	1	1	0
Metalloprotease DUBs	R-HSA-5689901	0	19	1	1	0
Metallothioneins bind metals	R-HSA-5661231	0	3	1	1	0
Methionine salvage pathway	R-HSA-1237112	0	2	1	1	0
Methylation	R-HSA-156581	0	4	1	1	0
Microbial modulation of RIPK1-mediated regulated necrosis	R-HSA-9686347	0	4	1	1	0
MicroRNA (miRNA) biogenesis	R-HSA-203927	0	19	1	1	0
Microtubule-dependent trafficking of connexons from Golgi to the plasma membrane	R-HSA-190840	0	15	1	1	0
Mineralocorticoid biosynthesis	R-HSA-193993	0	4	1	1	0
Miro GTPase Cycle	R-HSA-9715370	0	5	1	1	0
Miscellaneous substrates	R-HSA-211958	0	3	1	1	0
Miscellaneous transport and binding events	R-HSA-5223345	0	3	1	1	0
Mitochondrial calcium ion transport	R-HSA-8949215	0	7	1	1	0
Mitochondrial Fatty Acid Beta-Oxidation	R-HSA-77289	0	13	1	1	0
mitochondrial fatty acid beta-oxidation of saturated fatty acids	R-HSA-77286	0	6	1	1	0
mitochondrial fatty acid beta-oxidation of unsaturated fatty acids	R-HSA-77288	0	4	1	1	0
Mitochondrial iron-sulfur cluster biogenesis	R-HSA-1362409	0	4	1	1	0
Mitochondrial protein import	R-HSA-1268020	0	12	1	1	0
Mitochondrial RNA degradation	R-HSA-9836573	0	3	1	1	0
Mitochondrial translation	R-HSA-5368287	0	9	1	1	0
Mitochondrial translation elongation	R-HSA-5389840	0	9	1	1	0
Mitochondrial translation initiation	R-HSA-5368286	0	8	1	1	0
Mitochondrial translation termination	R-HSA-5419276	0	8	1	1	0
Mitochondrial tRNA aminoacylation	R-HSA-379726	0	2	1	1	0
Mitochondrial Uncoupling	R-HSA-166187	0	4	1	1	0
Mitochondrial unfolded protein response (UPRmt)	R-HSA-9841251	0	15	1	1	0
Mitotic Anaphase	R-HSA-68882	0	159	1	1	0
Mitotic Metaphase and Anaphase	R-HSA-2555396	0	160	1	1	0
Mitotic Prometaphase	R-HSA-68877	0	122	1	1	0
Mitotic Spindle Checkpoint	R-HSA-69618	0	70	1	1	0
Mitotic Telophase/Cytokinesis	R-HSA-68884	0	11	1	1	0
Modulation by Mtb of host immune system	R-HSA-9637628	0	6	1	1	0
Modulation of host responses by IFN-stimulated genes	R-HSA-9909505	0	16	1	1	0
Molecules associated with elastic fibres	R-HSA-2129379	0	27	1	1	0
Molybdenum cofactor biosynthesis	R-HSA-947581	0	1	1	1	0
mRNA 3'-end processing	R-HSA-72187	0	38	1	1	0
mRNA Capping	R-HSA-72086	0	26	1	1	0
mRNA decay by 3' to 5' exoribonuclease	R-HSA-429958	0	4	1	1	0
mRNA decay by 5' to 3' exoribonuclease	R-HSA-430039	0	10	1	1	0
mRNA Editing	R-HSA-75072	0	4	1	1	0
mRNA Editing: C to U Conversion	R-HSA-72200	0	2	1	1	0
mRNA Splicing	R-HSA-72172	0	97	1	1	0
mRNA Splicing - Major Pathway	R-HSA-72163	0	96	1	1	0
mRNA Splicing - Minor Pathway	R-HSA-72165	0	33	1	1	0
Mtb iron assimilation by chelation	R-HSA-1222449	0	1	1	1	0
mTORC1-mediated signalling	R-HSA-166208	0	21	1	1	0
Mucopolysaccharidoses	R-HSA-2206281	0	7	1	1	0
Multifunctional anion exchangers	R-HSA-427601	0	2	1	1	0
MyD88 deficiency (TLR2/4)	R-HSA-5602498	0	17	1	1	0
Myoclonic epilepsy of Lafora	R-HSA-3785653	0	8	1	1	0
N-Glycan antennae elongation	R-HSA-975577	0	2	1	1	0
N-glycan antennae elongation in the medial/trans-Golgi	R-HSA-975576	0	5	1	1	0
N-glycan trimming in the ER and Calnexin/Calreticulin cycle	R-HSA-532668	0	15	1	1	0
Na+/Cl- dependent neurotransmitter transporters	R-HSA-442660	0	4	1	1	0
NADE modulates death signalling	R-HSA-205025	0	6	1	1	0
NCAM1 interactions	R-HSA-419037	0	33	1	1	0
Nectin/Necl trans heterodimerization	R-HSA-420597	0	6	1	1	0
Neddylation	R-HSA-8951664	0	113	1	1	0
Nef-mediates down modulation of cell surface receptors by recruiting them to clathrin adapters	R-HSA-164938	0	17	1	1	0
Nef and signal transduction	R-HSA-164944	0	8	1	1	0
Nef Mediated CD4 Down-regulation	R-HSA-167590	0	9	1	1	0
Nef Mediated CD8 Down-regulation	R-HSA-182218	0	7	1	1	0
Nef mediated downregulation of MHC class I complex cell surface expression	R-HSA-164940	0	6	1	1	0
Negative epigenetic regulation of rRNA expression	R-HSA-5250941	0	43	1	1	0
Negative regulation of activity of TFAP2 (AP-2) family transcription factors	R-HSA-8866904	0	6	1	1	0
Negative regulation of FLT3	R-HSA-9706369	0	14	1	1	0
Negative regulation of MET activity	R-HSA-6807004	0	20	1	1	0
Negative regulation of NMDA receptor-mediated neuronal transmission	R-HSA-9617324	0	16	1	1	0
Negative regulation of NOTCH4 signaling	R-HSA-9604323	0	44	1	1	0
Negative regulators of DDX58/IFIH1 signaling	R-HSA-936440	0	30	1	1	0
NEP/NS2 Interacts with the Cellular Export Machinery	R-HSA-168333	0	25	1	1	0
Nephron development	R-HSA-9831926	0	11	1	1	0
Netrin-1 signaling	R-HSA-373752	0	38	1	1	0
Netrin mediated repulsion signals	R-HSA-418886	0	8	1	1	0
Neurexins and neuroligins	R-HSA-6794361	0	29	1	1	0
Neurodegenerative Diseases	R-HSA-8863678	0	21	1	1	0
Neurofascin interactions	R-HSA-447043	0	7	1	1	0
Neurotoxicity of clostridium toxins	R-HSA-168799	0	9	1	1	0
Neurotransmitter clearance	R-HSA-112311	0	6	1	1	0
Neurotransmitter release cycle	R-HSA-112310	0	30	1	1	0
NF-kB activation through FADD/RIP-1 pathway mediated by caspase-8 and -10	R-HSA-933543	0	12	1	1	0
NF-kB is activated and signals survival	R-HSA-209560	0	13	1	1	0
NFE2L2 regulates pentose phosphate pathway genes	R-HSA-9818028	0	6	1	1	0
NFE2L2 regulating anti-oxidant/detoxification enzymes	R-HSA-9818027	0	17	1	1	0
NFE2L2 regulating inflammation associated genes	R-HSA-9818026	0	5	1	1	0
NFE2L2 regulating MDR associated enzymes	R-HSA-9818032	0	8	1	1	0
Nicotinamide salvage	R-HSA-197264	0	3	1	1	0
Nicotinate metabolism	R-HSA-196807	0	7	1	1	0
NIK-->noncanonical NF-kB signaling	R-HSA-5676590	0	46	1	1	0
Nitric oxide stimulates guanylate cyclase	R-HSA-392154	0	14	1	1	0
Non-integrin membrane-ECM interactions	R-HSA-3000171	0	65	1	1	0
Noncanonical activation of NOTCH3	R-HSA-9017802	0	8	1	1	0
Nonhomologous End-Joining (NHEJ)	R-HSA-5693571	0	37	1	1	0
Nonsense-Mediated Decay (NMD)	R-HSA-927802	0	90	1	1	0
Nonsense Mediated Decay (NMD) enhanced by the Exon Junction Complex (EJC)	R-HSA-975957	0	90	1	1	0
Nonsense Mediated Decay (NMD) independent of the Exon Junction Complex (EJC)	R-HSA-975956	0	78	1	1	0
NoRC negatively regulates rRNA expression	R-HSA-427413	0	41	1	1	0
Norepinephrine Neurotransmitter Release Cycle	R-HSA-181430	0	11	1	1	0
Notch-HLH transcription pathway	R-HSA-350054	0	27	1	1	0
NOTCH1 Intracellular Domain Regulates Transcription	R-HSA-2122947	0	44	1	1	0
NOTCH2 Activation and Transmission of Signal to the Nucleus	R-HSA-2979096	0	22	1	1	0
NOTCH3 Activation and Transmission of Signal to the Nucleus	R-HSA-9013507	0	23	1	1	0
NOTCH4 Activation and Transmission of Signal to the Nucleus	R-HSA-9013700	0	11	1	1	0
NR1H2 & NR1H3 regulate gene expression linked to lipogenesis	R-HSA-9029558	0	9	1	1	0
NR1H2 & NR1H3 regulate gene expression to control bile acid homeostasis	R-HSA-9623433	0	8	1	1	0
NR1H2 and NR1H3-mediated signaling	R-HSA-9024446	0	32	1	1	0
NR1H3 & NR1H2 regulate gene expression linked to cholesterol transport and efflux	R-HSA-9029569	0	24	1	1	0
NrCAM interactions	R-HSA-447038	0	6	1	1	0
NS1 Mediated Effects on Host Pathways	R-HSA-168276	0	32	1	1	0
Nuclear Envelope (NE) Reassembly	R-HSA-2995410	0	51	1	1	0
Nuclear Envelope Breakdown	R-HSA-2980766	0	41	1	1	0
Nuclear import of Rev protein	R-HSA-180746	0	27	1	1	0
Nuclear Pore Complex (NPC) Disassembly	R-HSA-3301854	0	29	1	1	0
Nuclear Receptor transcription pathway	R-HSA-383280	0	49	1	1	0
Nuclear RNA decay	R-HSA-9930044	0	12	1	1	0
Nuclear signaling by ERBB4	R-HSA-1251985	0	32	1	1	0
Nucleosome assembly	R-HSA-774815	0	18	1	1	0
Nucleotide-like (purinergic) receptors	R-HSA-418038	0	16	1	1	0
Nucleotide biosynthesis	R-HSA-8956320	0	4	1	1	0
Nucleotide catabolism	R-HSA-8956319	0	7	1	1	0
Nucleotide salvage	R-HSA-8956321	0	6	1	1	0
O-glycosylation of TSR domain-containing proteins	R-HSA-5173214	0	8	1	1	0
O-linked glycosylation	R-HSA-5173105	0	20	1	1	0
O-linked glycosylation of mucins	R-HSA-913709	0	9	1	1	0
O2/CO2 exchange in erythrocytes	R-HSA-1480926	0	6	1	1	0
OAS antiviral response	R-HSA-8983711	0	3	1	1	0
Opsins	R-HSA-419771	0	2	1	1	0
Orc1 removal from chromatin	R-HSA-68949	0	55	1	1	0
Orexin and neuropeptides FF and QRFP bind to their respective receptors	R-HSA-389397	0	8	1	1	0
Organic anion transporters	R-HSA-428643	0	5	1	1	0
Organic cation transport	R-HSA-549127	0	2	1	1	0
Organic cation/anion/zwitterion transport	R-HSA-549132	0	3	1	1	0
Other semaphorin interactions	R-HSA-416700	0	18	1	1	0
Oxygen-dependent proline hydroxylation of Hypoxia-inducible Factor Alpha	R-HSA-1234176	0	49	1	1	0
p130Cas linkage to MAPK signaling for integrins	R-HSA-372708	0	15	1	1	0
P2Y receptors	R-HSA-417957	0	12	1	1	0
p53-Independent DNA Damage Response	R-HSA-69610	0	39	1	1	0
p53-Independent G1/S DNA damage checkpoint	R-HSA-69613	0	39	1	1	0
p75NTR negatively regulates cell cycle via SC1	R-HSA-193670	0	5	1	1	0
p75NTR regulates axonogenesis	R-HSA-193697	0	9	1	1	0
Packaging of Eight RNA Segments	R-HSA-168303	0	0	1	1	0
Packaging Of Telomere Ends	R-HSA-171306	0	14	1	1	0
Paracetamol ADME	R-HSA-9753281	0	9	1	1	0
Passive transport by Aquaporins	R-HSA-432047	0	5	1	1	0
Pausing and recovery of HIV elongation	R-HSA-167290	0	31	1	1	0
Pausing and recovery of Tat-mediated HIV elongation	R-HSA-167238	0	29	1	1	0
PDH complex synthesizes acetyl-CoA from PYR	R-HSA-9861559	0	5	1	1	0
PECAM1 interactions	R-HSA-210990	0	12	1	1	0
Pentose phosphate pathway	R-HSA-71336	0	3	1	1	0
Peptide chain elongation	R-HSA-156902	0	73	1	1	0
Peptide hormone biosynthesis	R-HSA-209952	0	12	1	1	0
Peptide hormone metabolism	R-HSA-2980736	0	70	1	1	0
PERK regulates gene expression	R-HSA-381042	0	25	1	1	0
Peroxisomal lipid metabolism	R-HSA-390918	0	7	1	1	0
Peroxisomal protein import	R-HSA-9033241	0	24	1	1	0
Pervasive developmental disorders	R-HSA-9005895	0	11	1	1	0
Pexophagy	R-HSA-9664873	0	8	1	1	0
Phase 0 - rapid depolarisation	R-HSA-5576892	0	25	1	1	0
Phase 2 - plateau phase	R-HSA-5576893	0	11	1	1	0
Phase 3 - rapid repolarisation	R-HSA-5576890	0	6	1	1	0
Phase 4 - resting membrane potential	R-HSA-5576886	0	5	1	1	0
Phase I - Functionalization of compounds	R-HSA-211945	0	52	1	1	0
Phase II - Conjugation of compounds	R-HSA-156580	0	22	1	1	0
Phenylalanine and tyrosine metabolism	R-HSA-8963691	0	3	1	1	0
Phenylalanine metabolism	R-HSA-8964208	0	2	1	1	0
Phosphate bond hydrolysis by NTPDase proteins	R-HSA-8850843	0	1	1	1	0
Phosphate bond hydrolysis by NUDT proteins	R-HSA-2393930	0	0	1	1	0
Phospholipase C-mediated cascade: FGFR1	R-HSA-5654219	0	16	1	1	0
Phospholipase C-mediated cascade; FGFR2	R-HSA-5654221	0	18	1	1	0
Phospholipase C-mediated cascade; FGFR3	R-HSA-5654227	0	13	1	1	0
Phospholipase C-mediated cascade; FGFR4	R-HSA-5654228	0	15	1	1	0
Phosphorylation and nuclear translocation of the CRY:PER:kinase complex	R-HSA-9931530	0	14	1	1	0
Phosphorylation of CD3 and TCR zeta chains	R-HSA-202427	0	21	1	1	0
Phosphorylation of CLOCK, acetylation of BMAL1 (ARNTL) at target gene promoters	R-HSA-9931512	0	10	1	1	0
Phosphorylation of Emi1	R-HSA-176417	0	6	1	1	0
Phosphorylation of the APC/C	R-HSA-176412	0	18	1	1	0
Physiological factors	R-HSA-5578768	0	13	1	1	0
PIWI-interacting RNA (piRNA) biogenesis	R-HSA-5601884	0	16	1	1	0
PKA activation	R-HSA-163615	0	17	1	1	0
PKMTs methylate histone lysines	R-HSA-3214841	0	35	1	1	0
Plasma lipoprotein assembly	R-HSA-8963898	0	15	1	1	0
Plasma lipoprotein remodeling	R-HSA-8963899	0	26	1	1	0
Platelet Adhesion to exposed collagen	R-HSA-75892	0	16	1	1	0
Platelet Aggregation (Plug Formation)	R-HSA-76009	0	39	1	1	0
Platelet calcium homeostasis	R-HSA-418360	0	17	1	1	0
Polo-like kinase mediated events	R-HSA-156711	0	13	1	1	0
Positive epigenetic regulation of rRNA expression	R-HSA-5250913	0	44	1	1	0
Post-chaperonin tubulin folding pathway	R-HSA-389977	0	16	1	1	0
Post-transcriptional silencing by small RNAs	R-HSA-426496	0	1	1	1	0
Post-translational modification: synthesis of GPI-anchored proteins	R-HSA-163125	0	19	1	1	0
Post-translational protein phosphorylation	R-HSA-8957275	0	76	1	1	0
Postmitotic nuclear pore complex (NPC) reformation	R-HSA-9615933	0	20	1	1	0
Postsynaptic nicotinic acetylcholine receptors	R-HSA-622327	0	3	1	1	0
Potassium Channels	R-HSA-1296071	0	45	1	1	0
POU5F1 (OCT4), SOX2, NANOG repress genes related to differentiation	R-HSA-2892245	0	9	1	1	0
PP2A-mediated dephosphorylation of key metabolic factors	R-HSA-163767	0	7	1	1	0
PPARA activates gene expression	R-HSA-1989781	0	78	1	1	0
PRC2 methylates histones and DNA	R-HSA-212300	0	19	1	1	0
Pre-NOTCH Processing in Golgi	R-HSA-1912420	0	13	1	1	0
Pre-NOTCH Processing in the Endoplasmic Reticulum	R-HSA-1912399	0	6	1	1	0
Prednisone ADME	R-HSA-9757110	0	6	1	1	0
Prefoldin mediated transfer of substrate to CCT/TriC	R-HSA-389957	0	15	1	1	0
Presynaptic depolarization and calcium channel opening	R-HSA-112308	0	9	1	1	0
Presynaptic function of Kainate receptors	R-HSA-500657	0	20	1	1	0
Presynaptic nicotinic acetylcholine receptors	R-HSA-622323	0	2	1	1	0
Presynaptic phase of homologous DNA pairing and strand exchange	R-HSA-5693616	0	32	1	1	0
Prevention of phagosomal-lysosomal fusion	R-HSA-9636383	0	8	1	1	0
Processing and activation of SUMO	R-HSA-3215018	0	9	1	1	0
Processing of Capped Intron-Containing Pre-mRNA	R-HSA-72203	0	145	1	1	0
Processing of Capped Intronless Pre-mRNA	R-HSA-75067	0	24	1	1	0
Processing of DNA double-strand break ends	R-HSA-5693607	0	61	1	1	0
Processing of Intronless Pre-mRNAs	R-HSA-77595	0	18	1	1	0
Processing of SMDT1	R-HSA-8949664	0	3	1	1	0
Prolactin receptor signaling	R-HSA-1170546	0	15	1	1	0
Proteasome assembly	R-HSA-9907900	0	48	1	1	0
Protein-protein interactions at synapses	R-HSA-6794362	0	41	1	1	0
Protein hydroxylation	R-HSA-9629569	0	9	1	1	0
Protein lipoylation	R-HSA-9857492	0	4	1	1	0
Protein localization	R-HSA-9609507	0	50	1	1	0
Protein methylation	R-HSA-8876725	0	8	1	1	0
Protein repair	R-HSA-5676934	0	2	1	1	0
Proton-coupled monocarboxylate transport	R-HSA-433692	0	1	1	1	0
PTK6 promotes HIF1A stabilization	R-HSA-8857538	0	5	1	1	0
PTK6 Regulates Cell Cycle	R-HSA-8849470	0	6	1	1	0
PTK6 Regulates RHO GTPases, RAS GTPase and MAP kinases	R-HSA-8849471	0	14	1	1	0
PTK6 Regulates RTKs and Their Effectors AKT1 and DOK1	R-HSA-8849469	0	9	1	1	0
Purine catabolism	R-HSA-74259	0	2	1	1	0
Purine ribonucleoside monophosphate biosynthesis	R-HSA-73817	0	3	1	1	0
Purine salvage	R-HSA-74217	0	4	1	1	0
Purinergic signaling in leishmaniasis infection	R-HSA-9660826	0	24	1	1	0
Pyrimidine catabolism	R-HSA-73621	0	4	1	1	0
Pyrimidine salvage	R-HSA-73614	0	3	1	1	0
Pyruvate metabolism	R-HSA-70268	0	26	1	1	0
RA biosynthesis pathway	R-HSA-5365859	0	5	1	1	0
RAB GEFs exchange GTP for GDP on RABs	R-HSA-8876198	0	27	1	1	0
RAB geranylgeranylation	R-HSA-8873719	0	17	1	1	0
Rab regulation of trafficking	R-HSA-9007101	0	45	1	1	0
RAC3 GTPase cycle	R-HSA-9013423	0	73	1	1	0
RAF activation	R-HSA-5673000	0	33	1	1	0
Rap1 signalling	R-HSA-392517	0	15	1	1	0
Ras activation upon Ca2+ influx through NMDA receptor	R-HSA-442982	0	17	1	1	0
RAS processing	R-HSA-9648002	0	18	1	1	0
RAS signaling downstream of NF1 loss-of-function variants	R-HSA-6802953	0	6	1	1	0
Reactions specific to the complex N-glycan synthesis pathway	R-HSA-975578	0	2	1	1	0
Receptor-type tyrosine-protein phosphatases	R-HSA-388844	0	7	1	1	0
Receptor Mediated Mitophagy	R-HSA-8934903	0	11	1	1	0
Recognition and association of DNA glycosylase with site containing an affected purine	R-HSA-110330	0	17	1	1	0
Recognition and association of DNA glycosylase with site containing an affected pyrimidine	R-HSA-110328	0	22	1	1	0
Recruitment of mitotic centrosome proteins and complexes	R-HSA-380270	0	42	1	1	0
Recruitment of NuMA to mitotic centrosomes	R-HSA-380320	0	51	1	1	0
Recycling of bile acids and salts	R-HSA-159418	0	10	1	1	0
Recycling of eIF2:GDP	R-HSA-72731	0	8	1	1	0
Reduction of cytosolic Ca++ levels	R-HSA-418359	0	7	1	1	0
Regulated proteolysis of p75NTR	R-HSA-193692	0	11	1	1	0
Regulation by c-FLIP	R-HSA-3371378	0	11	1	1	0
Regulation of activated PAK-2p34 by proteasome mediated degradation	R-HSA-211733	0	37	1	1	0
Regulation of APC/C activators between G1/S and early anaphase	R-HSA-176408	0	66	1	1	0
Regulation of Apoptosis	R-HSA-169911	0	38	1	1	0
Regulation of BACH1 activity	R-HSA-9708530	0	10	1	1	0
Regulation of beta-cell development	R-HSA-186712	0	35	1	1	0
Regulation of CDH11 Expression and Function	R-HSA-9759475	0	16	1	1	0
Regulation of CDH11 function	R-HSA-9762292	0	9	1	1	0
Regulation of CDH11 gene transcription	R-HSA-9762293	0	7	1	1	0
Regulation of CDH11 mRNA translation by microRNAs	R-HSA-9759811	0	2	1	1	0
Regulation of CDH19 Expression and Function	R-HSA-9764302	0	6	1	1	0
Regulation of cholesterol biosynthesis by SREBP (SREBF)	R-HSA-1655829	0	33	1	1	0
Regulation of commissural axon pathfinding by SLIT and ROBO	R-HSA-428542	0	10	1	1	0
Regulation of Complement cascade	R-HSA-977606	0	39	1	1	0
Regulation of cytoskeletal remodeling and cell spreading by IPP complex components	R-HSA-446388	0	6	1	1	0
Regulation of endogenous retroelements	R-HSA-9842860	0	45	1	1	0
Regulation of endogenous retroelements by KRAB-ZFP proteins	R-HSA-9843940	0	26	1	1	0
Regulation of endogenous retroelements by Piwi-interacting RNAs (piRNAs)	R-HSA-9845323	0	32	1	1	0
Regulation of endogenous retroelements by the Human Silencing Hub (HUSH) complex	R-HSA-9843970	0	13	1	1	0
Regulation of Expression and Function of Type II Classical Cadherins	R-HSA-9764260	0	18	1	1	0
Regulation of expression of SLITs and ROBOs	R-HSA-9010553	0	135	1	1	0
Regulation of FOXO transcriptional activity by acetylation	R-HSA-9617629	0	10	1	1	0
Regulation of gene expression by Hypoxia-inducible Factor	R-HSA-1234158	0	8	1	1	0
Regulation of gene expression in beta cells	R-HSA-210745	0	19	1	1	0
Regulation of gene expression in early pancreatic precursor cells	R-HSA-210747	0	6	1	1	0
Regulation of gene expression in late stage (branching morphogenesis) pancreatic bud precursor cells	R-HSA-210744	0	14	1	1	0
Regulation of Glucokinase by Glucokinase Regulatory Protein	R-HSA-170822	0	25	1	1	0
Regulation of Homotypic Cell-Cell Adhesion	R-HSA-9759476	0	18	1	1	0
Regulation of IFNA/IFNB signaling	R-HSA-912694	0	25	1	1	0
Regulation of IFNG signaling	R-HSA-877312	0	14	1	1	0
Regulation of innate immune responses to cytosolic DNA	R-HSA-3134975	0	12	1	1	0
Regulation of Insulin-like Growth Factor (IGF) transport and uptake by Insulin-like Growth Factor Binding Proteins (IGFBPs)	R-HSA-381426	0	92	1	1	0
Regulation of lipid metabolism by PPARalpha	R-HSA-400206	0	80	1	1	0
Regulation of localization of FOXO transcription factors	R-HSA-9614399	0	11	1	1	0
Regulation of MITF-M-dependent genes involved in cell cycle and proliferation	R-HSA-9825892	0	18	1	1	0
Regulation of MITF-M-dependent genes involved in DNA replication, damage repair and senescence	R-HSA-9825895	0	6	1	1	0
Regulation of MITF-M-dependent genes involved in extracellular matrix, focal adhesion and epithelial-to-mesenchymal transition	R-HSA-9926550	0	10	1	1	0
Regulation of MITF-M-dependent genes involved in lysosome biogenesis and autophagy	R-HSA-9857377	0	9	1	1	0
Regulation of mitotic cell cycle	R-HSA-453276	0	73	1	1	0
Regulation of NFE2L2 gene expression	R-HSA-9818749	0	8	1	1	0
Regulation of NPAS4 mRNA translation	R-HSA-9768778	0	1	1	1	0
Regulation of ornithine decarboxylase (ODC)	R-HSA-350562	0	36	1	1	0
Regulation of PLK1 Activity at G2/M Transition	R-HSA-2565942	0	58	1	1	0
Regulation of PTEN mRNA translation	R-HSA-8943723	0	3	1	1	0
Regulation of pyruvate dehydrogenase (PDH) complex	R-HSA-204174	0	11	1	1	0
Regulation of pyruvate metabolism	R-HSA-9861718	0	21	1	1	0
Regulation of RAS by GAPs	R-HSA-5658442	0	50	1	1	0
Regulation of RUNX1 Expression and Activity	R-HSA-8934593	0	10	1	1	0
Regulation of RUNX2 expression and activity	R-HSA-8939902	0	56	1	1	0
Regulation of RUNX3 expression and activity	R-HSA-8941858	0	45	1	1	0
Regulation of signaling by NODAL	R-HSA-1433617	0	9	1	1	0
Regulation of TBK1, IKKÎµ-mediated activation of IRF3, IRF7 upon TLR3 ligation	R-HSA-9828211	0	11	1	1	0
Regulation of TBK1, IKKÎµ (IKBKE)-mediated activation of IRF3, IRF7	R-HSA-9824878	0	14	1	1	0
Regulation of TLR by endogenous ligand	R-HSA-5686938	0	21	1	1	0
Relaxin receptors	R-HSA-444821	0	8	1	1	0
Release	R-HSA-168298	0	0	1	1	0
Release of apoptotic factors from the mitochondria	R-HSA-111457	0	5	1	1	0
Release of Hh-Np from the secreting cell	R-HSA-5362798	0	6	1	1	0
Removal of aminoterminal propeptides from gamma-carboxylated proteins	R-HSA-159782	0	9	1	1	0
Replacement of protamines by nucleosomes in the male pronucleus	R-HSA-9821993	0	8	1	1	0
Replication of the SARS-CoV-1 genome	R-HSA-9682706	0	4	1	1	0
Replication of the SARS-CoV-2 genome	R-HSA-9694686	0	4	1	1	0
Repression of WNT target genes	R-HSA-4641265	0	13	1	1	0
Reproduction	R-HSA-1474165	0	58	1	1	0
Resolution of D-Loop Structures	R-HSA-5693537	0	21	1	1	0
Resolution of D-loop Structures through Holliday Junction Intermediates	R-HSA-5693568	0	20	1	1	0
Resolution of D-loop Structures through Synthesis-Dependent Strand Annealing (SDSA)	R-HSA-5693554	0	19	1	1	0
Resolution of Sister Chromatid Cohesion	R-HSA-2500257	0	81	1	1	0
Respiratory electron transport	R-HSA-611105	0	26	1	1	0
Respiratory syncytial virus (RSV) genome replication, transcription and translation	R-HSA-9820965	0	17	1	1	0
Respiratory syncytial virus genome replication	R-HSA-9834752	0	2	1	1	0
Respiratory syncytial virus genome transcription	R-HSA-9828642	0	1	1	1	0
Response of EIF2AK4 (GCN2) to amino acid deficiency	R-HSA-9633012	0	83	1	1	0
Response to metal ions	R-HSA-5660526	0	5	1	1	0
Retinoid cycle disease events	R-HSA-2453864	0	3	1	1	0
Retinoid metabolism and transport	R-HSA-975634	0	24	1	1	0
Retrograde transport at the Trans-Golgi-Network	R-HSA-6811440	0	10	1	1	0
Rev-mediated nuclear export of HIV RNA	R-HSA-165054	0	28	1	1	0
Reversal of alkylation damage by DNA dioxygenases	R-HSA-73943	0	2	1	1	0
Reversible hydration of carbon dioxide	R-HSA-1475029	0	5	1	1	0
RHO GTPases activate CIT	R-HSA-5625900	0	15	1	1	0
RHO GTPases Activate Formins	R-HSA-5663220	0	92	1	1	0
RHO GTPases activate IQGAPs	R-HSA-5626467	0	27	1	1	0
RHO GTPases activate KTN1	R-HSA-5625970	0	8	1	1	0
RHO GTPases activate PAKs	R-HSA-5627123	0	18	1	1	0
RHO GTPases activate PKNs	R-HSA-5625740	0	39	1	1	0
RHO GTPases Activate Rhotekin and Rhophilins	R-HSA-5666185	0	5	1	1	0
RHO GTPases Activate ROCKs	R-HSA-5627117	0	16	1	1	0
RHOA GTPase cycle	R-HSA-8980692	0	118	1	1	0
RHOB GTPase cycle	R-HSA-9013026	0	62	1	1	0
RHOBTB1 GTPase cycle	R-HSA-9013422	0	14	1	1	0
RHOBTB3 ATPase cycle	R-HSA-9706019	0	5	1	1	0
RHOC GTPase cycle	R-HSA-9013106	0	59	1	1	0
RHOD GTPase cycle	R-HSA-9013405	0	32	1	1	0
RHOF GTPase cycle	R-HSA-9035034	0	26	1	1	0
RHOG GTPase cycle	R-HSA-9013408	0	53	1	1	0
RHOH GTPase cycle	R-HSA-9013407	0	26	1	1	0
RHOJ GTPase cycle	R-HSA-9013409	0	36	1	1	0
RHOQ GTPase cycle	R-HSA-9013406	0	43	1	1	0
RHOT2 GTPase cycle	R-HSA-9013419	0	4	1	1	0
Ribavirin ADME	R-HSA-9755088	0	4	1	1	0
Ribosomal scanning and start codon recognition	R-HSA-72702	0	57	1	1	0
RIP-mediated NFkB activation via ZBP1	R-HSA-1810476	0	17	1	1	0
RMTs methylate histone arginines	R-HSA-3214858	0	25	1	1	0
RNA Pol II CTD phosphorylation and interaction with CE	R-HSA-77075	0	24	1	1	0
RNA Pol II CTD phosphorylation and interaction with CE during HIV infection	R-HSA-167160	0	24	1	1	0
RNA Polymerase I Promoter Clearance	R-HSA-73854	0	48	1	1	0
RNA Polymerase I Promoter Escape	R-HSA-73772	0	32	1	1	0
RNA Polymerase I Promoter Opening	R-HSA-73728	0	11	1	1	0
RNA Polymerase I Transcription	R-HSA-73864	0	48	1	1	0
RNA Polymerase I Transcription Initiation	R-HSA-73762	0	37	1	1	0
RNA Polymerase I Transcription Termination	R-HSA-73863	0	23	1	1	0
RNA Polymerase II HIV Promoter Escape	R-HSA-167162	0	35	1	1	0
RNA Polymerase II Pre-transcription Events	R-HSA-674695	0	58	1	1	0
RNA Polymerase II Promoter Escape	R-HSA-73776	0	35	1	1	0
RNA polymerase II transcribes snRNA genes	R-HSA-6807505	0	43	1	1	0
RNA Polymerase II Transcription Elongation	R-HSA-75955	0	46	1	1	0
RNA Polymerase II Transcription Initiation	R-HSA-75953	0	35	1	1	0
RNA Polymerase II Transcription Initiation And Promoter Clearance	R-HSA-76042	0	35	1	1	0
RNA Polymerase II Transcription Pre-Initiation And Promoter Opening	R-HSA-73779	0	35	1	1	0
RNA Polymerase II Transcription Termination	R-HSA-73856	0	44	1	1	0
RNA Polymerase III Abortive And Retractive Initiation	R-HSA-749476	0	26	1	1	0
RNA Polymerase III Chain Elongation	R-HSA-73780	0	14	1	1	0
RNA Polymerase III Transcription	R-HSA-74158	0	26	1	1	0
RNA Polymerase III Transcription Initiation	R-HSA-76046	0	21	1	1	0
RNA Polymerase III Transcription Initiation From Type 1 Promoter	R-HSA-76061	0	20	1	1	0
RNA Polymerase III Transcription Initiation From Type 2 Promoter	R-HSA-76066	0	19	1	1	0
RNA Polymerase III Transcription Initiation From Type 3 Promoter	R-HSA-76071	0	16	1	1	0
RNA Polymerase III Transcription Termination	R-HSA-73980	0	19	1	1	0
RND1 GTPase cycle	R-HSA-9696273	0	22	1	1	0
RND2 GTPase cycle	R-HSA-9696270	0	22	1	1	0
RND3 GTPase cycle	R-HSA-9696264	0	23	1	1	0
ROBO receptors bind AKAP5	R-HSA-9010642	0	9	1	1	0
Role of second messengers in netrin-1 signaling	R-HSA-418890	0	10	1	1	0
RORA,B,C and NR1D1 (REV-ERBA) regulate gene expression	R-HSA-9933387	0	21	1	1	0
ROS and RNS production in phagocytes	R-HSA-1222556	0	23	1	1	0
rRNA modification in the mitochondrion	R-HSA-6793080	0	0	1	1	0
rRNA modification in the nucleus and cytosol	R-HSA-6790901	0	12	1	1	0
rRNA processing	R-HSA-72312	0	96	1	1	0
rRNA processing in the mitochondrion	R-HSA-8868766	0	1	1	1	0
rRNA processing in the nucleus and cytosol	R-HSA-8868773	0	95	1	1	0
RSV-host interactions	R-HSA-9833110	0	66	1	1	0
RUNX1 interacts with co-factors whose precise effect on RUNX1 targets is not known	R-HSA-8939243	0	24	1	1	0
RUNX1 regulates estrogen receptor mediated transcription	R-HSA-8931987	0	5	1	1	0
RUNX1 regulates genes involved in megakaryocyte differentiation and platelet function	R-HSA-8936459	0	34	1	1	0
RUNX1 regulates transcription of genes involved in BCR signaling	R-HSA-8939245	0	6	1	1	0
RUNX1 regulates transcription of genes involved in differentiation of keratinocytes	R-HSA-8939242	0	6	1	1	0
RUNX1 regulates transcription of genes involved in differentiation of myeloid cells	R-HSA-8939246	0	6	1	1	0
RUNX1 regulates transcription of genes involved in WNT signaling	R-HSA-8939256	0	6	1	1	0
RUNX2 regulates genes involved in cell migration	R-HSA-8941332	0	7	1	1	0
RUNX3 Regulates Immune Response and Cell Migration	R-HSA-8949275	0	6	1	1	0
RUNX3 regulates NOTCH signaling	R-HSA-8941856	0	13	1	1	0
RUNX3 regulates p14-ARF	R-HSA-8951936	0	10	1	1	0
RUNX3 regulates WNT signaling	R-HSA-8951430	0	8	1	1	0
RUNX3 regulates YAP1-mediated transcription	R-HSA-8951671	0	7	1	1	0
SARS-CoV-1-mediated effects on programmed cell death	R-HSA-9692913	0	3	1	1	0
SARS-CoV-1 Genome Replication and Transcription	R-HSA-9679514	0	4	1	1	0
SARS-CoV-1 modulates host translation machinery	R-HSA-9735869	0	35	1	1	0
SARS-CoV-2 Genome Replication and Transcription	R-HSA-9694682	0	4	1	1	0
SARS-CoV-2 modulates autophagy	R-HSA-9754560	0	4	1	1	0
SARS-CoV-2 modulates host translation machinery	R-HSA-9754678	0	45	1	1	0
SARS-CoV-2 targets host intracellular signalling and regulatory pathways	R-HSA-9755779	0	12	1	1	0
SARS-CoV-2 targets PDZ proteins in cell-cell junction	R-HSA-9705677	0	2	1	1	0
Scavenging by Class A Receptors	R-HSA-3000480	0	17	1	1	0
Scavenging by Class B Receptors	R-HSA-3000471	0	5	1	1	0
Scavenging by Class F Receptors	R-HSA-3000484	0	4	1	1	0
Scavenging of heme from plasma	R-HSA-2168880	0	8	1	1	0
SCF-beta-TrCP mediated degradation of Emi1	R-HSA-174113	0	42	1	1	0
SCF(Skp2)-mediated degradation of p27/p21	R-HSA-187577	0	50	1	1	0
Sealing of the nuclear envelope (NE) by ESCRT-III	R-HSA-9668328	0	17	1	1	0
Selenoamino acid metabolism	R-HSA-2408522	0	82	1	1	0
Selenocysteine synthesis	R-HSA-2408557	0	72	1	1	0
SEMA3A-Plexin repulsion signaling by inhibiting Integrin adhesion	R-HSA-399955	0	14	1	1	0
Sema3A PAK dependent Axon repulsion	R-HSA-399954	0	16	1	1	0
Sema4D in semaphorin signaling	R-HSA-400685	0	21	1	1	0
Sema4D induced cell migration and growth-cone collapse	R-HSA-416572	0	17	1	1	0
Sema4D mediated inhibition of cell attachment and migration	R-HSA-416550	0	8	1	1	0
Semaphorin interactions	R-HSA-373755	0	58	1	1	0
Sensing of DNA Double Strand Breaks	R-HSA-5693548	0	6	1	1	0
Sensory perception of salty taste	R-HSA-9730628	0	4	1	1	0
Sensory perception of sweet, bitter, and umami (glutamate) taste	R-HSA-9717207	0	12	1	1	0
Sensory perception of taste	R-HSA-9717189	0	17	1	1	0
Sensory processing of sound	R-HSA-9659379	0	36	1	1	0
Sensory processing of sound by inner hair cells of the cochlea	R-HSA-9662360	0	33	1	1	0
Sensory processing of sound by outer hair cells of the cochlea	R-HSA-9662361	0	23	1	1	0
Separation of Sister Chromatids	R-HSA-2467813	0	131	1	1	0
Serine metabolism	R-HSA-977347	0	3	1	1	0
Serotonin Neurotransmitter Release Cycle	R-HSA-181429	0	13	1	1	0
Serotonin receptors	R-HSA-390666	0	12	1	1	0
SHC-mediated cascade:FGFR1	R-HSA-5654688	0	21	1	1	0
SHC-mediated cascade:FGFR2	R-HSA-5654699	0	23	1	1	0
SHC-mediated cascade:FGFR3	R-HSA-5654704	0	18	1	1	0
SHC-mediated cascade:FGFR4	R-HSA-5654719	0	20	1	1	0
SHC1 events in EGFR signaling	R-HSA-180336	0	14	1	1	0
SHC1 events in ERBB2 signaling	R-HSA-1250196	0	22	1	1	0
SHC1 events in ERBB4 signaling	R-HSA-1250347	0	14	1	1	0
SHOC2 M1731 mutant abolishes MRAS complex function	R-HSA-9726840	0	8	1	1	0
Sialic acid metabolism	R-HSA-4085001	0	3	1	1	0
Signal regulatory protein family interactions	R-HSA-391160	0	13	1	1	0
Signaling by activated point mutants of FGFR1	R-HSA-1839122	0	11	1	1	0
Signaling by activated point mutants of FGFR3	R-HSA-1839130	0	12	1	1	0
Signaling by AMER1 mutants	R-HSA-4839748	0	14	1	1	0
Signaling by APC mutants	R-HSA-4839744	0	14	1	1	0
Signaling by AXIN mutants	R-HSA-4839735	0	14	1	1	0
Signaling by BMP	R-HSA-201451	0	29	1	1	0
Signaling by CTNNB1 phospho-site mutants	R-HSA-4839743	0	15	1	1	0
Signaling by FGFR2 IIIa TM	R-HSA-8851708	0	19	1	1	0
Signaling by GSK3beta mutants	R-HSA-5339716	0	15	1	1	0
Signaling by Hippo	R-HSA-2028269	0	17	1	1	0
Signaling by LRP5 mutants	R-HSA-5339717	0	6	1	1	0
Signaling by MRAS-complex mutants	R-HSA-9660537	0	8	1	1	0
Signaling by NOTCH1	R-HSA-1980143	0	69	1	1	0
Signaling by NOTCH1 HD Domain Mutants in Cancer	R-HSA-2691230	0	14	1	1	0
Signaling by NOTCH1 HD+PEST Domain Mutants in Cancer	R-HSA-2894858	0	55	1	1	0
Signaling by NOTCH1 in Cancer	R-HSA-2644603	0	55	1	1	0
Signaling by NOTCH1 PEST Domain Mutants in Cancer	R-HSA-2644602	0	55	1	1	0
Signaling by NOTCH1 t(7;9)(NOTCH1:M1580_K2555) Translocation Mutant	R-HSA-2660825	0	7	1	1	0
Signaling by Overexpressed Wild-Type EGFR in Cancer	R-HSA-5638302	0	8	1	1	0
Signaling by Retinoic Acid	R-HSA-5362517	0	21	1	1	0
SIRT1 negatively regulates rRNA expression	R-HSA-427359	0	14	1	1	0
SLBP Dependent Processing of Replication-Dependent Histone Pre-mRNAs	R-HSA-77588	0	8	1	1	0
SLBP independent Processing of Histone Pre-mRNAs	R-HSA-111367	0	7	1	1	0
SLC-mediated transmembrane transport	R-HSA-425407	0	55	1	1	0
SLC transporter disorders	R-HSA-5619102	0	49	1	1	0
SLC15A4:TASL-dependent IRF5 activation	R-HSA-9860276	0	4	1	1	0
SMAC (DIABLO) binds to IAPs	R-HSA-111463	0	7	1	1	0
SMAC(DIABLO)-mediated dissociation of IAP:caspase complexes	R-HSA-111464	0	7	1	1	0
SMAC, XIAP-regulated apoptotic response	R-HSA-111469	0	7	1	1	0
Small interfering RNA (siRNA) biogenesis	R-HSA-426486	0	6	1	1	0
Smooth Muscle Contraction	R-HSA-445355	0	33	1	1	0
snRNP Assembly	R-HSA-191859	0	42	1	1	0
Sodium/Calcium exchangers	R-HSA-425561	0	2	1	1	0
Sodium/Proton exchangers	R-HSA-425986	0	4	1	1	0
Somitogenesis	R-HSA-9824272	0	41	1	1	0
SOS-mediated signalling	R-HSA-112412	0	7	1	1	0
Specification of primordial germ cells	R-HSA-9827857	0	10	1	1	0
Specification of the neural plate border	R-HSA-9834899	0	16	1	1	0
Sperm Motility And Taxes	R-HSA-1300642	0	1	1	1	0
Sphingolipid catabolism	R-HSA-9845614	0	4	1	1	0
Sphingolipid de novo biosynthesis	R-HSA-1660661	0	14	1	1	0
SRP-dependent cotranslational protein targeting to membrane	R-HSA-1799339	0	87	1	1	0
STAT5 Activation	R-HSA-9645135	0	7	1	1	0
STAT5 activation downstream of FLT3 ITD mutants	R-HSA-9702518	0	10	1	1	0
Stimuli-sensing channels	R-HSA-2672351	0	59	1	1	0
STING mediated induction of host immune responses	R-HSA-1834941	0	12	1	1	0
Strand-asynchronous mitochondrial DNA replication	R-HSA-9913635	0	3	1	1	0
Striated Muscle Contraction	R-HSA-390522	0	23	1	1	0
Sulfide oxidation to sulfate	R-HSA-1614517	0	0	1	1	0
Sulfur amino acid metabolism	R-HSA-1614635	0	6	1	1	0
SUMO is proteolytically processed	R-HSA-3065679	0	6	1	1	0
SUMO is transferred from E1 to E2 (UBE2I, UBC9)	R-HSA-3065678	0	6	1	1	0
SUMOylation of chromatin organization proteins	R-HSA-4551638	0	43	1	1	0
SUMOylation of DNA damage response and repair proteins	R-HSA-3108214	0	59	1	1	0
SUMOylation of DNA methylation proteins	R-HSA-4655427	0	10	1	1	0
SUMOylation of DNA replication proteins	R-HSA-4615885	0	38	1	1	0
SUMOylation of immune response proteins	R-HSA-4755510	0	12	1	1	0
SUMOylation of intracellular receptors	R-HSA-4090294	0	30	1	1	0
SUMOylation of RNA binding proteins	R-HSA-4570464	0	33	1	1	0
SUMOylation of SUMOylation proteins	R-HSA-4085377	0	28	1	1	0
SUMOylation of transcription cofactors	R-HSA-3899300	0	37	1	1	0
SUMOylation of ubiquitinylation proteins	R-HSA-3232142	0	32	1	1	0
Suppression of phagosomal maturation	R-HSA-9637687	0	12	1	1	0
Surfactant metabolism	R-HSA-5683826	0	17	1	1	0
SWI/SNF chromatin remodelers	R-HSA-9932451	0	19	1	1	0
Switching of origins to a post-replicative state	R-HSA-69052	0	74	1	1	0
Synaptic adhesion-like molecules	R-HSA-8849932	0	13	1	1	0
Syndecan interactions	R-HSA-3000170	0	25	1	1	0
Synthesis And Processing Of GAG, GAGPOL Polyproteins	R-HSA-174495	0	6	1	1	0
Synthesis of (16-20)-hydroxyeicosatetraenoic acids (HETE)	R-HSA-2142816	0	4	1	1	0
Synthesis of 12-eicosatetraenoic acid derivatives	R-HSA-2142712	0	4	1	1	0
Synthesis of 15-eicosatetraenoic acid derivatives	R-HSA-2142770	0	5	1	1	0
Synthesis of 5-eicosatetraenoic acids	R-HSA-2142688	0	6	1	1	0
Synthesis of bile acids and bile salts	R-HSA-192105	0	13	1	1	0
Synthesis of bile acids and bile salts via 24-hydroxycholesterol	R-HSA-193775	0	3	1	1	0
Synthesis of bile acids and bile salts via 27-hydroxycholesterol	R-HSA-193807	0	9	1	1	0
Synthesis of bile acids and bile salts via 7alpha-hydroxycholesterol	R-HSA-193368	0	12	1	1	0
Synthesis of diphthamide-EEF2	R-HSA-5358493	0	1	1	1	0
Synthesis of dolichyl-phosphate	R-HSA-446199	0	1	1	1	0
Synthesis of epoxy (EET) and dihydroxyeicosatrienoic acids (DHET)	R-HSA-2142670	0	4	1	1	0
Synthesis of GDP-mannose	R-HSA-446205	0	2	1	1	0
Synthesis of glycosylphosphatidylinositol (GPI)	R-HSA-162710	0	0	1	1	0
Synthesis of IP2, IP, and Ins in the cytosol	R-HSA-1855183	0	5	1	1	0
Synthesis of IP3 and IP4 in the cytosol	R-HSA-1855204	0	16	1	1	0
Synthesis of Ketone Bodies	R-HSA-77111	0	2	1	1	0
Synthesis of PA	R-HSA-1483166	0	20	1	1	0
Synthesis of PC	R-HSA-1483191	0	16	1	1	0
Synthesis of PE	R-HSA-1483213	0	5	1	1	0
Synthesis of PG	R-HSA-1483148	0	2	1	1	0
Synthesis of PIPs at the early endosome membrane	R-HSA-1660516	0	8	1	1	0
Synthesis of PIPs at the Golgi membrane	R-HSA-1660514	0	10	1	1	0
Synthesis of PIPs at the late endosome membrane	R-HSA-1660517	0	5	1	1	0
Synthesis of Prostaglandins (PG) and Thromboxanes (TX)	R-HSA-2162123	0	9	1	1	0
Synthesis of pyrophosphates in the cytosol	R-HSA-1855167	0	2	1	1	0
Synthesis of substrates in N-glycan biosythesis	R-HSA-446219	0	9	1	1	0
Synthesis of UDP-N-acetyl-glucosamine	R-HSA-446210	0	2	1	1	0
Synthesis of very long-chain fatty acyl-CoAs	R-HSA-75876	0	6	1	1	0
Synthesis of wybutosine at G37 of tRNA(Phe)	R-HSA-6782861	0	0	1	1	0
Synthesis, secretion, and deacylation of Ghrelin	R-HSA-422085	0	18	1	1	0
Synthesis, secretion, and inactivation of Glucagon-like Peptide-1 (GLP-1)	R-HSA-381771	0	20	1	1	0
Synthesis, secretion, and inactivation of Glucose-dependent Insulinotropic Polypeptide (GIP)	R-HSA-400511	0	13	1	1	0
Tandem pore domain potassium channels	R-HSA-1296346	0	2	1	1	0
Tat-mediated elongation of the HIV-1 transcript	R-HSA-167246	0	40	1	1	0
Tat-mediated HIV elongation arrest and recovery	R-HSA-167243	0	29	1	1	0
TBC/RABGAPs	R-HSA-8854214	0	26	1	1	0
Telomere C-strand synthesis initiation	R-HSA-174430	0	10	1	1	0
Telomere Extension By Telomerase	R-HSA-171319	0	18	1	1	0
Terminal pathway of complement	R-HSA-166665	0	8	1	1	0
Termination of O-glycan biosynthesis	R-HSA-977068	0	7	1	1	0
Tetrahydrobiopterin (BH4) synthesis, recycling, salvage and regulation	R-HSA-1474151	0	9	1	1	0
TGF-beta receptor signaling in EMT (epithelial to mesenchymal transition)	R-HSA-2173791	0	16	1	1	0
TGFBR3 PTM regulation	R-HSA-9839383	0	11	1	1	0
TGFBR3 regulates TGF-beta signaling	R-HSA-9839389	0	7	1	1	0
The activation of arylsulfatases	R-HSA-1663150	0	4	1	1	0
The canonical retinoid cycle in rods (twilight vision)	R-HSA-2453902	0	5	1	1	0
The CRY:PER:kinase complex represses transactivation by the BMAL:CLOCK (ARNTL:CLOCK) complex	R-HSA-9931521	0	13	1	1	0
The NLRP3 inflammasome	R-HSA-844456	0	15	1	1	0
The phototransduction cascade	R-HSA-2514856	0	26	1	1	0
The retinoid cycle in cones (daylight vision)	R-HSA-2187335	0	3	1	1	0
The role of Nef in HIV-1 replication and disease pathogenesis	R-HSA-164952	0	24	1	1	0
Thromboxane signalling through TP receptor	R-HSA-428930	0	23	1	1	0
Thyroxine biosynthesis	R-HSA-209968	0	6	1	1	0
TICAM1-dependent activation of IRF3/IRF7	R-HSA-9013973	0	13	1	1	0
TICAM1, RIP1-mediated IKK complex recruitment	R-HSA-168927	0	19	1	1	0
TICAM1,TRAF6-dependent induction of TAK1 complex	R-HSA-9014325	0	11	1	1	0
Tight junction interactions	R-HSA-420029	0	9	1	1	0
TLR3-mediated TICAM1-dependent programmed cell death	R-HSA-9013957	0	6	1	1	0
TNF receptor superfamily (TNFSF) members mediating non-canonical NF-kB pathway	R-HSA-5676594	0	17	1	1	0
TNFR1-induced NF-kappa-B signaling pathway	R-HSA-5357956	0	28	1	1	0
TNFR1-induced proapoptotic signaling	R-HSA-5357786	0	20	1	1	0
TNFR1-mediated ceramide production	R-HSA-5626978	0	6	1	1	0
Tolerance by Mtb to nitric oxide produced by macrophages	R-HSA-1222538	0	0	1	1	0
Tolerance of reactive oxygen produced by macrophages	R-HSA-1222387	0	0	1	1	0
Toxicity of botulinum toxin type A (botA)	R-HSA-5250968	0	4	1	1	0
Toxicity of botulinum toxin type B (botB)	R-HSA-5250958	0	3	1	1	0
Toxicity of botulinum toxin type D (botD)	R-HSA-5250955	0	5	1	1	0
Toxicity of botulinum toxin type F (botF)	R-HSA-5250981	0	5	1	1	0
TRAF3-dependent IRF activation pathway	R-HSA-918233	0	14	1	1	0
TRAF6-mediated induction of TAK1 complex within TLR4 complex	R-HSA-937072	0	16	1	1	0
TRAF6 mediated IRF7 activation	R-HSA-933541	0	28	1	1	0
TRAF6 mediated IRF7 activation in TLR7/8 or 9 signaling	R-HSA-975110	0	13	1	1	0
TRAF6 mediated NF-kB activation	R-HSA-933542	0	24	1	1	0
Trafficking and processing of endosomal TLR	R-HSA-1679131	0	9	1	1	0
Trafficking of AMPA receptors	R-HSA-399719	0	27	1	1	0
Trafficking of GluR2-containing AMPA receptors	R-HSA-416993	0	14	1	1	0
TRAIL signaling	R-HSA-75158	0	8	1	1	0
Transcription of E2F targets under negative control by DREAM complex	R-HSA-1362277	0	16	1	1	0
Transcription of E2F targets under negative control by p107 (RBL1) and p130 (RBL2) in complex with HDAC1	R-HSA-1362300	0	13	1	1	0
Transcription of the HIV genome	R-HSA-167172	0	54	1	1	0
Transcriptional Regulation by E2F6	R-HSA-8953750	0	28	1	1	0
Transcriptional regulation by small RNAs	R-HSA-5578749	0	45	1	1	0
Transcriptional regulation of brown and beige adipocyte differentiation	R-HSA-9843743	0	21	1	1	0
Transcriptional regulation of brown and beige adipocyte differentiation by EBF2	R-HSA-9844594	0	21	1	1	0
Transcriptional regulation of testis differentiation	R-HSA-9690406	0	12	1	1	0
Transcriptional regulation of white adipocyte differentiation	R-HSA-381340	0	54	1	1	0
Transferrin endocytosis and recycling	R-HSA-917977	0	15	1	1	0
Translation	R-HSA-72766	0	147	1	1	0
Translation initiation complex formation	R-HSA-72649	0	57	1	1	0
Translation of Replicase and Assembly of the Replication Transcription Complex_9679504	R-HSA-9679504	0	7	1	1	0
Translation of Replicase and Assembly of the Replication Transcription Complex_9694676	R-HSA-9694676	0	8	1	1	0
Translation of respiratory syncytial virus mRNAs	R-HSA-9828721	0	0	1	1	0
Translation of Structural Proteins_9683701	R-HSA-9683701	0	14	1	1	0
Translation of Structural Proteins_9694635	R-HSA-9694635	0	23	1	1	0
Translesion Synthesis by POLH	R-HSA-110320	0	17	1	1	0
Translesion synthesis by POLI	R-HSA-5656121	0	17	1	1	0
Translesion synthesis by POLK	R-HSA-5655862	0	17	1	1	0
Translesion synthesis by REV1	R-HSA-110312	0	16	1	1	0
Translocation of ZAP-70 to Immunological synapse	R-HSA-202430	0	18	1	1	0
Transport and synthesis of PAPS	R-HSA-174362	0	0	1	1	0
Transport of bile salts and organic acids, metal ions and amine compounds	R-HSA-425366	0	13	1	1	0
Transport of connexons to the plasma membrane	R-HSA-190872	0	16	1	1	0
Transport of fatty acids	R-HSA-804914	0	2	1	1	0
Transport of gamma-carboxylated protein precursors from the endoplasmic reticulum to the Golgi apparatus	R-HSA-159763	0	8	1	1	0
Transport of inorganic cations/anions and amino acids/oligopeptides	R-HSA-425393	0	27	1	1	0
Transport of Mature mRNA derived from an Intron-Containing Transcript	R-HSA-159236	0	47	1	1	0
Transport of Mature mRNA Derived from an Intronless Transcript	R-HSA-159231	0	34	1	1	0
Transport of Mature mRNAs Derived from Intronless Transcripts	R-HSA-159234	0	35	1	1	0
Transport of Mature Transcript to Cytoplasm	R-HSA-72202	0	55	1	1	0
Transport of nucleosides and free purine and pyrimidine bases across the plasma membrane	R-HSA-83936	0	5	1	1	0
Transport of nucleotide sugars	R-HSA-727802	0	0	1	1	0
Transport of organic anions	R-HSA-879518	0	2	1	1	0
Transport of RCbl within the body	R-HSA-9758890	0	3	1	1	0
Transport of Ribonucleoproteins into the Host Nucleus	R-HSA-168271	0	25	1	1	0
Transport of the SLBP Dependant Mature mRNA	R-HSA-159230	0	29	1	1	0
Transport of the SLBP independent Mature mRNA	R-HSA-159227	0	28	1	1	0
Transport of vitamins, nucleosides, and related molecules	R-HSA-425397	0	9	1	1	0
Transport to the Golgi and subsequent modification	R-HSA-948021	0	70	1	1	0
TRIF-mediated programmed cell death	R-HSA-2562578	0	9	1	1	0
Triglyceride biosynthesis	R-HSA-75109	0	5	1	1	0
Triglyceride catabolism	R-HSA-163560	0	15	1	1	0
Triglyceride metabolism	R-HSA-8979227	0	20	1	1	0
tRNA-derived small RNA (tsRNA or tRNA-related fragment, tRF) biogenesis	R-HSA-9708296	0	2	1	1	0
tRNA Aminoacylation	R-HSA-379724	0	12	1	1	0
tRNA modification in the mitochondrion	R-HSA-6787450	0	1	1	1	0
tRNA modification in the nucleus and cytosol	R-HSA-6782315	0	5	1	1	0
tRNA processing	R-HSA-72306	0	37	1	1	0
tRNA processing in the mitochondrion	R-HSA-6785470	0	1	1	1	0
tRNA processing in the nucleus	R-HSA-6784531	0	31	1	1	0
TRP channels	R-HSA-3295583	0	24	1	1	0
Truncations of AMER1 destabilize the destruction complex	R-HSA-5467348	0	14	1	1	0
Tryptophan catabolism	R-HSA-71240	0	3	1	1	0
Type I hemidesmosome assembly	R-HSA-446107	0	11	1	1	0
TYSND1 cleaves peroxisomal proteins	R-HSA-9033500	0	4	1	1	0
Ubiquinol biosynthesis	R-HSA-2142789	0	0	1	1	0
Ubiquitin-dependent degradation of Cyclin D	R-HSA-75815	0	39	1	1	0
Ubiquitin Mediated Degradation of Phosphorylated Cdc25A	R-HSA-69601	0	39	1	1	0
UCH proteinases	R-HSA-5689603	0	58	1	1	0
Unblocking of NMDA receptors, glutamate binding and activation	R-HSA-438066	0	16	1	1	0
Uncoating of the Influenza Virion	R-HSA-168336	0	0	1	1	0
Unfolded Protein Response (UPR)	R-HSA-381119	0	61	1	1	0
Unwinding of DNA	R-HSA-176974	0	8	1	1	0
Uptake and actions of bacterial toxins	R-HSA-5339562	0	27	1	1	0
Uptake and function of anthrax toxins	R-HSA-5210891	0	11	1	1	0
Uptake and function of diphtheria toxin	R-HSA-5336415	0	6	1	1	0
Uptake of dietary cobalamins into enterocytes	R-HSA-9758881	0	2	1	1	0
Urea cycle	R-HSA-70635	0	3	1	1	0
Vasopressin-like receptors	R-HSA-388479	0	6	1	1	0
VEGF binds to VEGFR leading to receptor dimerization	R-HSA-195399	0	8	1	1	0
VEGF ligand-receptor interactions	R-HSA-194313	0	8	1	1	0
VEGFR2 mediated cell proliferation	R-HSA-5218921	0	18	1	1	0
VEGFR2 mediated vascular permeability	R-HSA-5218920	0	27	1	1	0
Vif-mediated degradation of APOBEC3G	R-HSA-180585	0	41	1	1	0
Viral Messenger RNA Synthesis	R-HSA-168325	0	37	1	1	0
Viral mRNA Translation	R-HSA-192823	0	72	1	1	0
Viral RNP Complexes in the Host Cell Nucleus	R-HSA-168330	0	1	1	1	0
Virion Assembly and Release_9679509	R-HSA-9679509	0	0	1	1	0
Virion Assembly and Release_9694322	R-HSA-9694322	0	0	1	1	0
Virus Assembly and Release	R-HSA-168268	0	2	1	1	0
Visual phototransduction	R-HSA-2187338	0	54	1	1	0
Vitamin B2 (riboflavin) metabolism	R-HSA-196843	0	3	1	1	0
Vitamin B5 (pantothenate) metabolism	R-HSA-199220	0	3	1	1	0
Vitamin C (ascorbate) metabolism	R-HSA-196836	0	4	1	1	0
Vitamin D (calciferol) metabolism	R-HSA-196791	0	7	1	1	0
Vitamins	R-HSA-211916	0	1	1	1	0
VLDL clearance	R-HSA-8964046	0	3	1	1	0
Voltage gated Potassium channels	R-HSA-1296072	0	11	1	1	0
Vpr-mediated nuclear import of PICs	R-HSA-180910	0	27	1	1	0
Vpu mediated degradation of CD4	R-HSA-180534	0	39	1	1	0
vRNA Synthesis	R-HSA-192814	0	1	1	1	0
vRNP Assembly	R-HSA-192905	0	1	1	1	0
VxPx cargo-targeting to cilium	R-HSA-5620916	0	16	1	1	0
Wax and plasmalogen biosynthesis	R-HSA-8848584	0	0	1	1	0
WNT ligand biogenesis and trafficking	R-HSA-3238698	0	21	1	1	0
WNT mediated activation of DVL	R-HSA-201688	0	8	1	1	0
XBP1(S) activates chaperone genes	R-HSA-381038	0	24	1	1	0
Xenobiotics	R-HSA-211981	0	15	1	1	0
YAP1- and WWTR1 (TAZ)-stimulated gene expression	R-HSA-2032785	0	13	1	1	0
Z-decay: degradation of maternal mRNAs by zygotically expressed factors	R-HSA-9820865	0	9	1	1	0
ZBP1(DAI) mediated induction of type I IFNs	R-HSA-1606322	0	20	1	1	0
[truncated: 2 more rows]

## Sheet: CD regulatory
Enrichment analysis of affected proteins in more than 100 Crohn's disease patients in the regulatory network using Reactome pathway database
ontology_id	ontology_name	nr_common_with_tested_elements	nr_common_with_background_elements	p_value	eFDR	GeneRatio
Signaling by Interleukins	R-HSA-449147	60	416	1.88066e-09	0	0.0612245
TP53 Regulates Transcription of Caspase Activators and Caspases	R-HSA-6803207	8	12	1.02689e-07	0	0.00816327
TP53 Regulates Transcription of Cell Death Genes	R-HSA-5633008	19	43	2.90357e-12	0	0.0193878
Transcriptional Regulation by TP53	R-HSA-3700989	53	338	8.59164e-10	0	0.0540816
Formation of the cornified envelope	R-HSA-6809371	19	83	8.13519e-07	0.0001	0.0193878
Interleukin-4 and Interleukin-13 signaling	R-HSA-6785807	22	105	5.78644e-07	0.00012	0.022449
Pyroptosis	R-HSA-5620971	9	25	1.32857e-05	0.0014	0.00918367
TP53 Regulates Transcription of Genes Involved in Cytochrome C Release	R-HSA-6803204	8	20	1.65058e-05	0.001525	0.00816327
Keratinization	R-HSA-6805567	19	103	2.32961e-05	0.00228889	0.0193878
Neutrophil degranulation	R-HSA-6798695	48	416	4.47163e-05	0.00386	0.0489796
Interleukin-20 family signaling	R-HSA-8854691	8	24	7.66707e-05	0.00645455	0.00816327
Interleukin-23 signaling	R-HSA-9020933	5	9	0.000104788	0.00806667	0.00510204
Signaling by SCF-KIT	R-HSA-1433557	10	42	0.000235317	0.0165692	0.0102041
Interleukin-10 signaling	R-HSA-6783783	10	44	0.000353382	0.0216533	0.0102041
FCGR activation	R-HSA-2029481	5	11	0.000345018	0.0228714	0.00510204
TP53 Regulates Metabolic Genes	R-HSA-5628897	13	75	0.0008202	0.0424	0.0132653
TP53 regulates transcription of several additional cell death genes whose specific roles in p53-dependent apoptosis remain uncertain	R-HSA-6803205	5	13	0.000863364	0.0433176	0.00510204
Intrinsic Pathway for Apoptosis	R-HSA-109606	10	51	0.00121442	0.0617222	0.0102041
G alpha (q) signalling events	R-HSA-416476	23	187	0.00180926	0.0836947	0.0234694
Regulated Necrosis	R-HSA-5218859	10	55	0.00220814	0.09945	0.0102041
Apoptotic cleavage of cell adhesion proteins	R-HSA-351906	4	10	0.00250814	0.117886	0.00408163
Inactivation of CSF3 (G-CSF) signaling	R-HSA-9705462	6	24	0.00326037	0.133473	0.00612245
Interleukin-2 family signaling	R-HSA-451927	8	41	0.00380278	0.151325	0.00816327
Type I hemidesmosome assembly	R-HSA-446107	4	11	0.00374421	0.154487	0.00408163
Regulation of TP53 Activity	R-HSA-5633007	19	154	0.00419007	0.157328	0.0193878
Interleukin-37 signaling	R-HSA-9008059	5	18	0.00440299	0.157715	0.00510204
Metal sequestration by antimicrobial proteins	R-HSA-6799990	3	6	0.00443941	0.165119	0.00306122
Regulation of Complement cascade	R-HSA-977606	7	34	0.00488394	0.170157	0.00714286
TP53 Regulates Transcription of Death Receptors and Ligands	R-HSA-6803211	4	12	0.00533604	0.184007	0.00408163
Nucleotide-binding domain, leucine rich repeat containing receptor (NLR) signaling pathways	R-HSA-168643	9	53	0.00579401	0.192793	0.00918367
Cell junction organization	R-HSA-446728	14	105	0.00662434	0.196931	0.0142857
Signaling by TGFB family members	R-HSA-9006936	18	150	0.00697119	0.198988	0.0183673
Cell surface interactions at the vascular wall	R-HSA-202733	16	126	0.00622208	0.199355	0.0163265
TP53 Regulates Transcription of Cell Cycle Genes	R-HSA-6791312	8	47	0.00894301	0.20747	0.00816327
Signaling by NTRKs	R-HSA-166520	16	129	0.00778292	0.2092	0.0163265
Nucleotide-like (purinergic) receptors	R-HSA-418038	4	13	0.0073239	0.210012	0.00408163
Inflammasomes	R-HSA-622312	5	21	0.00892215	0.210833	0.00510204
Regulation of TLR by endogenous ligand	R-HSA-5686938	5	21	0.00892215	0.210833	0.00510204
Programmed Cell Death	R-HSA-5357801	21	186	0.007558	0.213135	0.0214286
Signaling by CSF3 (G-CSF)	R-HSA-9674555	6	29	0.00877118	0.2136	0.00612245
Diseases of signal transduction by growth factor receptors and second messengers	R-HSA-5663202	40	426	0.00874341	0.215082	0.0408163
Interleukin-12 family signaling	R-HSA-447115	9	55	0.00742352	0.218494	0.00918367
RUNX3 regulates CDKN1A transcription	R-HSA-8941855	3	7	0.00740301	0.222686	0.00306122
Hydrolysis of LPC	R-HSA-1483115	3	8	0.0112888	0.223888	0.00306122
MECP2 regulates transcription of neuronal ligands	R-HSA-9022702	3	8	0.0112888	0.223888	0.00306122
PI5P Regulates TP53 Acetylation	R-HSA-6811555	3	8	0.0112888	0.223888	0.00306122
VEGF binds to VEGFR leading to receptor dimerization	R-HSA-195399	3	8	0.0112888	0.223888	0.00306122
VEGF ligand-receptor interactions	R-HSA-194313	3	8	0.0112888	0.223888	0.00306122
C-type lectin receptors (CLRs)	R-HSA-5621481	14	111	0.0106923	0.227857	0.0142857
Role of phospholipids in phagocytosis	R-HSA-2029485	5	22	0.0109534	0.228604	0.00510204
Signaling by TGF-beta Receptor Complex	R-HSA-170834	12	89	0.0105186	0.229116	0.0122449
FCERI mediated Ca+2 mobilization	R-HSA-2871809	6	30	0.0103872	0.231082	0.00612245
Toll Like Receptor 7/8 (TLR7/8) Cascade	R-HSA-168181	13	102	0.0125244	0.2341	0.0132653
FCERI mediated MAPK activation	R-HSA-2871796	6	31	0.0122035	0.237038	0.00612245
Transcriptional Regulation by E2F6	R-HSA-8953750	6	32	0.0142319	0.259542	0.00612245
Cell-Cell communication	R-HSA-1500931	16	139	0.0153568	0.263225	0.0163265
Complement cascade	R-HSA-166658	7	42	0.0157679	0.263712	0.00714286
Germ layer formation at gastrulation	R-HSA-9754189	4	16	0.0160069	0.26913	0.00408163
TGF-beta receptor signaling in EMT (epithelial to mesenchymal transition)	R-HSA-2173791	4	16	0.0160069	0.26913	0.00408163
Signaling by BRAF and RAF1 fusions	R-HSA-6802952	9	62	0.0159642	0.26939	0.00918367
P2Y receptors	R-HSA-417957	3	9	0.016141	0.28201	0.00306122
MITF-M-dependent gene expression	R-HSA-9856651	13	106	0.0169055	0.283765	0.0132653
Toll-like Receptor Cascades	R-HSA-168898	18	164	0.01668	0.285939	0.0183673
MyD88:MAL(TIRAP) cascade initiated on plasma membrane	R-HSA-166058	13	108	0.0194899	0.286979	0.0132653
Toll Like Receptor TLR6:TLR2 Cascade	R-HSA-168188	13	108	0.0194899	0.286979	0.0132653
TRAF6 mediated induction of NFkB and MAP kinases upon TLR7/8 or 9 activation	R-HSA-975138	12	97	0.0199336	0.288144	0.0122449
MyD88 dependent cascade initiated on endosome	R-HSA-975155	12	98	0.0214487	0.289819	0.0122449
Class A/1 (Rhodopsin-like receptors)	R-HSA-373076	26	267	0.0202217	0.290714	0.0265306
Apoptotic factor-mediated response	R-HSA-111471	4	17	0.0199003	0.291657	0.00408163
FOXO-mediated transcription of cell cycle genes	R-HSA-9617828	4	17	0.0199003	0.291657	0.00408163
SARS-CoV-1 Infection	R-HSA-9678108	15	133	0.0219121	0.292159	0.0153061
MITF-M-regulated melanocyte development	R-HSA-9730414	17	154	0.0186433	0.292431	0.0173469
FCGR3A-mediated IL10 synthesis	R-HSA-9664323	6	34	0.0189693	0.294327	0.00612245
Acyl chain remodelling of PC	R-HSA-1482788	5	25	0.0188783	0.294877	0.00510204
Caspase activation via Dependence Receptors in the absence of ligand	R-HSA-418889	3	10	0.0219836	0.302958	0.00306122
Interleukin-21 signaling	R-HSA-9020958	3	10	0.0219836	0.302958	0.00306122
Oncogenic MAPK signaling	R-HSA-6802957	10	77	0.0236403	0.305149	0.0102041
Apoptosis	R-HSA-109581	17	158	0.0233541	0.306723	0.0173469
TGF-beta receptor signaling activates SMADs	R-HSA-2173789	7	45	0.022512	0.30721	0.00714286
Chondroitin sulfate biosynthesis	R-HSA-2022870	4	18	0.0243281	0.307736	0.00408163
TP53 Regulates Transcription of Genes Involved in G2 Cell Cycle Arrest	R-HSA-6804114	4	18	0.0243281	0.307736	0.00408163
Regulation of TP53 Activity through Phosphorylation	R-HSA-6804756	11	89	0.0253433	0.308821	0.0112245
Signaling by NTRK1 (TRKA)	R-HSA-187037	13	110	0.0223603	0.309048	0.0132653
Toll Like Receptor 2 (TLR2) Cascade	R-HSA-181438	13	110	0.0223603	0.309048	0.0132653
Toll Like Receptor TLR1:TLR2 Cascade	R-HSA-168179	13	110	0.0223603	0.309048	0.0132653
Interleukin-12 signaling	R-HSA-9020591	7	46	0.0251442	0.311781	0.00714286
Opioid Signalling	R-HSA-111885	10	79	0.0277348	0.313622	0.0102041
FLT3 Signaling	R-HSA-9607240	6	37	0.0279256	0.315864	0.00612245
Anti-inflammatory response favouring Leishmania parasite infection	R-HSA-9662851	9	68	0.0277142	0.316811	0.00918367
Leishmania parasite growth and survival	R-HSA-9664433	9	68	0.0277142	0.316811	0.00918367
Mitochondrial iron-sulfur cluster biogenesis	R-HSA-1362409	3	11	0.0288234	0.331309	0.00306122
Signaling by Leptin	R-HSA-2586552	3	11	0.0288234	0.331309	0.00306122
Assembly of collagen fibrils and other multimeric structures	R-HSA-2022090	8	59	0.0324156	0.334271	0.00816327
CLEC7A (Dectin-1) signaling	R-HSA-5607764	10	81	0.0323104	0.335602	0.0102041
Interleukin-1 family signaling	R-HSA-446652	14	126	0.0293434	0.335887	0.0142857
MyD88 cascade initiated on plasma membrane	R-HSA-975871	11	92	0.0314588	0.336984	0.0112245
Toll Like Receptor 10 (TLR10) Cascade	R-HSA-168142	11	92	0.0314588	0.336984	0.0112245
Toll Like Receptor 5 (TLR5) Cascade	R-HSA-168176	11	92	0.0314588	0.336984	0.0112245
SARS-CoV-1-host interactions	R-HSA-9692914	11	91	0.0293145	0.338731	0.0112245
ECM proteoglycans	R-HSA-3000178	9	71	0.0354342	0.341176	0.00918367
SARS-CoV-1 activates/modulates innate immune responses	R-HSA-9692916	6	39	0.0352281	0.341987	0.00612245
Signaling by RAF1 mutants	R-HSA-9656223	6	39	0.0352281	0.341987	0.00612245
Toll Like Receptor 9 (TLR9) Cascade	R-HSA-168138	12	105	0.0345298	0.343596	0.0122449
Signaling by KIT in disease	R-HSA-9669938	4	20	0.0348389	0.344604	0.00408163
Signaling by phosphorylated juxtamembrane, extracellular and kinase domain KIT mutants	R-HSA-9670439	4	20	0.0348389	0.344604	0.00408163
RHOC GTPase cycle	R-HSA-9013106	9	69	0.0301418	0.344802	0.00918367
Toll Like Receptor 4 (TLR4) Cascade	R-HSA-166016	15	139	0.0310914	0.345248	0.0153061
Ovarian tumor domain proteases	R-HSA-5689896	6	38	0.0314389	0.345942	0.00612245
Release of apoptotic factors from the mitochondria	R-HSA-111457	2	5	0.0355449	0.346473	0.00204082
Advanced glycosylation endproduct receptor signaling	R-HSA-879415	3	12	0.0366525	0.351232	0.00306122
Interleukin-2 signaling	R-HSA-9020558	3	12	0.0366525	0.351232	0.00306122
Nicotinamide salvage	R-HSA-197264	3	12	0.0366525	0.351232	0.00306122
NOTCH2 intracellular domain regulates transcription	R-HSA-2197563	3	12	0.0366525	0.351232	0.00306122
Signaling by the B Cell Receptor (BCR)	R-HSA-983705	11	95	0.0385571	0.356591	0.0112245
Antigen activates B Cell Receptor (BCR) leading to generation of second messengers	R-HSA-983695	5	30	0.0390269	0.362781	0.00510204
Integrin cell surface interactions	R-HSA-216083	10	84	0.0401283	0.366383	0.0102041
DARPP-32 events	R-HSA-180024	4	21	0.040937	0.370339	0.00408163
Interleukin-6 family signaling	R-HSA-6783589	4	21	0.040937	0.370339	0.00408163
Signaling by Non-Receptor Tyrosine Kinases	R-HSA-9006927	7	52	0.0453916	0.379434	0.00714286
Signaling by PTK6	R-HSA-8848021	7	52	0.0453916	0.379434	0.00714286
Molecules associated with elastic fibres	R-HSA-2129379	5	31	0.0441852	0.381739	0.00510204
Nuclear signaling by ERBB4	R-HSA-1251985	5	31	0.0441852	0.381739	0.00510204
Regulation of MECP2 expression and activity	R-HSA-9022692	5	31	0.0441852	0.381739	0.00510204
NF-kB activation through FADD/RIP-1 pathway mediated by caspase-8 and -10	R-HSA-933543	3	13	0.0454511	0.393705	0.00306122
Signaling by VEGF	R-HSA-194138	11	101	0.0559452	0.394174	0.0112245
Paradoxical activation of RAF signaling by kinase inactive BRAF	R-HSA-6802955	6	42	0.0483047	0.395184	0.00612245
Signaling by moderate kinase activity BRAF mutants	R-HSA-6802946	6	42	0.0483047	0.395184	0.00612245
Signaling by RAS mutants	R-HSA-6802949	6	42	0.0483047	0.395184	0.00612245
Signaling downstream of RAS mutants	R-HSA-9649948	6	42	0.0483047	0.395184	0.00612245
TAK1-dependent IKK and NF-kappa-B activation	R-HSA-445989	6	42	0.0483047	0.395184	0.00612245
NOD1/2 Signaling Pathway	R-HSA-168638	5	33	0.0556694	0.395743	0.00510204
Oncogene Induced Senescence	R-HSA-2559585	5	33	0.0556694	0.395743	0.00510204
RAF activation	R-HSA-5673000	5	33	0.0556694	0.395743	0.00510204
Extracellular matrix organization	R-HSA-1474244	26	294	0.055659	0.397088	0.0265306
GPCR ligand binding	R-HSA-500792	31	359	0.0515671	0.397554	0.0316327
Anchoring fibril formation	R-HSA-2214320	3	14	0.0551894	0.398386	0.00306122
ERBB2 Regulates Cell Motility	R-HSA-6785631	3	14	0.0551894	0.398386	0.00306122
Erythropoietin activates RAS	R-HSA-9027284	3	14	0.0551894	0.398386	0.00306122
IL-6-type cytokine receptor ligand interactions	R-HSA-6788467	3	14	0.0551894	0.398386	0.00306122
Mismatch repair (MMR) directed by MSH2:MSH3 (MutSbeta)	R-HSA-5358606	3	14	0.0551894	0.398386	0.00306122
Mismatch repair (MMR) directed by MSH2:MSH6 (MutSalpha)	R-HSA-5358565	3	14	0.0551894	0.398386	0.00306122
Negative regulation of FLT3	R-HSA-9706369	3	14	0.0551894	0.398386	0.00306122
PTK6 Regulates RHO GTPases, RAS GTPase and MAP kinases	R-HSA-8849471	3	14	0.0551894	0.398386	0.00306122
Repression of WNT target genes	R-HSA-4641265	3	14	0.0551894	0.398386	0.00306122
TP53 Regulates Transcription of Genes Involved in G1 Cell Cycle Arrest	R-HSA-6804116	3	14	0.0551894	0.398386	0.00306122
Activation of caspases through apoptosome-mediated cleavage	R-HSA-111459	2	6	0.0510976	0.39916	0.00204082
Estrogen-stimulated signaling through PRKCZ	R-HSA-9634635	2	6	0.0510976	0.39916	0.00204082
NADE modulates death signalling	R-HSA-205025	2	6	0.0510976	0.39916	0.00204082
PTK6 promotes HIF1A stabilization	R-HSA-8857538	2	6	0.0510976	0.39916	0.00204082
Regulation of MITF-M-dependent genes involved in DNA replication, damage repair and senescence	R-HSA-9825895	2	6	0.0510976	0.39916	0.00204082
SMAC (DIABLO) binds to IAPs	R-HSA-111463	2	6	0.0510976	0.39916	0.00204082
SMAC(DIABLO)-mediated dissociation of IAP:caspase complexes	R-HSA-111464	2	6	0.0510976	0.39916	0.00204082
SMAC, XIAP-regulated apoptotic response	R-HSA-111469	2	6	0.0510976	0.39916	0.00204082
SMAD2/3 Phosphorylation Motif Mutants in Cancer	R-HSA-3304356	2	6	0.0510976	0.39916	0.00204082
TGFBR1 KD Mutants in Cancer	R-HSA-3656532	2	6	0.0510976	0.39916	0.00204082
TNFR1-mediated ceramide production	R-HSA-5626978	2	6	0.0510976	0.39916	0.00204082
Chondroitin sulfate/dermatan sulfate metabolism	R-HSA-1793185	6	44	0.0584837	0.400651	0.00612245
GPVI-mediated activation cascade	R-HSA-114604	5	32	0.0497321	0.403282	0.00510204
Toll Like Receptor 3 (TLR3) Cascade	R-HSA-168164	11	102	0.0592785	0.403369	0.0112245
RAF-independent MAPK1/3 activation	R-HSA-112409	4	23	0.0548255	0.407292	0.00408163
Response of Mtb to phagocytosis	R-HSA-9637690	4	23	0.0548255	0.407292	0.00408163
Downregulation of TGF-beta receptor signaling	R-HSA-2173788	4	24	0.0626076	0.414155	0.00408163
RHO GTPases Activate NADPH Oxidases	R-HSA-5668599	4	24	0.0626076	0.414155	0.00408163
TRAF6 mediated NF-kB activation	R-HSA-933542	4	24	0.0626076	0.414155	0.00408163
Antimicrobial peptides	R-HSA-6803157	6	45	0.0640178	0.422312	0.00612245
DNA Damage Bypass	R-HSA-73893	6	45	0.0640178	0.422312	0.00612245
Butyrate Response Factor 1 (BRF1) binds and destabilizes mRNA	R-HSA-450385	3	15	0.0658294	0.425199	0.00306122
Chk1/Chk2(Cds1) mediated inactivation of Cyclin B:Cdk1 complex	R-HSA-75035	3	15	0.0658294	0.425199	0.00306122
Mismatch Repair	R-HSA-5358508	3	15	0.0658294	0.425199	0.00306122
Platelet Adhesion to exposed collagen	R-HSA-75892	3	15	0.0658294	0.425199	0.00306122
STING mediated induction of host immune responses	R-HSA-1834941	3	15	0.0658294	0.425199	0.00306122
Tristetraprolin (TTP, ZFP36) binds and destabilizes mRNA	R-HSA-450513	3	15	0.0658294	0.425199	0.00306122
Global Genome Nucleotide Excision Repair (GG-NER)	R-HSA-5696399	9	80	0.0670402	0.427889	0.00918367
Interferon gamma signaling	R-HSA-877300	10	92	0.0670333	0.428447	0.0102041
Activation of NIMA Kinases NEK9, NEK6, NEK7	R-HSA-2980767	2	7	0.0685754	0.429938	0.00204082
ARMS-mediated activation	R-HSA-170984	2	7	0.0685754	0.429938	0.00204082
Defective binding of VWF variant to GPIb:IX:V	R-HSA-9846298	2	7	0.0685754	0.429938	0.00204082
Enhanced binding of GP1BA variant to VWF multimer:collagen	R-HSA-9845620	2	7	0.0685754	0.429938	0.00204082
Erythropoietin activates Phospholipase C gamma (PLCG)	R-HSA-9027277	2	7	0.0685754	0.429938	0.00204082
Erythropoietin activates STAT5	R-HSA-9027283	2	7	0.0685754	0.429938	0.00204082
Formation of the Editosome	R-HSA-75094	2	7	0.0685754	0.429938	0.00204082
Loss of Function of SMAD2/3 in Cancer	R-HSA-3304349	2	7	0.0685754	0.429938	0.00204082
Loss of Function of TGFBR1 in Cancer	R-HSA-3656534	2	7	0.0685754	0.429938	0.00204082
mRNA Editing: C to U Conversion	R-HSA-72200	2	7	0.0685754	0.429938	0.00204082
Interleukin-3, Interleukin-5 and GM-CSF signaling	R-HSA-512988	6	46	0.0698489	0.431999	0.00612245
Signaling by TGFBR3	R-HSA-9839373	6	46	0.0698489	0.431999	0.00612245
Interleukin receptor SHC signaling	R-HSA-912526	4	25	0.070937	0.436089	0.00408163
N-glycan antennae elongation in the medial/trans-Golgi	R-HSA-975576	4	25	0.070937	0.436089	0.00408163
TNFs bind their physiological receptors	R-HSA-5669034	4	25	0.070937	0.436089	0.00408163
RSV-host interactions	R-HSA-9833110	9	82	0.0758931	0.438318	0.00918367
Transcriptional regulation by RUNX3	R-HSA-8878159	9	82	0.0758931	0.438318	0.00918367
MyD88-independent TLR4 cascade	R-HSA-166166	11	106	0.0739052	0.438428	0.0112245
TRIF (TICAM1)-mediated TLR4 signaling	R-HSA-937061	11	106	0.0739052	0.438428	0.0112245
Interferon Signaling	R-HSA-913531	22	250	0.076691	0.438823	0.022449
Apoptotic cleavage of cellular proteins	R-HSA-111465	5	36	0.0758152	0.441998	0.00510204
Regulation of TP53 Degradation	R-HSA-6804757	5	36	0.0758152	0.441998	0.00510204
Defective B4GALT7 causes EDS, progeroid type	R-HSA-3560783	3	16	0.0773269	0.44415	0.00306122
Regulation of KIT signaling	R-HSA-1433559	3	16	0.0773269	0.44415	0.00306122
The NLRP3 inflammasome	R-HSA-844456	3	16	0.0773269	0.44415	0.00306122
Nuclear Events (kinase and transcription factor activation)	R-HSA-198725	7	59	0.0794795	0.444934	0.00714286
Platelet activation, signaling and aggregation	R-HSA-76002	21	238	0.080464	0.44803	0.0214286
Infection with Mycobacterium tuberculosis	R-HSA-9635486	4	26	0.0798015	0.45011	0.00408163
Synthesis of PC	R-HSA-1483191	4	26	0.0798015	0.45011	0.00408163
DNA Damage Recognition in GG-NER	R-HSA-5696394	5	37	0.083298	0.455485	0.00510204
NGF-stimulated transcription	R-HSA-9031628	5	37	0.083298	0.455485	0.00510204
Regulation of TP53 Expression and Degradation	R-HSA-6806003	5	37	0.083298	0.455485	0.00510204
Adrenoceptors	R-HSA-390696	2	8	0.087671	0.46676	0.00204082
BH3-only proteins associate with and inactivate anti-apoptotic BCL-2 members	R-HSA-111453	2	8	0.087671	0.46676	0.00204082
Binding of TCF/LEF:CTNNB1 to target gene promoters	R-HSA-4411364	2	8	0.087671	0.46676	0.00204082
Defects of platelet adhesion to exposed collagen	R-HSA-9823587	2	8	0.087671	0.46676	0.00204082
Formation of intermediate mesoderm	R-HSA-9761174	2	8	0.087671	0.46676	0.00204082
Interleukin-9 signaling	R-HSA-8985947	2	8	0.087671	0.46676	0.00204082
Maturation of protein 3a_9683673	R-HSA-9683673	2	8	0.087671	0.46676	0.00204082
Maturation of protein 3a_9694719	R-HSA-9694719	2	8	0.087671	0.46676	0.00204082
Regulation of cytoskeletal remodeling and cell spreading by IPP complex components	R-HSA-446388	2	8	0.087671	0.46676	0.00204082
RUNX3 regulates WNT signaling	R-HSA-8951430	2	8	0.087671	0.46676	0.00204082
Signaling by TGF-beta Receptor Complex in Cancer	R-HSA-3304351	2	8	0.087671	0.46676	0.00204082
TRAIL signaling	R-HSA-75158	2	8	0.087671	0.46676	0.00204082
Acyl chain remodelling of PG	R-HSA-1482925	3	17	0.0896326	0.479731	0.00306122
Acyl chain remodelling of PI	R-HSA-1482922	3	17	0.0896326	0.479731	0.00306122
Defective B3GALT6 causes EDSP2 and SEMDJL1	R-HSA-4420332	3	17	0.0896326	0.479731	0.00306122
Defective B3GAT3 causes JDSSDHD	R-HSA-3560801	3	17	0.0896326	0.479731	0.00306122
Processive synthesis on the C-strand of the telomere	R-HSA-174414	3	17	0.0896326	0.479731	0.00306122
Scavenging by Class A Receptors	R-HSA-3000480	3	17	0.0896326	0.479731	0.00306122
Signaling by NTRK3 (TRKC)	R-HSA-9034015	3	17	0.0896326	0.479731	0.00306122
Post-translational modification: synthesis of GPI-anchored proteins	R-HSA-163125	8	73	0.0915349	0.480217	0.00816327
Transcriptional Regulation by MECP2	R-HSA-8986944	7	61	0.0913598	0.480839	0.00714286
SARS-CoV-2 Infection	R-HSA-9694516	23	269	0.0912323	0.481769	0.0234694
Degradation of the extracellular matrix	R-HSA-1474228	12	124	0.0961292	0.482597	0.0122449
MAP kinase activation	R-HSA-450294	7	62	0.0976531	0.48374	0.00714286
Elastic fibre formation	R-HSA-1566948	5	38	0.0911554	0.483773	0.00510204
Apoptotic execution phase	R-HSA-75153	6	50	0.0961142	0.484101	0.00612245
DAP12 signaling	R-HSA-2424491	4	28	0.099074	0.485209	0.00408163
Energy dependent regulation of mTOR by LKB1-AMPK	R-HSA-380972	4	28	0.099074	0.485209	0.00408163
EPHA-mediated growth cone collapse	R-HSA-3928663	4	28	0.099074	0.485209	0.00408163
Binding and Uptake of Ligands by Scavenger Receptors	R-HSA-2173782	5	39	0.09938	0.486728	0.00510204
Dectin-2 family	R-HSA-5621480	3	18	0.102693	0.494664	0.00306122
Formation of the nephric duct	R-HSA-9830364	3	18	0.102693	0.494664	0.00306122
Gastrin-CREB signalling pathway via PKC and MAPK	R-HSA-881907	3	18	0.102693	0.494664	0.00306122
Regulation of MITF-M-dependent genes involved in cell cycle and proliferation	R-HSA-9825892	3	18	0.102693	0.494664	0.00306122
Termination of O-glycan biosynthesis	R-HSA-977068	3	18	0.102693	0.494664	0.00306122
Fc epsilon receptor (FCERI) signaling	R-HSA-2454202	11	113	0.104582	0.499979	0.0112245
SARS-CoV-2 activates/modulates innate and adaptive immune responses	R-HSA-9705671	11	113	0.104582	0.499979	0.0112245
FOXO-mediated transcription	R-HSA-9614085	7	64	0.110934	0.500253	0.00714286
G alpha (i) signalling events	R-HSA-418594	21	248	0.110622	0.501216	0.0214286
Activation of BH3-only proteins	R-HSA-114452	4	29	0.109445	0.501972	0.00408163
Regulation of TP53 Activity through Acetylation	R-HSA-6804758	4	29	0.109445	0.501972	0.00408163
Sialic acid metabolism	R-HSA-4085001	4	29	0.109445	0.501972	0.00408163
SUMOylation of intracellular receptors	R-HSA-4090294	4	29	0.109445	0.501972	0.00408163
Nucleotide Excision Repair	R-HSA-5696398	10	101	0.108532	0.503293	0.0102041
Formation of Incision Complex in GG-NER	R-HSA-5696395	5	40	0.107963	0.503888	0.00510204
MTOR signalling	R-HSA-165159	5	40	0.107963	0.503888	0.00510204
Activated NTRK2 signals through RAS	R-HSA-9026519	2	9	0.108108	0.504606	0.00204082
Activation of PUMA and translocation to mitochondria	R-HSA-139915	2	9	0.108108	0.504606	0.00204082
Calcineurin activates NFAT	R-HSA-2025928	2	9	0.108108	0.504606	0.00204082
EGFR Transactivation by Gastrin	R-HSA-2179392	2	9	0.108108	0.504606	0.00204082
Interleukin-1 processing	R-HSA-448706	2	9	0.108108	0.504606	0.00204082
MASTL Facilitates Mitotic Progression	R-HSA-2465910	2	9	0.108108	0.504606	0.00204082
mRNA Editing	R-HSA-75072	2	9	0.108108	0.504606	0.00204082
p75NTR regulates axonogenesis	R-HSA-193697	2	9	0.108108	0.504606	0.00204082
Passive transport by Aquaporins	R-HSA-432047	2	9	0.108108	0.504606	0.00204082
PI3K/AKT activation	R-HSA-198203	2	9	0.108108	0.504606	0.00204082
RHO GTPases activate KTN1	R-HSA-5625970	2	9	0.108108	0.504606	0.00204082
RUNX1 and FOXP3 control the development of regulatory T lymphocytes (Tregs)	R-HSA-8877330	2	9	0.108108	0.504606	0.00204082
Transport of gamma-carboxylated protein precursors from the endoplasmic reticulum to the Golgi apparatus	R-HSA-159763	2	9	0.108108	0.504606	0.00204082
CD209 (DC-SIGN) signaling	R-HSA-5621575	3	19	0.116454	0.507661	0.00306122
NOTCH4 Intracellular Domain Regulates Transcription	R-HSA-9013695	3	19	0.116454	0.507661	0.00306122
Signaling by Hippo	R-HSA-2028269	3	19	0.116454	0.507661	0.00306122
SUMOylation of transcription factors	R-HSA-3232118	3	19	0.116454	0.507661	0.00306122
TP53 regulates transcription of additional cell cycle genes whose exact role in the p53 pathway remain uncertain	R-HSA-6804115	3	19	0.116454	0.507661	0.00306122
VEGFR2 mediated cell proliferation	R-HSA-5218921	3	19	0.116454	0.507661	0.00306122
RHOB GTPase cycle	R-HSA-9013026	7	65	0.117915	0.508544	0.00714286
Negative regulation of MAPK pathway	R-HSA-5675221	5	41	0.116894	0.509385	0.00510204
RND3 GTPase cycle	R-HSA-9696264	5	41	0.116894	0.509385	0.00510204
Respiratory Syncytial Virus Infection Pathway	R-HSA-9820952	10	103	0.119385	0.51172	0.0102041
SUMOylation	R-HSA-2990846	15	170	0.124384	0.517746	0.0153061
Signaling by ALK fusions and activated point mutants	R-HSA-9725370	9	91	0.124146	0.518847	0.00918367
Signaling by ALK in cancer	R-HSA-9700206	9	91	0.124146	0.518847	0.00918367
Cell-cell junction organization	R-HSA-421270	8	78	0.121976	0.519191	0.00816327
Generation of second messenger molecules	R-HSA-202433	4	30	0.120279	0.519682	0.00408163
Regulation of MITF-M-dependent genes involved in pigmentation	R-HSA-9824585	5	42	0.126163	0.524312	0.00510204
Adherens junctions interactions	R-HSA-418990	6	54	0.126916	0.525923	0.00612245
CaMK IV-mediated phosphorylation of CREB	R-HSA-111932	2	10	0.129639	0.541453	0.00204082
Gamma-carboxylation of protein precursors	R-HSA-159740	2	10	0.129639	0.541453	0.00204082
Interleukin-27 signaling	R-HSA-9020956	2	10	0.129639	0.541453	0.00204082
MAPK3 (ERK1) activation	R-HSA-110056	2	10	0.129639	0.541453	0.00204082
Reactions specific to the complex N-glycan synthesis pathway	R-HSA-975578	2	10	0.129639	0.541453	0.00204082
Removal of aminoterminal propeptides from gamma-carboxylated proteins	R-HSA-159782	2	10	0.129639	0.541453	0.00204082
RUNX3 regulates p14-ARF	R-HSA-8951936	2	10	0.129639	0.541453	0.00204082
Phospholipid metabolism	R-HSA-1483257	16	186	0.135172	0.543122	0.0163265
Interferon alpha/beta signaling	R-HSA-909733	7	67	0.132539	0.54353	0.00714286
Interleukin-17 signaling	R-HSA-448424	7	67	0.132539	0.54353	0.00714286
PKR-mediated signaling	R-HSA-9833482	7	67	0.132539	0.54353	0.00714286
Signaling by ERBB4	R-HSA-1236394	6	55	0.135284	0.544704	0.00612245
Amine ligand-binding receptors	R-HSA-375280	4	31	0.131552	0.547304	0.00408163
Diseases associated with the TLR signaling cascade	R-HSA-5602358	4	31	0.131552	0.547304	0.00408163
Diseases of Immune System	R-HSA-5260271	4	31	0.131552	0.547304	0.00408163
MAPK targets/ Nuclear events mediated by MAP kinases	R-HSA-450282	4	31	0.131552	0.547304	0.00408163
Intrinsic Pathway of Fibrin Clot Formation	R-HSA-140837	3	20	0.130857	0.548724	0.00306122
Phosphorylation of CD3 and TCR zeta chains	R-HSA-202427	3	20	0.130857	0.548724	0.00306122
Bacterial Infection Pathways	R-HSA-9824439	7	68	0.140173	0.553743	0.00714286
Death Receptor Signaling	R-HSA-73887	13	148	0.14842	0.561131	0.0132653
DDX58/IFIH1-mediated induction of interferon-alpha/beta	R-HSA-168928	7	69	0.148014	0.562728	0.00714286
G2/M DNA damage checkpoint	R-HSA-69473	7	69	0.148014	0.562728	0.00714286
Ca2+ pathway	R-HSA-4086398	6	56	0.143904	0.563252	0.00612245
Response to elevated platelet cytosolic Ca2+	R-HSA-76005	11	121	0.147487	0.564555	0.0112245
Acyl chain remodelling of PS	R-HSA-1482801	3	21	0.145843	0.565663	0.00306122
Co-inhibition by CTLA4	R-HSA-389513	3	21	0.145843	0.565663	0.00306122
HDMs demethylate histones	R-HSA-3214842	3	21	0.145843	0.565663	0.00306122
NPAS4 regulates expression of target genes	R-HSA-9768919	3	21	0.145843	0.565663	0.00306122
Phosphorylated BMAL1:CLOCK (ARNTL:CLOCK) activates expression of core clock genes	R-HSA-9931510	3	21	0.145843	0.565663	0.00306122
RA biosynthesis pathway	R-HSA-5365859	3	21	0.145843	0.565663	0.00306122
SHC1 events in ERBB2 signaling	R-HSA-1250196	3	21	0.145843	0.565663	0.00306122
Kidney development	R-HSA-9830369	5	44	0.145665	0.566209	0.00510204
Activated NTRK2 signals through FRS2 and FRS3	R-HSA-9028731	2	11	0.152043	0.572367	0.00204082
Alpha-protein kinase 1 signaling pathway	R-HSA-9645460	2	11	0.152043	0.572367	0.00204082
CLEC7A (Dectin-1) induces NFAT activation	R-HSA-5607763	2	11	0.152043	0.572367	0.00204082
Condensation of Prometaphase Chromosomes	R-HSA-2514853	2	11	0.152043	0.572367	0.00204082
Cytochrome c-mediated apoptotic response	R-HSA-111461	2	11	0.152043	0.572367	0.00204082
Gamma-carboxylation, transport, and amino-terminal cleavage of proteins	R-HSA-159854	2	11	0.152043	0.572367	0.00204082
Interleukin-35 Signalling	R-HSA-8984722	2	11	0.152043	0.572367	0.00204082
Interleukin-6 signaling	R-HSA-1059683	2	11	0.152043	0.572367	0.00204082
STAT3 nuclear events downstream of ALK signaling	R-HSA-9701898	2	11	0.152043	0.572367	0.00204082
TGFBR3 PTM regulation	R-HSA-9839383	2	11	0.152043	0.572367	0.00204082
Uptake and function of anthrax toxins	R-HSA-5210891	2	11	0.152043	0.572367	0.00204082
Beta-catenin independent WNT signaling	R-HSA-3858494	11	122	0.153415	0.572466	0.0112245
Signaling by NOTCH2	R-HSA-1980145	4	33	0.155319	0.575187	0.00408163
TNFR1-induced NF-kappa-B signaling pathway	R-HSA-5357956	4	33	0.155319	0.575187	0.00408163
Transcriptional Regulation by NPAS4	R-HSA-9634815	4	33	0.155319	0.575187	0.00408163
Regulation of T cell activation by CD28 family	R-HSA-388841	7	70	0.156057	0.577273	0.00714286
NOTCH1 Intracellular Domain Regulates Transcription	R-HSA-2122947	5	45	0.155871	0.577321	0.00510204
Cytosolic sensors of pathogen-associated DNA	R-HSA-1834949	6	58	0.16187	0.587528	0.00612245
NCAM signaling for neurite out-growth	R-HSA-375165	6	58	0.16187	0.587528	0.00612245
TP53 Regulates Transcription of DNA Repair Genes	R-HSA-6796648	6	58	0.16187	0.587528	0.00612245
A tetrasaccharide linker sequence is required for GAG synthesis	R-HSA-1971475	3	22	0.161355	0.588343	0.00306122
Peptide ligand-binding receptors	R-HSA-375276	14	165	0.166358	0.589976	0.0142857
SUMO E3 ligases SUMOylate target proteins	R-HSA-3108232	14	165	0.166358	0.589976	0.0142857
DAP12 interactions	R-HSA-2172127	4	34	0.167762	0.590667	0.00408163
Formation of Fibrin Clot (Clotting Cascade)	R-HSA-140877	4	34	0.167762	0.590667	0.00408163
Nuclear events stimulated by ALK signaling in cancer	R-HSA-9725371	4	34	0.167762	0.590667	0.00408163
Signaling by high-kinase activity BRAF mutants	R-HSA-6802948	4	34	0.167762	0.590667	0.00408163
G alpha (s) signalling events	R-HSA-418555	11	125	0.171908	0.593813	0.0112245
Co-stimulation by CD28	R-HSA-389356	5	47	0.177121	0.600755	0.00510204
Cyclin D associated events in G1	R-HSA-69231	5	47	0.177121	0.600755	0.00510204
G1 Phase	R-HSA-69236	5	47	0.177121	0.600755	0.00510204
Signaling by ERBB2	R-HSA-1227986	5	47	0.177121	0.600755	0.00510204
Glycerophospholipid biosynthesis	R-HSA-1483206	10	112	0.175158	0.604108	0.0102041
Caspase-mediated cleavage of cytoskeletal proteins	R-HSA-264870	2	12	0.175121	0.604991	0.00204082
Dissolution of Fibrin Clot	R-HSA-75205	2	12	0.175121	0.604991	0.00204082
Erythropoietin activates Phosphoinositide-3-kinase (PI3K)	R-HSA-9027276	2	12	0.175121	0.604991	0.00204082
Frs2-mediated activation	R-HSA-170968	2	12	0.175121	0.604991	0.00204082
GP1b-IX-V activation signalling	R-HSA-430116	2	12	0.175121	0.604991	0.00204082
IRF3-mediated induction of type I IFN	R-HSA-3270619	2	12	0.175121	0.604991	0.00204082
Signaling by PDGFRA extracellular domain mutants	R-HSA-9673770	2	12	0.175121	0.604991	0.00204082
Signaling by PDGFRA transmembrane, juxtamembrane and kinase domain mutants	R-HSA-9673767	2	12	0.175121	0.604991	0.00204082
Interleukin-36 pathway	R-HSA-9014826	1	3	0.178996	0.611241	0.00102041
The retinoid cycle in cones (daylight vision)	R-HSA-2187335	1	3	0.178996	0.611241	0.00102041
PIP3 activates AKT signaling	R-HSA-1257604	20	253	0.185907	0.615511	0.0204082
Nuclear Pore Complex (NPC) Disassembly	R-HSA-3301854	4	35	0.180543	0.615963	0.00408163
Immunoregulatory interactions between a Lymphoid and a non-Lymphoid cell	R-HSA-198933	9	100	0.185386	0.617057	0.00918367
G-protein mediated events	R-HSA-112040	5	48	0.188135	0.617477	0.00510204
AKT phosphorylates targets in the cytosol	R-HSA-198323	2	13	0.198697	0.617676	0.00204082
APC truncation mutants have impaired AXIN binding	R-HSA-5467337	2	13	0.198697	0.617676	0.00204082
Apoptosis induced DNA fragmentation	R-HSA-140342	2	13	0.198697	0.617676	0.00204082
AXIN missense mutants destabilize the destruction complex	R-HSA-5467340	2	13	0.198697	0.617676	0.00204082
Defective EXT1 causes exostoses 1, TRPS2 and CHDS	R-HSA-3656253	2	13	0.198697	0.617676	0.00204082
Defective EXT2 causes exostoses 2	R-HSA-3656237	2	13	0.198697	0.617676	0.00204082
ERKs are inactivated	R-HSA-202670	2	13	0.198697	0.617676	0.00204082
Formation of axial mesoderm	R-HSA-9796292	2	13	0.198697	0.617676	0.00204082
Physiological factors	R-HSA-5578768	2	13	0.198697	0.617676	0.00204082
Retrograde neurotrophin signalling	R-HSA-177504	2	13	0.198697	0.617676	0.00204082
SHC1 events in ERBB4 signaling	R-HSA-1250347	2	13	0.198697	0.617676	0.00204082
Signaling by AMER1 mutants	R-HSA-4839748	2	13	0.198697	0.617676	0.00204082
Signaling by APC mutants	R-HSA-4839744	2	13	0.198697	0.617676	0.00204082
Signaling by AXIN mutants	R-HSA-4839735	2	13	0.198697	0.617676	0.00204082
Suppression of phagosomal maturation	R-HSA-9637687	2	13	0.198697	0.617676	0.00204082
Trafficking and processing of endosomal TLR	R-HSA-1679131	2	13	0.198697	0.617676	0.00204082
Truncations of AMER1 destabilize the destruction complex	R-HSA-5467348	2	13	0.198697	0.617676	0.00204082
Tryptophan catabolism	R-HSA-71240	2	13	0.198697	0.617676	0.00204082
DNA Repair	R-HSA-73894	22	281	0.18366	0.617745	0.022449
Platelet degranulation	R-HSA-114608	10	116	0.203277	0.618412	0.0102041
Collagen degradation	R-HSA-1442490	6	62	0.200439	0.618468	0.00612245
Diseases of DNA repair	R-HSA-9675135	5	49	0.199388	0.618527	0.00510204
Transcriptional regulation of granulopoiesis	R-HSA-9616222	5	49	0.199388	0.618527	0.00510204
SARS-CoV-2-host interactions	R-HSA-9705683	15	182	0.183319	0.619313	0.0153061
Defective HDR through Homologous Recombination Repair (HRR) due to PALB2 loss of BRCA1 binding function	R-HSA-9704331	3	25	0.210468	0.619461	0.00306122
Defective HDR through Homologous Recombination Repair (HRR) due to PALB2 loss of BRCA2/RAD51/RAD51C binding function	R-HSA-9704646	3	25	0.210468	0.619461	0.00306122
Defective homologous recombination repair (HRR) due to BRCA1 loss of function	R-HSA-9701192	3	25	0.210468	0.619461	0.00306122
Defective homologous recombination repair (HRR) due to PALB2 loss of function	R-HSA-9701193	3	25	0.210468	0.619461	0.00306122
Defective Intrinsic Pathway for Apoptosis	R-HSA-9734009	3	25	0.210468	0.619461	0.00306122
Evasion by RSV of host interferon responses	R-HSA-9833109	3	25	0.210468	0.619461	0.00306122
Gap-filling DNA repair synthesis and ligation in GG-NER	R-HSA-5696397	3	25	0.210468	0.619461	0.00306122
Signaling by Erythropoietin	R-HSA-9006335	3	25	0.210468	0.619461	0.00306122
TGFBR3 expression	R-HSA-9839394	3	25	0.210468	0.619461	0.00306122
Gene and protein expression by JAK-STAT signaling after Interleukin-12 stimulation	R-HSA-8950505	4	37	0.207008	0.62115	0.00408163
MAP2K and MAPK activation	R-HSA-5674135	4	37	0.207008	0.62115	0.00408163
NCAM1 interactions	R-HSA-419037	4	37	0.207008	0.62115	0.00408163
RUNX1 interacts with co-factors whose precise effect on RUNX1 targets is not known	R-HSA-8939243	4	37	0.207008	0.62115	0.00408163
Signaling by Retinoic Acid	R-HSA-5362517	4	37	0.207008	0.62115	0.00408163
Collagen formation	R-HSA-1474290	8	88	0.196376	0.626206	0.00816327
Negative regulation of the PI3K/AKT network	R-HSA-199418	10	115	0.196073	0.626908	0.0102041
MAPK1/MAPK3 signaling	R-HSA-5684996	19	245	0.216449	0.627306	0.0193878
Constitutive Signaling by AKT1 E17K in Cancer	R-HSA-5674400	3	24	0.193724	0.62745	0.00306122
Developmental Lineage of Pancreatic Ductal Cells	R-HSA-9925563	3	24	0.193724	0.62745	0.00306122
Growth hormone receptor signaling	R-HSA-982772	3	24	0.193724	0.62745	0.00306122
Impaired BRCA2 binding to PALB2	R-HSA-9709603	3	24	0.193724	0.62745	0.00306122
Nicotinate metabolism	R-HSA-196807	3	24	0.193724	0.62745	0.00306122
Other interleukin signaling	R-HSA-449836	3	24	0.193724	0.62745	0.00306122
Surfactant metabolism	R-HSA-5683826	3	24	0.193724	0.62745	0.00306122
Translesion synthesis by Y family DNA polymerases bypasses lesions on DNA template	R-HSA-110313	4	36	0.193634	0.628288	0.00408163
Intracellular signaling by second messengers	R-HSA-9006925	22	289	0.219957	0.628438	0.022449
Platelet Aggregation (Plug Formation)	R-HSA-76009	4	38	0.220637	0.630443	0.00408163
Presynaptic phase of homologous DNA pairing and strand exchange	R-HSA-5693616	4	38	0.220637	0.630443	0.00408163
Activation of Matrix Metalloproteinases	R-HSA-1592389	3	26	0.227511	0.63147	0.00306122
Acyl chain remodelling of PE	R-HSA-1482839	3	26	0.227511	0.63147	0.00306122
Caspase activation via extrinsic apoptotic signalling pathway	R-HSA-5357769	3	26	0.227511	0.63147	0.00306122
Cell recruitment (pro-inflammatory response)	R-HSA-9664424	3	26	0.227511	0.63147	0.00306122
Interconversion of nucleotide di- and triphosphates	R-HSA-499943	3	26	0.227511	0.63147	0.00306122
Metalloprotease DUBs	R-HSA-5689901	3	26	0.227511	0.63147	0.00306122
Notch-HLH transcription pathway	R-HSA-350054	3	26	0.227511	0.63147	0.00306122
Purinergic signaling in leishmaniasis infection	R-HSA-9660826	3	26	0.227511	0.63147	0.00306122
VEGFA-VEGFR2 Pathway	R-HSA-4420097	8	92	0.23041	0.631882	0.00816327
Activation of BAD and translocation to mitochondria	R-HSA-111447	2	14	0.222615	0.631975	0.00204082
CTNNB1 S33 mutants aren't phosphorylated	R-HSA-5358747	2	14	0.222615	0.631975	0.00204082
CTNNB1 S37 mutants aren't phosphorylated	R-HSA-5358749	2	14	0.222615	0.631975	0.00204082
CTNNB1 S45 mutants aren't phosphorylated	R-HSA-5358751	2	14	0.222615	0.631975	0.00204082
CTNNB1 T41 mutants aren't phosphorylated	R-HSA-5358752	2	14	0.222615	0.631975	0.00204082
DCC mediated attractive signaling	R-HSA-418885	2	14	0.222615	0.631975	0.00204082
Defects of contact activation system (CAS) and kallikrein/kinin system (KKS)	R-HSA-9651496	2	14	0.222615	0.631975	0.00204082
Early Phase of HIV Life Cycle	R-HSA-162594	2	14	0.222615	0.631975	0.00204082
Interleukin-15 signaling	R-HSA-8983432	2	14	0.222615	0.631975	0.00204082
N-Glycan antennae elongation	R-HSA-975577	2	14	0.222615	0.631975	0.00204082
Phase 4 - resting membrane potential	R-HSA-5576886	2	14	0.222615	0.631975	0.00204082
Prolonged ERK activation events	R-HSA-169893	2	14	0.222615	0.631975	0.00204082
Regulation of TP53 Activity through Association with Co-factors	R-HSA-6804759	2	14	0.222615	0.631975	0.00204082
Signaling by CTNNB1 phospho-site mutants	R-HSA-4839743	2	14	0.222615	0.631975	0.00204082
Signaling by GSK3beta mutants	R-HSA-5339716	2	14	0.222615	0.631975	0.00204082
YAP1- and WWTR1 (TAZ)-stimulated gene expression	R-HSA-2032785	2	14	0.222615	0.631975	0.00204082
Signaling by MET	R-HSA-6806834	7	78	0.226876	0.633462	0.00714286
Nuclear Envelope Breakdown	R-HSA-2980766	5	51	0.222544	0.635009	0.00510204
Classical antibody-mediated complement activation	R-HSA-173623	1	4	0.231242	0.643164	0.00102041
PI3K/AKT Signaling in Cancer	R-HSA-2219528	9	106	0.232335	0.644284	0.00918367
RHO GTPases activate PKNs	R-HSA-5625740	5	52	0.234413	0.64516	0.00510204
Signaling by EGFR	R-HSA-177929	5	52	0.234413	0.64516	0.00510204
Downstream signaling events of B Cell Receptor (BCR)	R-HSA-1168372	6	66	0.241974	0.649735	0.00612245
HDR through Homologous Recombination (HRR)	R-HSA-5685942	6	66	0.241974	0.649735	0.00612245
RNA polymerase II transcribes snRNA genes	R-HSA-6807505	6	66	0.241974	0.649735	0.00612245
Transport to the Golgi and subsequent modification	R-HSA-948021	13	164	0.244985	0.650985	0.0132653
CREB1 phosphorylation through NMDA receptor-mediated activation of RAS signaling	R-HSA-442742	3	27	0.244802	0.651703	0.00306122
Integrin signaling	R-HSA-354192	3	27	0.244802	0.651703	0.00306122
Regulation of CDH11 Expression and Function	R-HSA-9759475	3	27	0.244802	0.651703	0.00306122
Resolution of D-loop Structures through Synthesis-Dependent Strand Annealing (SDSA)	R-HSA-5693554	3	27	0.244802	0.651703	0.00306122
Syndecan interactions	R-HSA-3000170	3	27	0.244802	0.651703	0.00306122
Translation of Structural Proteins_9683701	R-HSA-9683701	3	27	0.244802	0.651703	0.00306122
Pre-NOTCH Transcription and Translation	R-HSA-1912408	5	53	0.246456	0.654816	0.00510204
Depolymerization of the Nuclear Lamina	R-HSA-4419969	2	15	0.246736	0.655678	0.00204082
Formation of definitive endoderm	R-HSA-9823730	2	15	0.246736	0.655678	0.00204082
GRB2 events in ERBB2 signaling	R-HSA-1963640	2	15	0.246736	0.655678	0.00204082
GRB2:SOS provides linkage to MAPK signaling for Integrins	R-HSA-354194	2	15	0.246736	0.655678	0.00204082
Initial triggering of complement	R-HSA-166663	2	15	0.246736	0.655678	0.00204082
Maturation of nucleoprotein_9694631	R-HSA-9694631	2	15	0.246736	0.655678	0.00204082
p130Cas linkage to MAPK signaling for integrins	R-HSA-372708	2	15	0.246736	0.655678	0.00204082
Processive synthesis on the lagging strand	R-HSA-69183	2	15	0.246736	0.655678	0.00204082
Regulation of innate immune responses to cytosolic DNA	R-HSA-3134975	2	15	0.246736	0.655678	0.00204082
Removal of the Flap Intermediate from the C-strand	R-HSA-174437	2	15	0.246736	0.655678	0.00204082
Role of LAT2/NTAL/LAB on calcium mobilization	R-HSA-2730905	2	15	0.246736	0.655678	0.00204082
SARS-CoV-1 targets host intracellular signalling and regulatory pathways	R-HSA-9735871	2	15	0.246736	0.655678	0.00204082
Synthesis of PIPs at the early endosome membrane	R-HSA-1660516	2	15	0.246736	0.655678	0.00204082
TRAF3-dependent IRF activation pathway	R-HSA-918233	2	15	0.246736	0.655678	0.00204082
Signaling by NOTCH	R-HSA-157118	14	179	0.249562	0.657746	0.0142857
PI5P, PP2A and IER3 Regulate PI3K/AKT Signaling	R-HSA-6811558	9	108	0.248878	0.658962	0.00918367
Dual Incision in GG-NER	R-HSA-5696400	4	40	0.248555	0.659527	0.00408163
tRNA Aminoacylation	R-HSA-379724	4	40	0.248555	0.659527	0.00408163
Interleukin-1 signaling	R-HSA-9020702	8	95	0.257202	0.662301	0.00816327
RAF/MAP kinase cascade	R-HSA-5673001	18	239	0.262289	0.663604	0.0183673
Leishmania infection	R-HSA-9658195	12	152	0.260789	0.664698	0.0122449
Parasitic Infection Pathways	R-HSA-9824443	12	152	0.260789	0.664698	0.0122449
Developmental Cell Lineages	R-HSA-9734767	3	28	0.262289	0.665344	0.00306122
Developmental Cell Lineages of the Exocrine Pancreas	R-HSA-9820448	3	28	0.262289	0.665344	0.00306122
Signaling by ALK	R-HSA-201556	3	28	0.262289	0.665344	0.00306122
Synthesis of active ubiquitin: roles of E1 and E2 enzymes	R-HSA-8866652	3	28	0.262289	0.665344	0.00306122
Transcriptional regulation of pluripotent stem cells	R-HSA-452723	3	28	0.262289	0.665344	0.00306122
RHOA GTPase cycle	R-HSA-8980692	11	138	0.262842	0.668814	0.0112245
Deactivation of the beta-catenin transactivating complex	R-HSA-3769402	4	41	0.262788	0.669055	0.00408163
Homologous DNA Pairing and Strand Exchange	R-HSA-5693579	4	41	0.262788	0.669055	0.00408163
TNFR2 non-canonical NF-kB pathway	R-HSA-5668541	7	82	0.265819	0.672384	0.00714286
Beta-catenin phosphorylation cascade	R-HSA-196299	2	16	0.270937	0.678787	0.00204082
Metabolism of folate and pterines	R-HSA-196757	2	16	0.270937	0.678787	0.00204082
NRIF signals cell death from the nucleus	R-HSA-205043	2	16	0.270937	0.678787	0.00204082
Receptor-type tyrosine-protein phosphatases	R-HSA-388844	2	16	0.270937	0.678787	0.00204082
Regulation of IFNA/IFNB signaling	R-HSA-912694	2	16	0.270937	0.678787	0.00204082
Synthesis of PIPs at the Golgi membrane	R-HSA-1660514	2	16	0.270937	0.678787	0.00204082
Transcription of E2F targets under negative control by p107 (RBL1) and p130 (RBL2) in complex with HDAC1	R-HSA-1362300	2	16	0.270937	0.678787	0.00204082
Gastrulation	R-HSA-9758941	9	111	0.274394	0.682424	0.00918367
Potential therapeutics for SARS	R-HSA-9679191	8	97	0.275572	0.68252	0.00816327
Extra-nuclear estrogen signaling	R-HSA-9009391	6	69	0.274642	0.682804	0.00612245
Oxidative Stress Induced Senescence	R-HSA-2559580	7	83	0.275835	0.683023	0.00714286
RND1 GTPase cycle	R-HSA-9696273	4	42	0.27717	0.686858	0.00408163
Cargo concentration in the ER	R-HSA-5694530	3	29	0.279925	0.691105	0.00306122
Downregulation of SMAD2/3:SMAD4 transcriptional activity	R-HSA-2173795	3	29	0.279925	0.691105	0.00306122
Activation of C3 and C5	R-HSA-174577	1	5	0.280166	0.697906	0.00102041
CD22 mediated BCR regulation	R-HSA-5690714	1	5	0.280166	0.697906	0.00102041
Defective CHST14 causes EDS, musculocontractural type	R-HSA-3595174	1	5	0.280166	0.697906	0.00102041
Defective F9 activation	R-HSA-9673221	1	5	0.280166	0.697906	0.00102041
Fibronectin matrix formation	R-HSA-1566977	1	5	0.280166	0.697906	0.00102041
Protein ubiquitination	R-HSA-8852135	6	70	0.28576	0.698189	0.00612245
Signaling by NOTCH1	R-HSA-1980143	6	70	0.28576	0.698189	0.00612245
PPARA activates gene expression	R-HSA-1989781	9	112	0.283065	0.69873	0.00918367
TCR signaling	R-HSA-202403	8	98	0.284889	0.699131	0.00816327
Signaling by PDGF	R-HSA-186797	5	56	0.28345	0.69983	0.00510204
Collagen chain trimerization	R-HSA-8948216	4	43	0.291673	0.703375	0.00408163
Regulation of lipid metabolism by PPARalpha	R-HSA-400206	9	114	0.300624	0.705683	0.00918367
HS-GAG biosynthesis	R-HSA-2022928	3	30	0.297664	0.706099	0.00306122
Laminin interactions	R-HSA-3000157	3	30	0.297664	0.706099	0.00306122
MET activates PTK2 signaling	R-HSA-8874081	3	30	0.297664	0.706099	0.00306122
Nuclear RNA decay	R-HSA-9930044	3	30	0.297664	0.706099	0.00306122
Recognition of DNA damage by PCNA-containing replication complex	R-HSA-110314	3	30	0.297664	0.706099	0.00306122
Regulation of Expression and Function of Type II Classical Cadherins	R-HSA-9764260	3	30	0.297664	0.706099	0.00306122
Regulation of Homotypic Cell-Cell Adhesion	R-HSA-9759476	3	30	0.297664	0.706099	0.00306122
RUNX2 regulates bone development	R-HSA-8941326	3	30	0.297664	0.706099	0.00306122
Signaling by WNT in cancer	R-HSA-4791275	3	30	0.297664	0.706099	0.00306122
Termination of translesion DNA synthesis	R-HSA-5656169	3	30	0.297664	0.706099	0.00306122
Protein folding	R-HSA-391251	7	85	0.296142	0.707993	0.00714286
O-linked glycosylation of mucins	R-HSA-913709	4	44	0.306274	0.708064	0.00408163
PLC beta mediated events	R-HSA-112043	4	44	0.306274	0.708064	0.00408163
SUMOylation of DNA replication proteins	R-HSA-4615885	4	44	0.306274	0.708064	0.00408163
Synthesis of substrates in N-glycan biosythesis	R-HSA-446219	5	57	0.296015	0.708429	0.00510204
Cell death signalling via NRAGE, NRIF and NADE	R-HSA-204998	6	71	0.296972	0.708602	0.00612245
Deubiquitination	R-HSA-5688426	17	230	0.295822	0.70868	0.0173469
Transcription-Coupled Nucleotide Excision Repair (TC-NER)	R-HSA-6781827	6	72	0.308267	0.709147	0.00612245
Biosynthesis of DHA-derived SPMs	R-HSA-9018677	2	17	0.295111	0.709879	0.00204082
Class I peroxisomal membrane protein import	R-HSA-9603798	2	17	0.295111	0.709879	0.00204082
Diseases of hemostasis	R-HSA-9671793	2	17	0.295111	0.709879	0.00204082
Initiation of Nuclear Envelope (NE) Reformation	R-HSA-2995383	2	17	0.295111	0.709879	0.00204082
IRAK4 deficiency (TLR2/4)	R-HSA-5603041	2	17	0.295111	0.709879	0.00204082
Modulation of host responses by IFN-stimulated genes	R-HSA-9909505	2	17	0.295111	0.709879	0.00204082
MyD88 deficiency (TLR2/4)	R-HSA-5602498	2	17	0.295111	0.709879	0.00204082
Signaling by Activin	R-HSA-1502540	2	17	0.295111	0.709879	0.00204082
Synaptic adhesion-like molecules	R-HSA-8849932	2	17	0.295111	0.709879	0.00204082
Tie2 Signaling	R-HSA-210993	2	17	0.295111	0.709879	0.00204082
Translocation of ZAP-70 to Immunological synapse	R-HSA-202430	2	17	0.295111	0.709879	0.00204082
Gap-filling DNA repair synthesis and ligation in TC-NER	R-HSA-6782210	5	58	0.30867	0.711109	0.00510204
Signaling by CSF1 (M-CSF) in myeloid cells	R-HSA-9680350	3	31	0.315461	0.715669	0.00306122
Telomere C-strand (Lagging Strand) Synthesis	R-HSA-174417	3	31	0.315461	0.715669	0.00306122
Transport of Ribonucleoproteins into the Host Nucleus	R-HSA-168271	3	31	0.315461	0.715669	0.00306122
Attachment and Entry_9694614	R-HSA-9694614	2	18	0.319163	0.725496	0.00204082
Cell-extracellular matrix interactions	R-HSA-446353	2	18	0.319163	0.725496	0.00204082
Glycosphingolipid biosynthesis	R-HSA-9840309	2	18	0.319163	0.725496	0.00204082
Regulation of NF-kappa B signaling	R-HSA-9758274	2	18	0.319163	0.725496	0.00204082
RHO GTPases activate CIT	R-HSA-5625900	2	18	0.319163	0.725496	0.00204082
RHO GTPases Activate ROCKs	R-HSA-5627117	2	18	0.319163	0.725496	0.00204082
Signalling to RAS	R-HSA-167044	2	18	0.319163	0.725496	0.00204082
Transcriptional and post-translational regulation of MITF-M expression and activity	R-HSA-9856649	5	59	0.321399	0.730996	0.00510204
Activated NTRK2 signals through CDK5	R-HSA-9032845	1	6	0.32598	0.735242	0.00102041
Activation of TRKA receptors	R-HSA-187015	1	6	0.32598	0.735242	0.00102041
Attachment of GPI anchor to uPAR	R-HSA-162791	1	6	0.32598	0.735242	0.00102041
Biosynthesis of EPA-derived SPMs	R-HSA-9018679	1	6	0.32598	0.735242	0.00102041
Biosynthesis of Lipoxins (LX)	R-HSA-2142700	1	6	0.32598	0.735242	0.00102041
Biosynthesis of maresin-like SPMs	R-HSA-9027307	1	6	0.32598	0.735242	0.00102041
CLEC7A/inflammasome pathway	R-HSA-5660668	1	6	0.32598	0.735242	0.00102041
Defective CHST3 causes SEDCJD	R-HSA-3595172	1	6	0.32598	0.735242	0.00102041
Defective CHSY1 causes TPBS	R-HSA-3595177	1	6	0.32598	0.735242	0.00102041
FLT3 signaling through SRC family kinases	R-HSA-9706374	1	6	0.32598	0.735242	0.00102041
Formyl peptide receptors bind formyl peptides and many other ligands	R-HSA-444473	1	6	0.32598	0.735242	0.00102041
Highly sodium permeable postsynaptic acetylcholine nicotinic receptors	R-HSA-629587	1	6	0.32598	0.735242	0.00102041
Metallothioneins bind metals	R-HSA-5661231	1	6	0.32598	0.735242	0.00102041
Miscellaneous substrates	R-HSA-211958	1	6	0.32598	0.735242	0.00102041
p75NTR negatively regulates cell cycle via SC1	R-HSA-193670	1	6	0.32598	0.735242	0.00102041
Phenylalanine metabolism	R-HSA-8964208	1	6	0.32598	0.735242	0.00102041
Phosphorylation of Emi1	R-HSA-176417	1	6	0.32598	0.735242	0.00102041
PP2A-mediated dephosphorylation of key metabolic factors	R-HSA-163767	1	6	0.32598	0.735242	0.00102041
Pre-NOTCH Processing in the Endoplasmic Reticulum	R-HSA-1912399	1	6	0.32598	0.735242	0.00102041
RAS signaling downstream of NF1 loss-of-function variants	R-HSA-6802953	1	6	0.32598	0.735242	0.00102041
RUNX1 regulates transcription of genes involved in differentiation of myeloid cells	R-HSA-8939246	1	6	0.32598	0.735242	0.00102041
RUNX1 regulates transcription of genes involved in WNT signaling	R-HSA-8939256	1	6	0.32598	0.735242	0.00102041
RUNX3 Regulates Immune Response and Cell Migration	R-HSA-8949275	1	6	0.32598	0.735242	0.00102041
Scavenging by Class B Receptors	R-HSA-3000471	1	6	0.32598	0.735242	0.00102041
SLC15A4:TASL-dependent IRF5 activation	R-HSA-9860276	1	6	0.32598	0.735242	0.00102041
SUMO is transferred from E1 to E2 (UBE2I, UBC9)	R-HSA-3065678	1	6	0.32598	0.735242	0.00102041
Synthesis of 12-eicosatetraenoic acid derivatives	R-HSA-2142712	1	6	0.32598	0.735242	0.00102041
Synthesis of 15-eicosatetraenoic acid derivatives	R-HSA-2142770	1	6	0.32598	0.735242	0.00102041
Neddylation	R-HSA-8951664	15	206	0.331979	0.736857	0.0153061
SUMOylation of DNA damage response and repair proteins	R-HSA-3108214	6	74	0.331062	0.737806	0.00612245
Cyclin A/B1/B2 associated events during G2/M transition	R-HSA-69273	3	32	0.333277	0.740431	0.00306122
Signalling to ERKs	R-HSA-187687	3	32	0.333277	0.740431	0.00306122
PI Metabolism	R-HSA-1483255	6	75	0.342538	0.746613	0.00612245
MAPK family signaling cascades	R-HSA-5683057	20	283	0.34568	0.749552	0.0204082
Biosynthesis of specialized proresolving mediators (SPMs)	R-HSA-9018678	2	19	0.343012	0.750323	0.00204082
G-protein activation	R-HSA-202040	2	19	0.343012	0.750323	0.00204082
Mitochondrial tRNA aminoacylation	R-HSA-379726	2	19	0.343012	0.750323	0.00204082
Nucleotide salvage	R-HSA-8956321	2	19	0.343012	0.750323	0.00204082
Ras activation upon Ca2+ influx through NMDA receptor	R-HSA-442982	2	19	0.343012	0.750323	0.00204082
RHO GTPases activate PAKs	R-HSA-5627123	2	19	0.343012	0.750323	0.00204082
Sema4D induced cell migration and growth-cone collapse	R-HSA-416572	2	19	0.343012	0.750323	0.00204082
Signaling by FLT3 fusion proteins	R-HSA-9703465	2	19	0.343012	0.750323	0.00204082
EPH-Ephrin signaling	R-HSA-2682334	7	90	0.348116	0.75114	0.00714286
Dectin-1 mediated noncanonical NF-kB signaling	R-HSA-5607761	4	47	0.350419	0.753044	0.00408163
Cooperation of PDCL (PhLP1) and TRiC/CCT in G-protein beta folding	R-HSA-6814122	3	33	0.351073	0.75671	0.00306122
Diseases associated with glycosaminoglycan metabolism	R-HSA-3560782	3	33	0.351073	0.75671	0.00306122
Impaired BRCA2 binding to RAD51	R-HSA-9709570	3	33	0.351073	0.75671	0.00306122
Vpr-mediated nuclear import of PICs	R-HSA-180910	3	33	0.351073	0.75671	0.00306122
Nonsense-Mediated Decay (NMD)	R-HSA-927802	8	106	0.361724	0.761201	0.00816327
Nonsense Mediated Decay (NMD) enhanced by the Exon Junction Complex (EJC)	R-HSA-975957	8	106	0.361724	0.761201	0.00816327
Formation of the ternary complex, and subsequently, the 43S complex	R-HSA-72695	4	48	0.365172	0.762122	0.00408163
Transcriptional activity of SMAD2/SMAD3:SMAD4 heterotrimer	R-HSA-2173793	4	48	0.365172	0.762122	0.00408163
Common Pathway of Fibrin Clot Formation	R-HSA-140875	2	20	0.366584	0.764804	0.00204082
Lagging Strand Synthesis	R-HSA-69186	2	20	0.366584	0.764804	0.00204082
Miscellaneous transport and binding events	R-HSA-5223345	2	20	0.366584	0.764804	0.00204082
Negative regulation of MET activity	R-HSA-6807004	2	20	0.366584	0.764804	0.00204082
Signaling by PDGFR in disease	R-HSA-9671555	2	20	0.366584	0.764804	0.00204082
TRAF6 mediated IRF7 activation	R-HSA-933541	2	20	0.366584	0.764804	0.00204082
Xenobiotics	R-HSA-211981	2	20	0.366584	0.764804	0.00204082
Detoxification of Reactive Oxygen Species	R-HSA-3299685	3	34	0.368813	0.76715	0.00306122
Resolution of D-loop Structures through Holliday Junction Intermediates	R-HSA-5693568	3	34	0.368813	0.76715	0.00306122
SARS-CoV-1 modulates host translation machinery	R-HSA-9735869	3	34	0.368813	0.76715	0.00306122
Activated NTRK2 signals through FYN	R-HSA-9032500	1	7	0.36888	0.773485	0.00102041
Activated NTRK2 signals through PI3K	R-HSA-9028335	1	7	0.36888	0.773485	0.00102041
APEX1-Independent Resolution of AP Sites via the Single Nucleotide Replacement Pathway	R-HSA-5649702	1	7	0.36888	0.773485	0.00102041
Aryl hydrocarbon receptor signalling	R-HSA-8937144	1	7	0.36888	0.773485	0.00102041
CDH11 homotypic and heterotypic interactions	R-HSA-9833576	1	7	0.36888	0.773485	0.00102041
CREB phosphorylation	R-HSA-199920	1	7	0.36888	0.773485	0.00102041
Defective factor VIII causes hemophilia A	R-HSA-9662001	1	7	0.36888	0.773485	0.00102041
DNA Damage Reversal	R-HSA-73942	1	7	0.36888	0.773485	0.00102041
Fatty Acids bound to GPR40 (FFAR1) regulate insulin secretion	R-HSA-434316	1	7	0.36888	0.773485	0.00102041
G2/M DNA replication checkpoint	R-HSA-69478	1	7	0.36888	0.773485	0.00102041
IkBA variant leads to EDA-ID	R-HSA-5603029	1	7	0.36888	0.773485	0.00102041
Insulin-like Growth Factor-2 mRNA Binding Proteins (IGF2BPs/IMPs/VICKZs) bind RNA	R-HSA-428359	1	7	0.36888	0.773485	0.00102041
Metabolism of ingested SeMet, Sec, MeSec into H2Se	R-HSA-2408508	1	7	0.36888	0.773485	0.00102041
Nectin/Necl trans heterodimerization	R-HSA-420597	1	7	0.36888	0.773485	0.00102041
Orexin and neuropeptides FF and QRFP bind to their respective receptors	R-HSA-389397	1	7	0.36888	0.773485	0.00102041
POLB-Dependent Long Patch Base Excision Repair	R-HSA-110362	1	7	0.36888	0.773485	0.00102041
Reversal of alkylation damage by DNA dioxygenases	R-HSA-73943	1	7	0.36888	0.773485	0.00102041
Signaling by MAPK mutants	R-HSA-9652817	1	7	0.36888	0.773485	0.00102041
SOS-mediated signalling	R-HSA-112412	1	7	0.36888	0.773485	0.00102041
Suppression of apoptosis	R-HSA-9635465	1	7	0.36888	0.773485	0.00102041
Synthesis of PG	R-HSA-1483148	1	7	0.36888	0.773485	0.00102041
WNT mediated activation of DVL	R-HSA-201688	1	7	0.36888	0.773485	0.00102041
Zygotic genome activation (ZGA)	R-HSA-9819196	1	7	0.36888	0.773485	0.00102041
p75 NTR receptor-mediated signalling	R-HSA-193704	7	93	0.379791	0.780314	0.00714286
Chaperonin-mediated protein folding	R-HSA-390466	6	79	0.388724	0.780512	0.00612245
Association of TriC/CCT with target proteins during biosynthesis	R-HSA-390471	3	35	0.386463	0.781235	0.00306122
Early SARS-CoV-2 Infection Events	R-HSA-9772572	3	35	0.386463	0.781235	0.00306122
HDR through Single Strand Annealing (SSA)	R-HSA-5685938	3	35	0.386463	0.781235	0.00306122
Resolution of D-Loop Structures	R-HSA-5693537	3	35	0.386463	0.781235	0.00306122
SMAD2/SMAD3:SMAD4 heterotrimer regulates transcription	R-HSA-2173796	3	35	0.386463	0.781235	0.00306122
Synthesis of PA	R-HSA-1483166	3	35	0.386463	0.781235	0.00306122
Intraflagellar transport	R-HSA-5620924	4	49	0.379908	0.781969	0.00408163
Late SARS-CoV-2 Infection Events	R-HSA-9772573	5	64	0.385615	0.782285	0.00510204
Antiviral mechanism by IFN-stimulated genes	R-HSA-1169410	10	138	0.382452	0.782481	0.0102041
Co-inhibition by PD-1	R-HSA-389948	2	21	0.38982	0.784644	0.00204082
E2F mediated regulation of DNA replication	R-HSA-113510	2	21	0.38982	0.784644	0.00204082
Formation of the ureteric bud	R-HSA-9830674	2	21	0.38982	0.784644	0.00204082
JNK (c-Jun kinases) phosphorylation and activation mediated by activated human TAK1	R-HSA-450321	2	21	0.38982	0.784644	0.00204082
Long-term potentiation	R-HSA-9620244	2	21	0.38982	0.784644	0.00204082
PCNA-Dependent Long Patch Base Excision Repair	R-HSA-5651801	2	21	0.38982	0.784644	0.00204082
Signaling by ERBB2 TMD/JMD mutants	R-HSA-9665686	2	21	0.38982	0.784644	0.00204082
WNT ligand biogenesis and trafficking	R-HSA-3238698	2	21	0.38982	0.784644	0.00204082
Formation of a pool of free 40S subunits	R-HSA-72689	7	94	0.390382	0.784661	0.00714286
Cardiac conduction	R-HSA-5576891	8	109	0.391151	0.785005	0.00816327
RHOJ GTPase cycle	R-HSA-9013409	4	50	0.394608	0.786657	0.00408163
Synthesis of PIPs at the plasma membrane	R-HSA-1660499	4	50	0.394608	0.786657	0.00408163
Post-translational protein phosphorylation	R-HSA-8957275	7	95	0.400976	0.789615	0.00714286
Response of EIF2AK4 (GCN2) to amino acid deficiency	R-HSA-9633012	7	95	0.400976	0.789615	0.00714286
Selenoamino acid metabolism	R-HSA-2408522	8	110	0.400982	0.789678	0.00816327
ADORA2B mediated anti-inflammatory cytokines production	R-HSA-9660821	3	36	0.403993	0.7931	0.00306122
Interactions of Vpr with host cellular proteins	R-HSA-176033	3	36	0.403993	0.7931	0.00306122
Activated NTRK3 signals through RAS	R-HSA-9034864	1	8	0.409053	0.797216	0.00102041
Axonal growth inhibition (RHOA activation)	R-HSA-193634	1	8	0.409053	0.797216	0.00102041
Biosynthesis of maresins	R-HSA-9018682	1	8	0.409053	0.797216	0.00102041
Calcitonin-like ligand receptors	R-HSA-419812	1	8	0.409053	0.797216	0.00102041
CREB1 phosphorylation through the activation of CaMKII/CaMKK/CaMKIV cascasde	R-HSA-442729	1	8	0.409053	0.797216	0.00102041
CYP2E1 reactions	R-HSA-211999	1	8	0.409053	0.797216	0.00102041
Defective factor IX causes hemophilia B	R-HSA-9668250	1	8	0.409053	0.797216	0.00102041
Dermatan sulfate biosynthesis	R-HSA-2022923	1	8	0.409053	0.797216	0.00102041
Diseases associated with visual transduction	R-HSA-2474795	1	8	0.409053	0.797216	0.00102041
Diseases of the neuronal system	R-HSA-9675143	1	8	0.409053	0.797216	0.00102041
E2F-enabled inhibition of pre-replication complex formation	R-HSA-113507	1	8	0.409053	0.797216	0.00102041
Gain-of-function MRAS complexes activate RAF signaling	R-HSA-9726842	1	8	0.409053	0.797216	0.00102041
Glycosphingolipid transport	R-HSA-9845576	1	8	0.409053	0.797216	0.00102041
IFNG signaling activates MAPKs	R-HSA-9732724	1	8	0.409053	0.797216	0.00102041
Nef and signal transduction	R-HSA-164944	1	8	0.409053	0.797216	0.00102041
Netrin mediated repulsion signals	R-HSA-418886	1	8	0.409053	0.797216	0.00102041
Noncanonical activation of NOTCH3	R-HSA-9017802	1	8	0.409053	0.797216	0.00102041
Processing and activation of SUMO	R-HSA-3215018	1	8	0.409053	0.797216	0.00102041
Response to metal ions	R-HSA-5660526	1	8	0.409053	0.797216	0.00102041
Retinoid cycle disease events	R-HSA-2453864	1	8	0.409053	0.797216	0.00102041
RHO GTPases Activate Rhotekin and Rhophilins	R-HSA-5666185	1	8	0.409053	0.797216	0.00102041
Role of ABL in ROBO-SLIT signaling	R-HSA-428890	1	8	0.409053	0.797216	0.00102041
RUNX1 regulates transcription of genes involved in differentiation of keratinocytes	R-HSA-8939242	1	8	0.409053	0.797216	0.00102041
Sema4D mediated inhibition of cell attachment and migration	R-HSA-416550	1	8	0.409053	0.797216	0.00102041
SHOC2 M1731 mutant abolishes MRAS complex function	R-HSA-9726840	1	8	0.409053	0.797216	0.00102041
Signaling by MRAS-complex mutants	R-HSA-9660537	1	8	0.409053	0.797216	0.00102041
Synthesis of 5-eicosatetraenoic acids	R-HSA-2142688	1	8	0.409053	0.797216	0.00102041
Synthesis of UDP-N-acetyl-glucosamine	R-HSA-446210	1	8	0.409053	0.797216	0.00102041
Tandem pore domain potassium channels	R-HSA-1296346	1	8	0.409053	0.797216	0.00102041
TGFBR3 regulates TGF-beta signaling	R-HSA-9839389	1	8	0.409053	0.797216	0.00102041
Thyroxine biosynthesis	R-HSA-209968	1	8	0.409053	0.797216	0.00102041
Complex I biogenesis	R-HSA-6799198	4	51	0.409252	0.797526	0.00408163
EPH-ephrin mediated repulsion of cells	R-HSA-3928665	4	51	0.409252	0.797526	0.00408163
Formation of the beta-catenin:TCF transactivating complex	R-HSA-201722	4	51	0.409252	0.797526	0.00408163
Glycolysis	R-HSA-70171	5	66	0.411298	0.800072	0.00510204
activated TAK1 mediates p38 MAPK activation	R-HSA-450302	2	22	0.412667	0.800388	0.00204082
Deregulated CDK5 triggers multiple neurodegenerative pathways in Alzheimer's disease models	R-HSA-8862803	2	22	0.412667	0.800388	0.00204082
ERK/MAPK targets	R-HSA-198753	2	22	0.412667	0.800388	0.00204082
Interleukin-7 signaling	R-HSA-1266695	2	22	0.412667	0.800388	0.00204082
Neurodegenerative Diseases	R-HSA-8863678	2	22	0.412667	0.800388	0.00204082
NOTCH2 Activation and Transmission of Signal to the Nucleus	R-HSA-2979096	2	22	0.412667	0.800388	0.00204082
Regulation of signaling by CBL	R-HSA-912631	2	22	0.412667	0.800388	0.00204082
Respiratory syncytial virus (RSV) attachment and entry	R-HSA-9820960	2	22	0.412667	0.800388	0.00204082
Synthesis of IP3 and IP4 in the cytosol	R-HSA-1855204	2	22	0.412667	0.800388	0.00204082
Constitutive Signaling by Aberrant PI3K in Cancer	R-HSA-2219530	6	81	0.411837	0.800523	0.00612245
Activation of GABAB receptors	R-HSA-991365	3	37	0.421374	0.804029	0.00306122
DAG and IP3 signaling	R-HSA-1489509	3	37	0.421374	0.804029	0.00306122
GABA B receptor activation	R-HSA-977444	3	37	0.421374	0.804029	0.00306122
Resolution of Abasic Sites (AP sites)	R-HSA-73933	3	37	0.421374	0.804029	0.00306122
Retinoid metabolism and transport	R-HSA-975634	3	37	0.421374	0.804029	0.00306122
Visual phototransduction	R-HSA-2187338	6	82	0.423365	0.80506	0.00612245
Fcgamma receptor (FCGR) dependent phagocytosis	R-HSA-2029480	6	83	0.434861	0.806203	0.00612245
Peptide chain elongation	R-HSA-156902	6	83	0.434861	0.806203	0.00612245
Viral mRNA Translation	R-HSA-192823	6	83	0.434861	0.806203	0.00612245
Cellular response to starvation	R-HSA-9711097	10	143	0.425935	0.806831	0.0102041
Glycosaminoglycan metabolism	R-HSA-1630316	8	113	0.430457	0.806987	0.00816327
Arachidonate metabolism	R-HSA-2142753	4	52	0.423822	0.807028	0.00408163
Pre-NOTCH Expression and Processing	R-HSA-1912422	5	67	0.424085	0.807359	0.00510204
RHO GTPase Effectors	R-HSA-195258	18	267	0.434634	0.807778	0.0183673
HS-GAG degradation	R-HSA-2024096	2	23	0.435079	0.80785	0.00204082
mTORC1-mediated signalling	R-HSA-166208	2	23	0.435079	0.80785	0.00204082
Sema4D in semaphorin signaling	R-HSA-400685	2	23	0.435079	0.80785	0.00204082
Heparan sulfate/heparin (HS-GAG) metabolism	R-HSA-1638091	4	53	0.438301	0.809438	0.00408163
RUNX1 regulates genes involved in megakaryocyte differentiation and platelet function	R-HSA-8936459	4	53	0.438301	0.809438	0.00408163
Translation of Structural Proteins_9694635	R-HSA-9694635	4	53	0.438301	0.809438	0.00408163
Formation of WDR5-containing histone-modifying complexes	R-HSA-9772755	3	38	0.43858	0.809755	0.00306122
PKMTs methylate histone lysines	R-HSA-3214841	3	38	0.43858	0.809755	0.00306122
RHOU GTPase cycle	R-HSA-9013420	3	38	0.43858	0.809755	0.00306122
Transcriptional Regulation by VENTX	R-HSA-8853884	3	38	0.43858	0.809755	0.00306122
Transcriptional regulation by RUNX1	R-HSA-8878171	12	176	0.445172	0.810936	0.0122449
COPI-mediated anterograde transport	R-HSA-6807878	6	84	0.446316	0.811147	0.00612245
Complex IV assembly	R-HSA-9864848	3	39	0.455587	0.813521	0.00306122
Defective homologous recombination repair (HRR) due to BRCA2 loss of function	R-HSA-9701190	3	39	0.455587	0.813521	0.00306122
Diseases of DNA Double-Strand Break Repair	R-HSA-9675136	3	39	0.455587	0.813521	0.00306122
NS1 Mediated Effects on Host Pathways	R-HSA-168276	3	39	0.455587	0.813521	0.00306122
tRNA modification in the nucleus and cytosol	R-HSA-6782315	3	39	0.455587	0.813521	0.00306122
Constitutive Signaling by NOTCH1 HD+PEST Domain Mutants	R-HSA-2894862	4	54	0.452672	0.814357	0.00408163
Constitutive Signaling by NOTCH1 PEST Domain Mutants	R-HSA-2644606	4	54	0.452672	0.814357	0.00408163
NRAGE signals death through JNK	R-HSA-193648	4	54	0.452672	0.814357	0.00408163
Signaling by NOTCH1 HD+PEST Domain Mutants in Cancer	R-HSA-2894858	4	54	0.452672	0.814357	0.00408163
Signaling by NOTCH1 in Cancer	R-HSA-2644603	4	54	0.452672	0.814357	0.00408163
Signaling by NOTCH1 PEST Domain Mutants in Cancer	R-HSA-2644602	4	54	0.452672	0.814357	0.00408163
SUMOylation of chromatin organization proteins	R-HSA-4551638	4	54	0.452672	0.814357	0.00408163
Influenza Infection	R-HSA-168255	10	146	0.451989	0.818498	0.0102041
Cytosolic tRNA aminoacylation	R-HSA-379716	2	24	0.457021	0.818778	0.00204082
Endogenous sterols	R-HSA-211976	2	24	0.457021	0.818778	0.00204082
NOTCH3 Intracellular Domain Regulates Transcription	R-HSA-9013508	2	24	0.457021	0.818778	0.00204082
Resolution of AP sites via the multiple-nucleotide patch replacement pathway	R-HSA-110373	2	24	0.457021	0.818778	0.00204082
Signaling by ERBB2 KD Mutants	R-HSA-9664565	2	24	0.457021	0.818778	0.00204082
Signaling by WNT	R-HSA-195721	17	254	0.45053	0.819572	0.0173469
Degradation of beta-catenin by the destruction complex	R-HSA-195253	5	69	0.449489	0.820326	0.00510204
Signaling by NOTCH4	R-HSA-9013694	5	69	0.449489	0.820326	0.00510204
Eukaryotic Translation Termination	R-HSA-72764	6	86	0.46907	0.820428	0.00612245
Acetylcholine regulates insulin secretion	R-HSA-399997	1	9	0.446671	0.820474	0.00102041
Activation of PPARGC1A (PGC-1alpha) by phosphorylation	R-HSA-2151209	1	9	0.446671	0.820474	0.00102041
AKT phosphorylates targets in the nucleus	R-HSA-198693	1	9	0.446671	0.820474	0.00102041
CD163 mediating an anti-inflammatory response	R-HSA-9662834	1	9	0.446671	0.820474	0.00102041
CREB3 factors activate genes	R-HSA-8874211	1	9	0.446671	0.820474	0.00102041
Displacement of DNA glycosylase by APEX1	R-HSA-110357	1	9	0.446671	0.820474	0.00102041
Downregulation of ERBB4 signaling	R-HSA-1253288	1	9	0.446671	0.820474	0.00102041
Eicosanoids	R-HSA-211979	1	9	0.446671	0.820474	0.00102041
Formation of apoptosome	R-HSA-111458	1	9	0.446671	0.820474	0.00102041
Integration of provirus	R-HSA-162592	1	9	0.446671	0.820474	0.00102041
Lipophagy	R-HSA-9613354	1	9	0.446671	0.820474	0.00102041
MAPK1 (ERK2) activation	R-HSA-112411	1	9	0.446671	0.820474	0.00102041
Nef mediated downregulation of MHC class I complex cell surface expression	R-HSA-164940	1	9	0.446671	0.820474	0.00102041
PI3K events in ERBB4 signaling	R-HSA-1250342	1	9	0.446671	0.820474	0.00102041
Prevention of phagosomal-lysosomal fusion	R-HSA-9636383	1	9	0.446671	0.820474	0.00102041
Regulation of CDH11 mRNA translation by microRNAs	R-HSA-9759811	1	9	0.446671	0.820474	0.00102041
Regulation of NPAS4 mRNA translation	R-HSA-9768778	1	9	0.446671	0.820474	0.00102041
Regulation of PTEN localization	R-HSA-8948747	1	9	0.446671	0.820474	0.00102041
Regulation of the apoptosome activity	R-HSA-9627069	1	9	0.446671	0.820474	0.00102041
Role of second messengers in netrin-1 signaling	R-HSA-418890	1	9	0.446671	0.820474	0.00102041
SHC-related events triggered by IGF1R	R-HSA-2428933	1	9	0.446671	0.820474	0.00102041
Small interfering RNA (siRNA) biogenesis	R-HSA-426486	1	9	0.446671	0.820474	0.00102041
Cytochrome P450 - arranged by substrate type	R-HSA-211897	4	55	0.466922	0.820884	0.00408163
Ribosomal scanning and start codon recognition	R-HSA-72702	4	55	0.466922	0.820884	0.00408163
TNF signaling	R-HSA-75893	4	55	0.466922	0.820884	0.00408163
Translation initiation complex formation	R-HSA-72649	4	55	0.466922	0.820884	0.00408163
Post NMDA receptor activation events	R-HSA-438064	5	70	0.462084	0.821253	0.00510204
G alpha (z) signalling events	R-HSA-418597	3	40	0.472374	0.821904	0.00306122
Metabolism of fat-soluble vitamins	R-HSA-6806667	3	40	0.472374	0.821904	0.00306122
RHOF GTPase cycle	R-HSA-9035034	3	40	0.472374	0.821904	0.00306122
RMTs methylate histone arginines	R-HSA-3214858	3	40	0.472374	0.821904	0.00306122
Eukaryotic Translation Elongation	R-HSA-156842	6	87	0.480352	0.827538	0.00612245
Selenocysteine synthesis	R-HSA-2408557	6	87	0.480352	0.827538	0.00612245
Activation of the mRNA upon binding of the cap-binding complex and eIFs, and subsequent binding to 43S	R-HSA-72662	4	56	0.481035	0.827688	0.00408163
RHOQ GTPase cycle	R-HSA-9013406	4	56	0.481035	0.827688	0.00408163
Activation of G protein gated Potassium channels	R-HSA-1296041	2	25	0.47846	0.82797	0.00204082
Budding and maturation of HIV virion	R-HSA-162588	2	25	0.47846	0.82797	0.00204082
G protein gated Potassium channels	R-HSA-1296059	2	25	0.47846	0.82797	0.00204082
Inhibition of voltage gated Ca2+ channels via Gbeta/gamma subunits	R-HSA-997272	2	25	0.47846	0.82797	0.00204082
Signaling by ERBB2 in Cancer	R-HSA-1227990	2	25	0.47846	0.82797	0.00204082
Signaling by NTRK2 (TRKB)	R-HSA-9006115	2	25	0.47846	0.82797	0.00204082
HDR through Homologous Recombination (HRR) or Single Strand Annealing (SSA)	R-HSA-5693567	7	103	0.484959	0.830593	0.00714286
ER to Golgi Anterograde Transport	R-HSA-199977	9	134	0.483064	0.830728	0.00918367
Biosynthesis of the N-glycan precursor (dolichol lipid-linked oligosaccharide, LLO) and transfer to a nascent protein	R-HSA-446193	5	72	0.487005	0.831227	0.00510204
Activation of Ca-permeable Kainate Receptor	R-HSA-451308	1	10	0.481897	0.831467	0.00102041
Activation of the AP-1 family of transcription factors	R-HSA-450341	1	10	0.481897	0.831467	0.00102041
Activation of the phototransduction cascade	R-HSA-2485179	1	10	0.481897	0.831467	0.00102041
Competing endogenous RNAs (ceRNAs) regulate PTEN translation	R-HSA-8948700	1	10	0.481897	0.831467	0.00102041
Creation of C4 and C2 activators	R-HSA-166786	1	10	0.481897	0.831467	0.00102041
CREB1 phosphorylation through the activation of Adenylate Cyclase	R-HSA-442720	1	10	0.481897	0.831467	0.00102041
Formation of the anterior neural plate	R-HSA-9823739	1	10	0.481897	0.831467	0.00102041
Formation of the posterior neural plate	R-HSA-9832991	1	10	0.481897	0.831467	0.00102041
Free fatty acids regulate insulin secretion	R-HSA-400451	1	10	0.481897	0.831467	0.00102041
HDL remodeling	R-HSA-8964058	1	10	0.481897	0.831467	0.00102041
Hormone ligand-binding receptors	R-HSA-375281	1	10	0.481897	0.831467	0.00102041
Ionotropic activity of kainate receptors	R-HSA-451306	1	10	0.481897	0.831467	0.00102041
IRAK2 mediated activation of TAK1 complex	R-HSA-937042	1	10	0.481897	0.831467	0.00102041
Josephin domain DUBs	R-HSA-5689877	1	10	0.481897	0.831467	0.00102041
POU5F1 (OCT4), SOX2, NANOG activate genes related to proliferation	R-HSA-2892247	1	10	0.481897	0.831467	0.00102041
Presynaptic nicotinic acetylcholine receptors	R-HSA-622323	1	10	0.481897	0.831467	0.00102041
Purine salvage	R-HSA-74217	1	10	0.481897	0.831467	0.00102041
Pyrimidine salvage	R-HSA-73614	1	10	0.481897	0.831467	0.00102041
Receptor Mediated Mitophagy	R-HSA-8934903	1	10	0.481897	0.831467	0.00102041
Regulation of CDH11 function	R-HSA-9762292	1	10	0.481897	0.831467	0.00102041
Regulation of CDH11 gene transcription	R-HSA-9762293	1	10	0.481897	0.831467	0.00102041
Regulation of commissural axon pathfinding by SLIT and ROBO	R-HSA-428542	1	10	0.481897	0.831467	0.00102041
Regulation of FOXO transcriptional activity by acetylation	R-HSA-9617629	1	10	0.481897	0.831467	0.00102041
Regulation of gene expression by Hypoxia-inducible Factor	R-HSA-1234158	1	10	0.481897	0.831467	0.00102041
Regulation of glycolysis by fructose 2,6-bisphosphate metabolism	R-HSA-9634600	1	10	0.481897	0.831467	0.00102041
SLBP independent Processing of Histone Pre-mRNAs	R-HSA-111367	1	10	0.481897	0.831467	0.00102041
Specification of primordial germ cells	R-HSA-9827857	1	10	0.481897	0.831467	0.00102041
Nonsense Mediated Decay (NMD) independent of the Exon Junction Complex (EJC)	R-HSA-975956	6	88	0.491561	0.834633	0.00612245
MET promotes cell motility	R-HSA-8875878	3	41	0.48892	0.834732	0.00306122
Recycling pathway of L1	R-HSA-437239	3	41	0.48892	0.834732	0.00306122
Asparagine N-linked glycosylation	R-HSA-446203	18	277	0.498272	0.835048	0.0183673
Cellular Senescence	R-HSA-2559583	10	151	0.495006	0.835462	0.0102041
L13a-mediated translational silencing of Ceruloplasmin expression	R-HSA-156827	7	104	0.495259	0.835588	0.00714286
Cholesterol biosynthesis	R-HSA-191273	2	26	0.499373	0.842816	0.00204082
Phase 0 - rapid depolarisation	R-HSA-5576892	2	26	0.499373	0.842816	0.00204082
Signal amplification	R-HSA-392518	2	26	0.499373	0.842816	0.00204082
GTP hydrolysis and joining of the 60S ribosomal subunit	R-HSA-72706	7	105	0.505495	0.846376	0.00714286
EPHB-mediated forward signaling	R-HSA-3928662	3	42	0.505209	0.846443	0.00306122
RND2 GTPase cycle	R-HSA-9696270	3	42	0.505209	0.846443	0.00306122
Class B/2 (Secretin family receptors)	R-HSA-373080	5	74	0.511503	0.849245	0.00510204
PCP/CE pathway	R-HSA-4086400	5	74	0.511503	0.849245	0.00510204
CD28 dependent Vav1 pathway	R-HSA-389359	1	11	0.514882	0.858104	0.00102041
Constitutive Signaling by Overexpressed ERBB2	R-HSA-9634285	1	11	0.514882	0.858104	0.00102041
CS/DS degradation	R-HSA-2024101	1	11	0.514882	0.858104	0.00102041
Defective GALNT12 causes CRCS1	R-HSA-5083636	1	11	0.514882	0.858104	0.00102041
Fatty acids	R-HSA-211935	1	11	0.514882	0.858104	0.00102041
Induction of Cell-Cell Fusion	R-HSA-9733458	1	11	0.514882	0.858104	0.00102041
Maturation of nucleoprotein_9683610	R-HSA-9683610	1	11	0.514882	0.858104	0.00102041
MET activates RAS signaling	R-HSA-8851805	1	11	0.514882	0.858104	0.00102041
Nephron development	R-HSA-9831926	1	11	0.514882	0.858104	0.00102041
NOTCH4 Activation and Transmission of Signal to the Nucleus	R-HSA-9013700	1	11	0.514882	0.858104	0.00102041
Pentose phosphate pathway	R-HSA-71336	1	11	0.514882	0.858104	0.00102041
Phenylalanine and tyrosine metabolism	R-HSA-8963691	1	11	0.514882	0.858104	0.00102041
Pregnenolone biosynthesis	R-HSA-196108	1	11	0.514882	0.858104	0.00102041
Regulated proteolysis of p75NTR	R-HSA-193692	1	11	0.514882	0.858104	0.00102041
Regulation of localization of FOXO transcription factors	R-HSA-9614399	1	11	0.514882	0.858104	0.00102041
Regulation of PTEN mRNA translation	R-HSA-8943723	1	11	0.514882	0.858104	0.00102041
Ribavirin ADME	R-HSA-9755088	1	11	0.514882	0.858104	0.00102041
Signaling by FGFR4 in disease	R-HSA-5655291	1	11	0.514882	0.858104	0.00102041
SLBP Dependent Processing of Replication-Dependent Histone Pre-mRNAs	R-HSA-77588	1	11	0.514882	0.858104	0.00102041
Synthesis of PIPs at the late endosome membrane	R-HSA-1660517	1	11	0.514882	0.858104	0.00102041
TICAM1,TRAF6-dependent induction of TAK1 complex	R-HSA-9014325	1	11	0.514882	0.858104	0.00102041
TRAF6 mediated IRF7 activation in TLR7/8 or 9 signaling	R-HSA-975110	1	11	0.514882	0.858104	0.00102041
HIV Life Cycle	R-HSA-162587	9	138	0.518956	0.859575	0.00918367
CD28 dependent PI3K/Akt signaling	R-HSA-389357	2	27	0.519738	0.860537	0.00204082
Disassembly of the destruction complex and recruitment of AXIN to the membrane	R-HSA-4641262	2	27	0.519738	0.860537	0.00204082
Endosomal Sorting Complex Required For Transport (ESCRT)	R-HSA-917729	2	27	0.519738	0.860537	0.00204082
G0 and Early G1	R-HSA-1538133	2	27	0.519738	0.860537	0.00204082
Glutamate binding, activation of AMPA receptors and synaptic plasticity	R-HSA-399721	2	27	0.519738	0.860537	0.00204082
Signaling by BMP	R-HSA-201451	2	27	0.519738	0.860537	0.00204082
The role of Nef in HIV-1 replication and disease pathogenesis	R-HSA-164952	2	27	0.519738	0.860537	0.00204082
Trafficking of AMPA receptors	R-HSA-399719	2	27	0.519738	0.860537	0.00204082
Antigen processing: Ubiquitination & Proteasome degradation	R-HSA-983168	17	265	0.522216	0.862044	0.0173469
Dual incision in TC-NER	R-HSA-6782135	4	59	0.52243	0.862195	0.00408163
ESR-mediated signaling	R-HSA-8939211	11	170	0.521768	0.862679	0.0112245
SUMOylation of transcription cofactors	R-HSA-3899300	3	43	0.521224	0.863247	0.00306122
Stimuli-sensing channels	R-HSA-2672351	6	91	0.524677	0.863444	0.00612245
Glucose metabolism	R-HSA-70326	5	76	0.53551	0.864628	0.00510204
Regulation of actin dynamics for phagocytic cup formation	R-HSA-2029482	4	60	0.535876	0.865913	0.00408163
Regulation of PTEN gene transcription	R-HSA-8943724	4	60	0.535876	0.865913	0.00408163
Neurotransmitter receptors and postsynaptic signal transmission	R-HSA-112314	11	172	0.537682	0.868576	0.0112245
NIK-->noncanonical NF-kB signaling	R-HSA-5676590	3	44	0.536952	0.869322	0.00306122
FLT3 signaling in disease	R-HSA-9682385	2	28	0.539542	0.870646	0.00204082
FOXO-mediated transcription of oxidative stress, metabolic and neuronal genes	R-HSA-9615017	2	28	0.539542	0.870646	0.00204082
Interaction between L1 and Ankyrins	R-HSA-445095	2	28	0.539542	0.870646	0.00204082
Transcriptional regulation of brown and beige adipocyte differentiation	R-HSA-9843743	2	28	0.539542	0.870646	0.00204082
Transcriptional regulation of brown and beige adipocyte differentiation by EBF2	R-HSA-9844594	2	28	0.539542	0.870646	0.00204082
Uptake and actions of bacterial toxins	R-HSA-5339562	2	28	0.539542	0.870646	0.00204082
Homology Directed Repair	R-HSA-5693538	7	109	0.545684	0.871343	0.00714286
Signaling by Nuclear Receptors	R-HSA-9006931	15	237	0.546875	0.873147	0.0153061
Acetylcholine binding and downstream events	R-HSA-181431	1	12	0.54577	0.873184	0.00102041
Activation of the TFAP2 (AP-2) family of transcription factors	R-HSA-8866907	1	12	0.54577	0.873184	0.00102041
Adenylate cyclase inhibitory pathway	R-HSA-170670	1	12	0.54577	0.873184	0.00102041
Defective C1GALT1C1 causes TNPS	R-HSA-5083632	1	12	0.54577	0.873184	0.00102041
Defective GALNT3 causes HFTC	R-HSA-5083625	1	12	0.54577	0.873184	0.00102041
ERBB2 Activates PTK6 Signaling	R-HSA-8847993	1	12	0.54577	0.873184	0.00102041
IRAK1 recruits IKK complex	R-HSA-937039	1	12	0.54577	0.873184	0.00102041
IRAK1 recruits IKK complex upon TLR7/8 or 9 stimulation	R-HSA-975144	1	12	0.54577	0.873184	0.00102041
Maturation of hRSV A proteins	R-HSA-9828806	1	12	0.54577	0.873184	0.00102041
Membrane binding and targetting of GAG proteins	R-HSA-174490	1	12	0.54577	0.873184	0.00102041
Mitotic Telophase/Cytokinesis	R-HSA-68884	1	12	0.54577	0.873184	0.00102041
Negative regulation of TCF-dependent signaling by WNT ligand antagonists	R-HSA-3772470	1	12	0.54577	0.873184	0.00102041
p38MAPK events	R-HSA-171007	1	12	0.54577	0.873184	0.00102041
PECAM1 interactions	R-HSA-210990	1	12	0.54577	0.873184	0.00102041
Postsynaptic nicotinic acetylcholine receptors	R-HSA-622327	1	12	0.54577	0.873184	0.00102041
Regulation of MITF-M-dependent genes involved in extracellular matrix, focal adhesion and epithelial-to-mesenchymal transition	R-HSA-9926550	1	12	0.54577	0.873184	0.00102041
SARS-CoV-2 targets host intracellular signalling and regulatory pathways	R-HSA-9755779	1	12	0.54577	0.873184	0.00102041
Scavenging of heme from plasma	R-HSA-2168880	1	12	0.54577	0.873184	0.00102041
SUMOylation of immune response proteins	R-HSA-4755510	1	12	0.54577	0.873184	0.00102041
Synthesis And Processing Of GAG, GAGPOL Polyproteins	R-HSA-174495	1	12	0.54577	0.873184	0.00102041
Translation of Replicase and Assembly of the Replication Transcription Complex_9679504	R-HSA-9679504	1	12	0.54577	0.873184	0.00102041
Non-integrin membrane-ECM interactions	R-HSA-3000171	5	77	0.54731	0.873878	0.00510204
SUMOylation of RNA binding proteins	R-HSA-4570464	3	45	0.552381	0.876983	0.00306122
G2/M Checkpoints	R-HSA-69481	8	126	0.5546	0.877701	0.00816327
Downstream TCR signaling	R-HSA-202424	5	78	0.558964	0.882676	0.00510204
Meiotic recombination	R-HSA-912446	3	46	0.5675	0.882778	0.00306122
Regulation of TNFR1 signaling	R-HSA-5357905	3	46	0.5675	0.882778	0.00306122
SARS-CoV-2 modulates host translation machinery	R-HSA-9754678	3	46	0.5675	0.882778	0.00306122
Downstream signal transduction	R-HSA-186763	2	29	0.558773	0.882845	0.00204082
G1/S-Specific Transcription	R-HSA-69205	2	29	0.558773	0.882845	0.00204082
Inwardly rectifying K+ channels	R-HSA-1296065	2	29	0.558773	0.882845	0.00204082
Regulation of Insulin-like Growth Factor (IGF) transport and uptake by Insulin-like Growth Factor Binding Proteins (IGFBPs)	R-HSA-381426	7	111	0.565258	0.882898	0.00714286
Influenza Viral RNA Transcription and Replication	R-HSA-168273	8	127	0.563717	0.883338	0.00816327
Cap-dependent Translation Initiation	R-HSA-72737	7	112	0.574899	0.885338	0.00714286
Eukaryotic Translation Initiation	R-HSA-72613	7	112	0.574899	0.885338	0.00714286
COPII-mediated vesicle transport	R-HSA-204005	4	63	0.575025	0.885386	0.00408163
FCERI mediated NF-kB activation	R-HSA-2871837	4	63	0.575025	0.885386	0.00408163
Cytosolic iron-sulfur cluster assembly	R-HSA-2564830	1	13	0.574692	0.886553	0.00102041
Disorders of Developmental Biology	R-HSA-9675151	1	13	0.574692	0.886553	0.00102041
Disorders of Nervous System Development	R-HSA-9697154	1	13	0.574692	0.886553	0.00102041
eNOS activation	R-HSA-203615	1	13	0.574692	0.886553	0.00102041
GRB2 events in EGFR signaling	R-HSA-179812	1	13	0.574692	0.886553	0.00102041
Inhibition of replication initiation of damaged DNA by RB1/E2F1	R-HSA-113501	1	13	0.574692	0.886553	0.00102041
Loss of function of MECP2 in Rett syndrome	R-HSA-9005891	1	13	0.574692	0.886553	0.00102041
Metabolism of Angiotensinogen to Angiotensins	R-HSA-2022377	1	13	0.574692	0.886553	0.00102041
Methylation	R-HSA-156581	1	13	0.574692	0.886553	0.00102041
mRNA decay by 3' to 5' exoribonuclease	R-HSA-429958	1	13	0.574692	0.886553	0.00102041
NF-kB is activated and signals survival	R-HSA-209560	1	13	0.574692	0.886553	0.00102041
p75NTR recruits signalling complexes	R-HSA-209543	1	13	0.574692	0.886553	0.00102041
Pervasive developmental disorders	R-HSA-9005895	1	13	0.574692	0.886553	0.00102041
Phosphorylation and nuclear translocation of the CRY:PER:kinase complex	R-HSA-9931530	1	13	0.574692	0.886553	0.00102041
Regulation of NPAS4 gene expression	R-HSA-9768759	1	13	0.574692	0.886553	0.00102041
RUNX3 regulates NOTCH signaling	R-HSA-8941856	1	13	0.574692	0.886553	0.00102041
Translation of Replicase and Assembly of the Replication Transcription Complex_9694676	R-HSA-9694676	1	13	0.574692	0.886553	0.00102041
WNT5A-dependent internalization of FZD2, FZD5 and ROR2	R-HSA-5140745	1	13	0.574692	0.886553	0.00102041
Zinc transporters	R-HSA-435354	1	13	0.574692	0.886553	0.00102041
Defective TPR may confer susceptibility towards thyroid papillary carcinoma (TPC)	R-HSA-5619107	2	30	0.577424	0.891717	0.00204082
Regulation of Glucokinase by Glucokinase Regulatory Protein	R-HSA-170822	2	30	0.577424	0.891717	0.00204082
Turbulent (oscillatory, disturbed) flow shear stress activates signaling by PIEZO1 and integrins in endothelial cells	R-HSA-9860927	2	30	0.577424	0.891717	0.00204082
Activation of NMDA receptors and postsynaptic events	R-HSA-442755	5	80	0.581812	0.894021	0.00510204
Formation of TC-NER Pre-Incision Complex	R-HSA-6781823	3	47	0.582301	0.894556	0.00306122
Signaling by NOTCH3	R-HSA-9012852	3	47	0.582301	0.894556	0.00306122
Factors involved in megakaryocyte development and platelet production	R-HSA-983231	8	130	0.590563	0.89529	0.00816327
Class I MHC mediated antigen processing & presentation	R-HSA-983169	21	340	0.588901	0.895983	0.0214286
Collagen biosynthesis and modifying enzymes	R-HSA-1650814	4	65	0.600058	0.898104	0.00408163
Mitotic Prophase	R-HSA-68875	6	98	0.598188	0.898312	0.00612245
Amino acids regulate mTORC1	R-HSA-9639288	3	48	0.596776	0.898621	0.00306122
Extension of Telomeres	R-HSA-180786	3	48	0.596776	0.898621	0.00306122
Kinesins	R-HSA-983189	3	48	0.596776	0.898621	0.00306122
Calmodulin induced events	R-HSA-111933	2	31	0.59549	0.898649	0.00204082
CaM pathway	R-HSA-111997	2	31	0.59549	0.898649	0.00204082
Late endosomal microautophagy	R-HSA-9615710	2	31	0.59549	0.898649	0.00204082
NEP/NS2 Interacts with the Cellular Export Machinery	R-HSA-168333	2	31	0.59549	0.898649	0.00204082
Assembly Of The HIV Virion	R-HSA-175474	1	14	0.601775	0.909146	0.00102041
Eicosanoid ligand-binding receptors	R-HSA-391903	1	14	0.601775	0.909146	0.00102041
Golgi Cisternae Pericentriolar Stack Reorganization	R-HSA-162658	1	14	0.601775	0.909146	0.00102041
InlB-mediated entry of Listeria monocytogenes into host cell	R-HSA-8875360	1	14	0.601775	0.909146	0.00102041
Leading Strand Synthesis	R-HSA-69109	1	14	0.601775	0.909146	0.00102041
Metabolism of amine-derived hormones	R-HSA-209776	1	14	0.601775	0.909146	0.00102041
Polymerase switching	R-HSA-69091	1	14	0.601775	0.909146	0.00102041
Regulation of IFNG signaling	R-HSA-877312	1	14	0.601775	0.909146	0.00102041
Removal of the Flap Intermediate	R-HSA-69166	1	14	0.601775	0.909146	0.00102041
SHC1 events in EGFR signaling	R-HSA-180336	1	14	0.601775	0.909146	0.00102041
Signal regulatory protein family interactions	R-HSA-391160	1	14	0.601775	0.909146	0.00102041
GABA receptor activation	R-HSA-977443	3	49	0.61092	0.9117	0.00306122
RHOD GTPase cycle	R-HSA-9013405	3	49	0.61092	0.9117	0.00306122
DNA strand elongation	R-HSA-69190	2	32	0.612971	0.916513	0.00204082
Export of Viral Ribonucleoproteins from Nucleus	R-HSA-168274	2	32	0.612971	0.916513	0.00204082
Chromatin modifying enzymes	R-HSA-3247509	13	216	0.622909	0.918776	0.0132653
Nuclear Envelope (NE) Reassembly	R-HSA-2995410	4	67	0.624182	0.919257	0.00408163
E3 ubiquitin ligases ubiquitinate target proteins	R-HSA-8866654	3	50	0.624727	0.919849	0.00306122
Recruitment and ATM-mediated phosphorylation of repair and signaling proteins at DNA double strand breaks	R-HSA-5693565	3	50	0.624727	0.919849	0.00306122
Metabolism of nucleotides	R-HSA-15869	5	84	0.625519	0.920142	0.00510204
Constitutive Signaling by EGFRvIII	R-HSA-5637810	1	15	0.627135	0.924275	0.00102041
IRAK2 mediated activation of TAK1 complex upon TLR7/8 or 9 stimulation	R-HSA-975163	1	15	0.627135	0.924275	0.00102041
KSRP (KHSRP) binds and destabilizes mRNA	R-HSA-450604	1	15	0.627135	0.924275	0.00102041
Lewis blood group biosynthesis	R-HSA-9037629	1	15	0.627135	0.924275	0.00102041
mRNA decay by 5' to 3' exoribonuclease	R-HSA-430039	1	15	0.627135	0.924275	0.00102041
PI3K events in ERBB2 signaling	R-HSA-1963642	1	15	0.627135	0.924275	0.00102041
Prolactin receptor signaling	R-HSA-1170546	1	15	0.627135	0.924275	0.00102041
Rap1 signalling	R-HSA-392517	1	15	0.627135	0.924275	0.00102041
Regulation of gene expression in late stage (branching morphogenesis) pancreatic bud precursor cells	R-HSA-210744	1	15	0.627135	0.924275	0.00102041
Respiratory syncytial virus (RSV) genome replication, transcription and translation	R-HSA-9820965	1	15	0.627135	0.924275	0.00102041
Response of EIF2AK1 (HRI) to heme deficiency	R-HSA-9648895	1	15	0.627135	0.924275	0.00102041
SHC-mediated cascade:FGFR3	R-HSA-5654704	1	15	0.627135	0.924275	0.00102041
Signaling by EGFRvIII in Cancer	R-HSA-5637812	1	15	0.627135	0.924275	0.00102041
Specification of the neural plate border	R-HSA-9834899	1	15	0.627135	0.924275	0.00102041
Synthesis of Prostaglandins (PG) and Thromboxanes (TX)	R-HSA-2162123	1	15	0.627135	0.924275	0.00102041
Synthesis, secretion, and inactivation of Glucagon-like Peptide-1 (GLP-1)	R-HSA-381771	1	15	0.627135	0.924275	0.00102041
WNT5A-dependent internalization of FZD4	R-HSA-5099900	1	15	0.627135	0.924275	0.00102041
Ca-dependent events	R-HSA-111996	2	33	0.629867	0.926501	0.00204082
Formation of the dystrophin-glycoprotein complex (DGC)	R-HSA-9913351	2	33	0.629867	0.926501	0.00204082
Maturation of spike protein_9694548	R-HSA-9694548	2	33	0.629867	0.926501	0.00204082
Negative regulators of DDX58/IFIH1 signaling	R-HSA-936440	2	33	0.629867	0.926501	0.00204082
Nuclear import of Rev protein	R-HSA-180746	2	33	0.629867	0.926501	0.00204082
SUMOylation of SUMOylation proteins	R-HSA-4085377	2	33	0.629867	0.926501	0.00204082
Processing of DNA double-strand break ends	R-HSA-5693607	4	68	0.635892	0.927725	0.00408163
DNA Double Strand Break Response	R-HSA-5693606	3	51	0.638194	0.92878	0.00306122
Ion homeostasis	R-HSA-5578775	3	51	0.638194	0.92878	0.00306122
Nuclear Receptor transcription pathway	R-HSA-383280	3	51	0.638194	0.92878	0.00306122
Regulation of RAS by GAPs	R-HSA-5658442	3	51	0.638194	0.92878	0.00306122
Adipogenesis	R-HSA-9843745	6	103	0.646759	0.929872	0.00612245
Response of endothelial cells to shear stress	R-HSA-9860931	5	86	0.646311	0.930145	0.00510204
Activation of ATR in response to replication stress	R-HSA-176187	2	34	0.646183	0.930716	0.00204082
HSF1-dependent transactivation	R-HSA-3371571	2	34	0.646183	0.930716	0.00204082
Rev-mediated nuclear export of HIV RNA	R-HSA-165054	2	34	0.646183	0.930716	0.00204082
Transport of the SLBP independent Mature mRNA	R-HSA-159227	2	34	0.646183	0.930716	0.00204082
DNA Double-Strand Break Repair	R-HSA-5693532	8	137	0.649872	0.931208	0.00816327
RHO GTPase cycle	R-HSA-9012999	25	418	0.656294	0.934065	0.0255102
Activation of NF-kappaB in B cells	R-HSA-1169091	3	52	0.651319	0.934294	0.00306122
Cytoprotection by HMOX1	R-HSA-9707564	3	52	0.651319	0.934294	0.00306122
G1/S DNA Damage Checkpoints	R-HSA-69615	3	52	0.651319	0.934294	0.00306122
Ion transport by P-type ATPases	R-HSA-936837	3	52	0.651319	0.934294	0.00306122
SRP-dependent cotranslational protein targeting to membrane	R-HSA-1799339	6	104	0.656034	0.934888	0.00612245
Cellular hexose transport	R-HSA-189200	1	16	0.650882	0.93546	0.00102041
Formation of Senescence-Associated Heterochromatin Foci (SAHF)	R-HSA-2559584	1	16	0.650882	0.93546	0.00102041
MAP3K8 (TPL2)-dependent MAPK1/3 activation	R-HSA-5684264	1	16	0.650882	0.93546	0.00102041
p75NTR signals via NF-kB	R-HSA-193639	1	16	0.650882	0.93546	0.00102041
Pre-NOTCH Processing in Golgi	R-HSA-1912420	1	16	0.650882	0.93546	0.00102041
Signaling by ERBB2 ECD mutants	R-HSA-9665348	1	16	0.650882	0.93546	0.00102041
Signaling by FLT3 ITD and TKD mutants	R-HSA-9703648	1	16	0.650882	0.93546	0.00102041
Spry regulation of FGF signaling	R-HSA-1295596	1	16	0.650882	0.93546	0.00102041
SUMOylation of DNA methylation proteins	R-HSA-4655427	1	16	0.650882	0.93546	0.00102041
TRAF6-mediated induction of TAK1 complex within TLR4 complex	R-HSA-937072	1	16	0.650882	0.93546	0.00102041
Trafficking of GluR2-containing AMPA receptors	R-HSA-416993	1	16	0.650882	0.93546	0.00102041
ISG15 antiviral mechanism	R-HSA-1169408	4	70	0.658592	0.936729	0.00408163
Signaling by FGFR1 in disease	R-HSA-5655302	2	35	0.661924	0.940304	0.00204082
Transport of the SLBP Dependant Mature mRNA	R-HSA-159230	2	35	0.661924	0.940304	0.00204082
Iron uptake and transport	R-HSA-917937	3	53	0.6641	0.94147	0.00306122
Muscle contraction	R-HSA-397014	10	173	0.668665	0.943145	0.0102041
Aberrant regulation of mitotic G1/S transition in cancer due to RB1 defects	R-HSA-9659787	1	17	0.673117	0.946112	0.00102041
Activation of SMO	R-HSA-5635838	1	17	0.673117	0.946112	0.00102041
ADP signalling through P2Y purinoceptor 12	R-HSA-392170	1	17	0.673117	0.946112	0.00102041
Defective binding of RB1 mutants to E2F1,(E2F2, E2F3)	R-HSA-9661069	1	17	0.673117	0.946112	0.00102041
FRS-mediated FGFR3 signaling	R-HSA-5654706	1	17	0.673117	0.946112	0.00102041
GAB1 signalosome	R-HSA-180292	1	17	0.673117	0.946112	0.00102041
Mechanical load activates signaling by PIEZO1 and integrins in osteocytes	R-HSA-9856532	1	17	0.673117	0.946112	0.00102041
Metabolism of nitric oxide: NOS3 activation and regulation	R-HSA-202131	1	17	0.673117	0.946112	0.00102041
PKA-mediated phosphorylation of CREB	R-HSA-111931	1	17	0.673117	0.946112	0.00102041
Platelet sensitization by LDL	R-HSA-432142	1	17	0.673117	0.946112	0.00102041
Regulation of RUNX1 Expression and Activity	R-HSA-8934593	1	17	0.673117	0.946112	0.00102041
Regulation of TP53 Activity through Methylation	R-HSA-6804760	1	17	0.673117	0.946112	0.00102041
RIP-mediated NFkB activation via ZBP1	R-HSA-1810476	1	17	0.673117	0.946112	0.00102041
SHC-mediated cascade:FGFR4	R-HSA-5654719	1	17	0.673117	0.946112	0.00102041
Signaling by NODAL	R-HSA-1181150	1	17	0.673117	0.946112	0.00102041
Synthesis of Leukotrienes (LT) and Eoxins (EX)	R-HSA-2142691	1	17	0.673117	0.946112	0.00102041
TICAM1, RIP1-mediated IKK complex recruitment	R-HSA-168927	1	17	0.673117	0.946112	0.00102041
Translesion synthesis by POLK	R-HSA-5655862	1	17	0.673117	0.946112	0.00102041
Amplification of signal from unattached kinetochores via a MAD2 inhibitory signal	R-HSA-141444	5	90	0.685657	0.949096	0.00510204
Amplification of signal from the kinetochores	R-HSA-141424	5	90	0.685657	0.949096	0.00510204
Peroxisomal protein import	R-HSA-9033241	3	54	0.676537	0.949584	0.00306122
EML4 and NUDC in mitotic spindle formation	R-HSA-9648025	6	107	0.682942	0.950225	0.00612245
Cell Cycle Checkpoints	R-HSA-69620	14	242	0.682583	0.950564	0.0142857
Metabolism of carbohydrates and carbohydrate derivatives	R-HSA-71387	15	260	0.690249	0.950786	0.0153061
G alpha (12/13) signalling events	R-HSA-416482	4	73	0.69081	0.951127	0.00408163
PTEN Regulation	R-HSA-6807070	7	124	0.681708	0.951238	0.00714286
HCMV Late Events	R-HSA-9610379	4	72	0.680317	0.951498	0.00408163
Regulation of mRNA stability by proteins that bind AU-rich elements	R-HSA-450531	4	72	0.680317	0.951498	0.00408163
Late Phase of HIV Life Cycle	R-HSA-162599	7	125	0.689793	0.95158	0.00714286
Interactions of Rev with host cellular proteins	R-HSA-177243	2	36	0.677096	0.95221	0.00204082
Vasopressin regulates renal water homeostasis via Aquaporins	R-HSA-432040	2	36	0.677096	0.95221	0.00204082
Signaling by FGFR3	R-HSA-5654741	2	37	0.691709	0.95631	0.00204082
Smooth Muscle Contraction	R-HSA-445355	2	37	0.691709	0.95631	0.00204082
Blood group systems biosynthesis	R-HSA-9033658	1	18	0.693938	0.960305	0.00102041
Formation of the canonical BAF (cBAF) complex	R-HSA-9933937	1	18	0.693938	0.960305	0.00102041
Incretin synthesis, secretion, and inactivation	R-HSA-400508	1	18	0.693938	0.960305	0.00102041
MECP2 regulates neuronal receptors and channels	R-HSA-9022699	1	18	0.693938	0.960305	0.00102041
Negative regulation of NMDA receptor-mediated neuronal transmission	R-HSA-9617324	1	18	0.693938	0.960305	0.00102041
NFE2L2 regulating anti-oxidant/detoxification enzymes	R-HSA-9818027	1	18	0.693938	0.960305	0.00102041
Presynaptic function of Kainate receptors	R-HSA-500657	1	18	0.693938	0.960305	0.00102041
Regulation of MITF-M-dependent genes involved in apoptosis	R-HSA-9824594	1	18	0.693938	0.960305	0.00102041
SHC-mediated cascade:FGFR1	R-HSA-5654688	1	18	0.693938	0.960305	0.00102041
Signaling by cytosolic FGFR1 fusion mutants	R-HSA-1839117	1	18	0.693938	0.960305	0.00102041
Translesion Synthesis by POLH	R-HSA-110320	1	18	0.693938	0.960305	0.00102041
L1CAM interactions	R-HSA-373760	6	109	0.7001	0.960867	0.00612245
MHC class II antigen presentation	R-HSA-2132295	6	109	0.7001	0.960867	0.00612245
Formation of paraxial mesoderm	R-HSA-9793380	3	56	0.700381	0.961795	0.00306122
Ion channel transport	R-HSA-983712	9	161	0.703103	0.96229	0.00918367
Chromatin organization	R-HSA-4839726	13	229	0.704609	0.962991	0.0132653
Branched-chain amino acid catabolism	R-HSA-70895	1	19	0.713434	0.963176	0.00102041
Constitutive Signaling by Ligand-Responsive EGFR Cancer Variants	R-HSA-1236382	1	19	0.713434	0.963176	0.00102041
Formation of the embryonic stem cell BAF (esBAF) complex	R-HSA-9933946	1	19	0.713434	0.963176	0.00102041
FRS-mediated FGFR4 signaling	R-HSA-5654712	1	19	0.713434	0.963176	0.00102041
LDL clearance	R-HSA-8964038	1	19	0.713434	0.963176	0.00102041
Listeria monocytogenes entry into host cells	R-HSA-8876384	1	19	0.713434	0.963176	0.00102041
Phosphorylation of the APC/C	R-HSA-176412	1	19	0.713434	0.963176	0.00102041
Post-chaperonin tubulin folding pathway	R-HSA-389977	1	19	0.713434	0.963176	0.00102041
Regulation of gene expression in beta cells	R-HSA-210745	1	19	0.713434	0.963176	0.00102041
SHC-mediated cascade:FGFR2	R-HSA-5654699	1	19	0.713434	0.963176	0.00102041
Signaling by FGFR3 in disease	R-HSA-5655332	1	19	0.713434	0.963176	0.00102041
Signaling by Ligand-Responsive EGFR Variants in Cancer	R-HSA-5637815	1	19	0.713434	0.963176	0.00102041
The canonical retinoid cycle in rods (twilight vision)	R-HSA-2453902	1	19	0.713434	0.963176	0.00102041
Transcription of E2F targets under negative control by DREAM complex	R-HSA-1362277	1	19	0.713434	0.963176	0.00102041
Unblocking of NMDA receptors, glutamate binding and activation	R-HSA-438066	1	19	0.713434	0.963176	0.00102041
Metabolism of water-soluble vitamins and cofactors	R-HSA-196849	6	110	0.708441	0.963361	0.00612245
Inositol phosphate metabolism	R-HSA-1483249	2	38	0.705772	0.963413	0.00204082
Regulation of beta-cell development	R-HSA-186712	2	38	0.705772	0.963413	0.00204082
Signaling by FGFR4	R-HSA-5654743	2	38	0.705772	0.963413	0.00204082
SUMOylation of ubiquitinylation proteins	R-HSA-3232142	2	38	0.705772	0.963413	0.00204082
CDC42 GTPase cycle	R-HSA-9013148	8	145	0.711169	0.963718	0.00816327
Phase I - Functionalization of compounds	R-HSA-211945	5	93	0.713155	0.964069	0.00510204
RHO GTPases Activate Formins	R-HSA-5663220	7	129	0.720795	0.966484	0.00714286
FCGR3A-mediated phagocytosis	R-HSA-9664422	3	58	0.722863	0.966884	0.00306122
Leishmania phagocytosis	R-HSA-9664417	3	58	0.722863	0.966884	0.00306122
Parasite infection	R-HSA-9664407	3	58	0.722863	0.966884	0.00306122
Cellular response to chemical stress	R-HSA-9711123	10	181	0.722351	0.967171	0.0102041
Major pathway of rRNA processing in the nucleolus and cytosol	R-HSA-6791226	9	165	0.730053	0.968112	0.00918367
RAB GEFs exchange GTP for GDP on RABs	R-HSA-8876198	4	77	0.730314	0.96855	0.00408163
ADP signalling through P2Y purinoceptor 1	R-HSA-418592	1	20	0.731689	0.973801	0.00102041
FRS-mediated FGFR1 signaling	R-HSA-5654693	1	20	0.731689	0.973801	0.00102041
Nef-mediates down modulation of cell surface receptors by recruiting them to clathrin adapters	R-HSA-164938	1	20	0.731689	0.973801	0.00102041
Thromboxane signalling through TP receptor	R-HSA-428930	1	20	0.731689	0.973801	0.00102041
Intra-Golgi traffic	R-HSA-6811438	2	40	0.732291	0.976337	0.00204082
Netrin-1 signaling	R-HSA-373752	2	40	0.732291	0.976337	0.00204082
HIV Transcription Initiation	R-HSA-167161	2	41	0.744771	0.977302	0.00204082
RNA Polymerase II HIV Promoter Escape	R-HSA-167162	2	41	0.744771	0.977302	0.00204082
RNA Polymerase II Promoter Escape	R-HSA-73776	2	41	0.744771	0.977302	0.00204082
RNA Polymerase II Transcription Initiation	R-HSA-75953	2	41	0.744771	0.977302	0.00204082
RNA Polymerase II Transcription Initiation And Promoter Clearance	R-HSA-76042	2	41	0.744771	0.977302	0.00204082
RNA Polymerase II Transcription Pre-Initiation And Promoter Opening	R-HSA-73779	2	41	0.744771	0.977302	0.00204082
Transport of Mature mRNA Derived from an Intronless Transcript	R-HSA-159231	2	41	0.744771	0.977302	0.00204082
Viral Messenger RNA Synthesis	R-HSA-168325	2	41	0.744771	0.977302	0.00204082
Cellular responses to mechanical stimuli	R-HSA-9855142	5	96	0.73891	0.977422	0.00510204
Disorders of transmembrane transporters	R-HSA-5619115	2	145	0.999242	0.97898	0.00204082
Cargo recognition for clathrin-mediated endocytosis	R-HSA-8856825	5	100	0.770556	0.979503	0.00510204
tRNA processing	R-HSA-72306	5	100	0.770556	0.979503	0.00510204
Processing of Capped Intron-Containing Pre-mRNA	R-HSA-72203	6	257	0.999238	0.97964	0.00612245
Amyloid fiber formation	R-HSA-977225	3	63	0.773286	0.979802	0.00306122
Transcription of the HIV genome	R-HSA-167172	3	63	0.773286	0.979802	0.00306122
Transport of inorganic cations/anions and amino acids/oligopeptides	R-HSA-425393	1	99	0.998541	0.980041	0.00102041
Transcriptional regulation by RUNX2	R-HSA-8878166	5	101	0.777993	0.980253	0.00510204
HIV Infection	R-HSA-162906	11	204	0.756721	0.980555	0.0112245
mRNA Splicing	R-HSA-72172	4	189	0.998299	0.980631	0.00408163
COPI-independent Golgi-to-ER retrograde traffic	R-HSA-6811436	2	43	0.768239	0.980695	0.00204082
IRE1alpha activates chaperones	R-HSA-381070	2	43	0.768239	0.980695	0.00204082
M-decay: degradation of maternal mRNAs by maternally stored factors	R-HSA-9820841	2	43	0.768239	0.980695	0.00204082
Nonhomologous End-Joining (NHEJ)	R-HSA-5693571	2	43	0.768239	0.980695	0.00204082
Regulation of RUNX3 expression and activity	R-HSA-8941858	2	43	0.768239	0.980695	0.00204082
Signaling by ROBO receptors	R-HSA-376176	10	186	0.752872	0.981029	0.0102041
Base Excision Repair	R-HSA-73884	3	61	0.754087	0.98114	0.00306122
Resolution of Sister Chromatid Cohesion	R-HSA-2500257	6	116	0.755134	0.981204	0.00612245
Abortive elongation of HIV-1 transcript in the absence of Tat	R-HSA-167242	1	21	0.748783	0.981206	0.00102041
Complex III assembly	R-HSA-9865881	1	21	0.748783	0.981206	0.00102041
FRS-mediated FGFR2 signaling	R-HSA-5654700	1	21	0.748783	0.981206	0.00102041
IKK complex recruitment mediated by RIP1	R-HSA-937041	1	21	0.748783	0.981206	0.00102041
Insertion of tail-anchored proteins into the endoplasmic reticulum membrane	R-HSA-9609523	1	21	0.748783	0.981206	0.00102041
Nephrin family interactions	R-HSA-373753	1	21	0.748783	0.981206	0.00102041
RAS processing	R-HSA-9648002	1	21	0.748783	0.981206	0.00102041
RHOBTB2 GTPase cycle	R-HSA-9013418	1	21	0.748783	0.981206	0.00102041
Signal transduction by L1	R-HSA-445144	1	21	0.748783	0.981206	0.00102041
ZBP1(DAI) mediated induction of type I IFNs	R-HSA-1606322	1	21	0.748783	0.981206	0.00102041
Adrenaline,noradrenaline inhibits insulin secretion	R-HSA-400042	1	22	0.764788	0.981264	0.00102041
Azathioprine ADME	R-HSA-9748787	1	22	0.764788	0.981264	0.00102041
Basigin interactions	R-HSA-210991	1	22	0.764788	0.981264	0.00102041
Chaperone Mediated Autophagy	R-HSA-9613829	1	22	0.764788	0.981264	0.00102041
Downstream signaling of activated FGFR3	R-HSA-5654708	1	22	0.764788	0.981264	0.00102041
G beta:gamma signalling through PI3Kgamma	R-HSA-392451	1	22	0.764788	0.981264	0.00102041
Gluconeogenesis	R-HSA-70263	1	22	0.764788	0.981264	0.00102041
Keratan sulfate biosynthesis	R-HSA-2022854	1	22	0.764788	0.981264	0.00102041
Metal ion SLC transporters	R-HSA-425410	1	22	0.764788	0.981264	0.00102041
Peroxisomal lipid metabolism	R-HSA-390918	1	22	0.764788	0.981264	0.00102041
Tight junction interactions	R-HSA-420029	1	22	0.764788	0.981264	0.00102041
SLC-mediated transmembrane transport	R-HSA-425407	5	215	0.998291	0.981297	0.00510204
Diseases of metabolism	R-HSA-5668914	6	236	0.997932	0.981805	0.00612245
Mitotic G1 phase and G1/S transition	R-HSA-453279	7	135	0.763218	0.981912	0.00714286
High laminar flow shear stress activates signaling by PIEZO1 and PECAM1:CDH5:KDR in endothelial cells	R-HSA-9856530	3	62	0.763845	0.982088	0.00306122
Metabolism of vitamins and cofactors	R-HSA-196854	9	170	0.761371	0.982167	0.00918367
Potassium Channels	R-HSA-1296071	4	80	0.757373	0.982224	0.00408163
Transcriptional regulation of white adipocyte differentiation	R-HSA-381340	4	80	0.757373	0.982224	0.00408163
mRNA Splicing - Major Pathway	R-HSA-72163	4	184	0.997799	0.982426	0.00408163
Clathrin-mediated endocytosis	R-HSA-8856828	7	138	0.782594	0.98247	0.00714286
Aquaporin-mediated transport	R-HSA-445717	2	42	0.75675	0.982552	0.00204082
Transport of Mature mRNAs Derived from Intronless Transcripts	R-HSA-159234	2	42	0.75675	0.982552	0.00204082
Activation of AMPK downstream of NMDARs	R-HSA-9619483	1	23	0.779775	0.982664	0.00102041
APC/C:Cdc20 mediated degradation of Cyclin B	R-HSA-174048	1	23	0.779775	0.982664	0.00102041
Estrogen-dependent nuclear events downstream of ESR-membrane signaling	R-HSA-9634638	1	23	0.779775	0.982664	0.00102041
Polymerase switching on the C-strand of the telomere	R-HSA-174411	1	23	0.779775	0.982664	0.00102041
RUNX2 regulates osteoblast differentiation	R-HSA-8940973	1	23	0.779775	0.982664	0.00102041
IRS-mediated signalling	R-HSA-112399	2	44	0.779252	0.98276	0.00204082
Diseases of programmed cell death	R-HSA-9645723	3	64	0.782416	0.982779	0.00306122
Maternal to zygotic transition (MZT)	R-HSA-9816359	4	83	0.782284	0.982952	0.00408163
Hedgehog 'off' state	R-HSA-5610787	1	92	0.997681	0.983088	0.00102041
Regulation of endogenous retroelements	R-HSA-9842860	1	92	0.997681	0.983088	0.00102041
Assembly of the pre-replicative complex	R-HSA-68867	1	88	0.996979	0.98407	0.00102041
Phase II - Conjugation of compounds	R-HSA-156580	1	85	0.996316	0.984497	0.00102041
Unfolded Protein Response (UPR)	R-HSA-381119	4	84	0.790122	0.984753	0.00408163
rRNA processing in the nucleus and cytosol	R-HSA-8868773	9	175	0.790044	0.984767	0.00918367
UCH proteinases	R-HSA-5689603	1	76	0.993322	0.984889	0.00102041
Nuclear events mediated by NFE2L2	R-HSA-9759194	1	83	0.995795	0.984935	0.00102041
RAC2 GTPase cycle	R-HSA-9013404	1	80	0.994873	0.985133	0.00102041
Platelet homeostasis	R-HSA-418346	1	75	0.992865	0.985393	0.00102041
Epigenetic regulation of gene expression	R-HSA-212165	8	251	0.991887	0.985444	0.00816327
DNA Replication Pre-Initiation	R-HSA-69002	2	104	0.991492	0.98586	0.00204082
Synthesis of DNA	R-HSA-69239	2	104	0.991492	0.98586	0.00204082
Cyclin E associated events during G1/S transition	R-HSA-69202	1	71	0.990708	0.986795	0.00102041
Organelle biogenesis and maintenance	R-HSA-1852241	9	265	0.989	0.987143	0.00918367
Senescence-Associated Secretory Phenotype (SASP)	R-HSA-2559582	1	70	0.990073	0.987192	0.00102041
Signaling by Hedgehog	R-HSA-5358351	3	126	0.98863	0.98754	0.00306122
trans-Golgi Network Vesicle Budding	R-HSA-199992	1	66	0.987072	0.987557	0.00102041
Regulation of APC/C activators between G1/S and early anaphase	R-HSA-176408	1	65	0.986189	0.98782	0.00102041
Sphingolipid metabolism	R-HSA-428157	2	95	0.985744	0.988318	0.00204082
RNA Polymerase II Transcription Termination	R-HSA-73856	1	64	0.985247	0.988751	0.00102041
S Phase	R-HSA-69242	4	145	0.984749	0.989097	0.00408163
Metabolism of steroids	R-HSA-8957322	4	141	0.981564	0.989409	0.00408163
RNA Polymerase I Promoter Clearance	R-HSA-73854	1	63	0.98424	0.989697	0.00102041
RNA Polymerase I Transcription	R-HSA-73864	1	63	0.98424	0.989697	0.00102041
Positive epigenetic regulation of rRNA expression	R-HSA-5250913	1	60	0.980788	0.989708	0.00102041
DNA Replication	R-HSA-69306	4	138	0.978774	0.990012	0.00408163
Aerobic respiration and respiratory electron transport	R-HSA-1428517	7	207	0.980284	0.990088	0.00714286
APC/C:Cdh1 mediated degradation of Cdc20 and other APC/C:Cdh1 targeted proteins in late mitosis/early G1	R-HSA-174178	1	58	0.978077	0.990499	0.00102041
APC:Cdc20 mediated degradation of cell cycle proteins prior to satisfation of the cell cycle checkpoint	R-HSA-179419	1	58	0.978077	0.990499	0.00102041
Cellular response to hypoxia	R-HSA-1234174	1	58	0.978077	0.990499	0.00102041
Attenuation phase	R-HSA-3371568	1	24	0.793808	0.991215	0.00102041
BMAL1:CLOCK,NPAS2 activates circadian expression	R-HSA-1368108	1	24	0.793808	0.991215	0.00102041
Downstream signaling of activated FGFR4	R-HSA-5654716	1	24	0.793808	0.991215	0.00102041
NOTCH3 Activation and Transmission of Signal to the Nucleus	R-HSA-9013507	1	24	0.793808	0.991215	0.00102041
Drug ADME	R-HSA-9748784	2	87	0.977577	0.991631	0.00204082
Mitochondrial biogenesis	R-HSA-1592230	2	87	0.977577	0.991631	0.00204082
RAC3 GTPase cycle	R-HSA-9013423	2	87	0.977577	0.991631	0.00204082
Circadian clock	R-HSA-9909396	5	104	0.799192	0.992205	0.00510204
Translocation of SLC2A4 (GLUT4) to the plasma membrane	R-HSA-1445148	3	66	0.799763	0.992614	0.00306122
Biological oxidations	R-HSA-211859	6	182	0.977523	0.993387	0.00612245
ABC-family proteins mediated transport	R-HSA-382556	2	85	0.974913	0.99345	0.00204082
SLC transporter disorders	R-HSA-5619102	2	84	0.973469	0.993652	0.00204082
Autophagy	R-HSA-9612973	7	142	0.806557	0.993747	0.00714286
Cdc20:Phospho-APC/C mediated degradation of Cyclin A	R-HSA-174184	1	57	0.976581	0.993898	0.00102041
Regulation of cholesterol biosynthesis by SREBP (SREBF)	R-HSA-1655829	1	55	0.973277	0.99408	0.00102041
Regulation of endogenous retroelements by Piwi-interacting RNAs (piRNAs)	R-HSA-9845323	1	55	0.973277	0.99408	0.00102041
Regulation of RUNX2 expression and activity	R-HSA-8939902	1	55	0.973277	0.99408	0.00102041
Estrogen-dependent gene expression	R-HSA-9018519	5	105	0.805894	0.994313	0.00510204
Mitochondrial translation	R-HSA-5368287	2	83	0.971945	0.995032	0.00204082
Signaling by FGFR	R-HSA-190236	2	83	0.971945	0.995032	0.00204082
M Phase	R-HSA-68886	14	337	0.969868	0.995864	0.0142857
Formation of RNA Pol II elongation complex	R-HSA-112382	1	54	0.971455	0.995904	0.00102041
RNA Polymerase II Transcription Elongation	R-HSA-75955	1	54	0.971455	0.995904	0.00102041
Regulation of PTEN stability and activity	R-HSA-8948751	1	53	0.969508	0.99655	0.00102041
Transcriptional activation of mitochondrial biogenesis	R-HSA-2151201	1	53	0.969508	0.99655	0.00102041
G2/M Transition	R-HSA-69275	6	174	0.968852	0.997175	0.00612245
ATF4 activates genes in response to endoplasmic reticulum stress	R-HSA-380994	1	25	0.806947	0.997464	0.00102041
Formation of neuronal progenitor and neuronal BAF (npBAF and nBAF)	R-HSA-9934037	1	25	0.806947	0.997464	0.00102041
Sealing of the nuclear envelope (NE) by ESCRT-III	R-HSA-9668328	1	25	0.806947	0.997464	0.00102041
Signaling by EGFR in Cancer	R-HSA-1643713	1	25	0.806947	0.997464	0.00102041
TNFR1-induced proapoptotic signaling	R-HSA-5357786	1	25	0.806947	0.997464	0.00102041
Mitochondrial protein degradation	R-HSA-9837999	2	81	0.968639	0.997832	0.00204082
Recruitment of NuMA to mitotic centrosomes	R-HSA-380320	2	81	0.968639	0.997832	0.00204082
Regulation of PLK1 Activity at G2/M Transition	R-HSA-2565942	2	81	0.968639	0.997832	0.00204082
Respiratory electron transport	R-HSA-611105	6	124	0.808545	0.997867	0.00612245
Transport of Mature Transcript to Cytoplasm	R-HSA-72202	2	78	0.962967	0.998857	0.00204082
Activation of anterior HOX genes in hindbrain development during early embryogenesis	R-HSA-5617472	2	77	0.960867	0.998906	0.00204082
Activation of HOX genes during differentiation	R-HSA-5619507	2	77	0.960867	0.998906	0.00204082
Mitochondrial translation elongation	R-HSA-5389840	2	77	0.960867	0.998906	0.00204082
Mitochondrial translation initiation	R-HSA-5368286	2	77	0.960867	0.998906	0.00204082
Mitochondrial translation termination	R-HSA-5419276	2	77	0.960867	0.998906	0.00204082
IRS-related events triggered by IGF1R	R-HSA-2428928	2	47	0.809581	0.999066	0.00204082
DNA Damage/Telomere Stress Induced Senescence	R-HSA-2559586	1	50	0.962835	0.999336	0.00102041
Selective autophagy	R-HSA-9663891	2	80	0.966848	0.999419	0.00204082
Chromosome Maintenance	R-HSA-73886	3	104	0.965226	0.999504	0.00306122
Fatty acid metabolism	R-HSA-8978868	5	152	0.968583	0.999708	0.00510204
APC/C:Cdc20 mediated degradation of Securin	R-HSA-174154	1	52	0.967429	0.99984	0.00102041
Golgi Associated Vesicle Biogenesis	R-HSA-432722	1	51	0.965208	0.999947	0.00102041
2-LTR circle formation	R-HSA-164843	0	7	1	1	0
Abacavir ADME	R-HSA-2161522	0	8	1	1	0
ABC transporter disorders	R-HSA-5619084	0	61	1	1	0
ABC transporters in lipid homeostasis	R-HSA-1369062	0	17	1	1	0
Aberrant regulation of mitotic cell cycle due to RB1 defects	R-HSA-9687139	1	35	0.900091	1	0.00102041
Aberrant regulation of mitotic exit in cancer due to RB1 defects	R-HSA-9687136	0	19	1	1	0
Acetylcholine Neurotransmitter Release Cycle	R-HSA-264642	0	16	1	1	0
Acrosome Reaction and Sperm:Oocyte Membrane Binding	R-HSA-1300645	0	4	1	1	0
Activated NOTCH1 Transmits Signal to the Nucleus	R-HSA-2122948	1	30	0.861112	1	0.00102041
Activated NTRK3 signals through PI3K	R-HSA-9603381	0	6	1	1	0
Activated PKN1 stimulates transcription of AR (androgen receptor) regulated genes KLK2 and KLK3	R-HSA-5625886	1	26	0.81925	1	0.00102041
Activated point mutants of FGFR2	R-HSA-2033519	0	13	1	1	0
Activation of APC/C and APC/C:Cdc20 mediated degradation of mitotic proteins	R-HSA-176814	2	61	0.907157	1	0.00204082
Activation of gene expression by SREBF (SREBP)	R-HSA-2426168	1	42	0.937015	1	0.00102041
Activation of IRF3, IRF7 mediated by TBK1, IKKÎµ (IKBKE)	R-HSA-936964	0	18	1	1	0
Activation of kainate receptors upon glutamate binding	R-HSA-451326	1	27	0.83077	1	0.00102041
Activation of RAC1	R-HSA-428540	0	12	1	1	0
Activation of RAC1 downstream of NMDARs	R-HSA-9619229	0	6	1	1	0
Activation of the pre-replicative complex	R-HSA-68962	1	31	0.869966	1	0.00102041
Acyl chain remodeling of CL	R-HSA-1482798	0	5	1	1	0
Acyl chain remodeling of DAG and TAG	R-HSA-1482883	0	4	1	1	0
Adenylate cyclase activating pathway	R-HSA-170660	0	9	1	1	0
Aflatoxin activation and detoxification	R-HSA-5423646	0	15	1	1	0
Aggrephagy	R-HSA-9646399	0	36	1	1	0
ALK mutants bind TKIs	R-HSA-9700645	0	12	1	1	0
Alpha-defensins	R-HSA-1462054	0	4	1	1	0
alpha-linolenic (omega3) and linoleic (omega6) acid metabolism	R-HSA-2046104	0	12	1	1	0
alpha-linolenic acid (ALA) metabolism	R-HSA-2046106	0	12	1	1	0
Alpha-oxidation of phytanate	R-HSA-389599	0	4	1	1	0
Amino Acid conjugation	R-HSA-156587	0	3	1	1	0
Amino acid transport across the plasma membrane	R-HSA-352230	0	29	1	1	0
AMPK inhibits chREBP transcriptional activation activity	R-HSA-163680	0	8	1	1	0
Anchoring of the basal body to the plasma membrane	R-HSA-5620912	3	88	0.924812	1	0.00306122
Androgen biosynthesis	R-HSA-193048	0	9	1	1	0
Antigen Presentation: Folding, assembly and peptide loading of class I MHC	R-HSA-983170	0	28	1	1	0
Antigen processing-Cross presentation	R-HSA-1236975	4	94	0.856589	1	0.00408163
Antigen processing: Ub, ATP-independent proteasomal degradation	R-HSA-9912633	0	18	1	1	0
APC-Cdc20 mediated degradation of Nek2A	R-HSA-179409	0	25	1	1	0
APC/C-mediated degradation of cell cycle proteins	R-HSA-174143	2	72	0.948534	1	0.00204082
APC/C:Cdc20 mediated degradation of mitotic proteins	R-HSA-176409	2	60	0.902138	1	0.00204082
APOBEC3G mediated resistance to HIV-1 infection	R-HSA-180689	0	5	1	1	0
Aspartate and asparagine metabolism	R-HSA-8963693	0	10	1	1	0
Aspirin ADME	R-HSA-9749641	1	32	0.878256	1	0.00102041
Assembly and cell surface presentation of NMDA receptors	R-HSA-9609736	1	36	0.906462	1	0.00102041
Assembly and release of respiratory syncytial virus (RSV) virions	R-HSA-9820962	0	2	1	1	0
Assembly of active LPL and LIPC lipase complexes	R-HSA-8963889	0	17	1	1	0
Assembly of the ORC complex at the origin of replication	R-HSA-68616	1	27	0.83077	1	0.00102041
Assembly of Viral Components at the Budding Site	R-HSA-168316	0	2	1	1	0
Asymmetric localization of PCP proteins	R-HSA-4608870	1	47	0.954704	1	0.00102041
ATF6 (ATF6-alpha) activates chaperone genes	R-HSA-381183	0	10	1	1	0
ATF6 (ATF6-alpha) activates chaperones	R-HSA-381033	0	12	1	1	0
Atorvastatin ADME	R-HSA-9754706	0	5	1	1	0
ATP-dependent chromatin remodelers	R-HSA-9932444	1	29	0.851656	1	0.00102041
Attachment and Entry_9678110	R-HSA-9678110	0	4	1	1	0
AUF1 (hnRNP D0) binds and destabilizes mRNA	R-HSA-450408	0	40	1	1	0
AURKA Activation by TPX2	R-HSA-8854518	2	66	0.928828	1	0.00204082
Autodegradation of Cdh1 by Cdh1:APC/C	R-HSA-174084	0	51	1	1	0
Autodegradation of the E3 ubiquitin ligase COP1	R-HSA-349425	1	36	0.906462	1	0.00102041
Autointegration results in viral DNA circles	R-HSA-177539	0	3	1	1	0
B-WICH complex positively regulates rRNA expression	R-HSA-5250924	1	45	0.948318	1	0.00102041
Base-Excision Repair, AP Site Formation	R-HSA-73929	1	34	0.893286	1	0.00102041
BBSome-mediated cargo-targeting to cilium	R-HSA-5620922	0	20	1	1	0
Beta-oxidation of pristanoyl-CoA	R-HSA-389887	0	7	1	1	0
Beta-oxidation of very long chain fatty acids	R-HSA-390247	0	8	1	1	0
Beta defensins	R-HSA-1461957	0	10	1	1	0
Beta oxidation of decanoyl-CoA to octanoyl-CoA-CoA	R-HSA-77346	0	6	1	1	0
Bicarbonate transporters	R-HSA-425381	0	10	1	1	0
Bile acid and bile salt metabolism	R-HSA-194068	1	36	0.906462	1	0.00102041
Binding and entry of HIV virion	R-HSA-173107	0	4	1	1	0
Biotin transport and metabolism	R-HSA-196780	0	11	1	1	0
Budding	R-HSA-168302	0	0	1	1	0
Butyrophilin (BTN) family interactions	R-HSA-8851680	0	11	1	1	0
Ca2+ activated K+ channels	R-HSA-1296052	0	7	1	1	0
Calnexin/calreticulin cycle	R-HSA-901042	0	24	1	1	0
Carboxyterminal post-translational modifications of tubulin	R-HSA-8955332	0	31	1	1	0
Cardiogenesis	R-HSA-9733709	0	26	1	1	0
Cargo trafficking to the periciliary membrane	R-HSA-5620920	0	44	1	1	0
Carnitine shuttle	R-HSA-200425	0	14	1	1	0
CASP8 activity is inhibited	R-HSA-5218900	0	11	1	1	0
Caspase activation via Death Receptors in the presence of ligand	R-HSA-140534	0	16	1	1	0
Cation-coupled Chloride cotransporters	R-HSA-426117	0	6	1	1	0
CDC6 association with the ORC:origin complex	R-HSA-68689	0	7	1	1	0
CDK-mediated phosphorylation and removal of Cdc6	R-HSA-69017	0	57	1	1	0
Cell redox homeostasis	R-HSA-1222541	0	0	1	1	0
Cellular response to heat stress	R-HSA-3371556	4	94	0.856589	1	0.00408163
Cellular response to mitochondrial stress	R-HSA-9840373	0	9	1	1	0
Centrosome maturation	R-HSA-380287	3	73	0.851576	1	0.00306122
cGMP effects	R-HSA-418457	0	12	1	1	0
Chemokine receptors bind chemokines	R-HSA-380108	2	54	0.866327	1	0.00204082
CHL1 interactions	R-HSA-447041	0	9	1	1	0
Choline catabolism	R-HSA-6798163	0	3	1	1	0
ChREBP activates metabolic gene expression	R-HSA-163765	0	8	1	1	0
Chromatin modifications during the maternal to zygotic transition (MZT)	R-HSA-9821002	1	28	0.841556	1	0.00102041
Chylomicron assembly	R-HSA-8963888	0	9	1	1	0
Chylomicron remodeling	R-HSA-8963901	0	9	1	1	0
Cilium Assembly	R-HSA-5617833	7	178	0.940858	1	0.00714286
Citric acid cycle (TCA cycle)	R-HSA-71403	0	25	1	1	0
Class C/3 (Metabotropic glutamate/pheromone receptors)	R-HSA-420499	0	18	1	1	0
Cleavage of the damaged purine	R-HSA-110331	1	27	0.83077	1	0.00102041
Cleavage of the damaged pyrimidine	R-HSA-110329	1	32	0.878256	1	0.00102041
Co-stimulation by ICOS	R-HSA-9927354	0	10	1	1	0
Cobalamin (Cbl) metabolism	R-HSA-9759218	0	7	1	1	0
Cobalamin (Cbl, vitamin B12) transport and metabolism	R-HSA-196741	0	18	1	1	0
Coenzyme A biosynthesis	R-HSA-196783	0	7	1	1	0
Cohesin Loading onto Chromatin	R-HSA-2470946	0	9	1	1	0
Condensation of Prophase Chromosomes	R-HSA-2299718	1	32	0.878256	1	0.00102041
Conjugation of benzoate with glycine	R-HSA-177135	0	2	1	1	0
Conjugation of carboxylic acids	R-HSA-159424	0	3	1	1	0
Conjugation of salicylate with glycine	R-HSA-177128	0	3	1	1	0
Constitutive Signaling by NOTCH1 HD Domain Mutants	R-HSA-2691232	0	14	1	1	0
Constitutive Signaling by NOTCH1 t(7;9)(NOTCH1:M1580_K2555) Translocation Mutant	R-HSA-2660826	0	7	1	1	0
Conversion from APC/C:Cdc20 to APC/C:Cdh1 in late anaphase	R-HSA-176407	0	19	1	1	0
Cooperation of Prefoldin and TriC/CCT in actin and tubulin folding	R-HSA-389958	0	27	1	1	0
COPI-dependent Golgi-to-ER retrograde traffic	R-HSA-6811434	3	80	0.891295	1	0.00306122
Creatine metabolism	R-HSA-71288	0	6	1	1	0
Cristae formation	R-HSA-8949613	0	27	1	1	0
CRMPs in Sema3A signaling	R-HSA-399956	0	16	1	1	0
Cross-presentation of particulate exogenous antigens (phagosomes)	R-HSA-1236973	0	8	1	1	0
Cross-presentation of soluble exogenous antigens (endosomes)	R-HSA-1236978	1	38	0.918013	1	0.00102041
Crosslinking of collagen fibrils	R-HSA-2243919	0	17	1	1	0
Cyclin A:Cdk2-associated events at S phase entry	R-HSA-69656	2	73	0.951265	1	0.00204082
Cytosolic sulfonation of small molecules	R-HSA-156584	0	20	1	1	0
Deadenylation-dependent mRNA decay	R-HSA-429914	2	49	0.82768	1	0.00204082
Deadenylation of mRNA	R-HSA-429947	0	21	1	1	0
Defective B3GALTL causes PpS	R-HSA-5083635	0	34	1	1	0
Defective B4GALT1 causes B4GALT1-CDG (CDG-2d)	R-HSA-3656244	0	5	1	1	0
Defective CFTR causes cystic fibrosis	R-HSA-5678895	0	45	1	1	0
Defective CHST6 causes MCDC1	R-HSA-3656225	0	5	1	1	0
Defective CSF2RA causes SMDP4	R-HSA-5688890	0	6	1	1	0
Defective CSF2RB causes SMDP5	R-HSA-5688849	0	6	1	1	0
Defective HLCS causes multiple carboxylase deficiency	R-HSA-3371599	0	7	1	1	0
Defective pyroptosis	R-HSA-9710421	0	32	1	1	0
Defective RIPK1-mediated regulated necrosis	R-HSA-9693928	0	7	1	1	0
Defective ST3GAL3 causes MCT12 and EIEE15	R-HSA-3656243	0	5	1	1	0
Defects in biotin (Btn) metabolism	R-HSA-3323169	0	8	1	1	0
Defects in cobalamin (B12) metabolism	R-HSA-3296469	0	13	1	1	0
Defects in vitamin and cofactor metabolism	R-HSA-3296482	0	21	1	1	0
Defensins	R-HSA-1461973	0	14	1	1	0
Degradation of AXIN	R-HSA-4641257	0	40	1	1	0
Degradation of CRY and PER proteins	R-HSA-9932298	0	45	1	1	0
Degradation of cysteine and homocysteine	R-HSA-1614558	0	12	1	1	0
Degradation of DVL	R-HSA-4641258	0	41	1	1	0
Degradation of GLI1 by the proteasome	R-HSA-5610780	0	44	1	1	0
Degradation of GLI2 by the proteasome	R-HSA-5610783	1	44	0.944796	1	0.00102041
Deposition of new CENPA-containing nucleosomes at the centromere	R-HSA-606279	0	43	1	1	0
Depurination	R-HSA-73927	1	27	0.83077	1	0.00102041
Depyrimidination	R-HSA-73928	1	32	0.878256	1	0.00102041
DEx/H-box helicases activate type I IFN and inflammatory cytokines production	R-HSA-3134963	0	6	1	1	0
Digestion	R-HSA-8935690	0	8	1	1	0
Digestion and absorption	R-HSA-8963743	0	11	1	1	0
Digestion of dietary carbohydrate	R-HSA-189085	0	4	1	1	0
Digestion of dietary lipid	R-HSA-192456	0	0	1	1	0
Dimerization of procaspase-8	R-HSA-69416	0	11	1	1	0
Diseases associated with glycosylation precursor biosynthesis	R-HSA-5609975	0	16	1	1	0
Diseases associated with N-glycosylation of proteins	R-HSA-3781860	0	20	1	1	0
Diseases associated with O-glycosylation of proteins	R-HSA-3906995	2	58	0.891332	1	0.00204082
Diseases associated with surfactant metabolism	R-HSA-5687613	0	8	1	1	0
Diseases of branched-chain amino acid catabolism	R-HSA-9865118	0	11	1	1	0
Diseases of carbohydrate metabolism	R-HSA-5663084	0	34	1	1	0
Diseases of glycosylation	R-HSA-3781865	5	126	0.909569	1	0.00510204
Diseases of mitotic cell cycle	R-HSA-9675126	1	37	0.912428	1	0.00102041
DNA methylation	R-HSA-5334118	0	23	1	1	0
DNA replication initiation	R-HSA-68952	0	8	1	1	0
Dopamine Neurotransmitter Release Cycle	R-HSA-212676	0	22	1	1	0
Downregulation of ERBB2 signaling	R-HSA-8863795	1	26	0.81925	1	0.00102041
Downregulation of ERBB2:ERBB3 signaling	R-HSA-1358803	0	12	1	1	0
Downstream signaling of activated FGFR1	R-HSA-5654687	1	28	0.841556	1	0.00102041
Downstream signaling of activated FGFR2	R-HSA-5654696	1	26	0.81925	1	0.00102041
Effects of PIP2 hydrolysis	R-HSA-114508	1	26	0.81925	1	0.00102041
EGFR downregulation	R-HSA-182971	1	30	0.861112	1	0.00102041
EGFR interacts with phospholipase C-gamma	R-HSA-212718	0	9	1	1	0
EGR2 and SOX10-mediated initiation of Schwann cell myelination	R-HSA-9619665	1	29	0.851656	1	0.00102041
Elevation of cytosolic Ca2+ levels	R-HSA-139853	0	15	1	1	0
Endosomal/Vacuolar pathway	R-HSA-1236977	0	11	1	1	0
Entry of Influenza Virion into Host Cell via Endocytosis	R-HSA-168275	0	2	1	1	0
Ephrin signaling	R-HSA-3928664	0	18	1	1	0
Epigenetic regulation by WDR5-containing histone modifying complexes	R-HSA-9917777	5	116	0.868389	1	0.00510204
Epigenetic regulation of adipogenesis genes by MLL3 and MLL4 complexes	R-HSA-9851695	3	87	0.921213	1	0.00306122
Epigenetic regulation of gene expression by MLL3 and MLL4 complexes	R-HSA-9818564	3	87	0.921213	1	0.00306122
Epithelial-Mesenchymal Transition (EMT) during gastrulation	R-HSA-9758919	0	7	1	1	0
ER-Phagosome pathway	R-HSA-1236974	3	80	0.891295	1	0.00306122
ER Quality Control Compartment (ERQC)	R-HSA-901032	0	20	1	1	0
ERCC6 (CSB) and EHMT2 (G9a) positively regulate rRNA expression	R-HSA-427389	0	35	1	1	0
Erythrocytes take up carbon dioxide and release oxygen	R-HSA-1237044	0	11	1	1	0
Erythrocytes take up oxygen and release carbon dioxide	R-HSA-1247673	0	8	1	1	0
Establishment of Sister Chromatid Cohesion	R-HSA-2468052	0	10	1	1	0
Estrogen biosynthesis	R-HSA-193144	0	6	1	1	0
Ethanol oxidation	R-HSA-71384	0	11	1	1	0
Expression and translocation of olfactory receptors	R-HSA-9752946	0	85	1	1	0
Expression of BMAL (ARNTL), CLOCK, and NPAS2	R-HSA-9931509	1	33	0.886018	1	0.00102041
Fanconi Anemia Pathway	R-HSA-6783310	0	35	1	1	0
FASTK family proteins regulate processing and stability of mitochondrial RNAs	R-HSA-9837092	0	4	1	1	0
Fatty acyl-CoA biosynthesis	R-HSA-75105	0	34	1	1	0
FBXL7 down-regulates AURKA during mitotic entry and in early mitosis	R-HSA-8854050	0	39	1	1	0
Fertilization	R-HSA-1187000	0	16	1	1	0
FGFR1 ligand binding and activation	R-HSA-190242	0	15	1	1	0
FGFR1 mutant receptor activation	R-HSA-1839124	1	28	0.841556	1	0.00102041
FGFR1b ligand binding and activation	R-HSA-190370	0	8	1	1	0
FGFR1c ligand binding and activation	R-HSA-190373	0	11	1	1	0
FGFR2 alternative splicing	R-HSA-6803529	0	24	1	1	0
FGFR2 ligand binding and activation	R-HSA-190241	0	16	1	1	0
FGFR2 mutant receptor activation	R-HSA-1839126	0	27	1	1	0
FGFR2b ligand binding and activation	R-HSA-190377	0	10	1	1	0
FGFR2c ligand binding and activation	R-HSA-190375	0	9	1	1	0
FGFR3 ligand binding and activation	R-HSA-190239	0	10	1	1	0
FGFR3 mutant receptor activation	R-HSA-2033514	0	9	1	1	0
FGFR3b ligand binding and activation	R-HSA-190371	0	7	1	1	0
FGFR3c ligand binding and activation	R-HSA-190372	0	10	1	1	0
FGFR4 ligand binding and activation	R-HSA-190322	0	11	1	1	0
FGFRL1 modulation of FGFR1 signaling	R-HSA-5658623	0	11	1	1	0
FLT3 signaling by CBL mutants	R-HSA-9706377	0	7	1	1	0
Folding of actin by CCT/TriC	R-HSA-390450	0	9	1	1	0
Formation of annular gap junctions	R-HSA-196025	0	11	1	1	0
Formation of ATP by chemiosmotic coupling	R-HSA-163210	0	15	1	1	0
Formation of HIV-1 elongation complex containing HIV-1 Tat	R-HSA-167200	1	39	0.923242	1	0.00102041
Formation of HIV elongation complex in the absence of HIV Tat	R-HSA-167152	1	41	0.932723	1	0.00102041
Formation of the Early Elongation Complex	R-HSA-113418	1	30	0.861112	1	0.00102041
Formation of the HIV-1 Early Elongation Complex	R-HSA-167158	1	30	0.861112	1	0.00102041
Formation of the non-canonical BAF (ncBAF) complex	R-HSA-9933947	0	15	1	1	0
Formation of the polybromo-BAF (pBAF) complex	R-HSA-9933939	0	18	1	1	0
Formation of tubulin folding intermediates by CCT/TriC	R-HSA-389960	0	21	1	1	0
FOXO-mediated transcription of cell death genes	R-HSA-9614657	0	16	1	1	0
Fructose metabolism	R-HSA-5652084	0	7	1	1	0
Fusion and Uncoating of the Influenza Virion	R-HSA-168270	0	0	1	1	0
Fusion of the Influenza Virion to the Host Cell Endosome	R-HSA-168288	0	0	1	1	0
G-protein beta:gamma signalling	R-HSA-397795	1	29	0.851656	1	0.00102041
G beta:gamma signalling through BTK	R-HSA-8964315	0	15	1	1	0
G beta:gamma signalling through CDC42	R-HSA-8964616	0	17	1	1	0
G beta:gamma signalling through PLC beta	R-HSA-418217	0	17	1	1	0
G1/S Transition	R-HSA-69206	4	117	0.944984	1	0.00408163
GABA synthesis, release, reuptake and degradation	R-HSA-888590	0	19	1	1	0
Galactose catabolism	R-HSA-70370	0	6	1	1	0
Gamma carboxylation, hypusinylation, hydroxylation, and arylsulfatase activation	R-HSA-163841	2	56	0.879427	1	0.00204082
Gap junction assembly	R-HSA-190861	0	29	1	1	0
Gap junction degradation	R-HSA-190873	0	12	1	1	0
Gap junction trafficking	R-HSA-190828	0	40	1	1	0
Gap junction trafficking and regulation	R-HSA-157858	0	42	1	1	0
GDP-fucose biosynthesis	R-HSA-6787639	0	3	1	1	0
Gene Silencing by RNA	R-HSA-211000	4	94	0.856589	1	0.00408163
GLI proteins bind promoters of Hh responsive genes to promote transcription	R-HSA-5635851	0	7	1	1	0
GLI3 is processed to GLI3R by the proteasome	R-HSA-5610785	1	44	0.944796	1	0.00102041
Glucagon-like Peptide-1 (GLP1) regulates insulin secretion	R-HSA-381676	0	33	1	1	0
Glucagon-type ligand receptors	R-HSA-420092	0	27	1	1	0
Glucagon signaling in metabolic regulation	R-HSA-163359	0	26	1	1	0
Glucocorticoid biosynthesis	R-HSA-194002	0	9	1	1	0
Glucuronidation	R-HSA-156588	0	20	1	1	0
Glutamate and glutamine metabolism	R-HSA-8964539	0	10	1	1	0
Glutamate Neurotransmitter Release Cycle	R-HSA-210500	0	24	1	1	0
Glutathione conjugation	R-HSA-156590	0	29	1	1	0
Glutathione synthesis and recycling	R-HSA-174403	0	12	1	1	0
Glycerophospholipid catabolism	R-HSA-6814848	0	5	1	1	0
Glycine degradation	R-HSA-6783984	0	6	1	1	0
Glycogen breakdown (glycogenolysis)	R-HSA-70221	0	14	1	1	0
Glycogen metabolism	R-HSA-8982491	0	25	1	1	0
Glycogen storage diseases	R-HSA-3229121	0	16	1	1	0
Glycogen synthesis	R-HSA-3322077	0	14	1	1	0
Glycoprotein hormones	R-HSA-209822	0	9	1	1	0
Glycosphingolipid catabolism	R-HSA-9840310	0	35	1	1	0
Glycosphingolipid metabolism	R-HSA-1660662	2	53	0.859298	1	0.00204082
Glyoxylate metabolism and glycine degradation	R-HSA-389661	0	17	1	1	0
Golgi-to-ER retrograde transport	R-HSA-8856688	5	110	0.836771	1	0.00510204
GPER1 signaling	R-HSA-9634597	1	38	0.918013	1	0.00102041
GSK3B and BTRC:CUL1-mediated-degradation of NFE2L2	R-HSA-9762114	0	40	1	1	0
HATs acetylate histones	R-HSA-3214847	4	95	0.862131	1	0.00408163
HCMV Early Events	R-HSA-9609690	3	93	0.940647	1	0.00306122
HCMV Infection	R-HSA-9609646	5	113	0.853288	1	0.00510204
HDACs deacetylate histones	R-HSA-3214815	0	52	1	1	0
HDL assembly	R-HSA-8963896	0	7	1	1	0
HDR through MMEJ (alt-NHEJ)	R-HSA-5685939	0	12	1	1	0
Hedgehog 'on' state	R-HSA-5632684	2	68	0.93608	1	0.00204082
Hedgehog ligand biogenesis	R-HSA-5358346	1	48	0.957595	1	0.00102041
Heme biosynthesis	R-HSA-189451	0	14	1	1	0
Heme degradation	R-HSA-189483	0	14	1	1	0
Heme signaling	R-HSA-9707616	1	44	0.944796	1	0.00102041
Hh mutants abrogate ligand secretion	R-HSA-5387390	1	42	0.937015	1	0.00102041
Hh mutants are degraded by ERAD	R-HSA-5362768	0	40	1	1	0
Highly calcium permeable nicotinic acetylcholine receptors	R-HSA-629597	0	7	1	1	0
Highly calcium permeable postsynaptic nicotinic acetylcholine receptors	R-HSA-629594	0	9	1	1	0
Histidine catabolism	R-HSA-70921	0	8	1	1	0
HIV elongation arrest and recovery	R-HSA-167287	1	30	0.861112	1	0.00102041
HIV Transcription Elongation	R-HSA-167169	1	39	0.923242	1	0.00102041
Host Interactions of HIV factors	R-HSA-162909	5	114	0.858475	1	0.00510204
HSF1 activation	R-HSA-3371511	1	27	0.83077	1	0.00102041
HSP90 chaperone cycle for steroid hormone receptors (SHR) in the presence of ligand	R-HSA-3371497	1	48	0.957595	1	0.00102041
HuR (ELAVL1) binds and stabilizes mRNA	R-HSA-450520	0	10	1	1	0
Hyaluronan metabolism	R-HSA-2142845	0	15	1	1	0
Hyaluronan uptake and degradation	R-HSA-2160916	0	10	1	1	0
IGF1R signaling cascade	R-HSA-2428924	2	48	0.818833	1	0.00204082
Inactivation of APC/C via direct inhibition of the APC/C complex	R-HSA-141430	0	20	1	1	0
Inactivation of CDC42 and RAC1	R-HSA-428543	0	8	1	1	0
Inactivation, recovery and regulation of the phototransduction cascade	R-HSA-2514859	1	28	0.841556	1	0.00102041
Inhibition of DNA recombination at telomere	R-HSA-9670095	0	36	1	1	0
Inhibition of Signaling by Overexpressed EGFR	R-HSA-5638303	0	8	1	1	0
Inhibition of the proteolytic activity of APC/C required for the onset of anaphase by mitotic spindle checkpoint components	R-HSA-141405	0	20	1	1	0
InlA-mediated entry of Listeria monocytogenes into host cells	R-HSA-8876493	0	9	1	1	0
Insulin processing	R-HSA-264876	0	21	1	1	0
Insulin receptor recycling	R-HSA-77387	0	26	1	1	0
Insulin receptor signalling cascade	R-HSA-74751	2	50	0.836137	1	0.00204082
Integration of energy metabolism	R-HSA-163685	3	94	0.943418	1	0.00306122
Integration of viral DNA into host genomic DNA	R-HSA-175567	0	3	1	1	0
Interaction With Cumulus Cells And The Zona Pellucida	R-HSA-2534343	0	6	1	1	0
Interleukin-18 signaling	R-HSA-9012546	0	7	1	1	0
Intra-Golgi and retrograde Golgi-to-ER traffic	R-HSA-6811442	7	173	0.929366	1	0.00714286
KEAP1-NFE2L2 pathway	R-HSA-9755511	5	107	0.818763	1	0.00510204
Keratan sulfate degradation	R-HSA-2022857	0	12	1	1	0
Keratan sulfate/keratin metabolism	R-HSA-1638074	1	30	0.861112	1	0.00102041
Ketone body metabolism	R-HSA-74182	0	9	1	1	0
Killing mechanisms	R-HSA-9664420	0	11	1	1	0
Latent infection - Other responses of Mtb to phagocytosis	R-HSA-1222499	0	1	1	1	0
LDL remodeling	R-HSA-8964041	0	5	1	1	0
Lectin pathway of complement activation	R-HSA-166662	0	6	1	1	0
LGI-ADAM interactions	R-HSA-5682910	0	9	1	1	0
Ligand-receptor interactions	R-HSA-5632681	0	7	1	1	0
Linoleic acid (LA) metabolism	R-HSA-2046105	0	8	1	1	0
Lipid particle organization	R-HSA-8964572	0	4	1	1	0
Loss of MECP2 binding ability to the NCoR/SMRT complex	R-HSA-9022537	0	7	1	1	0
Loss of Nlp from mitotic centrosomes	R-HSA-380259	2	63	0.916479	1	0.00204082
Loss of proteins required for interphase microtubule organization from the centrosome	R-HSA-380284	2	63	0.916479	1	0.00204082
LTC4-CYSLTR mediated IL4 production	R-HSA-9664535	0	6	1	1	0
Lysine catabolism	R-HSA-71064	0	10	1	1	0
Lysosome Vesicle Biogenesis	R-HSA-432720	0	32	1	1	0
Lysosphingolipid and LPA receptors	R-HSA-419408	0	10	1	1	0
Macroautophagy	R-HSA-1632852	5	129	0.919496	1	0.00510204
Malate-aspartate shuttle	R-HSA-9856872	0	9	1	1	0
MAPK6/MAPK4 signaling	R-HSA-5687128	2	73	0.951265	1	0.00204082
Maturation of spike protein_9683686	R-HSA-9683686	0	4	1	1	0
Maturation of TCA enzymes and regulation of TCA cycle	R-HSA-9854311	0	13	1	1	0
Meiosis	R-HSA-1500620	3	71	0.838109	1	0.00306122
Meiotic synapsis	R-HSA-1221632	1	45	0.948318	1	0.00102041
MET activates PI3K/AKT signaling	R-HSA-8851907	0	6	1	1	0
MET activates RAP1 and RAC1	R-HSA-8875555	0	11	1	1	0
MET Receptor Activation	R-HSA-6806942	0	6	1	1	0
MET receptor recycling	R-HSA-8875656	0	10	1	1	0
Metabolic disorders of biological oxidation enzymes	R-HSA-5579029	1	33	0.886018	1	0.00102041
Metabolism of amino acids and derivatives	R-HSA-71291	16	308	0.832778	1	0.0163265
Metabolism of cofactors	R-HSA-8978934	0	22	1	1	0
Metabolism of non-coding RNA	R-HSA-194441	2	51	0.844216	1	0.00204082
Metabolism of polyamines	R-HSA-351202	1	43	0.941033	1	0.00102041
Metabolism of porphyrins	R-HSA-189445	0	26	1	1	0
Metabolism of steroid hormones	R-HSA-196071	1	33	0.886018	1	0.00102041
Methionine salvage pathway	R-HSA-1237112	0	4	1	1	0
Microbial modulation of RIPK1-mediated regulated necrosis	R-HSA-9686347	0	4	1	1	0
MicroRNA (miRNA) biogenesis	R-HSA-203927	0	22	1	1	0
Microtubule-dependent trafficking of connexons from Golgi to the plasma membrane	R-HSA-190840	0	14	1	1	0
Mineralocorticoid biosynthesis	R-HSA-193993	0	6	1	1	0
Minus-strand DNA synthesis	R-HSA-164516	0	1	1	1	0
Miro GTPase Cycle	R-HSA-9715370	0	8	1	1	0
Mitochondrial calcium ion transport	R-HSA-8949215	0	19	1	1	0
Mitochondrial Fatty Acid Beta-Oxidation	R-HSA-77289	0	30	1	1	0
mitochondrial fatty acid beta-oxidation of saturated fatty acids	R-HSA-77286	0	10	1	1	0
mitochondrial fatty acid beta-oxidation of unsaturated fatty acids	R-HSA-77288	0	5	1	1	0
Mitochondrial protein import	R-HSA-1268020	2	56	0.879427	1	0.00204082
Mitochondrial RNA degradation	R-HSA-9836573	0	9	1	1	0
Mitochondrial Uncoupling	R-HSA-166187	0	6	1	1	0
Mitochondrial unfolded protein response (UPRmt)	R-HSA-9841251	0	15	1	1	0
Mitophagy	R-HSA-5205647	1	36	0.906462	1	0.00102041
Mitotic Anaphase	R-HSA-68882	8	205	0.953528	1	0.00816327
Mitotic G2-G2/M phases	R-HSA-453274	7	176	0.936476	1	0.00714286
Mitotic Metaphase and Anaphase	R-HSA-2555396	8	206	0.955137	1	0.00816327
Mitotic Prometaphase	R-HSA-68877	9	186	0.844053	1	0.00918367
Mitotic Spindle Checkpoint	R-HSA-69618	5	106	0.812417	1	0.00510204
MLL4 and MLL3 complexes regulate expression of PPARG target genes in adipogenesis and hepatic steatosis	R-HSA-9841922	3	87	0.921213	1	0.00306122
Modulation by Mtb of host immune system	R-HSA-9637628	0	6	1	1	0
Molybdenum cofactor biosynthesis	R-HSA-947581	0	6	1	1	0
mRNA 3'-end processing	R-HSA-72187	0	55	1	1	0
mRNA Capping	R-HSA-72086	0	26	1	1	0
mRNA Splicing - Minor Pathway	R-HSA-72165	1	45	0.948318	1	0.00102041
Mtb iron assimilation by chelation	R-HSA-1222449	0	1	1	1	0
Mucopolysaccharidoses	R-HSA-2206281	0	11	1	1	0
Multifunctional anion exchangers	R-HSA-427601	0	8	1	1	0
Myoclonic epilepsy of Lafora	R-HSA-3785653	0	9	1	1	0
Myogenesis	R-HSA-525793	1	27	0.83077	1	0.00102041
N-glycan trimming in the ER and Calnexin/Calreticulin cycle	R-HSA-532668	1	33	0.886018	1	0.00102041
Na+/Cl- dependent neurotransmitter transporters	R-HSA-442660	0	17	1	1	0
Nef Mediated CD4 Down-regulation	R-HSA-167590	0	9	1	1	0
Nef Mediated CD8 Down-regulation	R-HSA-182218	0	7	1	1	0
Negative epigenetic regulation of rRNA expression	R-HSA-5250941	0	62	1	1	0
Negative feedback regulation of MAPK pathway	R-HSA-5674499	0	6	1	1	0
Negative regulation of activity of TFAP2 (AP-2) family transcription factors	R-HSA-8866904	0	10	1	1	0
Negative regulation of FGFR1 signaling	R-HSA-5654726	1	30	0.861112	1	0.00102041
Negative regulation of FGFR2 signaling	R-HSA-5654727	1	30	0.861112	1	0.00102041
Negative regulation of FGFR3 signaling	R-HSA-5654732	1	26	0.81925	1	0.00102041
Negative regulation of FGFR4 signaling	R-HSA-5654733	1	28	0.841556	1	0.00102041
Negative regulation of NOTCH4 signaling	R-HSA-9604323	1	42	0.937015	1	0.00102041
Neurexins and neuroligins	R-HSA-6794361	0	50	1	1	0
Neurofascin interactions	R-HSA-447043	0	7	1	1	0
Neuronal System	R-HSA-112316	17	344	0.888962	1	0.0173469
Neurotoxicity of clostridium toxins	R-HSA-168799	0	10	1	1	0
Neurotransmitter clearance	R-HSA-112311	0	10	1	1	0
Neurotransmitter release cycle	R-HSA-112310	0	48	1	1	0
NFE2L2 regulates pentose phosphate pathway genes	R-HSA-9818028	0	8	1	1	0
NFE2L2 regulating inflammation associated genes	R-HSA-9818026	0	5	1	1	0
NFE2L2 regulating MDR associated enzymes	R-HSA-9818032	0	8	1	1	0
NFE2L2 regulating tumorigenic genes	R-HSA-9818030	0	11	1	1	0
Nitric oxide stimulates guanylate cyclase	R-HSA-392154	0	15	1	1	0
NoRC negatively regulates rRNA expression	R-HSA-427413	0	59	1	1	0
Norepinephrine Neurotransmitter Release Cycle	R-HSA-181430	0	18	1	1	0
NR1H2 & NR1H3 regulate gene expression linked to lipogenesis	R-HSA-9029558	0	9	1	1	0
NR1H2 & NR1H3 regulate gene expression to control bile acid homeostasis	R-HSA-9623433	0	8	1	1	0
NR1H2 and NR1H3-mediated signaling	R-HSA-9024446	1	44	0.944796	1	0.00102041
NR1H3 & NR1H2 regulate gene expression linked to cholesterol transport and efflux	R-HSA-9029569	1	36	0.906462	1	0.00102041
NrCAM interactions	R-HSA-447038	0	6	1	1	0
Nucleosome assembly	R-HSA-774815	0	43	1	1	0
Nucleotide biosynthesis	R-HSA-8956320	0	10	1	1	0
Nucleotide catabolism	R-HSA-8956319	0	33	1	1	0
O-glycosylation of TSR domain-containing proteins	R-HSA-5173214	0	35	1	1	0
O-linked glycosylation	R-HSA-5173105	4	92	0.844936	1	0.00408163
O2/CO2 exchange in erythrocytes	R-HSA-1480926	0	11	1	1	0
OAS antiviral response	R-HSA-8983711	0	9	1	1	0
Olfactory Signaling Pathway	R-HSA-381753	0	90	1	1	0
Opsins	R-HSA-419771	0	4	1	1	0
Orc1 removal from chromatin	R-HSA-68949	0	55	1	1	0
Organic anion transporters	R-HSA-428643	0	11	1	1	0
Organic cation transport	R-HSA-549127	0	8	1	1	0
Organic cation/anion/zwitterion transport	R-HSA-549132	0	11	1	1	0
Other semaphorin interactions	R-HSA-416700	0	17	1	1	0
Oxygen-dependent proline hydroxylation of Hypoxia-inducible Factor Alpha	R-HSA-1234176	1	49	0.960301	1	0.00102041
p53-Dependent G1 DNA Damage Response	R-HSA-69563	2	50	0.836137	1	0.00204082
p53-Dependent G1/S DNA damage checkpoint	R-HSA-69580	2	50	0.836137	1	0.00204082
p53-Independent DNA Damage Response	R-HSA-69610	1	37	0.912428	1	0.00102041
p53-Independent G1/S DNA damage checkpoint	R-HSA-69613	1	37	0.912428	1	0.00102041
Packaging of Eight RNA Segments	R-HSA-168303	0	0	1	1	0
Packaging Of Telomere Ends	R-HSA-171306	0	23	1	1	0
Paracetamol ADME	R-HSA-9753281	1	26	0.81925	1	0.00102041
Pausing and recovery of HIV elongation	R-HSA-167290	1	30	0.861112	1	0.00102041
Pausing and recovery of Tat-mediated HIV elongation	R-HSA-167238	1	28	0.841556	1	0.00102041
PDH complex synthesizes acetyl-CoA from PYR	R-HSA-9861559	0	4	1	1	0
Peptide hormone biosynthesis	R-HSA-209952	0	10	1	1	0
Peptide hormone metabolism	R-HSA-2980736	2	68	0.93608	1	0.00204082
PERK regulates gene expression	R-HSA-381042	1	30	0.861112	1	0.00102041
Pexophagy	R-HSA-9664873	0	10	1	1	0
Phase 1 - inactivation of fast Na+ channels	R-HSA-5576894	0	5	1	1	0
Phase 2 - plateau phase	R-HSA-5576893	0	10	1	1	0
Phase 3 - rapid repolarisation	R-HSA-5576890	0	5	1	1	0
Phosphate bond hydrolysis by NTPDase proteins	R-HSA-8850843	0	8	1	1	0
Phosphate bond hydrolysis by NUDT proteins	R-HSA-2393930	0	6	1	1	0
Phospholipase C-mediated cascade: FGFR1	R-HSA-5654219	0	13	1	1	0
Phospholipase C-mediated cascade; FGFR2	R-HSA-5654221	0	14	1	1	0
Phospholipase C-mediated cascade; FGFR3	R-HSA-5654227	0	10	1	1	0
Phospholipase C-mediated cascade; FGFR4	R-HSA-5654228	0	12	1	1	0
Phosphorylation of CLOCK, acetylation of BMAL1 (ARNTL) at target gene promoters	R-HSA-9931512	0	10	1	1	0
PI-3K cascade:FGFR1	R-HSA-5654689	0	18	1	1	0
PI-3K cascade:FGFR2	R-HSA-5654695	0	19	1	1	0
PI-3K cascade:FGFR3	R-HSA-5654710	0	15	1	1	0
PI-3K cascade:FGFR4	R-HSA-5654720	0	17	1	1	0
PI3K Cascade	R-HSA-109704	1	40	0.928139	1	0.00102041
PINK1-PRKN Mediated Mitophagy	R-HSA-5205685	0	30	1	1	0
PIWI-interacting RNA (piRNA) biogenesis	R-HSA-5601884	1	26	0.81925	1	0.00102041
PKA activation	R-HSA-163615	0	15	1	1	0
PKA activation in glucagon signalling	R-HSA-164378	0	14	1	1	0
Plasma lipoprotein assembly	R-HSA-8963898	0	16	1	1	0
Plasma lipoprotein assembly, remodeling, and clearance	R-HSA-174824	2	70	0.942627	1	0.00204082
Plasma lipoprotein clearance	R-HSA-8964043	1	36	0.906462	1	0.00102041
Plasma lipoprotein remodeling	R-HSA-8963899	1	31	0.869966	1	0.00102041
Platelet calcium homeostasis	R-HSA-418360	0	27	1	1	0
Plus-strand DNA synthesis	R-HSA-164525	0	1	1	1	0
Polo-like kinase mediated events	R-HSA-156711	0	16	1	1	0
Post-transcriptional silencing by small RNAs	R-HSA-426496	0	7	1	1	0
Postmitotic nuclear pore complex (NPC) reformation	R-HSA-9615933	1	27	0.83077	1	0.00102041
POU5F1 (OCT4), SOX2, NANOG repress genes related to differentiation	R-HSA-2892245	0	9	1	1	0
PRC2 methylates histones and DNA	R-HSA-212300	1	32	0.878256	1	0.00102041
Prednisone ADME	R-HSA-9757110	0	9	1	1	0
Prefoldin mediated transfer of substrate to CCT/TriC	R-HSA-389957	0	24	1	1	0
Presynaptic depolarization and calcium channel opening	R-HSA-112308	0	10	1	1	0
Processing of Capped Intronless Pre-mRNA	R-HSA-75067	1	29	0.851656	1	0.00102041
Processing of Intronless Pre-mRNAs	R-HSA-77595	0	20	1	1	0
Processing of SMDT1	R-HSA-8949664	0	13	1	1	0
Prostacyclin signalling through prostacyclin receptor	R-HSA-392851	0	16	1	1	0
Prostanoid ligand receptors	R-HSA-391908	0	9	1	1	0
Proteasome assembly	R-HSA-9907900	0	49	1	1	0
Protein-protein interactions at synapses	R-HSA-6794362	3	73	0.851576	1	0.00306122
Protein hydroxylation	R-HSA-9629569	0	16	1	1	0
Protein lipoylation	R-HSA-9857492	0	6	1	1	0
Protein localization	R-HSA-9609507	7	144	0.817754	1	0.00714286
Protein methylation	R-HSA-8876725	0	12	1	1	0
Protein repair	R-HSA-5676934	0	4	1	1	0
Proton-coupled monocarboxylate transport	R-HSA-433692	0	5	1	1	0
PTK6 Regulates Cell Cycle	R-HSA-8849470	0	6	1	1	0
PTK6 Regulates RTKs and Their Effectors AKT1 and DOK1	R-HSA-8849469	0	9	1	1	0
Purine catabolism	R-HSA-74259	0	15	1	1	0
Purine ribonucleoside monophosphate biosynthesis	R-HSA-73817	0	8	1	1	0
Pyrimidine catabolism	R-HSA-73621	0	11	1	1	0
Pyruvate metabolism	R-HSA-70268	1	43	0.941033	1	0.00102041
RAB geranylgeranylation	R-HSA-8873719	2	56	0.879427	1	0.00204082
Rab regulation of trafficking	R-HSA-9007101	5	107	0.818763	1	0.00510204
RAC1 GTPase cycle	R-HSA-9013149	8	178	0.886019	1	0.00816327
Recognition and association of DNA glycosylase with site containing an affected purine	R-HSA-110330	1	27	0.83077	1	0.00102041
Recognition and association of DNA glycosylase with site containing an affected pyrimidine	R-HSA-110328	1	32	0.878256	1	0.00102041
Recruitment of mitotic centrosome proteins and complexes	R-HSA-380270	3	73	0.851576	1	0.00306122
Recycling of bile acids and salts	R-HSA-159418	0	11	1	1	0
Recycling of eIF2:GDP	R-HSA-72731	0	8	1	1	0
Reduction of cytosolic Ca++ levels	R-HSA-418359	0	12	1	1	0
Regulation by c-FLIP	R-HSA-3371378	0	11	1	1	0
Regulation of activated PAK-2p34 by proteasome mediated degradation	R-HSA-211733	0	35	1	1	0
Regulation of Apoptosis	R-HSA-169911	0	38	1	1	0
Regulation of BACH1 activity	R-HSA-9708530	0	11	1	1	0
Regulation of CDH19 Expression and Function	R-HSA-9764302	0	7	1	1	0
Regulation of endogenous retroelements by KRAB-ZFP proteins	R-HSA-9843940	0	61	1	1	0
Regulation of endogenous retroelements by the Human Silencing Hub (HUSH) complex	R-HSA-9843970	0	28	1	1	0
Regulation of expression of SLITs and ROBOs	R-HSA-9010553	6	144	0.902451	1	0.00612245
Regulation of FZD by ubiquitination	R-HSA-4641263	0	19	1	1	0
Regulation of gene expression in early pancreatic precursor cells	R-HSA-210747	0	8	1	1	0
Regulation of HSF1-mediated heat shock response	R-HSA-3371453	3	76	0.869943	1	0.00306122
Regulation of insulin secretion	R-HSA-422356	2	66	0.928828	1	0.00204082
Regulation of MITF-M-dependent genes involved in lysosome biogenesis and autophagy	R-HSA-9857377	0	15	1	1	0
Regulation of mitotic cell cycle	R-HSA-453276	2	72	0.948534	1	0.00204082
Regulation of necroptotic cell death	R-HSA-5675482	1	30	0.861112	1	0.00102041
Regulation of NFE2L2 gene expression	R-HSA-9818749	0	8	1	1	0
Regulation of ornithine decarboxylase (ODC)	R-HSA-350562	0	35	1	1	0
Regulation of pyruvate dehydrogenase (PDH) complex	R-HSA-204174	0	13	1	1	0
Regulation of pyruvate metabolism	R-HSA-9861718	1	30	0.861112	1	0.00102041
Regulation of signaling by NODAL	R-HSA-1433617	0	7	1	1	0
Regulation of TBK1, IKKÎµ-mediated activation of IRF3, IRF7 upon TLR3 ligation	R-HSA-9828211	0	11	1	1	0
Regulation of TBK1, IKKÎµ (IKBKE)-mediated activation of IRF3, IRF7	R-HSA-9824878	0	14	1	1	0
Relaxin receptors	R-HSA-444821	0	6	1	1	0
Release	R-HSA-168298	0	0	1	1	0
Release of Hh-Np from the secreting cell	R-HSA-5362798	0	7	1	1	0
Replacement of protamines by nucleosomes in the male pronucleus	R-HSA-9821993	0	18	1	1	0
Replication of the SARS-CoV-1 genome	R-HSA-9682706	0	4	1	1	0
Replication of the SARS-CoV-2 genome	R-HSA-9694686	0	4	1	1	0
Reproduction	R-HSA-1474165	4	97	0.872666	1	0.00408163
Respiratory syncytial virus genome replication	R-HSA-9834752	0	2	1	1	0
Respiratory syncytial virus genome transcription	R-HSA-9828642	0	1	1	1	0
RET signaling	R-HSA-8853659	1	35	0.900091	1	0.00102041
Retrograde transport at the Trans-Golgi-Network	R-HSA-6811440	1	45	0.948318	1	0.00102041
Reverse Transcription of HIV RNA	R-HSA-162589	0	1	1	1	0
Reversible hydration of carbon dioxide	R-HSA-1475029	0	10	1	1	0
RHO GTPases activate IQGAPs	R-HSA-5626467	1	26	0.81925	1	0.00102041
RHO GTPases Activate WASPs and WAVEs	R-HSA-5663213	0	36	1	1	0
RHOBTB GTPase Cycle	R-HSA-9706574	1	33	0.886018	1	0.00102041
RHOBTB1 GTPase cycle	R-HSA-9013422	0	23	1	1	0
RHOBTB3 ATPase cycle	R-HSA-9706019	0	9	1	1	0
RHOG GTPase cycle	R-HSA-9013408	2	68	0.93608	1	0.00204082
RHOH GTPase cycle	R-HSA-9013407	1	35	0.900091	1	0.00102041
RHOT2 GTPase cycle	R-HSA-9013419	0	7	1	1	0
RHOV GTPase cycle	R-HSA-9013424	1	37	0.912428	1	0.00102041
RIPK1-mediated regulated necrosis	R-HSA-5213460	1	30	0.861112	1	0.00102041
RNA Pol II CTD phosphorylation and interaction with CE	R-HSA-77075	0	24	1	1	0
RNA Pol II CTD phosphorylation and interaction with CE during HIV infection	R-HSA-167160	0	24	1	1	0
RNA Polymerase I Promoter Escape	R-HSA-73772	0	44	1	1	0
RNA Polymerase I Promoter Opening	R-HSA-73728	0	22	1	1	0
RNA Polymerase I Transcription Initiation	R-HSA-73762	1	41	0.932723	1	0.00102041
RNA Polymerase I Transcription Termination	R-HSA-73863	0	24	1	1	0
RNA Polymerase II Pre-transcription Events	R-HSA-674695	3	74	0.857936	1	0.00306122
RNA Polymerase III Abortive And Retractive Initiation	R-HSA-749476	0	37	1	1	0
RNA Polymerase III Chain Elongation	R-HSA-73780	0	14	1	1	0
RNA Polymerase III Transcription	R-HSA-74158	0	37	1	1	0
RNA Polymerase III Transcription Initiation	R-HSA-76046	0	32	1	1	0
RNA Polymerase III Transcription Initiation From Type 1 Promoter	R-HSA-76061	0	24	1	1	0
RNA Polymerase III Transcription Initiation From Type 2 Promoter	R-HSA-76066	0	23	1	1	0
RNA Polymerase III Transcription Initiation From Type 3 Promoter	R-HSA-76071	0	24	1	1	0
RNA Polymerase III Transcription Termination	R-HSA-73980	0	19	1	1	0
ROBO receptors bind AKAP5	R-HSA-9010642	0	6	1	1	0
RORA,B,C and NR1D1 (REV-ERBA) regulate gene expression	R-HSA-9933387	0	25	1	1	0
ROS and RNS production in phagocytes	R-HSA-1222556	0	32	1	1	0
rRNA modification in the mitochondrion	R-HSA-6793080	0	6	1	1	0
rRNA modification in the nucleus and cytosol	R-HSA-6790901	2	55	0.873033	1	0.00204082
rRNA processing	R-HSA-72312	9	185	0.839641	1	0.00918367
rRNA processing in the mitochondrion	R-HSA-8868766	0	10	1	1	0
RSK activation	R-HSA-444257	0	7	1	1	0
RUNX1 regulates estrogen receptor mediated transcription	R-HSA-8931987	0	5	1	1	0
RUNX1 regulates transcription of genes involved in BCR signaling	R-HSA-8939245	0	6	1	1	0
RUNX1 regulates transcription of genes involved in differentiation of HSCs	R-HSA-8939236	0	74	1	1	0
RUNX2 regulates genes involved in cell migration	R-HSA-8941332	0	8	1	1	0
RUNX3 regulates YAP1-mediated transcription	R-HSA-8951671	0	7	1	1	0
SARS-CoV-1-mediated effects on programmed cell death	R-HSA-9692913	0	3	1	1	0
SARS-CoV-1 Genome Replication and Transcription	R-HSA-9679514	0	4	1	1	0
SARS-CoV-2 Genome Replication and Transcription	R-HSA-9694682	0	4	1	1	0
SARS-CoV-2 modulates autophagy	R-HSA-9754560	0	10	1	1	0
SARS-CoV-2 targets PDZ proteins in cell-cell junction	R-HSA-9705677	0	2	1	1	0
Scavenging by Class F Receptors	R-HSA-3000484	0	6	1	1	0
SCF-beta-TrCP mediated degradation of Emi1	R-HSA-174113	0	40	1	1	0
SCF(Skp2)-mediated degradation of p27/p21	R-HSA-187577	0	48	1	1	0
SEMA3A-Plexin repulsion signaling by inhibiting Integrin adhesion	R-HSA-399955	0	14	1	1	0
Sema3A PAK dependent Axon repulsion	R-HSA-399954	0	15	1	1	0
Semaphorin interactions	R-HSA-373755	2	60	0.902138	1	0.00204082
Sensing of DNA Double Strand Breaks	R-HSA-5693548	0	6	1	1	0
Sensory perception of salty taste	R-HSA-9730628	0	5	1	1	0
Sensory perception of sweet, bitter, and umami (glutamate) taste	R-HSA-9717207	0	22	1	1	0
Sensory perception of taste	R-HSA-9717189	0	28	1	1	0
Sensory processing of sound	R-HSA-9659379	2	56	0.879427	1	0.00204082
Sensory processing of sound by inner hair cells of the cochlea	R-HSA-9662360	2	51	0.844216	1	0.00204082
Sensory processing of sound by outer hair cells of the cochlea	R-HSA-9662361	1	38	0.918013	1	0.00102041
Separation of Sister Chromatids	R-HSA-2467813	6	164	0.953733	1	0.00612245
Serine metabolism	R-HSA-977347	0	8	1	1	0
Serotonin Neurotransmitter Release Cycle	R-HSA-181429	0	18	1	1	0
Serotonin receptors	R-HSA-390666	0	9	1	1	0
Signal attenuation	R-HSA-74749	0	10	1	1	0
Signaling by activated point mutants of FGFR1	R-HSA-1839122	0	8	1	1	0
Signaling by activated point mutants of FGFR3	R-HSA-1839130	0	9	1	1	0
Signaling by FGFR in disease	R-HSA-1226099	2	57	0.885523	1	0.00204082
Signaling by FGFR1	R-HSA-5654736	2	49	0.82768	1	0.00204082
Signaling by FGFR2	R-HSA-5654738	2	67	0.932546	1	0.00204082
Signaling by FGFR2 IIIa TM	R-HSA-8851708	0	17	1	1	0
Signaling by FGFR2 in disease	R-HSA-5655253	1	37	0.912428	1	0.00102041
Signaling by Insulin receptor	R-HSA-74752	2	74	0.953857	1	0.00204082
Signaling by LRP5 mutants	R-HSA-5339717	0	4	1	1	0
Signaling by LTK	R-HSA-9842663	0	9	1	1	0
Signaling by LTK in cancer	R-HSA-9842640	0	7	1	1	0
Signaling by NOTCH1 HD Domain Mutants in Cancer	R-HSA-2691230	0	14	1	1	0
Signaling by NOTCH1 t(7;9)(NOTCH1:M1580_K2555) Translocation Mutant	R-HSA-2660825	0	7	1	1	0
Signaling by Overexpressed Wild-Type EGFR in Cancer	R-HSA-5638302	0	8	1	1	0
Signaling by RNF43 mutants	R-HSA-5340588	0	7	1	1	0
Signaling by Type 1 Insulin-like Growth Factor 1 Receptor (IGF1R)	R-HSA-2404192	2	49	0.82768	1	0.00204082
SIRT1 negatively regulates rRNA expression	R-HSA-427359	0	26	1	1	0
snRNP Assembly	R-HSA-191859	2	51	0.844216	1	0.00204082
Sodium/Calcium exchangers	R-HSA-425561	0	10	1	1	0
Sodium/Proton exchangers	R-HSA-425986	0	9	1	1	0
Somitogenesis	R-HSA-9824272	1	43	0.941033	1	0.00102041
Sperm Motility And Taxes	R-HSA-1300642	0	6	1	1	0
Sphingolipid catabolism	R-HSA-9845614	0	8	1	1	0
Sphingolipid de novo biosynthesis	R-HSA-1660661	0	34	1	1	0
Stabilization of p53	R-HSA-69541	1	41	0.932723	1	0.00102041
STAT5 Activation	R-HSA-9645135	0	7	1	1	0
STAT5 activation downstream of FLT3 ITD mutants	R-HSA-9702518	0	10	1	1	0
Strand-asynchronous mitochondrial DNA replication	R-HSA-9913635	0	9	1	1	0
Striated Muscle Contraction	R-HSA-390522	0	33	1	1	0
Sulfide oxidation to sulfate	R-HSA-1614517	0	4	1	1	0
Sulfur amino acid metabolism	R-HSA-1614635	0	22	1	1	0
SUMO is proteolytically processed	R-HSA-3065679	0	4	1	1	0
SWI/SNF chromatin remodelers	R-HSA-9932451	1	29	0.851656	1	0.00102041
Switching of origins to a post-replicative state	R-HSA-69052	0	75	1	1	0
Synthesis of (16-20)-hydroxyeicosatetraenoic acids (HETE)	R-HSA-2142816	0	7	1	1	0
Synthesis of bile acids and bile salts	R-HSA-192105	1	31	0.869966	1	0.00102041
Synthesis of bile acids and bile salts via 24-hydroxycholesterol	R-HSA-193775	0	13	1	1	0
Synthesis of bile acids and bile salts via 27-hydroxycholesterol	R-HSA-193807	0	14	1	1	0
Synthesis of bile acids and bile salts via 7alpha-hydroxycholesterol	R-HSA-193368	0	21	1	1	0
Synthesis of diphthamide-EEF2	R-HSA-5358493	0	8	1	1	0
Synthesis of dolichyl-phosphate	R-HSA-446199	0	7	1	1	0
Synthesis of epoxy (EET) and dihydroxyeicosatrienoic acids (DHET)	R-HSA-2142670	0	8	1	1	0
Synthesis of GDP-mannose	R-HSA-446205	0	5	1	1	0
Synthesis of glycosylphosphatidylinositol (GPI)	R-HSA-162710	0	14	1	1	0
Synthesis of IP2, IP, and Ins in the cytosol	R-HSA-1855183	0	11	1	1	0
Synthesis of Ketone Bodies	R-HSA-77111	0	7	1	1	0
Synthesis of PE	R-HSA-1483213	0	11	1	1	0
Synthesis of pyrophosphates in the cytosol	R-HSA-1855167	0	6	1	1	0
Synthesis of very long-chain fatty acyl-CoAs	R-HSA-75876	0	21	1	1	0
Synthesis of wybutosine at G37 of tRNA(Phe)	R-HSA-6782861	0	6	1	1	0
Synthesis, secretion, and deacylation of Ghrelin	R-HSA-422085	0	16	1	1	0
Synthesis, secretion, and inactivation of Glucose-dependent Insulinotropic Polypeptide (GIP)	R-HSA-400511	0	11	1	1	0
Tat-mediated elongation of the HIV-1 transcript	R-HSA-167246	1	39	0.923242	1	0.00102041
Tat-mediated HIV elongation arrest and recovery	R-HSA-167243	1	28	0.841556	1	0.00102041
TBC/RABGAPs	R-HSA-8854214	1	40	0.928139	1	0.00102041
TCF dependent signaling in response to WNT	R-HSA-201681	8	167	0.841077	1	0.00816327
Telomere C-strand synthesis initiation	R-HSA-174430	0	11	1	1	0
Telomere Extension By Telomerase	R-HSA-171319	0	21	1	1	0
Telomere Maintenance	R-HSA-157579	3	80	0.891295	1	0.00306122
Terminal pathway of complement	R-HSA-166665	0	7	1	1	0
Tetrahydrobiopterin (BH4) synthesis, recycling, salvage and regulation	R-HSA-1474151	0	8	1	1	0
TFAP2 (AP-2) family regulates transcription of growth factors and their receptors	R-HSA-8866910	0	13	1	1	0
The activation of arylsulfatases	R-HSA-1663150	0	12	1	1	0
The CRY:PER:kinase complex represses transactivation by the BMAL:CLOCK (ARNTL:CLOCK) complex	R-HSA-9931521	0	13	1	1	0
The phototransduction cascade	R-HSA-2514856	1	29	0.851656	1	0.00102041
The role of GTSE1 in G2/M progression after G2 checkpoint	R-HSA-8852276	2	58	0.891332	1	0.00204082
Thrombin signalling through proteinase activated receptors (PARs)	R-HSA-456926	1	28	0.841556	1	0.00102041
TICAM1-dependent activation of IRF3/IRF7	R-HSA-9013973	0	13	1	1	0
TLR3-mediated TICAM1-dependent programmed cell death	R-HSA-9013957	0	6	1	1	0
TNF receptor superfamily (TNFSF) members mediating non-canonical NF-kB pathway	R-HSA-5676594	0	17	1	1	0
Tolerance by Mtb to nitric oxide produced by macrophages	R-HSA-1222538	0	0	1	1	0
Tolerance of reactive oxygen produced by macrophages	R-HSA-1222387	0	0	1	1	0
Toxicity of botulinum toxin type A (botA)	R-HSA-5250968	0	4	1	1	0
Toxicity of botulinum toxin type B (botB)	R-HSA-5250958	0	3	1	1	0
Toxicity of botulinum toxin type D (botD)	R-HSA-5250955	0	5	1	1	0
Toxicity of botulinum toxin type F (botF)	R-HSA-5250981	0	5	1	1	0
Transcriptional regulation by small RNAs	R-HSA-5578749	2	63	0.916479	1	0.00204082
Transcriptional regulation by the AP-2 (TFAP2) family of transcription factors	R-HSA-8864260	1	36	0.906462	1	0.00102041
Transcriptional regulation of testis differentiation	R-HSA-9690406	0	12	1	1	0
Transferrin endocytosis and recycling	R-HSA-917977	1	27	0.83077	1	0.00102041
Translation	R-HSA-72766	13	268	0.877851	1	0.0132653
Translation of respiratory syncytial virus mRNAs	R-HSA-9828721	0	0	1	1	0
Translesion synthesis by POLI	R-HSA-5656121	0	17	1	1	0
Translesion synthesis by REV1	R-HSA-110312	0	16	1	1	0
Transmission across Chemical Synapses	R-HSA-112315	11	234	0.885846	1	0.0112245
Transport and synthesis of PAPS	R-HSA-174362	0	6	1	1	0
Transport of bile salts and organic acids, metal ions and amine compounds	R-HSA-425366	3	71	0.838109	1	0.00306122
Transport of connexons to the plasma membrane	R-HSA-190872	0	15	1	1	0
Transport of fatty acids	R-HSA-804914	0	6	1	1	0
Transport of Mature mRNA derived from an Intron-Containing Transcript	R-HSA-159236	2	69	0.939438	1	0.00204082
Transport of nucleosides and free purine and pyrimidine bases across the plasma membrane	R-HSA-83936	0	11	1	1	0
Transport of nucleotide sugars	R-HSA-727802	0	8	1	1	0
Transport of organic anions	R-HSA-879518	0	7	1	1	0
Transport of RCbl within the body	R-HSA-9758890	0	6	1	1	0
Transport of vitamins, nucleosides, and related molecules	R-HSA-425397	0	35	1	1	0
TRIF-mediated programmed cell death	R-HSA-2562578	0	9	1	1	0
Triglyceride biosynthesis	R-HSA-75109	0	11	1	1	0
Triglyceride catabolism	R-HSA-163560	0	18	1	1	0
Triglyceride metabolism	R-HSA-8979227	0	29	1	1	0
tRNA-derived small RNA (tsRNA or tRNA-related fragment, tRF) biogenesis	R-HSA-9708296	0	3	1	1	0
tRNA modification in the mitochondrion	R-HSA-6787450	0	9	1	1	0
tRNA processing in the mitochondrion	R-HSA-6785470	0	5	1	1	0
tRNA processing in the nucleus	R-HSA-6784531	2	54	0.866327	1	0.00204082
TRP channels	R-HSA-3295583	0	24	1	1	0
TYSND1 cleaves peroxisomal proteins	R-HSA-9033500	0	5	1	1	0
Ub-specific processing proteases	R-HSA-5689880	7	160	0.889982	1	0.00714286
Ubiquinol biosynthesis	R-HSA-2142789	0	12	1	1	0
Ubiquitin-dependent degradation of Cyclin D	R-HSA-75815	0	37	1	1	0
Ubiquitin Mediated Degradation of Phosphorylated Cdc25A	R-HSA-69601	1	37	0.912428	1	0.00102041
Uncoating of the HIV Virion	R-HSA-162585	0	1	1	1	0
Uncoating of the Influenza Virion	R-HSA-168336	0	0	1	1	0
Unwinding of DNA	R-HSA-176974	0	12	1	1	0
Uptake and function of diphtheria toxin	R-HSA-5336415	0	6	1	1	0
Uptake of dietary cobalamins into enterocytes	R-HSA-9758881	0	6	1	1	0
Urea cycle	R-HSA-70635	0	10	1	1	0
Vasopressin-like receptors	R-HSA-388479	0	4	1	1	0
VEGFR2 mediated vascular permeability	R-HSA-5218920	1	26	0.81925	1	0.00102041
Vif-mediated degradation of APOBEC3G	R-HSA-180585	0	39	1	1	0
Viral RNP Complexes in the Host Cell Nucleus	R-HSA-168330	0	1	1	1	0
Virion Assembly and Release_9679509	R-HSA-9679509	0	0	1	1	0
Virion Assembly and Release_9694322	R-HSA-9694322	0	0	1	1	0
Virus Assembly and Release	R-HSA-168268	0	2	1	1	0
Vitamin B2 (riboflavin) metabolism	R-HSA-196843	0	5	1	1	0
Vitamin B5 (pantothenate) metabolism	R-HSA-199220	0	18	1	1	0
Vitamin C (ascorbate) metabolism	R-HSA-196836	0	7	1	1	0
Vitamin D (calciferol) metabolism	R-HSA-196791	0	11	1	1	0
Vitamins	R-HSA-211916	0	6	1	1	0
VLDL clearance	R-HSA-8964046	0	5	1	1	0
VLDLR internalisation and degradation	R-HSA-8866427	0	16	1	1	0
Voltage gated Potassium channels	R-HSA-1296072	1	33	0.886018	1	0.00102041
Vpu mediated degradation of CD4	R-HSA-180534	0	37	1	1	0
vRNA Synthesis	R-HSA-192814	0	1	1	1	0
vRNP Assembly	R-HSA-192905	0	2	1	1	0
VxPx cargo-targeting to cilium	R-HSA-5620916	0	18	1	1	0
Wax and plasmalogen biosynthesis	R-HSA-8848584	0	4	1	1	0
WNT5:FZD7-mediated leishmania damping	R-HSA-9673324	0	11	1	1	0
XBP1(S) activates chaperone genes	R-HSA-381038	1	41	0.932723	1	0.00102041
[truncated: 2 more rows]

## Sheet: UC Signalling
Enrichment analysis of affected proteins in more than 100 ulcerative colitis disease patients in the singalling network using Reactome pathway database
ontology_id	ontology_name	nr_common_with_tested_elements	nr_common_with_background_elements	p_value	eFDR	GeneRatio
Translation of Replicase and Assembly of the Replication Transcription Complex_9679504	R-HSA-9679504	4	7	1.27934e-06	6.66667e-05	0.0421053
Processing of Capped Intronless Pre-mRNA	R-HSA-75067	6	24	7.54131e-07	0.0001	0.0631579
Processing of Intronless Pre-mRNAs	R-HSA-77595	6	18	1.11395e-07	0.0002	0.0631579
Translation of Replicase and Assembly of the Replication Transcription Complex_9694676	R-HSA-9694676	4	8	2.53092e-06	0.0002	0.0421053
mRNA 3'-end processing	R-HSA-72187	6	38	1.31834e-05	0.00096	0.0631579
RNA Polymerase II Transcription Termination	R-HSA-73856	6	44	3.14813e-05	0.00233333	0.0631579
Leishmania infection	R-HSA-9658195	10	148	4.09541e-05	0.00235	0.105263
Parasitic Infection Pathways	R-HSA-9824443	10	148	4.09541e-05	0.00235	0.105263
RHO GTPases Activate NADPH Oxidases	R-HSA-5668599	4	24	0.000322835	0.0231556	0.0421053
Adenylate cyclase inhibitory pathway	R-HSA-170670	3	13	0.000710083	0.0366615	0.0315789
Transcriptional Regulation by VENTX	R-HSA-8853884	4	29	0.000683542	0.0366667	0.0421053
Toll Like Receptor 9 (TLR9) Cascade	R-HSA-168138	7	104	0.000635258	0.0374545	0.0736842
Early SARS-CoV-2 Infection Events	R-HSA-9772572	4	28	0.000595675	0.04024	0.0421053
Autophagy	R-HSA-9612973	7	112	0.000988394	0.04036	0.0736842
Nucleotide-binding domain, leucine rich repeat containing receptor (NLR) signaling pathways	R-HSA-168643	5	54	0.000936796	0.0423714	0.0526316
VEGFA-VEGFR2 Pathway	R-HSA-4420097	6	96	0.0022912	0.0664783	0.0631579
Cellular Senescence	R-HSA-2559583	7	123	0.00170836	0.0683	0.0736842
Platelet activation, signaling and aggregation	R-HSA-76002	9	204	0.00228007	0.0689545	0.0947368
RHO GTPase Effectors	R-HSA-195258	9	211	0.00286547	0.071848	0.0947368
Antigen Presentation: Folding, assembly and peptide loading of class I MHC	R-HSA-983170	3	19	0.0022621	0.0721714	0.0315789
MicroRNA (miRNA) biogenesis	R-HSA-203927	3	19	0.0022621	0.0721714	0.0315789
RHOBTB GTPase Cycle	R-HSA-9706574	3	19	0.0022621	0.0721714	0.0315789
Endogenous sterols	R-HSA-211976	3	18	0.00192455	0.0724824	0.0315789
DNA Damage Bypass	R-HSA-73893	4	42	0.00279941	0.0739417	0.0421053
Synthesis of PIPs at the late endosome membrane	R-HSA-1660517	2	5	0.00193037	0.0756778	0.0210526
Signaling by VEGF	R-HSA-194138	6	104	0.00342619	0.0854148	0.0631579
Macroautophagy	R-HSA-1632852	6	105	0.00359306	0.0859929	0.0631579
G alpha (z) signalling events	R-HSA-418597	4	44	0.00332285	0.0873385	0.0421053
activated TAK1 mediates p38 MAPK activation	R-HSA-450302	3	23	0.00396847	0.0904138	0.0315789
Processing of Capped Intron-Containing Pre-mRNA	R-HSA-72203	7	145	0.00431739	0.0962129	0.0736842
Aryl hydrocarbon receptor signalling	R-HSA-8937144	2	7	0.00397945	0.0966867	0.0210526
SARS-CoV-1 Infection	R-HSA-9678108	6	114	0.00537967	0.116059	0.0631579
Synthesis of PIPs at the early endosome membrane	R-HSA-1660516	2	8	0.00525713	0.11737	0.0210526
WNT mediated activation of DVL	R-HSA-201688	2	8	0.00525713	0.11737	0.0210526
Signaling by Interleukins	R-HSA-449147	13	424	0.00643609	0.122617	0.136842
Toll-like Receptor Cascades	R-HSA-168898	7	156	0.00642074	0.126029	0.0736842
Signaling by Nuclear Receptors	R-HSA-9006931	8	200	0.00717563	0.139378	0.0842105
MyD88 cascade initiated on plasma membrane	R-HSA-975871	5	93	0.00999493	0.152705	0.0526316
Toll Like Receptor 10 (TLR10) Cascade	R-HSA-168142	5	93	0.00999493	0.152705	0.0526316
Toll Like Receptor 5 (TLR5) Cascade	R-HSA-168176	5	93	0.00999493	0.152705	0.0526316
Synthesis of PIPs at the Golgi membrane	R-HSA-1660514	2	10	0.00829453	0.158968	0.0210526
Signal amplification	R-HSA-392518	3	31	0.00928328	0.160839	0.0315789
tRNA processing in the nucleus	R-HSA-6784531	3	31	0.00928328	0.160839	0.0315789
RHOBTB2 GTPase cycle	R-HSA-9013418	2	11	0.0100448	0.162529	0.0210526
Oxidative Stress Induced Senescence	R-HSA-2559580	4	58	0.00893627	0.1648	0.0421053
Toll Like Receptor 7/8 (TLR7/8) Cascade	R-HSA-168181	5	101	0.0139495	0.16613	0.0526316
Activation of GABAB receptors	R-HSA-991365	3	35	0.0129788	0.166493	0.0315789
GABA B receptor activation	R-HSA-977444	3	35	0.0129788	0.166493	0.0315789
NOD1/2 Signaling Pathway	R-HSA-168638	3	35	0.0129788	0.166493	0.0315789
MyD88 dependent cascade initiated on endosome	R-HSA-975155	5	99	0.012876	0.171347	0.0526316
Cytochrome P450 - arranged by substrate type	R-HSA-211897	3	33	0.0110412	0.171774	0.0315789
TRAF6 mediated induction of NFkB and MAP kinases upon TLR7/8 or 9 activation	R-HSA-975138	5	98	0.0123609	0.172754	0.0526316
MAP kinase activation	R-HSA-450294	4	63	0.0118933	0.173085	0.0421053
p38MAPK events	R-HSA-171007	2	13	0.0139858	0.175279	0.0210526
RHO GTPases Activate WASPs and WAVEs	R-HSA-5663213	3	34	0.0119873	0.175361	0.0315789
Translesion synthesis by Y family DNA polymerases bypasses lesions on DNA template	R-HSA-110313	3	34	0.0119873	0.175361	0.0315789
Killing mechanisms	R-HSA-9664420	2	12	0.0119434	0.178139	0.0210526
WNT5:FZD7-mediated leishmania damping	R-HSA-9673324	2	12	0.0119434	0.178139	0.0210526
Neutrophil degranulation	R-HSA-6798695	9	273	0.0147882	0.18344	0.0947368
tRNA processing	R-HSA-72306	3	37	0.0150986	0.183449	0.0315789
Toll Like Receptor 3 (TLR3) Cascade	R-HSA-168164	5	102	0.0145083	0.185329	0.0526316
MyD88-independent TLR4 cascade	R-HSA-166166	5	106	0.0168937	0.190503	0.0526316
TRIF (TICAM1)-mediated TLR4 signaling	R-HSA-937061	5	106	0.0168937	0.190503	0.0526316
Interleukin-17 signaling	R-HSA-448424	4	71	0.0178142	0.190681	0.0421053
Interleukin-4 and Interleukin-13 signaling	R-HSA-6785807	5	107	0.0175285	0.191979	0.0526316
Anti-inflammatory response favouring Leishmania parasite infection	R-HSA-9662851	4	69	0.0161911	0.192131	0.0421053
Leishmania parasite growth and survival	R-HSA-9664433	4	69	0.0161911	0.192131	0.0421053
Platelet Aggregation (Plug Formation)	R-HSA-76009	3	39	0.0174028	0.194316	0.0315789
MyD88:MAL(TIRAP) cascade initiated on plasma membrane	R-HSA-166058	5	109	0.0188451	0.194485	0.0526316
Toll Like Receptor TLR6:TLR2 Cascade	R-HSA-168188	5	109	0.0188451	0.194485	0.0526316
ESR-mediated signaling	R-HSA-8939211	6	154	0.0216184	0.196407	0.0631579
TAK1-dependent IKK and NF-kappa-B activation	R-HSA-445989	3	41	0.0198927	0.197214	0.0315789
Regulation of IFNG signaling	R-HSA-877312	2	14	0.0161677	0.197471	0.0210526
ADORA2B mediated anti-inflammatory cytokines production	R-HSA-9660821	3	42	0.0212076	0.198398	0.0315789
EPHB-mediated forward signaling	R-HSA-3928662	3	42	0.0212076	0.198398	0.0315789
Xenobiotics	R-HSA-211981	2	15	0.0184848	0.198934	0.0210526
Extra-nuclear estrogen signaling	R-HSA-9009391	4	72	0.0186624	0.199558	0.0421053
SARS-CoV-2 activates/modulates innate and adaptive immune responses	R-HSA-9705671	5	112	0.0209399	0.200159	0.0526316
Toll Like Receptor 2 (TLR2) Cascade	R-HSA-181438	5	112	0.0209399	0.200159	0.0526316
Toll Like Receptor TLR1:TLR2 Cascade	R-HSA-168179	5	112	0.0209399	0.200159	0.0526316
GABA receptor activation	R-HSA-977443	3	43	0.0225692	0.200198	0.0315789
p75NTR signals via NF-kB	R-HSA-193639	2	16	0.0209329	0.206792	0.0210526
Translesion synthesis by REV1	R-HSA-110312	2	16	0.0209329	0.206792	0.0210526
Translesion synthesis by POLI	R-HSA-5656121	2	17	0.0235079	0.209146	0.0210526
Translesion synthesis by POLK	R-HSA-5655862	2	17	0.0235079	0.209146	0.0210526
GPER1 signaling	R-HSA-9634597	3	44	0.0239774	0.211763	0.0315789
G alpha (i) signalling events	R-HSA-418594	8	253	0.0264115	0.224055	0.0842105
VEGFR2 mediated cell proliferation	R-HSA-5218921	2	18	0.0262058	0.225807	0.0210526
Chaperone Mediated Autophagy	R-HSA-9613829	2	19	0.0290227	0.256984	0.0210526
Nuclear Receptor transcription pathway	R-HSA-383280	3	49	0.0317178	0.263189	0.0315789
Estrogen-dependent gene expression	R-HSA-9018519	4	86	0.0332073	0.266854	0.0421053
SARS-CoV-2 Infection	R-HSA-9694516	7	218	0.0343929	0.267509	0.0736842
Inflammasomes	R-HSA-622312	2	20	0.0319548	0.267807	0.0210526
Signalling to RAS	R-HSA-167044	2	20	0.0319548	0.267807	0.0210526
Phase I - Functionalization of compounds	R-HSA-211945	3	52	0.0369173	0.270887	0.0315789
SARS-CoV-2-host interactions	R-HSA-9705683	6	174	0.0364062	0.271327	0.0631579
G-protein mediated events	R-HSA-112040	3	51	0.0351382	0.272996	0.0315789
ADP signalling through P2Y purinoceptor 12	R-HSA-392170	2	21	0.0349983	0.273467	0.0210526
Signaling by Retinoic Acid	R-HSA-5362517	2	21	0.0349983	0.273467	0.0210526
RHO GTPases Activate Formins	R-HSA-5663220	4	92	0.0410126	0.285508	0.0421053
Activation of NF-kappaB in B cells	R-HSA-1169091	3	54	0.0406118	0.287457	0.0315789
Transcriptional regulation of white adipocyte differentiation	R-HSA-381340	3	54	0.0406118	0.287457	0.0315789
Chemokine receptors bind chemokines	R-HSA-380108	3	57	0.046491	0.310184	0.0315789
Gene Silencing by RNA	R-HSA-211000	3	57	0.046491	0.310184	0.0315789
Regulation of actin dynamics for phagocytic cup formation	R-HSA-2029482	3	57	0.046491	0.310184	0.0315789
FCGR3A-mediated phagocytosis	R-HSA-9664422	3	55	0.0425269	0.312021	0.0315789
Leishmania phagocytosis	R-HSA-9664417	3	55	0.0425269	0.312021	0.0315789
Parasite infection	R-HSA-9664407	3	55	0.0425269	0.312021	0.0315789
Metal ion SLC transporters	R-HSA-425410	1	3	0.0418939	0.312932	0.0105263
Toll Like Receptor 4 (TLR4) Cascade	R-HSA-166016	5	138	0.0455635	0.315527	0.0526316
Estrogen-dependent nuclear events downstream of ESR-membrane signaling	R-HSA-9634638	2	24	0.0447608	0.317171	0.0210526
Growth hormone receptor signaling	R-HSA-982772	2	24	0.0447608	0.317171	0.0210526
TRAF6 mediated NF-kB activation	R-HSA-933542	2	24	0.0447608	0.317171	0.0210526
Regulation of IFNA/IFNB signaling	R-HSA-912694	2	25	0.0482139	0.3174	0.0210526
RMTs methylate histone arginines	R-HSA-3214858	2	25	0.0482139	0.3174	0.0210526
Interleukin-20 family signaling	R-HSA-8854691	2	26	0.0517609	0.331797	0.0210526
Interleukin receptor SHC signaling	R-HSA-912526	2	26	0.0517609	0.331797	0.0210526
Neurotransmitter receptors and postsynaptic signal transmission	R-HSA-112314	5	145	0.0542806	0.332254	0.0526316
Integrin signaling	R-HSA-354192	2	27	0.0553984	0.341408	0.0210526
RHO GTPases activate IQGAPs	R-HSA-5626467	2	27	0.0553984	0.341408	0.0210526
SUMO E3 ligases SUMOylate target proteins	R-HSA-3108232	5	147	0.0569381	0.359889	0.0526316
SARS-CoV-2 modulates autophagy	R-HSA-9754560	1	4	0.0554688	0.361262	0.0105263
Sodium/Proton exchangers	R-HSA-425986	1	4	0.0554688	0.361262	0.0105263
Myogenesis	R-HSA-525793	2	28	0.0591232	0.367806	0.0210526
TRAF6 mediated IRF7 activation	R-HSA-933541	2	28	0.0591232	0.367806	0.0210526
SUMOylation	R-HSA-2990846	5	152	0.0639064	0.376686	0.0526316
Termination of translesion DNA synthesis	R-HSA-5656169	2	29	0.0629322	0.377987	0.0210526
Turbulent (oscillatory, disturbed) flow shear stress activates signaling by PIEZO1 and integrins in endothelial cells	R-HSA-9860927	2	29	0.0629322	0.377987	0.0210526
Regulation of necroptotic cell death	R-HSA-5675482	2	30	0.0668223	0.381986	0.0210526
RIPK1-mediated regulated necrosis	R-HSA-5213460	2	30	0.0668223	0.381986	0.0210526
SUMOylation of intracellular receptors	R-HSA-4090294	2	30	0.0668223	0.381986	0.0210526
Downstream signaling events of B Cell Receptor (BCR)	R-HSA-1168372	3	68	0.0713687	0.415433	0.0315789
Signaling by Insulin receptor	R-HSA-74752	3	68	0.0713687	0.415433	0.0315789
Disassembly of the destruction complex and recruitment of AXIN to the membrane	R-HSA-4641262	2	31	0.0707906	0.417681	0.0210526
MAPK targets/ Nuclear events mediated by MAP kinases	R-HSA-450282	2	31	0.0707906	0.417681	0.0210526
Adipogenesis	R-HSA-9843745	3	70	0.0764239	0.435341	0.0315789
GPVI-mediated activation cascade	R-HSA-114604	2	33	0.0789496	0.43799	0.0210526
Regulation of cholesterol biosynthesis by SREBP (SREBF)	R-HSA-1655829	2	33	0.0789496	0.43799	0.0210526
Regulation of insulin secretion	R-HSA-422356	3	72	0.0816334	0.44201	0.0315789
CLEC7A/inflammasome pathway	R-HSA-5660668	1	6	0.0820504	0.469906	0.0105263
PTK6 Regulates Cell Cycle	R-HSA-8849470	1	6	0.0820504	0.469906	0.0105263
RUNX1 regulates transcription of genes involved in differentiation of myeloid cells	R-HSA-8939246	1	6	0.0820504	0.469906	0.0105263
RUNX1 regulates transcription of genes involved in WNT signaling	R-HSA-8939256	1	6	0.0820504	0.469906	0.0105263
RUNX3 Regulates Immune Response and Cell Migration	R-HSA-8949275	1	6	0.0820504	0.469906	0.0105263
Signalling to ERKs	R-HSA-187687	2	34	0.0831347	0.47469	0.0210526
Biological oxidations	R-HSA-211859	3	74	0.0869932	0.479288	0.0315789
DDX58/IFIH1-mediated induction of interferon-alpha/beta	R-HSA-168928	3	76	0.0924988	0.491705	0.0315789
Regulation of TP53 Activity through Phosphorylation	R-HSA-6804756	3	76	0.0924988	0.491705	0.0315789
Adherens junctions interactions	R-HSA-418990	2	36	0.0917025	0.493804	0.0210526
Fcgamma receptor (FCGR) dependent phagocytosis	R-HSA-2029480	3	78	0.0981462	0.496712	0.0315789
Potential therapeutics for SARS	R-HSA-9679191	3	78	0.0981462	0.496712	0.0315789
PPARA activates gene expression	R-HSA-1989781	3	78	0.0981462	0.496712	0.0315789
Regulation of lipid metabolism by PPARalpha	R-HSA-400206	3	80	0.103931	0.496736	0.0315789
MITF-M-dependent gene expression	R-HSA-9856651	3	77	0.0953051	0.496935	0.0315789
PCP/CE pathway	R-HSA-4086400	3	77	0.0953051	0.496935	0.0315789
DNA Repair	R-HSA-73894	6	228	0.103687	0.497907	0.0631579
Interleukin-12 signaling	R-HSA-9020591	2	38	0.100516	0.498905	0.0210526
Transcriptional regulation of granulopoiesis	R-HSA-9616222	2	38	0.100516	0.498905	0.0210526
Formation of TC-NER Pre-Incision Complex	R-HSA-6781823	2	39	0.105009	0.500276	0.0210526
Glucagon-like Peptide-1 (GLP1) regulates insulin secretion	R-HSA-381676	2	39	0.105009	0.500276	0.0210526
Regulation of TNFR1 signaling	R-HSA-5357905	2	39	0.105009	0.500276	0.0210526
CREB phosphorylation	R-HSA-199920	1	7	0.0950622	0.501367	0.0105263
Defective binding of VWF variant to GPIb:IX:V	R-HSA-9846298	1	7	0.0950622	0.501367	0.0105263
Defective RIPK1-mediated regulated necrosis	R-HSA-9693928	1	7	0.0950622	0.501367	0.0105263
DEx/H-box helicases activate type I IFN and inflammatory cytokines production	R-HSA-3134963	1	7	0.0950622	0.501367	0.0105263
Enhanced binding of GP1BA variant to VWF multimer:collagen	R-HSA-9845620	1	7	0.0950622	0.501367	0.0105263
Epithelial-Mesenchymal Transition (EMT) during gastrulation	R-HSA-9758919	1	7	0.0950622	0.501367	0.0105263
Erythropoietin activates Phospholipase C gamma (PLCG)	R-HSA-9027277	1	7	0.0950622	0.501367	0.0105263
Erythropoietin activates STAT5	R-HSA-9027283	1	7	0.0950622	0.501367	0.0105263
IkBA variant leads to EDA-ID	R-HSA-5603029	1	7	0.0950622	0.501367	0.0105263
Regulation of CDH11 gene transcription	R-HSA-9762293	1	7	0.0950622	0.501367	0.0105263
CD163 mediating an anti-inflammatory response	R-HSA-9662834	1	8	0.107891	0.501429	0.0105263
Defects of platelet adhesion to exposed collagen	R-HSA-9823587	1	8	0.107891	0.501429	0.0105263
Formyl peptide receptors bind formyl peptides and many other ligands	R-HSA-444473	1	8	0.107891	0.501429	0.0105263
IFNG signaling activates MAPKs	R-HSA-9732724	1	8	0.107891	0.501429	0.0105263
Inactivation of CDC42 and RAC1	R-HSA-428543	1	8	0.107891	0.501429	0.0105263
Maturation of spike protein_9694548	R-HSA-9694548	1	8	0.107891	0.501429	0.0105263
NR1H2 & NR1H3 regulate gene expression to control bile acid homeostasis	R-HSA-9623433	1	8	0.107891	0.501429	0.0105263
Prevention of phagosomal-lysosomal fusion	R-HSA-9636383	1	8	0.107891	0.501429	0.0105263
Protein methylation	R-HSA-8876725	1	8	0.107891	0.501429	0.0105263
Regulation of gene expression by Hypoxia-inducible Factor	R-HSA-1234158	1	8	0.107891	0.501429	0.0105263
Regulation of NFE2L2 gene expression	R-HSA-9818749	1	8	0.107891	0.501429	0.0105263
RHO GTPases activate KTN1	R-HSA-5625970	1	8	0.107891	0.501429	0.0105263
RUNX3 regulates WNT signaling	R-HSA-8951430	1	8	0.107891	0.501429	0.0105263
Synthesis of Leukotrienes (LT) and Eoxins (EX)	R-HSA-2142691	1	8	0.107891	0.501429	0.0105263
VEGF binds to VEGFR leading to receptor dimerization	R-HSA-195399	1	8	0.107891	0.501429	0.0105263
VEGF ligand-receptor interactions	R-HSA-194313	1	8	0.107891	0.501429	0.0105263
Downstream TCR signaling	R-HSA-202424	3	83	0.112855	0.506453	0.0315789
Recycling pathway of L1	R-HSA-437239	2	41	0.114153	0.506663	0.0210526
Signaling by RAF1 mutants	R-HSA-9656223	2	41	0.114153	0.506663	0.0210526
Activation of PPARGC1A (PGC-1alpha) by phosphorylation	R-HSA-2151209	1	10	0.133013	0.511957	0.0105263
Activation of the AP-1 family of transcription factors	R-HSA-450341	1	10	0.133013	0.511957	0.0105263
Adenylate cyclase activating pathway	R-HSA-170660	1	10	0.133013	0.511957	0.0105263
Butyrate Response Factor 1 (BRF1) binds and destabilizes mRNA	R-HSA-450385	1	10	0.133013	0.511957	0.0105263
Crosslinking of collagen fibrils	R-HSA-2243919	1	10	0.133013	0.511957	0.0105263
Depolymerization of the Nuclear Lamina	R-HSA-4419969	1	10	0.133013	0.511957	0.0105263
Formation of the non-canonical BAF (ncBAF) complex	R-HSA-9933947	1	10	0.133013	0.511957	0.0105263
Interleukin-21 signaling	R-HSA-9020958	1	10	0.133013	0.511957	0.0105263
KSRP (KHSRP) binds and destabilizes mRNA	R-HSA-450604	1	10	0.133013	0.511957	0.0105263
MAPK3 (ERK1) activation	R-HSA-110056	1	10	0.133013	0.511957	0.0105263
Olfactory Signaling Pathway	R-HSA-381753	1	10	0.133013	0.511957	0.0105263
Recycling of bile acids and salts	R-HSA-159418	1	10	0.133013	0.511957	0.0105263
Regulation of RUNX1 Expression and Activity	R-HSA-8934593	1	10	0.133013	0.511957	0.0105263
RUNX1 and FOXP3 control the development of regulatory T lymphocytes (Tregs)	R-HSA-8877330	1	10	0.133013	0.511957	0.0105263
RUNX3 regulates p14-ARF	R-HSA-8951936	1	10	0.133013	0.511957	0.0105263
SUMOylation of DNA methylation proteins	R-HSA-4655427	1	10	0.133013	0.511957	0.0105263
Tristetraprolin (TTP, ZFP36) binds and destabilizes mRNA	R-HSA-450513	1	10	0.133013	0.511957	0.0105263
Cell-cell junction organization	R-HSA-421270	2	45	0.133015	0.51221	0.0210526
Transcriptional regulation by small RNAs	R-HSA-5578749	2	45	0.133015	0.51221	0.0210526
Response of endothelial cells to shear stress	R-HSA-9860931	3	90	0.134752	0.512815	0.0315789
Interleukin-2 family signaling	R-HSA-451927	2	42	0.118801	0.514145	0.0210526
EPH-Ephrin signaling	R-HSA-2682334	3	88	0.12835	0.518654	0.0315789
Cyclin D associated events in G1	R-HSA-69231	2	47	0.142697	0.519044	0.0210526
G1 Phase	R-HSA-69236	2	47	0.142697	0.519044	0.0210526
Interleukin-3, Interleukin-5 and GM-CSF signaling	R-HSA-512988	2	47	0.142697	0.519044	0.0210526
Regulation of PTEN gene transcription	R-HSA-8943724	2	47	0.142697	0.519044	0.0210526
Paradoxical activation of RAF signaling by kinase inactive BRAF	R-HSA-6802955	2	44	0.128234	0.520218	0.0210526
PI Metabolism	R-HSA-1483255	2	44	0.128234	0.520218	0.0210526
PI3K Cascade	R-HSA-109704	2	44	0.128234	0.520218	0.0210526
Signaling by moderate kinase activity BRAF mutants	R-HSA-6802946	2	44	0.128234	0.520218	0.0210526
Signaling by RAS mutants	R-HSA-6802949	2	44	0.128234	0.520218	0.0210526
Signaling downstream of RAS mutants	R-HSA-9649948	2	44	0.128234	0.520218	0.0210526
Transmission across Chemical Synapses	R-HSA-112315	5	188	0.127335	0.525406	0.0526316
Carnitine shuttle	R-HSA-200425	1	11	0.145309	0.525472	0.0105263
CASP8 activity is inhibited	R-HSA-5218900	1	11	0.145309	0.525472	0.0105263
Constitutive Signaling by Overexpressed ERBB2	R-HSA-9634285	1	11	0.145309	0.525472	0.0105263
DCC mediated attractive signaling	R-HSA-418885	1	11	0.145309	0.525472	0.0105263
Dimerization of procaspase-8	R-HSA-69416	1	11	0.145309	0.525472	0.0105263
Formation of annular gap junctions	R-HSA-196025	1	11	0.145309	0.525472	0.0105263
Interleukin-27 signaling	R-HSA-9020956	1	11	0.145309	0.525472	0.0105263
Interleukin-6 signaling	R-HSA-1059683	1	11	0.145309	0.525472	0.0105263
NFE2L2 regulating tumorigenic genes	R-HSA-9818030	1	11	0.145309	0.525472	0.0105263
Regulated proteolysis of p75NTR	R-HSA-193692	1	11	0.145309	0.525472	0.0105263
Regulation by c-FLIP	R-HSA-3371378	1	11	0.145309	0.525472	0.0105263
Regulation of glycolysis by fructose 2,6-bisphosphate metabolism	R-HSA-9634600	1	11	0.145309	0.525472	0.0105263
Regulation of MITF-M-dependent genes involved in apoptosis	R-HSA-9824594	1	11	0.145309	0.525472	0.0105263
Signaling by Leptin	R-HSA-2586552	1	11	0.145309	0.525472	0.0105263
Interleukin-12 family signaling	R-HSA-447115	2	48	0.147594	0.525654	0.0210526
IRS-mediated signalling	R-HSA-112399	2	48	0.147594	0.525654	0.0210526
TNF signaling	R-HSA-75893	2	48	0.147594	0.525654	0.0210526
Signaling by the B Cell Receptor (BCR)	R-HSA-983705	3	95	0.151225	0.526706	0.0315789
Opioid Signalling	R-HSA-111885	3	87	0.125191	0.527238	0.0315789
Death Receptor Signaling	R-HSA-73887	4	135	0.124055	0.527279	0.0421053
G alpha (s) signalling events	R-HSA-418555	4	135	0.124055	0.527279	0.0421053
CLEC7A (Dectin-1) signaling	R-HSA-5607764	3	86	0.122062	0.528382	0.0315789
BH3-only proteins associate with and inactivate anti-apoptotic BCL-2 members	R-HSA-111453	1	9	0.120541	0.52884	0.0105263
Interleukin-1 processing	R-HSA-448706	1	9	0.120541	0.52884	0.0105263
Interleukin-23 signaling	R-HSA-9020933	1	9	0.120541	0.52884	0.0105263
Interleukin-9 signaling	R-HSA-8985947	1	9	0.120541	0.52884	0.0105263
MAPK1 (ERK2) activation	R-HSA-112411	1	9	0.120541	0.52884	0.0105263
NR1H2 & NR1H3 regulate gene expression linked to lipogenesis	R-HSA-9029558	1	9	0.120541	0.52884	0.0105263
Prostanoid ligand receptors	R-HSA-391908	1	9	0.120541	0.52884	0.0105263
Synthesis of bile acids and bile salts via 27-hydroxycholesterol	R-HSA-193807	1	9	0.120541	0.52884	0.0105263
Degradation of DVL	R-HSA-4641258	2	43	0.123495	0.530568	0.0210526
RNA polymerase II transcribes snRNA genes	R-HSA-6807505	2	43	0.123495	0.530568	0.0210526
Cellular responses to mechanical stimuli	R-HSA-9855142	3	100	0.168308	0.544426	0.0315789
Diseases of programmed cell death	R-HSA-9645723	2	51	0.162482	0.544605	0.0210526
Mitochondrial biogenesis	R-HSA-1592230	2	51	0.162482	0.544605	0.0210526
Signaling by Non-Receptor Tyrosine Kinases	R-HSA-9006927	2	51	0.162482	0.544605	0.0210526
Signaling by PTK6	R-HSA-8848021	2	51	0.162482	0.544605	0.0210526
Integration of energy metabolism	R-HSA-163685	3	99	0.164846	0.544663	0.0315789
Anchoring fibril formation	R-HSA-2214320	1	12	0.157434	0.545506	0.0105263
CD28 dependent Vav1 pathway	R-HSA-389359	1	12	0.157434	0.545506	0.0105263
Erythropoietin activates Phosphoinositide-3-kinase (PI3K)	R-HSA-9027276	1	12	0.157434	0.545506	0.0105263
Gap junction degradation	R-HSA-190873	1	12	0.157434	0.545506	0.0105263
GP1b-IX-V activation signalling	R-HSA-430116	1	12	0.157434	0.545506	0.0105263
Interleukin-2 signaling	R-HSA-9020558	1	12	0.157434	0.545506	0.0105263
Interleukin-35 Signalling	R-HSA-8984722	1	12	0.157434	0.545506	0.0105263
Suppression of phagosomal maturation	R-HSA-9637687	1	12	0.157434	0.545506	0.0105263
Synthesis of bile acids and bile salts via 7alpha-hydroxycholesterol	R-HSA-193368	1	12	0.157434	0.545506	0.0105263
IRS-related events triggered by IGF1R	R-HSA-2428928	2	52	0.167505	0.545603	0.0210526
Regulated Necrosis	R-HSA-5218859	2	50	0.157488	0.548197	0.0210526
Interleukin-1 signaling	R-HSA-9020702	3	98	0.161406	0.54861	0.0315789
Dual incision in TC-NER	R-HSA-6782135	2	54	0.177629	0.551789	0.0210526
Insulin receptor signalling cascade	R-HSA-74751	2	54	0.177629	0.551789	0.0210526
Nuclear Events (kinase and transcription factor activation)	R-HSA-198725	2	54	0.177629	0.551789	0.0210526
Signaling by Type 1 Insulin-like Growth Factor 1 Receptor (IGF1R)	R-HSA-2404192	2	54	0.177629	0.551789	0.0210526
TCR signaling	R-HSA-202403	3	102	0.175296	0.553362	0.0315789
Chromatin organization	R-HSA-4839726	4	154	0.173858	0.554523	0.0421053
Gap-filling DNA repair synthesis and ligation in TC-NER	R-HSA-6782210	2	53	0.172554	0.555762	0.0210526
IGF1R signaling cascade	R-HSA-2428924	2	53	0.172554	0.555762	0.0210526
Signaling by BRAF and RAF1 fusions	R-HSA-6802952	2	53	0.172554	0.555762	0.0210526
DNA methylation	R-HSA-5334118	1	13	0.169388	0.556523	0.0105263
NF-kB is activated and signals survival	R-HSA-209560	1	13	0.169388	0.556523	0.0105263
p75NTR recruits signalling complexes	R-HSA-209543	1	13	0.169388	0.556523	0.0105263
Physiological factors	R-HSA-5578768	1	13	0.169388	0.556523	0.0105263
Response of EIF2AK1 (HRI) to heme deficiency	R-HSA-9648895	1	13	0.169388	0.556523	0.0105263
Synthesis of bile acids and bile salts	R-HSA-192105	1	13	0.169388	0.556523	0.0105263
TFAP2 (AP-2) family regulates transcription of growth factors and their receptors	R-HSA-8866910	1	13	0.169388	0.556523	0.0105263
Transport of bile salts and organic acids, metal ions and amine compounds	R-HSA-425366	1	13	0.169388	0.556523	0.0105263
YAP1- and WWTR1 (TAZ)-stimulated gene expression	R-HSA-2032785	1	13	0.169388	0.556523	0.0105263
Eicosanoid ligand-binding receptors	R-HSA-391903	1	14	0.181174	0.573378	0.0105263
Erythropoietin activates RAS	R-HSA-9027284	1	14	0.181174	0.573378	0.0105263
Glycosphingolipid catabolism	R-HSA-9840310	1	14	0.181174	0.573378	0.0105263
Interleukin-15 signaling	R-HSA-8983432	1	14	0.181174	0.573378	0.0105263
RHOBTB1 GTPase cycle	R-HSA-9013422	1	14	0.181174	0.573378	0.0105263
TRAF3-dependent IRF activation pathway	R-HSA-918233	1	14	0.181174	0.573378	0.0105263
Trafficking of GluR2-containing AMPA receptors	R-HSA-416993	1	14	0.181174	0.573378	0.0105263
SLC-mediated transmembrane transport	R-HSA-425407	2	55	0.182727	0.581164	0.0210526
Factors involved in megakaryocyte development and platelet production	R-HSA-983231	3	105	0.185928	0.581629	0.0315789
Activation of BAD and translocation to mitochondria	R-HSA-111447	1	15	0.192794	0.593154	0.0105263
Cell-extracellular matrix interactions	R-HSA-446353	1	15	0.192794	0.593154	0.0105263
Constitutive Signaling by EGFRvIII	R-HSA-5637810	1	15	0.192794	0.593154	0.0105263
Prolactin receptor signaling	R-HSA-1170546	1	15	0.192794	0.593154	0.0105263
Rap1 signalling	R-HSA-392517	1	15	0.192794	0.593154	0.0105263
Regulation of NF-kappa B signaling	R-HSA-9758274	1	15	0.192794	0.593154	0.0105263
Signaling by EGFRvIII in Cancer	R-HSA-5637812	1	15	0.192794	0.593154	0.0105263
The NLRP3 inflammasome	R-HSA-844456	1	15	0.192794	0.593154	0.0105263
WNT5A-dependent internalization of FZD4	R-HSA-5099900	1	15	0.192794	0.593154	0.0105263
Senescence-Associated Secretory Phenotype (SASP)	R-HSA-2559582	2	57	0.192987	0.593589	0.0210526
TP53 Regulates Transcription of DNA Repair Genes	R-HSA-6796648	2	57	0.192987	0.593589	0.0210526
Activation of anterior HOX genes in hindbrain development during early embryogenesis	R-HSA-5617472	2	58	0.198146	0.597247	0.0210526
Activation of HOX genes during differentiation	R-HSA-5619507	2	58	0.198146	0.597247	0.0210526
C-type lectin receptors (CLRs)	R-HSA-5621481	3	111	0.207679	0.615543	0.0315789
Caspase activation via Death Receptors in the presence of ligand	R-HSA-140534	1	16	0.204252	0.616708	0.0105263
Insulin receptor recycling	R-HSA-77387	1	16	0.204252	0.616708	0.0105263
MAP3K8 (TPL2)-dependent MAPK1/3 activation	R-HSA-5684264	1	16	0.204252	0.616708	0.0105263
MECP2 regulates neuronal receptors and channels	R-HSA-9022699	1	16	0.204252	0.616708	0.0105263
PIWI-interacting RNA (piRNA) biogenesis	R-HSA-5601884	1	16	0.204252	0.616708	0.0105263
Platelet Adhesion to exposed collagen	R-HSA-75892	1	16	0.204252	0.616708	0.0105263
Regulation of CDH11 Expression and Function	R-HSA-9759475	1	16	0.204252	0.616708	0.0105263
Signaling by ERBB2 ECD mutants	R-HSA-9665348	1	16	0.204252	0.616708	0.0105263
Interferon alpha/beta signaling	R-HSA-909733	2	61	0.213719	0.621143	0.0210526
Aberrant regulation of mitotic G1/S transition in cancer due to RB1 defects	R-HSA-9659787	1	17	0.215548	0.624202	0.0105263
Defective binding of RB1 mutants to E2F1,(E2F2, E2F3)	R-HSA-9661069	1	17	0.215548	0.624202	0.0105263
Diseases of hemostasis	R-HSA-9671793	1	17	0.215548	0.624202	0.0105263
Glycosphingolipid metabolism	R-HSA-1660662	1	17	0.215548	0.624202	0.0105263
IL-6-type cytokine receptor ligand interactions	R-HSA-6788467	1	17	0.215548	0.624202	0.0105263
PKA activation in glucagon signalling	R-HSA-164378	1	17	0.215548	0.624202	0.0105263
Platelet sensitization by LDL	R-HSA-432142	1	17	0.215548	0.624202	0.0105263
RIP-mediated NFkB activation via ZBP1	R-HSA-1810476	1	17	0.215548	0.624202	0.0105263
Scavenging by Class A Receptors	R-HSA-3000480	1	17	0.215548	0.624202	0.0105263
TGFBR3 expression	R-HSA-9839394	1	17	0.215548	0.624202	0.0105263
TNF receptor superfamily (TNFSF) members mediating non-canonical NF-kB pathway	R-HSA-5676594	1	17	0.215548	0.624202	0.0105263
Translesion Synthesis by POLH	R-HSA-110320	1	17	0.215548	0.624202	0.0105263
Transcription-Coupled Nucleotide Excision Repair (TC-NER)	R-HSA-6781827	2	62	0.218938	0.62657	0.0210526
Regulation of Expression and Function of Type II Classical Cadherins	R-HSA-9764260	1	18	0.226686	0.645347	0.0105263
Regulation of Homotypic Cell-Cell Adhesion	R-HSA-9759476	1	18	0.226686	0.645347	0.0105263
Regulation of MITF-M-dependent genes involved in cell cycle and proliferation	R-HSA-9825892	1	18	0.226686	0.645347	0.0105263
RHO GTPases activate PAKs	R-HSA-5627123	1	18	0.226686	0.645347	0.0105263
MITF-M-regulated melanocyte development	R-HSA-9730414	3	121	0.245091	0.648013	0.0315789
Platelet homeostasis	R-HSA-418346	2	66	0.239911	0.648136	0.0210526
RSV-host interactions	R-HSA-9833110	2	66	0.239911	0.648136	0.0210526
Non-integrin membrane-ECM interactions	R-HSA-3000171	2	65	0.234655	0.649028	0.0210526
Neuronal System	R-HSA-112316	5	240	0.252682	0.649306	0.0526316
Class A/1 (Rhodopsin-like receptors)	R-HSA-373076	6	295	0.239152	0.649799	0.0631579
FCERI mediated NF-kB activation	R-HSA-2871837	2	68	0.25044	0.650043	0.0210526
Oncogenic MAPK signaling	R-HSA-6802957	2	68	0.25044	0.650043	0.0210526
Regulation of mRNA stability by proteins that bind AU-rich elements	R-HSA-450531	2	68	0.25044	0.650043	0.0210526
Beta-catenin independent WNT signaling	R-HSA-3858494	3	124	0.256531	0.650112	0.0315789
ATF4 activates genes in response to endoplasmic reticulum stress	R-HSA-380994	1	20	0.248494	0.650589	0.0105263
Defective pyroptosis	R-HSA-9710421	1	20	0.248494	0.650589	0.0105263
G beta:gamma signalling through CDC42	R-HSA-8964616	1	20	0.248494	0.650589	0.0105263
Negative regulation of MET activity	R-HSA-6807004	1	20	0.248494	0.650589	0.0105263
Postmitotic nuclear pore complex (NPC) reformation	R-HSA-9615933	1	20	0.248494	0.650589	0.0105263
RNA Polymerase III Transcription Initiation From Type 1 Promoter	R-HSA-76061	1	20	0.248494	0.650589	0.0105263
Signaling by KIT in disease	R-HSA-9669938	1	20	0.248494	0.650589	0.0105263
Signaling by phosphorylated juxtamembrane, extracellular and kinase domain KIT mutants	R-HSA-9670439	1	20	0.248494	0.650589	0.0105263
TNFR1-induced proapoptotic signaling	R-HSA-5357786	1	20	0.248494	0.650589	0.0105263
ZBP1(DAI) mediated induction of type I IFNs	R-HSA-1606322	1	20	0.248494	0.650589	0.0105263
ATP-dependent chromatin remodelers	R-HSA-9932444	1	19	0.237667	0.650977	0.0105263
Bile acid and bile salt metabolism	R-HSA-194068	1	19	0.237667	0.650977	0.0105263
BMAL1:CLOCK,NPAS2 activates circadian expression	R-HSA-1368108	1	19	0.237667	0.650977	0.0105263
Constitutive Signaling by Ligand-Responsive EGFR Cancer Variants	R-HSA-1236382	1	19	0.237667	0.650977	0.0105263
Interaction between L1 and Ankyrins	R-HSA-445095	1	19	0.237667	0.650977	0.0105263
Late endosomal microautophagy	R-HSA-9615710	1	19	0.237667	0.650977	0.0105263
PRC2 methylates histones and DNA	R-HSA-212300	1	19	0.237667	0.650977	0.0105263
Prostacyclin signalling through prostacyclin receptor	R-HSA-392851	1	19	0.237667	0.650977	0.0105263
Signaling by FGFR2 IIIa TM	R-HSA-8851708	1	19	0.237667	0.650977	0.0105263
Signaling by Ligand-Responsive EGFR Variants in Cancer	R-HSA-5637815	1	19	0.237667	0.650977	0.0105263
SWI/SNF chromatin remodelers	R-HSA-9932451	1	19	0.237667	0.650977	0.0105263
Cell junction organization	R-HSA-446728	2	69	0.25571	0.651022	0.0210526
CD209 (DC-SIGN) signaling	R-HSA-5621575	1	21	0.259169	0.656596	0.0105263
DNA Damage Recognition in GG-NER	R-HSA-5696394	1	21	0.259169	0.656596	0.0105263
Response of Mtb to phagocytosis	R-HSA-9637690	1	21	0.259169	0.656596	0.0105263
RNA Polymerase III Transcription Initiation	R-HSA-76046	1	21	0.259169	0.656596	0.0105263
RORA,B,C and NR1D1 (REV-ERBA) regulate gene expression	R-HSA-9933387	1	21	0.259169	0.656596	0.0105263
Transcriptional regulation of brown and beige adipocyte differentiation	R-HSA-9843743	1	21	0.259169	0.656596	0.0105263
Transcriptional regulation of brown and beige adipocyte differentiation by EBF2	R-HSA-9844594	1	21	0.259169	0.656596	0.0105263
Fatty acid metabolism	R-HSA-8978868	2	70	0.260984	0.658688	0.0210526
Interferon gamma signaling	R-HSA-877300	2	71	0.266258	0.659426	0.0210526
ERK/MAPK targets	R-HSA-198753	1	22	0.269694	0.666011	0.0105263
FGFR2 alternative splicing	R-HSA-6803529	1	22	0.269694	0.666011	0.0105263
Interleukin-7 signaling	R-HSA-1266695	1	22	0.269694	0.666011	0.0105263
JNK (c-Jun kinases) phosphorylation and activation mediated by activated human TAK1	R-HSA-450321	1	22	0.269694	0.666011	0.0105263
Signaling by ERBB2 TMD/JMD mutants	R-HSA-9665686	1	22	0.269694	0.666011	0.0105263
Interleukin-1 family signaling	R-HSA-446652	3	132	0.28737	0.668	0.0315789
Regulation of TP53 Activity	R-HSA-5633007	3	132	0.28737	0.668	0.0315789
Peptide ligand-binding receptors	R-HSA-375276	4	193	0.291901	0.668453	0.0421053
Activation of AMPK downstream of NMDARs	R-HSA-9619483	1	24	0.290301	0.668899	0.0105263
Cell recruitment (pro-inflammatory response)	R-HSA-9664424	1	24	0.290301	0.668899	0.0105263
Collagen chain trimerization	R-HSA-8948216	1	24	0.290301	0.668899	0.0105263
Energy dependent regulation of mTOR by LKB1-AMPK	R-HSA-380972	1	24	0.290301	0.668899	0.0105263
Formation of the dystrophin-glycoprotein complex (DGC)	R-HSA-9913351	1	24	0.290301	0.668899	0.0105263
Infection with Mycobacterium tuberculosis	R-HSA-9635486	1	24	0.290301	0.668899	0.0105263
Interleukin-6 family signaling	R-HSA-6783589	1	24	0.290301	0.668899	0.0105263
NR1H3 & NR1H2 regulate gene expression linked to cholesterol transport and efflux	R-HSA-9029569	1	24	0.290301	0.668899	0.0105263
Purinergic signaling in leishmaniasis infection	R-HSA-9660826	1	24	0.290301	0.668899	0.0105263
RNA Pol II CTD phosphorylation and interaction with CE	R-HSA-77075	1	24	0.290301	0.668899	0.0105263
RNA Pol II CTD phosphorylation and interaction with CE during HIV infection	R-HSA-167160	1	24	0.290301	0.668899	0.0105263
Influenza Infection	R-HSA-168255	3	129	0.275758	0.668977	0.0315789
Integrin cell surface interactions	R-HSA-216083	2	74	0.28208	0.66923	0.0210526
Metabolism of steroids	R-HSA-8957322	2	74	0.28208	0.66923	0.0210526
Signaling by MET	R-HSA-6806834	2	74	0.28208	0.66923	0.0210526
Peptide chain elongation	R-HSA-156902	2	73	0.276807	0.669905	0.0210526
Regulation of T cell activation by CD28 family	R-HSA-388841	2	73	0.276807	0.669905	0.0210526
Abortive elongation of HIV-1 transcript in the absence of Tat	R-HSA-167242	1	23	0.280071	0.671332	0.0105263
Developmental Lineage of Pancreatic Ductal Cells	R-HSA-9925563	1	23	0.280071	0.671332	0.0105263
Other interleukin signaling	R-HSA-449836	1	23	0.280071	0.671332	0.0105263
RAF-independent MAPK1/3 activation	R-HSA-112409	1	23	0.280071	0.671332	0.0105263
ROS and RNS production in phagocytes	R-HSA-1222556	1	23	0.280071	0.671332	0.0105263
RUNX2 regulates osteoblast differentiation	R-HSA-8940973	1	23	0.280071	0.671332	0.0105263
Sensory processing of sound by outer hair cells of the cochlea	R-HSA-9662361	1	23	0.280071	0.671332	0.0105263
Translation of Structural Proteins_9694635	R-HSA-9694635	1	23	0.280071	0.671332	0.0105263
Eukaryotic Translation Elongation	R-HSA-156842	2	77	0.297878	0.672242	0.0210526
Activation of gene expression by SREBF (SREBP)	R-HSA-2426168	1	25	0.300388	0.675374	0.0105263
ADP signalling through P2Y purinoceptor 1	R-HSA-418592	1	25	0.300388	0.675374	0.0105263
HSF1 activation	R-HSA-3371511	1	25	0.300388	0.675374	0.0105263
Inactivation of CSF3 (G-CSF) signaling	R-HSA-9705462	1	25	0.300388	0.675374	0.0105263
NEP/NS2 Interacts with the Cellular Export Machinery	R-HSA-168333	1	25	0.300388	0.675374	0.0105263
PERK regulates gene expression	R-HSA-381042	1	25	0.300388	0.675374	0.0105263
Signaling by EGFR in Cancer	R-HSA-1643713	1	25	0.300388	0.675374	0.0105263
Signaling by ERBB2 KD Mutants	R-HSA-9664565	1	25	0.300388	0.675374	0.0105263
Signaling by Erythropoietin	R-HSA-9006335	1	25	0.300388	0.675374	0.0105263
Syndecan interactions	R-HSA-3000170	1	25	0.300388	0.675374	0.0105263
Caspase activation via extrinsic apoptotic signalling pathway	R-HSA-5357769	1	26	0.310333	0.6832	0.0105263
Export of Viral Ribonucleoproteins from Nucleus	R-HSA-168274	1	26	0.310333	0.6832	0.0105263
mRNA Capping	R-HSA-72086	1	26	0.310333	0.6832	0.0105263
Oncogene Induced Senescence	R-HSA-2559585	1	26	0.310333	0.6832	0.0105263
RNA Polymerase III Abortive And Retractive Initiation	R-HSA-749476	1	26	0.310333	0.6832	0.0105263
RNA Polymerase III Transcription	R-HSA-74158	1	26	0.310333	0.6832	0.0105263
Signaling by ERBB2 in Cancer	R-HSA-1227990	1	26	0.310333	0.6832	0.0105263
Transcriptional regulation by RUNX3	R-HSA-8878159	2	84	0.334506	0.684724	0.0210526
Cellular response to heat stress	R-HSA-3371556	2	81	0.31886	0.684872	0.0210526
Transcriptional regulation by RUNX1	R-HSA-8878171	3	144	0.334111	0.685248	0.0315789
Nuclear events mediated by NFE2L2	R-HSA-9759194	2	82	0.324086	0.685326	0.0210526
Nucleotide Excision Repair	R-HSA-5696398	2	82	0.324086	0.685326	0.0210526
Response of EIF2AK4 (GCN2) to amino acid deficiency	R-HSA-9633012	2	83	0.329301	0.686093	0.0210526
Developmental Cell Lineages	R-HSA-9734767	1	28	0.329806	0.686314	0.0105263
Developmental Cell Lineages of the Exocrine Pancreas	R-HSA-9820448	1	28	0.329806	0.686314	0.0105263
Downregulation of ERBB2 signaling	R-HSA-8863795	1	28	0.329806	0.686314	0.0105263
Late SARS-CoV-2 Infection Events	R-HSA-9772573	1	28	0.329806	0.686314	0.0105263
Nuclear events stimulated by ALK signaling in cancer	R-HSA-9725371	1	28	0.329806	0.686314	0.0105263
Rev-mediated nuclear export of HIV RNA	R-HSA-165054	1	28	0.329806	0.686314	0.0105263
RHOV GTPase cycle	R-HSA-9013424	1	28	0.329806	0.686314	0.0105263
Signaling by ALK	R-HSA-201556	1	28	0.329806	0.686314	0.0105263
TNFR1-induced NF-kappa-B signaling pathway	R-HSA-5357956	1	28	0.329806	0.686314	0.0105263
GPCR ligand binding	R-HSA-500792	7	394	0.323909	0.686965	0.0736842
Adrenaline,noradrenaline inhibits insulin secretion	R-HSA-400042	1	27	0.320139	0.687424	0.0105263
Glutamate binding, activation of AMPA receptors and synaptic plasticity	R-HSA-399721	1	27	0.320139	0.687424	0.0105263
Notch-HLH transcription pathway	R-HSA-350054	1	27	0.320139	0.687424	0.0105263
Nuclear import of Rev protein	R-HSA-180746	1	27	0.320139	0.687424	0.0105263
Recognition of DNA damage by PCNA-containing replication complex	R-HSA-110314	1	27	0.320139	0.687424	0.0105263
TNFs bind their physiological receptors	R-HSA-5669034	1	27	0.320139	0.687424	0.0105263
Trafficking of AMPA receptors	R-HSA-399719	1	27	0.320139	0.687424	0.0105263
Transport of inorganic cations/anions and amino acids/oligopeptides	R-HSA-425393	1	27	0.320139	0.687424	0.0105263
Arachidonate metabolism	R-HSA-2142753	1	29	0.339337	0.688025	0.0105263
Expression of BMAL (ARNTL), CLOCK, and NPAS2	R-HSA-9931509	1	29	0.339337	0.688025	0.0105263
Inhibition of DNA recombination at telomere	R-HSA-9670095	1	29	0.339337	0.688025	0.0105263
MET activates PTK2 signaling	R-HSA-8874081	1	29	0.339337	0.688025	0.0105263
Pausing and recovery of Tat-mediated HIV elongation	R-HSA-167238	1	29	0.339337	0.688025	0.0105263
Regulation of MITF-M-dependent genes involved in pigmentation	R-HSA-9824585	1	29	0.339337	0.688025	0.0105263
RUNX2 regulates bone development	R-HSA-8941326	1	29	0.339337	0.688025	0.0105263
Tat-mediated HIV elongation arrest and recovery	R-HSA-167243	1	29	0.339337	0.688025	0.0105263
TNFR2 non-canonical NF-kB pathway	R-HSA-5668541	2	86	0.344882	0.689738	0.0210526
Transcriptional Regulation by TP53	R-HSA-3700989	5	280	0.364119	0.690163	0.0526316
Response to elevated platelet cytosolic Ca2+	R-HSA-76005	2	90	0.365476	0.690577	0.0210526
SARS-CoV-1-host interactions	R-HSA-9692914	2	90	0.365476	0.690577	0.0210526
Chromatin modifying enzymes	R-HSA-3247509	3	148	0.34971	0.690691	0.0315789
Activation of BH3-only proteins	R-HSA-114452	1	30	0.348734	0.690924	0.0105263
Binding and Uptake of Ligands by Scavenger Receptors	R-HSA-2173782	1	30	0.348734	0.690924	0.0105263
EGFR downregulation	R-HSA-182971	1	30	0.348734	0.690924	0.0105263
Gap junction trafficking	R-HSA-190828	1	30	0.348734	0.690924	0.0105263
Gene and protein expression by JAK-STAT signaling after Interleukin-12 stimulation	R-HSA-8950505	1	30	0.348734	0.690924	0.0105263
Interactions of Rev with host cellular proteins	R-HSA-177243	1	30	0.348734	0.690924	0.0105263
Signaling by CSF1 (M-CSF) in myeloid cells	R-HSA-9680350	1	30	0.348734	0.690924	0.0105263
Signaling by CSF3 (G-CSF)	R-HSA-9674555	1	30	0.348734	0.690924	0.0105263
Interferon Signaling	R-HSA-913531	4	215	0.362983	0.691269	0.0421053
p75 NTR receptor-mediated signalling	R-HSA-193704	2	87	0.350051	0.691491	0.0210526
Immunoregulatory interactions between a Lymphoid and a non-Lymphoid cell	R-HSA-198933	2	89	0.360349	0.692069	0.0210526
Respiratory Syncytial Virus Infection Pathway	R-HSA-9820952	2	89	0.360349	0.692069	0.0210526
Antimicrobial peptides	R-HSA-6803157	1	31	0.357999	0.693185	0.0105263
Collagen biosynthesis and modifying enzymes	R-HSA-1650814	1	31	0.357999	0.693185	0.0105263
Diseases associated with the TLR signaling cascade	R-HSA-5602358	1	31	0.357999	0.693185	0.0105263
Diseases of Immune System	R-HSA-5260271	1	31	0.357999	0.693185	0.0105263
HIV elongation arrest and recovery	R-HSA-167287	1	31	0.357999	0.693185	0.0105263
Pausing and recovery of HIV elongation	R-HSA-167290	1	31	0.357999	0.693185	0.0105263
Transcriptional regulation by the AP-2 (TFAP2) family of transcription factors	R-HSA-8864260	1	31	0.357999	0.693185	0.0105263
Aggrephagy	R-HSA-9646399	1	32	0.367133	0.695398	0.0105263
Formation of the Early Elongation Complex	R-HSA-113418	1	32	0.367133	0.695398	0.0105263
Formation of the HIV-1 Early Elongation Complex	R-HSA-167158	1	32	0.367133	0.695398	0.0105263
G-protein beta:gamma signalling	R-HSA-397795	1	32	0.367133	0.695398	0.0105263
Gap junction trafficking and regulation	R-HSA-157858	1	32	0.367133	0.695398	0.0105263
NR1H2 and NR1H3-mediated signaling	R-HSA-9024446	1	32	0.367133	0.695398	0.0105263
Nuclear signaling by ERBB4	R-HSA-1251985	1	32	0.367133	0.695398	0.0105263
Ovarian tumor domain proteases	R-HSA-5689896	1	32	0.367133	0.695398	0.0105263
Cellular response to chemical stress	R-HSA-9711123	3	155	0.376917	0.698254	0.0315789
Phospholipid metabolism	R-HSA-1483257	2	92	0.375684	0.698753	0.0210526
FGFR2 mutant receptor activation	R-HSA-1839126	1	33	0.376139	0.699232	0.0105263
Glucagon-type ligand receptors	R-HSA-420092	1	33	0.376139	0.699232	0.0105263
Glucagon signaling in metabolic regulation	R-HSA-163359	1	33	0.376139	0.699232	0.0105263
mRNA Splicing - Minor Pathway	R-HSA-72165	1	33	0.376139	0.699232	0.0105263
RAF activation	R-HSA-5673000	1	33	0.376139	0.699232	0.0105263
Sensory processing of sound by inner hair cells of the cochlea	R-HSA-9662360	1	33	0.376139	0.699232	0.0105263
Aberrant regulation of mitotic cell cycle due to RB1 defects	R-HSA-9687139	1	34	0.385018	0.70531	0.0105263
E3 ubiquitin ligases ubiquitinate target proteins	R-HSA-8866654	1	34	0.385018	0.70531	0.0105263
Evasion by RSV of host interferon responses	R-HSA-9833109	1	34	0.385018	0.70531	0.0105263
RHOU GTPase cycle	R-HSA-9013420	1	34	0.385018	0.70531	0.0105263
Cytoprotection by HMOX1	R-HSA-9707564	1	36	0.402402	0.705933	0.0105263
Diseases of mitotic cell cycle	R-HSA-9675126	1	36	0.402402	0.705933	0.0105263
Dual Incision in GG-NER	R-HSA-5696400	1	36	0.402402	0.705933	0.0105263
MTOR signalling	R-HSA-165159	1	36	0.402402	0.705933	0.0105263
RHOJ GTPase cycle	R-HSA-9013409	1	36	0.402402	0.705933	0.0105263
SARS-CoV-1 activates/modulates innate immune responses	R-HSA-9692916	1	36	0.402402	0.705933	0.0105263
Sensory processing of sound	R-HSA-9659379	1	36	0.402402	0.705933	0.0105263
Signaling by high-kinase activity BRAF mutants	R-HSA-6802948	1	36	0.402402	0.705933	0.0105263
HIV Transcription Initiation	R-HSA-167161	1	35	0.393772	0.706198	0.0105263
PKMTs methylate histone lysines	R-HSA-3214841	1	35	0.393772	0.706198	0.0105263
Pre-NOTCH Transcription and Translation	R-HSA-1912408	1	35	0.393772	0.706198	0.0105263
RNA Polymerase II HIV Promoter Escape	R-HSA-167162	1	35	0.393772	0.706198	0.0105263
RNA Polymerase II Promoter Escape	R-HSA-73776	1	35	0.393772	0.706198	0.0105263
RNA Polymerase II Transcription Initiation	R-HSA-75953	1	35	0.393772	0.706198	0.0105263
RNA Polymerase II Transcription Initiation And Promoter Clearance	R-HSA-76042	1	35	0.393772	0.706198	0.0105263
RNA Polymerase II Transcription Pre-Initiation And Promoter Opening	R-HSA-73779	1	35	0.393772	0.706198	0.0105263
SARS-CoV-1 modulates host translation machinery	R-HSA-9735869	1	35	0.393772	0.706198	0.0105263
Sphingolipid metabolism	R-HSA-428157	1	35	0.393772	0.706198	0.0105263
Cell surface interactions at the vascular wall	R-HSA-202733	2	98	0.405897	0.706334	0.0210526
Transcriptional regulation by RUNX2	R-HSA-8878166	2	99	0.410867	0.707665	0.0210526
Cell-Cell communication	R-HSA-1500931	2	100	0.415817	0.708448	0.0210526
Nonhomologous End-Joining (NHEJ)	R-HSA-5693571	1	37	0.410911	0.708874	0.0105263
Signaling by TGFBR3	R-HSA-9839373	1	37	0.410911	0.708874	0.0105263
SUMOylation of transcription cofactors	R-HSA-3899300	1	37	0.410911	0.708874	0.0105263
Viral Messenger RNA Synthesis	R-HSA-168325	1	37	0.410911	0.708874	0.0105263
L1CAM interactions	R-HSA-373760	2	97	0.400907	0.709085	0.0210526
Late Phase of HIV Life Cycle	R-HSA-162599	2	97	0.400907	0.709085	0.0210526
RHO GTPase cycle	R-HSA-9012999	5	301	0.423823	0.713653	0.0526316
Netrin-1 signaling	R-HSA-373752	1	38	0.4193	0.714194	0.0105263
Formation of Incision Complex in GG-NER	R-HSA-5696395	1	39	0.427571	0.720414	0.0105263
Heme signaling	R-HSA-9707616	1	39	0.427571	0.720414	0.0105263
MAP2K and MAPK activation	R-HSA-5674135	1	39	0.427571	0.720414	0.0105263
MET promotes cell motility	R-HSA-8875878	1	39	0.427571	0.720414	0.0105263
Transcriptional activation of mitochondrial biogenesis	R-HSA-2151201	1	39	0.427571	0.720414	0.0105263
Ubiquitin-dependent degradation of Cyclin D	R-HSA-75815	1	39	0.427571	0.720414	0.0105263
PTEN Regulation	R-HSA-6807070	2	103	0.430544	0.720461	0.0210526
Formation of HIV-1 elongation complex containing HIV-1 Tat	R-HSA-167200	1	40	0.435726	0.722205	0.0105263
HIV Transcription Elongation	R-HSA-167169	1	40	0.435726	0.722205	0.0105263
Tat-mediated elongation of the HIV-1 transcript	R-HSA-167246	1	40	0.435726	0.722205	0.0105263
KEAP1-NFE2L2 pathway	R-HSA-9755511	2	105	0.440254	0.722793	0.0210526
NoRC negatively regulates rRNA expression	R-HSA-427413	1	41	0.443765	0.727413	0.0105263
Nuclear Envelope Breakdown	R-HSA-2980766	1	41	0.443765	0.727413	0.0105263
Signaling by NTRK1 (TRKA)	R-HSA-187037	2	107	0.449876	0.729581	0.0210526
Deubiquitination	R-HSA-5688426	3	178	0.464229	0.734947	0.0315789
Signaling by ROBO receptors	R-HSA-376176	3	176	0.456819	0.735595	0.0315789
Cellular response to starvation	R-HSA-9711097	2	110	0.464135	0.735854	0.0210526
Clathrin-mediated endocytosis	R-HSA-8856828	2	110	0.464135	0.735854	0.0210526
HIV Life Cycle	R-HSA-162587	2	110	0.464135	0.735854	0.0210526
Formation of HIV elongation complex in the absence of HIV Tat	R-HSA-167152	1	42	0.451691	0.736119	0.0105263
Vasopressin regulates renal water homeostasis via Aquaporins	R-HSA-432040	1	42	0.451691	0.736119	0.0105263
Assembly of collagen fibrils and other multimeric structures	R-HSA-2022090	1	43	0.459505	0.738429	0.0105263
Negative epigenetic regulation of rRNA expression	R-HSA-5250941	1	43	0.459505	0.738429	0.0105263
RHOQ GTPase cycle	R-HSA-9013406	1	43	0.459505	0.738429	0.0105263
Signaling by FGFR2 in disease	R-HSA-5655253	1	43	0.459505	0.738429	0.0105263
Signaling by SCF-KIT	R-HSA-1433557	1	43	0.459505	0.738429	0.0105263
Programmed Cell Death	R-HSA-5357801	3	180	0.471597	0.739032	0.0315789
Influenza Viral RNA Transcription and Replication	R-HSA-168273	2	111	0.46884	0.739947	0.0210526
Aquaporin-mediated transport	R-HSA-445717	1	44	0.467209	0.740439	0.0105263
Interleukin-10 signaling	R-HSA-6783783	1	44	0.467209	0.740439	0.0105263
NOTCH1 Intracellular Domain Regulates Transcription	R-HSA-2122947	1	44	0.467209	0.740439	0.0105263
Protein ubiquitination	R-HSA-8852135	1	44	0.467209	0.740439	0.0105263
Formation of RNA Pol II elongation complex	R-HSA-112382	1	46	0.482292	0.74906	0.0105263
Pre-NOTCH Expression and Processing	R-HSA-1912422	1	46	0.482292	0.74906	0.0105263
RNA Polymerase II Transcription Elongation	R-HSA-75955	1	46	0.482292	0.74906	0.0105263
DNA Double-Strand Break Repair	R-HSA-5693532	2	115	0.487419	0.750391	0.0210526
Fc epsilon receptor (FCERI) signaling	R-HSA-2454202	2	117	0.496558	0.757037	0.0210526
Collagen degradation	R-HSA-1442490	1	47	0.489675	0.757875	0.0105263
Co-stimulation by CD28	R-HSA-389356	1	48	0.496953	0.75967	0.0105263
Collagen formation	R-HSA-1474290	1	48	0.496953	0.75967	0.0105263
Signaling by EGFR	R-HSA-177929	1	48	0.496953	0.75967	0.0105263
Transcriptional Regulation by MECP2	R-HSA-8986944	1	48	0.496953	0.75967	0.0105263
Signaling by ERBB2	R-HSA-1227986	1	49	0.504129	0.764573	0.0105263
EPH-ephrin mediated repulsion of cells	R-HSA-3928665	1	50	0.511203	0.766698	0.0105263
HDR through Homologous Recombination (HRR)	R-HSA-5685942	1	50	0.511203	0.766698	0.0105263
SCF(Skp2)-mediated degradation of p27/p21	R-HSA-187577	1	50	0.511203	0.766698	0.0105263
Nuclear Envelope (NE) Reassembly	R-HSA-2995410	1	51	0.518178	0.771642	0.0105263
CDC42 GTPase cycle	R-HSA-9013148	2	123	0.523356	0.772485	0.0210526
Signaling by NTRKs	R-HSA-166520	2	125	0.532077	0.776032	0.0210526
Diseases of signal transduction by growth factor receptors and second messengers	R-HSA-5663202	6	410	0.527887	0.776069	0.0631579
Intrinsic Pathway for Apoptosis	R-HSA-109606	1	53	0.531832	0.776893	0.0105263
RHOG GTPase cycle	R-HSA-9013408	1	53	0.531832	0.776893	0.0105263
Signaling by ERBB4	R-HSA-1236394	1	53	0.531832	0.776893	0.0105263
TP53 Regulates Metabolic Genes	R-HSA-5628897	1	53	0.531832	0.776893	0.0105263
Epigenetic regulation of adipogenesis genes by MLL3 and MLL4 complexes	R-HSA-9851695	1	56	0.5516	0.780525	0.0105263
Epigenetic regulation of gene expression by MLL3 and MLL4 complexes	R-HSA-9818564	1	56	0.5516	0.780525	0.0105263
MLL4 and MLL3 complexes regulate expression of PPARG target genes in adipogenesis and hepatic steatosis	R-HSA-9841922	1	56	0.5516	0.780525	0.0105263
Ub-specific processing proteases	R-HSA-5689880	2	128	0.544958	0.78092	0.0210526
Glycolysis	R-HSA-70171	1	54	0.538515	0.781058	0.0105263
Transcription of the HIV genome	R-HSA-167172	1	54	0.538515	0.781058	0.0105263
Mitotic G1 phase and G1/S transition	R-HSA-453279	2	131	0.557594	0.781762	0.0210526
Constitutive Signaling by NOTCH1 HD+PEST Domain Mutants	R-HSA-2894862	1	55	0.545104	0.781994	0.0105263
Constitutive Signaling by NOTCH1 PEST Domain Mutants	R-HSA-2644606	1	55	0.545104	0.781994	0.0105263
Cytosolic sensors of pathogen-associated DNA	R-HSA-1834949	1	55	0.545104	0.781994	0.0105263
Signaling by NOTCH1 HD+PEST Domain Mutants in Cancer	R-HSA-2894858	1	55	0.545104	0.781994	0.0105263
Signaling by NOTCH1 in Cancer	R-HSA-2644603	1	55	0.545104	0.781994	0.0105263
Signaling by NOTCH1 PEST Domain Mutants in Cancer	R-HSA-2644602	1	55	0.545104	0.781994	0.0105263
Translocation of SLC2A4 (GLUT4) to the plasma membrane	R-HSA-1445148	1	55	0.545104	0.781994	0.0105263
MAPK family signaling cascades	R-HSA-5683057	4	278	0.55938	0.784961	0.0421053
Cellular response to hypoxia	R-HSA-1234174	1	57	0.558003	0.78593	0.0105263
RNA Polymerase II Pre-transcription Events	R-HSA-674695	1	58	0.564317	0.791512	0.0105263
Signaling by FGFR in disease	R-HSA-1226099	1	59	0.570541	0.793319	0.0105263
SUMOylation of DNA damage response and repair proteins	R-HSA-3108214	1	59	0.570541	0.793319	0.0105263
Class I MHC mediated antigen processing & presentation	R-HSA-983169	3	213	0.585755	0.797104	0.0315789
Glucose metabolism	R-HSA-70326	1	61	0.582726	0.798014	0.0105263
ISG15 antiviral mechanism	R-HSA-1169408	1	61	0.582726	0.798014	0.0105263
Unfolded Protein Response (UPR)	R-HSA-381119	1	61	0.582726	0.798014	0.0105263
Extracellular matrix organization	R-HSA-1474244	3	218	0.601666	0.799619	0.0315789
Telomere Maintenance	R-HSA-157579	1	62	0.58869	0.799874	0.0105263
Bacterial Infection Pathways	R-HSA-9824439	1	65	0.60608	0.800077	0.0105263
ECM proteoglycans	R-HSA-3000178	1	65	0.60608	0.800077	0.0105263
RAC2 GTPase cycle	R-HSA-9013404	1	64	0.600366	0.80016	0.0105263
Organelle biogenesis and maintenance	R-HSA-1852241	2	141	0.597924	0.800251	0.0210526
Translation	R-HSA-72766	2	147	0.620788	0.800309	0.0210526
Global Genome Nucleotide Excision Repair (GG-NER)	R-HSA-5696399	1	63	0.594569	0.800653	0.0105263
Regulation of HSF1-mediated heat shock response	R-HSA-3371453	1	63	0.594569	0.800653	0.0105263
MAPK6/MAPK4 signaling	R-HSA-5687128	1	67	0.617267	0.80074	0.0105263
Selective autophagy	R-HSA-9663891	1	67	0.617267	0.80074	0.0105263
Signaling by FGFR2	R-HSA-5654738	1	67	0.617267	0.80074	0.0105263
High laminar flow shear stress activates signaling by PIEZO1 and PECAM1:CDH5:KDR in endothelial cells	R-HSA-9856530	1	66	0.611713	0.801921	0.0105263
HCMV Early Events	R-HSA-9609690	1	68	0.622742	0.803743	0.0105263
Signaling by NOTCH1	R-HSA-1980143	1	69	0.628139	0.806474	0.0105263
Chromosome Maintenance	R-HSA-73886	1	72	0.643878	0.808853	0.0105263
Cyclin A:Cdk2-associated events at S phase entry	R-HSA-69656	1	72	0.643878	0.808853	0.0105263
Epigenetic regulation by WDR5-containing histone modifying complexes	R-HSA-9917777	1	72	0.643878	0.808853	0.0105263
Selenocysteine synthesis	R-HSA-2408557	1	72	0.643878	0.808853	0.0105263
Viral mRNA Translation	R-HSA-192823	1	72	0.643878	0.808853	0.0105263
Cyclin E associated events during G1/S transition	R-HSA-69202	1	70	0.63346	0.809718	0.0105263
Mitotic Prophase	R-HSA-68875	1	71	0.638706	0.81011	0.0105263
Post NMDA receptor activation events	R-HSA-438064	1	71	0.638706	0.81011	0.0105263
Eukaryotic Translation Termination	R-HSA-72764	1	73	0.648976	0.811862	0.0105263
RAC3 GTPase cycle	R-HSA-9013423	1	73	0.648976	0.811862	0.0105263
Apoptosis	R-HSA-109581	2	156	0.653213	0.811892	0.0210526
Signaling by NOTCH	R-HSA-157118	2	157	0.656678	0.813723	0.0210526
RAF/MAP kinase cascade	R-HSA-5673001	3	242	0.672409	0.814024	0.0315789
Signaling by WNT	R-HSA-195721	3	242	0.672409	0.814024	0.0315789
Activation of NMDA receptors and postsynaptic events	R-HSA-442755	1	74	0.654002	0.814144	0.0105263
Epigenetic regulation of gene expression	R-HSA-212165	2	160	0.66691	0.814492	0.0210526
TCF dependent signaling in response to WNT	R-HSA-201681	2	160	0.66691	0.814492	0.0210526
Cardiac conduction	R-HSA-5576891	1	79	0.678083	0.814903	0.0105263
Signaling by ALK fusions and activated point mutants	R-HSA-9725370	1	76	0.663841	0.815062	0.0105263
Signaling by ALK in cancer	R-HSA-9700206	1	76	0.663841	0.815062	0.0105263
Signaling by FGFR	R-HSA-190236	1	76	0.663841	0.815062	0.0105263
HCMV Infection	R-HSA-9609646	1	77	0.668656	0.815505	0.0105263
Nonsense Mediated Decay (NMD) independent of the Exon Junction Complex (EJC)	R-HSA-975956	1	78	0.673403	0.815577	0.0105263
MAPK1/MAPK3 signaling	R-HSA-5684996	3	248	0.68861	0.816799	0.0315789
Selenoamino acid metabolism	R-HSA-2408522	1	82	0.691728	0.817233	0.0105263
HDR through Homologous Recombination (HRR) or Single Strand Annealing (SSA)	R-HSA-5693567	1	83	0.696148	0.81821	0.0105263
Formation of a pool of free 40S subunits	R-HSA-72689	1	85	0.7048	0.819227	0.0105263
Hedgehog 'off' state	R-HSA-5610787	1	88	0.717324	0.820264	0.0105263
HIV Infection	R-HSA-162906	2	175	0.714464	0.820405	0.0210526
Platelet degranulation	R-HSA-114608	1	86	0.709034	0.820749	0.0105263
Homology Directed Repair	R-HSA-5693538	1	87	0.713209	0.821248	0.0105263
SRP-dependent cotranslational protein targeting to membrane	R-HSA-1799339	1	87	0.713209	0.821248	0.0105263
Class B/2 (Secretin family receptors)	R-HSA-373080	1	91	0.729321	0.822523	0.0105263
Degradation of the extracellular matrix	R-HSA-1474228	1	91	0.729321	0.822523	0.0105263
Major pathway of rRNA processing in the nucleolus and cytosol	R-HSA-6791226	1	91	0.729321	0.822523	0.0105263
Nonsense-Mediated Decay (NMD)	R-HSA-927802	1	90	0.725379	0.823454	0.0105263
Nonsense Mediated Decay (NMD) enhanced by the Exon Junction Complex (EJC)	R-HSA-975957	1	90	0.725379	0.823454	0.0105263
GTP hydrolysis and joining of the 60S ribosomal subunit	R-HSA-72706	1	96	0.748207	0.824868	0.0105263
mRNA Splicing - Major Pathway	R-HSA-72163	1	96	0.748207	0.824868	0.0105263
rRNA processing	R-HSA-72312	1	96	0.748207	0.824868	0.0105263
L13a-mediated translational silencing of Ceruloplasmin expression	R-HSA-156827	1	95	0.744538	0.825408	0.0105263
rRNA processing in the nucleus and cytosol	R-HSA-8868773	1	95	0.744538	0.825408	0.0105263
mRNA Splicing	R-HSA-72172	1	97	0.751825	0.825861	0.0105263
Circadian clock	R-HSA-9909396	1	99	0.758907	0.829133	0.0105263
Cap-dependent Translation Initiation	R-HSA-72737	1	103	0.772476	0.832067	0.0105263
Eukaryotic Translation Initiation	R-HSA-72613	1	103	0.772476	0.832067	0.0105263
Gastrulation	R-HSA-9758941	1	105	0.778975	0.834177	0.0105263
Host Interactions of HIV factors	R-HSA-162909	1	107	0.785289	0.835823	0.0105263
G1/S Transition	R-HSA-69206	1	113	0.803182	0.840726	0.0105263
Neddylation	R-HSA-8951664	1	113	0.803182	0.840726	0.0105263
Signaling by Hedgehog	R-HSA-5358351	1	115	0.808812	0.842453	0.0105263
Antiviral mechanism by IFN-stimulated genes	R-HSA-1169410	1	121	0.824763	0.845471	0.0105263
Metabolism of carbohydrates and carbohydrate derivatives	R-HSA-71387	1	124	0.832237	0.846484	0.0105263
M Phase	R-HSA-68886	2	241	0.861451	0.847711	0.0210526
PIP3 activates AKT signaling	R-HSA-1257604	2	239	0.858251	0.847804	0.0210526
Signaling by TGFB family members	R-HSA-9006936	1	141	0.869003	0.848256	0.0105263
Muscle contraction	R-HSA-397014	1	131	0.848472	0.848325	0.0105263
S Phase	R-HSA-69242	1	133	0.852818	0.848387	0.0105263
Regulation of expression of SLITs and ROBOs	R-HSA-9010553	1	135	0.857041	0.848766	0.0105263
Metabolism of amino acids and derivatives	R-HSA-71291	1	174	0.919108	0.851619	0.0105263
Intracellular signaling by second messengers	R-HSA-9006925	2	277	0.908889	0.85181	0.0210526
Mitotic Metaphase and Anaphase	R-HSA-2555396	1	160	0.900722	0.852594	0.0105263
Mitotic Anaphase	R-HSA-68882	1	159	0.899261	0.852816	0.0105263
RAC1 GTPase cycle	R-HSA-9013149	1	158	0.897778	0.853717	0.0105263
2-LTR circle formation	R-HSA-164843	0	7	1	1	0
A tetrasaccharide linker sequence is required for GAG synthesis	R-HSA-1971475	0	14	1	1	0
Abacavir ADME	R-HSA-2161522	0	4	1	1	0
ABC-family proteins mediated transport	R-HSA-382556	0	50	1	1	0
ABC transporter disorders	R-HSA-5619084	0	45	1	1	0
ABC transporters in lipid homeostasis	R-HSA-1369062	0	4	1	1	0
Aberrant regulation of mitotic exit in cancer due to RB1 defects	R-HSA-9687136	0	18	1	1	0
Acetylcholine binding and downstream events	R-HSA-181431	0	3	1	1	0
Acetylcholine Neurotransmitter Release Cycle	R-HSA-264642	0	12	1	1	0
Acetylcholine regulates insulin secretion	R-HSA-399997	0	10	1	1	0
Acrosome Reaction and Sperm:Oocyte Membrane Binding	R-HSA-1300645	0	2	1	1	0
Activated NOTCH1 Transmits Signal to the Nucleus	R-HSA-2122948	0	30	1	1	0
Activated NTRK2 signals through CDK5	R-HSA-9032845	0	6	1	1	0
Activated NTRK2 signals through FRS2 and FRS3	R-HSA-9028731	0	11	1	1	0
Activated NTRK2 signals through FYN	R-HSA-9032500	0	7	1	1	0
Activated NTRK2 signals through PI3K	R-HSA-9028335	0	7	1	1	0
Activated NTRK2 signals through RAS	R-HSA-9026519	0	9	1	1	0
Activated NTRK3 signals through PI3K	R-HSA-9603381	0	6	1	1	0
Activated NTRK3 signals through RAS	R-HSA-9034864	0	8	1	1	0
Activated PKN1 stimulates transcription of AR (androgen receptor) regulated genes KLK2 and KLK3	R-HSA-5625886	0	15	1	1	0
Activated point mutants of FGFR2	R-HSA-2033519	0	17	1	1	0
Activation of APC/C and APC/C:Cdc20 mediated degradation of mitotic proteins	R-HSA-176814	0	62	1	1	0
Activation of ATR in response to replication stress	R-HSA-176187	0	33	1	1	0
Activation of C3 and C5	R-HSA-174577	0	7	1	1	0
Activation of Ca-permeable Kainate Receptor	R-HSA-451308	0	7	1	1	0
Activation of caspases through apoptosome-mediated cleavage	R-HSA-111459	0	6	1	1	0
Activation of G protein gated Potassium channels	R-HSA-1296041	0	22	1	1	0
Activation of IRF3, IRF7 mediated by TBK1, IKKÎµ (IKBKE)	R-HSA-936964	0	18	1	1	0
Activation of kainate receptors upon glutamate binding	R-HSA-451326	0	27	1	1	0
Activation of Matrix Metalloproteinases	R-HSA-1592389	0	28	1	1	0
Activation of NIMA Kinases NEK9, NEK6, NEK7	R-HSA-2980767	0	7	1	1	0
Activation of PUMA and translocation to mitochondria	R-HSA-139915	0	9	1	1	0
Activation of RAC1	R-HSA-428540	0	13	1	1	0
Activation of RAC1 downstream of NMDARs	R-HSA-9619229	0	7	1	1	0
Activation of SMO	R-HSA-5635838	0	15	1	1	0
Activation of the mRNA upon binding of the cap-binding complex and eIFs, and subsequent binding to 43S	R-HSA-72662	0	58	1	1	0
Activation of the phototransduction cascade	R-HSA-2485179	0	10	1	1	0
Activation of the pre-replicative complex	R-HSA-68962	0	28	1	1	0
Activation of the TFAP2 (AP-2) family of transcription factors	R-HSA-8866907	0	9	1	1	0
Activation of TRKA receptors	R-HSA-187015	0	6	1	1	0
Acyl chain remodeling of CL	R-HSA-1482798	0	3	1	1	0
Acyl chain remodeling of DAG and TAG	R-HSA-1482883	0	2	1	1	0
Acyl chain remodelling of PC	R-HSA-1482788	0	16	1	1	0
Acyl chain remodelling of PE	R-HSA-1482839	0	16	1	1	0
Acyl chain remodelling of PG	R-HSA-1482925	0	14	1	1	0
Acyl chain remodelling of PI	R-HSA-1482922	0	12	1	1	0
Acyl chain remodelling of PS	R-HSA-1482801	0	14	1	1	0
Adrenoceptors	R-HSA-390696	0	9	1	1	0
Advanced glycosylation endproduct receptor signaling	R-HSA-879415	0	12	1	1	0
Aerobic respiration and respiratory electron transport	R-HSA-1428517	0	62	1	1	0
Aflatoxin activation and detoxification	R-HSA-5423646	0	5	1	1	0
AKT phosphorylates targets in the cytosol	R-HSA-198323	0	13	1	1	0
AKT phosphorylates targets in the nucleus	R-HSA-198693	0	9	1	1	0
ALK mutants bind TKIs	R-HSA-9700645	0	11	1	1	0
Alpha-defensins	R-HSA-1462054	0	5	1	1	0
alpha-linolenic (omega3) and linoleic (omega6) acid metabolism	R-HSA-2046104	0	6	1	1	0
alpha-linolenic acid (ALA) metabolism	R-HSA-2046106	0	6	1	1	0
Alpha-oxidation of phytanate	R-HSA-389599	0	0	1	1	0
Alpha-protein kinase 1 signaling pathway	R-HSA-9645460	0	11	1	1	0
Amine ligand-binding receptors	R-HSA-375280	0	35	1	1	0
Amino Acid conjugation	R-HSA-156587	0	0	1	1	0
Amino acid transport across the plasma membrane	R-HSA-352230	0	6	1	1	0
Amino acids regulate mTORC1	R-HSA-9639288	0	27	1	1	0
AMPK inhibits chREBP transcriptional activation activity	R-HSA-163680	0	8	1	1	0
Amplification of signal from unattached kinetochores via a MAD2 inhibitory signal	R-HSA-141444	0	55	1	1	0
Amplification of signal from the kinetochores	R-HSA-141424	0	55	1	1	0
Amyloid fiber formation	R-HSA-977225	0	50	1	1	0
Anchoring of the basal body to the plasma membrane	R-HSA-5620912	0	49	1	1	0
Androgen biosynthesis	R-HSA-193048	0	5	1	1	0
Antigen activates B Cell Receptor (BCR) leading to generation of second messengers	R-HSA-983695	0	28	1	1	0
Antigen processing-Cross presentation	R-HSA-1236975	0	84	1	1	0
Antigen processing: Ub, ATP-independent proteasomal degradation	R-HSA-9912633	0	19	1	1	0
Antigen processing: Ubiquitination & Proteasome degradation	R-HSA-983168	0	157	1	1	0
APC-Cdc20 mediated degradation of Nek2A	R-HSA-179409	0	24	1	1	0
APC truncation mutants have impaired AXIN binding	R-HSA-5467337	0	14	1	1	0
APC/C-mediated degradation of cell cycle proteins	R-HSA-174143	0	73	1	1	0
APC/C:Cdc20 mediated degradation of Cyclin B	R-HSA-174048	0	22	1	1	0
APC/C:Cdc20 mediated degradation of mitotic proteins	R-HSA-176409	0	61	1	1	0
APC/C:Cdc20 mediated degradation of Securin	R-HSA-174154	0	53	1	1	0
APC/C:Cdh1 mediated degradation of Cdc20 and other APC/C:Cdh1 targeted proteins in late mitosis/early G1	R-HSA-174178	0	59	1	1	0
APC:Cdc20 mediated degradation of cell cycle proteins prior to satisfation of the cell cycle checkpoint	R-HSA-179419	0	59	1	1	0
APEX1-Independent Resolution of AP Sites via the Single Nucleotide Replacement Pathway	R-HSA-5649702	0	7	1	1	0
APOBEC3G mediated resistance to HIV-1 infection	R-HSA-180689	0	5	1	1	0
Apoptosis induced DNA fragmentation	R-HSA-140342	0	10	1	1	0
Apoptotic cleavage of cell adhesion proteins	R-HSA-351906	0	8	1	1	0
Apoptotic cleavage of cellular proteins	R-HSA-111465	0	35	1	1	0
Apoptotic execution phase	R-HSA-75153	0	46	1	1	0
Apoptotic factor-mediated response	R-HSA-111471	0	18	1	1	0
ARMS-mediated activation	R-HSA-170984	0	7	1	1	0
Asparagine N-linked glycosylation	R-HSA-446203	0	96	1	1	0
Aspartate and asparagine metabolism	R-HSA-8963693	0	1	1	1	0
Aspirin ADME	R-HSA-9749641	0	13	1	1	0
Assembly and cell surface presentation of NMDA receptors	R-HSA-9609736	0	27	1	1	0
Assembly and release of respiratory syncytial virus (RSV) virions	R-HSA-9820962	0	2	1	1	0
Assembly of active LPL and LIPC lipase complexes	R-HSA-8963889	0	12	1	1	0
Assembly Of The HIV Virion	R-HSA-175474	0	8	1	1	0
Assembly of the ORC complex at the origin of replication	R-HSA-68616	0	14	1	1	0
Assembly of the pre-replicative complex	R-HSA-68867	0	76	1	1	0
Assembly of Viral Components at the Budding Site	R-HSA-168316	0	2	1	1	0
Association of TriC/CCT with target proteins during biosynthesis	R-HSA-390471	0	17	1	1	0
Asymmetric localization of PCP proteins	R-HSA-4608870	0	49	1	1	0
ATF6 (ATF6-alpha) activates chaperone genes	R-HSA-381183	0	10	1	1	0
ATF6 (ATF6-alpha) activates chaperones	R-HSA-381033	0	12	1	1	0
Atorvastatin ADME	R-HSA-9754706	0	4	1	1	0
Attachment and Entry_9678110	R-HSA-9678110	0	4	1	1	0
Attachment and Entry_9694614	R-HSA-9694614	0	16	1	1	0
Attachment of GPI anchor to uPAR	R-HSA-162791	0	1	1	1	0
Attenuation phase	R-HSA-3371568	0	22	1	1	0
AUF1 (hnRNP D0) binds and destabilizes mRNA	R-HSA-450408	0	42	1	1	0
AURKA Activation by TPX2	R-HSA-8854518	0	43	1	1	0
Autodegradation of Cdh1 by Cdh1:APC/C	R-HSA-174084	0	52	1	1	0
Autodegradation of the E3 ubiquitin ligase COP1	R-HSA-349425	0	38	1	1	0
Autointegration results in viral DNA circles	R-HSA-177539	0	3	1	1	0
AXIN missense mutants destabilize the destruction complex	R-HSA-5467340	0	14	1	1	0
Axonal growth inhibition (RHOA activation)	R-HSA-193634	0	8	1	1	0
Azathioprine ADME	R-HSA-9748787	0	13	1	1	0
B-WICH complex positively regulates rRNA expression	R-HSA-5250924	0	32	1	1	0
Base-Excision Repair, AP Site Formation	R-HSA-73929	0	24	1	1	0
Base Excision Repair	R-HSA-73884	0	47	1	1	0
Basigin interactions	R-HSA-210991	0	11	1	1	0
BBSome-mediated cargo-targeting to cilium	R-HSA-5620922	0	8	1	1	0
Beta-catenin phosphorylation cascade	R-HSA-196299	0	17	1	1	0
Beta-oxidation of pristanoyl-CoA	R-HSA-389887	0	4	1	1	0
Beta-oxidation of very long chain fatty acids	R-HSA-390247	0	4	1	1	0
Beta defensins	R-HSA-1461957	0	6	1	1	0
Beta oxidation of decanoyl-CoA to octanoyl-CoA-CoA	R-HSA-77346	0	3	1	1	0
Bicarbonate transporters	R-HSA-425381	0	2	1	1	0
Binding and entry of HIV virion	R-HSA-173107	0	4	1	1	0
Binding of TCF/LEF:CTNNB1 to target gene promoters	R-HSA-4411364	0	8	1	1	0
Biosynthesis of DHA-derived SPMs	R-HSA-9018677	0	11	1	1	0
Biosynthesis of EPA-derived SPMs	R-HSA-9018679	0	4	1	1	0
Biosynthesis of Lipoxins (LX)	R-HSA-2142700	0	4	1	1	0
Biosynthesis of maresin-like SPMs	R-HSA-9027307	0	5	1	1	0
Biosynthesis of maresins	R-HSA-9018682	0	6	1	1	0
Biosynthesis of specialized proresolving mediators (SPMs)	R-HSA-9018678	0	12	1	1	0
Biosynthesis of the N-glycan precursor (dolichol lipid-linked oligosaccharide, LLO) and transfer to a nascent protein	R-HSA-446193	0	9	1	1	0
Biotin transport and metabolism	R-HSA-196780	0	4	1	1	0
Blood group systems biosynthesis	R-HSA-9033658	0	1	1	1	0
Branched-chain amino acid catabolism	R-HSA-70895	0	7	1	1	0
Budding	R-HSA-168302	0	0	1	1	0
Budding and maturation of HIV virion	R-HSA-162588	0	13	1	1	0
Butyrophilin (BTN) family interactions	R-HSA-8851680	0	3	1	1	0
Ca-dependent events	R-HSA-111996	0	36	1	1	0
Ca2+ activated K+ channels	R-HSA-1296052	0	5	1	1	0
Ca2+ pathway	R-HSA-4086398	0	55	1	1	0
Calcineurin activates NFAT	R-HSA-2025928	0	9	1	1	0
Calcitonin-like ligand receptors	R-HSA-419812	0	10	1	1	0
Calmodulin induced events	R-HSA-111933	0	34	1	1	0
Calnexin/calreticulin cycle	R-HSA-901042	0	11	1	1	0
CaM pathway	R-HSA-111997	0	34	1	1	0
CaMK IV-mediated phosphorylation of CREB	R-HSA-111932	0	10	1	1	0
Carboxyterminal post-translational modifications of tubulin	R-HSA-8955332	0	15	1	1	0
Cardiogenesis	R-HSA-9733709	0	24	1	1	0
Cargo concentration in the ER	R-HSA-5694530	0	13	1	1	0
Cargo recognition for clathrin-mediated endocytosis	R-HSA-8856825	0	78	1	1	0
Cargo trafficking to the periciliary membrane	R-HSA-5620920	0	24	1	1	0
Caspase-mediated cleavage of cytoskeletal proteins	R-HSA-264870	0	12	1	1	0
Caspase activation via Dependence Receptors in the absence of ligand	R-HSA-418889	0	10	1	1	0
Cation-coupled Chloride cotransporters	R-HSA-426117	0	4	1	1	0
CD22 mediated BCR regulation	R-HSA-5690714	0	5	1	1	0
CD28 dependent PI3K/Akt signaling	R-HSA-389357	0	27	1	1	0
Cdc20:Phospho-APC/C mediated degradation of Cyclin A	R-HSA-174184	0	58	1	1	0
CDC6 association with the ORC:origin complex	R-HSA-68689	0	5	1	1	0
CDH11 homotypic and heterotypic interactions	R-HSA-9833576	0	5	1	1	0
CDK-mediated phosphorylation and removal of Cdc6	R-HSA-69017	0	58	1	1	0
Cell Cycle Checkpoints	R-HSA-69620	0	198	1	1	0
Cell death signalling via NRAGE, NRIF and NADE	R-HSA-204998	0	68	1	1	0
Cell redox homeostasis	R-HSA-1222541	0	0	1	1	0
Cellular hexose transport	R-HSA-189200	0	7	1	1	0
Cellular response to mitochondrial stress	R-HSA-9840373	0	6	1	1	0
Centrosome maturation	R-HSA-380287	0	42	1	1	0
cGMP effects	R-HSA-418457	0	11	1	1	0
Chaperonin-mediated protein folding	R-HSA-390466	0	60	1	1	0
Chk1/Chk2(Cds1) mediated inactivation of Cyclin B:Cdk1 complex	R-HSA-75035	0	15	1	1	0
CHL1 interactions	R-HSA-447041	0	8	1	1	0
Cholesterol biosynthesis	R-HSA-191273	0	7	1	1	0
Choline catabolism	R-HSA-6798163	0	0	1	1	0
Chondroitin sulfate biosynthesis	R-HSA-2022870	0	4	1	1	0
Chondroitin sulfate/dermatan sulfate metabolism	R-HSA-1793185	0	17	1	1	0
ChREBP activates metabolic gene expression	R-HSA-163765	0	6	1	1	0
Chromatin modifications during the maternal to zygotic transition (MZT)	R-HSA-9821002	0	16	1	1	0
Chylomicron assembly	R-HSA-8963888	0	9	1	1	0
Chylomicron remodeling	R-HSA-8963901	0	8	1	1	0
Cilium Assembly	R-HSA-5617833	0	90	1	1	0
Citric acid cycle (TCA cycle)	R-HSA-71403	0	11	1	1	0
Class C/3 (Metabotropic glutamate/pheromone receptors)	R-HSA-420499	0	8	1	1	0
Class I peroxisomal membrane protein import	R-HSA-9603798	0	5	1	1	0
Classical antibody-mediated complement activation	R-HSA-173623	0	6	1	1	0
Cleavage of the damaged purine	R-HSA-110331	0	17	1	1	0
Cleavage of the damaged pyrimidine	R-HSA-110329	0	22	1	1	0
CLEC7A (Dectin-1) induces NFAT activation	R-HSA-5607763	0	10	1	1	0
Co-inhibition by CTLA4	R-HSA-389513	0	21	1	1	0
Co-inhibition by PD-1	R-HSA-389948	0	22	1	1	0
Co-stimulation by ICOS	R-HSA-9927354	0	11	1	1	0
Cobalamin (Cbl) metabolism	R-HSA-9759218	0	0	1	1	0
Cobalamin (Cbl, vitamin B12) transport and metabolism	R-HSA-196741	0	5	1	1	0
Coenzyme A biosynthesis	R-HSA-196783	0	0	1	1	0
Cohesin Loading onto Chromatin	R-HSA-2470946	0	8	1	1	0
Common Pathway of Fibrin Clot Formation	R-HSA-140875	0	21	1	1	0
Competing endogenous RNAs (ceRNAs) regulate PTEN translation	R-HSA-8948700	0	2	1	1	0
Complement cascade	R-HSA-166658	0	45	1	1	0
Complex I biogenesis	R-HSA-6799198	0	11	1	1	0
Complex III assembly	R-HSA-9865881	0	4	1	1	0
Complex IV assembly	R-HSA-9864848	0	2	1	1	0
Condensation of Prometaphase Chromosomes	R-HSA-2514853	0	11	1	1	0
Condensation of Prophase Chromosomes	R-HSA-2299718	0	20	1	1	0
Conjugation of benzoate with glycine	R-HSA-177135	0	0	1	1	0
Conjugation of carboxylic acids	R-HSA-159424	0	0	1	1	0
Conjugation of salicylate with glycine	R-HSA-177128	0	0	1	1	0
Constitutive Signaling by Aberrant PI3K in Cancer	R-HSA-2219530	0	86	1	1	0
Constitutive Signaling by AKT1 E17K in Cancer	R-HSA-5674400	0	25	1	1	0
Constitutive Signaling by NOTCH1 HD Domain Mutants	R-HSA-2691232	0	14	1	1	0
Constitutive Signaling by NOTCH1 t(7;9)(NOTCH1:M1580_K2555) Translocation Mutant	R-HSA-2660826	0	7	1	1	0
Conversion from APC/C:Cdc20 to APC/C:Cdh1 in late anaphase	R-HSA-176407	0	18	1	1	0
Cooperation of PDCL (PhLP1) and TRiC/CCT in G-protein beta folding	R-HSA-6814122	0	29	1	1	0
Cooperation of Prefoldin and TriC/CCT in actin and tubulin folding	R-HSA-389958	0	18	1	1	0
COPI-dependent Golgi-to-ER retrograde traffic	R-HSA-6811434	0	44	1	1	0
COPI-independent Golgi-to-ER retrograde traffic	R-HSA-6811436	0	31	1	1	0
COPI-mediated anterograde transport	R-HSA-6807878	0	48	1	1	0
COPII-mediated vesicle transport	R-HSA-204005	0	25	1	1	0
Creatine metabolism	R-HSA-71288	0	4	1	1	0
Creation of C4 and C2 activators	R-HSA-166786	0	9	1	1	0
CREB1 phosphorylation through NMDA receptor-mediated activation of RAS signaling	R-HSA-442742	0	25	1	1	0
CREB1 phosphorylation through the activation of Adenylate Cyclase	R-HSA-442720	0	12	1	1	0
CREB1 phosphorylation through the activation of CaMKII/CaMKK/CaMKIV cascasde	R-HSA-442729	0	8	1	1	0
CREB3 factors activate genes	R-HSA-8874211	0	8	1	1	0
Cristae formation	R-HSA-8949613	0	3	1	1	0
CRMPs in Sema3A signaling	R-HSA-399956	0	14	1	1	0
Cross-presentation of particulate exogenous antigens (phagosomes)	R-HSA-1236973	0	8	1	1	0
Cross-presentation of soluble exogenous antigens (endosomes)	R-HSA-1236978	0	38	1	1	0
CS/DS degradation	R-HSA-2024101	0	7	1	1	0
CTNNB1 S33 mutants aren't phosphorylated	R-HSA-5358747	0	15	1	1	0
CTNNB1 S37 mutants aren't phosphorylated	R-HSA-5358749	0	15	1	1	0
CTNNB1 S45 mutants aren't phosphorylated	R-HSA-5358751	0	15	1	1	0
CTNNB1 T41 mutants aren't phosphorylated	R-HSA-5358752	0	15	1	1	0
Cyclin A/B1/B2 associated events during G2/M transition	R-HSA-69273	0	27	1	1	0
CYP2E1 reactions	R-HSA-211999	0	4	1	1	0
Cytochrome c-mediated apoptotic response	R-HSA-111461	0	13	1	1	0
Cytosolic iron-sulfur cluster assembly	R-HSA-2564830	0	7	1	1	0
Cytosolic sulfonation of small molecules	R-HSA-156584	0	5	1	1	0
Cytosolic tRNA aminoacylation	R-HSA-379716	0	11	1	1	0
DAG and IP3 signaling	R-HSA-1489509	0	39	1	1	0
DAP12 interactions	R-HSA-2172127	0	37	1	1	0
DAP12 signaling	R-HSA-2424491	0	29	1	1	0
DARPP-32 events	R-HSA-180024	0	24	1	1	0
Deactivation of the beta-catenin transactivating complex	R-HSA-3769402	0	37	1	1	0
Deadenylation-dependent mRNA decay	R-HSA-429914	0	26	1	1	0
Deadenylation of mRNA	R-HSA-429947	0	12	1	1	0
Dectin-1 mediated noncanonical NF-kB signaling	R-HSA-5607761	0	49	1	1	0
Dectin-2 family	R-HSA-5621480	0	11	1	1	0
Defective B3GALT6 causes EDSP2 and SEMDJL1	R-HSA-4420332	0	13	1	1	0
Defective B3GALTL causes PpS	R-HSA-5083635	0	8	1	1	0
Defective B3GAT3 causes JDSSDHD	R-HSA-3560801	0	13	1	1	0
Defective B4GALT1 causes B4GALT1-CDG (CDG-2d)	R-HSA-3656244	0	3	1	1	0
Defective B4GALT7 causes EDS, progeroid type	R-HSA-3560783	0	13	1	1	0
Defective C1GALT1C1 causes TNPS	R-HSA-5083632	0	6	1	1	0
Defective CFTR causes cystic fibrosis	R-HSA-5678895	0	39	1	1	0
Defective CHST14 causes EDS, musculocontractural type	R-HSA-3595174	0	4	1	1	0
Defective CHST3 causes SEDCJD	R-HSA-3595172	0	4	1	1	0
Defective CHST6 causes MCDC1	R-HSA-3656225	0	2	1	1	0
Defective CHSY1 causes TPBS	R-HSA-3595177	0	4	1	1	0
Defective CSF2RA causes SMDP4	R-HSA-5688890	0	7	1	1	0
Defective CSF2RB causes SMDP5	R-HSA-5688849	0	7	1	1	0
Defective EXT1 causes exostoses 1, TRPS2 and CHDS	R-HSA-3656253	0	9	1	1	0
Defective EXT2 causes exostoses 2	R-HSA-3656237	0	9	1	1	0
Defective F9 activation	R-HSA-9673221	0	6	1	1	0
Defective factor IX causes hemophilia B	R-HSA-9668250	0	9	1	1	0
Defective factor VIII causes hemophilia A	R-HSA-9662001	0	5	1	1	0
Defective GALNT12 causes CRCS1	R-HSA-5083636	0	6	1	1	0
Defective GALNT3 causes HFTC	R-HSA-5083625	0	6	1	1	0
Defective HDR through Homologous Recombination Repair (HRR) due to PALB2 loss of BRCA1 binding function	R-HSA-9704331	0	18	1	1	0
Defective HDR through Homologous Recombination Repair (HRR) due to PALB2 loss of BRCA2/RAD51/RAD51C binding function	R-HSA-9704646	0	18	1	1	0
Defective HLCS causes multiple carboxylase deficiency	R-HSA-3371599	0	3	1	1	0
Defective homologous recombination repair (HRR) due to BRCA1 loss of function	R-HSA-9701192	0	18	1	1	0
Defective homologous recombination repair (HRR) due to BRCA2 loss of function	R-HSA-9701190	0	32	1	1	0
Defective homologous recombination repair (HRR) due to PALB2 loss of function	R-HSA-9701193	0	18	1	1	0
Defective Intrinsic Pathway for Apoptosis	R-HSA-9734009	0	24	1	1	0
Defective ST3GAL3 causes MCT12 and EIEE15	R-HSA-3656243	0	2	1	1	0
Defective TPR may confer susceptibility towards thyroid papillary carcinoma (TPC)	R-HSA-5619107	0	25	1	1	0
Defects in biotin (Btn) metabolism	R-HSA-3323169	0	3	1	1	0
Defects in cobalamin (B12) metabolism	R-HSA-3296469	0	0	1	1	0
Defects in vitamin and cofactor metabolism	R-HSA-3296482	0	3	1	1	0
Defects of contact activation system (CAS) and kallikrein/kinin system (KKS)	R-HSA-9651496	0	14	1	1	0
Defensins	R-HSA-1461973	0	11	1	1	0
Degradation of AXIN	R-HSA-4641257	0	42	1	1	0
Degradation of beta-catenin by the destruction complex	R-HSA-195253	0	70	1	1	0
Degradation of CRY and PER proteins	R-HSA-9932298	0	47	1	1	0
Degradation of cysteine and homocysteine	R-HSA-1614558	0	2	1	1	0
Degradation of GLI1 by the proteasome	R-HSA-5610780	0	47	1	1	0
Degradation of GLI2 by the proteasome	R-HSA-5610783	0	47	1	1	0
Deposition of new CENPA-containing nucleosomes at the centromere	R-HSA-606279	0	18	1	1	0
Depurination	R-HSA-73927	0	17	1	1	0
Depyrimidination	R-HSA-73928	0	22	1	1	0
Deregulated CDK5 triggers multiple neurodegenerative pathways in Alzheimer's disease models	R-HSA-8862803	0	21	1	1	0
Dermatan sulfate biosynthesis	R-HSA-2022923	0	4	1	1	0
Detoxification of Reactive Oxygen Species	R-HSA-3299685	0	26	1	1	0
Digestion	R-HSA-8935690	0	8	1	1	0
Digestion and absorption	R-HSA-8963743	0	9	1	1	0
Digestion of dietary carbohydrate	R-HSA-189085	0	2	1	1	0
Digestion of dietary lipid	R-HSA-192456	0	1	1	1	0
Diseases associated with glycosaminoglycan metabolism	R-HSA-3560782	0	16	1	1	0
Diseases associated with glycosylation precursor biosynthesis	R-HSA-5609975	0	7	1	1	0
Diseases associated with N-glycosylation of proteins	R-HSA-3781860	0	2	1	1	0
Diseases associated with O-glycosylation of proteins	R-HSA-3906995	0	21	1	1	0
Diseases associated with surfactant metabolism	R-HSA-5687613	0	8	1	1	0
Diseases associated with visual transduction	R-HSA-2474795	0	3	1	1	0
Diseases of branched-chain amino acid catabolism	R-HSA-9865118	0	5	1	1	0
Diseases of carbohydrate metabolism	R-HSA-5663084	0	20	1	1	0
Diseases of DNA Double-Strand Break Repair	R-HSA-9675136	0	32	1	1	0
Diseases of DNA repair	R-HSA-9675135	0	40	1	1	0
Diseases of glycosylation	R-HSA-3781865	0	45	1	1	0
Diseases of metabolism	R-HSA-5668914	0	99	1	1	0
Diseases of the neuronal system	R-HSA-9675143	0	3	1	1	0
Disorders of Developmental Biology	R-HSA-9675151	0	11	1	1	0
Disorders of Nervous System Development	R-HSA-9697154	0	11	1	1	0
Disorders of transmembrane transporters	R-HSA-5619115	0	94	1	1	0
Displacement of DNA glycosylase by APEX1	R-HSA-110357	0	9	1	1	0
Dissolution of Fibrin Clot	R-HSA-75205	0	12	1	1	0
DNA Damage Reversal	R-HSA-73942	0	2	1	1	0
DNA Damage/Telomere Stress Induced Senescence	R-HSA-2559586	0	38	1	1	0
DNA Double Strand Break Response	R-HSA-5693606	0	47	1	1	0
DNA Replication	R-HSA-69306	0	114	1	1	0
DNA replication initiation	R-HSA-68952	0	6	1	1	0
DNA Replication Pre-Initiation	R-HSA-69002	0	91	1	1	0
DNA strand elongation	R-HSA-69190	0	27	1	1	0
Dopamine Neurotransmitter Release Cycle	R-HSA-212676	0	14	1	1	0
Downregulation of ERBB2:ERBB3 signaling	R-HSA-1358803	0	13	1	1	0
Downregulation of ERBB4 signaling	R-HSA-1253288	0	9	1	1	0
Downregulation of SMAD2/3:SMAD4 transcriptional activity	R-HSA-2173795	0	29	1	1	0
Downregulation of TGF-beta receptor signaling	R-HSA-2173788	0	25	1	1	0
Downstream signal transduction	R-HSA-186763	0	29	1	1	0
Downstream signaling of activated FGFR1	R-HSA-5654687	0	28	1	1	0
Downstream signaling of activated FGFR2	R-HSA-5654696	0	30	1	1	0
Downstream signaling of activated FGFR3	R-HSA-5654708	0	25	1	1	0
Downstream signaling of activated FGFR4	R-HSA-5654716	0	27	1	1	0
Drug ADME	R-HSA-9748784	0	39	1	1	0
E2F-enabled inhibition of pre-replication complex formation	R-HSA-113507	0	6	1	1	0
E2F mediated regulation of DNA replication	R-HSA-113510	0	19	1	1	0
Early Phase of HIV Life Cycle	R-HSA-162594	0	14	1	1	0
Effects of PIP2 hydrolysis	R-HSA-114508	0	16	1	1	0
EGFR interacts with phospholipase C-gamma	R-HSA-212718	0	9	1	1	0
EGFR Transactivation by Gastrin	R-HSA-2179392	0	9	1	1	0
EGR2 and SOX10-mediated initiation of Schwann cell myelination	R-HSA-9619665	0	23	1	1	0
Eicosanoids	R-HSA-211979	0	3	1	1	0
Elastic fibre formation	R-HSA-1566948	0	30	1	1	0
Elevation of cytosolic Ca2+ levels	R-HSA-139853	0	10	1	1	0
EML4 and NUDC in mitotic spindle formation	R-HSA-9648025	0	72	1	1	0
Endosomal Sorting Complex Required For Transport (ESCRT)	R-HSA-917729	0	14	1	1	0
Endosomal/Vacuolar pathway	R-HSA-1236977	0	10	1	1	0
eNOS activation	R-HSA-203615	0	7	1	1	0
Entry of Influenza Virion into Host Cell via Endocytosis	R-HSA-168275	0	2	1	1	0
EPHA-mediated growth cone collapse	R-HSA-3928663	0	25	1	1	0
Ephrin signaling	R-HSA-3928664	0	19	1	1	0
ER-Phagosome pathway	R-HSA-1236974	0	73	1	1	0
ER Quality Control Compartment (ERQC)	R-HSA-901032	0	7	1	1	0
ER to Golgi Anterograde Transport	R-HSA-199977	0	65	1	1	0
ERBB2 Activates PTK6 Signaling	R-HSA-8847993	0	13	1	1	0
ERBB2 Regulates Cell Motility	R-HSA-6785631	0	15	1	1	0
ERCC6 (CSB) and EHMT2 (G9a) positively regulate rRNA expression	R-HSA-427389	0	21	1	1	0
ERKs are inactivated	R-HSA-202670	0	13	1	1	0
Erythrocytes take up carbon dioxide and release oxygen	R-HSA-1237044	0	6	1	1	0
Erythrocytes take up oxygen and release carbon dioxide	R-HSA-1247673	0	6	1	1	0
Establishment of Sister Chromatid Cohesion	R-HSA-2468052	0	9	1	1	0
Estrogen-stimulated signaling through PRKCZ	R-HSA-9634635	0	6	1	1	0
Estrogen biosynthesis	R-HSA-193144	0	2	1	1	0
Ethanol oxidation	R-HSA-71384	0	5	1	1	0
Expression and translocation of olfactory receptors	R-HSA-9752946	0	4	1	1	0
Extension of Telomeres	R-HSA-180786	0	39	1	1	0
Fanconi Anemia Pathway	R-HSA-6783310	0	31	1	1	0
FASTK family proteins regulate processing and stability of mitochondrial RNAs	R-HSA-9837092	0	1	1	1	0
Fatty acids	R-HSA-211935	0	5	1	1	0
Fatty Acids bound to GPR40 (FFAR1) regulate insulin secretion	R-HSA-434316	0	8	1	1	0
Fatty acyl-CoA biosynthesis	R-HSA-75105	0	10	1	1	0
FBXL7 down-regulates AURKA during mitotic entry and in early mitosis	R-HSA-8854050	0	40	1	1	0
FCERI mediated Ca+2 mobilization	R-HSA-2871809	0	30	1	1	0
FCERI mediated MAPK activation	R-HSA-2871796	0	32	1	1	0
FCGR activation	R-HSA-2029481	0	12	1	1	0
FCGR3A-mediated IL10 synthesis	R-HSA-9664323	0	37	1	1	0
Fertilization	R-HSA-1187000	0	5	1	1	0
FGFR1 ligand binding and activation	R-HSA-190242	0	16	1	1	0
FGFR1 mutant receptor activation	R-HSA-1839124	0	27	1	1	0
FGFR1b ligand binding and activation	R-HSA-190370	0	7	1	1	0
FGFR1c ligand binding and activation	R-HSA-190373	0	12	1	1	0
FGFR2 ligand binding and activation	R-HSA-190241	0	18	1	1	0
FGFR2b ligand binding and activation	R-HSA-190377	0	8	1	1	0
FGFR2c ligand binding and activation	R-HSA-190375	0	13	1	1	0
FGFR3 ligand binding and activation	R-HSA-190239	0	12	1	1	0
FGFR3 mutant receptor activation	R-HSA-2033514	0	12	1	1	0
FGFR3b ligand binding and activation	R-HSA-190371	0	7	1	1	0
FGFR3c ligand binding and activation	R-HSA-190372	0	12	1	1	0
FGFR4 ligand binding and activation	R-HSA-190322	0	14	1	1	0
FGFRL1 modulation of FGFR1 signaling	R-HSA-5658623	0	12	1	1	0
Fibronectin matrix formation	R-HSA-1566977	0	4	1	1	0
FLT3 Signaling	R-HSA-9607240	0	37	1	1	0
FLT3 signaling by CBL mutants	R-HSA-9706377	0	7	1	1	0
FLT3 signaling in disease	R-HSA-9682385	0	26	1	1	0
FLT3 signaling through SRC family kinases	R-HSA-9706374	0	6	1	1	0
Folding of actin by CCT/TriC	R-HSA-390450	0	3	1	1	0
Formation of apoptosome	R-HSA-111458	0	11	1	1	0
Formation of ATP by chemiosmotic coupling	R-HSA-163210	0	2	1	1	0
Formation of axial mesoderm	R-HSA-9796292	0	13	1	1	0
Formation of definitive endoderm	R-HSA-9823730	0	14	1	1	0
Formation of Fibrin Clot (Clotting Cascade)	R-HSA-140877	0	38	1	1	0
Formation of intermediate mesoderm	R-HSA-9761174	0	7	1	1	0
Formation of neuronal progenitor and neuronal BAF (npBAF and nBAF)	R-HSA-9934037	0	16	1	1	0
Formation of paraxial mesoderm	R-HSA-9793380	0	54	1	1	0
Formation of Senescence-Associated Heterochromatin Foci (SAHF)	R-HSA-2559584	0	13	1	1	0
Formation of the anterior neural plate	R-HSA-9823739	0	8	1	1	0
Formation of the beta-catenin:TCF transactivating complex	R-HSA-201722	0	36	1	1	0
Formation of the canonical BAF (cBAF) complex	R-HSA-9933937	0	11	1	1	0
Formation of the cornified envelope	R-HSA-6809371	0	29	1	1	0
Formation of the Editosome	R-HSA-75094	0	2	1	1	0
Formation of the embryonic stem cell BAF (esBAF) complex	R-HSA-9933946	0	13	1	1	0
Formation of the nephric duct	R-HSA-9830364	0	12	1	1	0
Formation of the polybromo-BAF (pBAF) complex	R-HSA-9933939	0	12	1	1	0
Formation of the posterior neural plate	R-HSA-9832991	0	8	1	1	0
Formation of the ternary complex, and subsequently, the 43S complex	R-HSA-72695	0	50	1	1	0
Formation of the ureteric bud	R-HSA-9830674	0	19	1	1	0
Formation of tubulin folding intermediates by CCT/TriC	R-HSA-389960	0	15	1	1	0
Formation of WDR5-containing histone-modifying complexes	R-HSA-9772755	0	23	1	1	0
FOXO-mediated transcription	R-HSA-9614085	0	64	1	1	0
FOXO-mediated transcription of cell cycle genes	R-HSA-9617828	0	17	1	1	0
FOXO-mediated transcription of cell death genes	R-HSA-9614657	0	16	1	1	0
FOXO-mediated transcription of oxidative stress, metabolic and neuronal genes	R-HSA-9615017	0	28	1	1	0
Free fatty acids regulate insulin secretion	R-HSA-400451	0	11	1	1	0
FRS-mediated FGFR1 signaling	R-HSA-5654693	0	23	1	1	0
FRS-mediated FGFR2 signaling	R-HSA-5654700	0	25	1	1	0
FRS-mediated FGFR3 signaling	R-HSA-5654706	0	20	1	1	0
FRS-mediated FGFR4 signaling	R-HSA-5654712	0	22	1	1	0
Frs2-mediated activation	R-HSA-170968	0	12	1	1	0
Fructose metabolism	R-HSA-5652084	0	5	1	1	0
Fusion and Uncoating of the Influenza Virion	R-HSA-168270	0	0	1	1	0
Fusion of the Influenza Virion to the Host Cell Endosome	R-HSA-168288	0	0	1	1	0
G-protein activation	R-HSA-202040	0	24	1	1	0
G alpha (12/13) signalling events	R-HSA-416482	0	72	1	1	0
G alpha (q) signalling events	R-HSA-416476	0	193	1	1	0
G beta:gamma signalling through BTK	R-HSA-8964315	0	18	1	1	0
G beta:gamma signalling through PI3Kgamma	R-HSA-392451	0	25	1	1	0
G beta:gamma signalling through PLC beta	R-HSA-418217	0	20	1	1	0
G protein gated Potassium channels	R-HSA-1296059	0	22	1	1	0
G0 and Early G1	R-HSA-1538133	0	24	1	1	0
G1/S-Specific Transcription	R-HSA-69205	0	26	1	1	0
G1/S DNA Damage Checkpoints	R-HSA-69615	0	54	1	1	0
G2/M Checkpoints	R-HSA-69481	0	118	1	1	0
G2/M DNA damage checkpoint	R-HSA-69473	0	61	1	1	0
G2/M DNA replication checkpoint	R-HSA-69478	0	7	1	1	0
G2/M Transition	R-HSA-69275	0	135	1	1	0
GAB1 signalosome	R-HSA-180292	0	17	1	1	0
GABA synthesis, release, reuptake and degradation	R-HSA-888590	0	14	1	1	0
Gain-of-function MRAS complexes activate RAF signaling	R-HSA-9726842	0	8	1	1	0
Galactose catabolism	R-HSA-70370	0	4	1	1	0
Gamma-carboxylation of protein precursors	R-HSA-159740	0	9	1	1	0
Gamma-carboxylation, transport, and amino-terminal cleavage of proteins	R-HSA-159854	0	10	1	1	0
Gamma carboxylation, hypusinylation, hydroxylation, and arylsulfatase activation	R-HSA-163841	0	25	1	1	0
Gap-filling DNA repair synthesis and ligation in GG-NER	R-HSA-5696397	0	23	1	1	0
Gap junction assembly	R-HSA-190861	0	19	1	1	0
Gastrin-CREB signalling pathway via PKC and MAPK	R-HSA-881907	0	18	1	1	0
GDP-fucose biosynthesis	R-HSA-6787639	0	0	1	1	0
Generation of second messenger molecules	R-HSA-202433	0	30	1	1	0
Germ layer formation at gastrulation	R-HSA-9754189	0	14	1	1	0
GLI proteins bind promoters of Hh responsive genes to promote transcription	R-HSA-5635851	0	7	1	1	0
GLI3 is processed to GLI3R by the proteasome	R-HSA-5610785	0	47	1	1	0
Glucocorticoid biosynthesis	R-HSA-194002	0	6	1	1	0
Gluconeogenesis	R-HSA-70263	0	15	1	1	0
Glucuronidation	R-HSA-156588	0	3	1	1	0
Glutamate and glutamine metabolism	R-HSA-8964539	0	4	1	1	0
Glutamate Neurotransmitter Release Cycle	R-HSA-210500	0	15	1	1	0
Glutathione conjugation	R-HSA-156590	0	10	1	1	0
Glutathione synthesis and recycling	R-HSA-174403	0	3	1	1	0
Glycerophospholipid biosynthesis	R-HSA-1483206	0	48	1	1	0
Glycerophospholipid catabolism	R-HSA-6814848	0	1	1	1	0
Glycine degradation	R-HSA-6783984	0	1	1	1	0
Glycogen breakdown (glycogenolysis)	R-HSA-70221	0	11	1	1	0
Glycogen metabolism	R-HSA-8982491	0	20	1	1	0
Glycogen storage diseases	R-HSA-3229121	0	11	1	1	0
Glycogen synthesis	R-HSA-3322077	0	10	1	1	0
Glycoprotein hormones	R-HSA-209822	0	10	1	1	0
Glycosaminoglycan metabolism	R-HSA-1630316	0	32	1	1	0
Glycosphingolipid biosynthesis	R-HSA-9840309	0	3	1	1	0
Glycosphingolipid transport	R-HSA-9845576	0	1	1	1	0
Glyoxylate metabolism and glycine degradation	R-HSA-389661	0	2	1	1	0
Golgi-to-ER retrograde transport	R-HSA-8856688	0	61	1	1	0
Golgi Associated Vesicle Biogenesis	R-HSA-432722	0	26	1	1	0
Golgi Cisternae Pericentriolar Stack Reorganization	R-HSA-162658	0	11	1	1	0
GRB2 events in EGFR signaling	R-HSA-179812	0	13	1	1	0
GRB2 events in ERBB2 signaling	R-HSA-1963640	0	16	1	1	0
GRB2:SOS provides linkage to MAPK signaling for Integrins	R-HSA-354194	0	15	1	1	0
GSK3B and BTRC:CUL1-mediated-degradation of NFE2L2	R-HSA-9762114	0	42	1	1	0
HATs acetylate histones	R-HSA-3214847	0	52	1	1	0
HCMV Late Events	R-HSA-9610379	0	41	1	1	0
HDACs deacetylate histones	R-HSA-3214815	0	32	1	1	0
HDL assembly	R-HSA-8963896	0	7	1	1	0
HDL remodeling	R-HSA-8964058	0	10	1	1	0
HDMs demethylate histones	R-HSA-3214842	0	17	1	1	0
HDR through MMEJ (alt-NHEJ)	R-HSA-5685939	0	10	1	1	0
HDR through Single Strand Annealing (SSA)	R-HSA-5685938	0	32	1	1	0
Hedgehog 'on' state	R-HSA-5632684	0	68	1	1	0
Hedgehog ligand biogenesis	R-HSA-5358346	0	47	1	1	0
Heme biosynthesis	R-HSA-189451	0	5	1	1	0
Heme degradation	R-HSA-189483	0	10	1	1	0
Heparan sulfate/heparin (HS-GAG) metabolism	R-HSA-1638091	0	18	1	1	0
Hh mutants abrogate ligand secretion	R-HSA-5387390	0	43	1	1	0
Hh mutants are degraded by ERAD	R-HSA-5362768	0	40	1	1	0
Highly calcium permeable nicotinic acetylcholine receptors	R-HSA-629597	0	1	1	1	0
Highly calcium permeable postsynaptic nicotinic acetylcholine receptors	R-HSA-629594	0	2	1	1	0
Highly sodium permeable postsynaptic acetylcholine nicotinic receptors	R-HSA-629587	0	1	1	1	0
Histidine catabolism	R-HSA-70921	0	1	1	1	0
Homologous DNA Pairing and Strand Exchange	R-HSA-5693579	0	33	1	1	0
Hormone ligand-binding receptors	R-HSA-375281	0	12	1	1	0
HS-GAG biosynthesis	R-HSA-2022928	0	9	1	1	0
HS-GAG degradation	R-HSA-2024096	0	13	1	1	0
HSF1-dependent transactivation	R-HSA-3371571	0	32	1	1	0
HSP90 chaperone cycle for steroid hormone receptors (SHR) in the presence of ligand	R-HSA-3371497	0	41	1	1	0
HuR (ELAVL1) binds and stabilizes mRNA	R-HSA-450520	0	9	1	1	0
Hyaluronan metabolism	R-HSA-2142845	0	8	1	1	0
Hyaluronan uptake and degradation	R-HSA-2160916	0	6	1	1	0
Hydrolysis of LPC	R-HSA-1483115	0	4	1	1	0
IKK complex recruitment mediated by RIP1	R-HSA-937041	0	23	1	1	0
Impaired BRCA2 binding to PALB2	R-HSA-9709603	0	17	1	1	0
Impaired BRCA2 binding to RAD51	R-HSA-9709570	0	30	1	1	0
Inactivation of APC/C via direct inhibition of the APC/C complex	R-HSA-141430	0	19	1	1	0
Inactivation, recovery and regulation of the phototransduction cascade	R-HSA-2514859	0	26	1	1	0
Incretin synthesis, secretion, and inactivation	R-HSA-400508	0	23	1	1	0
Induction of Cell-Cell Fusion	R-HSA-9733458	0	5	1	1	0
Inhibition of voltage gated Ca2+ channels via Gbeta/gamma subunits	R-HSA-997272	0	22	1	1	0
Inhibition of replication initiation of damaged DNA by RB1/E2F1	R-HSA-113501	0	13	1	1	0
Inhibition of Signaling by Overexpressed EGFR	R-HSA-5638303	0	8	1	1	0
Inhibition of the proteolytic activity of APC/C required for the onset of anaphase by mitotic spindle checkpoint components	R-HSA-141405	0	19	1	1	0
Initial triggering of complement	R-HSA-166663	0	17	1	1	0
Initiation of Nuclear Envelope (NE) Reformation	R-HSA-2995383	0	15	1	1	0
InlA-mediated entry of Listeria monocytogenes into host cells	R-HSA-8876493	0	9	1	1	0
InlB-mediated entry of Listeria monocytogenes into host cell	R-HSA-8875360	0	14	1	1	0
Inositol phosphate metabolism	R-HSA-1483249	0	21	1	1	0
Insertion of tail-anchored proteins into the endoplasmic reticulum membrane	R-HSA-9609523	0	12	1	1	0
Insulin-like Growth Factor-2 mRNA Binding Proteins (IGF2BPs/IMPs/VICKZs) bind RNA	R-HSA-428359	0	6	1	1	0
Insulin processing	R-HSA-264876	0	14	1	1	0
Integration of provirus	R-HSA-162592	0	9	1	1	0
Integration of viral DNA into host genomic DNA	R-HSA-175567	0	3	1	1	0
Interaction With Cumulus Cells And The Zona Pellucida	R-HSA-2534343	0	2	1	1	0
Interactions of Vpr with host cellular proteins	R-HSA-176033	0	30	1	1	0
Interconversion of nucleotide di- and triphosphates	R-HSA-499943	0	15	1	1	0
Interleukin-18 signaling	R-HSA-9012546	0	8	1	1	0
Interleukin-36 pathway	R-HSA-9014826	0	6	1	1	0
Interleukin-37 signaling	R-HSA-9008059	0	18	1	1	0
Intra-Golgi and retrograde Golgi-to-ER traffic	R-HSA-6811442	0	80	1	1	0
Intra-Golgi traffic	R-HSA-6811438	0	13	1	1	0
Intraflagellar transport	R-HSA-5620924	0	21	1	1	0
Intrinsic Pathway of Fibrin Clot Formation	R-HSA-140837	0	23	1	1	0
Inwardly rectifying K+ channels	R-HSA-1296065	0	25	1	1	0
Ion channel transport	R-HSA-983712	0	83	1	1	0
Ion homeostasis	R-HSA-5578775	0	29	1	1	0
Ion transport by P-type ATPases	R-HSA-936837	0	16	1	1	0
Ionotropic activity of kainate receptors	R-HSA-451306	0	7	1	1	0
IRAK1 recruits IKK complex	R-HSA-937039	0	14	1	1	0
IRAK1 recruits IKK complex upon TLR7/8 or 9 stimulation	R-HSA-975144	0	14	1	1	0
IRAK2 mediated activation of TAK1 complex	R-HSA-937042	0	10	1	1	0
IRAK2 mediated activation of TAK1 complex upon TLR7/8 or 9 stimulation	R-HSA-975163	0	15	1	1	0
IRAK4 deficiency (TLR2/4)	R-HSA-5603041	0	18	1	1	0
IRE1alpha activates chaperones	R-HSA-381070	0	26	1	1	0
IRF3-mediated induction of type I IFN	R-HSA-3270619	0	10	1	1	0
Iron uptake and transport	R-HSA-917937	0	34	1	1	0
Josephin domain DUBs	R-HSA-5689877	0	8	1	1	0
Keratan sulfate biosynthesis	R-HSA-2022854	0	3	1	1	0
Keratan sulfate degradation	R-HSA-2022857	0	5	1	1	0
Keratan sulfate/keratin metabolism	R-HSA-1638074	0	6	1	1	0
Keratinization	R-HSA-6805567	0	29	1	1	0
Ketone body metabolism	R-HSA-74182	0	2	1	1	0
Kidney development	R-HSA-9830369	0	36	1	1	0
Kinesins	R-HSA-983189	0	31	1	1	0
Lagging Strand Synthesis	R-HSA-69186	0	19	1	1	0
Laminin interactions	R-HSA-3000157	0	28	1	1	0
Latent infection - Other responses of Mtb to phagocytosis	R-HSA-1222499	0	1	1	1	0
LDL clearance	R-HSA-8964038	0	16	1	1	0
LDL remodeling	R-HSA-8964041	0	5	1	1	0
Leading Strand Synthesis	R-HSA-69109	0	14	1	1	0
Lectin pathway of complement activation	R-HSA-166662	0	3	1	1	0
Lewis blood group biosynthesis	R-HSA-9037629	0	0	1	1	0
LGI-ADAM interactions	R-HSA-5682910	0	8	1	1	0
Ligand-receptor interactions	R-HSA-5632681	0	8	1	1	0
Linoleic acid (LA) metabolism	R-HSA-2046105	0	2	1	1	0
Lipid particle organization	R-HSA-8964572	0	1	1	1	0
Lipophagy	R-HSA-9613354	0	8	1	1	0
Listeria monocytogenes entry into host cells	R-HSA-8876384	0	19	1	1	0
Long-term potentiation	R-HSA-9620244	0	18	1	1	0
Loss of function of MECP2 in Rett syndrome	R-HSA-9005891	0	11	1	1	0
Loss of Function of SMAD2/3 in Cancer	R-HSA-3304349	0	7	1	1	0
Loss of Function of TGFBR1 in Cancer	R-HSA-3656534	0	7	1	1	0
Loss of MECP2 binding ability to the NCoR/SMRT complex	R-HSA-9022537	0	5	1	1	0
Loss of Nlp from mitotic centrosomes	R-HSA-380259	0	40	1	1	0
Loss of proteins required for interphase microtubule organization from the centrosome	R-HSA-380284	0	40	1	1	0
LTC4-CYSLTR mediated IL4 production	R-HSA-9664535	0	2	1	1	0
Lysine catabolism	R-HSA-71064	0	1	1	1	0
Lysosome Vesicle Biogenesis	R-HSA-432720	0	17	1	1	0
Lysosphingolipid and LPA receptors	R-HSA-419408	0	8	1	1	0
M-decay: degradation of maternal mRNAs by maternally stored factors	R-HSA-9820841	0	26	1	1	0
Malate-aspartate shuttle	R-HSA-9856872	0	2	1	1	0
MASTL Facilitates Mitotic Progression	R-HSA-2465910	0	7	1	1	0
Maternal to zygotic transition (MZT)	R-HSA-9816359	0	48	1	1	0
Maturation of hRSV A proteins	R-HSA-9828806	0	14	1	1	0
Maturation of nucleoprotein_9683610	R-HSA-9683610	0	6	1	1	0
Maturation of nucleoprotein_9694631	R-HSA-9694631	0	10	1	1	0
Maturation of protein 3a_9683673	R-HSA-9683673	0	2	1	1	0
Maturation of protein 3a_9694719	R-HSA-9694719	0	2	1	1	0
Maturation of spike protein_9683686	R-HSA-9683686	0	2	1	1	0
Maturation of TCA enzymes and regulation of TCA cycle	R-HSA-9854311	0	8	1	1	0
Mechanical load activates signaling by PIEZO1 and integrins in osteocytes	R-HSA-9856532	0	15	1	1	0
[truncated: 701 more rows]

## Sheet: UC regulatory
Enrichment analysis of affected proteins in more than 100 ulcerative colitis disease patients in the regulatory network using Reactome pathway database
[truncated: 2,001 more rows]
