# Supplementary material for: Decoding non-coding SNPs: systems genomics modelling dissects the heterogeneity of IBD
Source: Mol Syst Biol. 2025 Nov 26;22(2):259–80. doi: 10.1038/s44320-025-00169-3 (PMC12864814; doi:10.1038/s44320-025-00169-3)
Supplement: Supplementary file 6 — Dataset EV4 [file 44320_2025_169_MOESM6_ESM.xlsx]

## Sheet: Cover sheet
Dataset EV4: Single cell RNAseq singitures and cluster enrichmnet result
The differentially expressed genes are coming from the Kong et al dataset (https://singlecell.broadinstitute.org/single_cell/study/SCP1884/)
The first 6 tables are the calculated differentially expressed genes comparing healthy and inflamed Crohn's disease samples in ileum and colon.
The second 6 tables are the enrichment of the first 6 signatures in the various cluster specific genes of the patients.

## Sheet: Immune ileum singitures
	Gene	Term
1	RPL13A	T cells CD8 KLRG1
2	RPL27A	T cells CD8 KLRG1
3	RPLP2	T cells CD8 KLRG1
4	RPL23A	T cells CD8 KLRG1
5	RPS25	T cells CD8 KLRG1
6	RPL31	T cells CD8 KLRG1
7	RPS27	T cells CD8 KLRG1
8	RPL21	T cells CD8 KLRG1
9	RPS6	T cells CD8 KLRG1
10	RPL10	T cells CD8 KLRG1
11	RPS29	T cells CD8 KLRG1
12	RPS20	T cells CD8 KLRG1
13	RPL13	T cells CD8 KLRG1
14	RPS15	T cells CD8 KLRG1
15	RPS18	T cells CD8 KLRG1
16	RPS2	T cells CD8 KLRG1
17	MT-ND2	T cells CD8 KLRG1
18	RPL7	T cells CD8 KLRG1
19	RPL35	T cells CD8 KLRG1
20	RPL38	T cells CD8 KLRG1
21	CALM1	T cells CD8 KLRG1
22	MT-CO3	T cells CD8 KLRG1
23	RPS16	T cells CD8 KLRG1
24	DNAJA1	T cells CD8 KLRG1
25	JUND	T cells CD8 KLRG1
26	RPS9	T cells CD8 KLRG1
27	CXCR4	T cells CD8 KLRG1
28	MT2A	T cells CD8 KLRG1
29	RP11-347P5.1	T cells CD8 KLRG1
30	HSP90AB1	T cells CD8 KLRG1
31	RPL27	T cells CD8 KLRG1
32	HSPA8	T cells CD8 KLRG1
33	RPL23	T cells CD8 KLRG1
34	RGS1	T cells CD8 KLRG1
35	C1orf63	T cells CD8 KLRG1
36	RPL36	T cells CD8 KLRG1
37	RPS11	T cells CD8 KLRG1
38	MT-CO2	T cells CD8 KLRG1
39	TPT1	T cells CD8 KLRG1
40	HSP90AA1	T cells CD8 KLRG1
41	CD81	T cells CD8 KLRG1
42	HLA-C	T cells CD8 KLRG1
43	MTRNR2L12	T cells CD8 KLRG1
44	ARPC2	T cells CD8 KLRG1
45	UBA52	T cells CD8 KLRG1
46	PABPC1	T cells CD8 KLRG1
47	RPS5	T cells CD8 KLRG1
48	ARPC1B	T cells CD8 KLRG1
49	DYNLL1	T cells CD8 KLRG1
50	GZMA	T cells CD8 KLRG1
51	STAT1	T cells CD8 KLRG1
52	TMBIM6	T cells CD8 KLRG1
53	FCER1G	T cells CD8 KLRG1
54	RPL17	T cells CD8 KLRG1
55	NFKBIA	T cells CD8 KLRG1
56	MYL12A	T cells CD8 KLRG1
57	ATP5J	T cells CD8 KLRG1
58	RPL36A	T cells CD8 KLRG1
59	CRIP1	T cells CD8 KLRG1
60	EIF5	T cells CD8 KLRG1
61	GIMAP7	T cells CD8 KLRG1
62	RPL13A	Tregs
63	RPL27A	Tregs
64	RPL21	Tregs
65	RPL31	Tregs
66	RPLP2	Tregs
67	TPT1	Tregs
68	RPS6	Tregs
69	RPL7	Tregs
70	MTRNR2L12	Tregs
71	RPS25	Tregs
72	JUND	Tregs
73	MT-CO3	Tregs
74	RPL23A	Tregs
75	MT-ATP6	Tregs
76	MT-ND3	Tregs
77	ACTG1	Tregs
78	MT-CO2	Tregs
79	RPS15	Tregs
80	HSP90AA1	Tregs
81	CALM1	Tregs
82	RP11-347P5.1	Tregs
83	ETS1	Tregs
84	RPS20	Tregs
85	GNAS	Tregs
86	HIST1H4C	Tregs
87	CXCR4	Tregs
88	RPL35	Tregs
89	MT2A	Tregs
90	CD2	Tregs
91	VIM	Tregs
92	JUNB	Tregs
93	RPS21	Tregs
94	ARPC3	Tregs
95	C1orf63	Tregs
96	7SK-ENSG00000260682	Tregs
97	HSP90AB1	Tregs
98	CTLA4	Tregs
99	CD81	Tregs
100	HSPA1A	Tregs
101	NSA2	Tregs
102	DNAJA1	Tregs
103	YWHAB	Tregs
104	AKAP13	Tregs
105	MT-CO1	Tregs
106	RPL23	Tregs
107	CTSC	Tregs
108	TMBIM6	Tregs
109	DDX17	Tregs
110	CD52	Tregs
111	USMG5	Tregs
112	GBP5	Tregs
113	MT-ND5	Tregs
114	LCP1	Tregs
115	GNAI2	Tregs
116	MTRNR2L2	Tregs
117	RNF213	Tregs
118	HSPA8	Tregs
119	ANKRD12	Tregs
120	LGALS3	Tregs
121	RPL4	Tregs
122	TNFAIP3	Tregs
123	APBB1IP	Tregs
124	STAT1	Tregs
125	ICA1	Tregs
126	TPM3	Tregs
127	CD69	Tregs
128	LINC00152	Tregs
129	CXCR6	Tregs
130	RPL17	Tregs
131	CBX3	Tregs
132	SAMHD1	Tregs
133	MT1X	Tregs
134	CCR6	Tregs
135	C8orf59	Tregs
136	MBNL1	Tregs
137	IL2RG	Tregs
138	LDHA	Tregs
139	CREM	Tregs
140	HNRNPM	Tregs
141	JAK1	Tregs
142	AC092580.4	Tregs
143	SYNE2	Tregs
144	IQGAP1	Tregs
145	MSN	Tregs
146	PNN	Tregs
147	S100A4	Tregs
148	SLAMF1	Tregs
149	FOS	Tregs
150	SRSF5	Tregs
151	TGOLN2	Tregs
152	RPS4Y1	Tregs
153	PRPF4B	Tregs
154	XRCC5	Tregs
155	PSMA5	Tregs
156	CD53	Tregs
157	TAF10	Tregs
158	RPS27L	Tregs
159	FXR1	Tregs
160	SAMSN1	Tregs
161	APOLD1	Tregs
162	SNORA76	Tregs
163	GBP2	Tregs
164	BRD7	Tregs
165	ABHD17A	Tregs
166	MT-ND4L	Tregs
167	GTF3C6	Tregs
168	PDIA6	Tregs
169	PPA1	Tregs
170	EZR	Tregs
171	PSMA2-ENSG00000106588	Tregs
172	SLC25A5	Tregs
173	SEPW1	Tregs
174	MYH9	Tregs
175	PRKDC	Tregs
176	KIAA1551	Tregs
177	HNRNPR	Tregs
178	SLC3A2	Tregs
179	REEP5	Tregs
180	HSPA1B	Tregs
181	EPSTI1	Tregs
182	CYLD	Tregs
183	BTG3	Tregs
184	TXN	Tregs
185	VPS13C	Tregs
186	CCT5	Tregs
187	ZBTB38	Tregs
188	S100A10	Tregs
189	PASK	Tregs
190	GBP1	Tregs
191	RUNX3	Tregs
192	CCL20	Tregs
193	SNRPD2	Tregs
194	EIF3E	Tregs
195	GBP4	Tregs
196	RAB11FIP1	Tregs
197	BOD1L1	Tregs
198	HNRNPAB	Tregs
199	HIST1H1D	Tregs
200	CAST	Tregs
201	PELI1	Tregs
202	EMP3	Tregs
203	RORA	Tregs
204	NAP1L1	Tregs
205	RPL13A	T cells CD4 IL17A
206	RPL27A	T cells CD4 IL17A
207	RPLP2	T cells CD4 IL17A
208	RPL23A	T cells CD4 IL17A
209	RPS27	T cells CD4 IL17A
210	RPL31	T cells CD4 IL17A
211	RPS25	T cells CD4 IL17A
212	RPS6	T cells CD4 IL17A
213	RPL21	T cells CD4 IL17A
214	RPS20	T cells CD4 IL17A
215	RPS18	T cells CD4 IL17A
216	RPL35	T cells CD4 IL17A
217	RPS29	T cells CD4 IL17A
218	RPS15	T cells CD4 IL17A
219	RPS19	T cells CD4 IL17A
220	RPS16	T cells CD4 IL17A
221	KLRB1	T cells CD4 IL17A
222	RPL27	T cells CD4 IL17A
223	RPS9	T cells CD4 IL17A
224	RPL18A	T cells CD4 IL17A
225	JUND	T cells CD4 IL17A
226	CXCR4	T cells CD4 IL17A
227	ACTG1	T cells CD4 IL17A
228	RP11-347P5.1	T cells CD4 IL17A
229	UBA52	T cells CD4 IL17A
230	GZMA	T cells CD4 IL17A
231	HSPA8	T cells CD4 IL17A
232	HLA-B	T cells CD4 IL17A
233	RPL23	T cells CD4 IL17A
234	RPL36	T cells CD4 IL17A
235	RPL38	T cells CD4 IL17A
236	TMBIM6	T cells CD4 IL17A
237	C1orf63	T cells CD4 IL17A
238	DNAJA1	T cells CD4 IL17A
239	FOS	T cells CD4 IL17A
240	RGS1	T cells CD4 IL17A
241	MYL12B	T cells CD4 IL17A
242	CALM1	T cells CD4 IL17A
243	RPS11	T cells CD4 IL17A
244	CD81	T cells CD4 IL17A
245	CD3E	T cells CD4 IL17A
246	GNAS	T cells CD4 IL17A
247	MT-ND2	T cells CD4 IL17A
248	MT-CO2	T cells CD4 IL17A
249	MT-CO3	T cells CD4 IL17A
250	EEF1D	T cells CD4 IL17A
251	MIR24-2	T cells CD4 IL17A
252	FABP5	T cells CD4 IL17A
253	MYL12A	T cells CD4 IL17A
254	GIMAP7	T cells CD4 IL17A
255	ANKRD28	T cells CD4 IL17A
256	RPL4	T cells CD4 IL17A
257	GPR183	T cells CD4 IL17A
258	IL2	T cells CD4 IL17A
259	HLA-E	T cells CD4 IL17A
260	CXCR6	T cells CD4 IL17A
261	CD3G	T cells CD4 IL17A
262	YWHAB	T cells CD4 IL17A
263	NKG7	T cells CD4 IL17A
264	S100A6	T cells CD4 IL17A
265	DYNLL1	T cells CD4 IL17A
266	LDHA	T cells CD4 IL17A
267	MTRNR2L12	T cells CD4 IL17A
268	PTPRC	T cells CD4 IL17A
269	B3GAT2	T cells CD4 IL17A
270	SRSF5	T cells CD4 IL17A
271	HOPX	T cells CD4 IL17A
272	EIF3E	T cells CD4 IL17A
273	SLC25A5	T cells CD4 IL17A
274	CD160	T cells CD4 IL17A
275	HIST1H4C	T cells CD4 IL17A
276	CKLF	T cells CD4 IL17A
277	ATP5J	T cells CD4 IL17A
278	CASP4	T cells CD4 IL17A
279	MT2A	T cells CD4 IL17A
280	CRIP1	T cells CD4 IL17A
281	CAP1	T cells CD4 IL17A
282	RPL17	T cells CD4 IL17A
283	NAP1L1	T cells CD4 IL17A
284	HSPA1A	T cells CD4 IL17A
285	BZW1	T cells CD4 IL17A
286	VIM	T cells CD4 IL17A
287	EEF2	T cells CD4 IL17A
288	SELK	T cells CD4 IL17A
289	ETS1	T cells CD4 IL17A
290	CD96	T cells CD4 IL17A
291	ARPC1B	T cells CD4 IL17A
292	AES	T cells CD4 IL17A
293	ATP5C1	T cells CD4 IL17A
294	RGS10	T cells CD4 IL17A
295	TAF10	T cells CD4 IL17A
296	DDIT4	T cells CD4 IL17A
297	LCP1	T cells CD4 IL17A
298	CD8A	T cells CD4 IL17A
299	ZFP36	T cells CD4 IL17A
300	RPS4Y1	T cells CD4 IL17A
301	RP11-138A9.1	T cells CD4 IL17A
302	AKAP13	T cells CD4 IL17A
303	MDH1	T cells CD4 IL17A
304	CBX3	T cells CD4 IL17A
305	HSP90B1	T cells CD4 IL17A
306	SRSF3	T cells CD4 IL17A
307	CASP1	T cells CD4 IL17A
308	2007-09-01	T cells CD4 IL17A
309	APOA1	T cells CD4 IL17A
310	DDX3X	T cells CD4 IL17A
311	TAPBP	T cells CD4 IL17A
312	XIST	T cells CD4 IL17A
313	OSTF1	T cells CD4 IL17A
314	C8orf59	T cells CD4 IL17A
315	PDIA6	T cells CD4 IL17A
316	ABHD17A	T cells CD4 IL17A
317	APBB1IP	T cells CD4 IL17A
318	DAD1	T cells CD4 IL17A
319	GIMAP1	T cells CD4 IL17A
320	UBE2S	T cells CD4 IL17A
321	NDUFC2	T cells CD4 IL17A
322	HNRNPM	T cells CD4 IL17A
323	COX7A2L	T cells CD4 IL17A
324	LGALS3	T cells CD4 IL17A
325	STAT1	T cells CD4 IL17A
326	GYG1	T cells CD4 IL17A
327	RPL13A	T cells CD4 FOSB
328	RPL27A	T cells CD4 FOSB
329	RPL31	T cells CD4 FOSB
330	RPLP2	T cells CD4 FOSB
331	RP11-347P5.1	T cells CD4 FOSB
332	RPS6	T cells CD4 FOSB
333	RPS19	T cells CD4 FOSB
334	JUND	T cells CD4 FOSB
335	RPL21	T cells CD4 FOSB
336	RPS9	T cells CD4 FOSB
337	RPS25	T cells CD4 FOSB
338	RPS2	T cells CD4 FOSB
339	RPL23A	T cells CD4 FOSB
340	RPS15	T cells CD4 FOSB
341	MT-CO2	T cells CD4 FOSB
342	TPT1	T cells CD4 FOSB
343	MT-CO3	T cells CD4 FOSB
344	RPS20	T cells CD4 FOSB
345	RPL35	T cells CD4 FOSB
346	C1orf63	T cells CD4 FOSB
347	CXCR4	T cells CD4 FOSB
348	RPS5	T cells CD4 FOSB
349	ACTG1	T cells CD4 FOSB
350	RPS11	T cells CD4 FOSB
351	RPS4Y1	T cells CD4 FOSB
352	HLA-C	T cells CD4 FOSB
353	CALM1	T cells CD4 FOSB
354	GPR183	T cells CD4 FOSB
355	FOS	T cells CD4 FOSB
356	SRSF5	T cells CD4 FOSB
357	MT-CO1	T cells CD4 FOSB
358	RPL23	T cells CD4 FOSB
359	HSPA8	T cells CD4 FOSB
360	DNAJA1	T cells CD4 FOSB
361	CD52	T cells CD4 FOSB
362	KLRB1	T cells CD4 FOSB
363	TMSB10	T cells CD4 FOSB
364	EEF2	T cells CD4 FOSB
365	MYL12A	T cells CD4 FOSB
366	S100A10	T cells CD4 FOSB
367	RPL4	T cells CD4 FOSB
368	MYL12B	T cells CD4 FOSB
369	RGS1	T cells CD4 FOSB
370	ZFP36	T cells CD4 FOSB
371	TMBIM6	T cells CD4 FOSB
372	MIR24-2	T cells CD4 FOSB
373	EVI2A	T cells CD4 FOSB
374	SNRPD2	T cells CD4 FOSB
375	CRIP1	T cells CD4 FOSB
376	VIM	T cells CD4 FOSB
377	HIST1H4C	T cells CD4 FOSB
378	YWHAB	T cells CD4 FOSB
379	CD81	T cells CD4 FOSB
380	MTRNR2L12	T cells CD4 FOSB
381	LDHA	T cells CD4 FOSB
382	PPDPF	T cells CD4 FOSB
383	ANXA1	T cells CD4 FOSB
384	GNAS	T cells CD4 FOSB
385	MT-ND3	T cells CD4 FOSB
386	GLTSCR2	T cells CD4 FOSB
387	XIST	T cells CD4 FOSB
388	STK17B	T cells CD4 FOSB
389	C6orf48	T cells CD4 FOSB
390	ETS1	T cells CD4 FOSB
391	ARPC3	T cells CD4 FOSB
392	MT2A	T cells CD4 FOSB
393	C16orf54	T cells CD4 FOSB
394	DYNLL1	T cells CD4 FOSB
395	CKLF	T cells CD4 FOSB
396	PABPC1	T cells CD4 FOSB
397	LGALS3	T cells CD4 FOSB
398	S100A6	T cells CD4 FOSB
399	SELK	T cells CD4 FOSB
400	HSP90B1	T cells CD4 FOSB
401	SRSF3	T cells CD4 FOSB
402	UBE2S	T cells CD4 FOSB
403	LCP1	T cells CD4 FOSB
404	FAM89B	T cells CD4 FOSB
405	EIF2S2	T cells CD4 FOSB
406	C8orf59	T cells CD4 FOSB
407	SNORA76	T cells CD4 FOSB
408	CD53	T cells CD4 FOSB
409	RPL22L1	T cells CD4 FOSB
410	TMIGD2	T cells CD4 FOSB
411	SLC25A5	T cells CD4 FOSB
412	TNFSF12	T cells CD4 FOSB
413	BZW1	T cells CD4 FOSB
414	USMG5	T cells CD4 FOSB
415	NFKBIA	T cells CD4 FOSB
416	SRI	T cells CD4 FOSB
417	IL2RG	T cells CD4 FOSB
418	SRSF2	T cells CD4 FOSB
419	RPL13A	T cells CD8
420	RPL27A	T cells CD8
421	RPS27	T cells CD8
422	RPLP2	T cells CD8
423	RPS29	T cells CD8
424	RPL31	T cells CD8
425	ACTG1	T cells CD8
426	RPL21	T cells CD8
427	RPL23A	T cells CD8
428	RPS6	T cells CD8
429	JUND	T cells CD8
430	TPT1	T cells CD8
431	RP11-347P5.1	T cells CD8
432	RPS16	T cells CD8
433	VIM	T cells CD8
434	RPS20	T cells CD8
435	MYL12A	T cells CD8
436	S100A10	T cells CD8
437	GIMAP7	T cells CD8
438	RPL30	T cells CD8
439	HSPA8	T cells CD8
440	CD52	T cells CD8
441	RPL27	T cells CD8
442	TMBIM6	T cells CD8
443	RGS1	T cells CD8
444	PHGR1	T cells CD8
445	MT-CO3	T cells CD8
446	HLA-C	T cells CD8
447	MT-CO1	T cells CD8
448	CALM1	T cells CD8
449	CD81	T cells CD8
450	TMSB10	T cells CD8
451	RPL38	T cells CD8
452	RPS11	T cells CD8
453	MT-CO2	T cells CD8
454	LDHA	T cells CD8
455	DNAJA1	T cells CD8
456	RPL7A	T cells CD8
457	RPL4	T cells CD8
458	S100A6	T cells CD8
459	LDHB	T cells CD8
460	MIR24-2	T cells CD8
461	PPP1R14B	T cells CD8
462	ATP5J	T cells CD8
463	TUBA1B	T cells CD8
464	HIST1H4C	T cells CD8
465	HSP90B1	T cells CD8
466	GNAS	T cells CD8
467	LCP1	T cells CD8
468	XIST	T cells CD8
469	RAC2	T cells CD8
470	ZFP36	T cells CD8
471	C1orf63	T cells CD8
472	CXCR4	T cells CD8
473	RPL23	T cells CD8
474	SRSF5	T cells CD8
475	GNG5	T cells CD8
476	MT-ND3	T cells CD8
477	PPIB	T cells CD8
478	ANXA1	T cells CD8
479	MT2A	T cells CD8
480	PGK1	T cells CD8
481	PABPC1	T cells CD8
482	CCT5	T cells CD8
483	MT1F	T cells CD8
484	IL7R	T cells CD8
485	TAF10	T cells CD8
486	PDIA6	T cells CD8
487	TUBB	T cells CD8
488	PLEKHF1	T cells CD8
489	SEC11C	T cells CD8
490	PSMD7	T cells CD8
491	JUN	T cells CD8
492	CTSC	T cells CD8
493	TXN	T cells CD8
494	GPR183	T cells CD8
495	LBH	T cells CD8
496	CISH	T cells CD8
497	ID2	T cells CD8
498	NR4A2	T cells CD8
499	MT-ND2	T cells CD8
500	RPS4Y1	T cells CD8
501	PSMA3	T cells CD8
502	SDHD	T cells CD8
503	UBE2S	T cells CD8
504	MT-ATP6	T cells CD8
505	UBALD2	T cells CD8
506	MIR142	T cells CD8
507	SPRY1	T cells CD8
508	HSPA5	T cells CD8
509	EEF2	T cells CD8
510	CDC42SE2	T cells CD8
511	7SK-ENSG00000260682	T cells CD8
512	STK17B	T cells CD8
513	NFKBIA	T cells CD8
514	RPL13A	NK cells KLRF1 CD3G-
515	RPS27	NK cells KLRF1 CD3G-
516	RPL10	NK cells KLRF1 CD3G-
517	RPL27A	NK cells KLRF1 CD3G-
518	RPL32	NK cells KLRF1 CD3G-
519	RPLP2	NK cells KLRF1 CD3G-
520	RPS8	NK cells KLRF1 CD3G-
521	RPS25	NK cells KLRF1 CD3G-
522	RPS18	NK cells KLRF1 CD3G-
523	RPS6	NK cells KLRF1 CD3G-
524	RPL21	NK cells KLRF1 CD3G-
525	RPL31	NK cells KLRF1 CD3G-
526	RPL18A	NK cells KLRF1 CD3G-
527	RPL35A	NK cells KLRF1 CD3G-
528	RPL24	NK cells KLRF1 CD3G-
529	RPS15A	NK cells KLRF1 CD3G-
530	MYL12A	NK cells KLRF1 CD3G-
531	RPL13A	T cells Naive CD4
532	RPL27A	T cells Naive CD4
533	RPL31	T cells Naive CD4
534	RPLP2	T cells Naive CD4
535	RPL21	T cells Naive CD4
536	TPT1	T cells Naive CD4
537	JUND	T cells Naive CD4
538	RPS6	T cells Naive CD4
539	RPL7	T cells Naive CD4
540	RPL30	T cells Naive CD4
541	RPL35	T cells Naive CD4
542	RP11-347P5.1	T cells Naive CD4
543	MTRNR2L12	T cells Naive CD4
544	RPS15	T cells Naive CD4
545	MT-ND3	T cells Naive CD4
546	RPS20	T cells Naive CD4
547	ACTG1	T cells Naive CD4
548	RPL37	T cells Naive CD4
549	CXCR4	T cells Naive CD4
550	MT-CO2	T cells Naive CD4
551	RPS21	T cells Naive CD4
552	MT-CO3	T cells Naive CD4
553	MT-ATP6	T cells Naive CD4
554	HIST1H4C	T cells Naive CD4
555	RPL7A	T cells Naive CD4
556	GNAS	T cells Naive CD4
557	VIM	T cells Naive CD4
558	NACA	T cells Naive CD4
559	ETS1	T cells Naive CD4
560	CALM1	T cells Naive CD4
561	ANXA1	T cells Naive CD4
562	BTG1	T cells Naive CD4
563	CD81	T cells Naive CD4
564	HSPA8	T cells Naive CD4
565	SRSF7	T cells Naive CD4
566	C1orf63	T cells Naive CD4
567	RPL17	T cells Naive CD4
568	EEF1D	T cells Naive CD4
569	DNAJA1	T cells Naive CD4
570	CREM	T cells Naive CD4
571	RPL36A	T cells Naive CD4
572	MT2A	T cells Naive CD4
573	AES	T cells Naive CD4
574	RPS4Y1	T cells Naive CD4
575	MT-ND1	T cells Naive CD4
576	LCP1	T cells Naive CD4
577	CD48	T cells Naive CD4
578	MTRNR2L2	T cells Naive CD4
579	ARRDC3	T cells Naive CD4
580	IL2RG	T cells Naive CD4
581	TNFAIP3	T cells Naive CD4
582	CD3G	T cells Naive CD4
583	RGS1	T cells Naive CD4
584	MYL12B	T cells Naive CD4
585	HIST1H1D	T cells Naive CD4
586	ZFP36	T cells Naive CD4
587	NAP1L1	T cells Naive CD4
588	LINC00402	T cells Naive CD4
589	MT-ND5	T cells Naive CD4
590	HNRNPA1	T cells Naive CD4
591	MT-ND4L	T cells Naive CD4
592	7SK-ENSG00000260682	T cells Naive CD4
593	SAMHD1	T cells Naive CD4
594	EIF3E	T cells Naive CD4
595	SLC25A5	T cells Naive CD4
596	PIK3IP1	T cells Naive CD4
597	PASK	T cells Naive CD4
598	FXYD5	T cells Naive CD4
599	TGFB1	T cells Naive CD4
600	SRSF5	T cells Naive CD4
601	CD2	T cells Naive CD4
602	RPL36	ILCs
603	RPS29	IELs ID3 ENTPD1
604	RPS27	IELs ID3 ENTPD1
605	MT-ND1	IELs ID3 ENTPD1
606	MT-ND2	IELs ID3 ENTPD1
607	RMRP	IELs ID3 ENTPD1
608	7SK-ENSG00000260682	IELs ID3 ENTPD1
609	MBD2	IELs ID3 ENTPD1
610	GZMA	IELs ID3 ENTPD1
611	MTRNR2L2	IELs ID3 ENTPD1
612	RPL27	IELs ID3 ENTPD1
613	RPS4Y1	IELs ID3 ENTPD1
614	TNIP3	IELs ID3 ENTPD1
615	RPLP2	IELs ID3 ENTPD1
616	RPS16	IELs ID3 ENTPD1
617	MT-CO1	IELs ID3 ENTPD1
618	RPS12	IELs ID3 ENTPD1
619	TNFRSF18	IELs ID3 ENTPD1
620	MT-ND3	IELs ID3 ENTPD1
621	TGFBR2	IELs ID3 ENTPD1
622	MYO9B	IELs ID3 ENTPD1
623	RN7SL1	IELs ID3 ENTPD1
624	PFN1	IELs ID3 ENTPD1
625	RPL37A	IELs ID3 ENTPD1
626	LSM12	IELs ID3 ENTPD1
627	GIMAP7	IELs ID3 ENTPD1
628	CD52	IELs ID3 ENTPD1
629	MTRNR2L12	IELs ID3 ENTPD1
630	MYL12A	IELs ID3 ENTPD1
631	UBA52	IELs ID3 ENTPD1
632	RPL23A	IELs ID3 ENTPD1
633	RPS8	IELs ID3 ENTPD1
634	RPL37	IELs ID3 ENTPD1
635	AKAP5	IELs ID3 ENTPD1
636	RPS15A	IELs ID3 ENTPD1
637	APOBR	IELs ID3 ENTPD1
638	CKLF	IELs ID3 ENTPD1
639	SMCHD1	IELs ID3 ENTPD1
640	RPL12	IELs ID3 ENTPD1
641	HLA-C	IELs ID3 ENTPD1
642	PURB	IELs ID3 ENTPD1
643	RGS1	IELs ID3 ENTPD1
644	GNLY	IELs ID3 ENTPD1
645	RPS20	IELs ID3 ENTPD1
646	KLRC2	IELs ID3 ENTPD1
647	SYNE2	IELs ID3 ENTPD1
648	TLE3	IELs ID3 ENTPD1
649	CDKN1B	IELs ID3 ENTPD1
650	SNRNP200	IELs ID3 ENTPD1
651	GPR55	IELs ID3 ENTPD1
652	ZMYM2	IELs ID3 ENTPD1
653	RHOQ	IELs ID3 ENTPD1
654	RPL13A	IELs ID3 ENTPD1
655	ACTB	IELs ID3 ENTPD1
656	VPS13C	IELs ID3 ENTPD1
657	ADRBK1	IELs ID3 ENTPD1
658	LYAR	IELs ID3 ENTPD1
659	APOA1	IELs ID3 ENTPD1
660	NKG7	IELs ID3 ENTPD1
661	KLF13	IELs ID3 ENTPD1
662	ZEB2	IELs ID3 ENTPD1
663	EIF1AY	IELs ID3 ENTPD1
664	GZMB	IELs ID3 ENTPD1
665	PRMT10	IELs ID3 ENTPD1
666	GATAD2A	IELs ID3 ENTPD1
667	HIST1H1E	IELs ID3 ENTPD1
668	XRN1	IELs ID3 ENTPD1
669	RPL27A	T cells OGT
670	RPL13A	T cells OGT
671	RPS27	T cells OGT
672	RPS29	T cells OGT
673	RPS25	T cells OGT
674	RPL13	T cells OGT
675	RPL10	T cells OGT
676	RPS15	T cells OGT
677	RPL41	T cells OGT
678	RPL11	T cells OGT
679	RPLP2	T cells OGT
680	RPS15A	T cells OGT
681	RPL23A	T cells OGT
682	RPS3	T cells OGT
683	RPS8	T cells OGT
684	RPL19	T cells OGT
685	RPS28	T cells OGT
686	RPS6	T cells OGT
687	RPL34	T cells OGT
688	RPS18	T cells OGT
689	RPL31	T cells OGT
690	RPL35A	T cells OGT
691	RPL32	T cells OGT
692	RPL35	T cells OGT
693	RPL37A	T cells OGT
694	RPL28	T cells OGT
695	RPL18A	T cells OGT
696	RPS12	T cells OGT
697	RPL10A	T cells OGT
698	RPS14	T cells OGT
699	RPL21	T cells OGT
700	RPL14	T cells OGT
701	RPL36	T cells OGT
702	RPLP1	T cells OGT
703	RPS27A	T cells OGT
704	RPL38	T cells OGT
705	RPS2	T cells OGT
706	RPS16	T cells OGT
707	MT-ND2	T cells OGT
708	RPS24	T cells OGT
709	RPS20	T cells OGT
710	RPS3A	T cells OGT
711	RPL8	T cells OGT
712	RPS19	T cells OGT
713	RPL39	T cells OGT
714	RPL18	T cells OGT
715	RPL29	T cells OGT
716	RPL27	T cells OGT
717	RPL26	T cells OGT
718	RPS23	T cells OGT
719	UBA52	T cells OGT
720	RPL37	T cells OGT
721	RPL12	T cells OGT
722	RPL24	T cells OGT
723	RPL36A	T cells OGT
724	RPS7	T cells OGT
725	RPS5	T cells OGT
726	FAU	T cells OGT
727	RPL30	T cells OGT
728	RPL3	T cells OGT
729	RPS9	T cells OGT
730	RPS21	T cells OGT
731	RPS26	T cells OGT
732	EEF1A1	T cells OGT
733	RPL7	T cells OGT
734	EEF1D	T cells OGT
735	RPL5	T cells OGT
736	RPL9	T cells OGT
737	COX7C	T cells OGT
738	RPS4X	T cells OGT
739	EEF1B2	T cells OGT
740	RP11-347P5.1	T cells OGT
741	RPL4	T cells OGT
742	RPL6	T cells OGT
743	RPS10	T cells OGT
744	RPL15	T cells OGT
745	DNAJA1	T cells OGT
746	MALAT1	T cells OGT
747	RPS13	T cells OGT
748	RPL7A	T cells OGT
749	TPT1	T cells OGT
750	RPSA	T cells OGT
751	TMSB10	T cells OGT
752	IL2RG	T cells OGT
753	DDX5	T cells OGT
754	TPT1	Plasma cells
755	RPL13A	Plasma cells
756	RPL27A	Plasma cells
757	MT-ND3	Plasma cells
758	RPL7	Plasma cells
759	SEC11C	Plasma cells
760	RPL31	Plasma cells
761	RPL30	Plasma cells
762	RPL21	Plasma cells
763	RPL37	Plasma cells
764	GNAS	Plasma cells
765	RPS21	Plasma cells
766	RPS26	Plasma cells
767	MIR24-2	Plasma cells
768	AL928768.3	Plasma cells
769	JUND	Plasma cells
770	RP11-347P5.1	Plasma cells
771	ATP5E	Plasma cells
772	EEF2	Plasma cells
773	RPL7A	Plasma cells
774	MT-ATP6	Plasma cells
775	HSP90B1	Plasma cells
776	TMED2	Plasma cells
777	SEC61B	Plasma cells
778	PRDX4	Plasma cells
779	SPCS1	Plasma cells
780	7SK-ENSG00000260682	Plasma cells
781	FOS	Plasma cells
782	CD69	Plasma cells
783	RPL4	Plasma cells
784	TMBIM6	Plasma cells
785	REG1A	Plasma cells
786	MTRNR2L12	Plasma cells
787	IER2	Plasma cells
788	DEFA6	Plasma cells
789	TIMP1	Plasma cells
790	ITM2C	Plasma cells
791	RPS4Y1	Plasma cells
792	MT2A	Plasma cells
793	SERP1	Plasma cells
794	CRIP1	Plasma cells
795	CITED2	Plasma cells
796	TMEM238	Plasma cells
797	SELK	Plasma cells
798	ARRDC3	Plasma cells
799	XIST	Plasma cells
800	TXNDC15	Plasma cells
801	DNAJB9	Plasma cells
802	CD79A	Plasma cells
803	TNFRSF17	Plasma cells
804	RPL22L1	Plasma cells
805	CD81	Plasma cells
806	USMG5	Plasma cells
807	SELM	Plasma cells
808	CALM2	Plasma cells
809	EIF3E	Plasma cells
810	MT-ND5	Plasma cells
811	NPC2	Plasma cells
812	NFKBIA	Plasma cells
813	UQCRH	Plasma cells
814	ACTG1	Plasma cells
815	TAF10	Plasma cells
816	LMAN1	Plasma cells
817	CLPTM1L	Plasma cells
818	BTG1	Plasma cells
819	DEFA5	Plasma cells
820	RASGEF1B	Plasma cells
821	SRSF5	Plasma cells
822	STK17B	Plasma cells
823	TNFAIP3	Plasma cells
824	MIF	Plasma cells
825	TNRC6B	Plasma cells
826	CAPZA1	Plasma cells
827	MTRNR2L2	Plasma cells
828	SON	Plasma cells
829	PPP1CB	Plasma cells
830	INSR	Plasma cells
831	IFI6	Plasma cells
832	HNRNPH1	Plasma cells
833	SRSF6	Plasma cells
834	HIST1H4C	Plasma cells
835	DDX18	Plasma cells
836	CDC42	Plasma cells
837	RNU12	Plasma cells
838	PIM2	Plasma cells
839	MIR142	Plasma cells
840	RPL13A	B cells
841	RPL27A	B cells
842	JUND	B cells
843	TPT1	B cells
844	RPL31	B cells
845	RPL21	B cells
846	MTRNR2L12	B cells
847	RPS19	B cells
848	RPS6	B cells
849	RPS25	B cells
850	RPLP2	B cells
851	MT-ATP6	B cells
852	RPS27	B cells
853	RPS15	B cells
854	RPL7	B cells
855	XIST	B cells
856	GNAS	B cells
857	RPS20	B cells
858	7SK-ENSG00000260682	B cells
859	DNAJA1	B cells
860	RPL23A	B cells
861	LCP1	B cells
862	RPL35	B cells
863	ACTG1	B cells
864	BASP1	B cells
865	TAF10	B cells
866	RPS4Y1	B cells
867	MT-CO2	B cells
868	NFKBIA	B cells
869	RPL37	B cells
870	CD52	B cells
871	PARP14	B cells
872	APBB1IP	B cells
873	HLA-DQA1	B cells
874	HLA-DRB5	B cells
875	GNAI2	B cells
876	RP11-347P5.1	B cells
877	HIST1H4C	B cells
878	MBD2	B cells
879	RPL36	B cells
880	MT-CO3	B cells
881	NSA2	B cells
882	LBH	B cells
883	CD81	B cells
884	BOD1L1	B cells
885	MT-ND5	B cells
886	VIM	B cells
887	MT-ND3	B cells
888	HLA-DPB1	B cells
889	C1orf63	B cells
890	VPREB3	B cells
891	PLEKHO1	B cells
892	PPP1R14B	B cells
893	CALM1	B cells
894	RALGPS2	B cells
895	NR4A1	B cells
896	YWHAB	B cells
897	ZDHHC21	B cells
898	GSN	B cells
899	CXCR4	B cells
900	NACA	B cells
901	EIF5	B cells
902	HNRNPA3	B cells
903	HSPD1	B cells
904	HSPA1A	B cells
905	RAB8B	B cells
906	TIAL1	B cells
907	HNRNPA2B1	B cells
908	IER5	B cells
909	HLA-DPA1	B cells
910	BIRC3	B cells
911	HSPA8	B cells
912	DOCK8	B cells
913	RPL23	B cells
914	RPS21	B cells
915	MTPN	B cells
916	CTSZ	B cells
917	PLEK	B cells
918	CYLD	B cells
919	CCT5	B cells
920	GRB2	B cells
921	TPM4	B cells
922	PPP1R10	B cells
923	S100A11	B cells
924	CPNE5	B cells
925	VASP	B cells
926	HNRNPD	B cells
927	AES	B cells
928	HSP90AA1	B cells
929	CD48	B cells
930	HNRNPAB	B cells
931	EIF4A3	B cells
932	TMBIM6	B cells
933	ARPC3	B cells
934	HSPH1	B cells
935	GBP4	B cells
936	SP100	B cells
937	SSR3	B cells
938	MYL12A	B cells
939	REL	B cells
940	TSPAN33	B cells
941	HSPA9	B cells
942	MEF2A	B cells
943	PAFAH1B1	B cells
944	MORC3	B cells
945	CMTR2	B cells
946	ZNF706	B cells
947	TUBA1B	B cells
948	SLC25A3	B cells
949	CWC22	B cells
950	RNF19A	B cells
951	NCKAP1L	B cells
952	KTN1	B cells
953	RABEP1	B cells
954	CACYBP	B cells
955	ABRACL	B cells
956	HNRNPH3	B cells
957	FAM107B	B cells
958	GTF2B	B cells
959	PTPN1	B cells
960	CELF2	B cells
961	AIM2	B cells
962	HNRNPM	B cells
963	HSP90AB1	B cells
964	MAZ	B cells
965	RUNX3	B cells
966	BTG1	B cells
967	VPS36	B cells
968	MAP4K4	B cells
969	GNG5	B cells
970	ACTR2	B cells
971	VPS13C	B cells
972	BPTF	B cells
973	ANKRD12	B cells
974	AKIRIN1	B cells
975	DUSP2	B cells
976	NDUFC2	B cells
977	DDX17	B cells
978	AHNAK	B cells
979	DDX21	B cells
980	G3BP2	B cells
981	SUGT1	B cells
982	CFLAR	B cells
983	EIF3E	B cells
984	FCRL5	B cells
985	COTL1	B cells
986	EIF3M	B cells
987	HSPA1B	B cells
988	PGK1	B cells
989	THOC7	B cells
990	EZR	B cells
991	CASP4	B cells
992	ANXA2	B cells
993	NAGK	B cells
994	NFKB1	B cells
995	RPL4	B cells
996	MYL12B	B cells
997	HN1	B cells
998	UBALD2	B cells
999	MT-ND1	B cells
1000	TOMM20	B cells
1001	SNX2	B cells
1002	SEC11A	B cells
1003	EEF1D	B cells
1004	HNRNPL	B cells
1005	PCM1	B cells
1006	ITGB2	B cells
1007	CD55	B cells
1008	ODC1	B cells
1009	SMARCA5	B cells
1010	HLA-DRB1	B cells
1011	GDI2	B cells
1012	LARP7	B cells
1013	TAF9	B cells
1014	SNORA76	B cells
1015	DNAJB1	B cells
1016	PPIA	B cells
1017	WHSC1L1	B cells
1018	FABP5	B cells
1019	IKZF1	B cells
1020	ACTR3	B cells
1021	BCL2A1	B cells
1022	MT-ND4L	B cells
1023	MYH9	B cells
1024	S100A10	B cells
1025	SEC61B	B cells
1026	DEK	B cells
1027	RP5-887A10.1	B cells
1028	NDUFB3	B cells
1029	CLTA	B cells
1030	ANP32B	B cells
1031	GHITM	B cells
1032	HSPE1	B cells
1033	ARPC1B	B cells
1034	RGS10	B cells
1035	RPL27A	Mast cells
1036	HSPA1A	Mast cells
1037	RPL21	Mast cells
1038	JUND	Mast cells
1039	RPL7	Mast cells
1040	DNAJB1	Mast cells
1041	RPL13A	Mast cells
1042	TMSB4X	Mast cells
1043	DNAJA1	Mast cells
1044	HSPA1B	Mast cells
1045	HSPA8	Mast cells
1046	HSP90AA1	Mast cells
1047	TPSAB1	Mast cells
1048	RPS18	Mast cells
1049	RPL15	Mast cells
1050	HIST1H4C	Mast cells
1051	GNAS	Mast cells
1052	HSP90AB1	Mast cells
1053	HSPD1	Mast cells
1054	RGS1	Mast cells
1055	RPS27	Mast cells
1056	RPL23A	Mast cells
1057	LGALS3	Mast cells
1058	MT-ND3	Mast cells
1059	PABPC1	Mast cells
1060	TPT1	Mast cells
1061	RPS6	Mast cells
1062	CD81	Mast cells
1063	MT-CYB	Mast cells
1064	CD69	Mast cells
1065	HSPE1	Mast cells
1066	UBE2S	Mast cells
1067	IRF1	Mast cells
1068	RPS14	Mast cells
1069	RPL31	Mast cells
1070	VIM	Mast cells
1071	IER2	Mast cells
1072	MT-CO3	Mast cells
1073	RPS19	Mast cells
1074	CTSG	Mast cells
1075	RPL18A	Mast cells
1076	HPGD	Mast cells
1077	JUNB	Mast cells
1078	SLC25A3	Mast cells
1079	TUBB4B	Mast cells
1080	C1orf63	Mast cells
1081	H3F3B	Mast cells
1082	RPS15	Mast cells
1083	RPS2	Mast cells
1084	KDM6B	Mast cells
1085	HSPH1	Mast cells
1086	RPL3	Mast cells
1087	RPL26	Mast cells
1088	RPL34	Mast cells
1089	NACA	Mast cells
1090	HSP90B1	Mast cells
1091	MT-ATP6	Mast cells
1092	CALM1	Mast cells
1093	NCL	Mast cells
1094	MTRNR2L12	Mast cells
1095	EIF2S2	Mast cells
1096	FXR1	Mast cells
1097	SERTAD1	Mast cells
1098	TSC22D3	Mast cells
1099	HLA-B	Mast cells
1100	7SK-ENSG00000260682	Mast cells
1101	RPL35	Mast cells
1102	PPP1R10	Mast cells
1103	RPS9	Mast cells
1104	FTH1	Mast cells
1105	ANXA4	Mast cells
1106	RPLP2	Mast cells
1107	NFE2L2	Mast cells
1108	YWHAB	Mast cells
1109	RPL30	Mast cells
1110	MT-CO1	Mast cells
1111	NR4A1	Mast cells
1112	SLC25A5	Mast cells
1113	DDX3X	Mast cells
1114	RPL7A	Mast cells
1115	MT-ND1	Mast cells
1116	CD53	Mast cells
1117	NSA2	Mast cells
1118	NFKBIZ	Mast cells
1119	SQSTM1	Mast cells
1120	AMD1	Mast cells
1121	HES1	Mast cells
1122	MGST3	Mast cells
1123	COX5A	Mast cells
1124	RPS21	Mast cells
1125	RBMX	Mast cells
1126	SRRM2	Mast cells
1127	RPS20	Mast cells
1128	TAF10	Mast cells
1129	TKT	Mast cells
1130	PABPC4	Mast cells
1131	METRNL	Mast cells
1132	GNG5	Mast cells
1133	BACE2	Mast cells
1134	PGK1	Mast cells
1135	PHLDA2	Mast cells
1136	ACSL4	Mast cells
1137	SPCS3	Mast cells
1138	PPIB	Mast cells
1139	MS4A2	Mast cells
1140	ZNRF1	Mast cells
1141	TIMP3	Mast cells
1142	TMBIM6	Mast cells
1143	EIF5	Mast cells
1144	TUBA1C	Mast cells
1145	DDX5	Mast cells
1146	C8orf59	Mast cells
1147	CD48	Mast cells
1148	VEGFB	Mast cells
1149	KLF2	Mast cells
1150	MRPS6	Mast cells
1151	HNRNPD	Mast cells
1152	FOSB	Mast cells
1153	ARPC3	Mast cells
1154	BRI3	Mast cells
1155	CD83	Mast cells
1156	GADD45B	Mast cells
1157	SPCS1	Mast cells
1158	MT-ATP8	Mast cells
1159	PRDX1	Mast cells
1160	CKS2	Mast cells
1161	PEBP1	Mast cells
1162	RPL37	Mast cells
1163	CNBP	Mast cells
1164	BIRC3	Mast cells
1165	MDH2	Mast cells
1166	MPHOSPH8	Mast cells
1167	TMCO1	Mast cells
1168	REL	Mast cells
1169	GAPDH	Mast cells
1170	PRPF4B	Mast cells
1171	PSME1	Mast cells
1172	DUSP2	Mast cells
1173	RPS25	Mast cells
1174	DSTN	Mast cells
1175	DYNLL1	Mast cells
1176	RBM25	Mast cells
1177	FAM107B	Mast cells
1178	LDHA	Mast cells
1179	IL18	Mast cells
1180	MTRNR2L2	Mast cells
1181	TXN	Mast cells
1182	DDX21	Mast cells
1183	FAM53C	Mast cells
1184	KLF10	Mast cells
1185	TCP1	Mast cells
1186	EEF1A1	Mast cells
1187	CAPNS1	Mast cells
1188	GNAI2	Mast cells
1189	G3BP2	Mast cells
1190	CPQ	Mast cells
1191	FTL	Mast cells
1192	MYADM	Mast cells
1193	RPL36	Mast cells
1194	PCBP1	Mast cells
1195	ZRANB2	Mast cells
1196	ICAM1	Mast cells
1197	CCT2	Mast cells
1198	DEGS1	Mast cells
1199	CPA3	Mast cells
1200	ACTG1	Mast cells
1201	SEC11A	Mast cells
1202	MTPN	Mast cells
1203	TXNDC17	Mast cells
1204	LEO1	Mast cells
1205	CCT4	Mast cells
1206	STIP1	Mast cells
1207	SFPQ	Mast cells
1208	GTF2B	Mast cells
1209	MAP1LC3B	Mast cells
1210	TNFAIP3	Mast cells
1211	HNRNPAB	Mast cells
1212	PJA2	Mast cells
1213	AES	Mast cells
1214	MT-ND4L	Mast cells
1215	MT-ND5	Mast cells
1216	HSPA5	Mast cells
1217	SNHG12	Mast cells
1218	TMEM176B	Mast cells
1219	MSN	Mast cells
1220	SQLE	Mast cells
1221	NFKBID	Mast cells
1222	JAK1	Mast cells
1223	H2AFZ	Mast cells
1224	PRPF40A	Mast cells
1225	TIPRL	Mast cells
1226	MT-CO2	Mast cells
1227	ARL5B	Mast cells
1228	ATP5G3	Mast cells
1229	EIF3K	Mast cells
1230	SRI	Mast cells
1231	DDX17	Mast cells
1232	CWC25	Mast cells
1233	SP100	Mast cells
1234	CBR1	Mast cells
1235	SURF6	Mast cells
1236	LAPTM4A	Mast cells
1237	PPP1R15B	Mast cells
1238	MT2A	Mast cells
1239	EIF3E	Mast cells
1240	RBM23	Mast cells
1241	CTDNEP1	Mast cells
1242	ZC3HAV1	Mast cells
1243	UBE2M	Mast cells
1244	ALKBH7	Mast cells
1245	RAC2	Mast cells
1246	MPC2	Mast cells
1247	IAH1	Mast cells
1248	EMD	Mast cells
1249	PARP1	Mast cells
1250	LMO4	Mast cells
1251	RPL5	Mast cells
1252	MIR24-2	Mast cells
1253	IER3	Mast cells
1254	RBM6	Mast cells
1255	TXNDC15	Mast cells
1256	TRIP11	Mast cells
1257	PAK2	Mast cells
1258	PRMT10	Mast cells
1259	CHCHD10	Mast cells
1260	NEAT1	Mast cells
1261	HADHA	Mast cells
1262	DNAJC15	Mast cells
1263	CMA1	Mast cells
1264	HS6ST1	Mast cells
1265	NOL7	Mast cells
1266	RAB32	Mast cells
1267	HMGCS1	Mast cells
1268	ANKRD12	Mast cells
1269	LLPH	Mast cells
1270	PFDN5	Mast cells
1271	CACYBP	Mast cells
1272	YBX3	Mast cells
1273	FNBP1	Mast cells
1274	CD46	Mast cells
1275	RNF145	Mast cells
1276	EMC7	Mast cells
1277	RHOQ	Mast cells
1278	RPL27	Mast cells
1279	GTF3C6	Mast cells
1280	SLC38A2	Mast cells
1281	IL13	Mast cells
1282	PPP1R14B	Mast cells
1283	DNAJC1	Mast cells
1284	NR4A3	Mast cells
1285	NCOR1	Mast cells
1286	SOD2	Mast cells
1287	SEC61B	Mast cells
1288	BRD7	Mast cells
1289	RP11-773D16.1	Mast cells
1290	CLK1	Mast cells
1291	PSME2	Mast cells
1292	RPL18	Mast cells
1293	ITGB1	Mast cells
1294	SPINT2	Mast cells
1295	TOP1	Mast cells
1296	ZBTB7A	Mast cells
1297	ARF1	Mast cells
1298	PSMB9	Mast cells
1299	RPL38	Mast cells
1300	PDIA6	Mast cells
1301	RPF2	Mast cells
1302	CHD4	Mast cells
1303	PCBD1	Mast cells
1304	CCDC71L	Mast cells
1305	MYL12B	Mast cells
1306	CREG1	Mast cells
1307	ATP1A1	Mast cells
1308	RSBN1L	Mast cells
1309	IER5	Mast cells
1310	DYNC1I2	Mast cells
1311	ATP5J	Mast cells
1312	ZFP36L2	Mast cells
1313	ANKRD37	Mast cells
1314	ERP29	Mast cells
1315	SDF2L1	Mast cells
1316	RP11-347P5.1	Mast cells
1317	NUCB2	Mast cells
1318	TRA2B	Mast cells
1319	VPS13C	Mast cells
1320	CCT7	Mast cells
1321	TPR	Mast cells
1322	UTS2	Mast cells
1323	SOCS1	Mast cells
1324	RBM22	Mast cells
1325	PRKDC	Mast cells
1326	ROCK1	Mast cells
1327	SNX6	Mast cells
1328	NDUFC2	Mast cells
1329	STK17A	Mast cells
1330	DDIT4	Mast cells
1331	HN1	Mast cells
1332	EGR3	Mast cells
1333	HLA-E	Mast cells
1334	MRPS31	Mast cells
1335	SNHG7	Mast cells
1336	SH3GLB1	Mast cells
1337	ATF3	Mast cells
1338	SEC62	Mast cells
1339	RPS5	Mast cells
1340	BCLAF1	Mast cells
1341	UBB	Mast cells
1342	P4HA1	Mast cells
1343	EMC2	Mast cells
1344	NDUFAB1	Mast cells
1345	ZNF106	Mast cells
1346	PSTPIP2	Mast cells
1347	GCC2	Mast cells
1348	RGS13	Mast cells
1349	HERPUD1	Mast cells
1350	WAS	Mast cells
1351	BCL7C	Mast cells
1352	PNPLA8	Mast cells
1353	NXT1	Mast cells
1354	PIK3R1	Mast cells
1355	TPT1	Cycling cells
1356	EEF1A1	Cycling cells
1357	RPL13A	Cycling cells
1358	GNAS	Cycling cells
1359	RPL21	Cycling cells
1360	RPS21	Cycling cells
1361	RPL30	Cycling cells
1362	RPL37	Cycling cells
1363	RPL7	Cycling cells
1364	RPL10	Cycling cells
1365	RPL31	Cycling cells
1366	RPS4Y1	Cycling cells
1367	RPS19	Cycling cells
1368	ACTG1	Cycling cells
1369	RPL7A	Cycling cells
1370	SNORA76	Cycling cells
1371	HIST1H3D	Cycling cells
1372	MT-ND3	Cycling cells
1373	ARPC3	Cycling cells
1374	RPL27A	Cycling cells
1375	UBE2S	Cycling cells
1376	GNAI2	Cycling cells
1377	NSA2	Cycling cells
1378	EEF1D	Cycling cells
1379	HIST1H4C	Cycling cells
1380	PHGR1	Cycling cells
1381	HIST1H1B	Cycling cells
1382	PPP1R14B	Cycling cells
1383	MT-ATP6	Cycling cells
1384	EEF1B2	Cycling cells
1385	LDHA	Cycling cells
1386	RHOA	Cycling cells
1387	CBX3	Cycling cells
1388	PPA1	Cycling cells
1389	HLA-DQA1	Cycling cells
1390	MTRNR2L12	Cycling cells
1391	LCP1	Cycling cells
1392	HLA-DPB1	Cycling cells
1393	MYL12B	Cycling cells
1394	MAP2K2	Cycling cells
1395	VIM	Cycling cells
1396	RP11-347P5.1	Cycling cells
1397	HSPA8	Cycling cells
1398	RBMX	Cycling cells
1399	TMED2	Cycling cells
1400	LAP3	Cycling cells
1401	GMNN	Cycling cells
1402	TAF10	Cycling cells
1403	HIST1H3B	Cycling cells
1404	TUBB2B	Cycling cells
1405	HIST1H1C	Cycling cells
1406	ARPC1B	Cycling cells
1407	SLC25A3	Cycling cells
1408	ALYREF	Cycling cells
1409	PSMA5	Cycling cells
1410	HIST1H4D	Cycling cells
1411	SRSF9	Cycling cells
1412	HNRNPD	Cycling cells
1413	HLA-DPA1	Cycling cells
1414	MAGOH	Cycling cells
1415	SNRPF	Cycling cells
1416	MBD2	Cycling cells
1417	TOMM20	Cycling cells
1418	HIST1H1D	Cycling cells
1419	EIF2S2	Cycling cells
1420	CALM2	Cycling cells
1421	ANXA5	Cycling cells
1422	CAPZA1	Cycling cells
1423	PSMD14	Cycling cells
1424	VEGFB	Cycling cells
1425	FXR1	Cycling cells
1426	HIST1H1E	Cycling cells
1427	TOP2A	Cycling cells
1428	MALAT1	Cycling cells
1429	HIST1H2AG	Cycling cells
1430	CDC42	Cycling cells
1431	ENO1	Cycling cells
1432	AIP	Cycling cells
1433	EFHD2	Cycling cells
1434	TPT1	DC2 CD1D-
1435	GPR183	DC2 CD1D-
1436	JUNB	DC2 CD1D-
1437	RPL13A	DC2 CD1D-
1438	RPL31	DC2 CD1D-
1439	NR4A2	DC2 CD1D-
1440	FOS	DC2 CD1D-
1441	C1orf56	DC2 CD1D-
1442	SGK1	DC2 CD1D-
1443	GNAS	DC2 CD1D-
1444	DUSP2	DC2 CD1D-
1445	IFI30	DC2 CD1D-
1446	FTL	DC2 CD1D-
1447	HNRNPH1	DC2 CD1D-
1448	CD74	DC2 CD1D-
1449	RGS1	DC2 CD1D-
1450	RPL30	DC2 CD1D-
1451	ZFP36	DC2 CD1D-
1452	TMED2	DC2 CD1D-
1453	WTAP	DC2 CD1D-
1454	RGS2	DC2 CD1D-
1455	CXCR4	DC2 CD1D-
1456	MDM4	DC2 CD1D-
1457	ZNF331	DC2 CD1D-
1458	RPL21	DC2 CD1D-
1459	SRGN	DC2 CD1D-
1460	ATF3	DC2 CD1D-
1461	DUSP1	DC2 CD1D-
1462	FOSB	DC2 CD1D-
1463	EVI2A	DC2 CD1D-
1464	SPG21	DC2 CD1D-
1465	ACTG1	DC2 CD1D-
1466	RPS21	DC2 CD1D-
1467	TPT1	B cells AICDA LRMP
1468	RPL13A	B cells AICDA LRMP
1469	ACTG1	B cells AICDA LRMP
1470	GNAS	B cells AICDA LRMP
1471	RPL21	B cells AICDA LRMP
1472	MT-ND3	B cells AICDA LRMP
1473	EEF1A1	B cells AICDA LRMP
1474	MT-ATP6	B cells AICDA LRMP
1475	RPL37	B cells AICDA LRMP
1476	NSA2	B cells AICDA LRMP
1477	RPL10	B cells AICDA LRMP
1478	CPNE5	B cells AICDA LRMP
1479	BASP1	B cells AICDA LRMP
1480	MT-CO3	B cells AICDA LRMP
1481	RPL7	B cells AICDA LRMP
1482	MTRNR2L12	B cells AICDA LRMP
1483	MT-CO2	B cells AICDA LRMP
1484	ARPC3	B cells AICDA LRMP
1485	JUND	B cells AICDA LRMP
1486	RPL7A	B cells AICDA LRMP
1487	HNRNPM	B cells AICDA LRMP
1488	RPL30	B cells AICDA LRMP
1489	LCP1	B cells AICDA LRMP
1490	SNORA76	B cells AICDA LRMP
1491	MT-ND1	B cells AICDA LRMP
1492	NACA	B cells AICDA LRMP
1493	CBX3	B cells AICDA LRMP
1494	MYL12B	B cells AICDA LRMP
1495	GDI2	B cells AICDA LRMP
1496	MBD4	B cells AICDA LRMP
1497	CD81	B cells AICDA LRMP
1498	IGLL5	B cells AICDA LRMP
1499	RPS21	B cells AICDA LRMP
1500	EIF2S2	B cells AICDA LRMP
1501	SSBP1	B cells AICDA LRMP
1502	RPS20	B cells AICDA LRMP
1503	HLA-DRB5	B cells AICDA LRMP
1504	XRCC5	B cells AICDA LRMP
1505	RPS19	B cells AICDA LRMP
1506	ATP5B	B cells AICDA LRMP
1507	MYL12A	B cells AICDA LRMP
1508	MAP2K2	B cells AICDA LRMP
1509	RPS6	B cells AICDA LRMP
1510	FAM107B	B cells AICDA LRMP
1511	RPL34	B cells AICDA LRMP
1512	SLC25A5	B cells AICDA LRMP
1513	HSP90AA1	B cells AICDA LRMP
1514	GNAI2	B cells AICDA LRMP
1515	TLN1	B cells AICDA LRMP
1516	RPL27A	B cells AICDA LRMP
1517	SRSF7	B cells AICDA LRMP
1518	CD74	B cells AICDA LRMP
1519	TOMM20	B cells AICDA LRMP
1520	SRSF9	B cells AICDA LRMP
1521	LMO2	B cells AICDA LRMP
1522	TAPBP	B cells AICDA LRMP
1523	PTGES3	B cells AICDA LRMP
1524	TCF4	B cells AICDA LRMP
1525	PHB2	B cells AICDA LRMP
1526	NMT1	B cells AICDA LRMP
1527	CD48	B cells AICDA LRMP
1528	C1orf63	B cells AICDA LRMP
1529	SYAP1	B cells AICDA LRMP
1530	ATP5F1	B cells AICDA LRMP
1531	ATP5J	B cells AICDA LRMP
1532	BOD1L1	B cells AICDA LRMP
1533	GRB2	B cells AICDA LRMP
1534	7SK-ENSG00000260682	B cells AICDA LRMP
1535	PTPRC	B cells AICDA LRMP
1536	SNRPF	B cells AICDA LRMP
1537	YWHAB	B cells AICDA LRMP
1538	HLA-DPA1	B cells AICDA LRMP
1539	ARPC2	B cells AICDA LRMP
1540	PNN	B cells AICDA LRMP
1541	PSMA5	B cells AICDA LRMP
1542	C14orf166	B cells AICDA LRMP
1543	TAF10	B cells AICDA LRMP
1544	MBD2	B cells AICDA LRMP
1545	CYB561A3	B cells AICDA LRMP
1546	RBMX	B cells AICDA LRMP
1547	NDUFA12	B cells AICDA LRMP
1548	H2AFV	B cells AICDA LRMP
1549	CCT2	B cells AICDA LRMP
1550	RPS29	B cells AICDA LRMP
1551	AES	B cells AICDA LRMP
1552	SPIB	B cells AICDA LRMP
1553	BLNK	B cells AICDA LRMP
1554	CLIC1	B cells AICDA LRMP
1555	CAP1	B cells AICDA LRMP
1556	S100A10	B cells AICDA LRMP
1557	SYK	B cells AICDA LRMP
1558	EIF3G	B cells AICDA LRMP
1559	HSPD1	B cells AICDA LRMP
1560	UBXN1	B cells AICDA LRMP
1561	RPL22	B cells AICDA LRMP
1562	RAC2	B cells AICDA LRMP
1563	ATP5A1	B cells AICDA LRMP
1564	RPL31	B cells AICDA LRMP
1565	TPM3	B cells AICDA LRMP
1566	RPS15	B cells AICDA LRMP
1567	RPS10	B cells AICDA LRMP
1568	COX7A2L	B cells AICDA LRMP
1569	SNRPD3	B cells AICDA LRMP
1570	CTSZ	B cells AICDA LRMP
1571	C1QBP	B cells AICDA LRMP
1572	ANKRD12	B cells AICDA LRMP
1573	ATP5O	B cells AICDA LRMP
1574	SP100	B cells AICDA LRMP
1575	HDDC2	B cells AICDA LRMP
1576	PEBP1	B cells AICDA LRMP
1577	TMBIM6	B cells AICDA LRMP
1578	CTA-250D10.23	B cells AICDA LRMP
1579	TNFRSF13C	B cells AICDA LRMP
1580	MT-CO1	B cells AICDA LRMP
1581	SSB	B cells AICDA LRMP
1582	SYF2	B cells AICDA LRMP
1583	HVCN1	B cells AICDA LRMP
1584	CD2BP2	B cells AICDA LRMP
1585	CD37	B cells AICDA LRMP
1586	STK17A	B cells AICDA LRMP
1587	AKAP13	B cells AICDA LRMP
1588	NHP2L1	B cells AICDA LRMP
1589	NDUFC1	B cells AICDA LRMP
1590	SNHG7	B cells AICDA LRMP
1591	BTK	B cells AICDA LRMP
1592	VDAC1	B cells AICDA LRMP
1593	CCT5	B cells AICDA LRMP
1594	EIF3I	B cells AICDA LRMP
1595	EIF1B	B cells AICDA LRMP
1596	EAF2	B cells AICDA LRMP
1597	SF3B1	B cells AICDA LRMP
1598	TXNL1	B cells AICDA LRMP
1599	NOL7	B cells AICDA LRMP
1600	NUCKS1	B cells AICDA LRMP
1601	RPL13A	Macrophages
1602	TMSB4X	Macrophages
1603	RPL21	Macrophages
1604	HLA-DRB5	Macrophages
1605	RPL27A	Macrophages
1606	RPL31	Macrophages
1607	RPL7	Macrophages
1608	TPT1	Macrophages
1609	FOS	Macrophages
1610	ISG15	Macrophages
1611	RPL10	Macrophages
1612	HLA-B	Macrophages
1613	CREM	Macrophages
1614	RPS20	Macrophages
1615	RPS15A	Macrophages
1616	RPLP2	Macrophages
1617	CTSZ	Macrophages
1618	RPL23A	Macrophages
1619	RPL34	Macrophages
1620	RPS15	Macrophages
1621	CTSC	Macrophages
1622	CCL3	Macrophages
1623	GNAS	Macrophages
1624	RPL23	Macrophages
1625	MT-ND2	Macrophages
1626	NAP1L1	Macrophages
1627	IFI6	Macrophages
1628	HLA-DPA1	Macrophages
1629	RPS6	Macrophages
1630	RPL17	Macrophages
1631	DUSP1	Macrophages
1632	RGS1	Macrophages
1633	ACTG1	Macrophages
1634	EIF3E	Macrophages
1635	RGS2	Macrophages
1636	SLC25A5	Macrophages
1637	CHMP1B	Macrophages
1638	ZFP36	Macrophages
1639	MT-ATP6	Macrophages
1640	CTSB	Macrophages
1641	HLA-DQA2	Macrophages
1642	FUCA1	Macrophages
1643	CTSS	Macrophages
1644	CD81	Macrophages
1645	JUNB	Macrophages
1646	DEFA5	Macrophages
1647	BRI3	Macrophages
1648	C1QC	Macrophages
1649	RPS21	Macrophages
1650	FGL2	Macrophages
1651	MT1X	Macrophages
1652	HLA-DQA1	Macrophages
1653	SNRPD2	Macrophages
1654	CALM2	Macrophages
1655	BTG1	Macrophages
1656	LCP1	Macrophages
1657	RP11-347P5.1	DC1
1658	MIR142	DC1
1659	FAM53C	DC1
1660	FOS	DC1
1661	IER2	DC1
1662	DUSP2	DC1
1663	RGS2	DC1
1664	ST3GAL1	DC1
1665	TMX1	DC1
1666	ENPP1	DC1
1667	MT-ND4L	DC1
1668	CREBRF	DC1
1669	RASGEF1B	DC1
1670	MGAT1	DC1
1671	FNIP2	DC1
1672	THAP9-AS1	DC1
1673	DUSP1	DC1
1674	SGK1	DC1
1675	CCNL1	DC1
1676	BTG1	DC1
1677	JUNB	DC1
1678	ARL5B	DC1
1679	CD83	DC1
1680	ERO1LB	DC1
1681	KLC1	DC1
1682	DDIT3	DC1
1683	ZFP36	DC1
1684	EGR1	DC1
1685	NEAT1	DC1
1686	BTG2	DC1
1687	PMAIP1	DC1
1688	TACSTD2	DC1
1689	IER5	DC1
1690	EI24	DC1
1691	KMT2E	DC1
1692	RNF149	DC1
1693	AP3S1	DC1
1694	SCO2	DC1
1695	KLF6	DC1
1696	ATP1B1	DC1
1697	HIST1H2AC	DC1
1698	LBR	DC1
1699	RAB11FIP1	DC1
1700	ZFP36L1	DC1
1701	GPBP1	DC1
1702	PPP1R15A	DC1
1703	CD164	DC1
1704	CHD6	DC1
1705	PIM2	DC1
1706	FGD2	DC1
1707	TMBIM4-ENSG00000155957	DC1
1708	IFI30	DC1
1709	NR4A1	DC1
1710	ITGB1	DC1
1711	SLC38A2	DC1
1712	TMEM123	DC1
1713	EVI2A	DC1
1714	CCSER1	DC1
1715	HSD17B11	DC1
1716	ICAM1	DC1
1717	MYADM	DC1
1718	ATP1A1	DC1
1719	NET1	DC1
1720	VCAM1	DC1
1721	CXCR4	DC1
1722	SLC8A1	DC1
1723	PIM3	DC1
1724	CMTM6	DC1
1725	GLS	DC1
1726	CST3	DC1
1727	ATF3	DC1
1728	SPAG9	DC1
1729	PHIP	DC1
1730	SFPQ	DC1
1731	JUN	DC1
1732	NUDT19	DC1
1733	HNRNPH1	DC1
1734	TPT1	DC1
1735	NRARP	DC1
1736	CD69	DC1
1737	C6orf62	DC1
1738	DUSP4	DC1
1739	NDUFB9	DC1
1740	PHGR1	DC1
1741	NABP1	DC1
1742	CFLAR	DC1
1743	ACBD3	DC1
1744	ZC3H11A	DC1
1745	TMEM50A	DC1
1746	LPP	DC1
1747	GPR183	DC1
1748	HOTAIRM1	DC1
1749	RPL37	DC1
1750	CD74	DC1
1751	MT-ND5	DC1
1752	RNASET2	DC1
1753	PCNP	DC1
1754	HERPUD1	DC1
1755	FOSB	DC1
1756	C7orf55	DC1
1757	GSTT1	DC1
1758	SLAMF7	DC1
1759	GOLIM4	DC1
1760	TSPAN8	DC1
1761	CBX6	DC1
1762	ATP2A2	DC1
1763	M6PR	DC1
1764	REEP3	DC1
1765	HLA-DRB1	DC1
1766	TPGS2	DC1
1767	TANK	DC1
1768	SRGN	DC1
1769	SDHA	DC1
1770	CHMP1B	DC1
1771	ACER3	DC1
1772	JMJD1C	DC1
1773	ARF6	DC1
1774	HNRNPA0	DC1
1775	CAPZA1	DC1
1776	ATF4	DC1
1777	PDCD4	DC1
1778	TMEM66	DC1
1779	MT-ND2	DC1
1780	RPL37A	DC1
1781	LRPAP1	DC1
1782	PPIF	DC1
1783	LRRFIP1	DC1
1784	PPP1CC	DC1
1785	ZC3HAV1	DC1
1786	MORF4L1	DC1
1787	EIF4A2	DC1
1788	MRPS11	DC1
1789	TMED2	DC1
1790	CHORDC1	DC1
1791	BSG	DC1
1792	PPDPF	DC1
1793	IREB2	DC1
1794	CIRBP	DC1
1795	RBM39	DC1
1796	TET2	DC1
1797	OAT	DC1
1798	GM2A	DC1
1799	FBXL12	DC1
1800	SERTAD3	DC1
1801	GADD45B	DC1
1802	OGFR	DC1
1803	MRPL2	DC1
1804	MTDH	DC1
1805	HLA-DMB	DC1
1806	MRPS21	DC1
1807	PSMA4	DC1
1808	OFD1	DC1
1809	PTPRC	DC1
1810	PPP1CB	DC1
1811	MALAT1	DC1
1812	MT-CO1	DC1
1813	RSRC2	DC1
1814	WHAMM	DC1
1815	KRTCAP2	DC1
1816	EIF5	DC1
1817	CALR	DC1
1818	HLA-DQB1	DC1
1819	NAP1L1	DC1
1820	SSR2	DC1
1821	B2M	DC1
1822	HSPB1	DC1
1823	ARL4C	DC1
1824	IL8	DC1
1825	CD40	DC1
1826	LAMP2	DC1
1827	ALCAM	DC1
1828	DNAJB1	DC1
1829	ACTG1	DC1
1830	CDC42	DC1
1831	MT-ND1	DC1
1832	MT-CO2	DC1
1833	ATP5E	DC1
1834	CRIP1	DC1
1835	HSPA5	DC1
1836	BAG3	DC1
1837	GPR171	DC1
1838	C19orf24	DC1
1839	TMEM179B	DC1
1840	CST7	DC1
1841	RPL30	DC1
1842	AIMP1	DC1
1843	HSPA1B	DC1
1844	RPL7A	DC1
1845	HSPH1	DC1
1846	MEAF6	DC1
1847	PTK2	DC1
1848	RPS29	DC1
1849	PNOC	DC1
1850	SERPINB9	DC1
1851	MT-ND4	DC1
1852	RPS21	DC1
1853	HLA-A	DC1
1854	MCL1	DC1
1855	ARPC4	DC1
1856	LYZ	DC1
1857	DDX5	DC1
1858	CKS2	DC1
1859	DUSP5	DC1
1860	HLA-B	DC1
1861	FABP6	DC1
1862	NCL	DC1
1863	IFNL1	DC1
1864	MT-CYB	DC1
1865	HLA-F	DC1
1866	PSMB10	DC1
1867	HLA-C	DC1
1868	RASSF3	DC1
1869	HCFC1R1	DC1
1870	SQSTM1	DC1
1871	KIN	DC1
1872	WDR83OS	DC1
1873	CPT1A	DC1
1874	RPL13A	Macrophages CCL3 CCL4
1875	RPL27A	Macrophages CCL3 CCL4
1876	RPS15	Macrophages CCL3 CCL4
1877	RPL10	Macrophages CCL3 CCL4
1878	RPS2	Macrophages CCL3 CCL4
1879	RPL31	Macrophages CCL3 CCL4
1880	RPL35	Macrophages CCL3 CCL4
1881	RPS27	Macrophages CCL3 CCL4
1882	RPLP2	Macrophages CCL3 CCL4
1883	RPS18	Macrophages CCL3 CCL4
1884	RPS9	Macrophages CCL3 CCL4
1885	RPL23A	Macrophages CCL3 CCL4
1886	RPS4Y1	Macrophages CCL3 CCL4
1887	RPL18A	Macrophages CCL3 CCL4
1888	RPS15A	Macrophages CCL3 CCL4
1889	GLTSCR2	Macrophages CCL3 CCL4
1890	PHGR1	Macrophages CCL3 CCL4
1891	RPS16	Macrophages CCL3 CCL4
1892	RPS6	Macrophages CCL3 CCL4
1893	RPL21	Macrophages CCL3 CCL4
1894	RPL36	Macrophages CCL3 CCL4
1895	RPS25	Macrophages CCL3 CCL4
1896	RP11-347P5.1	Macrophages CCL3 CCL4
1897	RPL23	Macrophages CCL3 CCL4
1898	RPL13	Macrophages CCL3 CCL4
1899	RPL26	Macrophages CCL3 CCL4
1900	RPL32	Macrophages CCL3 CCL4
1901	RPS5	Macrophages CCL3 CCL4
1902	RPS20	Macrophages CCL3 CCL4
1903	RPS3	Macrophages CCL3 CCL4
1904	RPS19	Macrophages CCL3 CCL4
1905	APOA1	Macrophages CCL3 CCL4
1906	RPL41	Macrophages CCL3 CCL4
1907	TYROBP	Macrophages CCL3 CCL4
1908	UBA52	Macrophages CCL3 CCL4
1909	RPL34	Macrophages CCL3 CCL4
1910	HLA-DRB5	Macrophages CCL3 CCL4
1911	RPL11	Macrophages CCL3 CCL4
1912	RPS14	Macrophages CCL3 CCL4
1913	RPL39	Macrophages CCL3 CCL4
1914	FABP6	Macrophages CCL3 CCL4
1915	SLC25A6	Macrophages CCL3 CCL4
1916	RPL15	Macrophages CCL3 CCL4
1917	RPL7	Macrophages CCL3 CCL4
1918	LYZ	Macrophages CCL3 CCL4
1919	RPL10A	Macrophages CCL3 CCL4
1920	CST3	Macrophages CCL3 CCL4
1921	AXL	Macrophages CCL3 CCL4
1922	RPS11	Macrophages CCL3 CCL4
1923	RPL27	Macrophages CCL3 CCL4
1924	RPL3	Macrophages CCL3 CCL4
1925	RPL4	Macrophages CCL3 CCL4
1926	EEF2	Macrophages CCL3 CCL4
1927	RPL29	Macrophages CCL3 CCL4
1928	MT-ND4	Macrophages CCL3 CCL4
1929	GNB2L1	Macrophages CCL3 CCL4
1930	EEF1D	Macrophages CCL3 CCL4
1931	RPL38	Macrophages CCL3 CCL4
1932	CCL3L1	Macrophages CCL3 CCL4
1933	RPL35A	Macrophages CCL3 CCL4
1934	MIR142	Macrophages CCL3 CCL4
1935	RPL8	Macrophages CCL3 CCL4
1936	RPS29	Macrophages CCL3 CCL4
1937	CTSC	Macrophages CCL3 CCL4
1938	RPS8	Macrophages CCL3 CCL4
1939	RPL18	Macrophages CCL3 CCL4
1940	HLA-B	Macrophages CCL3 CCL4
1941	RPL17	Macrophages CCL3 CCL4
1942	FABP1	Macrophages CCL3 CCL4
1943	HLA-DQA2	Macrophages CCL3 CCL4
1944	RP11-1143G9.4	Macrophages CCL3 CCL4
1945	EDF1	Macrophages CCL3 CCL4
1946	RPL36A	Macrophages CCL3 CCL4
1947	S100A6	Macrophages CCL3 CCL4
1948	RPSA	Macrophages CCL3 CCL4
1949	CFD	Macrophages CCL3 CCL4
1950	TSPYL1	Macrophages CCL3 CCL4
1951	RPS10	Macrophages CCL3 CCL4
1952	NAP1L1	Macrophages CCL3 CCL4
1953	EIF3E	Macrophages CCL3 CCL4
1954	HSP90AA1	Macrophages CCL3 CCL4
1955	PPDPF	Macrophages CCL3 CCL4
1956	DNAJA1	Macrophages CCL3 CCL4
1957	HSPA1A	Macrophages CCL3 CCL4
1958	MT-ND2	Macrophages CCL3 CCL4
1959	VMO1	Macrophages CCL3 CCL4
1960	HMGN1	Macrophages CCL3 CCL4
1961	MRPL54	Macrophages CCL3 CCL4
1962	CPVL	Macrophages CCL3 CCL4
1963	CRIP1	Macrophages CCL3 CCL4
1964	CTSB	Macrophages CCL3 CCL4
1965	LGALS2	Macrophages CCL3 CCL4
1966	C1orf63	Macrophages CCL3 CCL4
1967	XIST	Macrophages CCL3 CCL4
1968	HSP90AB1	Macrophages CCL3 CCL4
1969	MIF	Macrophages CCL3 CCL4
1970	ACTG1	Macrophages CCL3 CCL4
1971	C1orf56	Macrophages CCL3 CCL4
1972	CHP1	Macrophages CCL3 CCL4
1973	JUND	Macrophages CCL3 CCL4
1974	GNAS	Macrophages CCL3 CCL4
1975	CTSZ	Macrophages CCL3 CCL4
1976	MT1E	Macrophages CCL3 CCL4
1977	DNAJB1	Macrophages CCL3 CCL4
1978	HSPA1B	Macrophages CCL3 CCL4
1979	MTRNR2L12	Macrophages CCL3 CCL4
1980	HSP90B1	Macrophages CCL3 CCL4
1981	POLR2J	Macrophages CCL3 CCL4
1982	MT1G	Macrophages CCL3 CCL4
1983	LAP3	Macrophages CCL3 CCL4
1984	MIR142	Mature DCs
1985	PHGR1	Mature DCs
1986	CXCR4	Mature DCs
1987	IER2	Mature DCs
1988	MIR181A1HG	Mature DCs
1989	NCCRP1	Mature DCs
1990	NEAT1	Mature DCs
1991	PNISR	Mature DCs
1992	RP11-138A9.2	Mature DCs
1993	KLF6	Mature DCs
1994	FOS	Mature DCs
1995	ZFP36	Mature DCs
1996	XPC	Mature DCs
1997	DUSP1	Mature DCs
1998	PSEN2	Mature DCs
1999	CLLU1OS	Mature DCs
[truncated: 2,883 more rows]

## Sheet: Epithelial ileum signatures
	Gene	Term
1	GUCA2A	Enterocytes TMIGD1 MEP1A
2	MT2A	Enterocytes TMIGD1 MEP1A
3	MT1H	Enterocytes TMIGD1 MEP1A
4	MT1G	Enterocytes TMIGD1 MEP1A
5	MT1X	Enterocytes TMIGD1 MEP1A
6	MT1E	Enterocytes TMIGD1 MEP1A
7	PPDPF	Enterocytes TMIGD1 MEP1A
8	CRIP1	Enterocytes TMIGD1 MEP1A
9	ISG15	Enterocytes TMIGD1 MEP1A
10	PRAP1	Enterocytes TMIGD1 MEP1A
11	ADIRF	Enterocytes TMIGD1 MEP1A
12	IFI6	Enterocytes TMIGD1 MEP1A
13	MT1F	Enterocytes TMIGD1 MEP1A
14	GUCA2B	Enterocytes TMIGD1 MEP1A
15	NEAT1	Enterocytes TMIGD1 MEP1A
16	IER2	Enterocytes TMIGD1 MEP1A
17	CDKN2B-AS1	Enterocytes TMIGD1 MEP1A
18	FOS	Enterocytes TMIGD1 MEP1A
19	DUSP1	Enterocytes TMIGD1 MEP1A
20	JUNB	Enterocytes TMIGD1 MEP1A
21	MT1M	Enterocytes TMIGD1 MEP1A
22	RP11-665N17.4	Enterocytes TMIGD1 MEP1A
23	VKORC1	Enterocytes TMIGD1 MEP1A
24	RPL31	Enterocytes TMIGD1 MEP1A
25	ZFP36	Enterocytes TMIGD1 MEP1A
26	CCNL1	Enterocytes TMIGD1 MEP1A
27	CHMP4B	Enterocytes TMIGD1 MEP1A
28	TMSB4X	Enterocytes TMIGD1 MEP1A
29	RPL27A	Enterocytes TMIGD1 MEP1A
30	DPEP1	Enterocytes TMIGD1 MEP1A
31	SLC20A1	Enterocytes TMIGD1 MEP1A
32	EGR1	Enterocytes TMIGD1 MEP1A
33	RPL13A	Enterocytes TMIGD1 MEP1A
34	AMN	Enterocytes TMIGD1 MEP1A
35	MT-ND6	Enterocytes TMIGD1 MEP1A
36	TCN2	Enterocytes TMIGD1 MEP1A
37	GADD45B	Enterocytes TMIGD1 MEP1A
38	PPP1R15A	Enterocytes TMIGD1 MEP1A
39	ID1	Enterocytes TMIGD1 MEP1A
40	HSD17B11	Enterocytes TMIGD1 MEP1A
41	TSPAN8	Enterocytes TMIGD1 MEP1A
42	SEPW1	Enterocytes TMIGD1 MEP1A
43	ATF3	Enterocytes TMIGD1 MEP1A
44	VMP1	Enterocytes TMIGD1 MEP1A
45	C11orf31	Enterocytes TMIGD1 MEP1A
46	MALAT1	Enterocytes TMIGD1 MEP1A
47	N4BP2L2	Enterocytes TMIGD1 MEP1A
48	JUN	Enterocytes TMIGD1 MEP1A
49	CLDN4	Enterocytes TMIGD1 MEP1A
50	ALDOB	Enterocytes TMIGD1 MEP1A
51	HIST1H1C	Enterocytes TMIGD1 MEP1A
52	TOMM7	Enterocytes TMIGD1 MEP1A
53	MT-ND4L	Enterocytes TMIGD1 MEP1A
54	ID3	Enterocytes TMIGD1 MEP1A
55	LGALS2	Enterocytes TMIGD1 MEP1A
56	FAM132A	Enterocytes TMIGD1 MEP1A
57	RPS4Y1	Enterocytes TMIGD1 MEP1A
58	MIR24-2	Enterocytes TMIGD1 MEP1A
59	MX1	Enterocytes TMIGD1 MEP1A
60	CPO	Enterocytes TMIGD1 MEP1A
61	GPR160	Enterocytes TMIGD1 MEP1A
62	LEAP2	Enterocytes TMIGD1 MEP1A
63	MDK	Enterocytes TMIGD1 MEP1A
64	TMEM141	Enterocytes TMIGD1 MEP1A
65	HBEGF	Enterocytes TMIGD1 MEP1A
66	ARL4A	Enterocytes TMIGD1 MEP1A
67	ENTPD8	Enterocytes TMIGD1 MEP1A
68	TMEM59	Enterocytes TMIGD1 MEP1A
69	SULT1A2	Enterocytes TMIGD1 MEP1A
70	C9orf24	Enterocytes TMIGD1 MEP1A
71	FABP6	Enterocytes TMIGD1 MEP1A
72	MT-ND2	Enterocytes TMIGD1 MEP1A
73	CEBPB	Enterocytes TMIGD1 MEP1A
74	EEF1A1	Enterocytes TMIGD1 MEP1A
75	PCK1	Enterocytes TMIGD1 MEP1A
76	COX6A1	Enterocytes TMIGD1 MEP1A
77	DDIT3	Enterocytes TMIGD1 MEP1A
78	HLA-DRB5	Enterocytes TMIGD1 MEP1A
79	H3F3B	Enterocytes TMIGD1 MEP1A
80	NR0B2	Enterocytes TMIGD1 MEP1A
81	S100A10	Enterocytes TMIGD1 MEP1A
82	RBP2	Enterocytes TMIGD1 MEP1A
83	MT-CYB	Enterocytes TMIGD1 MEP1A
84	CLDN3	Enterocytes TMIGD1 MEP1A
85	IFI27	Enterocytes TMIGD1 MEP1A
86	ZG16	Enterocytes TMIGD1 MEP1A
87	APOA1	Enterocytes TMIGD1 MEP1A
88	MT-ND5	Enterocytes TMIGD1 MEP1A
89	REG1A	Enterocytes TMIGD1 MEP1A
90	FXYD3	Enterocytes TMIGD1 MEP1A
91	MT-ATP6	Enterocytes TMIGD1 MEP1A
92	CALM1	Enterocytes TMIGD1 MEP1A
93	GNAS	Enterocytes TMIGD1 MEP1A
94	HLA-DPA1	Enterocytes TMIGD1 MEP1A
95	LCN2	Enterocytes TMIGD1 MEP1A
96	REG1B	Enterocytes TMIGD1 MEP1A
97	H3F3A	Enterocytes TMIGD1 MEP1A
98	DEFA6	Enterocytes TMIGD1 MEP1A
99	MYL12B	Enterocytes TMIGD1 MEP1A
100	S100A11	Enterocytes TMIGD1 MEP1A
101	TMEM238	Enterocytes TMIGD1 MEP1A
102	KRT20	Enterocytes TMIGD1 MEP1A
103	CBR1	Enterocytes TMIGD1 MEP1A
104	ACTG1	Enterocytes TMIGD1 MEP1A
105	TAF10	Enterocytes TMIGD1 MEP1A
106	VIL1	Enterocytes TMIGD1 MEP1A
107	MTRNR2L12	Enterocytes TMIGD1 MEP1A
108	HLA-B	Enterocytes TMIGD1 MEP1A
109	NQO1	Enterocytes TMIGD1 MEP1A
110	HLA-DPB1	Enterocytes TMIGD1 MEP1A
111	RPL13A	Stem cells OLFM4
112	TSPAN8	Stem cells OLFM4
113	RPL27A	Stem cells OLFM4
114	RPL31	Stem cells OLFM4
115	REG1B	Stem cells OLFM4
116	GNAS	Stem cells OLFM4
117	CRIP1	Stem cells OLFM4
118	TFF3	Stem cells OLFM4
119	TMSB4X	Stem cells OLFM4
120	IER2	Stem cells OLFM4
121	REG1A	Stem cells OLFM4
122	SPINK4	Stem cells OLFM4
123	CCL25	Stem cells OLFM4
124	PPDPF	Stem cells OLFM4
125	TMEM238	Stem cells OLFM4
126	DMBT1	Stem cells OLFM4
127	HLA-DRA	Stem cells OLFM4
128	HIST1H4C	Stem cells OLFM4
129	RBP2	Stem cells OLFM4
130	JUNB	Stem cells OLFM4
131	TMED2	Stem cells OLFM4
132	CCNG1	Stem cells OLFM4
133	HSD17B11	Stem cells OLFM4
134	CD164	Stem cells OLFM4
135	MT-ND2	Stem cells OLFM4
136	EIF3E	Stem cells OLFM4
137	JUN	Stem cells OLFM4
138	RPS4Y1	Stem cells OLFM4
139	EEF2	Stem cells OLFM4
140	DUSP1	Stem cells OLFM4
141	CHMP4B	Stem cells OLFM4
142	CLDN4	Stem cells OLFM4
143	CAPZA2	Stem cells OLFM4
144	TOB1	Stem cells OLFM4
145	NEAT1	Stem cells OLFM4
146	FOS	Stem cells OLFM4
147	CDC42EP5	Stem cells OLFM4
148	HMGCS2	Stem cells OLFM4
149	MYH14	Stem cells OLFM4
150	LCN2	Stem cells OLFM4
151	NSA2	Stem cells OLFM4
152	PPP1R15A	Stem cells OLFM4
153	GUCA2A	Stem cells OLFM4
154	APOA1	Stem cells OLFM4
155	CNN3	Stem cells OLFM4
156	MT-ND5	Stem cells OLFM4
157	GUCA2B	Stem cells OLFM4
158	REG3A	Stem cells OLFM4
159	ARPC4	Stem cells OLFM4
160	ALDOB	Stem cells OLFM4
161	FXYD3	Stem cells OLFM4
162	BAX	Stem cells OLFM4
163	CCND2	Stem cells OLFM4
164	RPL22L1	Stem cells OLFM4
165	QARS	Stem cells OLFM4
166	HLA-B	Stem cells OLFM4
167	CBX3	Stem cells OLFM4
168	CTNNB1	Stem cells OLFM4
169	EFHD2	Stem cells OLFM4
170	AP1S1	Stem cells OLFM4
171	SNORA76	Stem cells OLFM4
172	CCL25	Stem cells OLFM4 LGR5
173	RPS26	Stem cells OLFM4 LGR5
174	MRPS33	Stem cells OLFM4 LGR5
175	HSPBP1	Stem cells OLFM4 LGR5
176	REG1A	Stem cells OLFM4 LGR5
177	RBP2	Stem cells OLFM4 LGR5
178	PTPLAD1	Stem cells OLFM4 LGR5
179	CACYBP	Stem cells OLFM4 LGR5
180	HSPE1	Stem cells OLFM4 LGR5
181	RBP2	Epithelial Cycling cells
182	MT1G	Epithelial Cycling cells
183	MT1X	Epithelial Cycling cells
184	RPS4Y1	Epithelial Cycling cells
185	MT2A	Epithelial Cycling cells
186	MT1H	Epithelial Cycling cells
187	HSPE1	Epithelial Cycling cells
188	HN1	Epithelial Cycling cells
189	CCL25	Epithelial Cycling cells
190	RPS27	Epithelial Cycling cells
191	PSMB9	Epithelial Cycling cells
192	HSP90AA1	Epithelial Cycling cells
193	RPS26	Epithelial Cycling cells
194	UBE2C	Epithelial Cycling cells
195	TUBA1B	Epithelial Cycling cells
196	ID1	Epithelial Cycling cells
197	MT1E	Epithelial Cycling cells
198	HIST1H4C	Epithelial Cycling cells
199	MYL12B	Epithelial Cycling cells
200	CDK1	Epithelial Cycling cells
201	FABP2	Epithelial Cycling cells
202	DMBT1	Epithelial Cycling cells
203	MT1M	Epithelial Cycling cells
204	RBP1	Epithelial Cycling cells
205	CENPN	Epithelial Cycling cells
206	IFI27	Epithelial Cycling cells
207	MRPS18A	Epithelial Cycling cells
208	METTL5	Epithelial Cycling cells
209	MTTP	Epithelial Cycling cells
210	ISG15	Epithelial Cycling cells
211	PSME2	Epithelial Cycling cells
212	NDUFAB1	Epithelial Cycling cells
213	HLA-DRB1	Epithelial Cycling cells
214	XIST	Epithelial Cycling cells
215	CENPV	Epithelial Cycling cells
216	SSBP1	Epithelial Cycling cells
217	MTRNR2L12	Epithelial Cycling cells
218	JUN	Goblet cells MUC2 TFF1
219	IER2	Goblet cells MUC2 TFF1
220	PHGR1	Goblet cells MUC2 TFF1
221	MUC13	Goblet cells MUC2 TFF1
222	RPS4Y1	Goblet cells MUC2 TFF1
223	TM4SF4	Goblet cells MUC2 TFF1
224	ID1	Goblet cells MUC2 TFF1
225	EPCAM	Goblet cells MUC2 TFF1
226	CHCHD10	Goblet cells MUC2 TFF1
227	CD55	Goblet cells MUC2 TFF1
228	ADIRF	Goblet cells MUC2 TFF1
229	RAB11FIP1	Goblet cells MUC2 TFF1
230	FER1L6	Goblet cells MUC2 TFF1
231	C19orf33	Goblet cells MUC2 TFF1
232	ZG16	Goblet cells MUC2 TFF1
233	CDC42EP5	Goblet cells MUC2 TFF1
234	HLA-B	Goblet cells MUC2 TFF1
235	RPS27	Goblet cells MUC2 TFF1
236	URAD	Goblet cells MUC2 TFF1
237	F11R	Goblet cells MUC2 TFF1
238	APOA1	Goblet cells MUC2 TFF1
239	RPL23A	Goblet cells MUC2 TFF1
240	LASP1	Goblet cells MUC2 TFF1
241	RNASE1	Goblet cells MUC2 TFF1
242	RPL38	Goblet cells MUC2 TFF1
243	S100A6	Goblet cells MUC2 TFF1
244	PHGR1	Epithelial cells METTL12 MAFB
245	PRAP1	Epithelial cells METTL12 MAFB
246	GUCA2A	Epithelial cells METTL12 MAFB
247	FTL	Epithelial cells METTL12 MAFB
248	MT2A	Epithelial cells METTL12 MAFB
249	FTH1	Epithelial cells METTL12 MAFB
250	MT1G	Epithelial cells METTL12 MAFB
251	CST3	Epithelial cells METTL12 MAFB
252	ADIRF	Epithelial cells METTL12 MAFB
253	FABP6	Epithelial cells METTL12 MAFB
254	RPL21	Epithelial cells METTL12 MAFB
255	RPLP2	Epithelial cells METTL12 MAFB
256	TMSB10	Epithelial cells METTL12 MAFB
257	EDF1	Epithelial cells METTL12 MAFB
258	MT1E	Epithelial cells METTL12 MAFB
259	IL32	Epithelial cells METTL12 MAFB
260	TMSB4X	Epithelial cells METTL12 MAFB
261	APOA1	Epithelial cells METTL12 MAFB
262	S100A6	Epithelial cells METTL12 MAFB
263	RPL41	Epithelial cells METTL12 MAFB
264	RPL13	Epithelial cells METTL12 MAFB
265	APOC3	Epithelial cells METTL12 MAFB
266	TSPAN8	Epithelial cells METTL12 MAFB
267	RPL26	Epithelial cells METTL12 MAFB
268	RPL13A	Epithelial cells METTL12 MAFB
269	RPS27A	Epithelial cells METTL12 MAFB
270	FABP1	Epithelial cells METTL12 MAFB
271	RPS27	Epithelial cells METTL12 MAFB
272	UQCR11-ENSG00000127540	Epithelial cells METTL12 MAFB
273	C19orf77	Epithelial cells METTL12 MAFB
274	TPT1	Epithelial cells METTL12 MAFB
275	RPL10	Epithelial cells METTL12 MAFB
276	RPL35	Epithelial cells METTL12 MAFB
277	RPL39	Epithelial cells METTL12 MAFB
278	RPL14	Epithelial cells METTL12 MAFB
279	RPL36	Epithelial cells METTL12 MAFB
280	RPS19	Epithelial cells METTL12 MAFB
281	COX5B	Epithelial cells METTL12 MAFB
282	APOA4	Epithelial cells METTL12 MAFB
283	HLA-C	Epithelial cells METTL12 MAFB
284	COX7C	Epithelial cells METTL12 MAFB
285	RPS16	Epithelial cells METTL12 MAFB
286	PPDPF	Epithelial cells METTL12 MAFB
287	SERPINA1	Epithelial cells METTL12 MAFB
288	GUCA2B	Epithelial cells METTL12 MAFB
289	RPL12	Epithelial cells METTL12 MAFB
290	RPL37	Epithelial cells METTL12 MAFB
291	NDUFA1	Epithelial cells METTL12 MAFB
292	RPS15A	Epithelial cells METTL12 MAFB
293	MT1M	Epithelial cells METTL12 MAFB
294	RPS23	Epithelial cells METTL12 MAFB
295	RPS15	Epithelial cells METTL12 MAFB
296	B2M	Epithelial cells METTL12 MAFB
297	RPLP1	Epithelial cells METTL12 MAFB
298	UBB	Epithelial cells METTL12 MAFB
299	FAU	Epithelial cells METTL12 MAFB
300	S100A14	Epithelial cells METTL12 MAFB
301	MT1H	Epithelial cells METTL12 MAFB
302	RPL30	Epithelial cells METTL12 MAFB
303	RPS3	Epithelial cells METTL12 MAFB
304	RPL3	Epithelial cells METTL12 MAFB
305	LAMTOR4	Epithelial cells METTL12 MAFB
306	RPL36AL	Epithelial cells METTL12 MAFB
307	CYSTM1	Epithelial cells METTL12 MAFB
308	RPL19	Epithelial cells METTL12 MAFB
309	MT1F	Epithelial cells METTL12 MAFB
310	TMEM59	Epithelial cells METTL12 MAFB
311	RPS26	Epithelial cells METTL12 MAFB
312	RPS18	Epithelial cells METTL12 MAFB
313	SERF2	Epithelial cells METTL12 MAFB
314	RPS28	Epithelial cells METTL12 MAFB
315	IFI27	Epithelial cells METTL12 MAFB
316	GCHFR	Epithelial cells METTL12 MAFB
317	KRT8	Epithelial cells METTL12 MAFB
318	NDUFA2	Epithelial cells METTL12 MAFB
319	RPL27A	Epithelial cells METTL12 MAFB
320	UQCRQ	Epithelial cells METTL12 MAFB
321	RPS12	Epithelial cells METTL12 MAFB
322	KLF6	Epithelial cells METTL12 MAFB
323	RPS3A	Epithelial cells METTL12 MAFB
324	RPL28	Epithelial cells METTL12 MAFB
325	NOP10	Epithelial cells METTL12 MAFB
326	RPL9	Epithelial cells METTL12 MAFB
327	EEF1A1	Epithelial cells METTL12 MAFB
328	CPO	Epithelial cells METTL12 MAFB
329	COX4I1	Epithelial cells METTL12 MAFB
330	PTMA	Epithelial cells METTL12 MAFB
331	SEPP1	Epithelial cells METTL12 MAFB
332	RPL7	Epithelial cells METTL12 MAFB
333	CYP3A5	Epithelial cells METTL12 MAFB
334	RPS20	Epithelial cells METTL12 MAFB
335	RPL23A	Epithelial cells METTL12 MAFB
336	LGALS2	Epithelial cells METTL12 MAFB
337	MDK	Epithelial cells METTL12 MAFB
338	RPL18A	Epithelial cells METTL12 MAFB
339	TM4SF5	Epithelial cells METTL12 MAFB
340	PSME2	Epithelial cells METTL12 MAFB
341	COX7A2	Epithelial cells METTL12 MAFB
342	ATP5E	Epithelial cells METTL12 MAFB
343	RPS14	Epithelial cells METTL12 MAFB
344	RPS29	Epithelial cells METTL12 MAFB
345	CD151	Epithelial cells METTL12 MAFB
346	CRIP1	Epithelial cells METTL12 MAFB
347	RPS9	Epithelial cells METTL12 MAFB
348	COX8A	Epithelial cells METTL12 MAFB
349	LGALS3BP	Epithelial cells METTL12 MAFB
350	HINT1	Epithelial cells METTL12 MAFB
351	RPL35A	Epithelial cells METTL12 MAFB
352	RPL34	Epithelial cells METTL12 MAFB
353	UBA52	Epithelial cells METTL12 MAFB
354	AOC1	Epithelial cells METTL12 MAFB
355	XPNPEP2	Epithelial cells METTL12 MAFB
356	HLA-DRB1	Epithelial cells METTL12 MAFB
357	NEAT1	Epithelial cells METTL12 MAFB
358	EIF3K	Epithelial cells METTL12 MAFB
359	TAGLN2	Epithelial cells METTL12 MAFB
360	CD63	Epithelial cells METTL12 MAFB
361	VAMP8	Epithelial cells METTL12 MAFB
362	RPL37A	Epithelial cells METTL12 MAFB
363	NAALADL1	Epithelial cells METTL12 MAFB
364	FABP2	Epithelial cells METTL12 MAFB
365	MYL12B	Epithelial cells METTL12 MAFB
366	MT1X	Epithelial cells METTL12 MAFB
367	UQCRB	Epithelial cells METTL12 MAFB
368	RPL6	Epithelial cells METTL12 MAFB
369	PRSS3	Epithelial cells METTL12 MAFB
370	CD74	Stem cells OLFM4 GSTA1
371	MT-ND5	Stem cells OLFM4 GSTA1
372	MT1F	Enterocytes TMIGD1 MEP1A GSTA1
373	MT1M	Enterocytes TMIGD1 MEP1A GSTA1
374	MT1G	Enterocytes TMIGD1 MEP1A GSTA1
375	MT1H	Enterocytes TMIGD1 MEP1A GSTA1
376	MT1X	Enterocytes TMIGD1 MEP1A GSTA1
377	CRIP1	Enterocytes TMIGD1 MEP1A GSTA1
378	GUCA2A	Enterocytes TMIGD1 MEP1A GSTA1
379	RPL13A	Paneth cells
380	PHGR1	Paneth cells
381	RPS18	Paneth cells
382	RPS15	Paneth cells
383	RPL13	Paneth cells
384	RPS6	Paneth cells
385	RPS8	Paneth cells
386	RPS9	Paneth cells
387	HBB	Paneth cells
388	KRT8	Paneth cells
389	SERPINA1	Paneth cells
390	REG1A	Paneth cells
391	RPL28	Paneth cells
392	RPL36	Paneth cells
393	APOA1	Paneth cells
394	RPL31	Paneth cells
395	RPL21	Paneth cells
396	PTMA	Paneth cells
397	RPLP2	Paneth cells
398	RPL27A	Paneth cells
399	RPS19	Paneth cells
400	RPS12	Paneth cells
401	RPL11	Paneth cells
402	RPL10	Paneth cells
403	RPS14	Paneth cells
404	RPS3A	Paneth cells
405	FABP1	Paneth cells
406	RPL12	Paneth cells
407	RPS16	Paneth cells
408	RPL32	Paneth cells
409	ACTB	Paneth cells
410	RPL18A	Paneth cells
411	MUC2	Paneth cells
412	RPLP1	Paneth cells
413	RPS2	Paneth cells
414	RPS27	Paneth cells
415	LCN2	Paneth cells
416	SLC12A2	Paneth cells
417	FABP6	Paneth cells
418	RPL35A	Paneth cells
419	RPL3	Paneth cells
420	RPS3	Paneth cells
421	GNB2L1	Paneth cells
422	TMSB10	Paneth cells
423	RPL10A	Paneth cells
424	RPL36A	Paneth cells
425	RPL41	Paneth cells
426	RPS15A	Paneth cells
427	RPL35	Paneth cells
428	RPL26	Paneth cells
429	TSPAN8	Paneth cells
430	RPL29	Paneth cells
431	REG4	Paneth cells
432	RPLP0	Paneth cells
433	KLF5	Paneth cells
434	RPL37A	Paneth cells
435	ELF3	Paneth cells
436	RPS27A	Paneth cells
437	RPL23A	Paneth cells
438	FOS	Paneth cells
439	RPL37	Paneth cells
440	RPS23	Paneth cells
441	RPS20	Paneth cells
442	GOLIM4	Paneth cells
443	TMSB4X	Paneth cells
444	IER2	Paneth cells
445	FCGBP	Paneth cells
446	EEF1A1	Paneth cells
447	RPL34	Paneth cells
448	RPS4X	Paneth cells
449	RPS24	Paneth cells
450	MT-ND3	Paneth cells
451	CLDN4	Paneth cells
452	JUN	Paneth cells
453	HNRNPA1	Paneth cells
454	RPL23	Paneth cells
455	RPS5	Paneth cells
456	RPS25	Paneth cells
457	RPL19	Paneth cells
458	LGALS4	Paneth cells
459	HNF4A	Paneth cells
460	CNN3	Paneth cells
461	RPL5	Paneth cells
462	MALAT1	Paneth cells
463	CD74	Paneth cells
464	PPDPF	Paneth cells
465	RPS11	Paneth cells
466	NEAT1	Paneth cells
467	APOC3	Paneth cells
468	C15orf48	Paneth cells
469	EIF4A2	Paneth cells
470	ANKRD11	Paneth cells
471	RPL8	Paneth cells
472	RPL7	Paneth cells
473	FOSB	Paneth cells
474	SRSF5	Paneth cells
475	RPS29	Paneth cells
476	HNRNPA2B1	Paneth cells
477	ANPEP	Paneth cells
478	ATP1B1	Paneth cells
479	OLFM4	Paneth cells
480	LGALS2	Paneth cells
481	NHSL1	Paneth cells
482	S100A10	Paneth cells
483	NPM1	Paneth cells
484	JUNB	Paneth cells
485	HNRNPH1	Paneth cells
486	EGR1	Paneth cells
487	H3F3B	Paneth cells
488	CAMK2N1	Paneth cells
489	REG1B	Paneth cells
490	ARGLU1	Paneth cells
491	EEF1D	Paneth cells
492	RPL39	Paneth cells
493	GOLGA8A	Paneth cells
494	COX4I1	Paneth cells
495	PPP1R15A	Paneth cells
496	NR4A1	Paneth cells
497	SRSF6	Paneth cells
498	RPL18	Paneth cells
499	S100A6	Paneth cells
500	TPM3	Paneth cells
501	KRT19	Paneth cells
502	RPL6	Paneth cells
503	CCNL1	Paneth cells
504	RPSA	Paneth cells
505	RPL24	Paneth cells
506	FAM211A	Paneth cells
507	HNRNPU	Paneth cells
508	RPL14	Paneth cells
509	KLF4	Paneth cells
510	H3F3A	Paneth cells
511	DUSP1	Paneth cells
512	SET	Paneth cells
513	CCL25	Stem cells OLFM4 PCNA
514	RBP2	Stem cells OLFM4 PCNA
515	KIF22	Stem cells OLFM4 PCNA
516	H2AFZ	Goblet cells MUC2 TFF1-
517	TUBA1B	Goblet cells MUC2 TFF1-
518	RPS4Y1	Goblet cells MUC2 TFF1-
519	RPS27	Goblet cells MUC2 TFF1-
520	RPL36	Goblet cells MUC2 TFF1-
521	RPS29	Goblet cells MUC2 TFF1-
522	PTMA	Goblet cells MUC2 TFF1-
523	RPL13A	Goblet cells MUC2 TFF1-
524	RPL27A	Goblet cells MUC2 TFF1-
525	KRT8	Goblet cells MUC2 TFF1-
526	TXN	Goblet cells MUC2 TFF1-
527	EIF1AY	Goblet cells MUC2 TFF1-
528	RPL38	Goblet cells MUC2 TFF1-
529	RPL5	Goblet cells MUC2 TFF1-
530	RPL6	Goblet cells MUC2 TFF1-
531	RPL31	Goblet cells MUC2 TFF1-
532	CKS2	Goblet cells MUC2 TFF1-
533	SNRPG	Goblet cells MUC2 TFF1-
534	EEF2	Goblet cells MUC2 TFF1-
535	RPLP0	Goblet cells MUC2 TFF1-
536	HSP90AA1	Goblet cells MUC2 TFF1-
537	CENPW	Goblet cells MUC2 TFF1-
538	EEF1A1	Goblet cells MUC2 TFF1-
539	FCGBP	Goblet cells MUC2 TFF1-
540	SLC12A2	Goblet cells MUC2 TFF1-
541	S100A16	Tuft cells
542	CHPT1	Tuft cells
543	EGR1	Tuft cells
544	FOS	Tuft cells
545	SNHG12	Tuft cells
546	EIF3E	Tuft cells
547	UQCRQ	Tuft cells
548	HIST1H4E	Tuft cells
549	COMMD6	Tuft cells
550	RPLP2	Tuft cells
551	HN1	Tuft cells
552	PGAP2	Tuft cells
553	KRT19	Tuft cells
554	ANKRD36C	Tuft cells
555	CEBPA	Tuft cells
556	RPS20	Tuft cells
557	MGST1	Tuft cells
558	DDOST	Tuft cells
559	LINC00998	Tuft cells
560	FABP6	Epithelial HBB HBA
561	PHGR1	Epithelial HBB HBA
562	APOA1	Epithelial HBB HBA
563	JUND	Epithelial HBB HBA
564	KRT8	Epithelial HBB HBA
565	FABP1	Epithelial HBB HBA
566	TSPAN8	Epithelial HBB HBA
567	TPT1	Epithelial HBB HBA
568	RPL13A	Epithelial HBB HBA

## Sheet: Stromal ileum signatures
	Gene	Term
1	JUN	Fibroblasts ADAMDEC1
2	JUNB	Fibroblasts ADAMDEC1
3	MT-CO3	Fibroblasts ADAMDEC1
4	IER2	Fibroblasts ADAMDEC1
5	JUND	Fibroblasts ADAMDEC1
6	TPT1	Fibroblasts ADAMDEC1
7	LUM	Fibroblasts ADAMDEC1
8	MT-CO2	Fibroblasts ADAMDEC1
9	RPL27A	Fibroblasts ADAMDEC1
10	MT-ATP6	Fibroblasts ADAMDEC1
11	MT-ND3	Fibroblasts ADAMDEC1
12	CLU	Fibroblasts ADAMDEC1
13	COL3A1	Fibroblasts ADAMDEC1
14	RPL13A	Fibroblasts ADAMDEC1
15	FOS	Fibroblasts ADAMDEC1
16	GSN	Fibroblasts ADAMDEC1
17	CD81	Fibroblasts ADAMDEC1
18	COL1A2	Fibroblasts ADAMDEC1
19	RPL15	Fibroblasts ADAMDEC1
20	MFAP4	Fibroblasts ADAMDEC1
21	MTRNR2L12	Fibroblasts ADAMDEC1
22	LAPTM4A	Fibroblasts ADAMDEC1
23	RPL31	Fibroblasts ADAMDEC1
24	A2M	Fibroblasts ADAMDEC1
25	RPS12	Fibroblasts ADAMDEC1
26	PPP1R15A	Fibroblasts ADAMDEC1
27	XIST	Fibroblasts ADAMDEC1
28	RPS13	Fibroblasts ADAMDEC1
29	SPARC	Fibroblasts ADAMDEC1
30	MT-ND1	Fibroblasts ADAMDEC1
31	GPX3	Fibroblasts ADAMDEC1
32	SERPINF1	Fibroblasts ADAMDEC1
33	UBC	Fibroblasts ADAMDEC1
34	DPT	Fibroblasts ADAMDEC1
35	S100A4	Fibroblasts ADAMDEC1
36	FBLN1	Fibroblasts ADAMDEC1
37	ZEB2	Fibroblasts ADAMDEC1
38	CST3	Fibroblasts ADAMDEC1
39	MIR24-2	Fibroblasts ADAMDEC1
40	MTRNR2L8	Fibroblasts ADAMDEC1
41	C1R	Fibroblasts ADAMDEC1
42	ITM2B	Fibroblasts ADAMDEC1
43	MGST1	Fibroblasts ADAMDEC1
44	AHNAK	Fibroblasts ADAMDEC1
45	MT2A	Fibroblasts ADAMDEC1
46	RPL30	Fibroblasts ADAMDEC1
47	COL5A1	Fibroblasts ADAMDEC1
48	RPS4Y1	Fibroblasts ADAMDEC1
49	CES1	Fibroblasts ADAMDEC1
50	HLA-C	Fibroblasts ADAMDEC1
51	TIMP2	Fibroblasts ADAMDEC1
52	RPS23	Fibroblasts ADAMDEC1
53	GSTT1	Fibroblasts ADAMDEC1
54	ZBTB16	Fibroblasts ADAMDEC1
55	EEF2	Fibroblasts ADAMDEC1
56	MXRA5	Fibroblasts ADAMDEC1
57	MYH9	Fibroblasts ADAMDEC1
58	GPNMB	Fibroblasts ADAMDEC1
59	FSTL1	Fibroblasts ADAMDEC1
60	7SK-ENSG00000260682	Fibroblasts ADAMDEC1
61	CALM2	Fibroblasts ADAMDEC1
62	COL1A1	Fibroblasts ADAMDEC1
63	CEBPB	Fibroblasts ADAMDEC1
64	PXDN	Fibroblasts ADAMDEC1
65	RPL37	Fibroblasts ADAMDEC1
66	MT-ATP8	Fibroblasts ADAMDEC1
67	NID1	Fibroblasts ADAMDEC1
68	TMED2	Fibroblasts ADAMDEC1
69	NUPR1	Fibroblasts ADAMDEC1
70	ITM2A	Fibroblasts ADAMDEC1
71	SERPING1	Fibroblasts ADAMDEC1
72	SEPP1	Fibroblasts ADAMDEC1
73	SRPX	Fibroblasts ADAMDEC1
74	NSA2	Fibroblasts ADAMDEC1
75	PRELP	Fibroblasts ADAMDEC1
76	PCOLCE	Fibroblasts ADAMDEC1
77	EIF3E	Fibroblasts ADAMDEC1
78	NR2F1	Fibroblasts ADAMDEC1
79	ITPRIPL2	Fibroblasts ADAMDEC1
80	EIF4A2	Fibroblasts ADAMDEC1
81	ADAMDEC1	Fibroblasts ADAMDEC1
82	ID2	Fibroblasts ADAMDEC1
83	LAMA4	Fibroblasts ADAMDEC1
84	GNAS	Fibroblasts ADAMDEC1
85	IGFBP6	Fibroblasts ADAMDEC1
86	COL6A3	Fibroblasts ADAMDEC1
87	RPS27A	Fibroblasts ADAMDEC1
88	SLC25A6	Fibroblasts ADAMDEC1
89	COL4A1	Fibroblasts ADAMDEC1
90	COL4A2	Fibroblasts ADAMDEC1
91	SULF1	Fibroblasts ADAMDEC1
92	C11orf96	Fibroblasts ADAMDEC1
93	KLHL23	Fibroblasts ADAMDEC1
94	FILIP1L	Fibroblasts ADAMDEC1
95	IGFBP5	Fibroblasts ADAMDEC1
96	C3	Fibroblasts ADAMDEC1
97	MORF4L1	Fibroblasts ADAMDEC1
98	SOD3	Fibroblasts ADAMDEC1
99	CD9	Fibroblasts ADAMDEC1
100	LPHN2	Fibroblasts ADAMDEC1
101	DST	Fibroblasts ADAMDEC1
102	SDC2	Fibroblasts ADAMDEC1
103	LAMB1	Fibroblasts ADAMDEC1
104	TGFBR2	Fibroblasts ADAMDEC1
105	CRYBG3	Fibroblasts ADAMDEC1
106	TMEM59	Fibroblasts ADAMDEC1
107	ANTXR1	Fibroblasts ADAMDEC1
108	DDR2	Fibroblasts ADAMDEC1
109	BST2	Fibroblasts ADAMDEC1
110	TNC	Fibroblasts ADAMDEC1
111	F2R	Fibroblasts ADAMDEC1
112	CHL1	Fibroblasts ADAMDEC1
113	MGP	Fibroblasts ADAMDEC1
114	PLAT	Fibroblasts ADAMDEC1
115	RPL9	Fibroblasts ADAMDEC1
116	DDX17	Fibroblasts ADAMDEC1
117	COL6A5	Fibroblasts ADAMDEC1
118	LGALS3BP	Fibroblasts ADAMDEC1
119	COL12A1	Fibroblasts ADAMDEC1
120	TNFAIP3	Fibroblasts ADAMDEC1
121	IL6ST	Fibroblasts ADAMDEC1
122	EDIL3	Fibroblasts ADAMDEC1
123	COL18A1	Fibroblasts ADAMDEC1
124	PKDCC	Fibroblasts ADAMDEC1
125	CCND2	Fibroblasts ADAMDEC1
126	TNFAIP2	Fibroblasts ADAMDEC1
127	LPHN3	Fibroblasts ADAMDEC1
128	DPYSL3	Fibroblasts ADAMDEC1
129	CFD	Fibroblasts ADAMDEC1
130	ITGB5	Fibroblasts ADAMDEC1
131	COL15A1	Fibroblasts ADAMDEC1
132	S100A6	Fibroblasts ADAMDEC1
133	CDH11	Fibroblasts ADAMDEC1
134	IL1R1	Fibroblasts ADAMDEC1
135	WNT4	Fibroblasts ADAMDEC1
136	MT1E	Fibroblasts ADAMDEC1
137	FNDC1	Fibroblasts ADAMDEC1
138	MACF1	Fibroblasts ADAMDEC1
139	BMP5	Fibroblasts ADAMDEC1
140	SCARA5	Fibroblasts ADAMDEC1
141	KCTD12	Fibroblasts ADAMDEC1
142	DPYSL2	Fibroblasts ADAMDEC1
143	FNDC3B	Fibroblasts ADAMDEC1
144	SFRP2	Fibroblasts ADAMDEC1
145	NRIP1	Fibroblasts ADAMDEC1
146	ANG	Fibroblasts ADAMDEC1
147	SRSF5	Fibroblasts ADAMDEC1
148	CNN3	Fibroblasts ADAMDEC1
149	RPS26	Fibroblasts ADAMDEC1
150	IQGAP1	Fibroblasts ADAMDEC1
151	FBN1	Fibroblasts ADAMDEC1
152	PSAP	Fibroblasts ADAMDEC1
153	FLNA	Fibroblasts ADAMDEC1
154	TCF21	Fibroblasts ADAMDEC1
155	HSP90B1	Fibroblasts ADAMDEC1
156	FIBIN	Fibroblasts ADAMDEC1
157	OAT	Fibroblasts ADAMDEC1
158	EVA1B	Fibroblasts ADAMDEC1
159	HSPA5	Fibroblasts ADAMDEC1
160	FZD1	Fibroblasts ADAMDEC1
161	EPAS1	Fibroblasts ADAMDEC1
162	PLXDC2	Fibroblasts ADAMDEC1
163	MAML2	Fibroblasts ADAMDEC1
164	LTBP2	Fibroblasts ADAMDEC1
165	BASP1	Fibroblasts ADAMDEC1
166	GTF2I	Fibroblasts ADAMDEC1
167	HAPLN1	Fibroblasts ADAMDEC1
168	ANXA2	Fibroblasts ADAMDEC1
169	HNRNPA0	Fibroblasts ADAMDEC1
170	KITLG	Fibroblasts ADAMDEC1
171	ACKR3	Fibroblasts ADAMDEC1
172	SOD2	Fibroblasts ADAMDEC1
173	PTCH1	Fibroblasts ADAMDEC1
174	EEF1B2	Fibroblasts ADAMDEC1
175	FAM118A	Fibroblasts ADAMDEC1
176	PARP14	Fibroblasts ADAMDEC1
177	MT1X	Fibroblasts ADAMDEC1
178	HTRA1	Fibroblasts ADAMDEC1
179	FGF7	Fibroblasts ADAMDEC1
180	ATP2A2	Fibroblasts ADAMDEC1
181	IFITM1	Fibroblasts ADAMDEC1
182	MBNL1	Fibroblasts ADAMDEC1
183	SLC38A2	Fibroblasts ADAMDEC1
184	DIO2	Fibroblasts ADAMDEC1
185	COL6A1	Fibroblasts ADAMDEC1
186	FN1	Fibroblasts ADAMDEC1
187	ITGAV	Fibroblasts ADAMDEC1
188	GJA1	Fibroblasts ADAMDEC1
189	PCDH7	Fibroblasts ADAMDEC1
190	SERPINE2	Fibroblasts ADAMDEC1
191	EMID1	Fibroblasts ADAMDEC1
192	PTPRS	Fibroblasts ADAMDEC1
193	BMP2	Fibroblasts ADAMDEC1
194	LAMC1	Fibroblasts ADAMDEC1
195	MT-ND5	Fibroblasts ADAMDEC1
196	C10orf118	Fibroblasts ADAMDEC1
197	LINC00657	Fibroblasts ADAMDEC1
198	PEAK1	Fibroblasts ADAMDEC1
199	TAGLN	Fibroblasts ADAMDEC1
200	ICAM1	Fibroblasts ADAMDEC1
201	BTG1	Fibroblasts ADAMDEC1
202	CYR61	Fibroblasts ADAMDEC1
203	GNB1	Fibroblasts ADAMDEC1
204	ARRDC3	Fibroblasts ADAMDEC1
205	MFGE8	Fibroblasts ADAMDEC1
206	ALDH1A3	Fibroblasts ADAMDEC1
207	PPP2CB	Fibroblasts ADAMDEC1
208	VCAN	Fibroblasts ADAMDEC1
209	PDGFRB	Fibroblasts ADAMDEC1
210	AHCYL1	Fibroblasts ADAMDEC1
211	PCDH18	Fibroblasts ADAMDEC1
212	LAP3	Fibroblasts ADAMDEC1
213	GLTSCR2	Fibroblasts ADAMDEC1
214	PSD3	Fibroblasts ADAMDEC1
215	CD74	Fibroblasts ADAMDEC1
216	CAPZA2	Fibroblasts ADAMDEC1
217	PAMR1	Fibroblasts ADAMDEC1
218	FRMD6	Fibroblasts ADAMDEC1
219	FCGRT	Fibroblasts ADAMDEC1
220	CD44	Fibroblasts ADAMDEC1
221	IGLL5	Fibroblasts ADAMDEC1
222	TM4SF1	Fibroblasts ADAMDEC1
223	EIF5	Fibroblasts ADAMDEC1
224	HAS2	Fibroblasts ADAMDEC1
225	ID3	Fibroblasts ADAMDEC1
226	SDCBP	Fibroblasts ADAMDEC1
227	ALDOA	Fibroblasts ADAMDEC1
228	EMP3	Fibroblasts ADAMDEC1
229	EFEMP1	Fibroblasts ADAMDEC1
230	DLC1	Fibroblasts ADAMDEC1
231	ADH1B	Fibroblasts ADAMDEC1
232	ACADVL	Fibroblasts ADAMDEC1
233	MIF	Fibroblasts ADAMDEC1
234	AMOTL2	Fibroblasts ADAMDEC1
235	TACC1	Fibroblasts ADAMDEC1
236	IRF2BP2	Fibroblasts ADAMDEC1
237	MYLK	Fibroblasts ADAMDEC1
238	IER5	Fibroblasts ADAMDEC1
239	HLA-DRB1	Fibroblasts ADAMDEC1
240	NUDT4	Fibroblasts ADAMDEC1
241	UGCG	Fibroblasts ADAMDEC1
242	PKM	Fibroblasts ADAMDEC1
243	PLD3	Fibroblasts ADAMDEC1
244	KRTCAP2	Fibroblasts ADAMDEC1
245	RPL22L1	Fibroblasts ADAMDEC1
246	UQCRH	Fibroblasts ADAMDEC1
247	TMEM100	Fibroblasts ADAMDEC1
248	DCN	Fibroblasts ADAMDEC1
249	IFRD1	Fibroblasts ADAMDEC1
250	SRSF7	Fibroblasts ADAMDEC1
251	EIF4E	Fibroblasts ADAMDEC1
252	ECH1	Fibroblasts ADAMDEC1
253	SYNPO2	Fibroblasts ADAMDEC1
254	NFKBIA	Fibroblasts ADAMDEC1
255	ACTN1	Fibroblasts ADAMDEC1
256	PLAC9	Fibroblasts ADAMDEC1
257	NAMPT	Fibroblasts ADAMDEC1
258	DDAH2	Fibroblasts ADAMDEC1
259	CEBPD	Fibroblasts ADAMDEC1
260	CXCL2	Fibroblasts ADAMDEC1
261	SRSF6	Fibroblasts ADAMDEC1
262	MDK	Fibroblasts ADAMDEC1
263	INSR	Fibroblasts ADAMDEC1
264	LSP1	Fibroblasts ADAMDEC1
265	PPAP2B	Fibroblasts ADAMDEC1
266	BCHE	Fibroblasts ADAMDEC1
267	SPRY1	Fibroblasts ADAMDEC1
268	ZFAND5	Fibroblasts ADAMDEC1
269	C1orf56	Fibroblasts ADAMDEC1
270	FABP4	Fibroblasts ADAMDEC1
271	COPE	Fibroblasts ADAMDEC1
272	PRDM1	Fibroblasts ADAMDEC1
273	HSPA1A	Fibroblasts ADAMDEC1
274	KLF6	Fibroblasts ADAMDEC1
275	KLF9	Fibroblasts ADAMDEC1
276	TOMM7	Fibroblasts ADAMDEC1
277	MMP19	Fibroblasts ADAMDEC1
278	APOD	Fibroblasts ADAMDEC1
279	TPPP3	Fibroblasts ADAMDEC1
280	ATF3	Fibroblasts ADAMDEC1
281	RPS4Y1	Myofibroblasts HHIP NPNT
282	JUN	Myofibroblasts HHIP NPNT
283	FAM118A	Myofibroblasts HHIP NPNT
284	SLC25A6	Myofibroblasts HHIP NPNT
285	RPL27A	Myofibroblasts HHIP NPNT
286	IER2	Myofibroblasts HHIP NPNT
287	EIF4A2	Myofibroblasts HHIP NPNT
288	RPL3	Myofibroblasts HHIP NPNT
289	JUNB	Myofibroblasts HHIP NPNT
290	RPL36	Myofibroblasts HHIP NPNT
291	MORF4L2	Myofibroblasts HHIP NPNT
292	PLK2	Myofibroblasts HHIP NPNT
293	VWA1	Myofibroblasts HHIP NPNT
294	PFDN5	Myofibroblasts HHIP NPNT
295	COX6B1	Myofibroblasts HHIP NPNT
296	RPL31	Myofibroblasts HHIP NPNT
297	RPL13A	Myofibroblasts HHIP NPNT
298	ADIRF	Myofibroblasts HHIP NPNT
299	RPS27	Myofibroblasts HHIP NPNT
300	IFI27	Myofibroblasts HHIP NPNT
301	MEAF6	Myofibroblasts HHIP NPNT
302	JUNB	Fibroblasts NPY SLITRK6
303	JUN	Fibroblasts NPY SLITRK6
304	IER2	Fibroblasts NPY SLITRK6
305	FOS	Fibroblasts NPY SLITRK6
306	PPP1R15A	Fibroblasts NPY SLITRK6
307	HLA-C	Fibroblasts NPY SLITRK6
308	CEBPB	Fibroblasts NPY SLITRK6
309	ACKR3	Fibroblasts NPY SLITRK6
310	ZFP36	Fibroblasts NPY SLITRK6
311	HLA-A	Fibroblasts NPY SLITRK6
312	BTG2	Fibroblasts NPY SLITRK6
313	NBL1	Fibroblasts NPY SLITRK6
314	HNRNPA0	Fibroblasts NPY SLITRK6
315	GSTT1	Fibroblasts NPY SLITRK6
316	FOSB	Fibroblasts NPY SLITRK6
317	RPS4Y1	Fibroblasts NPY SLITRK6
318	EEF2	Fibroblasts NPY SLITRK6
319	CNN3	Fibroblasts NPY SLITRK6
320	SDC2	Fibroblasts NPY SLITRK6
321	ITM2B	Fibroblasts NPY SLITRK6
322	UBC	Fibroblasts NPY SLITRK6
323	ID3	Fibroblasts NPY SLITRK6
324	CEBPD	Fibroblasts NPY SLITRK6
325	FCGRT	Fibroblasts NPY SLITRK6
326	RNASET2	Fibroblasts NPY SLITRK6
327	MIR24-2	Fibroblasts NPY SLITRK6
328	SOD3	Fibroblasts NPY SLITRK6
329	EFEMP2	Fibroblasts NPY SLITRK6
330	FAM118A	Fibroblasts NPY SLITRK6
331	AP2M1	Fibroblasts NPY SLITRK6
332	PTPRE	Fibroblasts NPY SLITRK6
333	GSN	Fibroblasts NPY SLITRK6
334	TGFBI	Fibroblasts NPY SLITRK6
335	SLC9A3R2	Fibroblasts NPY SLITRK6
336	FST	Fibroblasts NPY SLITRK6
337	RSL24D1	Fibroblasts NPY SLITRK6
338	TMED9	Fibroblasts NPY SLITRK6
339	RPL27A	Fibroblasts NPY SLITRK6
340	RPS2	Fibroblasts NPY SLITRK6
341	MFAP4	Fibroblasts NPY SLITRK6
342	CRISPLD2	Fibroblasts NPY SLITRK6
343	PIGK	Fibroblasts NPY SLITRK6
344	NR4A1	Fibroblasts NPY SLITRK6
345	NDUFA5	Fibroblasts NPY SLITRK6
346	GEM	Fibroblasts NPY SLITRK6
347	MMP11	Fibroblasts NPY SLITRK6
348	LGALS1	Fibroblasts NPY SLITRK6
349	SEPP1	Fibroblasts NPY SLITRK6
350	RAB7A	Fibroblasts NPY SLITRK6
351	SLC25A6	Fibroblasts NPY SLITRK6
352	ENO1	Fibroblasts NPY SLITRK6
353	SH3BGRL	Fibroblasts NPY SLITRK6
354	TRMT112	Fibroblasts NPY SLITRK6
355	FKBP8	Fibroblasts NPY SLITRK6
356	ATP6V1G1	Fibroblasts NPY SLITRK6
357	CLEC14A	Fibroblasts NPY SLITRK6
358	C8orf4	Fibroblasts NPY SLITRK6
359	ACADVL	Fibroblasts NPY SLITRK6
360	SDCBP	Fibroblasts NPY SLITRK6
361	PSAP	Fibroblasts NPY SLITRK6
362	UBXN1	Fibroblasts NPY SLITRK6
363	NKX2-3	Fibroblasts NPY SLITRK6
364	CLN8	Fibroblasts NPY SLITRK6
365	LMNA	Fibroblasts NPY SLITRK6
366	PLEKHH2	Fibroblasts NPY SLITRK6
367	EMC2	Fibroblasts NPY SLITRK6
368	PEBP1	Fibroblasts NPY SLITRK6
369	EIF4A2	Fibroblasts NPY SLITRK6
370	EIF4A1	Fibroblasts NPY SLITRK6
371	TSPYL1	Fibroblasts NPY SLITRK6
372	CLIC1	Fibroblasts NPY SLITRK6
373	MMP2	Fibroblasts NPY SLITRK6
374	SRSF9	Fibroblasts NPY SLITRK6
375	MT-CO3	Fibroblasts NPY SLITRK6
376	TMEM59	Fibroblasts NPY SLITRK6
377	RPL31	Fibroblasts NPY SLITRK6
378	ATP1B1	Fibroblasts NPY SLITRK6
379	IL32	Fibroblasts NPY SLITRK6
380	PDIA6	Fibroblasts NPY SLITRK6
381	PERP	Fibroblasts NPY SLITRK6
382	CHP1	Fibroblasts NPY SLITRK6
383	MT-CO2	Fibroblasts NPY SLITRK6
384	LGALS3BP	Fibroblasts NPY SLITRK6
385	PFDN2	Fibroblasts NPY SLITRK6
386	PDGFC	Fibroblasts NPY SLITRK6
387	ECH1	Fibroblasts NPY SLITRK6
388	ATF4	Fibroblasts NPY SLITRK6
389	PLD3	Fibroblasts NPY SLITRK6
390	DUSP1	Fibroblasts NPY SLITRK6
391	SON	Fibroblasts NPY SLITRK6
392	N4BP2L2	Fibroblasts NPY SLITRK6
393	TMED2	Fibroblasts NPY SLITRK6
394	PPP1CA	Fibroblasts NPY SLITRK6
395	MAGED2	Fibroblasts NPY SLITRK6
396	GRN	Fibroblasts NPY SLITRK6
397	C11orf58	Fibroblasts NPY SLITRK6
398	PKM	Fibroblasts NPY SLITRK6
399	SLC1A5	Fibroblasts NPY SLITRK6
400	FOXF1	Fibroblasts NPY SLITRK6
401	ANGPTL4	Fibroblasts NPY SLITRK6
402	SYNPO2	Fibroblasts NPY SLITRK6
403	TSPAN4	Fibroblasts NPY SLITRK6
404	VAPA	Fibroblasts NPY SLITRK6
405	SMDT1	Fibroblasts NPY SLITRK6
406	PDLIM1	Fibroblasts NPY SLITRK6
407	ARL6IP4	Fibroblasts NPY SLITRK6
408	UBB	Fibroblasts NPY SLITRK6
409	APOL1	Fibroblasts NPY SLITRK6
410	XIST	Fibroblasts NPY SLITRK6
411	PLK2	Fibroblasts NPY SLITRK6
412	RPL4	Fibroblasts NPY SLITRK6
413	P4HB	Fibroblasts NPY SLITRK6
414	PODN	Fibroblasts NPY SLITRK6
415	ARMCX1	Fibroblasts NPY SLITRK6
416	PSMD8	Fibroblasts NPY SLITRK6
417	RAB2A	Fibroblasts NPY SLITRK6
418	ALDOA	Fibroblasts NPY SLITRK6
419	BST2	Fibroblasts NPY SLITRK6
420	CAPZB	Fibroblasts NPY SLITRK6
421	C19orf10	Fibroblasts NPY SLITRK6
422	TUBA1A	Fibroblasts NPY SLITRK6
423	PPP4C	Fibroblasts NPY SLITRK6
424	MTDH	Fibroblasts NPY SLITRK6
425	ITM2C	Fibroblasts NPY SLITRK6
426	ANGPTL6	Fibroblasts NPY SLITRK6
427	CYC1	Fibroblasts NPY SLITRK6
428	GRAMD1A	Fibroblasts NPY SLITRK6
429	CTSD	Fibroblasts NPY SLITRK6
430	NDRG2	Fibroblasts NPY SLITRK6
431	DEFB1	Fibroblasts NPY SLITRK6
432	PRMT1	Fibroblasts NPY SLITRK6
433	DNAJB6	Fibroblasts NPY SLITRK6
434	FRZB	Fibroblasts NPY SLITRK6
435	DRAP1	Fibroblasts NPY SLITRK6
436	ERP29	Fibroblasts NPY SLITRK6
437	RPAIN	Fibroblasts NPY SLITRK6
438	ACTA2	Fibroblasts NPY SLITRK6
439	CCNL1	Fibroblasts NPY SLITRK6
440	TMED1	Fibroblasts NPY SLITRK6
441	ESD	Fibroblasts NPY SLITRK6
442	SERPINF1	Fibroblasts NPY SLITRK6
443	HLA-E	Fibroblasts NPY SLITRK6
444	AAMP	Fibroblasts NPY SLITRK6
445	SLC35C2	Fibroblasts NPY SLITRK6
446	RNF24	Fibroblasts NPY SLITRK6
447	CD99	Fibroblasts NPY SLITRK6
448	GLO1	Fibroblasts NPY SLITRK6
449	PSMB8	Fibroblasts NPY SLITRK6
450	PHLDA1	Fibroblasts NPY SLITRK6
451	SMYD4	Fibroblasts NPY SLITRK6
452	EMC7	Fibroblasts NPY SLITRK6
453	SPON2	Fibroblasts NPY SLITRK6
454	ATP5A1	Fibroblasts NPY SLITRK6
455	ATP5B	Fibroblasts NPY SLITRK6
456	LAMP1	Fibroblasts NPY SLITRK6
457	ECHDC2	Fibroblasts NPY SLITRK6
458	TUBA1B	Fibroblasts NPY SLITRK6
459	CYGB	Fibroblasts NPY SLITRK6
460	ECHS1	Fibroblasts NPY SLITRK6
461	CHCHD10	Fibroblasts NPY SLITRK6
462	RPL5	Fibroblasts NPY SLITRK6
463	SERPINB6	Fibroblasts NPY SLITRK6
464	CFL1	Fibroblasts NPY SLITRK6
465	REXO2	Fibroblasts NPY SLITRK6
466	CLK1	Fibroblasts NPY SLITRK6
467	IER2	Fibroblasts SMOC2 PTGIS
468	JUNB	Fibroblasts SMOC2 PTGIS
469	ZFP36	Fibroblasts SMOC2 PTGIS
470	FOS	Fibroblasts SMOC2 PTGIS
471	JUN	Fibroblasts SMOC2 PTGIS
472	RPS4Y1	Fibroblasts SMOC2 PTGIS
473	GSTT1	Fibroblasts SMOC2 PTGIS
474	FAM118A	Fibroblasts SMOC2 PTGIS
475	CEBPD	Fibroblasts SMOC2 PTGIS
476	RPL27A	Fibroblasts SMOC2 PTGIS
477	EGR1	Fibroblasts SMOC2 PTGIS
478	GEM	Fibroblasts SMOC2 PTGIS
479	SOCS3	Fibroblasts SMOC2 PTGIS
480	HNRNPA0	Fibroblasts SMOC2 PTGIS
481	PERP	Fibroblasts SMOC2 PTGIS
482	DUSP1	Fibroblasts SMOC2 PTGIS
483	NBL1	Fibroblasts SMOC2 PTGIS
484	RPL15	Fibroblasts SMOC2 PTGIS
485	NKX2-3	Fibroblasts SMOC2 PTGIS
486	PPP1R15A	Fibroblasts SMOC2 PTGIS
487	BTG2	Fibroblasts SMOC2 PTGIS
488	RPS4Y1	Endothelial cells DARC
489	HYAL2	Endothelial cells DARC
490	BCAM	Endothelial cells DARC
491	EGFL7	Endothelial cells DARC
492	RPS13	Endothelial cells DARC
493	JUNB	Endothelial cells DARC
494	CD74	Endothelial cells DARC
495	TNFRSF1A	Endothelial cells DARC
496	GSN	Endothelial cells DARC
497	RASA4	Endothelial cells DARC
498	ACTB	Endothelial cells DARC
499	CDC37	Endothelial cells DARC
500	CLIC1	Endothelial cells DARC
501	PKM	Endothelial cells DARC
502	TMEM88	Endothelial cells DARC
503	IGFBP4	Endothelial cells DARC
504	RPS27A	Endothelial cells DARC
505	IER2	Endothelial cells DARC
506	MT2A	Endothelial cells DARC
507	ALDOA	Endothelial cells DARC
508	HPCAL1	Endothelial cells DARC
509	LY6E	Endothelial cells DARC
510	UBC	Endothelial cells DARC
511	CLDN5	Endothelial cells DARC
512	TMED2	Endothelial cells DARC
513	ADAM15	Endothelial cells DARC
514	ECH1	Endothelial cells DARC
515	SYNGR2	Endothelial cells DARC
516	ESAM	Endothelial cells DARC
517	CLU	Endothelial cells DARC
518	EPHX1	Endothelial cells DARC
519	FAM110D	Endothelial cells DARC
520	PLVAP	Endothelial cells DARC
521	RPS23	Endothelial cells DARC
522	TSPAN4	Endothelial cells DARC
523	SNCG	Endothelial cells DARC
524	TUBA4A	Endothelial cells DARC
525	CD36	Endothelial cells DARC
526	YBX1	Endothelial cells DARC
527	SLC3A2	Endothelial cells DARC
528	RNH1	Endothelial cells DARC
529	MYL6	Endothelial cells DARC
530	BSG	Endothelial cells DARC
531	SLC25A6	Endothelial cells DARC
532	NPDC1	Endothelial cells DARC
533	RAMP2	Endothelial cells DARC
534	TMED9	Endothelial cells DARC
535	RPS12	Endothelial cells DARC
536	TUBB	Endothelial cells DARC
537	RPS15A	Endothelial cells DARC
538	GRN	Endothelial cells DARC
539	LCN6-ENSG00000267206	Endothelial cells DARC
540	RAB5C	Endothelial cells DARC
541	XRCC6	Endothelial cells DARC
542	TUBA1B	Endothelial cells DARC
543	RPL9	Endothelial cells DARC
544	ITM2A	Endothelial cells DARC
545	CD151	Endothelial cells DARC
546	IFITM2	Endothelial cells DARC
547	PLK2	Endothelial cells DARC
548	RASIP1	Endothelial cells DARC
549	SRP9	Endothelial cells DARC
550	HLA-DRB1	Endothelial cells DARC
551	MIR24-2	Endothelial cells DARC
552	LPAR6	Endothelial cells DARC
553	SLC16A3	Endothelial cells DARC
554	FCGRT	Endothelial cells DARC
555	TINAGL1	Endothelial cells DARC
556	IGFBP2	Endothelial cells DARC
557	TPT1	Endothelial cells DARC
558	ECSCR	Endothelial cells DARC
559	EEF2	Endothelial cells DARC
560	TMSB10	Endothelial cells DARC
561	RPL34	Endothelial cells DARC
562	IFITM1	Endothelial cells DARC
563	MIER2	Endothelial cells DARC
564	UBE2D1	Endothelial cells DARC
565	HLA-DRA	Endothelial cells DARC
566	ACKR3	Endothelial cells DARC
567	PLSCR1	Endothelial cells DARC
568	IFITM3	Endothelial cells DARC
569	KANK3	Endothelial cells DARC
570	HLA-A	Endothelial cells DARC
571	CNN3	Endothelial cells DARC
572	MPZL2	Endothelial cells DARC
573	GIMAP4	Endothelial cells DARC
574	GUCA2A	Endothelial cells DARC
575	HLA-DRB5	Endothelial cells DARC
576	SOX18	Endothelial cells DARC
577	PRMT1	Endothelial cells DARC
578	SDCBP	Endothelial cells DARC
579	IL3RA	Endothelial cells DARC
580	GSTT1	Endothelial cells DARC
581	MARCKSL1	Endothelial cells DARC
582	CARHSP1	Endothelial cells DARC
583	GIMAP5	Endothelial cells DARC
584	CAPZA2	Endothelial cells DARC
585	KPNA2	Endothelial cells DARC
586	ATP6V0B	Endothelial cells DARC
587	EIF4E	Endothelial cells DARC
588	EMCN	Endothelial cells DARC
589	RPL12	Endothelial cells DARC
590	EIF4A1	Endothelial cells DARC
591	CMPK1	Endothelial cells DARC
592	ARPC4	Endothelial cells DARC
593	GUK1	Endothelial cells DARC
594	TMEM230	Endothelial cells DARC
595	GPR146	Endothelial cells DARC
596	NOSTRIN	Endothelial cells DARC
597	TUFM	Endothelial cells DARC
598	MVP	Endothelial cells DARC
599	CTSH	Endothelial cells DARC
600	ABI3	Endothelial cells DARC
601	PIM3	Endothelial cells DARC
602	YWHAH	Endothelial cells DARC
603	ARPC1B	Endothelial cells DARC
604	SCP2	Endothelial cells DARC
605	MALL	Endothelial cells DARC
606	TMEM100	Endothelial cells DARC
607	ZNF467	Endothelial cells DARC
608	KRT7	Endothelial cells DARC
609	ANXA2	Endothelial cells DARC
610	NUCB1	Endothelial cells DARC
611	MORF4L2	Endothelial cells DARC
612	TPM4	Endothelial cells DARC
613	LAPTM4A	Endothelial cells DARC
614	TMEM176A	Endothelial cells DARC
615	CORO1B	Endothelial cells DARC
616	FNTA	Endothelial cells DARC
617	RUVBL1	Endothelial cells DARC
618	TMEM176B	Endothelial cells DARC
619	HHEX	Endothelial cells DARC
620	MAGED2	Endothelial cells DARC
621	HSD17B11	Endothelial cells DARC
622	NDUFA8	Endothelial cells DARC
623	HLA-DQB1	Endothelial cells DARC
624	RNASE1	Endothelial cells DARC
625	A4GALT	Endothelial cells DARC
626	PPIC	Endothelial cells DARC
627	PPDPF	Endothelial cells DARC
628	RHOC	Endothelial cells DARC
629	ARF1	Endothelial cells DARC
630	AGPAT2	Endothelial cells DARC
631	CYYR1	Endothelial cells DARC
632	PTGES3	Endothelial cells DARC
633	GAPDH	Endothelial cells DARC
634	THSD7A	Endothelial cells DARC
635	RAD23A	Endothelial cells DARC
636	ADRM1	Endothelial cells DARC
637	NR1H2	Endothelial cells DARC
638	BCAP31	Endothelial cells DARC
639	VAMP5	Endothelial cells DARC
640	LDHA	Endothelial cells DARC
641	CSRP1	Endothelial cells DARC
642	TXNIP	Endothelial cells DARC
643	ARL2BP	Endothelial cells DARC
644	CCND3	Endothelial cells DARC
645	SYPL1	Endothelial cells DARC
646	ENG	Endothelial cells DARC
647	RAMP3	Endothelial cells DARC
648	AP2M1	Endothelial cells DARC
649	ITGB1BP1	Endothelial cells DARC
650	IFI27	Endothelial cells DARC
651	S100A16	Endothelial cells DARC
652	SEPP1	Endothelial cells DARC
653	PCNP	Endothelial cells DARC
654	XIST	Endothelial cells DARC
655	PRKCDBP	Endothelial cells DARC
656	CYP1B1	Endothelial cells DARC
657	MCAM	Endothelial cells DARC
658	MOB2	Endothelial cells DARC
659	PPP1CA	Endothelial cells DARC
660	NUDC	Endothelial cells DARC
661	AQP1	Endothelial cells DARC
662	FKBP1A	Endothelial cells DARC
663	FLYWCH2	Endothelial cells DARC
664	S100A11	Endothelial cells DARC
665	ACADM	Endothelial cells DARC
666	NOS3	Endothelial cells DARC
667	PTAFR	Endothelial cells DARC
668	MLF2	Endothelial cells DARC
669	ATP6V1F	Endothelial cells DARC
670	SPAG7	Endothelial cells DARC
671	APOA1	Endothelial cells DARC
672	DARC	Endothelial cells DARC
673	CD99	Endothelial cells DARC
674	GLTSCR2	Endothelial cells DARC
675	GFOD2	Endothelial cells DARC
676	KRTCAP2	Endothelial cells DARC
677	CAPZB	Endothelial cells DARC
678	MAOB	Endothelial cells DARC
679	HLA-DMA	Endothelial cells DARC
680	PSME2	Endothelial cells DARC
681	SBDS	Endothelial cells DARC
682	SRM	Endothelial cells DARC
683	CD63	Endothelial cells DARC
684	FBLN2	Endothelial cells DARC
685	URM1	Endothelial cells DARC
686	GIMAP7	Endothelial cells DARC
687	SNRNP40	Endothelial cells DARC
688	SRSF3	Endothelial cells DARC
689	LAMTOR1	Endothelial cells DARC
690	JUN	Endothelial cells DARC
691	RPS3A	Endothelial cells DARC
692	ID1	Endothelial cells DARC
693	NAPRT1	Endothelial cells DARC
694	SNRPB	Endothelial cells DARC
695	LDB2	Endothelial cells DARC
696	COPS6	Endothelial cells DARC
697	TNFAIP3	Endothelial cells DARC
698	TMX1	Endothelial cells DARC
699	CPLX1	Endothelial cells DARC
700	TUBB4B	Endothelial cells DARC
701	AUP1	Endothelial cells DARC
702	PSMB3	Endothelial cells DARC
703	NBL1	Endothelial cells DARC
704	FABP6	Endothelial cells DARC
705	TCN2	Endothelial cells DARC
706	CCL2	Endothelial cells DARC
707	C10orf54	Endothelial cells DARC
708	ATP5B	Endothelial cells DARC
709	NDUFS2	Endothelial cells DARC
710	ENO1	Endothelial cells DARC
711	ARF5	Endothelial cells DARC
712	DDAH2	Endothelial cells DARC
713	CYGB	Endothelial cells DARC
714	PLAT	Endothelial cells DARC
715	PMP22	Endothelial cells DARC
716	TUBA1A	Endothelial cells DARC
717	RPS10	Endothelial cells DARC
718	HSPA12B	Endothelial cells DARC
719	TBC1D10A	Endothelial cells DARC
720	PITPNC1	Endothelial cells DARC
721	CDC25B	Endothelial cells DARC
722	APRT	Endothelial cells DARC
723	PLP2	Endothelial cells DARC
724	ATF6B	Endothelial cells DARC
725	RPL26	Endothelial cells DARC
726	HLA-C	Endothelial cells DARC
727	GNB2	Endothelial cells DARC
728	PSMD8	Endothelial cells DARC
729	HSF1	Endothelial cells DARC
730	GSTK1	Endothelial cells DARC
731	OLFM1	Endothelial cells DARC
732	LMNA	Endothelial cells DARC
733	MT1X	Endothelial cells DARC
734	GTPBP6	Endothelial cells DARC
735	JUND	Endothelial cells DARC
736	PFN1	Endothelial cells DARC
737	CALM2	Endothelial cells DARC
738	HMGN1	Endothelial cells DARC
739	PPP1R15A	Endothelial cells DARC
740	CLEC14A	Endothelial cells DARC
741	CPVL	Endothelial cells DARC
742	NOL7	Endothelial cells DARC
743	TPI1	Endothelial cells DARC
744	TAGLN2	Endothelial cells DARC
745	PTMS	Endothelial cells DARC
746	ICAM2	Endothelial cells DARC
747	SLC35F6	Endothelial cells DARC
748	MRPS18B	Endothelial cells DARC
749	PPP2R1A	Endothelial cells DARC
750	PVRL2	Endothelial cells DARC
751	SSR1	Endothelial cells DARC
752	EVA1C	Endothelial cells DARC
753	SOD2	Endothelial cells DARC
754	SDHA	Endothelial cells DARC
755	NCK1	Endothelial cells DARC
756	PSMC4	Endothelial cells DARC
757	CD320	Endothelial cells DARC
758	MDH2	Endothelial cells DARC
759	RPL39	Endothelial cells DARC
760	SLBP	Endothelial cells DARC
761	ADM5	Endothelial cells DARC
762	VASP	Endothelial cells DARC
763	FOS	Endothelial cells DARC
764	INMT	Endothelial cells DARC
765	CST3	Endothelial cells DARC
766	NDUFB8-ENSG00000166136	Endothelial cells DARC
767	CNPY2	Endothelial cells DARC
768	MT1M	Endothelial cells DARC
769	HLA-DPA1	Endothelial cells DARC
770	HLA-DQA1	Endothelial cells DARC
771	RBM7	Endothelial cells DARC
772	CFL1	Endothelial cells DARC
773	C1orf56	Endothelial cells DARC
774	RBP5	Endothelial cells DARC
775	RPL30	Endothelial cells DARC
776	GOSR2	Endothelial cells DARC
777	FAM89B	Endothelial cells DARC
778	TGM2	Endothelial cells DARC
779	CSNK1D	Endothelial cells DARC
780	AHSA1	Endothelial cells DARC
781	CALR	Endothelial cells DARC
782	SELE	Endothelial cells DARC
783	AQP3	Endothelial cells DARC
784	TUBB6	Endothelial cells DARC
785	ICAM1	Endothelial cells DARC
786	TOMM7	Endothelial cells DARC
787	MT1A	Endothelial cells DARC
788	FTL	Endothelial cells DARC
789	RGL2	Endothelial cells DARC
790	CXCL2	Endothelial cells DARC
791	NFKBIA	Endothelial cells DARC
792	ACTG1	Endothelial cells DARC
793	RHOB	Endothelial cells DARC
794	C2CD4B	Endothelial cells DARC
795	PDLIM1	Endothelial cells DARC
796	DDIT4	Endothelial cells DARC
797	MT1E	Endothelial cells DARC
798	RPL22	Endothelial cells DARC
799	ATP5E	Endothelial cells DARC
800	EIF5A	Endothelial cells DARC
801	HES1	Endothelial cells DARC
802	RCAN1	Endothelial cells DARC
803	HNRNPH1	Endothelial cells DARC
804	LGALS1	Endothelial cells DARC
805	DLC1	Endothelial cells DARC
806	CSF3	Endothelial cells DARC
807	COMMD6	Endothelial cells DARC
808	CRELD2	Endothelial cells DARC
809	EGR1	Endothelial cells DARC
810	ZFAND5	Endothelial cells DARC
811	SSH1	Endothelial cells DARC
812	PRDM1	Endothelial cells DARC
813	CNN1	Myofibroblasts GREM1 GREM2
814	CD151	Myofibroblasts GREM1 GREM2
815	UBC	Myofibroblasts GREM1 GREM2
816	ACTG2	Myofibroblasts GREM1 GREM2
817	JUNB	Myofibroblasts GREM1 GREM2
818	RPS4Y1	Myofibroblasts GREM1 GREM2
819	IGFBP5	Myofibroblasts GREM1 GREM2
820	THBS1	Myofibroblasts GREM1 GREM2
821	PLN	Myofibroblasts GREM1 GREM2
822	CRYAB	Myofibroblasts GREM1 GREM2
823	RPL15	Myofibroblasts GREM1 GREM2
824	EEF2	Myofibroblasts GREM1 GREM2
825	TPM2	Myofibroblasts GREM1 GREM2
826	DES	Myofibroblasts GREM1 GREM2
827	ACTA2	Myofibroblasts GREM1 GREM2
828	SOD3	Myofibroblasts GREM1 GREM2
829	SLC25A6	Myofibroblasts GREM1 GREM2
830	ALDOA	Myofibroblasts GREM1 GREM2
831	MYL9	Myofibroblasts GREM1 GREM2
832	CSRP1	Myofibroblasts GREM1 GREM2
833	SMTN	Myofibroblasts GREM1 GREM2
834	XIST	Myofibroblasts GREM1 GREM2
835	RAMP1	Myofibroblasts GREM1 GREM2
836	MGP	Myofibroblasts GREM1 GREM2
837	GNAI1	Myofibroblasts GREM1 GREM2
838	TGFB1I1	Myofibroblasts GREM1 GREM2
839	CKB	Myofibroblasts GREM1 GREM2
840	RPS27A	Myofibroblasts GREM1 GREM2
841	PTMA	Myofibroblasts GREM1 GREM2
842	IGFBP6	Myofibroblasts GREM1 GREM2
843	PPDPF	Myofibroblasts GREM1 GREM2
844	P2RY14	Myofibroblasts GREM1 GREM2
845	GSTT1	Myofibroblasts GREM1 GREM2
846	PKM	Myofibroblasts GREM1 GREM2
847	GAPDH	Myofibroblasts GREM1 GREM2
848	CES1	Myofibroblasts GREM1 GREM2
849	JUND	Myofibroblasts GREM1 GREM2
850	NDUFA4	Myofibroblasts GREM1 GREM2
851	CPE	Myofibroblasts GREM1 GREM2
852	ARL2	Myofibroblasts GREM1 GREM2
853	ILK	Myofibroblasts GREM1 GREM2
854	ID2	Myofibroblasts GREM1 GREM2
855	FGL2	Myofibroblasts GREM1 GREM2
856	NBL1	Myofibroblasts GREM1 GREM2
857	IER2	Myofibroblasts GREM1 GREM2
858	ADIRF	Myofibroblasts GREM1 GREM2
859	MT2A	Myofibroblasts GREM1 GREM2
860	ACTB	Myofibroblasts GREM1 GREM2
861	ADH5	Myofibroblasts GREM1 GREM2
862	CALM2	Myofibroblasts GREM1 GREM2
863	S100A4	Myofibroblasts GREM1 GREM2
864	TSPO	Myofibroblasts GREM1 GREM2
865	PFN1	Myofibroblasts GREM1 GREM2
866	SLC12A2	Myofibroblasts GREM1 GREM2
867	RPS2	Myofibroblasts GREM1 GREM2
868	TXNIP	Myofibroblasts GREM1 GREM2
869	NNMT	Myofibroblasts GREM1 GREM2
870	ATP5B	Myofibroblasts GREM1 GREM2
871	DMPK	Myofibroblasts GREM1 GREM2
872	GRP	Myofibroblasts GREM1 GREM2
873	TACR2	Myofibroblasts GREM1 GREM2
874	MYL6	Myofibroblasts GREM1 GREM2
875	MFGE8	Myofibroblasts GREM1 GREM2
876	PSMD8	Myofibroblasts GREM1 GREM2
877	PRDX6	Myofibroblasts GREM1 GREM2
878	YWHAQ	Myofibroblasts GREM1 GREM2
879	DYNLRB1	Myofibroblasts GREM1 GREM2
880	RARRES2	Myofibroblasts GREM1 GREM2
881	RPL18	Myofibroblasts GREM1 GREM2
882	TMED2	Myofibroblasts GREM1 GREM2
883	SELENBP1	Myofibroblasts GREM1 GREM2
884	GSN	Myofibroblasts GREM1 GREM2
885	ZBTB16	Myofibroblasts GREM1 GREM2
886	HNRNPH2	Myofibroblasts GREM1 GREM2
887	PDLIM4	Myofibroblasts GREM1 GREM2
888	DCN	Myofibroblasts GREM1 GREM2
889	SBDS	Myofibroblasts GREM1 GREM2
890	AP3S1	Myofibroblasts GREM1 GREM2
891	RPL27A	Myofibroblasts GREM1 GREM2
892	NDUFB8-ENSG00000166136	Myofibroblasts GREM1 GREM2
893	GEM	Myofibroblasts GREM1 GREM2
894	GUCY1A3	Myofibroblasts GREM1 GREM2
895	LAPTM4A	Myofibroblasts GREM1 GREM2
896	MOXD1	Myofibroblasts GREM1 GREM2
897	GHITM	Myofibroblasts GREM1 GREM2
898	PCP4	Myofibroblasts GREM1 GREM2
899	HLA-C	Myofibroblasts GREM1 GREM2
900	ENO1	Myofibroblasts GREM1 GREM2
901	BSG	Myofibroblasts GREM1 GREM2
902	ACADVL	Myofibroblasts GREM1 GREM2
903	B2M	Myofibroblasts GREM1 GREM2
904	ZFYVE21	Myofibroblasts GREM1 GREM2
905	EIF3L	Myofibroblasts GREM1 GREM2
906	HCFC1R1	Myofibroblasts GREM1 GREM2
907	RPS3	Myofibroblasts GREM1 GREM2
908	EIF4A2	Myofibroblasts GREM1 GREM2
909	PERP	Myofibroblasts GREM1 GREM2
910	JUN	Myofibroblasts GREM1 GREM2
911	TCEAL2	Myofibroblasts GREM1 GREM2
912	EIF4E	Myofibroblasts GREM1 GREM2
913	LGALS3BP	Myofibroblasts GREM1 GREM2
914	CYB5R3	Myofibroblasts GREM1 GREM2
915	ANXA2	Myofibroblasts GREM1 GREM2
916	SLC29A1	Myofibroblasts GREM1 GREM2
917	TAX1BP1	Myofibroblasts GREM1 GREM2
918	RPL31	Myofibroblasts GREM1 GREM2
919	HSPB1	Myofibroblasts GREM1 GREM2
920	U2AF1	Myofibroblasts GREM1 GREM2
921	PEBP1	Myofibroblasts GREM1 GREM2
922	RAD23A	Myofibroblasts GREM1 GREM2
923	MAGED2	Myofibroblasts GREM1 GREM2
924	NDUFV2	Myofibroblasts GREM1 GREM2
925	TNFRSF12A	Myofibroblasts GREM1 GREM2
926	ZFAND6	Myofibroblasts GREM1 GREM2
927	ARL6IP4	Myofibroblasts GREM1 GREM2
928	CAPZA2	Myofibroblasts GREM1 GREM2
929	TMSB4X	Myofibroblasts GREM1 GREM2
930	FXYD6	Myofibroblasts GREM1 GREM2
931	DCTN2	Myofibroblasts GREM1 GREM2
932	TCF25	Myofibroblasts GREM1 GREM2
933	DRAP1	Myofibroblasts GREM1 GREM2
934	NR1H2	Myofibroblasts GREM1 GREM2
935	PTGER3	Myofibroblasts GREM1 GREM2
936	ECH1	Myofibroblasts GREM1 GREM2
937	TUBA1A	Myofibroblasts GREM1 GREM2
938	LRPAP1	Myofibroblasts GREM1 GREM2
939	PLP2	Myofibroblasts GREM1 GREM2
940	SMAD9	Myofibroblasts GREM1 GREM2
941	MORF4L1	Myofibroblasts GREM1 GREM2
942	UFC1	Myofibroblasts GREM1 GREM2
943	ROGDI	Myofibroblasts GREM1 GREM2
944	CD164	Myofibroblasts GREM1 GREM2
945	SON	Myofibroblasts GREM1 GREM2
946	ZNF428	Myofibroblasts GREM1 GREM2
947	ARID5A	Myofibroblasts GREM1 GREM2
948	NUDC	Myofibroblasts GREM1 GREM2
949	SYPL1	Myofibroblasts GREM1 GREM2
950	FST	Myofibroblasts GREM1 GREM2
951	ANXA6	Myofibroblasts GREM1 GREM2
952	EIF1AY	Myofibroblasts GREM1 GREM2
953	MAP1B	Myofibroblasts GREM1 GREM2
954	TMEM66	Myofibroblasts GREM1 GREM2
955	TUBB6	Myofibroblasts GREM1 GREM2
956	NME4	Myofibroblasts GREM1 GREM2
957	PBXIP1	Myofibroblasts GREM1 GREM2
958	LRP10	Myofibroblasts GREM1 GREM2
959	HSPA2	Myofibroblasts GREM1 GREM2
960	RPS15A	Myofibroblasts GREM1 GREM2
961	SELT	Myofibroblasts GREM1 GREM2
962	SERF2	Myofibroblasts GREM1 GREM2
963	C6orf48	Myofibroblasts GREM1 GREM2
964	SDPR	Myofibroblasts GREM1 GREM2
965	PRDX2	Myofibroblasts GREM1 GREM2
966	HLA-A	Myofibroblasts GREM1 GREM2
967	ID3	Myofibroblasts GREM1 GREM2
968	CXCL14	Myofibroblasts GREM1 GREM2
969	PUF60	Myofibroblasts GREM1 GREM2
970	NDUFB10	Myofibroblasts GREM1 GREM2
971	CD63	Myofibroblasts GREM1 GREM2
972	CAPZB	Myofibroblasts GREM1 GREM2
973	GLTSCR2	Myofibroblasts GREM1 GREM2
974	COL6A3	Myofibroblasts GREM1 GREM2
975	TMEM98	Myofibroblasts GREM1 GREM2
976	BST2	Myofibroblasts GREM1 GREM2
977	TPI1	Myofibroblasts GREM1 GREM2
978	NDUFA3	Myofibroblasts GREM1 GREM2
979	COL1A2	Myofibroblasts GREM1 GREM2
980	AVPI1	Myofibroblasts GREM1 GREM2
981	RNH1	Myofibroblasts GREM1 GREM2
982	TOB1	Myofibroblasts GREM1 GREM2
983	RPSA	Myofibroblasts GREM1 GREM2
984	CHRDL1	Myofibroblasts GREM1 GREM2
985	RPS12	Myofibroblasts GREM1 GREM2
986	RAB18	Myofibroblasts GREM1 GREM2
987	CLTB	Myofibroblasts GREM1 GREM2
988	XRCC6	Myofibroblasts GREM1 GREM2
989	CYP1B1	Myofibroblasts GREM1 GREM2
990	CEBPB	Myofibroblasts GREM1 GREM2
991	PPP2R1A	Myofibroblasts GREM1 GREM2
992	CFL2	Myofibroblasts GREM1 GREM2
993	TPGS1	Myofibroblasts GREM1 GREM2
994	ATP6AP2	Myofibroblasts GREM1 GREM2
995	RAP1B	Myofibroblasts GREM1 GREM2
996	ARF5	Myofibroblasts GREM1 GREM2
997	HOXA10	Myofibroblasts GREM1 GREM2
998	ADAMTS1	Myofibroblasts GREM1 GREM2
999	PHGDH	Myofibroblasts GREM1 GREM2
1000	HADH	Myofibroblasts GREM1 GREM2
1001	SEPW1	Myofibroblasts GREM1 GREM2
1002	COMT	Myofibroblasts GREM1 GREM2
1003	LGALS1	Myofibroblasts GREM1 GREM2
1004	PTP4A3	Myofibroblasts GREM1 GREM2
1005	MAP7D1	Myofibroblasts GREM1 GREM2
1006	PSMB5	Myofibroblasts GREM1 GREM2
1007	PIN1	Myofibroblasts GREM1 GREM2
1008	MAOB	Myofibroblasts GREM1 GREM2
1009	PCMT1	Myofibroblasts GREM1 GREM2
1010	ARMCX1	Myofibroblasts GREM1 GREM2
1011	CORO1B	Myofibroblasts GREM1 GREM2
1012	VAPA	Myofibroblasts GREM1 GREM2
1013	RP11-532F6.3	Myofibroblasts GREM1 GREM2
1014	TAGLN	Myofibroblasts GREM1 GREM2
1015	RAB2A	Myofibroblasts GREM1 GREM2
1016	PGK1	Myofibroblasts GREM1 GREM2
1017	RORA	Myofibroblasts GREM1 GREM2
1018	BAG2	Myofibroblasts GREM1 GREM2
1019	RPS13	Myofibroblasts GREM1 GREM2
1020	STOML2	Myofibroblasts GREM1 GREM2
1021	PDLIM7	Myofibroblasts GREM1 GREM2
1022	LUM	Myofibroblasts GREM1 GREM2
1023	OAT	Myofibroblasts GREM1 GREM2
1024	CYTH2	Myofibroblasts GREM1 GREM2
1025	TPT1	Myofibroblasts GREM1 GREM2
1026	PTCH1	Myofibroblasts GREM1 GREM2
1027	PNCK	Myofibroblasts GREM1 GREM2
1028	PSIP1	Myofibroblasts GREM1 GREM2
1029	MEIS2	Myofibroblasts GREM1 GREM2
1030	2015-09-01	Myofibroblasts GREM1 GREM2
1031	SNRPB	Myofibroblasts GREM1 GREM2
1032	RPS10	Myofibroblasts GREM1 GREM2
1033	SPAG7	Myofibroblasts GREM1 GREM2
1034	CLU	Myofibroblasts GREM1 GREM2
1035	RPS23	Myofibroblasts GREM1 GREM2
1036	C8orf4	Myofibroblasts GREM1 GREM2
1037	MOB2	Myofibroblasts GREM1 GREM2
1038	LMO3	Myofibroblasts GREM1 GREM2
1039	YWHAH	Myofibroblasts GREM1 GREM2
1040	CNIH1	Myofibroblasts GREM1 GREM2
1041	COPS6	Myofibroblasts GREM1 GREM2
1042	SERPING1	Myofibroblasts GREM1 GREM2
1043	AHSA1	Myofibroblasts GREM1 GREM2
1044	PPP1R15A	Myofibroblasts GREM1 GREM2
1045	TERF2IP	Myofibroblasts GREM1 GREM2
1046	TUBB2A	Myofibroblasts GREM1 GREM2
1047	ASNA1	Myofibroblasts GREM1 GREM2
1048	FBXL15	Myofibroblasts GREM1 GREM2
1049	FLNA	Myofibroblasts GREM1 GREM2
1050	VPS28	Myofibroblasts GREM1 GREM2
1051	PHLDA3	Myofibroblasts GREM1 GREM2
1052	PRMT1	Myofibroblasts GREM1 GREM2
1053	AC131025.8	Myofibroblasts GREM1 GREM2
1054	RPL34	Myofibroblasts GREM1 GREM2
1055	CYSTM1	Myofibroblasts GREM1 GREM2
1056	CLIC1	Myofibroblasts GREM1 GREM2
1057	ACKR3	Lymphatics
1058	CLDN5	Lymphatics
1059	RPS4Y1	Lymphatics
1060	HYAL2	Lymphatics
1061	MIR24-2	Lymphatics
1062	PHGR1	Lymphatics
1063	SLC25A6	Lymphatics
1064	CNN3	Lymphatics
1065	JUNB	Lymphatics
1066	F2RL3	Lymphatics
1067	CREM	Lymphatics
1068	GSTT1	Lymphatics
1069	RPL15	Lymphatics
1070	RPL27A	Lymphatics
1071	RPS2	Lymphatics
1072	TMED2	Lymphatics
1073	CD63	Lymphatics
1074	YBX1	Lymphatics
1075	RPL13A	Lymphatics
1076	EIF4A1	Lymphatics
1077	ANPEP	Lymphatics
1078	RPL31	Lymphatics
1079	KANK3	Lymphatics
1080	IL32	Lymphatics
1081	APOA1	Lymphatics
1082	EEF2	Lymphatics
1083	LRRC1	Lymphatics
1084	FKBP1A	Lymphatics
1085	RPS9	Lymphatics
1086	PPDPF	Lymphatics
1087	MT-CO3	Lymphatics
1088	MT-ATP6	Lymphatics
1089	TMEM100	Lymphatics
1090	PLAC9	Lymphatics
1091	MT-CYB	Lymphatics
1092	GLTSCR2	Lymphatics
1093	TC2N	Lymphatics
1094	PERP	Lymphatics
1095	GUCA2A	Lymphatics
1096	JUND	Lymphatics
1097	ISG20	Lymphatics
1098	UBC	Lymphatics
1099	MGST1	Lymphatics
1100	CLIC1	Lymphatics
1101	ALDOA	Lymphatics
1102	PPP4C	Lymphatics
1103	SNRPD2	Lymphatics
1104	TAX1BP3	Lymphatics
1105	RPS13	Lymphatics
1106	PFN1	Lymphatics
1107	CD9	Lymphatics
1108	IER2	Lymphatics
1109	RASSF1	Lymphatics
1110	RAMP2	Lymphatics
1111	ACTB	Lymphatics
1112	HLA-DRB5	Lymphatics
1113	PCNP	Lymphatics
1114	OAZ1	Lymphatics
1115	GRN	Lymphatics
1116	FAM118A	Lymphatics
1117	B3GNT7	Lymphatics
1118	TPT1	Lymphatics
1119	ARID5A	Lymphatics
1120	RPS12	Lymphatics
1121	XIST	Lymphatics
1122	RPL4	Lymphatics
1123	GNB2L1	Lymphatics
1124	CTSH	Lymphatics
1125	PKM	Lymphatics
1126	PPP1R15A	Lymphatics
1127	DCK	Lymphatics
1128	TUBA1A	Lymphatics
1129	TMEM9B	Lymphatics
1130	TMEM147	Lymphatics
1131	FCGRT	Lymphatics
1132	CYC1	Lymphatics
1133	TUBA1B	Lymphatics
1134	RASIP1	Lymphatics
1135	JUN	Lymphatics
1136	CMPK1	Lymphatics
1137	RADIL	Lymphatics
1138	RCN2	Lymphatics
1139	SELT	Lymphatics
1140	GAS6	Lymphatics
1141	GNL1	Lymphatics
1142	AP2M1	Lymphatics
1143	PRDX5	Lymphatics
1144	ECSCR	Lymphatics
1145	LAPTM5	Lymphatics
1146	HNRNPA0	Lymphatics
1147	TMEM66	Lymphatics
1148	ARL6IP4	Lymphatics
1149	ARL2	Lymphatics
1150	TSTA3	Lymphatics
1151	OAT	Lymphatics
1152	SCNN1B	Lymphatics
1153	HOXD8	Lymphatics
1154	SRP9	Lymphatics
1155	SLC9A3R2	Lymphatics
1156	SPHK1	Lymphatics
1157	SRSF2	Lymphatics
1158	NDUFA6	Lymphatics
1159	CHMP1B	Lymphatics
1160	MGP	Lymphatics
1161	SDCBP	Lymphatics
1162	SNX3	Lymphatics
1163	CAPZA2	Lymphatics
1164	MTRNR2L12	Lymphatics
1165	HNRNPA1	Lymphatics
1166	ITM2B	Lymphatics
1167	SGCE	Lymphatics
1168	CD47	Lymphatics
1169	AKR1C3	Lymphatics
1170	CALM2	Lymphatics
1171	ZFAND1	Lymphatics
1172	SBDS	Lymphatics
1173	PSMC3	Lymphatics
1174	GUSB	Lymphatics
1175	GPR97	Lymphatics
1176	MAF1	Lymphatics
1177	GUK1	Lymphatics
1178	EIF3D	Lymphatics
1179	DDAH2	Lymphatics
1180	NDUFB8-ENSG00000166136	Lymphatics
1181	RAD23A	Lymphatics
1182	EPHX1	Lymphatics
1183	PGAM1	Lymphatics
1184	PRMT1	Lymphatics
1185	TUBA4A	Lymphatics
1186	CFL1	Lymphatics
1187	TM4SF1	Lymphatics
1188	MBOAT1	Lymphatics
1189	PSMD8	Lymphatics
1190	CST3	Lymphatics
1191	RPL30	Lymphatics
1192	MAFF	Lymphatics
1193	GSTK1	Lymphatics
1194	STAP2	Lymphatics
1195	GYPC	Lymphatics
1196	PSAP	Lymphatics
1197	PPP1CA	Lymphatics
1198	EIF3E	Lymphatics
1199	TPGS1	Lymphatics
1200	TBCB	Lymphatics
1201	EIF1AY	Lymphatics
1202	RAB18	Lymphatics
1203	ATP1B3	Lymphatics
1204	HLA-C	Lymphatics
1205	ANXA2	Lymphatics
1206	STUB1	Lymphatics
1207	ZNF580	Lymphatics
1208	ARL6IP1	Lymphatics
1209	MRPS18A	Lymphatics
1210	PTOV1	Lymphatics
1211	MT-ND1	Lymphatics
1212	DCTN2	Lymphatics
1213	PIGT	Lymphatics
1214	RBM42	Lymphatics
1215	MOB4	Lymphatics
1216	LMNA	Lymphatics
1217	ECHS1	Lymphatics
1218	PPAP2A	Lymphatics
1219	GRAMD1A	Lymphatics
1220	7SK-ENSG00000260682	Lymphatics
1221	MZT2A	Lymphatics
1222	RNF126	Lymphatics
1223	SMTN	Lymphatics
1224	JKAMP	Lymphatics
1225	MTRNR2L8	Lymphatics
1226	SNCA	Lymphatics
1227	YWHAH	Lymphatics
1228	HSP90B1	Lymphatics
1229	RPS23	Lymphatics
1230	RPL22	Lymphatics
1231	EGLN2	Lymphatics
1232	GPR108	Lymphatics
1233	MAT2B	Lymphatics
1234	PDE4B	Lymphatics
1235	NELFE	Lymphatics
1236	HAGH	Lymphatics
1237	RPS4Y1	Endothelial cells LTC4S SEMA3G
1238	GUCA2A	Endothelial cells LTC4S SEMA3G
1239	PHGR1	Endothelial cells LTC4S SEMA3G
1240	EEF2	Endothelial cells LTC4S SEMA3G
1241	EGLN2	Endothelial cells LTC4S SEMA3G
1242	LSR	Endothelial cells LTC4S SEMA3G
1243	TSHZ2	Endothelial cells LTC4S SEMA3G
1244	JUNB	Endothelial cells LTC4S SEMA3G
1245	TNFRSF12A	Endothelial cells LTC4S SEMA3G
1246	GSN	Endothelial cells LTC4S SEMA3G
1247	CAV2	Endothelial cells LTC4S SEMA3G
1248	EIF4A2	Endothelial cells LTC4S SEMA3G
1249	BEX5	Endothelial cells LTC4S SEMA3G
1250	TMEM222	Endothelial cells LTC4S SEMA3G
1251	GPIHBP1	Endothelial cells LTC4S SEMA3G
1252	IL32	Endothelial cells LTC4S SEMA3G
1253	ESAM	Endothelial cells LTC4S SEMA3G
1254	SLC25A6	Endothelial cells LTC4S SEMA3G
1255	GSTK1	Endothelial cells LTC4S SEMA3G
1256	HYAL2	Endothelial cells LTC4S SEMA3G
1257	UBC	Endothelial cells LTC4S SEMA3G
1258	BCAM	Endothelial cells LTC4S SEMA3G
1259	TMED2	Endothelial cells LTC4S SEMA3G
1260	TALDO1	Endothelial cells LTC4S SEMA3G
1261	ELP5	Endothelial cells LTC4S SEMA3G
1262	VDAC1	Endothelial cells LTC4S SEMA3G
1263	LDB2	Endothelial cells LTC4S SEMA3G
1264	TRMT1	Endothelial cells LTC4S SEMA3G
1265	RPL3	Endothelial cells LTC4S SEMA3G
1266	C1QTNF9	Endothelial cells LTC4S SEMA3G
1267	GSTT1	Endothelial cells LTC4S SEMA3G
1268	ECH1	Endothelial cells LTC4S SEMA3G
1269	SYT1	Endothelial cells LTC4S SEMA3G
1270	AC090186.1	Endothelial cells LTC4S SEMA3G
1271	RPS2	Endothelial cells LTC4S SEMA3G
1272	TRMT44	Endothelial cells LTC4S SEMA3G
1273	BST2	Endothelial cells LTC4S SEMA3G
1274	CST3	Endothelial cells LTC4S SEMA3G
1275	MRPL42	Endothelial cells LTC4S SEMA3G
1276	SRP9	Endothelial cells LTC4S SEMA3G
1277	HSD17B11	Endothelial cells LTC4S SEMA3G
1278	JUND	Endothelial cells LTC4S SEMA3G
1279	PFN2	Endothelial cells LTC4S SEMA3G
1280	ACTB	Endothelial cells LTC4S SEMA3G
1281	PTRF	Endothelial cells LTC4S SEMA3G
1282	IGFBP3	Endothelial cells LTC4S SEMA3G
1283	EIF4A1	Endothelial cells LTC4S SEMA3G
1284	TUBA1B	Endothelial cells LTC4S SEMA3G
1285	SLC3A2	Endothelial cells LTC4S SEMA3G
1286	TUBA4A	Endothelial cells LTC4S SEMA3G
1287	PRMT1	Endothelial cells LTC4S SEMA3G
1288	ILK	Endothelial cells LTC4S SEMA3G
1289	FKBP1A	Endothelial cells LTC4S SEMA3G
1290	HNRNPF	Endothelial cells LTC4S SEMA3G
1291	IER2	Endothelial cells LTC4S SEMA3G
1292	APOA1	Endothelial cells LTC4S SEMA3G
1293	LPAR6	Endothelial cells LTC4S SEMA3G
1294	PLS3	Endothelial cells LTC4S SEMA3G
1295	CLTB	Endothelial cells LTC4S SEMA3G
1296	TMED9	Endothelial cells LTC4S SEMA3G
1297	DCAF13	Endothelial cells LTC4S SEMA3G
1298	SYNGR2	Endothelial cells LTC4S SEMA3G
1299	ZBTB16	Endothelial cells LTC4S SEMA3G
1300	MORF4L1	Endothelial cells LTC4S SEMA3G
1301	ANXA3	Endothelial cells LTC4S SEMA3G
1302	PLSCR1	Endothelial cells LTC4S SEMA3G
1303	TUBB	Endothelial cells LTC4S SEMA3G
1304	RPS23	Endothelial cells LTC4S SEMA3G
1305	MIR24-2	Endothelial cells LTC4S SEMA3G
1306	RPL34	Endothelial cells LTC4S SEMA3G
1307	MEOX1	Endothelial cells LTC4S SEMA3G
1308	PVRL2	Endothelial cells LTC4S SEMA3G
1309	SPSB3	Endothelial cells LTC4S SEMA3G
1310	CP	Endothelial cells LTC4S SEMA3G
1311	ADAM15	Endothelial cells LTC4S SEMA3G
1312	ARL2	Endothelial cells LTC4S SEMA3G
1313	TPT1	Endothelial cells LTC4S SEMA3G
1314	MRPS18A	Endothelial cells LTC4S SEMA3G
1315	GIMAP5	Endothelial cells LTC4S SEMA3G
1316	SYPL1	Endothelial cells LTC4S SEMA3G
1317	JUN	Endothelial cells LTC4S SEMA3G
1318	NOL12	Endothelial cells LTC4S SEMA3G
1319	WASH4P	Endothelial cells LTC4S SEMA3G
1320	RPS4Y1	Endothelial cells CD36
1321	HYAL2	Endothelial cells CD36
1322	MT2A	Endothelial cells CD36
1323	CLDN5	Endothelial cells CD36
1324	GSN	Endothelial cells CD36
1325	BCAM	Endothelial cells CD36
1326	EGFL7	Endothelial cells CD36
1327	HLA-A	Endothelial cells CD36
1328	ACTB	Endothelial cells CD36
1329	CDC37	Endothelial cells CD36
1330	CTSH	Endothelial cells CD36
1331	EIF4A1	Endothelial cells CD36
1332	RAMP2	Endothelial cells CD36
1333	RPS2	Endothelial cells CD36
1334	ESAM	Endothelial cells CD36
1335	F2RL3	Endothelial cells CD36
1336	MT1X	Endothelial cells CD36
1337	YWHAH	Endothelial cells CD36
1338	RPS13	Endothelial cells CD36
1339	PFN1	Endothelial cells CD36
1340	APOA1	Endothelial cells CD36
1341	JUNB	Endothelial cells CD36
1342	RHOC	Endothelial cells CD36
1343	MYL6	Endothelial cells CD36
1344	CD74	Endothelial cells CD36
1345	EEF2	Endothelial cells CD36
1346	IL32	Endothelial cells CD36
1347	NPDC1	Endothelial cells CD36
1348	IER2	Endothelial cells CD36
1349	CLIC1	Endothelial cells CD36
1350	ADAM15	Endothelial cells CD36
1351	PRMT1	Endothelial cells CD36
1352	TPT1	Endothelial cells CD36
1353	HLA-C	Endothelial cells CD36
1354	TUBA4A	Endothelial cells CD36
1355	JUND	Endothelial cells CD36
1356	LY6E	Endothelial cells CD36
1357	MIR24-2	Endothelial cells CD36
1358	RPS27A	Endothelial cells CD36
1359	RASIP1	Endothelial cells CD36
1360	MT1M	Endothelial cells CD36
1361	CAPZA2	Endothelial cells CD36
1362	PLVAP	Endothelial cells CD36
1363	GAS6	Endothelial cells CD36
1364	IGFBP4	Endothelial cells CD36
1365	CNN3	Endothelial cells CD36
1366	RPS23	Endothelial cells CD36
1367	RPL9	Endothelial cells CD36
1368	RPS15A	Endothelial cells CD36
1369	SDCBP	Endothelial cells CD36
1370	YBX1	Endothelial cells CD36
1371	MT1E	Endothelial cells CD36
1372	ALDOA	Endothelial cells CD36
1373	IGFBP2	Endothelial cells CD36
1374	SRP9	Endothelial cells CD36
1375	TUBB	Endothelial cells CD36
1376	GUK1	Endothelial cells CD36
1377	KPNA2	Endothelial cells CD36
1378	HPCAL1	Endothelial cells CD36
1379	ASMTL	Endothelial cells CD36
1380	RAMP3	Endothelial cells CD36
1381	ARPC5	Endothelial cells CD36
1382	TAGLN2	Endothelial cells CD36
1383	FKBP1A	Endothelial cells CD36
1384	KANK3	Endothelial cells CD36
1385	RPL34	Endothelial cells CD36
1386	SLC9A3R2	Endothelial cells CD36
1387	S100A16	Endothelial cells CD36
1388	TUBB4B	Endothelial cells CD36
1389	RPL15	Endothelial cells CD36
1390	DBN1	Endothelial cells CD36
1391	TUBA1B	Endothelial cells CD36
1392	GYPC	Endothelial cells CD36
1393	MT1A	Endothelial cells CD36
1394	HLA-E	Endothelial cells CD36
1395	RASA4	Endothelial cells CD36
1396	CD320	Endothelial cells CD36
1397	BST2	Endothelial cells CD36
1398	FLYWCH2	Endothelial cells CD36
1399	CD63	Endothelial cells CD36
1400	ATP5B	Endothelial cells CD36
1401	MIER2	Endothelial cells CD36
1402	XIST	Endothelial cells CD36
1403	GSTT1	Endothelial cells CD36
1404	HLA-DRB5	Endothelial cells CD36
1405	TNFRSF1A	Endothelial cells CD36
1406	TUBA1A	Endothelial cells CD36
1407	GLTSCR2	Endothelial cells CD36
1408	RPS12	Endothelial cells CD36
1409	PSMB3	Endothelial cells CD36
1410	UBC	Endothelial cells CD36
1411	LAPTM4A	Endothelial cells CD36
1412	BSG	Endothelial cells CD36
1413	ARPC1B	Endothelial cells CD36
1414	MT-CO2	Endothelial cells CD36
1415	HSPA12B	Endothelial cells CD36
1416	SLC25A6	Endothelial cells CD36
1417	EIF3D	Endothelial cells CD36
1418	CST3	Endothelial cells CD36
1419	IFITM1	Endothelial cells CD36
1420	SOX18	Endothelial cells CD36
1421	IFITM3	Endothelial cells CD36
1422	IFI27	Endothelial cells CD36
1423	TMED2	Endothelial cells CD36
1424	CALM2	Endothelial cells CD36
1425	PHGR1	Endothelial cells CD36
1426	MARCKSL1	Endothelial cells CD36
1427	TMEM147	Endothelial cells CD36
1428	MORF4L1	Endothelial cells CD36
1429	PPDPF	Endothelial cells CD36
1430	PRKCDBP	Endothelial cells CD36
1431	LCN6-ENSG00000267206	Endothelial cells CD36
1432	CCL2	Endothelial cells CD36
1433	PKM	Endothelial cells CD36
1434	SBDS	Endothelial cells CD36
1435	LPAR6	Endothelial cells CD36
1436	CD36	Endothelial cells CD36
1437	RING1	Endothelial cells CD36
1438	ENTPD1	Endothelial cells CD36
1439	CARHSP1	Endothelial cells CD36
1440	FAM118A	Endothelial cells CD36
1441	DARC	Endothelial cells CD36
1442	DUSP23	Endothelial cells CD36
1443	BIN3	Endothelial cells CD36
1444	GRN	Endothelial cells CD36
1445	DNAJA2	Endothelial cells CD36
1446	EGR1	Endothelial cells CD36
1447	NUDC	Endothelial cells CD36
1448	IFITM2	Endothelial cells CD36
1449	EIF5A	Endothelial cells CD36
1450	FXYD5	Endothelial cells CD36
1451	ACTG1	Endothelial cells CD36
1452	GNB2	Endothelial cells CD36
1453	EPHX1	Endothelial cells CD36
1454	SYNGR2	Endothelial cells CD36
1455	PKIG	Endothelial cells CD36
1456	SLC16A3	Endothelial cells CD36
1457	TMX1	Endothelial cells CD36
1458	MED4	Endothelial cells CD36
1459	PDLIM1	Endothelial cells CD36
1460	RNH1	Endothelial cells CD36
1461	EMP3	Endothelial cells CD36
1462	OAZ1	Endothelial cells CD36
1463	TMEM230	Endothelial cells CD36
1464	PSMB8	Endothelial cells CD36
1465	RUVBL1	Endothelial cells CD36
1466	FABP5	Endothelial cells CD36
1467	SSU72	Endothelial cells CD36
1468	SNRPB	Endothelial cells CD36
1469	FKBP4	Endothelial cells CD36
1470	MAF1	Endothelial cells CD36
1471	COPS6	Endothelial cells CD36
1472	CLU	Endothelial cells CD36
1473	ARPC4	Endothelial cells CD36
1474	SSR2	Endothelial cells CD36
1475	FAM110D	Endothelial cells CD36
1476	PA2G4	Endothelial cells CD36
1477	SON	Endothelial cells CD36
1478	NOSTRIN	Endothelial cells CD36
1479	CA4	Endothelial cells CD36
1480	RPLP0	Endothelial cells CD36
1481	EIF3G	Endothelial cells CD36
1482	PSMB7	Endothelial cells CD36
1483	PCNP	Endothelial cells CD36
1484	CALR	Endothelial cells CD36
1485	TMEM88	Endothelial cells CD36
1486	RPL26	Endothelial cells CD36
1487	SRM	Endothelial cells CD36
1488	MT-ND2	Endothelial cells CD36
1489	SLC3A2	Endothelial cells CD36
1490	GNB2L1	Endothelial cells CD36
1491	CYC1	Endothelial cells CD36
1492	CD99	Endothelial cells CD36
1493	TUFM	Endothelial cells CD36
1494	GIMAP4	Endothelial cells CD36
1495	ECH1	Endothelial cells CD36
1496	SERF2	Endothelial cells CD36
1497	THSD1	Endothelial cells CD36
1498	PRELID1	Endothelial cells CD36
1499	ENSA	Endothelial cells CD36
1500	TSNAX	Endothelial cells CD36
1501	IL3RA	Endothelial cells CD36
1502	RPS9	Endothelial cells CD36
1503	VWA1	Endothelial cells CD36
1504	DLC1	Endothelial cells CD36
1505	ARF4	Endothelial cells CD36
1506	ATP6V1F	Endothelial cells CD36
1507	C19orf10	Endothelial cells CD36
1508	NBL1	Endothelial cells CD36
1509	AQP1	Endothelial cells CD36
1510	CAPZA1	Endothelial cells CD36
1511	RCN1	Endothelial cells CD36
1512	ACTR10	Endothelial cells CD36
1513	ARL2	Endothelial cells CD36
1514	HSF1	Endothelial cells CD36
1515	RSL24D1	Endothelial cells CD36
1516	ARPC2	Endothelial cells CD36
1517	PLSCR1	Endothelial cells CD36
1518	GAPDH	Endothelial cells CD36
1519	NR1H2	Endothelial cells CD36
1520	MVP	Endothelial cells CD36
1521	C1orf56	Endothelial cells CD36
1522	MGAT1	Endothelial cells CD36
1523	CYYR1	Endothelial cells CD36
1524	NDUFA8	Endothelial cells CD36
1525	EIF3F	Endothelial cells CD36
1526	UBE2D1	Endothelial cells CD36
1527	RASSF1	Endothelial cells CD36
1528	ITGB1	Endothelial cells CD36
1529	H3F3B	Endothelial cells CD36
1530	SCP2	Endothelial cells CD36
1531	PTRF	Endothelial cells CD36
1532	TSPAN4	Endothelial cells CD36
1533	RBP7	Endothelial cells CD36
1534	RPL30	Endothelial cells CD36
1535	NPR1	Endothelial cells CD36
1536	SH2D3C	Endothelial cells CD36
1537	CFL1	Endothelial cells CD36
1538	RPL12	Endothelial cells CD36
1539	RIN1	Endothelial cells CD36
1540	LMAN2	Endothelial cells CD36
1541	FAM167B	Endothelial cells CD36
1542	RPL39	Endothelial cells CD36
1543	RPS3A	Endothelial cells CD36
1544	TMED9	Endothelial cells CD36
1545	MTCH1	Endothelial cells CD36
1546	GTF3A	Endothelial cells CD36
1547	GNG11	Endothelial cells CD36
1548	PPP4C	Endothelial cells CD36
1549	AAMP	Endothelial cells CD36
1550	ENG	Endothelial cells CD36
1551	AGPAT2	Endothelial cells CD36
1552	PSMD8	Endothelial cells CD36
1553	RPSA	Endothelial cells CD36
1554	NUPR1	Endothelial cells CD36
1555	RAD23A	Endothelial cells CD36
1556	PSMC3	Endothelial cells CD36
1557	RTFDC1	Endothelial cells CD36
1558	RPL4	Endothelial cells CD36
1559	CXCL2	Endothelial cells CD36
1560	TSPYL1	Endothelial cells CD36
1561	ARF1	Endothelial cells CD36
1562	PITPNC1	Endothelial cells CD36
1563	CD151	Endothelial cells CD36
1564	CAV2	Endothelial cells CD36
1565	DPP7	Endothelial cells CD36
1566	RAB7A	Endothelial cells CD36
1567	FOXP1	Endothelial cells CD36
1568	TOMM7	Endothelial cells CD36
1569	S100A11	Endothelial cells CD36
1570	PSMC1	Endothelial cells CD36
1571	PSAP	Endothelial cells CD36
1572	HNRNPA0	Endothelial cells CD36
1573	UBE2J2	Endothelial cells CD36
1574	GNL1	Endothelial cells CD36
1575	ARF5	Endothelial cells CD36
1576	TNFAIP3	Endothelial cells CD36
1577	JUN	Endothelial cells CD36
1578	DYNLRB1	Endothelial cells CD36
1579	CPLX1	Endothelial cells CD36
1580	PPHLN1	Endothelial cells CD36
1581	NHP2	Endothelial cells CD36
1582	TRAPPC3	Endothelial cells CD36
1583	SNRNP70	Endothelial cells CD36
1584	NFKBIA	Endothelial cells CD36
1585	ASNA1	Endothelial cells CD36
1586	SF3B2	Endothelial cells CD36
1587	C10orf54	Endothelial cells CD36
1588	PPP1CA	Endothelial cells CD36
1589	CD164	Endothelial cells CD36
1590	DDX39A	Endothelial cells CD36
1591	CLTB	Endothelial cells CD36
1592	C11orf96	Endothelial cells CD36
1593	DPM2	Endothelial cells CD36
1594	RPS20	Endothelial cells CD36
1595	NOC2L	Endothelial cells CD36
1596	SOD2	Endothelial cells CD36
1597	CREM	Endothelial cells CD36
1598	FES	Endothelial cells CD36
1599	ANXA2	Endothelial cells CD36
1600	RAB5C	Endothelial cells CD36
1601	RNF181	Endothelial cells CD36
1602	ADSS	Endothelial cells CD36
1603	ATF3	Endothelial cells CD36
1604	CRIP2	Endothelial cells CD36
1605	LSM7	Endothelial cells CD36
1606	FUS	Endothelial cells CD36
1607	NOTCH4	Endothelial cells CD36
1608	HES1	Endothelial cells CD36
1609	DCTPP1	Endothelial cells CD36
1610	INSR	Endothelial cells CD36
1611	TRMT112	Endothelial cells CD36
1612	MALL	Endothelial cells CD36
1613	PIM3	Endothelial cells CD36
1614	TPM4	Endothelial cells CD36
1615	CDC42	Endothelial cells CD36
1616	PTMS	Endothelial cells CD36
1617	VCP	Endothelial cells CD36
1618	TMEM173	Endothelial cells CD36
1619	CTNNB1	Endothelial cells CD36
1620	IGFBP6	Endothelial cells CD36
1621	CDC42SE1	Endothelial cells CD36
1622	MEOX1	Endothelial cells CD36
1623	SMAGP	Endothelial cells CD36
1624	SNCG	Endothelial cells CD36
1625	NDUFAF3	Endothelial cells CD36
1626	LSM10	Endothelial cells CD36
1627	ADCY4	Endothelial cells CD36
1628	RBP5	Endothelial cells CD36
1629	HNRNPH1	Endothelial cells CD36
1630	ATP5E	Endothelial cells CD36
1631	AKAP8L	Endothelial cells CD36
1632	HLA-DRA	Endothelial cells CD36
1633	WBSCR22	Endothelial cells CD36
1634	WDR74	Endothelial cells CD36
1635	PEF1	Endothelial cells CD36
1636	TMEM109	Endothelial cells CD36
1637	TAP2-ENSG00000204267	Endothelial cells CD36
1638	RPL22	Endothelial cells CD36
1639	GADD45B	Endothelial cells CD36
1640	TUSC2	Endothelial cells CD36
1641	AP2M1	Endothelial cells CD36
1642	HMOX2	Endothelial cells CD36
1643	CTSA	Endothelial cells CD36
1644	QSOX1	Endothelial cells CD36
1645	MAGED2	Endothelial cells CD36
1646	ILK	Endothelial cells CD36
1647	COPE	Endothelial cells CD36
1648	JUNB	Activated fibroblasts CCL19 ADAMADEC1
1649	JUN	Activated fibroblasts CCL19 ADAMADEC1
1650	FOS	Activated fibroblasts CCL19 ADAMADEC1
1651	IER2	Activated fibroblasts CCL19 ADAMADEC1
1652	SOCS3	Activated fibroblasts CCL19 ADAMADEC1
1653	PPP1R15A	Activated fibroblasts CCL19 ADAMADEC1
1654	FAM118A	Activated fibroblasts CCL19 ADAMADEC1
1655	ZFP36	Activated fibroblasts CCL19 ADAMADEC1
1656	MT-CO3	Activated fibroblasts CCL19 ADAMADEC1
1657	RPS4Y1	Activated fibroblasts CCL19 ADAMADEC1
1658	MFAP4	Activated fibroblasts CCL19 ADAMADEC1
1659	CD74	Activated fibroblasts CCL19 ADAMADEC1
1660	NAT9	Activated fibroblasts CCL19 ADAMADEC1
1661	FDCSP	Activated fibroblasts CCL19 ADAMADEC1
1662	HLA-DRB1	Activated fibroblasts CCL19 ADAMADEC1
1663	RPL27A	Activated fibroblasts CCL19 ADAMADEC1
1664	PHLDB3	Activated fibroblasts CCL19 ADAMADEC1
1665	SYNGR2	Activated fibroblasts CCL19 ADAMADEC1
1666	CALM2	Activated fibroblasts CCL19 ADAMADEC1
1667	MT-ND3	Activated fibroblasts CCL19 ADAMADEC1
1668	RPL15	Activated fibroblasts CCL19 ADAMADEC1
1669	GSTT1	Activated fibroblasts CCL19 ADAMADEC1
1670	SLC25A6	Activated fibroblasts CCL19 ADAMADEC1
1671	MT-ATP6	Activated fibroblasts CCL19 ADAMADEC1
1672	COL3A1	Activated fibroblasts CCL19 ADAMADEC1
1673	PHGR1	Activated fibroblasts CCL19 ADAMADEC1
1674	FABP4	Activated fibroblasts CCL19 ADAMADEC1
1675	HOXA10	Activated fibroblasts CCL19 ADAMADEC1
1676	ANXA7	Activated fibroblasts CCL19 ADAMADEC1
1677	MT-ND1	Activated fibroblasts CCL19 ADAMADEC1
1678	MT-CO2	Activated fibroblasts CCL19 ADAMADEC1
1679	RAMP3	Activated fibroblasts CCL19 ADAMADEC1
1680	CCL21	Activated fibroblasts CCL19 ADAMADEC1
1681	ALDH2	Activated fibroblasts CCL19 ADAMADEC1
1682	CNN3	Activated fibroblasts CCL19 ADAMADEC1
1683	CTSH	Activated fibroblasts CCL19 ADAMADEC1
1684	GSN	Activated fibroblasts CCL19 ADAMADEC1
1685	EFEMP1	Activated fibroblasts CCL19 ADAMADEC1
1686	CLU	Glial cells
1687	CD9	Glial cells
1688	GSN	Glial cells
1689	PPDPF	Glial cells
1690	CALM2	Glial cells
1691	FTH1	Glial cells
1692	NDRG2	Glial cells
1693	JUND	Glial cells
1694	TPPP3	Glial cells
1695	JUN	Glial cells
1696	TUBA1A	Glial cells
1697	MTRNR2L12	Glial cells
1698	SOD3	Glial cells
1699	ITM2B	Glial cells
1700	SEPP1	Glial cells
1701	FXYD1	Glial cells
1702	CST3	Glial cells
1703	RPL27A	Glial cells
1704	IFI27	Glial cells
1705	JUNB	Glial cells
1706	RGS3	Glial cells
1707	PMP22	Glial cells
1708	HTRA1	Glial cells
1709	WNT6	Glial cells
1710	B2M	Glial cells
1711	MIR24-2	Glial cells
1712	S100A6	Glial cells
1713	LGI4	Glial cells
1714	RARRES2	Glial cells
1715	HLA-B	Glial cells
1716	7SK-ENSG00000260682	Glial cells
1717	UBC	Glial cells
1718	SFRP1	Glial cells
1719	ETS1	Glial cells
1720	PDK4	Glial cells
1721	PMEPA1	Glial cells
1722	GPM6B	Glial cells
1723	HSPA2	Glial cells
1724	SORBS2	Glial cells
1725	TSC22D4	Glial cells
1726	COL5A1	Glial cells
1727	SMIM5	Glial cells
1728	IGJ	Glial cells
1729	SYPL1	Glial cells
1730	RGCC	Glial cells
1731	RPS13	Glial cells
1732	MT-CO3	Glial cells
1733	TMSB10	Glial cells
1734	MFGE8	Glial cells
1735	RPS4Y1	Glial cells
1736	DOCK5	Glial cells
1737	PHLDA3	Glial cells
1738	GBP4	Glial cells
1739	PPP1R15A	Glial cells
1740	RPL3	Glial cells
1741	MT-CO2	Glial cells
1742	COMT	Glial cells
1743	BCYRN1	Glial cells
1744	EIF4G3	Glial cells
1745	TMEM47	Glial cells
1746	MT-ND3	Glial cells
1747	ARPC1B	Glial cells
1748	MTRNR2L8	Glial cells
1749	COL3A1	Glial cells
1750	GAPDH	Glial cells
1751	SOX2	Glial cells
1752	COX5B	Glial cells
1753	MT-ATP6	Glial cells
1754	FIBIN	Glial cells
1755	PPP1R12B	Glial cells
1756	LAPTM4A	Glial cells
1757	MYOT	Glial cells
1758	CHADL	Glial cells
1759	FAM134B	Glial cells
1760	PLEKHB1	Glial cells
1761	VMP1	Glial cells
1762	TUBA1B	Glial cells
1763	SCN7A	Glial cells
1764	RPL15	Glial cells
1765	HNRNPH2	Glial cells
1766	NRXN1	Glial cells
1767	CAPZA2	Glial cells
1768	ZFYVE21	Glial cells
1769	MT-ATP8	Glial cells
1770	CMTM5	Glial cells
1771	CTSC	Glial cells
1772	TSPAN11	Glial cells
1773	IGLL5	Glial cells
1774	MPZ	Glial cells
1775	NOV	Glial cells
1776	GPR37L1	Glial cells
1777	ART3	Glial cells
1778	TMEM59	Glial cells
1779	RPS9	Glial cells
1780	IER2	Glial cells
1781	GSTT1	Glial cells
1782	IFI35	Glial cells
1783	PAIP2	Glial cells
1784	BTG2	Glial cells
1785	S100A4	Glial cells
1786	LPL	Glial cells
1787	OLFML2A	Glial cells
1788	MAGED2	Glial cells
1789	YWHAE	Glial cells
1790	ALDOA	Glial cells
1791	RPS2	Glial cells
1792	SEMA6D	Glial cells
1793	MRPS6	Glial cells
1794	CXCL12	Glial cells
1795	RPSA	Glial cells
1796	WDR86	Glial cells
1797	CNP	Glial cells
1798	SLITRK6	Glial cells
1799	PHYHIPL	Glial cells
1800	CKB	Glial cells
1801	AC009501.4	Glial cells
1802	RAB11A	Glial cells
1803	FAM118A	Glial cells
1804	TBCB	Glial cells
1805	GNB2L1	Glial cells
1806	COL4A1	Glial cells
1807	PDPN	Glial cells
1808	SERF2	Glial cells
1809	RPS4Y1	Endothelial cells CA4 CD36
1810	FAM118A	Endothelial cells CA4 CD36
1811	JUNB	Endothelial cells CA4 CD36
1812	HYAL2	Endothelial cells CA4 CD36
1813	HLA-A	Endothelial cells CA4 CD36
1814	HLA-C	Endothelial cells CA4 CD36
1815	IER2	Endothelial cells CA4 CD36
1816	EGFL7	Endothelial cells CA4 CD36
1817	BCAM	Endothelial cells CA4 CD36
1818	GSTT1	Endothelial cells CA4 CD36
1819	TUBA1A	Endothelial cells CA4 CD36
1820	RASIP1	Endothelial cells CA4 CD36
1821	ESAM	Endothelial cells CA4 CD36
1822	CLIC1	Endothelial cells CA4 CD36
1823	F2RL3	Endothelial cells CA4 CD36
1824	MIR24-2	Endothelial cells CA4 CD36
1825	IL32	Endothelial cells CA4 CD36
1826	PLVAP	Endothelial cells CA4 CD36
1827	S100A16	Endothelial cells CA4 CD36
1828	TUBA1B	Endothelial cells CA4 CD36
1829	BSG	Endothelial cells CA4 CD36
1830	CLDN5	Endothelial cells CA4 CD36
1831	TUBB	Endothelial cells CA4 CD36
1832	HHEX	Endothelial cells CA4 CD36
1833	SOX18	Endothelial cells CA4 CD36
1834	KANK3	Endothelial cells CA4 CD36
1835	RBP1	Endothelial cells CA4 CD36
1836	ADRM1	Endothelial cells CA4 CD36
1837	CD74	Endothelial cells CA4 CD36
1838	MIER2	Endothelial cells CA4 CD36
1839	CARHSP1	Endothelial cells CA4 CD36
1840	C10orf54	Endothelial cells CA4 CD36
1841	FAM150B	Endothelial cells CA4 CD36
1842	IGFBP4	Endothelial cells CA4 CD36
1843	TMED9	Endothelial cells CA4 CD36
1844	CNN3	Endothelial cells CA4 CD36
1845	ECH1	Endothelial cells CA4 CD36
1846	GSN	Endothelial cells CA4 CD36
1847	PPP4C	Endothelial cells CA4 CD36
1848	HLA-B	Endothelial cells CA4 CD36
1849	NKX2-3	Endothelial cells CA4 CD36
1850	TNFRSF1A	Endothelial cells CA4 CD36
1851	HNRNPA0	Endothelial cells CA4 CD36
1852	LY6E	Endothelial cells CA4 CD36
1853	GNL1	Endothelial cells CA4 CD36
1854	ALDOA	Endothelial cells CA4 CD36
1855	UBC	Endothelial cells CA4 CD36
1856	SDCBP	Endothelial cells CA4 CD36
1857	FAM110D	Endothelial cells CA4 CD36
1858	TPT1	Endothelial cells CA4 CD36
1859	ARRDC3	Endothelial cells CA4 CD36
1860	HLA-DRB5	Endothelial cells CA4 CD36
1861	EMP3	Endothelial cells CA4 CD36
1862	ITM2A	Endothelial cells CA4 CD36
1863	GRN	Endothelial cells CA4 CD36
1864	VWA1	Endothelial cells CA4 CD36
1865	PHGR1	Endothelial cells CA4 CD36
1866	RPS13	Endothelial cells CA4 CD36
1867	LPAR6	Endothelial cells CA4 CD36
1868	CDC37	Endothelial cells CA4 CD36
1869	TINAGL1	Endothelial cells CA4 CD36
1870	SH3BP5	Endothelial cells CA4 CD36
1871	YWHAQ	Endothelial cells CA4 CD36
1872	CHMP4B	Endothelial cells CA4 CD36
1873	TGFBR2	Endothelial cells CA4 CD36
1874	FXYD5	Endothelial cells CA4 CD36
1875	PVRL2	Endothelial cells CA4 CD36
1876	ACTB	Endothelial cells CA4 CD36
1877	RAMP2	Endothelial cells CA4 CD36
1878	ARPC4	Endothelial cells CA4 CD36
1879	EPHX1	Endothelial cells CA4 CD36
1880	AAMP	Endothelial cells CA4 CD36
1881	TMED2	Endothelial cells CA4 CD36
1882	RAB11B	Endothelial cells CA4 CD36
1883	CTSH	Endothelial cells CA4 CD36
1884	ABI3	Endothelial cells CA4 CD36
1885	FSCN1	Endothelial cells CA4 CD36
1886	RBM42	Endothelial cells CA4 CD36
1887	BST2	Endothelial cells CA4 CD36
1888	ATP5B	Endothelial cells CA4 CD36
1889	JUN	Endothelial cells CA4 CD36
1890	EIF4A1	Endothelial cells CA4 CD36
1891	ENG	Endothelial cells CA4 CD36
1892	PPP1CA	Endothelial cells CA4 CD36
1893	AUP1	Endothelial cells CA4 CD36
1894	MEOX1	Endothelial cells CA4 CD36
1895	CD151	Endothelial cells CA4 CD36
1896	ARPC1B	Endothelial cells CA4 CD36
1897	CD36	Endothelial cells CA4 CD36
1898	LAPTM4A	Endothelial cells CA4 CD36
1899	RAB5C	Endothelial cells CA4 CD36
1900	SH2D3C	Endothelial cells CA4 CD36
1901	MALL	Endothelial cells CA4 CD36
1902	TMEM88	Endothelial cells CA4 CD36
1903	DUSP1	Endothelial cells CA4 CD36
1904	PDIA3	Endothelial cells CA4 CD36
1905	MARCKSL1	Endothelial cells CA4 CD36
1906	HLA-DQB1	Endothelial cells CA4 CD36
1907	RASA4	Endothelial cells CA4 CD36
1908	NOTCH4	Endothelial cells CA4 CD36
1909	GIMAP5	Endothelial cells CA4 CD36
1910	PKM	Endothelial cells CA4 CD36
1911	NDUFA8	Endothelial cells CA4 CD36
1912	RHOC	Endothelial cells CA4 CD36
1913	PFN1	Endothelial cells CA4 CD36
1914	PPP1R15A	Endothelial cells CA4 CD36
1915	U2AF1	Endothelial cells CA4 CD36
1916	PSME2	Endothelial cells CA4 CD36
1917	CREM	Endothelial cells CA4 CD36
1918	A4GALT	Endothelial cells CA4 CD36
1919	CHST12	Endothelial cells CA4 CD36
1920	CDC42EP1	Endothelial cells CA4 CD36
1921	PSMB5	Endothelial cells CA4 CD36
1922	RPS12	Endothelial cells CA4 CD36
1923	TUBB4B	Endothelial cells CA4 CD36
1924	PSMB3	Endothelial cells CA4 CD36
1925	SLC25A6	Endothelial cells CA4 CD36
1926	PRMT1	Endothelial cells CA4 CD36
1927	RPS23	Endothelial cells CA4 CD36
1928	HLA-DPB1	Endothelial cells CA4 CD36
1929	PELO	Endothelial cells CA4 CD36
1930	CD63	Endothelial cells CA4 CD36
1931	YWHAH	Endothelial cells CA4 CD36
1932	CD200	Endothelial cells CA4 CD36
1933	GNB2	Endothelial cells CA4 CD36
1934	INPP1	Endothelial cells CA4 CD36
1935	MOB2	Endothelial cells CA4 CD36
1936	FKBP1A	Endothelial cells CA4 CD36
1937	PSAP	Endothelial cells CA4 CD36
1938	FCGRT	Endothelial cells CA4 CD36
1939	RAB2A	Endothelial cells CA4 CD36
1940	MAP7D1	Endothelial cells CA4 CD36
1941	ICAM2	Endothelial cells CA4 CD36
1942	ILK	Endothelial cells CA4 CD36
1943	RAD23A	Endothelial cells CA4 CD36
1944	ATP5A1	Endothelial cells CA4 CD36
1945	NDUFS2	Endothelial cells CA4 CD36
1946	DDIT4	Endothelial cells CA4 CD36
1947	HSPA12B	Endothelial cells CA4 CD36
1948	ITPR1	Endothelial cells CA4 CD36
1949	SSU72	Endothelial cells CA4 CD36
1950	HLA-E	Endothelial cells CA4 CD36
1951	FLYWCH2	Endothelial cells CA4 CD36
1952	YBX1	Endothelial cells CA4 CD36
1953	GPR146	Endothelial cells CA4 CD36
1954	IGFBP6	Endothelial cells CA4 CD36
1955	PSMB8	Endothelial cells CA4 CD36
1956	NDRG2	Endothelial cells CA4 CD36
1957	C19orf10	Endothelial cells CA4 CD36
1958	ZFP36	Endothelial cells CA4 CD36
1959	MATN2	Endothelial cells CA4 CD36
1960	NUDC	Endothelial cells CA4 CD36
1961	VASP	Endothelial cells CA4 CD36
1962	ADAM15	Endothelial cells CA4 CD36
1963	PASK	Endothelial cells CA4 CD36
1964	EVA1C	Endothelial cells CA4 CD36
1965	TMX1	Endothelial cells CA4 CD36
1966	CYTH2	Endothelial cells CA4 CD36
1967	EGLN2	Endothelial cells CA4 CD36
1968	OAZ2	Endothelial cells CA4 CD36
1969	CLEC14A	Endothelial cells CA4 CD36
1970	EIF3D	Endothelial cells CA4 CD36
1971	EFHC1	Endothelial cells CA4 CD36
1972	MLF2	Endothelial cells CA4 CD36
1973	PEBP1	Endothelial cells CA4 CD36
1974	IL3RA	Endothelial cells CA4 CD36
1975	ANKRD46	Endothelial cells CA4 CD36
1976	QSOX1	Endothelial cells CA4 CD36
1977	MIR4458HG	Endothelial cells CA4 CD36
1978	OAZ1	Endothelial cells CA4 CD36
1979	IDO1	Endothelial cells CA4 CD36
1980	PPAP2C	Endothelial cells CA4 CD36
1981	SLC3A2	Endothelial cells CA4 CD36
1982	A2M	Endothelial cells CA4 CD36
1983	PHB	Endothelial cells CA4 CD36
1984	RCN1	Endothelial cells CA4 CD36
1985	SNRPB	Endothelial cells CA4 CD36
1986	SHE	Endothelial cells CA4 CD36
1987	PIM3	Endothelial cells CA4 CD36
1988	MED10	Endothelial cells CA4 CD36
1989	CCND3	Endothelial cells CA4 CD36
1990	RPS27A	Endothelial cells CA4 CD36
1991	MRPL9	Endothelial cells CA4 CD36
1992	EEF2	Endothelial cells CA4 CD36
1993	MTCH1	Endothelial cells CA4 CD36
1994	CD9	Endothelial cells CA4 CD36
1995	SERPINH1	Endothelial cells CA4 CD36
1996	RNH1	Endothelial cells CA4 CD36
1997	PKIG	Endothelial cells CA4 CD36
1998	JMJD6	Endothelial cells CA4 CD36
1999	LIPE	Endothelial cells CA4 CD36
[truncated: 1,473 more rows]

## Sheet: Immune colon signatures
	Gene	Term
1	RPS2	T cells CD4 FOSB
2	PLA2G2A	T cells CD4 FOSB
3	RPL3	T cells CD4 FOSB
4	RPL31	T cells CD4 FOSB
5	EEF1A1	T cells CD4 FOSB
6	ANXA1	T cells CD4 FOSB
7	REG1A	T cells CD4 FOSB
8	FABP1	T cells CD4 FOSB
9	RPS6	T cells CD4 FOSB
10	PI3	T cells CD4 FOSB
11	PHGR1	T cells CD4 FOSB
12	GPX2	T cells CD4 FOSB
13	7SK-ENSG00000260682	T cells CD4 FOSB
14	LCN2	T cells CD4 FOSB
15	RPS14	T cells CD4 FOSB
16	TSPAN8	T cells CD4 FOSB
17	HNRNPH1	T cells CD4 FOSB
18	ENTPD1	T cells CD4 FOSB
19	CXCR4	T cells CD4 FOSB
20	SPINK4	T cells CD4 FOSB
21	RPL13A	T cells CD4 FOSB
22	IL26	T cells CD4 FOSB
23	KLRD1	T cells CD4 FOSB
24	RPS3	T cells CD4 FOSB
25	XIST	T cells CD4 FOSB
26	TFF3	T cells CD4 FOSB
27	FTH1	T cells CD4 FOSB
28	RGCC	T cells CD4 FOSB
29	C15orf48	T cells CD4 FOSB
30	FXYD3	T cells CD4 FOSB
31	FABP5	T cells CD4 FOSB
32	AGR2	T cells CD4 FOSB
33	GZMA	T cells CD4 FOSB
34	RPL7	T cells CD4 FOSB
35	GZMB	T cells CD4 FOSB
36	GADD45G	T cells CD4 FOSB
37	CD8A	T cells CD4 FOSB
38	TSC22D3	T cells CD4 FOSB
39	ADAM19	T cells CD4 FOSB
40	MT-ND4L	T cells CD4 FOSB
41	RPL15	T cells CD4 FOSB
42	TNF	T cells CD4 FOSB
43	RPL11	T cells CD4 FOSB
44	ZFP36L2	T cells CD4 FOSB
45	CDC42	T cells CD4 FOSB
46	RPLP0	T cells CD4 FOSB
47	IFI27	T cells CD4 FOSB
48	RPS26	T cells CD4 FOSB
49	GPR34	T cells CD4 FOSB
50	ACTB	T cells CD4 FOSB
51	PTPRC	T cells CD4 FOSB
52	KRT19	T cells CD4 FOSB
53	RPS25	T cells CD4 FOSB
54	KLRB1	T cells CD4 FOSB
55	CD3G	T cells CD4 FOSB
56	BTG1	T cells CD4 FOSB
57	C1orf56	T cells CD4 FOSB
58	DEFA5	T cells CD4 FOSB
59	RPL9	T cells CD4 FOSB
60	RBPJ	T cells CD4 FOSB
61	PRDM1	T cells CD4 FOSB
62	SET	T cells CD4 FOSB
63	STK17B	T cells CD4 FOSB
64	RPS13	T cells CD4 FOSB
65	RPS5	T cells CD4 FOSB
66	ZNRF1	T cells CD4 FOSB
67	NKG7	T cells CD4 FOSB
68	RPL8	T cells CD4 FOSB
69	RPL35A	T cells CD4 FOSB
70	RPL6	T cells CD4 FOSB
71	RPS4X	T cells CD4 FOSB
72	ZEB2	T cells CD4 FOSB
73	GOLIM4	T cells CD4 FOSB
74	FAM3D	T cells CD4 FOSB
75	CHN1	T cells CD4 FOSB
76	TNFSF14	T cells CD4 FOSB
77	MTRNR2L2	T cells CD4 FOSB
78	CTSH	T cells CD4 FOSB
79	CAPZA1	T cells CD4 FOSB
80	COL5A3	T cells CD4 FOSB
81	MIR4435-1HG	T cells CD4 FOSB
82	YPEL5	T cells CD4 FOSB
83	DEFA6	T cells CD4 FOSB
84	CD8B	T cells CD4 FOSB
85	MT-ATP8	T cells CD4 FOSB
86	RPL4	T cells CD4 FOSB
87	CISH	T cells CD4 FOSB
88	CEACAM5	T cells CD4 FOSB
89	ATP2B4	T cells CD4 FOSB
90	KRT8	T cells CD4 FOSB
91	ZFP36	T cells CD4 FOSB
92	PIP4K2A	T cells CD4 FOSB
93	LAYN	T cells CD4 FOSB
94	MT-CO2	T cells CD4 FOSB
95	AC092580.4	T cells CD4 FOSB
96	DUOXA2	T cells CD4 FOSB
97	AC002331.1	T cells CD4 FOSB
98	ACTR2	T cells CD4 FOSB
99	MDM4	T cells CD4 FOSB
100	PLEKHF1	T cells CD4 FOSB
101	RORC	T cells CD4 FOSB
102	TMIGD2	T cells CD4 FOSB
103	RPL10A	T cells CD4 FOSB
104	GPR171	T cells CD4 FOSB
105	RP11-81H14.2	T cells CD4 FOSB
106	ADAM12	T cells CD4 FOSB
107	ARPC4	T cells CD4 FOSB
108	SPTAN1	T cells CD4 FOSB
109	DDX17	T cells CD4 FOSB
110	NDFIP2	T cells CD4 FOSB
111	CCL20	T cells CD4 FOSB
112	EPCAM	T cells CD4 FOSB
113	MDM2	T cells CD4 FOSB
114	KLRC2	T cells CD4 FOSB
115	HSP90AA1	T cells CD4 FOSB
116	HBA2	T cells CD4 FOSB
117	PTPN7	T cells CD4 FOSB
118	DDX24	T cells CD4 FOSB
119	RNF19A	T cells CD4 FOSB
120	KIAA1551	T cells CD4 FOSB
121	CD3D	T cells CD4 FOSB
122	SOX4	T cells CD4 FOSB
123	PDZK1IP1	T cells CD4 FOSB
124	IFI16	T cells CD4 FOSB
125	LGALS4	T cells CD4 FOSB
126	MT2A	T cells CD4 FOSB
127	UQCRB	T cells CD4 FOSB
128	CXCR6	T cells CD4 FOSB
129	PHACTR2	T cells CD4 FOSB
130	MUC2	T cells CD4 FOSB
131	HNRNPU	T cells CD4 FOSB
132	DAPK2	T cells CD4 FOSB
133	CLEC2B	T cells CD4 FOSB
134	MAN1A1	T cells CD4 FOSB
135	CPNE7	T cells CD4 FOSB
136	TMEM54	T cells CD4 FOSB
137	SKA2	T cells CD4 FOSB
138	GALNT1	T cells CD4 FOSB
139	FURIN	T cells CD4 FOSB
140	TMEM238	T cells CD4 FOSB
141	VPS13C	T cells CD4 FOSB
142	TSPAN1	T cells CD4 FOSB
143	SERPINA1	T cells CD4 FOSB
144	MXD4	T cells CD4 FOSB
145	SAA1	T cells CD4 FOSB
146	MYO7A	T cells CD4 FOSB
147	TFF1	T cells CD4 FOSB
148	GNB2L1	T cells CD4 FOSB
149	MBD2	T cells CD4 FOSB
150	SYT11	T cells CD4 FOSB
151	LINC00152	T cells CD4 FOSB
152	C1orf63	T cells CD4 FOSB
153	MIB1	T cells CD4 FOSB
154	TMEM66	T cells CD4 FOSB
155	POMP	T cells CD4 FOSB
156	RASGRP1	T cells CD4 FOSB
157	FLNA	T cells CD4 FOSB
158	ID2	T cells CD4 FOSB
159	ACTN4	T cells CD4 FOSB
160	RPL5	T cells CD4 FOSB
161	ARGLU1	T cells CD4 FOSB
162	RAP1B	T cells CD4 FOSB
163	PTMS	T cells CD4 FOSB
164	HPGD	T cells CD4 FOSB
165	MBNL1	T cells CD4 FOSB
166	GUCA2A	T cells CD4 FOSB
167	GPR183	T cells CD4 FOSB
168	R3HDM2	T cells CD4 FOSB
169	EIF3A	T cells CD4 FOSB
170	NEAT1	T cells CD4 FOSB
171	C14orf2	T cells CD4 FOSB
172	GBP3	T cells CD4 FOSB
173	JUNB	T cells CD4 FOSB
174	RPS27	T cells CD4 FOSB
175	SLC27A2	T cells CD4 FOSB
176	CTNNB1	T cells CD4 FOSB
177	SMIM22	T cells CD4 FOSB
178	HBA1	T cells CD4 FOSB
179	OLFM4	T cells CD4 FOSB
180	RAB27A	T cells CD4 FOSB
181	MAF	T cells CD4 FOSB
182	PIGR	T cells CD4 FOSB
183	CLTC	T cells CD4 FOSB
184	AKAP13	T cells CD4 FOSB
185	RNF213	T cells CD4 FOSB
186	KLF6	T cells CD4 FOSB
187	DUSP1	T cells CD4 FOSB
188	CD82	T cells CD4 FOSB
189	GNLY	T cells CD4 FOSB
190	ACTG1	T cells CD4 FOSB
191	JAK3	T cells CD4 FOSB
192	LIMA1	T cells CD4 FOSB
193	N4BP2L2	T cells CD4 FOSB
194	ZBTB38	T cells CD4 FOSB
195	TAB2	T cells CD4 FOSB
196	SLFN5	T cells CD4 FOSB
197	S100P	T cells CD4 FOSB
198	REG3A	T cells CD4 FOSB
199	ZBTB7A	T cells CD4 FOSB
200	ARRDC3	T cells CD4 FOSB
201	DPF3	T cells CD4 FOSB
202	DUOX2	T cells CD4 FOSB
203	ANKRD35	T cells CD4 FOSB
204	CD69	T cells CD4 FOSB
205	P2RY11	T cells CD4 FOSB
206	CDC42SE1	T cells CD4 FOSB
207	MT-ND5	T cells CD4 FOSB
208	SLA	T cells CD4 FOSB
209	ZNF292	T cells CD4 FOSB
210	ATAD2	T cells CD4 FOSB
211	NCL	T cells CD4 FOSB
212	U2SURP	T cells CD4 FOSB
213	RP11-316P17.2	T cells CD4 FOSB
214	TMEM120B	T cells CD4 FOSB
215	TRPS1	T cells CD4 FOSB
216	FOS	T cells CD4 FOSB
217	FCGBP	T cells CD4 FOSB
218	CDYL2	T cells CD4 FOSB
219	CD2	T cells CD4 FOSB
220	BPTF	T cells CD4 FOSB
221	TNFRSF1B	T cells CD4 FOSB
222	PRRC2C	T cells CD4 FOSB
223	BOD1L1	T cells CD4 FOSB
224	PAXBP1	T cells CD4 FOSB
225	TNFRSF18	T cells CD4 FOSB
226	GIGYF1	T cells CD4 FOSB
227	GLS	T cells CD4 FOSB
228	CDK6	T cells CD4 FOSB
229	PPP3CA	T cells CD4 FOSB
230	DUSP2	T cells CD4 FOSB
231	GPRIN3	T cells CD4 FOSB
232	ETS1	T cells CD4 FOSB
233	TLN1	T cells CD4 FOSB
234	CFLAR	T cells CD4 FOSB
235	AC006129.2	T cells CD4 FOSB
236	SH3BGRL3	T cells CD4 FOSB
237	HMGB1	T cells CD4 FOSB
238	RPSAP58	T cells CD4 FOSB
239	OGDH	T cells CD4 FOSB
240	MUC1	T cells CD4 FOSB
241	PAK2	T cells CD4 FOSB
242	LAG3	T cells CD4 FOSB
243	ACTR3	T cells CD4 FOSB
244	RP11-294J22.6	T cells CD4 FOSB
245	MTPN	T cells CD4 FOSB
246	CBX6	T cells CD4 FOSB
247	RSBN1L	T cells CD4 FOSB
248	RPL36A	T cells CD4 FOSB
249	ITPRIPL2	T cells CD4 FOSB
250	BATF	T cells CD4 FOSB
251	PRPF4B	T cells CD4 FOSB
252	ITGA4	T cells CD4 FOSB
253	HP1BP3	T cells CD4 FOSB
254	PTPN22	T cells CD4 FOSB
255	C6orf62	T cells CD4 FOSB
256	PTP4A2	T cells CD4 FOSB
257	OGT	T cells CD4 FOSB
258	GPR82	T cells CD4 FOSB
259	HIST2H2AC	T cells CD4 FOSB
260	CD9	T cells CD4 FOSB
261	PYHIN1	T cells CD4 FOSB
262	DYNC1I2	T cells CD4 FOSB
263	TBC1D31	T cells CD4 FOSB
264	APOBEC3C	T cells CD4 FOSB
265	IKZF3	T cells CD4 FOSB
266	CD81	T cells CD4 FOSB
267	LNPEP	T cells CD4 FOSB
268	SPTY2D1	T cells CD4 FOSB
269	TMEM167A	T cells CD4 FOSB
270	IQGAP1	T cells CD4 FOSB
271	TOX2	T cells CD4 FOSB
272	ZG16	T cells CD4 FOSB
273	HIST1H3D	T cells CD4 FOSB
274	MACF1	T cells CD4 FOSB
275	RPL17	T cells CD4 FOSB
276	MOB1A	T cells CD4 FOSB
277	NFAT5	T cells CD4 FOSB
278	AAK1	T cells CD4 FOSB
279	TRA2A	T cells CD4 FOSB
280	MUC12	T cells CD4 FOSB
281	POLR2J3	T cells CD4 FOSB
282	AP2B1	T cells CD4 FOSB
283	TNRC6B	T cells CD4 FOSB
284	SMCO4	T cells CD4 FOSB
285	MICAL2	T cells CD4 FOSB
286	BCL2L11	T cells CD4 FOSB
287	UBE2M	T cells CD4 FOSB
288	AC009501.4	T cells CD4 FOSB
289	CD52	T cells CD4 FOSB
290	TMEM156	T cells CD4 FOSB
291	MT-ATP6	T cells CD4 FOSB
292	IER2	T cells CD4 FOSB
293	HEXIM1	T cells CD4 FOSB
294	TLE3	T cells CD4 FOSB
295	TBC1D10C	T cells CD4 FOSB
296	MSN	T cells CD4 FOSB
297	DTX3L	T cells CD4 FOSB
298	STAU1	T cells CD4 FOSB
299	ABCA1	T cells CD4 FOSB
300	CADM1	T cells CD4 FOSB
301	ARL3	T cells CD4 FOSB
302	KLF13	T cells CD4 FOSB
303	TPM3	T cells CD4 FOSB
304	TFRC	T cells CD4 FOSB
305	SYNCRIP	T cells CD4 FOSB
306	RRBP1	T cells CD4 FOSB
307	HIST1H1D	T cells CD4 FOSB
308	MGEA5	T cells CD4 FOSB
309	TSPYL1	T cells CD4 FOSB
310	WSB1	T cells CD4 FOSB
311	PTGER4	T cells CD4 FOSB
312	C12orf75	T cells CD4 FOSB
313	ZFC3H1	T cells CD4 FOSB
314	C19orf33	T cells CD4 FOSB
315	RP11-349A22.5	T cells CD4 FOSB
316	HIST1H2BC	T cells CD4 FOSB
317	AHR	T cells CD4 FOSB
318	LINC00657	T cells CD4 FOSB
319	TRIB2	T cells CD4 FOSB
320	JAK1	T cells CD4 FOSB
321	TAX1BP1	T cells CD4 FOSB
322	MAST4	T cells CD4 FOSB
323	LSM12	T cells CD4 FOSB
324	SRRM2	T cells CD4 FOSB
325	UBXN4	T cells CD4 FOSB
326	EHBP1L1	T cells CD4 FOSB
327	HIVEP1	T cells CD4 FOSB
328	TOP1	T cells CD4 FOSB
329	ARID1B	T cells CD4 FOSB
330	ERBB2IP	T cells CD4 FOSB
331	ARHGAP30	T cells CD4 FOSB
332	NPM1	T cells CD4 FOSB
333	PTBP3	T cells CD4 FOSB
334	IL23R	T cells CD4 FOSB
335	MED13	T cells CD4 FOSB
336	PRR5	T cells CD4 FOSB
337	ITGB1	T cells CD4 FOSB
338	TRA2B	T cells CD4 FOSB
339	XRN1	T cells CD4 FOSB
340	CDV3	T cells CD4 FOSB
341	ZNF217	T cells CD4 FOSB
342	SPINK1	T cells CD4 FOSB
343	PA2G4	T cells CD4 FOSB
344	AC006129.4	T cells CD4 FOSB
345	DTHD1	T cells CD4 FOSB
346	MAP3K1	T cells CD4 FOSB
347	ZNF331	T cells CD4 FOSB
348	RN7SL1	T cells CD4 FOSB
349	ATP10D	T cells CD4 FOSB
350	PRKACB	T cells CD4 FOSB
351	PTPN13	T cells CD4 FOSB
352	MAN2A2	T cells CD4 FOSB
353	SRRM1	T cells CD4 FOSB
354	NUCKS1	T cells CD4 FOSB
355	ARHGEF6	T cells CD4 FOSB
356	YWHAE	T cells CD4 FOSB
357	ZNF652	T cells CD4 FOSB
358	PREX1	T cells CD4 FOSB
359	CD96	T cells CD4 FOSB
360	CASP2	T cells CD4 FOSB
361	ZRANB2	T cells CD4 FOSB
362	MTRNR2L8	T cells CD4 FOSB
363	SELK	T cells CD4 FOSB
364	PSMA4	T cells CD4 FOSB
365	FAM76A	T cells CD4 FOSB
366	IL1R2	T cells CD4 FOSB
367	RGS2	T cells CD4 FOSB
368	RAB11FIP1	T cells CD4 FOSB
369	SETX	T cells CD4 FOSB
370	RNU11	T cells CD4 FOSB
371	TXNIP	T cells CD4 FOSB
372	HIST1H2AM	T cells CD4 FOSB
373	B3GALT2	T cells CD4 FOSB
374	WNK1	T cells CD4 FOSB
375	HIST1H1C	T cells CD4 FOSB
376	COX7B	T cells CD4 FOSB
377	TP53INP1	T cells CD4 FOSB
378	ZMIZ1	T cells CD4 FOSB
379	AGFG1	T cells CD4 FOSB
380	S100PBP	T cells CD4 FOSB
381	RP11-427H3.3	T cells CD4 FOSB
382	RP11-841O20.2	T cells CD4 FOSB
383	CHURC1	T cells CD4 FOSB
384	SLC4A7	T cells CD4 FOSB
385	ELK3	T cells CD4 FOSB
386	LDHB	T cells CD4 FOSB
387	TPM4	T cells CD4 FOSB
388	LUC7L3	T cells CD4 FOSB
389	SOCS4	T cells CD4 FOSB
390	PNISR	T cells CD4 FOSB
391	SFMBT2	T cells CD4 FOSB
392	DOCK8	T cells CD4 FOSB
393	SYNE1	T cells CD4 FOSB
394	IGF2R	T cells CD4 FOSB
395	SAMD9	T cells CD4 FOSB
396	RPS4Y1	T cells CD4 FOSB
397	LARP7	T cells CD4 FOSB
398	HIST1H2AC	T cells CD4 FOSB
399	SLPI	T cells CD4 FOSB
400	HAVCR2	T cells CD4 FOSB
401	JAKMIP1	T cells CD4 FOSB
402	KIF20B	T cells CD4 FOSB
403	GTF3C4	T cells CD4 FOSB
404	MCF2L2	T cells CD4 FOSB
405	RECQL	T cells CD4 FOSB
406	MAP2K2	T cells CD4 FOSB
407	VMP1	T cells CD4 FOSB
408	KIAA0586	T cells CD4 FOSB
409	N4BP2	T cells CD4 FOSB
410	SFT2D2	T cells CD4 FOSB
411	PNN	T cells CD4 FOSB
412	GTF2A1	T cells CD4 FOSB
413	PRF1	T cells CD4 FOSB
414	RAB14	T cells CD4 FOSB
415	CPNE3	T cells CD4 FOSB
416	HNRNPD	T cells CD4 FOSB
417	NOTCH2	T cells CD4 FOSB
418	EPS8L3	T cells CD4 FOSB
419	ZFPM1	T cells CD4 FOSB
420	QKI	T cells CD4 FOSB
421	MIER1	T cells CD4 FOSB
422	TNFAIP3	T cells CD4 FOSB
423	PPARG	T cells CD4 FOSB
424	SETD5	T cells CD4 FOSB
425	SF3B1	T cells CD4 FOSB
426	CPSF2	T cells CD4 FOSB
427	GLTSCR2	T cells CD4 FOSB
428	CLCA4	T cells CD4 FOSB
429	NCS1	T cells CD4 FOSB
430	CKMT1B	T cells CD4 FOSB
431	PRAC1	T cells CD4 FOSB
432	NCKAP1L	T cells CD4 FOSB
433	ATF7IP2	T cells CD4 FOSB
434	TMBIM4-ENSG00000155957	T cells CD4 FOSB
435	IL1R1	T cells CD4 FOSB
436	ERO1L	T cells CD4 FOSB
437	ITPR1	T cells CD4 FOSB
438	BCL11B	T cells CD4 FOSB
439	MYO1F	T cells CD4 FOSB
440	PUM2	T cells CD4 FOSB
441	CXCL1	T cells CD4 FOSB
442	ADRBK1	T cells CD4 FOSB
443	F5	T cells CD4 FOSB
444	FAM129A	T cells CD4 FOSB
445	RAP2B	T cells CD4 FOSB
446	ZNF644	T cells CD4 FOSB
447	PKIB	T cells CD4 FOSB
448	EDEM3	T cells CD4 FOSB
449	STARD4	T cells CD4 FOSB
450	CHD3	T cells CD4 FOSB
451	DDX46	T cells CD4 FOSB
452	BIRC6	T cells CD4 FOSB
453	TBL1XR1	T cells CD4 FOSB
454	CTSD	T cells CD4 FOSB
455	NAMPT	T cells CD4 FOSB
456	ARF6	T cells CD4 FOSB
457	HIF1A	T cells CD4 FOSB
458	KDM5B	T cells CD4 FOSB
459	TGOLN2	T cells CD4 FOSB
460	CKLF	T cells CD4 FOSB
461	FAM214A	T cells CD4 FOSB
462	ABI3	T cells CD4 FOSB
463	PDCD4	T cells CD4 FOSB
464	HSP90AB1	T cells CD4 FOSB
465	USP7	T cells CD4 FOSB
466	CLK1	T cells CD4 FOSB
467	METTL8	T cells CD4 FOSB
468	NPDC1	T cells CD4 FOSB
469	ADAM17	T cells CD4 FOSB
470	NCDN	T cells CD4 FOSB
471	ZBED2	T cells CD4 FOSB
472	GNAI2	T cells CD4 FOSB
473	CA4	T cells CD4 FOSB
474	TRIM59	T cells CD4 FOSB
475	TNFRSF25	T cells CD4 FOSB
476	FMNL1	T cells CD4 FOSB
477	SRSF6	T cells CD4 FOSB
478	SON	T cells CD4 FOSB
479	CBX3	T cells CD4 FOSB
480	YTHDC2	T cells CD4 FOSB
481	KIF2A	T cells CD4 FOSB
482	C1D	T cells CD4 FOSB
483	TMED8	T cells CD4 FOSB
484	ALOX5AP	T cells CD4 FOSB
485	EPS15	T cells CD4 FOSB
486	TRERF1	T cells CD4 FOSB
487	ATF7IP	T cells CD4 FOSB
488	UBP1	T cells CD4 FOSB
489	PLAGL1	T cells CD4 FOSB
490	ACIN1	T cells CD4 FOSB
491	TRIP12	T cells CD4 FOSB
492	GLCCI1	T cells CD4 FOSB
493	MSI2	T cells CD4 FOSB
494	UBALD2	T cells CD4 FOSB
495	ROCK2	T cells CD4 FOSB
496	FASLG	T cells CD4 FOSB
497	FAM120A	T cells CD4 FOSB
498	PRKDC	T cells CD4 FOSB
499	TCHP	T cells CD4 FOSB
500	ANP32A	T cells CD4 FOSB
501	CLCA1	T cells CD4 FOSB
502	RP11-731F5.2	T cells CD4 FOSB
503	NBEAL2	T cells CD4 FOSB
504	DNAJC21	T cells CD4 FOSB
505	SERPINB9	T cells CD4 FOSB
506	SULF2	T cells CD4 FOSB
507	WSB2	T cells CD4 FOSB
508	SPEN	T cells CD4 FOSB
509	PAG1	T cells CD4 FOSB
510	PHC3	T cells CD4 FOSB
511	SNX6	T cells CD4 FOSB
512	TAGAP	T cells CD4 FOSB
513	GALM	T cells CD4 FOSB
514	TMPRSS3	T cells CD4 FOSB
515	FAM105B	T cells CD4 FOSB
516	MTRNR2L10	T cells CD4 FOSB
517	RBBP4	T cells CD4 FOSB
518	RB1CC1	T cells CD4 FOSB
519	RAPGEF1	T cells CD4 FOSB
520	ARHGDIB	T cells CD4 FOSB
521	NFKBIA	T cells CD4 FOSB
522	RP6-99M1.2	T cells CD4 FOSB
523	PRSS3	T cells CD4 FOSB
524	TESC	T cells CD4 FOSB
525	AC004951.6	T cells CD4 FOSB
526	2007-09-01	T cells CD4 FOSB
527	DNAJB1	T cells CD4 FOSB
528	LCP1	T cells CD4 FOSB
529	MYO5A	T cells CD4 FOSB
530	NABP1	T cells CD4 FOSB
531	SFPQ	T cells CD4 FOSB
532	CLTA	T cells CD4 FOSB
533	DCP2	T cells CD4 FOSB
534	NAB1	T cells CD4 FOSB
535	SMARCA2	T cells CD4 FOSB
536	STAG2	T cells CD4 FOSB
537	RIF1	T cells CD4 FOSB
538	EFHD2	T cells CD4 FOSB
539	DIAPH1	T cells CD4 FOSB
540	SENP1	T cells CD4 FOSB
541	CD70	T cells CD4 FOSB
542	CELF2	T cells CD4 FOSB
543	SYNC	T cells CD4 FOSB
544	NMT1	T cells CD4 FOSB
545	SPAG9	T cells CD4 FOSB
546	COPB1	T cells CD4 FOSB
547	PUM1	T cells CD4 FOSB
548	CALCOCO2	T cells CD4 FOSB
549	UBE2N	T cells CD4 FOSB
550	APOL6	T cells CD4 FOSB
551	XIAP	T cells CD4 FOSB
552	TCEB3	T cells CD4 FOSB
553	APOBEC3D	T cells CD4 FOSB
554	USP48	T cells CD4 FOSB
555	SEL1L3	T cells CD4 FOSB
556	ZCCHC6	T cells CD4 FOSB
557	CXorf38	T cells CD4 FOSB
558	CD7	T cells CD4 FOSB
559	CBLB	T cells CD4 FOSB
560	TNFRSF1A	T cells CD4 FOSB
561	TOP2B	T cells CD4 FOSB
562	PRPF38B	T cells CD4 FOSB
563	RPS27L	T cells CD4 FOSB
564	DOCK5	T cells CD4 FOSB
565	RP11-452L6.5	T cells CD4 FOSB
566	GRAMD1B	T cells CD4 FOSB
567	HIST1H1E	T cells CD4 FOSB
568	CDKL2	T cells CD4 FOSB
569	WDR26	T cells CD4 FOSB
570	SMC1A	T cells CD4 FOSB
571	CCR7	T cells CD4 FOSB
572	NUFIP2	T cells CD4 FOSB
573	SETD8	T cells CD4 FOSB
574	KIAA0895L	T cells CD4 FOSB
575	TIGIT	T cells CD4 FOSB
576	PCYT1A	T cells CD4 FOSB
577	EP300	T cells CD4 FOSB
578	CNBP	T cells CD4 FOSB
579	VDR	T cells CD4 FOSB
580	CDK12	T cells CD4 FOSB
581	MACC1	T cells CD4 FOSB
582	UBTF	T cells CD4 FOSB
583	SPA17	T cells CD4 FOSB
584	PPP1R10	T cells CD4 FOSB
585	ANP32E	T cells CD4 FOSB
586	PASK	T cells CD4 FOSB
587	PSD4	T cells CD4 FOSB
588	TTC14	T cells CD4 FOSB
589	PIK3C3	T cells CD4 FOSB
590	CLDN7	T cells CD4 FOSB
591	NOC3L	T cells CD4 FOSB
592	TLK1	T cells CD4 FOSB
593	AGL	T cells CD4 FOSB
594	LRP12	T cells CD4 FOSB
595	NR4A2	T cells CD4 FOSB
596	TAF10	T cells CD4 FOSB
597	RNASET2	T cells CD4 FOSB
598	FAM111A	T cells CD4 FOSB
599	PDCD10	T cells CD4 FOSB
600	TXLNA	T cells CD4 FOSB
601	GOLGA8B	T cells CD4 FOSB
602	PITPNM1	T cells CD4 FOSB
603	PRKX	T cells CD4 FOSB
604	UHMK1	T cells CD4 FOSB
605	PTPRJ	T cells CD4 FOSB
606	CEACAM6	T cells CD4 FOSB
607	LMNA	T cells CD4 FOSB
608	GBP5	T cells CD4 FOSB
609	SUZ12	T cells CD4 FOSB
610	CSNK2A2	T cells CD4 FOSB
611	MRPS34	T cells CD4 FOSB
612	FAM53B	T cells CD4 FOSB
613	C10orf118	T cells CD4 FOSB
614	UBR2	T cells CD4 FOSB
615	PFDN4	T cells CD4 FOSB
616	TMEM223	T cells CD4 FOSB
617	ILF3-AS1	T cells CD4 FOSB
618	ATRX	T cells CD4 FOSB
619	STK39	T cells CD4 FOSB
620	RP11-94L15.2	T cells CD4 FOSB
621	CCDC6	T cells CD4 FOSB
622	RAB3GAP2	T cells CD4 FOSB
623	TCIRG1	T cells CD4 FOSB
624	UBE2G2	T cells CD4 FOSB
625	ANKRD11	T cells CD4 FOSB
626	ARPP19	T cells CD4 FOSB
627	TBC1D2B	T cells CD4 FOSB
628	SOCS3	T cells CD4 FOSB
629	CD38	T cells CD4 FOSB
630	LINC00341	T cells CD4 FOSB
631	CBL	T cells CD4 FOSB
632	VDAC1	T cells CD4 FOSB
633	ZBTB37	T cells CD4 FOSB
634	KMT2E-AS1	T cells CD4 FOSB
635	CLINT1	T cells CD4 FOSB
636	WDR82	T cells CD4 FOSB
637	PARP15	T cells CD4 FOSB
638	SMG6	T cells CD4 FOSB
639	MUC5B	T cells CD4 FOSB
640	TM9SF3	T cells CD4 FOSB
641	DYNC1H1	T cells CD4 FOSB
642	SNRNP200	T cells CD4 FOSB
643	PTGES3	T cells CD4 FOSB
644	MTIF3	T cells CD4 FOSB
645	CISD3	T cells CD4 FOSB
646	LETM1	T cells CD4 FOSB
647	ZDHHC14	T cells CD4 FOSB
648	TRAPPC10	T cells CD4 FOSB
649	MB21D1	T cells CD4 FOSB
650	TST	T cells CD4 FOSB
651	SKIL	T cells CD4 FOSB
652	ZC3H13	T cells CD4 FOSB
653	NRD1	T cells CD4 FOSB
654	ABHD17A	T cells CD4 FOSB
655	WDR60	T cells CD4 FOSB
656	EPB41	T cells CD4 FOSB
657	CYFIP2	T cells CD4 FOSB
658	KIAA1430	T cells CD4 FOSB
659	PKIA	T cells CD4 FOSB
660	KMT2A	T cells CD4 FOSB
661	PAN3	T cells CD4 FOSB
662	HOXB3	T cells CD4 FOSB
663	CDC42EP5	T cells CD4 FOSB
664	RAD21	T cells CD4 FOSB
665	RGS6	T cells CD4 FOSB
666	CTLA4	T cells CD4 FOSB
667	CTSC	T cells CD4 FOSB
668	REC8	T cells CD4 FOSB
669	YY1	T cells CD4 FOSB
670	HELZ	T cells CD4 FOSB
671	EIF3J	T cells CD4 FOSB
672	FUS	T cells CD4 FOSB
673	ATP7A	T cells CD4 FOSB
674	TIPRL	T cells CD4 FOSB
675	RANBP2	T cells CD4 FOSB
676	GAB3	T cells CD4 FOSB
677	CA10	T cells CD4 FOSB
678	AP1G1	T cells CD4 FOSB
679	VPS36	T cells CD4 FOSB
680	VPS41	T cells CD4 FOSB
681	ZC3H12D	T cells CD4 FOSB
682	INTS6	T cells CD4 FOSB
683	ABCE1	T cells CD4 FOSB
684	STK24	T cells CD4 FOSB
685	FAM101B	T cells CD4 FOSB
686	LCP2	T cells CD4 FOSB
687	KIAA1109	T cells CD4 FOSB
688	PTPN9	T cells CD4 FOSB
689	GPX1	T cells CD4 FOSB
690	ABCF1	T cells CD4 FOSB
691	ZNF276	T cells CD4 FOSB
692	ITK	T cells CD4 FOSB
693	SMCHD1	T cells CD4 FOSB
694	UTRN	T cells CD4 FOSB
695	RP11-291B21.2	T cells CD4 FOSB
696	SELPLG	T cells CD4 FOSB
697	SPG11	T cells CD4 FOSB
698	SMC4	T cells CD4 FOSB
699	BTF3	T cells CD4 FOSB
700	ANKRD44	T cells CD4 FOSB
701	RBL2	T cells CD4 FOSB
702	CETN3	T cells CD4 FOSB
703	ZNF280D	T cells CD4 FOSB
704	ANKRD40	T cells CD4 FOSB
705	HUWE1	T cells CD4 FOSB
706	SEC61G	T cells CD4 FOSB
707	IBTK	T cells CD4 FOSB
708	ARPC5L	T cells CD4 FOSB
709	ATP5I	T cells CD4 FOSB
710	MAN2A1	T cells CD4 FOSB
711	GBP4	T cells CD4 FOSB
712	HSPA8	T cells CD4 FOSB
713	ELK4	T cells CD4 FOSB
714	SKIV2L2	T cells CD4 FOSB
715	NADSYN1	T cells CD4 FOSB
716	AHCYL1	T cells CD4 FOSB
717	ATF2	T cells CD4 FOSB
718	HNRNPA2B1	T cells CD4 FOSB
719	PPP1R14D	T cells CD4 FOSB
720	LRRFIP1	T cells CD4 FOSB
721	SFN	T cells CD4 FOSB
722	KDM5A	T cells CD4 FOSB
723	IFITM10	T cells CD4 FOSB
724	SEL1L	T cells CD4 FOSB
725	SUDS3	T cells CD4 FOSB
726	RALGAPB	T cells CD4 FOSB
727	XPO1	T cells CD4 FOSB
728	RPS21	T cells CD4 FOSB
729	CAPNS1	T cells CD4 FOSB
730	PHF21A	T cells CD4 FOSB
731	ACLY	T cells CD4 FOSB
732	CSF1	T cells CD4 FOSB
733	KLRC1	T cells CD4 FOSB
734	TRAF5	T cells CD4 FOSB
735	SHPRH	T cells CD4 FOSB
736	RAB8B	T cells CD4 FOSB
737	SCAF11	T cells CD4 FOSB
738	CSNK1A1	T cells CD4 FOSB
739	MTDH	T cells CD4 FOSB
740	PPP6R2	T cells CD4 FOSB
741	H6PD	T cells CD4 FOSB
742	SYMPK	T cells CD4 FOSB
743	MGAT4A	T cells CD4 FOSB
744	WDR1	T cells CD4 FOSB
745	IL17A	T cells CD4 FOSB
746	KRT18	T cells CD4 FOSB
747	NAT14	T cells CD4 FOSB
748	BROX	T cells CD4 FOSB
749	SENP6	T cells CD4 FOSB
750	BAZ1B	T cells CD4 FOSB
751	H2AFJ	T cells CD4 FOSB
752	TMPO	T cells CD4 FOSB
753	CCDC137	T cells CD4 FOSB
754	TRIM52	T cells CD4 FOSB
755	C4orf26	T cells CD4 FOSB
756	TNS3	T cells CD4 FOSB
757	HIST1H4E	T cells CD4 FOSB
758	KNTC1	T cells CD4 FOSB
759	BRD4	T cells CD4 FOSB
760	HDAC7	T cells CD4 FOSB
761	TIA1	T cells CD4 FOSB
762	ETNK1	T cells CD4 FOSB
763	ATP6V1D	T cells CD4 FOSB
764	ZC3H15	T cells CD4 FOSB
765	OTUD4	T cells CD4 FOSB
766	LYST	T cells CD4 FOSB
767	CD84	T cells CD4 FOSB
768	HNRNPA3	T cells CD4 FOSB
769	TUBA1A	T cells CD4 FOSB
770	SRSF11	T cells CD4 FOSB
771	BTG2	T cells CD4 FOSB
772	TNIP3	T cells CD4 FOSB
773	KPNA4	T cells CD4 FOSB
774	ZBED5	T cells CD4 FOSB
775	FUT8	T cells CD4 FOSB
776	UBE2V1	T cells CD4 FOSB
777	SLC4A10	T cells CD4 FOSB
778	ATP2A3	T cells CD4 FOSB
779	IFT80	T cells CD4 FOSB
780	ARHGAP25	T cells CD4 FOSB
781	CCR6	T cells CD4 FOSB
782	APBB1IP	T cells CD4 FOSB
783	IER3	T cells CD4 FOSB
784	MYH9	T cells CD4 FOSB
785	PRKCH	T cells CD4 FOSB
786	KIF5B	T cells CD4 FOSB
787	FOSB	T cells CD4 FOSB
788	NAPRT1	T cells CD4 FOSB
789	RABL6	T cells CD4 FOSB
790	SLAMF1	T cells CD4 FOSB
791	DSP	T cells CD4 FOSB
792	GNG4	T cells CD4 FOSB
793	ATP8B4	T cells CD4 FOSB
794	IL21	T cells CD4 FOSB
795	CCNK	T cells CD4 FOSB
796	TMCO1	T cells CD4 FOSB
797	YWHAZ	T cells CD4 FOSB
798	SASH3	T cells CD4 FOSB
799	DDX60L	T cells CD4 FOSB
800	BATF3	T cells CD4 FOSB
801	SRSF3	T cells CD4 FOSB
802	DLG3	T cells CD4 FOSB
803	ZNF106	T cells CD4 FOSB
804	PHTF2	T cells CD4 FOSB
805	S100A6	T cells CD4 FOSB
806	BRD2	T cells CD4 FOSB
807	LARP4B	T cells CD4 FOSB
808	RBM39	T cells CD4 FOSB
809	FAM208B	T cells CD4 FOSB
810	PCNT	T cells CD4 FOSB
811	GPR65	T cells CD4 FOSB
812	PCM1	T cells CD4 FOSB
813	LMNB1	T cells CD4 FOSB
814	EMB	T cells CD4 FOSB
815	ARID2	T cells CD4 FOSB
816	PDLIM7	T cells CD4 FOSB
817	UBXN6	T cells CD4 FOSB
818	LST1	T cells CD4 FOSB
819	SH3KBP1	T cells CD4 FOSB
820	GYG1	T cells CD4 FOSB
821	UPF2	T cells CD4 FOSB
822	CDK5R1	T cells CD4 FOSB
823	SLC39A9	T cells CD4 FOSB
824	USP33	T cells CD4 FOSB
825	HBB	T cells CD4 FOSB
826	E2F3	T cells CD4 FOSB
827	MIR142	T cells CD4 FOSB
828	KNOP1	T cells CD4 FOSB
829	RUNX1	T cells CD4 FOSB
830	DUSP4	T cells CD4 FOSB
831	ASH1L	T cells CD4 FOSB
832	AE000662.92	T cells CD4 FOSB
833	PLEC	T cells CD4 FOSB
834	GK	T cells CD4 FOSB
835	EZH2	T cells CD4 FOSB
836	BCL9L	T cells CD4 FOSB
837	GPR137B	T cells CD4 FOSB
838	WAPAL	T cells CD4 FOSB
839	RPAP2	T cells CD4 FOSB
840	AKNA	T cells CD4 FOSB
841	CNOT6L	T cells CD4 FOSB
842	ARPC5	T cells CD4 FOSB
843	EIF6	T cells CD4 FOSB
844	MRPL41	T cells CD4 FOSB
845	THRAP3	T cells CD4 FOSB
846	TUG1	T cells CD4 FOSB
847	SMC5	T cells CD4 FOSB
848	B4GALT1	T cells CD4 FOSB
849	SMPDL3A	T cells CD4 FOSB
850	RASSF7	T cells CD4 FOSB
851	MISP	T cells CD4 FOSB
852	LBR	T cells CD4 FOSB
853	C2CD4A	T cells CD4 FOSB
854	C2CD4B	T cells CD4 FOSB
855	MGST1	T cells CD4 FOSB
856	WFDC2	T cells CD4 FOSB
857	SERBP1	T cells CD4 FOSB
858	NBPF9	T cells CD4 FOSB
859	FAF2	T cells CD4 FOSB
860	UBLCP1	T cells CD4 FOSB
861	THAP5	T cells CD4 FOSB
862	VPS13A	T cells CD4 FOSB
863	ACP5	T cells CD4 FOSB
864	GSPT1	T cells CD4 FOSB
865	WDHD1	T cells CD4 FOSB
866	AGPAT4	T cells CD4 FOSB
867	FABP2	T cells CD4 FOSB
868	DEK	T cells CD4 FOSB
869	MBP	T cells CD4 FOSB
870	ZNF451	T cells CD4 FOSB
871	MPHOSPH8	T cells CD4 FOSB
872	GSR	T cells CD4 FOSB
873	AC011558.5	T cells CD4 FOSB
874	RASAL3	T cells CD4 FOSB
875	MYSM1	T cells CD4 FOSB
876	GNA15	T cells CD4 FOSB
877	SMARCA5	T cells CD4 FOSB
878	MOB3A	T cells CD4 FOSB
879	SENP7	T cells CD4 FOSB
880	SLAIN2	T cells CD4 FOSB
881	FSD1	T cells CD4 FOSB
882	SBNO2	T cells CD4 FOSB
883	ROCK1	T cells CD4 FOSB
884	C5orf24	T cells CD4 FOSB
885	CIAO1	T cells CD4 FOSB
886	SUPT6H	T cells CD4 FOSB
887	ZDHHC5	T cells CD4 FOSB
888	HIPK1	T cells CD4 FOSB
889	EDEM1	T cells CD4 FOSB
890	ZBTB44	T cells CD4 FOSB
891	FAM192A	T cells CD4 FOSB
892	FMR1	T cells CD4 FOSB
893	SUB1	T cells CD4 FOSB
894	UBR5	T cells CD4 FOSB
895	ZNF90	T cells CD4 FOSB
896	PRDM2	T cells CD4 FOSB
897	RNF167	T cells CD4 FOSB
898	SRSF1	T cells CD4 FOSB
899	MAP1LC3A	T cells CD4 FOSB
900	MED14	T cells CD4 FOSB
901	TOR1AIP1	T cells CD4 FOSB
902	COX8A	T cells CD4 FOSB
903	YME1L1	T cells CD4 FOSB
904	SLC25A6	T cells CD4 FOSB
905	USP16	T cells CD4 FOSB
906	WAC	T cells CD4 FOSB
907	ADNP	T cells CD4 FOSB
908	CCND2	T cells CD4 FOSB
909	SMG1	T cells CD4 FOSB
910	AP3B1	T cells CD4 FOSB
911	TSPAN14	T cells CD4 FOSB
912	2006-03-01	T cells CD4 FOSB
913	NAP1L4	T cells CD4 FOSB
914	SETBP1	T cells CD4 FOSB
915	UGCG	T cells CD4 FOSB
916	POLR2K	T cells CD4 FOSB
917	SNORD3B-2	T cells CD4 FOSB
918	DIP2A	T cells CD4 FOSB
919	NKTR	T cells CD4 FOSB
920	SSBP4	T cells CD4 FOSB
921	CCR5	T cells CD4 FOSB
922	HSP90B1	T cells CD4 FOSB
923	NOP58	T cells CD4 FOSB
924	IKBKB	T cells CD4 FOSB
925	LDB1	T cells CD4 FOSB
926	RFC1	T cells CD4 FOSB
927	ZFP91	T cells CD4 FOSB
928	C1GALT1	T cells CD4 FOSB
929	ZZEF1	T cells CD4 FOSB
930	YWHAH	T cells CD4 FOSB
931	AP2S1	T cells CD4 FOSB
932	RASA2	T cells CD4 FOSB
933	RAB21	T cells CD4 FOSB
934	FNBP1	T cells CD4 FOSB
935	HCFC2	T cells CD4 FOSB
936	PIM1	T cells CD4 FOSB
937	LAX1	T cells CD4 FOSB
938	HNRNPU-AS1	T cells CD4 FOSB
939	GPR180	T cells CD4 FOSB
940	CREBZF	T cells CD4 FOSB
941	FAM160B1	T cells CD4 FOSB
942	RP11-325F22.2	T cells CD4 FOSB
943	CCDC66	T cells CD4 FOSB
944	MBD6	T cells CD4 FOSB
945	MCM8	T cells CD4 FOSB
946	TRIM73	T cells CD4 FOSB
947	KIAA0430	T cells CD4 FOSB
948	RBM26	T cells CD4 FOSB
949	ZC3HAV1	T cells CD4 FOSB
950	ZMIZ2	T cells CD4 FOSB
951	MAP3K4	T cells CD4 FOSB
952	ZBTB8OS	T cells CD4 FOSB
953	SLC39A10	T cells CD4 FOSB
954	ZNF787	T cells CD4 FOSB
955	TACC1	T cells CD4 FOSB
956	FEM1B	T cells CD4 FOSB
957	NABP2	T cells CD4 FOSB
958	LAT	T cells CD4 FOSB
959	VPS4B	T cells CD4 FOSB
960	DHX15	T cells CD4 FOSB
961	DOCK2	T cells CD4 FOSB
962	MIAT	T cells CD4 FOSB
963	SRGAP3	T cells CD4 FOSB
964	SH3BP1	T cells CD4 FOSB
965	NDUFS2	T cells CD4 FOSB
966	THADA	T cells CD4 FOSB
967	EPSTI1	T cells CD4 FOSB
968	PRAP1	T cells CD4 FOSB
969	LEFTY1	T cells CD4 FOSB
970	BCAT1	T cells CD4 FOSB
971	IMPACT	T cells CD4 FOSB
972	DDX3X	T cells CD4 FOSB
973	CTR9	T cells CD4 FOSB
974	BTBD7	T cells CD4 FOSB
975	CWF19L2	T cells CD4 FOSB
976	FAM208A	T cells CD4 FOSB
977	SLFN12L	T cells CD4 FOSB
978	PLEKHB2	T cells CD4 FOSB
979	UBE2W	T cells CD4 FOSB
980	AKAP9	T cells CD4 FOSB
981	LASP1	T cells CD4 FOSB
982	ASB2	T cells CD4 FOSB
983	CCDC14	T cells CD4 FOSB
984	TPM1	T cells CD4 FOSB
985	SIT1	T cells CD4 FOSB
986	ZFX	T cells CD4 FOSB
987	HSBP1	T cells CD4 FOSB
988	EIF3B	T cells CD4 FOSB
989	YWHAB	T cells CD4 FOSB
990	SELENBP1	T cells CD4 FOSB
991	LL22NC03-2H8.5	T cells CD4 FOSB
992	TNFSF10	T cells CD4 FOSB
993	RBBP5	T cells CD4 FOSB
994	LENG8-AS1	T cells CD4 FOSB
995	MYO9B	T cells CD4 FOSB
996	FXYD5	T cells CD4 FOSB
997	RTF1	T cells CD4 FOSB
998	ZNF407	T cells CD4 FOSB
999	SH3GLB1	T cells CD4 FOSB
1000	ELF1	T cells CD4 FOSB
1001	ITCH	T cells CD4 FOSB
1002	COX5A	T cells CD4 FOSB
1003	RAPGEF6	T cells CD4 FOSB
1004	CTSZ	T cells CD4 FOSB
1005	SH3PXD2A	T cells CD4 FOSB
1006	RANBP9	T cells CD4 FOSB
1007	ASS1	T cells CD4 FOSB
1008	NDUFS6	T cells CD4 FOSB
1009	TAPBP	T cells CD4 FOSB
1010	CDX1	T cells CD4 FOSB
1011	GSG2	T cells CD4 FOSB
1012	EFCAB4A	T cells CD4 FOSB
1013	GPR56	T cells CD4 FOSB
1014	NMUR1	T cells CD4 FOSB
1015	NSUN6	T cells CD4 FOSB
1016	PPP1R16B	T cells CD4 FOSB
1017	NCOA2	T cells CD4 FOSB
1018	HSPB11	T cells CD4 FOSB
1019	USP25	T cells CD4 FOSB
1020	SART3	T cells CD4 FOSB
1021	PPP2CB	T cells CD4 FOSB
1022	DYNLRB1	T cells CD4 FOSB
1023	ZC3H4	T cells CD4 FOSB
1024	AHSA2	T cells CD4 FOSB
1025	PAK1	T cells CD4 FOSB
1026	NUDT8	T cells CD4 FOSB
1027	MED23	T cells CD4 FOSB
1028	DNM2	T cells CD4 FOSB
1029	EFCAB14	T cells CD4 FOSB
1030	PLEKHA2	T cells CD4 FOSB
1031	N4BP1	T cells CD4 FOSB
1032	ELF3	T cells CD4 FOSB
1033	DCUN1D1	T cells CD4 FOSB
1034	PTGER2	T cells CD4 FOSB
1035	INO80D	T cells CD4 FOSB
1036	SPN	T cells CD4 FOSB
1037	RP11-214O1.3	T cells CD4 FOSB
1038	SYNRG	T cells CD4 FOSB
1039	BCL2	T cells CD4 FOSB
1040	HDLBP	T cells CD4 FOSB
1041	HNRNPAB	T cells CD4 FOSB
1042	BRI3	T cells CD4 FOSB
1043	RBM25	T cells CD4 FOSB
1044	DGKH	T cells CD4 FOSB
1045	GAPVD1	T cells CD4 FOSB
1046	RP11-539L10.2	T cells CD4 FOSB
1047	RP11-138A9.2	T cells CD4 FOSB
1048	CNOT1	T cells CD4 FOSB
1049	SLC9A1	T cells CD4 FOSB
1050	CHP1	T cells CD4 FOSB
1051	SDHAF1	T cells CD4 FOSB
1052	GFI1	T cells CD4 FOSB
1053	CDC5L	T cells CD4 FOSB
1054	CCDC84	T cells CD4 FOSB
1055	CLIP1	T cells CD4 FOSB
1056	FOXN2	T cells CD4 FOSB
1057	SPOCK2	T cells CD4 FOSB
1058	CDC42EP3	T cells CD4 FOSB
1059	C4orf27	T cells CD4 FOSB
1060	TNRC6A	T cells CD4 FOSB
1061	CERK	T cells CD4 FOSB
1062	SPATA13	T cells CD4 FOSB
1063	CSK	T cells CD4 FOSB
1064	ZDHHC21	T cells CD4 FOSB
1065	PPP1R18	T cells CD4 FOSB
1066	RCOR3	T cells CD4 FOSB
1067	FOXO1	T cells CD4 FOSB
1068	EIF2S3	T cells CD4 FOSB
1069	AC104820.2	T cells CD4 FOSB
1070	DUSP16	T cells CD4 FOSB
1071	THUMPD1	T cells CD4 FOSB
1072	PKIG	T cells CD4 FOSB
1073	HIPK2	T cells CD4 FOSB
1074	FBXW4	T cells CD4 FOSB
1075	PCMTD1	T cells CD4 FOSB
1076	DGKZ	T cells CD4 FOSB
1077	PBXIP1	T cells CD4 FOSB
1078	FES	T cells CD4 FOSB
1079	YIPF4	T cells CD4 FOSB
1080	ITLN1	T cells CD4 FOSB
1081	PEAK1	T cells CD4 FOSB
1082	FBXW7	T cells CD4 FOSB
1083	TET3	T cells CD4 FOSB
1084	PUS7L	T cells CD4 FOSB
1085	TBC1D20	T cells CD4 FOSB
1086	BDP1	T cells CD4 FOSB
1087	SMC3	T cells CD4 FOSB
1088	FAM219B	T cells CD4 FOSB
1089	XRN2	T cells CD4 FOSB
1090	NIFK	T cells CD4 FOSB
1091	TRIM41	T cells CD4 FOSB
1092	C17orf80	T cells CD4 FOSB
1093	ANKRD28	T cells CD4 FOSB
1094	MIIP	T cells CD4 FOSB
1095	CPD	T cells CD4 FOSB
1096	PPP1R12A	T cells CD4 FOSB
1097	VPS25	T cells CD4 FOSB
1098	NCOA3	T cells CD4 FOSB
1099	BLM	T cells CD4 FOSB
1100	MTMR6	T cells CD4 FOSB
1101	PDE4DIP	T cells CD4 FOSB
1102	CCNT1	T cells CD4 FOSB
1103	CD27-AS1	T cells CD4 FOSB
1104	SLTM	T cells CD4 FOSB
1105	CKAP2	T cells CD4 FOSB
1106	TMED4	T cells CD4 FOSB
1107	FASN	T cells CD4 FOSB
1108	KIAA1671	T cells CD4 FOSB
1109	KMT2C	T cells CD4 FOSB
1110	MED13L	T cells CD4 FOSB
1111	WDR75	T cells CD4 FOSB
1112	USP12	T cells CD4 FOSB
1113	IFNG	T cells CD4 FOSB
1114	RPPH1	T cells CD4 FOSB
1115	SNRPD3	T cells CD4 FOSB
1116	MLEC	T cells CD4 FOSB
1117	RBM27	T cells CD4 FOSB
1118	PMVK	T cells CD4 FOSB
1119	COPB2	T cells CD4 FOSB
1120	UTY	T cells CD4 FOSB
1121	SMEK2	T cells CD4 FOSB
1122	CCNG2	T cells CD4 FOSB
1123	NFIL3	T cells CD4 FOSB
1124	ELMOD2	T cells CD4 FOSB
1125	WDR44	T cells CD4 FOSB
1126	PARP14	T cells CD4 FOSB
1127	TNPO1	T cells CD4 FOSB
1128	AGO4	T cells CD4 FOSB
1129	SFT2D1	T cells CD4 FOSB
1130	SLC16A4	T cells CD4 FOSB
1131	RP11-307C12.13	T cells CD4 FOSB
1132	HSPA1A	T cells CD4 FOSB
1133	ZMAT3	T cells CD4 FOSB
1134	DDHD1	T cells CD4 FOSB
1135	CD48	T cells CD4 FOSB
1136	DMTF1	T cells CD4 FOSB
1137	ITGAL	T cells CD4 FOSB
1138	GNB1	T cells CD4 FOSB
1139	CEP350	T cells CD4 FOSB
1140	NACC1	T cells CD4 FOSB
1141	LMO4	T cells CD4 FOSB
1142	PLAC8	T cells CD4 FOSB
1143	TAF11	T cells CD4 FOSB
1144	UBR4	T cells CD4 FOSB
1145	RALGDS	T cells CD4 FOSB
1146	MIS18BP1	T cells CD4 FOSB
1147	RNF111	T cells CD4 FOSB
1148	MRPS12	T cells CD4 FOSB
1149	MICAL1	T cells CD4 FOSB
1150	DNAJB9	T cells CD4 FOSB
1151	LARS	T cells CD4 FOSB
1152	CHCHD5	T cells CD4 FOSB
1153	RNF103	T cells CD4 FOSB
1154	RPS6KA1	T cells CD4 FOSB
1155	RP11-773D16.1	T cells CD4 FOSB
1156	ZC3H18	T cells CD4 FOSB
1157	ZBED4	T cells CD4 FOSB
1158	P2RX5	T cells CD4 FOSB
1159	CST3	T cells CD4 FOSB
1160	RNASEK	T cells CD4 FOSB
1161	LMAN1	T cells CD4 FOSB
1162	TSNAX	T cells CD4 FOSB
1163	FAM129B	T cells CD4 FOSB
1164	WDR36	T cells CD4 FOSB
1165	PPP6C	T cells CD4 FOSB
1166	FAM118A	T cells CD4 FOSB
1167	PSME3	T cells CD4 FOSB
1168	TET1	T cells CD4 FOSB
1169	EGOT	T cells CD4 FOSB
1170	BRD7	T cells CD4 FOSB
1171	RP11-402G3.3	T cells CD4 FOSB
1172	ZNF777	T cells CD4 FOSB
1173	C21orf91	T cells CD4 FOSB
1174	DCUN1D5	T cells CD4 FOSB
1175	DDX39B	T cells CD4 FOSB
1176	KIN	T cells CD4 FOSB
1177	CAPZA2	T cells CD4 FOSB
1178	AFTPH	T cells CD4 FOSB
1179	NUP50	T cells CD4 FOSB
1180	PDS5B	T cells CD4 FOSB
1181	FBXO28	T cells CD4 FOSB
1182	PPP6R1	T cells CD4 FOSB
1183	ARFGEF1	T cells CD4 FOSB
1184	RNPEPL1	T cells CD4 FOSB
1185	SLK	T cells CD4 FOSB
1186	LARS2	T cells CD4 FOSB
1187	RORA	T cells CD4 FOSB
1188	SLC35F6	T cells CD4 FOSB
1189	TOX	T cells CD4 FOSB
1190	CCDC109B	T cells CD4 FOSB
1191	IRAK1	T cells CD4 FOSB
1192	MT1E	T cells CD4 FOSB
1193	MRPL51	T cells CD4 FOSB
1194	HSPH1	T cells CD4 FOSB
1195	PLXND1	T cells CD4 FOSB
1196	NUSAP1	T cells CD4 FOSB
1197	DNMT1	T cells CD4 FOSB
1198	GON4L	T cells CD4 FOSB
1199	TMEM259	T cells CD4 FOSB
1200	MOB1B	T cells CD4 FOSB
1201	FAM107B	T cells CD4 FOSB
1202	DYNC1LI2	T cells CD4 FOSB
1203	MATR3	T cells CD4 FOSB
1204	ASXL1	T cells CD4 FOSB
1205	GFOD1	T cells CD4 FOSB
1206	KIF13B	T cells CD4 FOSB
1207	SLC16A3	T cells CD4 FOSB
1208	POLR2A	T cells CD4 FOSB
1209	CLUAP1	T cells CD4 FOSB
1210	SSH1	T cells CD4 FOSB
1211	RP5-1028K7.2	T cells CD4 FOSB
1212	CENPB	T cells CD4 FOSB
1213	GIGYF2	T cells CD4 FOSB
1214	C9orf142	T cells CD4 FOSB
1215	BICD2	T cells CD4 FOSB
1216	GTF2I	T cells CD4 FOSB
1217	ADAM10	T cells CD4 FOSB
1218	MR1	T cells CD4 FOSB
1219	PARP4	T cells CD4 FOSB
1220	TP53	T cells CD4 FOSB
1221	TXK	T cells CD4 FOSB
1222	SPG7	T cells CD4 FOSB
1223	NCOA7	T cells CD4 FOSB
1224	PLCB2	T cells CD4 FOSB
1225	RMND5A	T cells CD4 FOSB
1226	ATXN7L3	T cells CD4 FOSB
1227	C12orf23	T cells CD4 FOSB
1228	KIAA0319L	T cells CD4 FOSB
1229	DZIP3	T cells CD4 FOSB
1230	RRP1B	T cells CD4 FOSB
1231	ZBTB1	T cells CD4 FOSB
1232	GATAD2B	T cells CD4 FOSB
1233	GOLGA8A	T cells CD4 FOSB
1234	PHF20L1	T cells CD4 FOSB
1235	MIR155HG	T cells CD4 FOSB
1236	SHFM1	T cells CD4 FOSB
1237	APC	T cells CD4 FOSB
1238	MAT2A	T cells CD4 FOSB
1239	ATXN7L3B	T cells CD4 FOSB
1240	SYNGR2	T cells CD4 FOSB
1241	DDX21	T cells CD4 FOSB
1242	ASB1	T cells CD4 FOSB
1243	TM9SF2	T cells CD4 FOSB
1244	TRAPPC11	T cells CD4 FOSB
1245	TBC1D4	T cells CD4 FOSB
1246	MDC1	T cells CD4 FOSB
1247	GRAMD1A	T cells CD4 FOSB
1248	LARP4	T cells CD4 FOSB
1249	BRD1	T cells CD4 FOSB
1250	PPP2R5C	T cells CD4 FOSB
1251	MAPKAPK2	T cells CD4 FOSB
1252	USP9Y	T cells CD4 FOSB
1253	SLC7A6	T cells CD4 FOSB
1254	ARL8B	T cells CD4 FOSB
1255	FAM89B	T cells CD4 FOSB
1256	CREM	T cells CD4 FOSB
1257	FNBP4	T cells CD4 FOSB
1258	KLHL42	T cells CD4 FOSB
1259	USP14	T cells CD4 FOSB
1260	MTCH2	T cells CD4 FOSB
1261	TMOD3	T cells CD4 FOSB
1262	MMP24-AS1	T cells CD4 FOSB
1263	ZFR	T cells CD4 FOSB
1264	RIOK3	T cells CD4 FOSB
1265	ARAP2	T cells CD4 FOSB
1266	MAP3K2	T cells CD4 FOSB
1267	TMEM141	T cells CD4 FOSB
1268	PLSCR1	T cells CD4 FOSB
1269	CD97	T cells CD4 FOSB
1270	URI1	T cells CD4 FOSB
1271	ALDH2	T cells CD4 FOSB
1272	CARD16	T cells CD4 FOSB
1273	ZC3H11A	T cells CD4 FOSB
1274	FRYL	T cells CD4 FOSB
1275	PPIF	T cells CD4 FOSB
1276	TOR1A	T cells CD4 FOSB
1277	FKBP1A	T cells CD4 FOSB
1278	AIFM2	T cells CD4 FOSB
1279	IMMT	T cells CD4 FOSB
1280	CTCF	T cells CD4 FOSB
1281	IRF2	T cells CD4 FOSB
1282	CDC27	T cells CD4 FOSB
1283	RTFDC1	T cells CD4 FOSB
1284	SYTL2	T cells CD4 FOSB
1285	CLDN4	T cells CD4 FOSB
1286	TFAM	T cells CD4 FOSB
1287	PFDN6	T cells CD4 FOSB
1288	MAP4	T cells CD4 FOSB
1289	TANK	T cells CD4 FOSB
1290	BCAS2	T cells CD4 FOSB
1291	RP3-325F22.5	T cells CD4 FOSB
1292	RAB2B	T cells CD4 FOSB
1293	TNPO2	T cells CD4 FOSB
1294	PRPF6	T cells CD4 FOSB
1295	PHF3	T cells CD4 FOSB
1296	SMAD4	T cells CD4 FOSB
1297	TNFSF12	T cells CD4 FOSB
1298	DDX23	T cells CD4 FOSB
1299	MRPL35	T cells CD4 FOSB
1300	ATP6V0D1	T cells CD4 FOSB
1301	CHD1	T cells CD4 FOSB
1302	POMT1	T cells CD4 FOSB
1303	PPP6R3	T cells CD4 FOSB
1304	ZNF322	T cells CD4 FOSB
1305	CREBRF	T cells CD4 FOSB
1306	PIKFYVE	T cells CD4 FOSB
1307	DNPH1	T cells CD4 FOSB
1308	MON2	T cells CD4 FOSB
1309	SOS2	T cells CD4 FOSB
1310	L3MBTL3	T cells CD4 FOSB
1311	MBOAT1	T cells CD4 FOSB
1312	GSDMD	T cells CD4 FOSB
1313	CMTM6	T cells CD4 FOSB
1314	RP11-169K16.9	T cells CD4 FOSB
1315	DNAJC7	T cells CD4 FOSB
1316	RP11-61A14.3	T cells CD4 FOSB
1317	CDH17	T cells CD4 FOSB
1318	AOC1	T cells CD4 FOSB
1319	CCPG1	T cells CD4 FOSB
1320	SNX20	T cells CD4 FOSB
1321	SNORD3A	T cells CD4 FOSB
1322	DKFZP779L1853	T cells CD4 FOSB
1323	RAP2A	T cells CD4 FOSB
1324	PURB	T cells CD4 FOSB
1325	XPC	T cells CD4 FOSB
1326	CHST2	T cells CD4 FOSB
1327	PTK2B	T cells CD4 FOSB
1328	CEP192	T cells CD4 FOSB
1329	PARP1	T cells CD4 FOSB
1330	SRPK1	T cells CD4 FOSB
1331	PTRH1	T cells CD4 FOSB
1332	KIAA0247	T cells CD4 FOSB
1333	TRAF3IP3	T cells CD4 FOSB
1334	MSC	T cells CD4 FOSB
1335	UIMC1	T cells CD4 FOSB
1336	IL2RB	T cells CD4 FOSB
1337	FAM211A	T cells CD4 FOSB
1338	MPRIP	T cells CD4 FOSB
1339	GPBP1	T cells CD4 FOSB
1340	RPAP3	T cells CD4 FOSB
1341	FYB	T cells CD4 FOSB
1342	RUNX2	T cells CD4 FOSB
1343	LIMS1	T cells CD4 FOSB
1344	PHACTR4	T cells CD4 FOSB
1345	EIF4G2	T cells CD4 FOSB
1346	GNA13	T cells CD4 FOSB
1347	THOC2	T cells CD4 FOSB
1348	APOL2	T cells CD4 FOSB
1349	MLLT6	T cells CD4 FOSB
1350	SIRPG	T cells CD4 FOSB
1351	CDK19	T cells CD4 FOSB
1352	UBXN10-AS1	T cells CD4 FOSB
1353	RYBP	T cells CD4 FOSB
1354	MLKL	T cells CD4 FOSB
1355	CAMK2D	T cells CD4 FOSB
1356	SMAP1	T cells CD4 FOSB
1357	TSPYL4	T cells CD4 FOSB
1358	SMC2	T cells CD4 FOSB
1359	RNMT	T cells CD4 FOSB
1360	ADD1	T cells CD4 FOSB
1361	RP11-488L18.10	T cells CD4 FOSB
1362	LINC00176	T cells CD4 FOSB
1363	ATP13A3	T cells CD4 FOSB
1364	MAD2L1	T cells CD4 FOSB
1365	AC132872.2	T cells CD4 FOSB
1366	EIF1AX	T cells CD4 FOSB
1367	FAM179A	T cells CD4 FOSB
1368	RP5-821D11.7	T cells CD4 FOSB
1369	CD101	T cells CD4 FOSB
1370	RC3H2	T cells CD4 FOSB
1371	CHD9	T cells CD4 FOSB
1372	EPS8L1	T cells CD4 FOSB
1373	2006-09-01	T cells CD4 FOSB
1374	LRP8	T cells CD4 FOSB
1375	AC074289.1	T cells CD4 FOSB
1376	VMA21	T cells CD4 FOSB
1377	SNORA76	T cells CD4 FOSB
1378	DIS3	T cells CD4 FOSB
1379	DCAF7	T cells CD4 FOSB
1380	DNAJC5	T cells CD4 FOSB
1381	ARHGAP18	T cells CD4 FOSB
1382	MKI67	T cells CD4 FOSB
1383	C14orf159	T cells CD4 FOSB
1384	S100A16	T cells CD4 FOSB
1385	KRIT1	T cells CD4 FOSB
1386	IKZF2	T cells CD4 FOSB
1387	TMEM182	T cells CD4 FOSB
1388	OSTF1	T cells CD4 FOSB
1389	KIFAP3	T cells CD4 FOSB
1390	TPR	T cells CD4 FOSB
1391	BHLHE40-AS1	T cells CD4 FOSB
1392	RGS3	T cells CD4 FOSB
1393	SNX13	T cells CD4 FOSB
1394	UBE4A	T cells CD4 FOSB
1395	ZNF580	T cells CD4 FOSB
1396	STX6	T cells CD4 FOSB
1397	NUP214	T cells CD4 FOSB
1398	SENP5	T cells CD4 FOSB
1399	PTCD3	T cells CD4 FOSB
1400	GPR155	T cells CD4 FOSB
1401	STX17	T cells CD4 FOSB
1402	RBM33	T cells CD4 FOSB
1403	SLC27A4	T cells CD4 FOSB
1404	SMARCC2	T cells CD4 FOSB
1405	NOL8	T cells CD4 FOSB
1406	GOLGA5	T cells CD4 FOSB
1407	DNAJC17	T cells CD4 FOSB
1408	MAFK	T cells CD4 FOSB
1409	TRANK1	T cells CD4 FOSB
1410	PNPLA6	T cells CD4 FOSB
1411	HIVEP3	T cells CD4 FOSB
1412	MIEN1	T cells CD4 FOSB
1413	THEMIS2	T cells CD4 FOSB
1414	STK10	T cells CD4 FOSB
1415	CHCHD10	T cells CD4 FOSB
1416	EYA3	T cells CD4 FOSB
1417	CDK11A	T cells CD4 FOSB
1418	DNAJC3	T cells CD4 FOSB
1419	CEP120	T cells CD4 FOSB
1420	ZDHHC24	T cells CD4 FOSB
1421	SMEK1	T cells CD4 FOSB
1422	CKAP5	T cells CD4 FOSB
1423	AP3D1	T cells CD4 FOSB
1424	NT5C2	T cells CD4 FOSB
1425	ATG14	T cells CD4 FOSB
1426	ZC3H8	T cells CD4 FOSB
1427	LRBA	T cells CD4 FOSB
1428	PPARA	T cells CD4 FOSB
1429	PKN2	T cells CD4 FOSB
1430	YLPM1	T cells CD4 FOSB
1431	GEMIN6	T cells CD4 FOSB
1432	TERF2	T cells CD4 FOSB
1433	GTF3C1	T cells CD4 FOSB
1434	PWWP2A	T cells CD4 FOSB
1435	METAP2	T cells CD4 FOSB
1436	LMBR1	T cells CD4 FOSB
1437	IPCEF1	T cells CD4 FOSB
1438	PPP1R35	T cells CD4 FOSB
1439	MYO1G	T cells CD4 FOSB
1440	C4orf48	T cells CD4 FOSB
1441	SCLT1	T cells CD4 FOSB
1442	HDAC1	T cells CD4 FOSB
1443	PRRC2B	T cells CD4 FOSB
1444	TMEM2	T cells CD4 FOSB
1445	ITPR2	T cells CD4 FOSB
1446	UBA7	T cells CD4 FOSB
1447	PJA2	T cells CD4 FOSB
1448	VCP	T cells CD4 FOSB
1449	MCTS1	T cells CD4 FOSB
1450	SETD1B	T cells CD4 FOSB
1451	DPM3	T cells CD4 FOSB
1452	PSMD1	T cells CD4 FOSB
1453	SPIN1	T cells CD4 FOSB
1454	RFX7	T cells CD4 FOSB
1455	PPM1A	T cells CD4 FOSB
1456	TCF25	T cells CD4 FOSB
1457	UPF1	T cells CD4 FOSB
1458	JUND	T cells CD4 FOSB
1459	FNIP1	T cells CD4 FOSB
1460	ZNF326	T cells CD4 FOSB
1461	ABHD15	T cells CD4 FOSB
1462	SAMD9L	T cells CD4 FOSB
1463	CHORDC1	T cells CD4 FOSB
1464	SPATS2L	T cells CD4 FOSB
1465	RBM5	T cells CD4 FOSB
1466	ENTPD4	T cells CD4 FOSB
1467	HCLS1	T cells CD4 FOSB
1468	ARHGEF37	T cells CD4 FOSB
1469	PANK3	T cells CD4 FOSB
1470	NBPF10	T cells CD4 FOSB
1471	NPAT	T cells CD4 FOSB
1472	RDX	T cells CD4 FOSB
1473	UBL5	T cells CD4 FOSB
1474	KLF2	T cells CD4 FOSB
1475	CBFB	T cells CD4 FOSB
1476	USP5	T cells CD4 FOSB
1477	CSNK1G2	T cells CD4 FOSB
1478	BRWD3	T cells CD4 FOSB
1479	PPP1R14B	T cells CD4 FOSB
1480	TAOK3	T cells CD4 FOSB
1481	MYD88	T cells CD4 FOSB
1482	PAPD4	T cells CD4 FOSB
1483	RPS6KA3	T cells CD4 FOSB
1484	ATP8B2	T cells CD4 FOSB
1485	CBX4	T cells CD4 FOSB
1486	NFATC2IP	T cells CD4 FOSB
1487	YARS	T cells CD4 FOSB
1488	ARID1A	T cells CD4 FOSB
1489	ADAM15	T cells CD4 FOSB
1490	ZKSCAN8	T cells CD4 FOSB
1491	ABCD2	T cells CD4 FOSB
1492	CENPC	T cells CD4 FOSB
1493	CSNK1G3	T cells CD4 FOSB
1494	PPID	T cells CD4 FOSB
1495	CD4	T cells CD4 FOSB
1496	CASP7	T cells CD4 FOSB
1497	RAD18	T cells CD4 FOSB
1498	GOPC	T cells CD4 FOSB
1499	USP8	T cells CD4 FOSB
1500	IK	T cells CD4 FOSB
1501	CEBPZ	T cells CD4 FOSB
1502	SH3TC1	T cells CD4 FOSB
1503	PGP	T cells CD4 FOSB
1504	SC5D	T cells CD4 FOSB
1505	IL17RE	T cells CD4 FOSB
1506	SNRNP70	T cells CD4 FOSB
1507	GGCT	T cells CD4 FOSB
1508	DICER1	T cells CD4 FOSB
1509	FAM78A	T cells CD4 FOSB
1510	ATP13A2	T cells CD4 FOSB
1511	NBR1	T cells CD4 FOSB
1512	HNRNPK	T cells CD4 FOSB
1513	RP11-356I2.4	T cells CD4 FOSB
1514	CPEB4	T cells CD4 FOSB
1515	RBM6	T cells CD4 FOSB
1516	ARHGAP1	T cells CD4 FOSB
1517	CHD2	T cells CD4 FOSB
1518	MRPL42	T cells CD4 FOSB
1519	RP11-872J21.3	T cells CD4 FOSB
1520	HECA	T cells CD4 FOSB
1521	CD40LG	T cells CD4 FOSB
1522	C2orf49	T cells CD4 FOSB
1523	KIT	T cells CD4 FOSB
1524	PTPN18	T cells CD4 FOSB
1525	MARK2	T cells CD4 FOSB
1526	NUB1	T cells CD4 FOSB
1527	RRP36	T cells CD4 FOSB
1528	SPOPL	T cells CD4 FOSB
1529	EIF4G3	T cells CD4 FOSB
1530	DOCK11	T cells CD4 FOSB
1531	TRIM14	T cells CD4 FOSB
1532	UBA6	T cells CD4 FOSB
1533	CBX5	T cells CD4 FOSB
1534	TRAPPC8	T cells CD4 FOSB
1535	SAMD10	T cells CD4 FOSB
1536	FAM204A	T cells CD4 FOSB
1537	KPNB1	T cells CD4 FOSB
1538	SAMD8	T cells CD4 FOSB
1539	PDS5A	T cells CD4 FOSB
1540	UEVLD	T cells CD4 FOSB
1541	UBE2Z	T cells CD4 FOSB
1542	NDUFA3	T cells CD4 FOSB
1543	CLSTN3	T cells CD4 FOSB
1544	POGLUT1	T cells CD4 FOSB
1545	NDUFB7	T cells CD4 FOSB
1546	GART	T cells CD4 FOSB
1547	EIF4A3	T cells CD4 FOSB
1548	CLPTM1L	T cells CD4 FOSB
1549	FAM50A	T cells CD4 FOSB
1550	JARID2	T cells CD4 FOSB
1551	GTF2E1	T cells CD4 FOSB
1552	DPM2	T cells CD4 FOSB
1553	YTHDC1	T cells CD4 FOSB
1554	PRKCB	T cells CD4 FOSB
1555	ZNRD1	T cells CD4 FOSB
1556	WHSC1	T cells CD4 FOSB
1557	GRAP2	T cells CD4 FOSB
1558	CARHSP1	T cells CD4 FOSB
1559	EPG5	T cells CD4 FOSB
1560	ARHGAP11B	T cells CD4 FOSB
1561	NCOR2	T cells CD4 FOSB
1562	RASSF2	T cells CD4 FOSB
1563	GPBP1L1	T cells CD4 FOSB
1564	IL2RA	T cells CD4 FOSB
1565	RAB37	T cells CD4 FOSB
1566	HSPA4	T cells CD4 FOSB
1567	DHX8	T cells CD4 FOSB
1568	BARD1	T cells CD4 FOSB
1569	ANKRD49	T cells CD4 FOSB
1570	NUP188	T cells CD4 FOSB
1571	RPS17	T cells CD4 FOSB
1572	CHUK	T cells CD4 FOSB
1573	GSS	T cells CD4 FOSB
1574	PTPLAD1	T cells CD4 FOSB
1575	FAM104A	T cells CD4 FOSB
1576	ASPM	T cells CD4 FOSB
1577	CREB3L2	T cells CD4 FOSB
1578	ATP6AP1L	T cells CD4 FOSB
1579	H1FX	T cells CD4 FOSB
1580	CENPE	T cells CD4 FOSB
1581	PLXNB2	T cells CD4 FOSB
1582	GSTO2	T cells CD4 FOSB
1583	SAMD1	T cells CD4 FOSB
1584	PBRM1	T cells CD4 FOSB
1585	GNG2	T cells CD4 FOSB
1586	ZFP3	T cells CD4 FOSB
1587	RYR1	T cells CD4 FOSB
1588	SMG7	T cells CD4 FOSB
1589	SLC33A1	T cells CD4 FOSB
1590	DEF6	T cells CD4 FOSB
1591	MYADM	T cells CD4 FOSB
1592	CCDC25	T cells CD4 FOSB
1593	FXR1	T cells CD4 FOSB
1594	PSMC6	T cells CD4 FOSB
1595	PRKRIR	T cells CD4 FOSB
1596	MFN1	T cells CD4 FOSB
1597	TIMM8B	T cells CD4 FOSB
1598	HELLS	T cells CD4 FOSB
1599	SP1	T cells CD4 FOSB
1600	RP11-386I14.4	T cells CD4 FOSB
1601	ATP2A2	T cells CD4 FOSB
1602	MICALL1	T cells CD4 FOSB
1603	DOPEY1	T cells CD4 FOSB
1604	STAM	T cells CD4 FOSB
1605	RP11-732M18.3	T cells CD4 FOSB
1606	DDX60	T cells CD4 FOSB
1607	C14orf182	T cells CD4 FOSB
1608	AKAP11	T cells CD4 FOSB
1609	ST8SIA4	T cells CD4 FOSB
1610	WAS	T cells CD4 FOSB
1611	COPS2	T cells CD4 FOSB
1612	ENDOG	T cells CD4 FOSB
1613	CD244	T cells CD4 FOSB
1614	OSBPL8	T cells CD4 FOSB
1615	CBLL1	T cells CD4 FOSB
1616	UBXN7	T cells CD4 FOSB
1617	ZNF207	T cells CD4 FOSB
1618	RAB1B	T cells CD4 FOSB
1619	TNFRSF4	T cells CD4 FOSB
1620	CDC40	T cells CD4 FOSB
1621	ARL4A	T cells CD4 FOSB
1622	ITGA1	T cells CD4 FOSB
1623	UPF3A	T cells CD4 FOSB
1624	CAMK1	T cells CD4 FOSB
1625	CARD11	T cells CD4 FOSB
1626	DCTN5	T cells CD4 FOSB
1627	CCNL1	T cells CD4 FOSB
1628	FAM73A	T cells CD4 FOSB
1629	ZNF791	T cells CD4 FOSB
1630	IQGAP2	T cells CD4 FOSB
1631	GAK	T cells CD4 FOSB
1632	GUF1	T cells CD4 FOSB
1633	ANKRD10	T cells CD4 FOSB
1634	SHC1	T cells CD4 FOSB
1635	ZNF638	T cells CD4 FOSB
1636	PPP1CB	T cells CD4 FOSB
1637	ZC3H7A	T cells CD4 FOSB
1638	ZMYND8	T cells CD4 FOSB
1639	IPO8	T cells CD4 FOSB
1640	RUNX3	T cells CD4 FOSB
1641	IST1	T cells CD4 FOSB
1642	C10orf12	T cells CD4 FOSB
1643	RQCD1	T cells CD4 FOSB
1644	SMARCD1	T cells CD4 FOSB
1645	SMURF2	T cells CD4 FOSB
1646	CHMP2A	T cells CD4 FOSB
1647	GINS2	T cells CD4 FOSB
1648	C16orf87	T cells CD4 FOSB
1649	GAN	T cells CD4 FOSB
1650	CDKN2A	T cells CD4 FOSB
1651	AC021188.4	T cells CD4 FOSB
1652	SAMSN1	T cells CD4 FOSB
1653	PAFAH1B1	T cells CD4 FOSB
1654	UBE2K	T cells CD4 FOSB
1655	STIM2	T cells CD4 FOSB
1656	ZMYM4	T cells CD4 FOSB
1657	LIG4	T cells CD4 FOSB
1658	ZBTB32	T cells CD4 FOSB
1659	GPATCH2L	T cells CD4 FOSB
1660	ZCRB1	T cells CD4 FOSB
1661	DHCR24	T cells CD4 FOSB
1662	NPC1	T cells CD4 FOSB
1663	COPA	T cells CD4 FOSB
1664	RGS9	T cells CD4 FOSB
1665	STAG1	T cells CD4 FOSB
1666	PHF11	T cells CD4 FOSB
1667	ITM2C	T cells CD4 FOSB
1668	IFITM2	T cells CD4 FOSB
1669	PRKAR1A	T cells CD4 FOSB
1670	ASAP1	T cells CD4 FOSB
1671	TSR1	T cells CD4 FOSB
1672	TAGLN2	T cells CD4 FOSB
1673	CASP3	T cells CD4 FOSB
1674	APPL2	T cells CD4 FOSB
1675	VEGFB	T cells CD4 FOSB
1676	LINC00115	T cells CD4 FOSB
1677	REEP3	T cells CD4 FOSB
1678	RSRC2	T cells CD4 FOSB
1679	ARHGAP31	T cells CD4 FOSB
1680	CANX	T cells CD4 FOSB
1681	DLGAP1-AS1	T cells CD4 FOSB
1682	MGME1	T cells CD4 FOSB
1683	FAM172A	T cells CD4 FOSB
1684	NDRG1	T cells CD4 FOSB
1685	IER5	T cells CD4 FOSB
1686	ADSS	T cells CD4 FOSB
1687	DHX38	T cells CD4 FOSB
1688	PPP2R2A	T cells CD4 FOSB
1689	IL21R	T cells CD4 FOSB
1690	SLC38A2	T cells CD4 FOSB
1691	NCOA6	T cells CD4 FOSB
1692	CTC-241F20.3	T cells CD4 FOSB
1693	ICA1	T cells CD4 FOSB
1694	LCOR	T cells CD4 FOSB
1695	HOXB2	T cells CD4 FOSB
1696	KIF21B	T cells CD4 FOSB
1697	HIVEP2	T cells CD4 FOSB
1698	ABHD17B	T cells CD4 FOSB
1699	INPP1	T cells CD4 FOSB
1700	PITPNA	T cells CD4 FOSB
1701	CEP85L	T cells CD4 FOSB
1702	NPC2	T cells CD4 FOSB
1703	EIF4E3	T cells CD4 FOSB
1704	FAM126A	T cells CD4 FOSB
1705	TAF4	T cells CD4 FOSB
1706	TRPM7	T cells CD4 FOSB
1707	S100A13	T cells CD4 FOSB
1708	PICALM	T cells CD4 FOSB
1709	C4orf33	T cells CD4 FOSB
1710	ESCO1	T cells CD4 FOSB
1711	AHCTF1	T cells CD4 FOSB
1712	ARHGAP35	T cells CD4 FOSB
1713	ATN1	T cells CD4 FOSB
1714	TAB3	T cells CD4 FOSB
1715	IPMK	T cells CD4 FOSB
1716	CD55	T cells CD4 FOSB
1717	USP9X	T cells CD4 FOSB
1718	ACBD3	T cells CD4 FOSB
1719	TRIM13	T cells CD4 FOSB
1720	PCNXL2	T cells CD4 FOSB
1721	WRNIP1	T cells CD4 FOSB
1722	DPP9	T cells CD4 FOSB
1723	NDUFS1	T cells CD4 FOSB
1724	UTP11L	T cells CD4 FOSB
1725	FMNL3	T cells CD4 FOSB
1726	FUBP1	T cells CD4 FOSB
1727	ATMIN	T cells CD4 FOSB
1728	RCC2	T cells CD4 FOSB
1729	NPLOC4	T cells CD4 FOSB
1730	RCHY1	T cells CD4 FOSB
1731	LPIN1	T cells CD4 FOSB
1732	GTF2H5	T cells CD4 FOSB
1733	DNAJA2	T cells CD4 FOSB
1734	SMARCC1	T cells CD4 FOSB
1735	SMAGP	T cells CD4 FOSB
1736	TRIP11	T cells CD4 FOSB
1737	RBM12B	T cells CD4 FOSB
1738	LRIG2	T cells CD4 FOSB
1739	LSM5	T cells CD4 FOSB
1740	MPHOSPH9	T cells CD4 FOSB
1741	CDK9	T cells CD4 FOSB
1742	FBRS	T cells CD4 FOSB
1743	EMP3	T cells CD4 FOSB
1744	PPM1G	T cells CD4 FOSB
1745	SOS1	T cells CD4 FOSB
1746	DCAF16	T cells CD4 FOSB
1747	TRAK2	T cells CD4 FOSB
1748	PRELID1	T cells CD4 FOSB
1749	PTPN1	T cells CD4 FOSB
1750	PLEKHA3	T cells CD4 FOSB
1751	UHRF2	T cells CD4 FOSB
1752	ATP6V0A2	T cells CD4 FOSB
1753	PPP1R12C	T cells CD4 FOSB
1754	MAPK9	T cells CD4 FOSB
1755	MSANTD4	T cells CD4 FOSB
1756	TSPAN5	T cells CD4 FOSB
1757	TRRAP	T cells CD4 FOSB
1758	ANKRD17	T cells CD4 FOSB
1759	CTBS	T cells CD4 FOSB
1760	KLRG1	T cells CD4 FOSB
1761	TMF1	T cells CD4 FOSB
1762	AGO2	T cells CD4 FOSB
1763	KIAA0922	T cells CD4 FOSB
1764	OPA1	T cells CD4 FOSB
1765	HEBP2	T cells CD4 FOSB
1766	XPO6	T cells CD4 FOSB
1767	LPIN2	T cells CD4 FOSB
1768	RAD23B	T cells CD4 FOSB
1769	GTF2H2C	T cells CD4 FOSB
1770	TOB1	T cells CD4 FOSB
1771	TNFRSF9	T cells CD4 FOSB
1772	ZNF267	T cells CD4 FOSB
1773	CHIC1	T cells CD4 FOSB
1774	CWC22	T cells CD4 FOSB
1775	CCNC	T cells CD4 FOSB
1776	NPEPPS	T cells CD4 FOSB
1777	CD58	T cells CD4 FOSB
1778	TMEM33	T cells CD4 FOSB
1779	SUPT16H	T cells CD4 FOSB
1780	ZDHHC18	T cells CD4 FOSB
1781	MAFG	T cells CD4 FOSB
1782	NFKB1	T cells CD4 FOSB
1783	C16orf45	T cells CD4 FOSB
1784	TDG	T cells CD4 FOSB
1785	SPRED2	T cells CD4 FOSB
1786	COG5	T cells CD4 FOSB
1787	SLC45A4	T cells CD4 FOSB
1788	GBP7	T cells CD4 FOSB
1789	ARSB	T cells CD4 FOSB
1790	LILRB3	T cells CD4 FOSB
1791	SLC1A4	T cells CD4 FOSB
1792	MT-ND6	T cells CD4 FOSB
1793	KCTD9	T cells CD4 FOSB
1794	CASP8	T cells CD4 FOSB
1795	MSMO1	T cells CD4 FOSB
1796	RNPC3	T cells CD4 FOSB
1797	RP11-284N8.3	T cells CD4 FOSB
1798	FOXP4	T cells CD4 FOSB
1799	BMP2K	T cells CD4 FOSB
1800	TMEM194A	T cells CD4 FOSB
1801	2007-03-01	T cells CD4 FOSB
1802	MCM6	T cells CD4 FOSB
1803	SPPL2A	T cells CD4 FOSB
1804	NSF	T cells CD4 FOSB
1805	NDUFV3	T cells CD4 FOSB
1806	ADIRF	T cells CD4 FOSB
1807	ZNF141	T cells CD4 FOSB
1808	ZSWIM6	T cells CD4 FOSB
1809	7SK-ENSG00000260682	T cells Naive CD4
1810	MTRNR2L2	T cells Naive CD4
1811	MT-ATP8	T cells Naive CD4
1812	RPS2	T cells Naive CD4
1813	SPINK4	T cells Naive CD4
1814	MT-ND4L	T cells Naive CD4
1815	EEF1A1	T cells Naive CD4
1816	RPL31	T cells Naive CD4
1817	LCN2	T cells Naive CD4
1818	ANXA1	T cells Naive CD4
1819	RPL3	T cells Naive CD4
1820	PLA2G2A	T cells Naive CD4
1821	TSPAN8	T cells Naive CD4
1822	PI3	T cells Naive CD4
1823	REG1A	T cells Naive CD4
1824	HIST1H3D	T cells Naive CD4
1825	RGCC	T cells Naive CD4
1826	PHGR1	T cells Naive CD4
1827	TFF3	T cells Naive CD4
1828	AGR2	T cells Naive CD4
1829	RPS6	T cells Naive CD4
1830	PTPRC	T cells Naive CD4
1831	RN7SL1	T cells Naive CD4
1832	CXCR4	T cells Naive CD4
1833	ETS1	T cells Naive CD4
1834	RPL15	T cells Naive CD4
1835	FABP1	T cells Naive CD4
1836	TMEM238	T cells Naive CD4
1837	C15orf48	T cells Naive CD4
1838	FTH1	T cells Naive CD4
1839	IFI27	T cells Naive CD4
1840	KIAA1551	T cells Naive CD4
1841	HIST1H1D	T cells Naive CD4
1842	HNRNPH1	T cells Naive CD4
1843	FXYD3	T cells Naive CD4
1844	BOD1L1	T cells Naive CD4
1845	RPL4	T cells Naive CD4
1846	TXNIP	T cells Naive CD4
1847	YPEL5	T cells Naive CD4
1848	KRT8	T cells Naive CD4
1849	MBNL1	T cells Naive CD4
1850	RPLP0	T cells Naive CD4
1851	CD3G	T cells Naive CD4
1852	FCGBP	T cells Naive CD4
1853	RPL7	T cells Naive CD4
1854	PASK	T cells Naive CD4
1855	NUFIP2	T cells Naive CD4
1856	XIST	T cells Naive CD4
1857	DDX17	T cells Naive CD4
1858	SET	T cells Naive CD4
1859	HIST1H4E	T cells Naive CD4
1860	HIST1H2AG	T cells Naive CD4
1861	ANK3	T cells Naive CD4
1862	RMRP	T cells Naive CD4
1863	DUOXA2	T cells Naive CD4
1864	TLK1	T cells Naive CD4
1865	CD81	T cells Naive CD4
1866	RASGRP1	T cells Naive CD4
1867	BTG1	T cells Naive CD4
1868	HIST1H1E	T cells Naive CD4
1869	SLFN5	T cells Naive CD4
1870	YPEL2	T cells Naive CD4
1871	MT-ATP6	T cells Naive CD4
1872	NEAT1	T cells Naive CD4
1873	NUP50	T cells Naive CD4
1874	NCL	T cells Naive CD4
1875	PRDM2	T cells Naive CD4
1876	RPL39	T cells Naive CD4
1877	GNAI2	T cells Naive CD4
1878	N4BP2L2	T cells Naive CD4
1879	FAM3D	T cells Naive CD4
1880	SLC39A10	T cells Naive CD4
1881	GPX2	T cells Naive CD4
1882	AKAP13	T cells Naive CD4
1883	TSC22D3	T cells Naive CD4
1884	STK17B	T cells Naive CD4
1885	SELK	T cells Naive CD4
1886	ARRDC3	T cells Naive CD4
1887	HIST2H2AC	T cells Naive CD4
1888	MT-ND3	T cells Naive CD4
1889	HSP90AA1	T cells Naive CD4
1890	SLC9A9	T cells Naive CD4
1891	SMG1	T cells Naive CD4
1892	IFI16	T cells Naive CD4
1893	TRIB2	T cells Naive CD4
1894	TRIM73	T cells Naive CD4
1895	DEFA6	T cells Naive CD4
1896	EMB	T cells Naive CD4
1897	NABP1	T cells Naive CD4
1898	ARGLU1	T cells Naive CD4
1899	MAML2	T cells Naive CD4
1900	RNF213	T cells Naive CD4
1901	TMEM66	T cells Naive CD4
1902	MAF	T cells Naive CD4
1903	CAPZA1	T cells Naive CD4
1904	TNF	T cells Naive CD4
1905	MT-ND5	T cells Naive CD4
1906	THADA	T cells Naive CD4
1907	UQCRB	T cells Naive CD4
1908	ARHGDIB	T cells Naive CD4
1909	U2SURP	T cells Naive CD4
1910	PDCD4	T cells Naive CD4
1911	TOX2	T cells Naive CD4
1912	CLTC	T cells Naive CD4
1913	GLCCI1	T cells Naive CD4
1914	GLS	T cells Naive CD4
1915	IQGAP2	T cells Naive CD4
1916	ZG16	T cells Naive CD4
1917	C14orf2	T cells Naive CD4
1918	SYNE2	T cells Naive CD4
1919	SON	T cells Naive CD4
1920	SMIM22	T cells Naive CD4
1921	KMT2A	T cells Naive CD4
1922	DGKA	T cells Naive CD4
1923	ZFPM1	T cells Naive CD4
1924	NMT1	T cells Naive CD4
1925	MDM4	T cells Naive CD4
1926	RNF19A	T cells Naive CD4
1927	NSUN6	T cells Naive CD4
1928	VPS13C	T cells Naive CD4
1929	JUN	T cells Naive CD4
1930	ATM	T cells Naive CD4
1931	PKN2	T cells Naive CD4
1932	GOLGA8A	T cells Naive CD4
1933	AP2B1	T cells Naive CD4
1934	TTTY15	T cells Naive CD4
1935	UTRN	T cells Naive CD4
1936	ZFP36	T cells Naive CD4
1937	SUPT6H	T cells Naive CD4
1938	MBD2	T cells Naive CD4
1939	KRT18	T cells Naive CD4
1940	MUC2	T cells Naive CD4
1941	ZBTB38	T cells Naive CD4
1942	TRAF5	T cells Naive CD4
1943	CCDC66	T cells Naive CD4
1944	GNB2L1	T cells Naive CD4
1945	PTGER4	T cells Naive CD4
1946	NCOA3	T cells Naive CD4
1947	SYNE1	T cells Naive CD4
1948	AAK1	T cells Naive CD4
1949	GPRIN3	T cells Naive CD4
1950	ZFP36L2	T cells Naive CD4
1951	TMEM120B	T cells Naive CD4
1952	RBM12B	T cells Naive CD4
1953	RPS24	T cells Naive CD4
1954	IQGAP1	T cells Naive CD4
1955	CDC42	T cells Naive CD4
1956	RPS11	T cells Naive CD4
1957	MT2A	T cells Naive CD4
1958	TNRC6B	T cells Naive CD4
1959	TTC14	T cells Naive CD4
1960	TRA2A	T cells Naive CD4
1961	DDX46	T cells Naive CD4
1962	PLEC	T cells Naive CD4
1963	NPIPB5	T cells Naive CD4
1964	EPB41	T cells Naive CD4
1965	ZRANB2	T cells Naive CD4
1966	KLF6	T cells Naive CD4
1967	FAM107B	T cells Naive CD4
1968	ZNF101	T cells Naive CD4
1969	RPPH1	T cells Naive CD4
1970	HIVEP2	T cells Naive CD4
1971	XRN1	T cells Naive CD4
1972	RBM25	T cells Naive CD4
1973	NCK2	T cells Naive CD4
1974	ST8SIA1	T cells Naive CD4
1975	C6orf62	T cells Naive CD4
1976	PRPF4B	T cells Naive CD4
1977	SETX	T cells Naive CD4
1978	THOC2	T cells Naive CD4
1979	GOLGA3	T cells Naive CD4
1980	CDV3	T cells Naive CD4
1981	URI1	T cells Naive CD4
1982	LRIG2	T cells Naive CD4
1983	IER2	T cells Naive CD4
1984	PPP6R3	T cells Naive CD4
1985	LUC7L3	T cells Naive CD4
1986	IFT80	T cells Naive CD4
1987	ZNF91	T cells Naive CD4
1988	NUP43	T cells Naive CD4
1989	PCNXL2	T cells Naive CD4
1990	KRT19	T cells Naive CD4
1991	RPS26	T cells Naive CD4
1992	AC008964.1	T cells Naive CD4
1993	HNRNPD	T cells Naive CD4
1994	TAF10	T cells Naive CD4
1995	SMAD4	T cells Naive CD4
1996	LGALS4	T cells Naive CD4
1997	ITGA4	T cells Naive CD4
1998	HSPA1A	T cells Naive CD4
1999	ZNF217	T cells Naive CD4
[truncated: 37,995 more rows]

## Sheet: Epithelial colon signatures
	Gene	Term
1	S100P	Epithelial Cycling cells
2	PI3	Epithelial Cycling cells
3	TFF1	Epithelial Cycling cells
4	REG4	Epithelial Cycling cells
5	SAA1	Epithelial Cycling cells
6	SPINK4	Epithelial Cycling cells
7	HLA-DPA1	Epithelial Cycling cells
8	LYZ	Epithelial Cycling cells
9	IGLL5	Epithelial Cycling cells
10	HLA-DRB1	Epithelial Cycling cells
11	DUOXA2	Epithelial Cycling cells
12	HLA-DPB1	Epithelial Cycling cells
13	PLAC8	Epithelial Cycling cells
14	DUOX2	Epithelial Cycling cells
15	MT-ND3	Epithelial Cycling cells
16	HLA-DQB1	Epithelial Cycling cells
17	HLA-DRA	Epithelial Cycling cells
18	TIMP1	Epithelial Cycling cells
19	MUC5B	Epithelial Cycling cells
20	ASS1	Epithelial Cycling cells
21	JAK1	Epithelial Cycling cells
22	HLA-DMA	Epithelial Cycling cells
23	MZB1	Epithelial Cycling cells
24	S100A9	Epithelial Cycling cells
25	REG3A	Epithelial Cycling cells
26	DNAJC10	Epithelial Cycling cells
27	CEACAM5	Epithelial Cycling cells
28	CXCL1	Epithelial Cycling cells
29	MUC1	Epithelial Cycling cells
30	MUC2	Epithelial Cycling cells
31	CEACAM6	Epithelial Cycling cells
32	KDELR3	Epithelial Cycling cells
33	DYNC1H1	Epithelial Cycling cells
34	LGALS1	Epithelial Cycling cells
35	ZG16B	Epithelial Cycling cells
36	CD74	Epithelial Cycling cells
37	CREB3L1	Epithelial Cycling cells
38	LCN2	Epithelial Cycling cells
39	SERPINA1	Epithelial Cycling cells
40	SEPP1	Epithelial Cycling cells
41	GCNT3	Epithelial Cycling cells
42	DEFA5	Epithelial Cycling cells
43	ISG15	Epithelial Cycling cells
44	ISG20	Epithelial Cycling cells
45	AP2B1	Epithelial Cycling cells
46	IFI27L2	Epithelial Cycling cells
47	SPCS3	Epithelial Cycling cells
48	PAK2	Epithelial Cycling cells
49	DDX17	Epithelial Cycling cells
50	RANBP2	Epithelial Cycling cells
51	CDV3	Epithelial Cycling cells
52	TGFBI	Epithelial Cycling cells
53	PPP1R14B	Epithelial Cycling cells
54	PDXK	Epithelial Cycling cells
55	MT-ND5	Epithelial Cycling cells
56	SEC24D	Epithelial Cycling cells
57	TYMP	Epithelial Cycling cells
58	MUC12	Epithelial Cycling cells
59	RRBP1	Epithelial Cycling cells
60	TOP1	Epithelial Cycling cells
61	EPB41L2	Epithelial Cycling cells
62	MTPN	Epithelial Cycling cells
63	LINC00657	Epithelial Cycling cells
64	GNB1	Epithelial Cycling cells
65	SDR16C5	Epithelial Cycling cells
66	DNAJC3	Epithelial Cycling cells
67	RNF213	Epithelial Cycling cells
68	FIBCD1	Epithelial Cycling cells
69	TAF10	Epithelial Cycling cells
70	CLTC	Epithelial Cycling cells
71	MT-ND4L	Epithelial Cycling cells
72	BIRC3	Epithelial Cycling cells
73	NPDC1	Epithelial Cycling cells
74	PITX1	Epithelial Cycling cells
75	FCGBP	Epithelial Cycling cells
76	ACBD3	Epithelial Cycling cells
77	CTTN	Epithelial Cycling cells
78	REG1B	Epithelial Cycling cells
79	CHP1	Epithelial Cycling cells
80	TLN1	Epithelial Cycling cells
81	MT-ATP6	Epithelial Cycling cells
82	BST2	Epithelial Cycling cells
83	AK1	Epithelial Cycling cells
84	CNOT1	Epithelial Cycling cells
85	PARM1	Epithelial Cycling cells
86	DMBT1	Epithelial Cycling cells
87	SELM	Epithelial Cycling cells
88	FKBP11	Epithelial Cycling cells
89	SAA2	Epithelial Cycling cells
90	SEC61G	Epithelial Cycling cells
91	FAM120A	Epithelial Cycling cells
92	CTDNEP1	Epithelial Cycling cells
93	L1TD1	Epithelial Cycling cells
94	FFAR4	Epithelial Cycling cells
95	SEC61A1	Epithelial Cycling cells
96	TRIM28	Epithelial Cycling cells
97	IFITM2	Epithelial Cycling cells
98	HNRNPD	Epithelial Cycling cells
99	PRKDC	Epithelial Cycling cells
100	ST3GAL4	Epithelial Cycling cells
101	FXYD5	Epithelial Cycling cells
102	SCD	Epithelial Cycling cells
103	IFI6	Epithelial Cycling cells
104	SERPINB5	Epithelial Cycling cells
105	ITGA6	Epithelial Cycling cells
106	SLC16A3	Epithelial Cycling cells
107	LRRC26	Epithelial Cycling cells
108	ATP2A2	Epithelial Cycling cells
109	GSN	Epithelial Cycling cells
110	CHPF	Epithelial Cycling cells
111	RABL6	Epithelial Cycling cells
112	ANXA1	Epithelial Cycling cells
113	IFI27	Epithelial Cycling cells
114	LY6E	Epithelial Cycling cells
115	RP11-294O2.2	Epithelial Cycling cells
116	ATP2A3	Epithelial Cycling cells
117	KYNU	Epithelial Cycling cells
118	IQGAP1	Epithelial Cycling cells
119	SET	Epithelial Cycling cells
120	SMC1A	Epithelial Cycling cells
121	EFHD2	Epithelial Cycling cells
122	C2	Epithelial Cycling cells
123	XPO1	Epithelial Cycling cells
124	RARRES3	Epithelial Cycling cells
125	JUND	Epithelial Cycling cells
126	C6orf62	Epithelial Cycling cells
127	ITM2A	Epithelial Cycling cells
128	C1orf122	Epithelial Cycling cells
129	PRKRIR	Epithelial Cycling cells
130	MTUS1	Epithelial Cycling cells
131	CASC5	Epithelial Cycling cells
132	PHLDA1	Epithelial Cycling cells
133	CHD4	Epithelial Cycling cells
134	SLC12A2	Epithelial Cycling cells
135	CDC42EP5	Epithelial Cycling cells
136	TMEM167A	Epithelial Cycling cells
137	MBNL1	Epithelial Cycling cells
138	SMARCC1	Epithelial Cycling cells
139	CNN2	Epithelial Cycling cells
140	C4BPB	Epithelial Cycling cells
141	MIDN	Epithelial Cycling cells
142	TFF3	Epithelial Cycling cells
143	LYPD8	Epithelial Cycling cells
144	CDA	Epithelial Cycling cells
145	GALNT7	Epithelial Cycling cells
146	ADAR	Epithelial Cycling cells
147	ARHGDIB	Epithelial Cycling cells
148	PRSS1	Epithelial Cycling cells
149	ASRGL1	Epithelial Cycling cells
150	SETD5-AS1	Epithelial Cycling cells
151	SLC38A2	Epithelial Cycling cells
152	ITLN1	Epithelial Cycling cells
153	SMARCA5	Epithelial Cycling cells
154	LRRFIP1	Epithelial Cycling cells
155	DUS1L	Epithelial Cycling cells
156	UFM1	Epithelial Cycling cells
157	PTBP3	Epithelial Cycling cells
158	LMO4	Epithelial Cycling cells
159	CASC4	Epithelial Cycling cells
160	HDGF	Epithelial Cycling cells
161	CEACAM1	Epithelial Cycling cells
162	NFATC3	Epithelial Cycling cells
163	EIF3A	Epithelial Cycling cells
164	ITGB4	Epithelial Cycling cells
165	CD44	Epithelial Cycling cells
166	CMTM6	Epithelial Cycling cells
167	CALU	Epithelial Cycling cells
168	WARS	Epithelial Cycling cells
169	MARCKS	Epithelial Cycling cells
170	TNRC6B	Epithelial Cycling cells
171	MUC4	Epithelial Cycling cells
172	TBL1XR1	Epithelial Cycling cells
173	SLC40A1	Epithelial Cycling cells
174	APOL6	Epithelial Cycling cells
175	PLEC	Epithelial Cycling cells
176	GNAQ	Epithelial Cycling cells
177	CBR3	Epithelial Cycling cells
178	HEBP2	Epithelial Cycling cells
179	KCNMA1	Epithelial Cycling cells
180	GNPNAT1	Epithelial Cycling cells
181	CFLAR	Epithelial Cycling cells
182	MIR24-2	Epithelial Cycling cells
183	SPTBN1	Epithelial Cycling cells
184	SNRPB2	Epithelial Cycling cells
185	PHLDA2	Epithelial Cycling cells
186	ZNF106	Epithelial Cycling cells
187	TPSAB1	Epithelial Cycling cells
188	CA4	Epithelial Cycling cells
189	SEL1L3	Epithelial Cycling cells
190	AZGP1	Epithelial Cycling cells
191	ZBTB7A	Epithelial Cycling cells
192	DENR	Epithelial Cycling cells
193	ASPM	Epithelial Cycling cells
194	MSI2	Epithelial Cycling cells
195	BRI3BP	Epithelial Cycling cells
196	DEFA6	Epithelial Cycling cells
197	EMP1	Epithelial Cycling cells
198	ARGLU1	Epithelial Cycling cells
199	C8orf59	Epithelial Cycling cells
200	EIF4G1	Epithelial Cycling cells
201	AKAP9	Epithelial Cycling cells
202	HLA-DMB	Epithelial Cycling cells
203	RPL39L	Epithelial Cycling cells
204	TAP1	Epithelial Cycling cells
205	TPSG1	Epithelial Cycling cells
206	LMAN1	Epithelial Cycling cells
207	FABP2	Epithelial Cycling cells
208	BCL10	Epithelial Cycling cells
209	ANKRD11	Epithelial Cycling cells
210	SAR1B	Epithelial Cycling cells
211	ABCF1	Epithelial Cycling cells
212	GSPT1	Epithelial Cycling cells
213	SRM	Epithelial Cycling cells
214	HNRNPH1	Epithelial Cycling cells
215	NQO2	Epithelial Cycling cells
216	SETD8	Epithelial Cycling cells
217	SF3B1	Epithelial Cycling cells
218	PLXNB2	Epithelial Cycling cells
219	NEAT1	Epithelial Cycling cells
220	GOLGB1	Epithelial Cycling cells
221	SKIL	Epithelial Cycling cells
222	IBTK	Epithelial Cycling cells
223	RETNLB	Epithelial Cycling cells
224	MBP	Epithelial Cycling cells
225	DDX3X	Epithelial Cycling cells
226	EEF1E1	Epithelial Cycling cells
227	TSPYL1	Epithelial Cycling cells
228	RPS6KA3	Epithelial Cycling cells
229	GPCPD1	Epithelial Cycling cells
230	BCLAF1	Epithelial Cycling cells
231	SSR1	Epithelial Cycling cells
232	SULT1B1	Epithelial Cycling cells
233	SCNN1A	Epithelial Cycling cells
234	C12orf75	Epithelial Cycling cells
235	MT-ND6	Epithelial Cycling cells
236	MLLT4	Epithelial Cycling cells
237	QSOX1	Epithelial Cycling cells
238	SNORA76	Epithelial Cycling cells
239	SKA2	Epithelial Cycling cells
240	MRPL50	Epithelial Cycling cells
241	BPTF	Epithelial Cycling cells
242	ADAM15	Epithelial Cycling cells
243	PRAC1	Epithelial Cycling cells
244	YWHAZ	Epithelial Cycling cells
245	DNMT1	Epithelial Cycling cells
246	USO1	Epithelial Cycling cells
247	CAB39	Epithelial Cycling cells
248	PPP3CA	Epithelial Cycling cells
249	PRRC2C	Epithelial Cycling cells
250	TMF1	Epithelial Cycling cells
251	ERO1L	Epithelial Cycling cells
252	MCL1	Epithelial Cycling cells
253	PARP14	Epithelial Cycling cells
254	RAP1B	Epithelial Cycling cells
255	PSMB9	Epithelial Cycling cells
256	TESC	Epithelial Cycling cells
257	RHOF	Epithelial Cycling cells
258	IPO7	Epithelial Cycling cells
259	CDK12	Epithelial Cycling cells
260	RBPJ	Epithelial Cycling cells
261	ACLY	Epithelial Cycling cells
262	TNIP3	Epithelial Cycling cells
263	NUP50	Epithelial Cycling cells
264	YBX3	Epithelial Cycling cells
265	ZC3H12A	Epithelial Cycling cells
266	CKAP4	Epithelial Cycling cells
267	PLA2G10	Epithelial Cycling cells
268	SPTLC2	Epithelial Cycling cells
269	MT-ND4	Epithelial Cycling cells
270	TM4SF1	Epithelial Cycling cells
271	PRPF4B	Epithelial Cycling cells
272	TMEM33	Epithelial Cycling cells
273	ABLIM1	Epithelial Cycling cells
274	SCAF11	Epithelial Cycling cells
275	SRSF6	Epithelial Cycling cells
276	NFKBIZ	Epithelial Cycling cells
277	STAT1	Epithelial Cycling cells
278	GALNT5	Epithelial Cycling cells
279	PCM1	Epithelial Cycling cells
280	ACTR2	Epithelial Cycling cells
281	MPG	Epithelial Cycling cells
282	TJP2	Epithelial Cycling cells
283	PRKAR2A	Epithelial Cycling cells
284	SMAD5	Epithelial Cycling cells
285	PALLD	Epithelial Cycling cells
286	C1orf106	Epithelial Cycling cells
287	PABPN1	Epithelial Cycling cells
288	IRF3	Epithelial Cycling cells
289	FAT1	Epithelial Cycling cells
290	GLUD1	Epithelial Cycling cells
291	CHD9	Epithelial Cycling cells
292	TRIM44	Epithelial Cycling cells
293	SEC16A	Epithelial Cycling cells
294	RAB27A	Epithelial Cycling cells
295	MYH9	Epithelial Cycling cells
296	SUZ12	Epithelial Cycling cells
297	SH3BGRL3	Epithelial Cycling cells
298	MAGED2	Epithelial Cycling cells
299	EPHB2	Epithelial Cycling cells
300	AHCYL1	Epithelial Cycling cells
301	BROX	Epithelial Cycling cells
302	DRAP1	Epithelial Cycling cells
303	PPP2R5C	Epithelial Cycling cells
304	UBE2S	Epithelial Cycling cells
305	SEC31A	Epithelial Cycling cells
306	RPL22L1	Epithelial Cycling cells
307	CKAP5	Epithelial Cycling cells
308	ANXA5	Epithelial Cycling cells
309	DHX36	Epithelial Cycling cells
310	CDKN1A	Epithelial Cycling cells
311	CTNNBIP1	Epithelial Cycling cells
312	ALYREF	Epithelial Cycling cells
313	TBRG1	Epithelial Cycling cells
314	CAPZA1	Epithelial Cycling cells
315	NCKAP1	Epithelial Cycling cells
316	FOXA3	Epithelial Cycling cells
317	REG1A	Epithelial Cycling cells
318	TNPO1	Epithelial Cycling cells
319	KRT20	Epithelial Cycling cells
320	TRAM1	Epithelial Cycling cells
321	PDCD10	Epithelial Cycling cells
322	S100A6	Epithelial Cycling cells
323	IL13RA1	Epithelial Cycling cells
324	WAC	Epithelial Cycling cells
325	SLC6A14	Epithelial Cycling cells
326	ZC3H13	Epithelial Cycling cells
327	VSNL1	Epithelial Cycling cells
328	ERLEC1	Epithelial Cycling cells
329	DSG2	Epithelial Cycling cells
330	ADRBK1	Epithelial Cycling cells
331	WDR43	Epithelial Cycling cells
332	PDZK1IP1	Epithelial Cycling cells
333	B3GNT6	Epithelial Cycling cells
334	GTF2H5	Epithelial Cycling cells
335	CUL3	Epithelial Cycling cells
336	RPL39	Epithelial Cycling cells
337	CAMK2D	Epithelial Cycling cells
338	UBR4	Epithelial Cycling cells
339	FRYL	Epithelial Cycling cells
340	PARP9	Epithelial Cycling cells
341	CRK	Epithelial Cycling cells
342	SPTY2D1	Epithelial Cycling cells
343	CAST	Epithelial Cycling cells
344	RNASEH1	Epithelial Cycling cells
345	FHL2	Epithelial Cycling cells
346	CTBP2	Epithelial Cycling cells
347	CRELD2	Epithelial Cycling cells
348	CPNE3	Epithelial Cycling cells
349	SOCS1	Epithelial Cycling cells
350	VWA1	Epithelial Cycling cells
351	CCDC167	Epithelial Cycling cells
352	PTP4A2	Epithelial Cycling cells
353	C1orf35	Epithelial Cycling cells
354	CELF1	Epithelial Cycling cells
355	C9orf16	Epithelial Cycling cells
356	HDLBP	Epithelial Cycling cells
357	DYNC1LI2	Epithelial Cycling cells
358	ARL4A	Epithelial Cycling cells
359	ZNF593	Epithelial Cycling cells
360	MT-CO2	Epithelial Cycling cells
361	TSPAN1	Epithelial Cycling cells
362	LRRC16A	Epithelial Cycling cells
363	HNRNPL	Epithelial Cycling cells
364	ZNF638	Epithelial Cycling cells
365	TMEM92	Epithelial Cycling cells
366	USP22	Epithelial Cycling cells
367	UBE2M	Epithelial Cycling cells
368	TCF7L2	Epithelial Cycling cells
369	MLPH	Epithelial Cycling cells
370	MESDC1	Epithelial Cycling cells
371	GLRX	Epithelial Cycling cells
372	RBM39	Epithelial Cycling cells
373	TRIM25	Epithelial Cycling cells
374	ZC3H11A	Epithelial Cycling cells
375	GALE	Epithelial Cycling cells
376	GBP3	Epithelial Cycling cells
377	ANP32E	Epithelial Cycling cells
378	IVNS1ABP	Epithelial Cycling cells
379	LMO7	Epithelial Cycling cells
380	CARS2	Epithelial Cycling cells
381	LPCAT1	Epithelial Cycling cells
382	YWHAG	Epithelial Cycling cells
383	DERL3	Epithelial Cycling cells
384	BEX5	Epithelial Cycling cells
385	DGAT1	Epithelial Cycling cells
386	SPATS2L	Epithelial Cycling cells
387	COPS2	Epithelial Cycling cells
388	RNPEPL1	Epithelial Cycling cells
389	MXD1	Epithelial Cycling cells
390	MMP15	Epithelial Cycling cells
391	PBRM1	Epithelial Cycling cells
392	LRP10	Epithelial Cycling cells
393	HK1	Epithelial Cycling cells
394	XBP1	Epithelial Cycling cells
395	HIF1A	Epithelial Cycling cells
396	RSRC1	Epithelial Cycling cells
397	N4BP2L2	Epithelial Cycling cells
398	LITAF	Epithelial Cycling cells
399	CSNK1A1	Epithelial Cycling cells
400	B3GNT3	Epithelial Cycling cells
401	C1orf86	Epithelial Cycling cells
402	PPP1CB	Epithelial Cycling cells
403	HID1	Epithelial Cycling cells
404	CXCL3	Epithelial Cycling cells
405	PGP	Epithelial Cycling cells
406	PLEKHB1	Epithelial Cycling cells
407	DST	Epithelial Cycling cells
408	GOLGA4	Epithelial Cycling cells
409	ASPH	Epithelial Cycling cells
410	DERL1	Epithelial Cycling cells
411	CLCA4	Epithelial Cycling cells
412	MTHFD2	Epithelial Cycling cells
413	BIK	Epithelial Cycling cells
414	IMPAD1	Epithelial Cycling cells
415	SPDEF	Epithelial Cycling cells
416	PFDN4	Epithelial Cycling cells
417	TM9SF3	Epithelial Cycling cells
418	CANX	Epithelial Cycling cells
419	ANXA3	Epithelial Cycling cells
420	CTR9	Epithelial Cycling cells
421	B9D1	Epithelial Cycling cells
422	AP3D1	Epithelial Cycling cells
423	FAIM2	Epithelial Cycling cells
424	RIOK3	Epithelial Cycling cells
425	CLINT1	Epithelial Cycling cells
426	PDXDC1	Epithelial Cycling cells
427	RNMT	Epithelial Cycling cells
428	TAPBP	Epithelial Cycling cells
429	DDX42	Epithelial Cycling cells
430	TINAG	Epithelial Cycling cells
431	XRN2	Epithelial Cycling cells
432	GRB2	Epithelial Cycling cells
433	DHCR24	Epithelial Cycling cells
434	NKTR	Epithelial Cycling cells
435	COPB1	Epithelial Cycling cells
436	MRPL42	Epithelial Cycling cells
437	KRAS	Epithelial Cycling cells
438	MAN1A2	Epithelial Cycling cells
439	CAPNS1	Epithelial Cycling cells
440	COL4A3BP	Epithelial Cycling cells
441	CNOT11	Epithelial Cycling cells
442	THRAP3	Epithelial Cycling cells
443	ATF7IP2	Epithelial Cycling cells
444	BACE2	Epithelial Cycling cells
445	ATRX	Epithelial Cycling cells
446	C21orf58	Epithelial Cycling cells
447	UBALD2	Epithelial Cycling cells
448	MBD2	Epithelial Cycling cells
449	ATOX1	Epithelial Cycling cells
450	S100A13	Epithelial Cycling cells
451	ZCCHC10	Epithelial Cycling cells
452	ABRACL	Epithelial Cycling cells
453	HAT1	Epithelial Cycling cells
454	CCND2	Epithelial Cycling cells
455	SPINK5	Epithelial Cycling cells
456	SLC9A3R2	Epithelial Cycling cells
457	PRKAR1A	Epithelial Cycling cells
458	MRPS10	Epithelial Cycling cells
459	TMEM8A	Epithelial Cycling cells
460	ERGIC2	Epithelial Cycling cells
461	CTNND1	Epithelial Cycling cells
462	CD52	Epithelial Cycling cells
463	CDC42SE2	Epithelial Cycling cells
464	IL32	Epithelial Cycling cells
465	DDX21	Epithelial Cycling cells
466	SRPRB	Epithelial Cycling cells
467	CD55	Epithelial Cycling cells
468	USP34	Epithelial Cycling cells
469	SNRNP200	Epithelial Cycling cells
470	ARF6	Epithelial Cycling cells
471	MAZ	Epithelial Cycling cells
472	MAGOHB	Epithelial Cycling cells
473	KHSRP	Epithelial Cycling cells
474	HK2	Epithelial Cycling cells
475	SURF4	Epithelial Cycling cells
476	SRRM1	Epithelial Cycling cells
477	DNAJC7	Epithelial Cycling cells
478	DPH3	Epithelial Cycling cells
479	FLNB	Epithelial Cycling cells
480	ASCC3	Epithelial Cycling cells
481	HSPH1	Epithelial Cycling cells
482	PPP2R2A	Epithelial Cycling cells
483	DNAJB11	Epithelial Cycling cells
484	PTPN18	Epithelial Cycling cells
485	CBX3	Epithelial Cycling cells
486	FASN	Epithelial Cycling cells
487	UBA6	Epithelial Cycling cells
488	FERMT1	Epithelial Cycling cells
489	CLOCK	Epithelial Cycling cells
490	CDC42	Epithelial Cycling cells
491	AKAP13	Epithelial Cycling cells
492	SFXN1	Epithelial Cycling cells
493	FAM83H	Epithelial Cycling cells
494	DCUN1D5	Epithelial Cycling cells
495	TMEM248	Epithelial Cycling cells
496	RP11-1143G9.4	Epithelial Cycling cells
497	TPM4	Epithelial Cycling cells
498	UBE2J1	Epithelial Cycling cells
499	ARL3	Epithelial Cycling cells
500	PNN	Epithelial Cycling cells
501	ZNF511	Epithelial Cycling cells
502	ARCN1	Epithelial Cycling cells
503	IL18	Epithelial Cycling cells
504	WSB2	Epithelial Cycling cells
505	RRP36	Epithelial Cycling cells
506	SEC24A	Epithelial Cycling cells
507	G3BP2	Epithelial Cycling cells
508	LINC00261	Epithelial Cycling cells
509	DNAJB2	Epithelial Cycling cells
510	PLA2G16	Epithelial Cycling cells
511	CELF2	Epithelial Cycling cells
512	MYCBP	Epithelial Cycling cells
513	BHLHE40	Epithelial Cycling cells
514	RGS1	Epithelial Cycling cells
515	ITPRIPL2	Epithelial Cycling cells
516	FUT8	Epithelial Cycling cells
517	RGCC	Epithelial Cycling cells
518	SRRM2	Epithelial Cycling cells
519	CHCHD7	Epithelial Cycling cells
520	MBOAT1	Epithelial Cycling cells
521	HECTD1	Epithelial Cycling cells
522	YIPF5	Epithelial Cycling cells
523	ABHD17C	Epithelial Cycling cells
524	HIGD1A	Epithelial Cycling cells
525	TAP2-ENSG00000204267	Epithelial Cycling cells
526	RNF145	Epithelial Cycling cells
527	SHOC2	Epithelial Cycling cells
528	AP3S1	Epithelial Cycling cells
529	TTC39A	Epithelial Cycling cells
530	PARP1	Epithelial Cycling cells
531	APIP	Epithelial Cycling cells
532	TGOLN2	Epithelial Cycling cells
533	FAM114A1	Epithelial Cycling cells
534	C4orf3	Epithelial Cycling cells
535	MAPK6	Epithelial Cycling cells
536	PI4K2B	Epithelial Cycling cells
537	CTCF	Epithelial Cycling cells
538	REEP3	Epithelial Cycling cells
539	XDH	Epithelial Cycling cells
540	HYOU1	Epithelial Cycling cells
541	SMC6	Epithelial Cycling cells
542	CSK	Epithelial Cycling cells
543	NMI	Epithelial Cycling cells
544	CLCN3	Epithelial Cycling cells
545	UBP1	Epithelial Cycling cells
546	CDC27	Epithelial Cycling cells
547	SREK1	Epithelial Cycling cells
548	CLPTM1L	Epithelial Cycling cells
549	GATA6	Epithelial Cycling cells
550	MYCBP2	Epithelial Cycling cells
551	CCL20	Epithelial Cycling cells
552	ARHGAP11B	Epithelial Cycling cells
553	ECT2	Epithelial Cycling cells
554	IARS	Epithelial Cycling cells
555	EGLN3	Epithelial Cycling cells
556	GSKIP	Epithelial Cycling cells
557	MTDH	Epithelial Cycling cells
558	RAP2B	Epithelial Cycling cells
559	AHNAK	Epithelial Cycling cells
560	EFCAB4A	Epithelial Cycling cells
561	NPLOC4	Epithelial Cycling cells
562	ANXA13	Epithelial Cycling cells
563	CETN3	Epithelial Cycling cells
564	MAT2A	Epithelial Cycling cells
565	ARFGAP3	Epithelial Cycling cells
566	SERINC3	Epithelial Cycling cells
567	DNAJB9	Epithelial Cycling cells
568	EEF1A1	Epithelial Cycling cells
569	TSTA3	Epithelial Cycling cells
570	GPRC5A	Epithelial Cycling cells
571	CLDN12	Epithelial Cycling cells
572	PPP4R2	Epithelial Cycling cells
573	SNRNP27	Epithelial Cycling cells
574	TMEM259	Epithelial Cycling cells
575	ZWILCH	Epithelial Cycling cells
576	HLA-E	Epithelial Cycling cells
577	GMPR	Epithelial Cycling cells
578	MT-ATP8	Epithelial Cycling cells
579	NOS2	Epithelial Cycling cells
580	KRT7	Epithelial Cycling cells
581	IRS2	Epithelial Cycling cells
582	UBTF	Epithelial Cycling cells
583	PPP2R5E	Epithelial Cycling cells
584	UBN1	Epithelial Cycling cells
585	PTPN12	Epithelial Cycling cells
586	NSRP1	Epithelial Cycling cells
587	CAPN8	Epithelial Cycling cells
588	SZRD1	Epithelial Cycling cells
589	MYH14	Epithelial Cycling cells
590	EIF1AX	Epithelial Cycling cells
591	ELP5	Epithelial Cycling cells
592	NMT1	Epithelial Cycling cells
593	ARID1A	Epithelial Cycling cells
594	DYNC1LI1	Epithelial Cycling cells
595	FNDC3B	Epithelial Cycling cells
596	TROVE2	Epithelial Cycling cells
597	METAP2	Epithelial Cycling cells
598	B3GNT5	Epithelial Cycling cells
599	SNAP23	Epithelial Cycling cells
600	SEC11C	Epithelial Cycling cells
601	SMEK1	Epithelial Cycling cells
602	SMG1	Epithelial Cycling cells
603	BCL3	Epithelial Cycling cells
604	GNA11	Epithelial Cycling cells
605	TXNL4A	Epithelial Cycling cells
606	PARVA	Epithelial Cycling cells
607	PIM3	Epithelial Cycling cells
608	CMIP	Epithelial Cycling cells
609	HPCAL1	Epithelial Cycling cells
610	FAM129B	Epithelial Cycling cells
611	FAM57A	Epithelial Cycling cells
612	LARS	Epithelial Cycling cells
613	MARK3	Epithelial Cycling cells
614	GLG1	Epithelial Cycling cells
615	NPTX2	Epithelial Cycling cells
616	C10orf118	Epithelial Cycling cells
617	DCUN1D1	Epithelial Cycling cells
618	NR2F6	Epithelial Cycling cells
619	NUDT16	Epithelial Cycling cells
620	RPLP0	Epithelial Cycling cells
621	S100A4	Epithelial Cycling cells
622	C14orf2	Epithelial Cycling cells
623	CCBL2	Epithelial Cycling cells
624	UBE2Z	Epithelial Cycling cells
625	PCSK7	Epithelial Cycling cells
626	KLF3	Epithelial Cycling cells
627	RQCD1	Epithelial Cycling cells
628	PRRC2A	Epithelial Cycling cells
629	MCTS1	Epithelial Cycling cells
630	TEX30	Epithelial Cycling cells
631	PJA2	Epithelial Cycling cells
632	PUS7L	Epithelial Cycling cells
633	CLDN2	Epithelial Cycling cells
634	PLIN3	Epithelial Cycling cells
635	ASH1L	Epithelial Cycling cells
636	UBA1	Epithelial Cycling cells
637	SAR1A	Epithelial Cycling cells
638	PSMD12	Epithelial Cycling cells
639	HCFC1	Epithelial Cycling cells
640	GMPPA	Epithelial Cycling cells
641	EPRS	Epithelial Cycling cells
642	DICER1	Epithelial Cycling cells
643	RRM2	Epithelial Cycling cells
644	STAT3	Epithelial Cycling cells
645	SOD3	Epithelial Cycling cells
646	CDK11B	Epithelial Cycling cells
647	CCL28	Epithelial Cycling cells
648	UBLCP1	Epithelial Cycling cells
649	DLG1	Epithelial Cycling cells
650	APOL1	Epithelial Cycling cells
651	ADTRP	Epithelial Cycling cells
652	MATR3	Epithelial Cycling cells
653	MIR4435-1HG	Epithelial Cycling cells
654	FOXA2	Epithelial Cycling cells
655	GSK3B	Epithelial Cycling cells
656	ME1	Epithelial Cycling cells
657	ENDOG	Epithelial Cycling cells
658	EZR	Epithelial Cycling cells
659	SLC39A7	Epithelial Cycling cells
660	TMPO	Epithelial Cycling cells
661	LEPROTL1	Epithelial Cycling cells
662	ZFR	Epithelial Cycling cells
663	CAND1	Epithelial Cycling cells
664	SDC1	Epithelial Cycling cells
665	CPD	Epithelial Cycling cells
666	LIPA	Epithelial Cycling cells
667	CDC42EP1	Epithelial Cycling cells
668	AHCTF1	Epithelial Cycling cells
669	LPIN1	Epithelial Cycling cells
670	SEPT9	Epithelial Cycling cells
671	KCNK6	Epithelial Cycling cells
672	KLK12	Epithelial Cycling cells
673	CDK5RAP2	Epithelial Cycling cells
674	MYO15B	Epithelial Cycling cells
675	CDHR2	Epithelial Cycling cells
676	SRPR	Epithelial Cycling cells
677	ACIN1	Epithelial Cycling cells
678	TOR1AIP2	Epithelial Cycling cells
679	ARPP19	Epithelial Cycling cells
680	ACAA1	Epithelial Cycling cells
681	PPAPDC1B	Epithelial Cycling cells
682	RNF168	Epithelial Cycling cells
683	AGFG1	Epithelial Cycling cells
684	LYN	Epithelial Cycling cells
685	ARL5A	Epithelial Cycling cells
686	RALBP1	Epithelial Cycling cells
687	CCDC57	Epithelial Cycling cells
688	CYB5R3	Epithelial Cycling cells
689	DHFR	Epithelial Cycling cells
690	PSMD1	Epithelial Cycling cells
691	B4GALT1	Epithelial Cycling cells
692	U2SURP	Epithelial Cycling cells
693	LSM12	Epithelial Cycling cells
694	POMP	Epithelial Cycling cells
695	BBIP1	Epithelial Cycling cells
696	RP6-109B7.3	Epithelial Cycling cells
697	TMC5	Epithelial Cycling cells
698	PKP4	Epithelial Cycling cells
699	MT-CO3	Epithelial Cycling cells
700	JMJD1C	Epithelial Cycling cells
701	LINC00998	Epithelial Cycling cells
702	FAM98B	Epithelial Cycling cells
703	PTPN11	Epithelial Cycling cells
704	RAB3GAP1	Epithelial Cycling cells
705	PPP2R4	Epithelial Cycling cells
706	NME3	Epithelial Cycling cells
707	HERPUD1	Epithelial Cycling cells
708	SMC3	Epithelial Cycling cells
709	NOXO1	Epithelial Cycling cells
710	TCEAL3	Epithelial Cycling cells
711	EFNB2	Epithelial Cycling cells
712	MT-ND2	Epithelial Cycling cells
713	SON	Epithelial Cycling cells
714	MFHAS1	Epithelial Cycling cells
715	KIAA2013	Epithelial Cycling cells
716	HERC4	Epithelial Cycling cells
717	MT-CO1	Epithelial Cycling cells
718	CYB561	Epithelial Cycling cells
719	SSBP3	Epithelial Cycling cells
720	UBR5	Epithelial Cycling cells
721	EDEM3	Epithelial Cycling cells
722	CBX5	Epithelial Cycling cells
723	UPF2	Epithelial Cycling cells
724	GOSR1	Epithelial Cycling cells
725	MXD4	Epithelial Cycling cells
726	DESI2	Epithelial Cycling cells
727	ELF1	Epithelial Cycling cells
728	PDCD11	Epithelial Cycling cells
729	RPS6	Epithelial Cycling cells
730	SOX9	Epithelial Cycling cells
731	NUFIP2	Epithelial Cycling cells
732	ALG2	Epithelial Cycling cells
733	CS	Epithelial Cycling cells
734	PSMD6	Epithelial Cycling cells
735	KIF11	Epithelial Cycling cells
736	SNRNP25	Epithelial Cycling cells
737	MAP1LC3B	Epithelial Cycling cells
738	MAP4	Epithelial Cycling cells
739	UPP1	Epithelial Cycling cells
740	SLC43A3	Epithelial Cycling cells
741	ARPC4	Epithelial Cycling cells
742	PMEPA1	Epithelial Cycling cells
743	CEBPB	Epithelial Cycling cells
744	ATP8B1	Epithelial Cycling cells
745	FADS2	Epithelial Cycling cells
746	PLAUR	Epithelial Cycling cells
747	ARID4B	Epithelial Cycling cells
748	SOD2	Epithelial Cycling cells
749	YY1	Epithelial Cycling cells
750	IRF1	Epithelial Cycling cells
751	OTUB1	Epithelial Cycling cells
752	MKI67	Epithelial Cycling cells
753	ROCK2	Epithelial Cycling cells
754	MBOAT2	Epithelial Cycling cells
755	GIGYF2	Epithelial Cycling cells
756	SOX4	Epithelial Cycling cells
757	KCNE3	Epithelial Cycling cells
758	CAPRIN1	Epithelial Cycling cells
759	SLC25A37	Epithelial Cycling cells
760	SFT2D2	Epithelial Cycling cells
761	PHIP	Epithelial Cycling cells
762	CD79A	Epithelial Cycling cells
763	TOP2B	Epithelial Cycling cells
764	RNF19A	Epithelial Cycling cells
765	C4orf48	Epithelial Cycling cells
766	TRIM7	Epithelial Cycling cells
767	SERPINB8	Epithelial Cycling cells
768	DYNC1I2	Epithelial Cycling cells
769	PPM1G	Epithelial Cycling cells
770	CCDC14	Epithelial Cycling cells
771	C12orf5	Epithelial Cycling cells
772	FAM58A	Epithelial Cycling cells
773	TRIM14	Epithelial Cycling cells
774	ACTR6	Epithelial Cycling cells
775	PET100	Epithelial Cycling cells
776	ZKSCAN1	Epithelial Cycling cells
777	UBXN4	Epithelial Cycling cells
778	LPP	Epithelial Cycling cells
779	C11orf24	Epithelial Cycling cells
780	DIAPH3	Epithelial Cycling cells
781	OSBPL8	Epithelial Cycling cells
782	ADAP1	Epithelial Cycling cells
783	ATP10B	Epithelial Cycling cells
784	SAP30	Epithelial Cycling cells
785	TUG1	Epithelial Cycling cells
786	ICMT	Epithelial Cycling cells
787	BDP1	Epithelial Cycling cells
788	TCIRG1	Epithelial Cycling cells
789	KPNA4	Epithelial Cycling cells
790	CEP350	Epithelial Cycling cells
791	SCFD1	Epithelial Cycling cells
792	GOLPH3	Epithelial Cycling cells
793	SMNDC1	Epithelial Cycling cells
794	PUM1	Epithelial Cycling cells
795	UGGT1	Epithelial Cycling cells
796	ALDH16A1	Epithelial Cycling cells
797	HES6	Epithelial Cycling cells
798	ARID1B	Epithelial Cycling cells
799	IRAK1	Epithelial Cycling cells
800	LARP1	Epithelial Cycling cells
801	CENPF	Epithelial Cycling cells
802	MCFD2	Epithelial Cycling cells
803	TCF12	Epithelial Cycling cells
804	UBE3A	Epithelial Cycling cells
805	CCNG2	Epithelial Cycling cells
806	REP15	Epithelial Cycling cells
807	TRIP12	Epithelial Cycling cells
808	HIST2H2AC	Epithelial Cycling cells
809	OAS1	Epithelial Cycling cells
810	MGEA5	Epithelial Cycling cells
811	COL16A1	Epithelial Cycling cells
812	SLC7A11	Epithelial Cycling cells
813	TACC1	Epithelial Cycling cells
814	MYO1C	Epithelial Cycling cells
815	TMEM165	Epithelial Cycling cells
816	FTH1	Epithelial Cycling cells
817	AKAP8L	Epithelial Cycling cells
818	CHD7	Epithelial Cycling cells
819	AKIP1	Epithelial Cycling cells
820	POLR2I	Epithelial Cycling cells
821	WNK2	Epithelial Cycling cells
822	STK17A	Epithelial Cycling cells
823	RBFOX2	Epithelial Cycling cells
824	GTSE1	Epithelial Cycling cells
825	LAMB3	Epithelial Cycling cells
826	EIF3B	Epithelial Cycling cells
827	AIM1	Epithelial Cycling cells
828	PRPF6	Epithelial Cycling cells
829	KIAA1279	Epithelial Cycling cells
830	ZNF787	Epithelial Cycling cells
831	KIF20B	Epithelial Cycling cells
832	SEL1L	Epithelial Cycling cells
833	BRD9	Epithelial Cycling cells
834	MED21	Epithelial Cycling cells
835	GCSH	Epithelial Cycling cells
836	SLC35C1	Epithelial Cycling cells
837	DIP2A	Epithelial Cycling cells
838	GTF2E2	Epithelial Cycling cells
839	AGR3	Epithelial Cycling cells
840	MRPL33	Epithelial Cycling cells
841	GSR	Epithelial Cycling cells
842	ZBTB8OS	Epithelial Cycling cells
843	TRIM29	Epithelial Cycling cells
844	KIAA1147	Epithelial Cycling cells
845	STAG1	Epithelial Cycling cells
846	TIA1	Epithelial Cycling cells
847	ZC3HAV1	Epithelial Cycling cells
848	SLC33A1	Epithelial Cycling cells
849	CDH1	Epithelial Cycling cells
850	NFE2L3	Epithelial Cycling cells
851	CSNK1E	Epithelial Cycling cells
852	ANLN	Epithelial Cycling cells
853	KNOP1	Epithelial Cycling cells
854	SNHG9	Epithelial Cycling cells
855	BET1L	Epithelial Cycling cells
856	SLC31A1	Epithelial Cycling cells
857	UBE2B	Epithelial Cycling cells
858	DHRS9	Epithelial Cycling cells
859	UQCRB	Epithelial Cycling cells
860	CASP3	Epithelial Cycling cells
861	MALAT1	Epithelial Cycling cells
862	KIAA1244	Epithelial Cycling cells
863	MIS18BP1	Epithelial Cycling cells
864	CA8	Epithelial Cycling cells
865	TUBB2A	Epithelial Cycling cells
866	MET	Epithelial Cycling cells
867	GANAB	Epithelial Cycling cells
868	SMAD2	Epithelial Cycling cells
869	CCND1	Epithelial Cycling cells
870	TMEM56	Epithelial Cycling cells
871	PRR14L	Epithelial Cycling cells
872	PSME3	Epithelial Cycling cells
873	KRT19	Epithelial Cycling cells
874	KIF4A	Epithelial Cycling cells
875	GZMA	Epithelial Cycling cells
876	LIMS1	Epithelial Cycling cells
877	DAG1	Epithelial Cycling cells
878	LYSMD2	Epithelial Cycling cells
879	SRSF11	Epithelial Cycling cells
880	PRKCDBP	Epithelial Cycling cells
881	TNRC6C	Epithelial Cycling cells
882	VCL	Epithelial Cycling cells
883	PVRL1	Epithelial Cycling cells
884	AIFM2	Epithelial Cycling cells
885	RNF139	Epithelial Cycling cells
886	BCL2L15	Epithelial Cycling cells
887	LINC00116	Epithelial Cycling cells
888	COMTD1	Epithelial Cycling cells
889	GOLGA2	Epithelial Cycling cells
890	KPNB1	Epithelial Cycling cells
891	COX19	Epithelial Cycling cells
892	LCOR	Epithelial Cycling cells
893	PPP2R5A	Epithelial Cycling cells
894	GARS	Epithelial Cycling cells
895	ZC3H18	Epithelial Cycling cells
896	DFFA	Epithelial Cycling cells
897	DDX24	Epithelial Cycling cells
898	KIAA2026	Epithelial Cycling cells
899	SOCS3	Epithelial Cycling cells
900	TMEM50B	Epithelial Cycling cells
901	SLC38A10	Epithelial Cycling cells
902	CHD2	Epithelial Cycling cells
903	SYNE2	Epithelial Cycling cells
904	CUL5	Epithelial Cycling cells
905	UFL1	Epithelial Cycling cells
906	DYRK2	Epithelial Cycling cells
907	IL2RG	Epithelial Cycling cells
908	PRKAA1	Epithelial Cycling cells
909	RBM6	Epithelial Cycling cells
910	TSC22D3	Epithelial Cycling cells
911	MANF	Epithelial Cycling cells
912	RP11-660L16.2	Epithelial Cycling cells
913	CCPG1	Epithelial Cycling cells
914	SRBD1	Epithelial Cycling cells
915	DCP2	Epithelial Cycling cells
916	PNISR	Epithelial Cycling cells
917	WHSC1	Epithelial Cycling cells
918	MISP	Epithelial Cycling cells
919	DMKN	Epithelial Cycling cells
920	SCOC	Epithelial Cycling cells
921	ARIH2	Epithelial Cycling cells
922	CUL4A	Epithelial Cycling cells
923	AP3B1	Epithelial Cycling cells
924	DIAPH1	Epithelial Cycling cells
925	AIDA	Epithelial Cycling cells
926	THOC2	Epithelial Cycling cells
927	CWF19L2	Epithelial Cycling cells
928	CACUL1	Epithelial Cycling cells
929	KIT	Epithelial Cycling cells
930	IL23A	Epithelial Cycling cells
931	RTF1	Epithelial Cycling cells
932	GGCX	Epithelial Cycling cells
933	CGGBP1	Epithelial Cycling cells
934	MIR4458HG	Epithelial Cycling cells
935	NCL	Epithelial Cycling cells
936	PWP1	Epithelial Cycling cells
937	SRPK1	Epithelial Cycling cells
938	USP48	Epithelial Cycling cells
939	GLS	Epithelial Cycling cells
940	SDCCAG8	Epithelial Cycling cells
941	LRRC58	Epithelial Cycling cells
942	GTF2I	Epithelial Cycling cells
943	ENC1	Epithelial Cycling cells
944	CIR1	Epithelial Cycling cells
945	NT5C	Epithelial Cycling cells
946	MED31	Epithelial Cycling cells
947	NCOA7	Epithelial Cycling cells
948	NFATC2IP	Epithelial Cycling cells
949	LARP4	Epithelial Cycling cells
950	FAM111A	Epithelial Cycling cells
951	KIF19	Epithelial Cycling cells
952	TLK1	Epithelial Cycling cells
953	SSX2IP	Epithelial Cycling cells
954	BRD4	Epithelial Cycling cells
955	ARMCX3	Epithelial Cycling cells
956	SPTAN1	Epithelial Cycling cells
957	NOLC1	Epithelial Cycling cells
958	ABCE1	Epithelial Cycling cells
959	FBXO9	Epithelial Cycling cells
960	FNDC3A	Epithelial Cycling cells
961	PTPRCAP	Epithelial Cycling cells
962	CDK11A	Epithelial Cycling cells
963	ELOVL6	Epithelial Cycling cells
964	ST6GALNAC6	Epithelial Cycling cells
965	SLC25A46	Epithelial Cycling cells
966	ITPR3	Epithelial Cycling cells
967	TRIB1	Epithelial Cycling cells
968	TCEB3	Epithelial Cycling cells
969	SEC61B	Epithelial Cycling cells
970	CIAO1	Epithelial Cycling cells
971	BTN3A3	Epithelial Cycling cells
972	RP3-325F22.5	Epithelial Cycling cells
973	GTF2A1	Epithelial Cycling cells
974	HUWE1	Epithelial Cycling cells
975	ABI2	Epithelial Cycling cells
976	HELZ	Epithelial Cycling cells
977	GPX8	Epithelial Cycling cells
978	SLC17A9	Epithelial Cycling cells
979	PHF19	Epithelial Cycling cells
980	ANKRD37	Epithelial Cycling cells
981	KDM5B	Epithelial Cycling cells
982	DNAJC21	Epithelial Cycling cells
983	NAP1L1	Epithelial Cycling cells
984	PPM1K	Epithelial Cycling cells
985	HIST1H2BH	Epithelial Cycling cells
986	PRRC1	Epithelial Cycling cells
987	TBC1D10B	Epithelial Cycling cells
988	HGD	Epithelial Cycling cells
989	TRAF3IP1	Epithelial Cycling cells
990	TTYH3	Epithelial Cycling cells
991	CD3D	Epithelial Cycling cells
992	PMP22	Epithelial Cycling cells
993	PSAT1	Epithelial Cycling cells
994	BARD1	Epithelial Cycling cells
995	MYOF	Epithelial Cycling cells
996	HOOK1	Epithelial Cycling cells
997	IFITM3	Epithelial Cycling cells
998	TPM3	Epithelial Cycling cells
999	TXNDC15	Epithelial Cycling cells
1000	INF2	Epithelial Cycling cells
1001	SDF2L1	Epithelial Cycling cells
1002	HOXA7	Epithelial Cycling cells
1003	UBE2G2	Epithelial Cycling cells
1004	NTMT1	Epithelial Cycling cells
1005	IREB2	Epithelial Cycling cells
1006	LIN7C	Epithelial Cycling cells
1007	SUPT16H	Epithelial Cycling cells
1008	STT3A	Epithelial Cycling cells
1009	TFRC	Epithelial Cycling cells
1010	PURB	Epithelial Cycling cells
1011	ARPC1B	Epithelial Cycling cells
1012	ZRANB2	Epithelial Cycling cells
1013	KRR1	Epithelial Cycling cells
1014	C1D	Epithelial Cycling cells
1015	R3HDM1	Epithelial Cycling cells
1016	GAPVD1	Epithelial Cycling cells
1017	GCH1	Epithelial Cycling cells
1018	IFRD1	Epithelial Cycling cells
1019	CREB3L2	Epithelial Cycling cells
1020	BRI3	Epithelial Cycling cells
1021	FNBP4	Epithelial Cycling cells
1022	CORO1C	Epithelial Cycling cells
1023	PROM1	Epithelial Cycling cells
1024	ATP6V1B2	Epithelial Cycling cells
1025	SMC5	Epithelial Cycling cells
1026	NELFB	Epithelial Cycling cells
1027	ATP11B	Epithelial Cycling cells
1028	PURA	Epithelial Cycling cells
1029	FANCD2	Epithelial Cycling cells
1030	MAGT1	Epithelial Cycling cells
1031	SRA1	Epithelial Cycling cells
1032	ETNK1	Epithelial Cycling cells
1033	KIF16B	Epithelial Cycling cells
1034	SEPT2	Epithelial Cycling cells
1035	NF1	Epithelial Cycling cells
1036	SMCO4	Epithelial Cycling cells
1037	MYEOV2	Epithelial Cycling cells
1038	TTC39B	Epithelial Cycling cells
1039	NOL9	Epithelial Cycling cells
1040	TXLNA	Epithelial Cycling cells
1041	TMEM30A	Epithelial Cycling cells
1042	NRIP1	Epithelial Cycling cells
1043	TRIM33	Epithelial Cycling cells
1044	XPO6	Epithelial Cycling cells
1045	hsa-mir-1199	Epithelial Cycling cells
1046	ZNHIT6	Epithelial Cycling cells
1047	ZMYND8	Epithelial Cycling cells
1048	PITPNB	Epithelial Cycling cells
1049	LEMD2	Epithelial Cycling cells
1050	STK24	Epithelial Cycling cells
1051	TCN1	Epithelial Cycling cells
1052	MMP7	Epithelial Cycling cells
1053	PRKD2	Epithelial Cycling cells
1054	GALNT12	Epithelial Cycling cells
1055	CAPN12	Epithelial Cycling cells
1056	FANCI	Epithelial Cycling cells
1057	RAP1GAP	Epithelial Cycling cells
1058	COG3	Epithelial Cycling cells
1059	HNRNPU	Epithelial Cycling cells
1060	VPS13C	Epithelial Cycling cells
1061	AFTPH	Epithelial Cycling cells
1062	VPS26B	Epithelial Cycling cells
1063	HRAS	Epithelial Cycling cells
1064	DNAJC12	Epithelial Cycling cells
1065	UCHL5	Epithelial Cycling cells
1066	RNF220	Epithelial Cycling cells
1067	EIF5B	Epithelial Cycling cells
1068	STARD4	Epithelial Cycling cells
1069	CDKN2AIPNL	Epithelial Cycling cells
1070	SMARCD2	Epithelial Cycling cells
1071	APPL1	Epithelial Cycling cells
1072	RHOBTB3	Epithelial Cycling cells
1073	LAMA3	Epithelial Cycling cells
1074	GALNT2	Epithelial Cycling cells
1075	RECQL	Epithelial Cycling cells
1076	PLOD3	Epithelial Cycling cells
1077	TPK1	Epithelial Cycling cells
1078	ST6GALNAC4	Epithelial Cycling cells
1079	UNC50	Epithelial Cycling cells
1080	SLC5A1	Epithelial Cycling cells
1081	KIAA1524	Epithelial Cycling cells
1082	ERRFI1	Epithelial Cycling cells
1083	COQ10B	Epithelial Cycling cells
1084	PTRH1	Epithelial Cycling cells
1085	RRAS	Epithelial Cycling cells
1086	BAG2	Epithelial Cycling cells
1087	TES	Epithelial Cycling cells
1088	PUM2	Epithelial Cycling cells
1089	SH3KBP1	Epithelial Cycling cells
1090	VARS	Epithelial Cycling cells
1091	MIR22HG	Epithelial Cycling cells
1092	HIST1H2BK	Epithelial Cycling cells
1093	CCND3	Epithelial Cycling cells
1094	B3GNT2	Epithelial Cycling cells
1095	EIF2AK2	Epithelial Cycling cells
1096	LONP1	Epithelial Cycling cells
1097	MOB1A	Epithelial Cycling cells
1098	YRDC	Epithelial Cycling cells
1099	CSNK1G3	Epithelial Cycling cells
1100	MYBL2	Epithelial Cycling cells
1101	HIPK3	Epithelial Cycling cells
1102	GLRX2	Epithelial Cycling cells
1103	GCLC	Epithelial Cycling cells
1104	STRN	Epithelial Cycling cells
1105	RIF1	Epithelial Cycling cells
1106	SPRYD3	Epithelial Cycling cells
1107	CDC34	Epithelial Cycling cells
1108	EVL	Epithelial Cycling cells
1109	KIAA1598	Epithelial Cycling cells
1110	RAB3D	Epithelial Cycling cells
1111	GYG1	Epithelial Cycling cells
1112	HSPG2	Epithelial Cycling cells
1113	PAFAH1B1	Epithelial Cycling cells
1114	KDM5A	Epithelial Cycling cells
1115	GUK1	Epithelial Cycling cells
1116	HNRNPAB	Epithelial Cycling cells
1117	CCDC107	Epithelial Cycling cells
1118	LLGL2	Epithelial Cycling cells
1119	CCAR1	Epithelial Cycling cells
1120	RABL3	Epithelial Cycling cells
1121	CBFB	Epithelial Cycling cells
1122	POLD3	Epithelial Cycling cells
1123	COPB2	Epithelial Cycling cells
1124	CD81	Epithelial Cycling cells
1125	PPM1B	Epithelial Cycling cells
1126	TRA2A	Epithelial Cycling cells
1127	SPATS2	Epithelial Cycling cells
1128	GSE1	Epithelial Cycling cells
1129	CHD1	Epithelial Cycling cells
1130	MMP24-AS1	Epithelial Cycling cells
1131	AMMECR1	Epithelial Cycling cells
1132	PTEN	Epithelial Cycling cells
1133	EPPK1	Epithelial Cycling cells
1134	CTBP1	Epithelial Cycling cells
1135	DDA1	Epithelial Cycling cells
1136	RNF115	Epithelial Cycling cells
1137	RAD51AP1	Epithelial Cycling cells
1138	ATP6V1A	Epithelial Cycling cells
1139	SERPINB1	Epithelial Cycling cells
1140	SUB1	Epithelial Cycling cells
1141	COX17	Epithelial Cycling cells
1142	FAM107B	Epithelial Cycling cells
1143	HSPA4	Epithelial Cycling cells
1144	NCAPD3	Epithelial Cycling cells
1145	DHX9	Epithelial Cycling cells
1146	TPRN	Epithelial Cycling cells
1147	SFPQ	Epithelial Cycling cells
1148	EPS15	Epithelial Cycling cells
1149	ASXL2	Epithelial Cycling cells
1150	GIPC1	Epithelial Cycling cells
1151	RPAP2	Epithelial Cycling cells
1152	LGR4	Epithelial Cycling cells
1153	VKORC1L1	Epithelial Cycling cells
1154	ADAM10	Epithelial Cycling cells
1155	RASEF	Epithelial Cycling cells
1156	ATP13A2	Epithelial Cycling cells
1157	VOPP1	Epithelial Cycling cells
1158	OSBP	Epithelial Cycling cells
1159	AAGAB	Epithelial Cycling cells
1160	MAP2K2	Epithelial Cycling cells
1161	DBNL	Epithelial Cycling cells
1162	NADK	Epithelial Cycling cells
1163	LPGAT1	Epithelial Cycling cells
1164	ENTPD8	Epithelial Cycling cells
1165	ADRM1	Epithelial Cycling cells
1166	MDM2	Epithelial Cycling cells
1167	RBP4	Epithelial Cycling cells
1168	CEACAM7	Epithelial Cycling cells
1169	C8orf76	Epithelial Cycling cells
1170	TAOK1	Epithelial Cycling cells
1171	RAB27B	Epithelial Cycling cells
1172	APOL2	Epithelial Cycling cells
1173	LSM5	Epithelial Cycling cells
1174	TVP23B	Epithelial Cycling cells
1175	ZNF644	Epithelial Cycling cells
1176	STRN3	Epithelial Cycling cells
1177	SUPT5H	Epithelial Cycling cells
1178	HMMR	Epithelial Cycling cells
1179	GFPT1	Epithelial Cycling cells
1180	PAWR	Epithelial Cycling cells
1181	CCDC50	Epithelial Cycling cells
1182	APAF1	Epithelial Cycling cells
1183	MGAT1	Epithelial Cycling cells
1184	USP18	Epithelial Cycling cells
1185	FBXO4	Epithelial Cycling cells
1186	FAM60A	Epithelial Cycling cells
1187	ARL14	Epithelial Cycling cells
1188	CD9	Epithelial Cycling cells
1189	SERP1	Epithelial Cycling cells
1190	TNKS2	Epithelial Cycling cells
1191	NEURL1	Epithelial Cycling cells
1192	PLEKHA2	Epithelial Cycling cells
1193	SUPT6H	Epithelial Cycling cells
1194	EPS8L1	Epithelial Cycling cells
1195	BRD7	Epithelial Cycling cells
1196	CTD-2589M5.4	Epithelial Cycling cells
1197	DPYSL2	Epithelial Cycling cells
1198	HEATR3	Epithelial Cycling cells
1199	TOPBP1	Epithelial Cycling cells
1200	SLC1A4	Epithelial Cycling cells
1201	FAR1	Epithelial Cycling cells
1202	ITGAV	Epithelial Cycling cells
1203	TBXAS1	Epithelial Cycling cells
1204	SYTL2	Epithelial Cycling cells
1205	MACF1	Epithelial Cycling cells
1206	RILPL2	Epithelial Cycling cells
1207	RAB26	Epithelial Cycling cells
1208	HAPLN1	Epithelial Cycling cells
1209	MRPL52	Epithelial Cycling cells
1210	PLEKHA3	Epithelial Cycling cells
1211	DLGAP4	Epithelial Cycling cells
1212	LPIN3	Epithelial Cycling cells
1213	POGZ	Epithelial Cycling cells
1214	PIK3C2B	Epithelial Cycling cells
1215	TMEM167B	Epithelial Cycling cells
1216	SETD2	Epithelial Cycling cells
1217	BIRC6	Epithelial Cycling cells
1218	GOLT1B	Epithelial Cycling cells
1219	R3HDM4	Epithelial Cycling cells
1220	LTB	Epithelial Cycling cells
1221	PPFIBP1	Epithelial Cycling cells
1222	CASC3	Epithelial Cycling cells
1223	IFIH1	Epithelial Cycling cells
1224	SREK1IP1	Epithelial Cycling cells
1225	C12orf23	Epithelial Cycling cells
1226	GMFB	Epithelial Cycling cells
1227	BRCA2	Epithelial Cycling cells
1228	SP110	Epithelial Cycling cells
1229	MAPRE2	Epithelial Cycling cells
1230	TRIM47	Epithelial Cycling cells
1231	FTSJ1	Epithelial Cycling cells
1232	NAMPT	Epithelial Cycling cells
1233	DNM2	Epithelial Cycling cells
1234	TCEB1	Epithelial Cycling cells
1235	FAM105B	Epithelial Cycling cells
1236	RUFY1	Epithelial Cycling cells
1237	SPAG9	Epithelial Cycling cells
1238	FARP2	Epithelial Cycling cells
1239	LNPEP	Epithelial Cycling cells
1240	BAIAP2L1	Epithelial Cycling cells
1241	LARP1B	Epithelial Cycling cells
1242	ABCD3	Epithelial Cycling cells
1243	C16orf72	Epithelial Cycling cells
1244	PHGDH	Epithelial Cycling cells
1245	MAPK9	Epithelial Cycling cells
1246	CASP1	Epithelial Cycling cells
1247	PRIMPOL	Epithelial Cycling cells
1248	FAM84B	Epithelial Cycling cells
1249	MIA3	Epithelial Cycling cells
1250	LINC01133	Epithelial Cycling cells
1251	NIPBL	Epithelial Cycling cells
1252	ARSA	Epithelial Cycling cells
1253	MRPL41	Epithelial Cycling cells
1254	THAP7	Epithelial Cycling cells
1255	BTN3A2	Epithelial Cycling cells
1256	AGTRAP	Epithelial Cycling cells
1257	PNPLA2	Epithelial Cycling cells
1258	HSPA5	Epithelial Cycling cells
1259	ITSN2	Epithelial Cycling cells
1260	DEGS1	Epithelial Cycling cells
1261	MT-CYB	Epithelial Cycling cells
1262	FMOD	Epithelial Cycling cells
1263	DIAPH2	Epithelial Cycling cells
1264	SUPT4H1	Epithelial Cycling cells
1265	BAZ2B	Epithelial Cycling cells
1266	CDCP1	Epithelial Cycling cells
1267	CCDC137	Epithelial Cycling cells
1268	KIF14	Epithelial Cycling cells
1269	ARHGAP5	Epithelial Cycling cells
1270	ATG4A	Epithelial Cycling cells
1271	SNHG8	Epithelial Cycling cells
1272	MROH6	Epithelial Cycling cells
1273	IRAK3	Epithelial Cycling cells
1274	PRSS22	Epithelial Cycling cells
1275	FAM208B	Epithelial Cycling cells
1276	MAP3K7	Epithelial Cycling cells
1277	FAM91A1	Epithelial Cycling cells
1278	PPP1R15B	Epithelial Cycling cells
1279	VPS13A	Epithelial Cycling cells
1280	C4orf32	Epithelial Cycling cells
1281	SLC30A7	Epithelial Cycling cells
1282	MAP3K2	Epithelial Cycling cells
1283	TNPO2	Epithelial Cycling cells
1284	USP7	Epithelial Cycling cells
1285	DUSP6	Epithelial Cycling cells
1286	OTUD4	Epithelial Cycling cells
1287	ENTPD4	Epithelial Cycling cells
1288	ISCA1	Epithelial Cycling cells
1289	ABHD2	Epithelial Cycling cells
1290	RAB22A	Epithelial Cycling cells
1291	C19orf33	Epithelial Cycling cells
1292	KRIT1	Epithelial Cycling cells
1293	NEO1	Epithelial Cycling cells
1294	TMEM238	Epithelial Cycling cells
1295	DYNLL2	Epithelial Cycling cells
1296	GBP2	Epithelial Cycling cells
1297	PPP1R12B	Epithelial Cycling cells
1298	BLVRA	Epithelial Cycling cells
1299	EFR3A	Epithelial Cycling cells
1300	JAG1	Epithelial Cycling cells
1301	KLF9	Epithelial Cycling cells
1302	CLCA1	Epithelial Cycling cells
1303	WDFY1	Epithelial Cycling cells
1304	KMT2C	Epithelial Cycling cells
1305	MDM4	Epithelial Cycling cells
1306	HIATL1	Epithelial Cycling cells
1307	POLR2A	Epithelial Cycling cells
1308	ESF1	Epithelial Cycling cells
1309	ICK	Epithelial Cycling cells
1310	RCOR1	Epithelial Cycling cells
1311	NFE2L1	Epithelial Cycling cells
1312	RSL24D1	Epithelial Cycling cells
1313	PLEKHB2	Epithelial Cycling cells
1314	EYA3	Epithelial Cycling cells
1315	FAM46C	Epithelial Cycling cells
1316	ATP13A3	Epithelial Cycling cells
1317	CCDC85B	Epithelial Cycling cells
1318	ARG2	Epithelial Cycling cells
1319	RAB2A	Epithelial Cycling cells
1320	CTD-2015H6.3	Epithelial Cycling cells
1321	BRD3	Epithelial Cycling cells
1322	SLC4A7	Epithelial Cycling cells
1323	METTL12	Epithelial Cycling cells
1324	PTAR1	Epithelial Cycling cells
1325	CORO1A	Epithelial Cycling cells
1326	SDR39U1	Epithelial Cycling cells
1327	CTD-2547H18.1	Epithelial Cycling cells
1328	C15orf65	Epithelial Cycling cells
1329	TRAPPC13	Epithelial Cycling cells
1330	UBAP2	Epithelial Cycling cells
1331	EFNA2	Epithelial Cycling cells
1332	LINC00152	Epithelial Cycling cells
1333	TRIM37	Epithelial Cycling cells
1334	C1orf56	Epithelial Cycling cells
1335	C2orf82	Epithelial Cycling cells
1336	MALL	Epithelial Cycling cells
1337	CLIP1	Epithelial Cycling cells
1338	GOLGA3	Epithelial Cycling cells
1339	ATMIN	Epithelial Cycling cells
1340	CDS1	Epithelial Cycling cells
1341	GAL	Epithelial Cycling cells
1342	AGRN	Epithelial Cycling cells
1343	SYTL1	Epithelial Cycling cells
1344	WEE1	Epithelial Cycling cells
1345	VAMP5	Epithelial Cycling cells
1346	FAM50A	Epithelial Cycling cells
1347	UNC13D	Epithelial Cycling cells
1348	MTHFD2L	Epithelial Cycling cells
1349	MFSD2A	Epithelial Cycling cells
1350	ZFYVE16	Epithelial Cycling cells
1351	PCF11	Epithelial Cycling cells
1352	BTN3A1	Epithelial Cycling cells
1353	HP1BP3	Epithelial Cycling cells
1354	CFB	Epithelial Cycling cells
1355	PIP5K1B	Epithelial Cycling cells
1356	ELOVL5	Epithelial Cycling cells
1357	ZNF652	Epithelial Cycling cells
1358	CCNYL1	Epithelial Cycling cells
1359	GPX3	Epithelial Cycling cells
1360	TBC1D15	Epithelial Cycling cells
1361	ACBD5	Epithelial Cycling cells
1362	YAE1D1	Epithelial Cycling cells
1363	TTC14	Epithelial Cycling cells
1364	AKAP8	Epithelial Cycling cells
1365	SLMAP	Epithelial Cycling cells
1366	CMTM4	Epithelial Cycling cells
1367	C8orf33	Epithelial Cycling cells
1368	HELLS	Epithelial Cycling cells
1369	POLD4	Epithelial Cycling cells
1370	SLC7A1	Epithelial Cycling cells
1371	ZCCHC6	Epithelial Cycling cells
1372	PPM1A	Epithelial Cycling cells
1373	7SK-ENSG00000260682	Epithelial Cycling cells
1374	NAA25	Epithelial Cycling cells
1375	ARHGEF12	Epithelial Cycling cells
1376	MARCH6	Epithelial Cycling cells
1377	SUN2	Epithelial Cycling cells
1378	POLR1D	Epithelial Cycling cells
1379	STEAP2	Epithelial Cycling cells
1380	EPT1	Epithelial Cycling cells
1381	HOXA10-AS	Epithelial Cycling cells
1382	SMARCA4	Epithelial Cycling cells
1383	MAN2A1	Epithelial Cycling cells
1384	HMG20B	Epithelial Cycling cells
1385	MT-ND1	Epithelial Cycling cells
1386	ESCO2	Epithelial Cycling cells
1387	ISG20L2	Epithelial Cycling cells
1388	EIF2AK4	Epithelial Cycling cells
1389	SKIV2L2	Epithelial Cycling cells
1390	IFI16	Epithelial Cycling cells
1391	SFSWAP	Epithelial Cycling cells
1392	SEC62	Epithelial Cycling cells
1393	TUBA4A	Epithelial Cycling cells
1394	FAM13A	Epithelial Cycling cells
1395	MID1IP1	Epithelial Cycling cells
1396	XRCC5	Epithelial Cycling cells
1397	SPAG1	Epithelial Cycling cells
1398	RNF187	Epithelial Cycling cells
1399	MAP4K5	Epithelial Cycling cells
1400	SRSF10	Epithelial Cycling cells
1401	CLTB	Epithelial Cycling cells
1402	EVI5	Epithelial Cycling cells
1403	AGPS	Epithelial Cycling cells
1404	DNAJC5	Epithelial Cycling cells
1405	HIPK2	Epithelial Cycling cells
1406	TAF13	Epithelial Cycling cells
1407	ECI1	Epithelial Cycling cells
1408	STAG2	Epithelial Cycling cells
1409	TRAPPC12	Epithelial Cycling cells
1410	PITPNA	Epithelial Cycling cells
1411	NOC3L	Epithelial Cycling cells
1412	AP1G1	Epithelial Cycling cells
1413	HPS1	Epithelial Cycling cells
1414	RWDD2B	Epithelial Cycling cells
1415	RYBP	Epithelial Cycling cells
1416	NCLN	Epithelial Cycling cells
1417	CENPE	Epithelial Cycling cells
1418	LSS	Epithelial Cycling cells
1419	MOGS	Epithelial Cycling cells
1420	KIAA1430	Epithelial Cycling cells
1421	FAM211A	Epithelial Cycling cells
1422	RBM28	Epithelial Cycling cells
1423	ATXN7	Epithelial Cycling cells
1424	BZW1	Epithelial Cycling cells
1425	NUP205	Epithelial Cycling cells
1426	GATAD2A	Epithelial Cycling cells
1427	RPL31	Epithelial Cycling cells
1428	GINS1	Epithelial Cycling cells
1429	TTC37	Epithelial Cycling cells
1430	TRIM15	Epithelial Cycling cells
1431	PIR	Epithelial Cycling cells
1432	PLS3	Epithelial Cycling cells
1433	FAM177B	Epithelial Cycling cells
1434	C2orf70	Epithelial Cycling cells
1435	CLDN1	Epithelial Cycling cells
1436	PCSK1	Epithelial Cycling cells
1437	AGPAT4	Epithelial Cycling cells
1438	BMP4	Epithelial Cycling cells
1439	IGFALS	Epithelial Cycling cells
1440	FBXO6	Epithelial Cycling cells
1441	SYVN1	Epithelial Cycling cells
1442	UGCG	Epithelial Cycling cells
1443	PHACTR4	Epithelial Cycling cells
1444	DCAF10	Epithelial Cycling cells
1445	TCOF1	Epithelial Cycling cells
1446	ESRRA	Epithelial Cycling cells
1447	UBFD1	Epithelial Cycling cells
1448	TPD52L2	Epithelial Cycling cells
1449	WDR55	Epithelial Cycling cells
1450	ZNF292	Epithelial Cycling cells
1451	CDK6	Epithelial Cycling cells
1452	XIAP	Epithelial Cycling cells
1453	WFDC2	Epithelial Cycling cells
1454	EIF2AK1	Epithelial Cycling cells
1455	ARRDC3	Epithelial Cycling cells
1456	INSIG1	Epithelial Cycling cells
1457	SENP5	Epithelial Cycling cells
1458	RP11-485G4.2	Epithelial Cycling cells
1459	NSD1	Epithelial Cycling cells
1460	MALT1	Epithelial Cycling cells
1461	MGMT	Epithelial Cycling cells
1462	AFF4	Epithelial Cycling cells
1463	ATP6V1F	Epithelial Cycling cells
1464	FOSL2	Epithelial Cycling cells
1465	USP9X	Epithelial Cycling cells
1466	NFKBIB	Epithelial Cycling cells
1467	FAM102B	Epithelial Cycling cells
1468	ANKRD17	Epithelial Cycling cells
1469	FCER1G	Epithelial Cycling cells
1470	VEGFA	Epithelial Cycling cells
1471	ALOX5	Epithelial Cycling cells
1472	ERBB2IP	Epithelial Cycling cells
1473	KCNQ1OT1	Epithelial Cycling cells
1474	USP24	Epithelial Cycling cells
1475	SETD7	Epithelial Cycling cells
1476	GALNT6	Epithelial Cycling cells
1477	PPFIA1	Epithelial Cycling cells
1478	ATAD3B	Epithelial Cycling cells
1479	PTK6	Epithelial Cycling cells
1480	ZFYVE20	Epithelial Cycling cells
1481	MECOM	Epithelial Cycling cells
1482	CDC25B	Epithelial Cycling cells
1483	SLC9A3R1	Epithelial Cycling cells
1484	ACTR3	Epithelial Cycling cells
1485	PNO1	Epithelial Cycling cells
1486	CBFA2T3	Epithelial Cycling cells
1487	USP53	Epithelial Cycling cells
1488	IMPDH1	Epithelial Cycling cells
1489	C14orf64	Epithelial Cycling cells
1490	DR1	Epithelial Cycling cells
1491	EIF2AK3	Epithelial Cycling cells
1492	CCNT1	Epithelial Cycling cells
1493	PCNT	Epithelial Cycling cells
1494	PCNXL3	Epithelial Cycling cells
1495	TGFBR2	Epithelial Cycling cells
1496	SELK	Epithelial Cycling cells
1497	BCAS1	Epithelial Cycling cells
1498	MSMO1	Epithelial Cycling cells
1499	FAM135A	Epithelial Cycling cells
1500	VEZF1	Epithelial Cycling cells
1501	PNKP	Epithelial Cycling cells
1502	AGGF1	Epithelial Cycling cells
1503	LAMC2	Epithelial Cycling cells
1504	IL6ST	Epithelial Cycling cells
1505	SOCS4	Epithelial Cycling cells
1506	CYB5D1	Epithelial Cycling cells
1507	TPP2	Epithelial Cycling cells
1508	COPA	Epithelial Cycling cells
1509	TEAD1	Epithelial Cycling cells
1510	GOSR2	Epithelial Cycling cells
1511	PLEKHA1	Epithelial Cycling cells
1512	SORL1	Epithelial Cycling cells
1513	GPSM3	Epithelial Cycling cells
1514	CENPB	Epithelial Cycling cells
1515	TRAPPC8	Epithelial Cycling cells
1516	API5	Epithelial Cycling cells
1517	SRSF9	Epithelial Cycling cells
1518	MTHFD1L	Epithelial Cycling cells
1519	ATP6V0E2	Epithelial Cycling cells
1520	TRIP11	Epithelial Cycling cells
1521	GRAMD1A	Epithelial Cycling cells
1522	PSME4	Epithelial Cycling cells
1523	FAM118A	Epithelial Cycling cells
1524	NACC1	Epithelial Cycling cells
1525	PEF1	Epithelial Cycling cells
1526	MUM1	Epithelial Cycling cells
1527	OCIAD2	Epithelial Cycling cells
1528	HEXIM1	Epithelial Cycling cells
1529	UBA7	Epithelial Cycling cells
1530	STK17B	Epithelial Cycling cells
1531	LAMP2	Epithelial Cycling cells
1532	STK11	Epithelial Cycling cells
1533	TPP1	Epithelial Cycling cells
1534	DGKZ	Epithelial Cycling cells
1535	LETM1	Epithelial Cycling cells
1536	PDE12	Epithelial Cycling cells
1537	GNAI2	Epithelial Cycling cells
1538	TERF2IP	Epithelial Cycling cells
1539	WDR45B	Epithelial Cycling cells
1540	RAD1	Epithelial Cycling cells
1541	TRIM59	Epithelial Cycling cells
1542	RANGRF	Epithelial Cycling cells
1543	CHAF1A	Epithelial Cycling cells
1544	C6orf89	Epithelial Cycling cells
1545	GPT2	Epithelial Cycling cells
1546	CEP55	Epithelial Cycling cells
1547	SREBF2	Epithelial Cycling cells
1548	MPRIP	Epithelial Cycling cells
1549	FXR1	Epithelial Cycling cells
1550	DDX3Y	Epithelial Cycling cells
1551	MYO7B	Epithelial Cycling cells
1552	DNAJA2	Epithelial Cycling cells
1553	EIF2S2	Epithelial Cycling cells
1554	C3orf14	Epithelial Cycling cells
1555	IK	Epithelial Cycling cells
1556	CRNKL1	Epithelial Cycling cells
1557	NUMA1	Epithelial Cycling cells
1558	DESI1	Epithelial Cycling cells
1559	SIKE1	Epithelial Cycling cells
1560	RP11-304L19.5	Epithelial Cycling cells
1561	MST1R	Epithelial Cycling cells
1562	ING2	Epithelial Cycling cells
1563	TAOK3	Epithelial Cycling cells
1564	SLK	Epithelial Cycling cells
1565	CHD3	Epithelial Cycling cells
1566	HBEGF	Epithelial Cycling cells
1567	SETX	Epithelial Cycling cells
1568	BAZ1B	Epithelial Cycling cells
1569	RPS3	Epithelial Cycling cells
1570	MINK1	Epithelial Cycling cells
1571	COG5	Epithelial Cycling cells
1572	ATXN2	Epithelial Cycling cells
1573	PLA2G2A	Epithelial Cycling cells
1574	NAA35	Epithelial Cycling cells
1575	SLC39A6	Epithelial Cycling cells
1576	BLM	Epithelial Cycling cells
1577	TERF1	Epithelial Cycling cells
1578	BAG5	Epithelial Cycling cells
1579	DAPP1	Epithelial Cycling cells
1580	KLK11	Epithelial Cycling cells
1581	FBXW2	Epithelial Cycling cells
1582	RBM5	Epithelial Cycling cells
1583	PYGB	Epithelial Cycling cells
1584	CERS6	Epithelial Cycling cells
1585	RDH11	Epithelial Cycling cells
1586	ADD1	Epithelial Cycling cells
1587	APC	Epithelial Cycling cells
1588	C6orf132	Epithelial Cycling cells
1589	SETD5	Epithelial Cycling cells
1590	RREB1	Epithelial Cycling cells
1591	DDX6	Epithelial Cycling cells
1592	UBE4B	Epithelial Cycling cells
1593	IDE	Epithelial Cycling cells
1594	STIM2	Epithelial Cycling cells
1595	PAPSS1	Epithelial Cycling cells
1596	TMEM87B	Epithelial Cycling cells
1597	ITGA3	Epithelial Cycling cells
1598	KLF2	Epithelial Cycling cells
1599	HDGFRP2	Epithelial Cycling cells
1600	POLR2L	Epithelial Cycling cells
1601	PIGM	Epithelial Cycling cells
1602	LTN1	Epithelial Cycling cells
1603	CCDC66	Epithelial Cycling cells
1604	TRMT13	Epithelial Cycling cells
1605	RAD18	Epithelial Cycling cells
1606	ATM	Epithelial Cycling cells
1607	RRAGC	Epithelial Cycling cells
1608	EPN2	Epithelial Cycling cells
1609	PCSK9	Epithelial Cycling cells
1610	KPNA1	Epithelial Cycling cells
1611	DZIP3	Epithelial Cycling cells
1612	PWWP2B	Epithelial Cycling cells
1613	SNX8	Epithelial Cycling cells
1614	DAAM1	Epithelial Cycling cells
1615	PRPF8	Epithelial Cycling cells
1616	SGK1	Epithelial Cycling cells
1617	LA16c-395F10.2	Epithelial Cycling cells
1618	VMA21	Epithelial Cycling cells
1619	NCEH1	Epithelial Cycling cells
1620	SH3BP1	Epithelial Cycling cells
1621	AKNA	Epithelial Cycling cells
1622	SEC23IP	Epithelial Cycling cells
1623	AAK1	Epithelial Cycling cells
1624	LIMCH1	Epithelial Cycling cells
1625	LYAR	Epithelial Cycling cells
1626	CLIC3	Epithelial Cycling cells
1627	GNLY	Epithelial Cycling cells
1628	FSCN1	Epithelial Cycling cells
1629	SLC7A8	Epithelial Cycling cells
1630	PEX26	Epithelial Cycling cells
1631	FAM207A	Epithelial Cycling cells
1632	MAP2K3	Epithelial Cycling cells
1633	RP11-665N17.4	Epithelial Cycling cells
1634	AZI2	Epithelial Cycling cells
1635	STAT2	Epithelial Cycling cells
1636	EDEM1	Epithelial Cycling cells
1637	TIFA	Epithelial Cycling cells
1638	B3GALT5	Epithelial Cycling cells
1639	RP13-580F15.2	Epithelial Cycling cells
1640	BOD1L1	Epithelial Cycling cells
1641	CCDC68	Epithelial Cycling cells
1642	FAM174B	Epithelial Cycling cells
1643	UNC13B	Epithelial Cycling cells
1644	KIAA1715	Epithelial Cycling cells
1645	DTWD1	Epithelial Cycling cells
1646	ELK4	Epithelial Cycling cells
1647	PLXNB1	Epithelial Cycling cells
1648	RNPC3	Epithelial Cycling cells
1649	HYAL1	Epithelial Cycling cells
1650	PSORS1C1	Epithelial Cycling cells
1651	C1GALT1	Epithelial Cycling cells
1652	FOXP4	Epithelial Cycling cells
1653	HMGXB3	Epithelial Cycling cells
1654	ABCB8	Epithelial Cycling cells
1655	ODF3B	Epithelial Cycling cells
1656	DYRK1A	Epithelial Cycling cells
1657	RBPMS	Epithelial Cycling cells
1658	NAV2	Epithelial Cycling cells
1659	CSNK1G2	Epithelial Cycling cells
1660	MON2	Epithelial Cycling cells
1661	MIB1	Epithelial Cycling cells
1662	PRKCI	Epithelial Cycling cells
1663	WNK1	Epithelial Cycling cells
1664	MFSD6	Epithelial Cycling cells
1665	OTUD1	Epithelial Cycling cells
1666	BAG3	Epithelial Cycling cells
1667	GBP1	Epithelial Cycling cells
1668	GSTZ1	Epithelial Cycling cells
1669	PPP3CB	Epithelial Cycling cells
1670	BNIP3L	Epithelial Cycling cells
1671	IKBIP	Epithelial Cycling cells
1672	CD3EAP	Epithelial Cycling cells
1673	PRKRIP1	Epithelial Cycling cells
1674	KLHL18	Epithelial Cycling cells
1675	TNRC6A	Epithelial Cycling cells
1676	NMRK1	Epithelial Cycling cells
1677	SNHG10	Epithelial Cycling cells
1678	MRPL1	Epithelial Cycling cells
1679	MDK	Epithelial Cycling cells
1680	HIST1H1C	Epithelial Cycling cells
1681	SPPL2A	Epithelial Cycling cells
1682	HMGXB4	Epithelial Cycling cells
1683	SGMS2	Epithelial Cycling cells
1684	WDR46	Epithelial Cycling cells
1685	CADPS2	Epithelial Cycling cells
1686	RLIM	Epithelial Cycling cells
1687	JOSD1	Epithelial Cycling cells
1688	MORC4	Epithelial Cycling cells
1689	AGPAT6	Epithelial Cycling cells
1690	CTA-29F11.1	Epithelial Cycling cells
1691	RPS2	Epithelial Cycling cells
1692	YKT6	Epithelial Cycling cells
1693	PPP2CB	Epithelial Cycling cells
1694	EXOC7	Epithelial Cycling cells
1695	HMGCS2	Epithelial Cycling cells
1696	INTS1	Epithelial Cycling cells
1697	EHMT2	Epithelial Cycling cells
1698	GPN2	Epithelial Cycling cells
1699	RBBP8	Epithelial Cycling cells
1700	SECISBP2	Epithelial Cycling cells
1701	KCTD20	Epithelial Cycling cells
1702	ARFGEF1	Epithelial Cycling cells
1703	G6PD	Epithelial Cycling cells
1704	TMEM214	Epithelial Cycling cells
1705	NOM1	Epithelial Cycling cells
1706	PHF3	Epithelial Cycling cells
1707	SHC1	Epithelial Cycling cells
1708	ACAP2	Epithelial Cycling cells
1709	PMM2	Epithelial Cycling cells
1710	TBC1D14	Epithelial Cycling cells
1711	CREB3	Epithelial Cycling cells
1712	PTGFRN	Epithelial Cycling cells
1713	CALR	Epithelial Cycling cells
1714	UGT8	Epithelial Cycling cells
1715	UBXN2B	Epithelial Cycling cells
1716	KIF18A	Epithelial Cycling cells
1717	LRBA	Epithelial Cycling cells
1718	SSBP1	Epithelial Cycling cells
1719	DNAJB14	Epithelial Cycling cells
1720	NUCKS1	Epithelial Cycling cells
1721	RNF13	Epithelial Cycling cells
1722	GPD2	Epithelial Cycling cells
1723	SYNE4	Epithelial Cycling cells
1724	SFN	Epithelial Cycling cells
1725	TMEM245	Epithelial Cycling cells
1726	TRMT1L	Epithelial Cycling cells
1727	CCNY	Epithelial Cycling cells
1728	OLFM4	Epithelial Cycling cells
1729	FURIN	Epithelial Cycling cells
1730	RP11-452F19.3	Epithelial Cycling cells
1731	PIK3C2A	Epithelial Cycling cells
1732	FAM208A	Epithelial Cycling cells
1733	ESCO1	Epithelial Cycling cells
1734	RPL15	Epithelial Cycling cells
1735	HIPK1	Epithelial Cycling cells
1736	RP11-390F4.3	Epithelial Cycling cells
1737	MICALL2	Epithelial Cycling cells
1738	IPO5	Epithelial Cycling cells
1739	RPL13A	Epithelial Cycling cells
1740	HEPACAM2	Epithelial Cycling cells
1741	RCC2	Epithelial Cycling cells
1742	GRWD1	Epithelial Cycling cells
1743	IFNGR2	Epithelial Cycling cells
1744	CDK5	Epithelial Cycling cells
1745	TSPAN13	Epithelial Cycling cells
1746	MYO1E	Epithelial Cycling cells
1747	HIST1H1B	Epithelial Cycling cells
1748	YAF2	Epithelial Cycling cells
1749	SRGN	Epithelial Cycling cells
1750	TMSB4X	Epithelial Cycling cells
1751	TCF3	Epithelial Cycling cells
1752	PF4	Epithelial Cycling cells
1753	ARL5B	Epithelial Cycling cells
1754	ANKRD28	Epithelial Cycling cells
1755	KMT2E-AS1	Epithelial Cycling cells
1756	PRDM2	Epithelial Cycling cells
1757	SERPINB9	Epithelial Cycling cells
1758	AP1S2	Epithelial Cycling cells
1759	GALNT10	Epithelial Cycling cells
1760	YARS	Epithelial Cycling cells
1761	ZNF592	Epithelial Cycling cells
1762	FAM46B	Epithelial Cycling cells
1763	EPHX4	Epithelial Cycling cells
1764	RGS16	Epithelial Cycling cells
1765	SAA4	Epithelial Cycling cells
1766	ANO1	Epithelial Cycling cells
1767	APOBEC1	Epithelial Cycling cells
1768	STK4	Epithelial Cycling cells
1769	PRUNE2	Epithelial Cycling cells
1770	SNTB2	Epithelial Cycling cells
1771	PRPS1	Epithelial Cycling cells
1772	GART	Epithelial Cycling cells
1773	RNF43	Epithelial Cycling cells
1774	SYNGR2	Epithelial Cycling cells
1775	PXN	Epithelial Cycling cells
1776	SORT1	Epithelial Cycling cells
1777	MFSD3	Epithelial Cycling cells
1778	ZNF770	Epithelial Cycling cells
1779	PSMB8	Epithelial Cycling cells
1780	TYW3	Epithelial Cycling cells
1781	ZBTB38	Epithelial Cycling cells
1782	NCOA3	Epithelial Cycling cells
1783	CTTNBP2NL	Epithelial Cycling cells
1784	ELP2	Epithelial Cycling cells
1785	MCM4	Epithelial Cycling cells
1786	POLR2B	Epithelial Cycling cells
1787	VEZT	Epithelial Cycling cells
1788	SECISBP2L	Epithelial Cycling cells
1789	STIL	Epithelial Cycling cells
1790	IFIT3	Epithelial Cycling cells
1791	GDPD3	Epithelial Cycling cells
1792	ROBO3	Epithelial Cycling cells
1793	ADNP2	Epithelial Cycling cells
1794	RBM18	Epithelial Cycling cells
1795	ST7	Epithelial Cycling cells
1796	KHDRBS3	Epithelial Cycling cells
1797	MED13L	Epithelial Cycling cells
1798	PATL1	Epithelial Cycling cells
1799	HSP90B1	Epithelial Cycling cells
1800	TRIM31	Epithelial Cycling cells
1801	IFNAR1	Epithelial Cycling cells
1802	MAP4K4	Epithelial Cycling cells
1803	DTX3L	Epithelial Cycling cells
1804	EPS8L2	Epithelial Cycling cells
1805	C1QA	Epithelial Cycling cells
1806	ICAM2	Epithelial Cycling cells
1807	ARHGAP11A	Epithelial Cycling cells
1808	TNFRSF11B	Epithelial Cycling cells
1809	PLK2	Epithelial Cycling cells
1810	RP1-313I6.12	Epithelial Cycling cells
1811	MGAT5	Epithelial Cycling cells
1812	GNA15	Epithelial Cycling cells
1813	SPRED1	Epithelial Cycling cells
1814	SEMA4B	Epithelial Cycling cells
1815	FEM1B	Epithelial Cycling cells
1816	GON4L	Epithelial Cycling cells
1817	PHF10	Epithelial Cycling cells
1818	HEATR1	Epithelial Cycling cells
1819	CNOT2	Epithelial Cycling cells
1820	CEP170B	Epithelial Cycling cells
1821	EPHA2	Epithelial Cycling cells
1822	MAP3K11	Epithelial Cycling cells
1823	MAFK	Epithelial Cycling cells
1824	TBC1D2B	Epithelial Cycling cells
1825	SOWAHC	Epithelial Cycling cells
1826	YLPM1	Epithelial Cycling cells
1827	ETS1	Epithelial Cycling cells
1828	TUBA1B	Epithelial Cycling cells
1829	CDC42EP3	Epithelial Cycling cells
1830	RP11-545E17.3	Epithelial Cycling cells
1831	HN1L	Epithelial Cycling cells
1832	NDRG1	Epithelial Cycling cells
1833	CLIC4	Epithelial Cycling cells
1834	USMG5	Epithelial Cycling cells
1835	MT1G	Epithelial Cycling cells
1836	POP1	Epithelial Cycling cells
1837	MIR210HG	Epithelial Cycling cells
1838	CHEK1	Epithelial Cycling cells
1839	ANKRD52	Epithelial Cycling cells
1840	USP28	Epithelial Cycling cells
1841	SULF2	Epithelial Cycling cells
1842	RP11-640M9.1	Epithelial Cycling cells
1843	MAP3K5	Epithelial Cycling cells
1844	ITGB8	Epithelial Cycling cells
1845	EHMT1	Epithelial Cycling cells
1846	TAPSAR1	Epithelial Cycling cells
1847	PEA15	Epithelial Cycling cells
1848	MROH1	Epithelial Cycling cells
1849	EPCAM	Epithelial Cycling cells
1850	MTG2	Epithelial Cycling cells
1851	PTPN2	Epithelial Cycling cells
1852	SLC4A2	Epithelial Cycling cells
1853	CFD	Epithelial Cycling cells
1854	KIF1C	Epithelial Cycling cells
1855	CABIN1	Epithelial Cycling cells
1856	OGT	Epithelial Cycling cells
1857	ADCK4	Epithelial Cycling cells
1858	RB1	Epithelial Cycling cells
1859	DDX20	Epithelial Cycling cells
1860	ZC2HC1A	Epithelial Cycling cells
1861	RNF8	Epithelial Cycling cells
1862	LYSMD3	Epithelial Cycling cells
1863	GNA13	Epithelial Cycling cells
1864	PPP3R1	Epithelial Cycling cells
1865	CLRN3	Epithelial Cycling cells
1866	CRIP1	Epithelial Cycling cells
1867	SLC25A33	Epithelial Cycling cells
1868	STAM2	Epithelial Cycling cells
1869	PNPLA8	Epithelial Cycling cells
1870	DOCK5	Epithelial Cycling cells
1871	KAT2A	Epithelial Cycling cells
1872	HNRNPA1L2	Epithelial Cycling cells
1873	ERICH1	Epithelial Cycling cells
1874	RASSF6	Epithelial Cycling cells
1875	ARHGAP35	Epithelial Cycling cells
1876	WBSCR16	Epithelial Cycling cells
1877	RAC2	Epithelial Cycling cells
1878	UNC119	Epithelial Cycling cells
1879	GMPS	Epithelial Cycling cells
1880	MBD4	Epithelial Cycling cells
1881	LACTB	Epithelial Cycling cells
1882	HOXB13	Epithelial Cycling cells
1883	CTBS	Epithelial Cycling cells
1884	ING1	Epithelial Cycling cells
1885	CXXC5	Epithelial Cycling cells
1886	ABHD17A	Epithelial Cycling cells
1887	ANKRD12	Epithelial Cycling cells
1888	PARL	Epithelial Cycling cells
1889	AVL9	Epithelial Cycling cells
1890	C9orf89	Epithelial Cycling cells
1891	RGS10	Epithelial Cycling cells
1892	B3GALT4	Epithelial Cycling cells
1893	MAPKAP1	Epithelial Cycling cells
1894	NLRC5	Epithelial Cycling cells
1895	C6orf226	Epithelial Cycling cells
1896	PPP4R1	Epithelial Cycling cells
1897	EHBP1L1	Epithelial Cycling cells
1898	GGNBP2	Epithelial Cycling cells
1899	TMEM61	Epithelial Cycling cells
1900	NFKB1	Epithelial Cycling cells
1901	SRSF4	Epithelial Cycling cells
1902	CLSPN	Epithelial Cycling cells
1903	GPATCH2	Epithelial Cycling cells
1904	FKBP5	Epithelial Cycling cells
1905	MKNK2	Epithelial Cycling cells
1906	TRIM27	Epithelial Cycling cells
1907	BRWD1	Epithelial Cycling cells
1908	PPP2R1B	Epithelial Cycling cells
1909	PLOD1	Epithelial Cycling cells
1910	DNTTIP2	Epithelial Cycling cells
1911	PHF6	Epithelial Cycling cells
1912	INO80	Epithelial Cycling cells
1913	NR4A2	Epithelial Cycling cells
1914	SH3RF2	Epithelial Cycling cells
1915	ICA1	Epithelial Cycling cells
1916	NMD3	Epithelial Cycling cells
1917	WRNIP1	Epithelial Cycling cells
1918	NIPAL1	Epithelial Cycling cells
1919	IPO8	Epithelial Cycling cells
1920	CHKB	Epithelial Cycling cells
1921	INCENP	Epithelial Cycling cells
1922	TNFRSF11A	Epithelial Cycling cells
1923	SSR4	Epithelial Cycling cells
1924	NEIL2	Epithelial Cycling cells
1925	SGPL1	Epithelial Cycling cells
1926	VIM	Epithelial Cycling cells
1927	TOR1AIP1	Epithelial Cycling cells
1928	PTPN23	Epithelial Cycling cells
1929	MTF1	Epithelial Cycling cells
1930	BLOC1S6	Epithelial Cycling cells
1931	CD276	Epithelial Cycling cells
1932	UBR1	Epithelial Cycling cells
1933	FGFR1OP2	Epithelial Cycling cells
1934	ZFX	Epithelial Cycling cells
1935	PINK1	Epithelial Cycling cells
1936	AKAP17A	Epithelial Cycling cells
1937	MED16	Epithelial Cycling cells
1938	CCDC43	Epithelial Cycling cells
1939	CXCL2	Epithelial Cycling cells
1940	HLTF	Epithelial Cycling cells
1941	EXOC4	Epithelial Cycling cells
1942	SNRPG	Epithelial Cycling cells
1943	BAZ2A	Epithelial Cycling cells
1944	DKC1	Epithelial Cycling cells
1945	C3orf55	Epithelial Cycling cells
1946	C2CD4A	Epithelial Cycling cells
1947	TMPRSS3	Epithelial Cycling cells
1948	ABCA12	Epithelial Cycling cells
1949	YTHDF3	Epithelial Cycling cells
1950	ROCK1	Epithelial Cycling cells
1951	FAM210A	Epithelial Cycling cells
1952	ATXN3	Epithelial Cycling cells
1953	IGFBP7	Epithelial Cycling cells
1954	DHX16	Epithelial Cycling cells
1955	EIF4G3	Epithelial Cycling cells
1956	HIST1H1E	Epithelial Cycling cells
1957	SLC6A8	Epithelial Cycling cells
1958	SNIP1	Epithelial Cycling cells
1959	MTMR4	Epithelial Cycling cells
1960	FOXK2	Epithelial Cycling cells
1961	UBE2Q1	Epithelial Cycling cells
1962	UBE2H	Epithelial Cycling cells
1963	ZNF267	Epithelial Cycling cells
1964	RNF25	Epithelial Cycling cells
1965	GPR35	Epithelial Cycling cells
1966	OSGIN1	Epithelial Cycling cells
1967	WDR11	Epithelial Cycling cells
1968	NUDT16L1	Epithelial Cycling cells
1969	OPA1	Epithelial Cycling cells
1970	CWC25	Epithelial Cycling cells
1971	EPB41L4B	Epithelial Cycling cells
1972	ATL3	Epithelial Cycling cells
1973	SH3D19	Epithelial Cycling cells
1974	BTBD6	Epithelial Cycling cells
1975	DBT	Epithelial Cycling cells
1976	RP11-332H14.2	Epithelial Cycling cells
1977	KDELC2	Epithelial Cycling cells
1978	ARHGAP17	Epithelial Cycling cells
1979	ARFGAP1	Epithelial Cycling cells
1980	CPSF2	Epithelial Cycling cells
1981	GPR180	Epithelial Cycling cells
1982	MPND	Epithelial Cycling cells
1983	LAPTM5	Epithelial Cycling cells
1984	ERC1	Epithelial Cycling cells
1985	WDR4	Epithelial Cycling cells
1986	PDCD6IP	Epithelial Cycling cells
1987	CKAP2L	Epithelial Cycling cells
1988	GATC	Epithelial Cycling cells
1989	D2HGDH	Epithelial Cycling cells
1990	NAGLU	Epithelial Cycling cells
1991	FBXW7	Epithelial Cycling cells
1992	CTU1	Epithelial Cycling cells
1993	C14orf80	Epithelial Cycling cells
1994	RPGRIP1L	Epithelial Cycling cells
1995	PRNP	Epithelial Cycling cells
1996	PCDH20	Epithelial Cycling cells
1997	SPINK1	Epithelial Cycling cells
1998	PPP1R9A	Epithelial Cycling cells
1999	LINC00114	Epithelial Cycling cells
[truncated: 13,742 more rows]

## Sheet: Stromal colon signatures
	Gene	Term
1	PI3	Endothelial cells DARC
2	SPINK4	Endothelial cells DARC
3	TSPAN8	Endothelial cells DARC
4	LCN2	Endothelial cells DARC
5	REG1A	Endothelial cells DARC
6	FABP1	Endothelial cells DARC
7	TFF1	Endothelial cells DARC
8	GPX2	Endothelial cells DARC
9	KRT19	Endothelial cells DARC
10	C15orf48	Endothelial cells DARC
11	SPINK1	Endothelial cells DARC
12	AGR2	Endothelial cells DARC
13	SMIM22	Endothelial cells DARC
14	PHGR1	Endothelial cells DARC
15	DUOXA2	Endothelial cells DARC
16	PLA2G2A	Endothelial cells DARC
17	LGALS4	Endothelial cells DARC
18	ZG16	Endothelial cells DARC
19	MUC2	Endothelial cells DARC
20	REG4	Endothelial cells DARC
21	CEACAM5	Endothelial cells DARC
22	CEACAM6	Endothelial cells DARC
23	S100P	Endothelial cells DARC
24	OLFM4	Endothelial cells DARC
25	FXYD3	Endothelial cells DARC
26	EPCAM	Endothelial cells DARC
27	PIGR	Endothelial cells DARC
28	COL15A1	Endothelial cells DARC
29	DUOX2	Endothelial cells DARC
30	KRT8	Endothelial cells DARC
31	LYVE1	Endothelial cells DARC
32	FCGBP	Endothelial cells DARC
33	TSPAN1	Endothelial cells DARC
34	S100A6	Endothelial cells DARC
35	SFN	Endothelial cells DARC
36	HSPG2	Endothelial cells DARC
37	SPP1	Endothelial cells DARC
38	MARCKS	Endothelial cells DARC
39	PCDH17	Endothelial cells DARC
40	ZFP36	Endothelial cells DARC
41	SERPINE1	Endothelial cells DARC
42	7SK-ENSG00000260682	Endothelial cells DARC
43	COL13A1	Endothelial cells DARC
44	GALNT1	Endothelial cells DARC
45	REG1B	Endothelial cells DARC
46	REG3A	Endothelial cells DARC
47	SAA1	Endothelial cells DARC
48	GUCA2A	Endothelial cells DARC
49	PDZK1IP1	Endothelial cells DARC
50	S100A14	Endothelial cells DARC
51	C19orf33	Endothelial cells DARC
52	ETS1	Endothelial cells DARC
53	COL4A1	Endothelial cells DARC
54	DEFA6	Endothelial cells DARC
55	DEFA5	Endothelial cells DARC
56	MUC5B	Endothelial cells DARC
57	ATP5E	Endothelial cells DARC
58	FOS	Endothelial cells DARC
59	MGP	Endothelial cells DARC
60	COL4A2	Endothelial cells DARC
61	CLDN7	Endothelial cells DARC
62	MT-ND4L	Endothelial cells DARC
63	JUNB	Endothelial cells DARC
64	CLDN3	Endothelial cells DARC
65	RPL39	Endothelial cells DARC
66	ITGA6	Endothelial cells DARC
67	CEP170	Endothelial cells DARC
68	MMRN1	Endothelial cells DARC
69	FMNL3	Endothelial cells DARC
70	MATN2	Endothelial cells DARC
71	TFF3	Endothelial cells DARC
72	TXNDC17	Endothelial cells DARC
73	KRT18	Endothelial cells DARC
74	NDST1	Endothelial cells DARC
75	CLCA4	Endothelial cells DARC
76	GBP7	Endothelial cells DARC
77	CLRN3	Endothelial cells DARC
78	CDHR5	Endothelial cells DARC
79	SAA2	Endothelial cells DARC
80	GCNT3	Endothelial cells DARC
81	ST14	Endothelial cells DARC
82	CEACAM7	Endothelial cells DARC
83	MT-ATP6	Endothelial cells DARC
84	C4orf48	Endothelial cells DARC
85	LAMB1	Endothelial cells DARC
86	MUC1	Endothelial cells DARC
87	C14orf2	Endothelial cells DARC
88	ELK4	Endothelial cells DARC
89	TGM2	Endothelial cells DARC
90	NSUN6	Endothelial cells DARC
91	ELF3	Endothelial cells DARC
92	QPCT	Endothelial cells DARC
93	MAP1B	Endothelial cells DARC
94	ERMP1	Endothelial cells DARC
95	NR1D2	Endothelial cells DARC
96	C1orf54	Endothelial cells DARC
97	S100A9	Endothelial cells DARC
98	C1QTNF6	Endothelial cells DARC
99	CTSH	Endothelial cells DARC
100	AP2B1	Endothelial cells DARC
101	VWA1	Endothelial cells DARC
102	RASGRP3	Endothelial cells DARC
103	HTRA1	Endothelial cells DARC
104	PRSS23	Endothelial cells DARC
105	EGR1	Endothelial cells DARC
106	PLAT	Endothelial cells DARC
107	SLC44A4	Endothelial cells DARC
108	CLOCK	Endothelial cells DARC
109	TMEM100	Endothelial cells DARC
110	SVIL	Endothelial cells DARC
111	B3GNT3	Endothelial cells DARC
112	RPL13A	Endothelial cells DARC
113	TMEM54	Endothelial cells DARC
114	SOCS6	Endothelial cells DARC
115	SERPINA1	Endothelial cells DARC
116	DUSP1	Endothelial cells DARC
117	CD81	Endothelial cells DARC
118	STX2	Endothelial cells DARC
119	MCAM	Endothelial cells DARC
120	GUCA2B	Endothelial cells DARC
121	CPNE5	Endothelial cells DARC
122	RP11-545I5.3	Endothelial cells DARC
123	CMKLR1	Endothelial cells DARC
124	MS4A12	Endothelial cells DARC
125	ADAMTS18	Endothelial cells DARC
126	CDC42EP5	Endothelial cells DARC
127	EEF1A1	Endothelial cells DARC
128	DHRS9	Endothelial cells DARC
129	PRSS8	Endothelial cells DARC
130	AOC1	Endothelial cells DARC
131	USH1C	Endothelial cells DARC
132	MGST1	Endothelial cells DARC
133	SEMA3F	Endothelial cells DARC
134	SEC23A	Endothelial cells DARC
135	ANXA2	Endothelial cells DARC
136	ARRDC3	Endothelial cells DARC
137	CRIP1	Endothelial cells DARC
138	VWF	Endothelial cells DARC
139	BMPR2	Endothelial cells DARC
140	CDKN3	Endothelial cells DARC
141	CYBA	Endothelial cells DARC
142	RAI14	Endothelial cells DARC
143	S100A11	Endothelial cells DARC
144	TAOK1	Endothelial cells DARC
145	SOCS3	Endothelial cells DARC
146	EIF1	Endothelial cells DARC
147	CA4	Endothelial cells DARC
148	PRCP	Endothelial cells DARC
149	ERBB2IP	Endothelial cells DARC
150	C9orf41	Endothelial cells DARC
151	HLA-DRB1	Endothelial cells DARC
152	NDUFB2	Endothelial cells DARC
153	ABHD17C	Endothelial cells DARC
154	CTNND1	Endothelial cells DARC
155	CFH	Endothelial cells DARC
156	A2M	Endothelial cells DARC
157	FBN1	Endothelial cells DARC
158	GADD45B	Endothelial cells DARC
159	ATP5I	Endothelial cells DARC
160	ATP1B1	Endothelial cells DARC
161	VAMP5	Endothelial cells DARC
162	GSN	Endothelial cells DARC
163	COX7B	Endothelial cells DARC
164	FAR1	Endothelial cells DARC
165	RBM43	Endothelial cells DARC
166	SOS1	Endothelial cells DARC
167	ITM2C	Endothelial cells DARC
168	CPNE3	Endothelial cells DARC
169	TXNIP	Endothelial cells DARC
170	NID1	Endothelial cells DARC
171	CPEB4	Endothelial cells DARC
172	MT-ND3	Endothelial cells DARC
173	NSD1	Endothelial cells DARC
174	SOX18	Endothelial cells DARC
175	ARHGAP21	Endothelial cells DARC
176	LBH	Endothelial cells DARC
177	MCTP1	Endothelial cells DARC
178	CCDC3	Endothelial cells DARC
179	AMN	Endothelial cells DARC
180	AMT	Endothelial cells DARC
181	TNIP3	Endothelial cells DARC
182	CALM1	Endothelial cells DARC
183	PRELID2	Endothelial cells DARC
184	MUC13	Endothelial cells DARC
185	CSF2RB	Endothelial cells DARC
186	MYH14	Endothelial cells DARC
187	SAMD14	Endothelial cells DARC
188	PRKCDBP	Endothelial cells DARC
189	HSPA4	Endothelial cells DARC
190	MAP4	Endothelial cells DARC
191	AGPS	Endothelial cells DARC
192	ENTPD1	Endothelial cells DARC
193	FAM198B	Endothelial cells DARC
194	SH3TC1	Endothelial cells DARC
195	HLA-C	Endothelial cells DARC
196	TM4SF1	Endothelial cells DARC
197	ELOVL1	Endothelial cells DARC
198	PFDN4	Endothelial cells DARC
199	TSTD1	Endothelial cells DARC
200	RNF19A	Endothelial cells DARC
201	VPS13D	Endothelial cells DARC
202	RPS29	Endothelial cells DARC
203	ATM	Endothelial cells DARC
204	ROMO1	Endothelial cells DARC
205	ADAM15	Endothelial cells DARC
206	IRGQ	Endothelial cells DARC
207	H3F3B	Endothelial cells DARC
208	UQCRB	Endothelial cells DARC
209	DGKH	Endothelial cells DARC
210	SELL	Endothelial cells DARC
211	TRIM31	Endothelial cells DARC
212	UBE2K	Endothelial cells DARC
213	CEBPD	Endothelial cells DARC
214	LAMC2	Endothelial cells DARC
215	SLC26A3	Endothelial cells DARC
216	C10orf99	Endothelial cells DARC
217	AF064858.8	Endothelial cells DARC
218	HPGD	Endothelial cells DARC
219	TANC2	Endothelial cells DARC
220	CHP1	Endothelial cells DARC
221	TCF4	Endothelial cells DARC
222	KCNK1	Endothelial cells DARC
223	RP11-299H21.1	Endothelial cells DARC
224	ADTRP	Endothelial cells DARC
225	DMBT1	Endothelial cells DARC
226	PKP3	Endothelial cells DARC
227	CHRNA10	Endothelial cells DARC
228	PC	Endothelial cells DARC
229	RP11-757G1.6	Endothelial cells DARC
230	PPP1R14D	Endothelial cells DARC
231	RAB26	Endothelial cells DARC
232	CDYL2	Endothelial cells DARC
233	SERPINB5	Endothelial cells DARC
234	SRCAP	Endothelial cells DARC
235	POLR2L	Endothelial cells DARC
236	ASXL2	Endothelial cells DARC
237	CREB1	Endothelial cells DARC
238	HLA-DPA1	Endothelial cells DARC
239	RPS25	Endothelial cells DARC
240	CLU	Endothelial cells DARC
241	ZCCHC6	Endothelial cells DARC
242	MACF1	Endothelial cells DARC
243	CPD	Endothelial cells DARC
244	PHPT1	Endothelial cells DARC
245	SOX4	Endothelial cells DARC
246	MMP2	Endothelial cells DARC
247	DDX17	Endothelial cells DARC
248	SEC61G	Endothelial cells DARC
249	ANKRD65	Endothelial cells DARC
250	GABPA	Endothelial cells DARC
251	GNAQ	Endothelial cells DARC
252	PSMD2	Endothelial cells DARC
253	ENG	Endothelial cells DARC
254	MT-CO3	Endothelial cells DARC
255	COLGALT1	Endothelial cells DARC
256	HLA-B	Endothelial cells DARC
257	FAM160A2	Endothelial cells DARC
258	EHBP1L1	Endothelial cells DARC
259	NFKBIA	Endothelial cells DARC
260	RYK	Endothelial cells DARC
261	ANKRD9	Endothelial cells DARC
262	DNAJC3	Endothelial cells DARC
263	BOD1L1	Endothelial cells DARC
264	ABRACL	Endothelial cells DARC
265	CD93	Endothelial cells DARC
266	MTCH2	Endothelial cells DARC
267	S1PR1	Endothelial cells DARC
268	PLCB1	Endothelial cells DARC
269	FTH1	Endothelial cells DARC
270	TPSAB1	Endothelial cells DARC
271	CPE	Endothelial cells DARC
272	USO1	Endothelial cells DARC
273	SREBF1	Endothelial cells DARC
274	SLC8A1	Endothelial cells DARC
275	SGPP1	Endothelial cells DARC
276	FSCN1	Endothelial cells DARC
277	FOXA3	Endothelial cells DARC
278	STRBP	Endothelial cells DARC
279	SLC25A39	Endothelial cells DARC
280	CBX5	Endothelial cells DARC
281	CDK12	Endothelial cells DARC
282	RP11-129J12.1	Endothelial cells DARC
283	RPL23A	Endothelial cells DARC
284	GOLGB1	Endothelial cells DARC
285	RPL36	Endothelial cells DARC
286	CEACAM1	Endothelial cells DARC
287	SH3BGRL3	Endothelial cells DARC
288	FAM120A	Endothelial cells DARC
289	GALNT7	Endothelial cells DARC
290	PDCD6IP	Endothelial cells DARC
291	AGR3	Endothelial cells DARC
292	FKBP10	Endothelial cells DARC
293	MLEC	Endothelial cells DARC
294	ITPRIPL2	Endothelial cells DARC
295	YWHAE	Endothelial cells DARC
296	MCFD2	Endothelial cells DARC
297	MYL6	Endothelial cells DARC
298	NBR1	Endothelial cells DARC
299	VCP	Endothelial cells DARC
300	PLEC	Endothelial cells DARC
301	HSPH1	Endothelial cells DARC
302	CALCRL	Endothelial cells DARC
303	PLXND1	Endothelial cells DARC
304	TLN1	Endothelial cells DARC
305	KIAA2026	Endothelial cells DARC
306	SELP	Endothelial cells DARC
307	RASA1	Endothelial cells DARC
308	MTPN	Endothelial cells DARC
309	NME4	Endothelial cells DARC
310	PLAC8	Endothelial cells DARC
311	INSR	Endothelial cells DARC
312	FSTL1	Endothelial cells DARC
313	AP3B1	Endothelial cells DARC
314	ITPR3	Endothelial cells DARC
315	AKAP11	Endothelial cells DARC
316	CIRBP	Endothelial cells DARC
317	PHACTR4	Endothelial cells DARC
318	SLCO2A1	Endothelial cells DARC
319	COL5A2	Endothelial cells DARC
320	ZEB1	Endothelial cells DARC
321	SPINK4	Endothelial cells CD36
322	PI3	Endothelial cells CD36
323	LCN2	Endothelial cells CD36
324	PHGR1	Endothelial cells CD36
325	AGR2	Endothelial cells CD36
326	KRT19	Endothelial cells CD36
327	REG1A	Endothelial cells CD36
328	TSPAN8	Endothelial cells CD36
329	FABP1	Endothelial cells CD36
330	MT-ND3	Endothelial cells CD36
331	PLA2G2A	Endothelial cells CD36
332	GPX2	Endothelial cells CD36
333	KRT8	Endothelial cells CD36
334	TFF1	Endothelial cells CD36
335	REG4	Endothelial cells CD36
336	C15orf48	Endothelial cells CD36
337	FABP5	Endothelial cells CD36
338	SMIM22	Endothelial cells CD36
339	FXYD3	Endothelial cells CD36
340	S100P	Endothelial cells CD36
341	7SK-ENSG00000260682	Endothelial cells CD36
342	OLFM4	Endothelial cells CD36
343	RPL39	Endothelial cells CD36
344	AQP1	Endothelial cells CD36
345	FCGBP	Endothelial cells CD36
346	LGALS4	Endothelial cells CD36
347	DUOXA2	Endothelial cells CD36
348	DUOX2	Endothelial cells CD36
349	ZFP36	Endothelial cells CD36
350	CEACAM5	Endothelial cells CD36
351	MT-ATP6	Endothelial cells CD36
352	PCDH17	Endothelial cells CD36
353	MUC2	Endothelial cells CD36
354	FOS	Endothelial cells CD36
355	MT-ND4L	Endothelial cells CD36
356	MUC1	Endothelial cells CD36
357	EPCAM	Endothelial cells CD36
358	S100A9	Endothelial cells CD36
359	PLAC8	Endothelial cells CD36
360	HSP90AA1	Endothelial cells CD36
361	S100A6	Endothelial cells CD36
362	TSPAN1	Endothelial cells CD36
363	JUNB	Endothelial cells CD36
364	CCDC3	Endothelial cells CD36
365	MALAT1	Endothelial cells CD36
366	RPS29	Endothelial cells CD36
367	RP11-731F5.2	Endothelial cells CD36
368	HSPA6	Endothelial cells CD36
369	ATP5E	Endothelial cells CD36
370	ZG16	Endothelial cells CD36
371	CD36	Endothelial cells CD36
372	MT-CO3	Endothelial cells CD36
373	PLAT	Endothelial cells CD36
374	IGLL5	Endothelial cells CD36
375	MT-CO2	Endothelial cells CD36
376	SSR4	Endothelial cells CD36
377	CEACAM6	Endothelial cells CD36
378	GSN	Endothelial cells CD36
379	SPINK1	Endothelial cells CD36
380	SERPINA1	Endothelial cells CD36
381	PDZK1IP1	Endothelial cells CD36
382	C14orf2	Endothelial cells CD36
383	DEFA5	Endothelial cells CD36
384	KRT18	Endothelial cells CD36
385	SFN	Endothelial cells CD36
386	HSPG2	Endothelial cells CD36
387	SAA1	Endothelial cells CD36
388	SLC6A6	Endothelial cells CD36
389	REG3A	Endothelial cells CD36
390	MUC12	Endothelial cells CD36
391	HSP90B1	Endothelial cells CD36
392	FCN3	Endothelial cells CD36
393	MAP1B	Endothelial cells CD36
394	S100A14	Endothelial cells CD36
395	ATP5I	Endothelial cells CD36
396	COX7B	Endothelial cells CD36
397	MEF2C	Endothelial cells CD36
398	MMP3	Endothelial cells CD36
399	COL4A1	Endothelial cells CD36
400	CLDN3	Endothelial cells CD36
401	NUFIP2	Endothelial cells CD36
402	CLDN5	Endothelial cells CD36
403	UQCRB	Endothelial cells CD36
404	TPT1	Endothelial cells CD36
405	P2RY6	Endothelial cells CD36
406	COL4A2	Endothelial cells CD36
407	CD320	Endothelial cells CD36
408	RPL37A	Endothelial cells CD36
409	CD74	Endothelial cells CD36
410	COL15A1	Endothelial cells CD36
411	CLDN7	Endothelial cells CD36
412	IER2	Endothelial cells CD36
413	TSHZ2	Endothelial cells CD36
414	RN7SL1	Endothelial cells CD36
415	S100A8	Endothelial cells CD36
416	ELF3	Endothelial cells CD36
417	TGM2	Endothelial cells CD36
418	ISG20	Endothelial cells CD36
419	TMEM54	Endothelial cells CD36
420	RP11-1143G9.4	Endothelial cells CD36
421	RPL37	Endothelial cells CD36
422	DISC1	Endothelial cells CD36
423	FAM3D	Endothelial cells CD36
424	PLCB1	Endothelial cells CD36
425	SOCS3	Endothelial cells CD36
426	C4orf48	Endothelial cells CD36
427	USMG5	Endothelial cells CD36
428	RPS24	Endothelial cells CD36
429	ITM2C	Endothelial cells CD36
430	SEC61G	Endothelial cells CD36
431	H3F3B	Endothelial cells CD36
432	CYBA	Endothelial cells CD36
433	CALCRL	Endothelial cells CD36
434	DDX17	Endothelial cells CD36
435	BMPR2	Endothelial cells CD36
436	FRYL	Endothelial cells CD36
437	SH3BGRL3	Endothelial cells CD36
438	REG1B	Endothelial cells CD36
439	TFF3	Endothelial cells CD36
440	INHBA	Endothelial cells CD36
441	MBD2	Endothelial cells CD36
442	CD93	Endothelial cells CD36
443	RNF213	Endothelial cells CD36
444	CTTN	Endothelial cells CD36
445	TXNIP	Endothelial cells CD36
446	ANKRD28	Endothelial cells CD36
447	MT-ATP8	Endothelial cells CD36
448	MT-ND4	Endothelial cells CD36
449	SKIL	Endothelial cells CD36
450	TMSB4X	Endothelial cells CD36
451	CLCA4	Endothelial cells CD36
452	DEFA6	Endothelial cells CD36
453	N4BP2L2	Endothelial cells CD36
454	JUND	Endothelial cells CD36
455	IGFBP7	Endothelial cells CD36
456	HSPD1	Endothelial cells CD36
457	SPTAN1	Endothelial cells CD36
458	SDPR	Endothelial cells CD36
459	PHACTR4	Endothelial cells CD36
460	NOX4	Endothelial cells CD36
461	MUC5B	Endothelial cells CD36
462	HSPH1	Endothelial cells CD36
463	MIB1	Endothelial cells CD36
464	B2M	Endothelial cells CD36
465	TMEM2	Endothelial cells CD36
466	SLC44A4	Endothelial cells CD36
467	GSDMC	Endothelial cells CD36
468	THY1	Endothelial cells CD36
469	LYZ	Endothelial cells CD36
470	RRBP1	Endothelial cells CD36
471	CAST	Endothelial cells CD36
472	CA4	Endothelial cells CD36
473	FAP	Endothelial cells CD36
474	LY96	Endothelial cells CD36
475	GJA4	Endothelial cells CD36
476	HSPE1	Endothelial cells CD36
477	JAG2	Endothelial cells CD36
478	AMN	Endothelial cells CD36
479	PTBP2	Endothelial cells CD36
480	MGST1	Endothelial cells CD36
481	G3BP2	Endothelial cells CD36
482	MYH14	Endothelial cells CD36
483	TSPAN18	Endothelial cells CD36
484	SEC31A	Endothelial cells CD36
485	SYNE2	Endothelial cells CD36
486	PRSS8	Endothelial cells CD36
487	RPS11	Endothelial cells CD36
488	DYNC1H1	Endothelial cells CD36
489	HSP90AB1	Endothelial cells CD36
490	ITLN1	Endothelial cells CD36
491	RPL21	Endothelial cells CD36
492	CDH13	Endothelial cells CD36
493	LPCAT2	Endothelial cells CD36
494	INSR	Endothelial cells CD36
495	PTPRE	Endothelial cells CD36
496	GNG11	Endothelial cells CD36
497	CFH	Endothelial cells CD36
498	A2M	Endothelial cells CD36
499	MTRNR2L10	Endothelial cells CD36
500	RPL36	Endothelial cells CD36
501	CTGF	Endothelial cells CD36
502	MIR503HG	Endothelial cells CD36
503	KCNN3	Endothelial cells CD36
504	CD81	Endothelial cells CD36
505	ITGAV	Endothelial cells CD36
506	LRP6	Endothelial cells CD36
507	SMARCA5	Endothelial cells CD36
508	HN1	Endothelial cells CD36
509	CPLX1	Endothelial cells CD36
510	KRT20	Endothelial cells CD36
511	PLEC	Endothelial cells CD36
512	FAM211A	Endothelial cells CD36
513	PPP1R14D	Endothelial cells CD36
514	FSTL1	Endothelial cells CD36
515	ADIRF	Endothelial cells CD36
516	C1orf54	Endothelial cells CD36
517	C10orf99	Endothelial cells CD36
518	HECW2	Endothelial cells CD36
519	ANXA2	Endothelial cells CD36
520	DMBT1	Endothelial cells CD36
521	NDUFB1	Endothelial cells CD36
522	CDX1	Endothelial cells CD36
523	PHACTR2	Endothelial cells CD36
524	ATP5J2	Endothelial cells CD36
525	ADAM15	Endothelial cells CD36
526	NDUFA3	Endothelial cells CD36
527	C2CD4B	Endothelial cells CD36
528	TRIM24	Endothelial cells CD36
529	SRSF6	Endothelial cells CD36
530	LFNG	Endothelial cells CD36
531	HIF1A	Endothelial cells CD36
532	EHBP1L1	Endothelial cells CD36
533	ATP6V1A	Endothelial cells CD36
534	VASH1	Endothelial cells CD36
535	EGR1	Endothelial cells CD36
536	VEGFC	Endothelial cells CD36
537	C19orf33	Endothelial cells CD36
538	SLC26A3	Endothelial cells CD36
539	TPSAB1	Endothelial cells CD36
540	SPCS3	Endothelial cells CD36
541	NCKAP1	Endothelial cells CD36
542	CDH24	Endothelial cells CD36
543	LDLRAD3	Endothelial cells CD36
544	GUCA2A	Endothelial cells CD36
545	ATP1B3	Endothelial cells CD36
546	PLA2G10	Endothelial cells CD36
547	XRN1	Endothelial cells CD36
548	TNK2	Endothelial cells CD36
549	SF3B1	Endothelial cells CD36
550	SLC6A8	Endothelial cells CD36
551	DUSP1	Endothelial cells CD36
552	CEACAM7	Endothelial cells CD36
553	PFDN4	Endothelial cells CD36
554	RALGAPA2	Endothelial cells CD36
555	CKMT1B	Endothelial cells CD36
556	YWHAZ	Endothelial cells CD36
557	AOC1	Endothelial cells CD36
558	SPINT1	Endothelial cells CD36
559	AHR	Endothelial cells CD36
560	LCP1	Endothelial cells CD36
561	GNAS	Endothelial cells CD36
562	CCNYL1	Endothelial cells CD36
563	HNRNPH1	Endothelial cells CD36
564	HLA-C	Endothelial cells CD36
565	CUX1	Endothelial cells CD36
566	MCTP1	Endothelial cells CD36
567	EIF1	Endothelial cells CD36
568	THSD7A	Endothelial cells CD36
569	SPEN	Endothelial cells CD36
570	CDV3	Endothelial cells CD36
571	WFDC2	Endothelial cells CD36
572	STMN1	Endothelial cells CD36
573	CLDN4	Endothelial cells CD36
574	KIAA1147	Endothelial cells CD36
575	APLNR	Endothelial cells CD36
576	MZB1	Endothelial cells CD36
577	ITPRIPL2	Endothelial cells CD36
578	MGEA5	Endothelial cells CD36
579	PRCP	Endothelial cells CD36
580	MDM4	Endothelial cells CD36
581	MISP	Endothelial cells CD36
582	EIF3J	Endothelial cells CD36
583	FBN1	Endothelial cells CD36
584	SON	Endothelial cells CD36
585	CLEC2B	Endothelial cells CD36
586	JAK1	Endothelial cells CD36
587	MUC13	Endothelial cells CD36
588	FAM213A	Endothelial cells CD36
589	ADAMTS6	Endothelial cells CD36
590	CRIP1	Endothelial cells CD36
591	ATP1B1	Endothelial cells CD36
592	FAM120A	Endothelial cells CD36
593	GALNT1	Endothelial cells CD36
594	TMEM45B	Endothelial cells CD36
595	CTTNBP2NL	Endothelial cells CD36
596	SLC12A2	Endothelial cells CD36
597	CCL18	Endothelial cells CD36
598	MEF2A	Endothelial cells CD36
599	SLC29A1	Endothelial cells CD36
600	RAPGEF5	Endothelial cells CD36
601	BOD1L1	Endothelial cells CD36
602	MIA3	Endothelial cells CD36
603	RNMT	Endothelial cells CD36
604	TAOK1	Endothelial cells CD36
605	NDUFS6	Endothelial cells CD36
606	TNXB	Endothelial cells CD36
607	ZFAND2A	Endothelial cells CD36
608	RAB31	Endothelial cells CD36
609	SPP1	Endothelial cells CD36
610	GOLM1	Endothelial cells CD36
611	SOS1	Endothelial cells CD36
612	FAM73A	Endothelial cells CD36
613	SLPI	Endothelial cells CD36
614	ARHGAP29	Endothelial cells CD36
615	GIGYF1	Endothelial cells CD36
616	SENP7	Endothelial cells CD36
617	DERL3	Endothelial cells CD36
618	MTRNR2L2	Endothelial cells CD36
619	ATP2B4	Endothelial cells CD36
620	SSFA2	Endothelial cells CD36
621	PNP	Endothelial cells CD36
622	FNDC3B	Endothelial cells CD36
623	RELL1	Endothelial cells CD36
624	PODXL	Endothelial cells CD36
625	ZC3H11A	Endothelial cells CD36
626	NID1	Endothelial cells CD36
627	CXCL14	Endothelial cells CD36
628	RANBP2	Endothelial cells CD36
629	NBEAL2	Endothelial cells CD36
630	SPRED1	Endothelial cells CD36
631	FLNA	Endothelial cells CD36
632	RNF19A	Endothelial cells CD36
633	FILIP1	Endothelial cells CD36
634	CSF2RB	Endothelial cells CD36
635	TIMP1	Endothelial cells CD36
636	TTL	Endothelial cells CD36
637	CHD9	Endothelial cells CD36
638	IPO7	Endothelial cells CD36
639	ETS1	Endothelial cells CD36
640	SPINK5	Endothelial cells CD36
641	ABRACL	Endothelial cells CD36
642	ACOT7	Endothelial cells CD36
643	RALGAPA1	Endothelial cells CD36
644	CLTC	Endothelial cells CD36
645	CPNE5	Endothelial cells CD36
646	OSBPL3	Endothelial cells CD36
647	ADAMTSL1	Endothelial cells CD36
648	CDKN3	Endothelial cells CD36
649	SLC35E4	Endothelial cells CD36
650	CRISPLD1	Endothelial cells CD36
651	MDFIC	Endothelial cells CD36
652	ANKRD36	Endothelial cells CD36
653	MACF1	Endothelial cells CD36
654	MYCBP2	Endothelial cells CD36
655	SEL1L	Endothelial cells CD36
656	ATOX1	Endothelial cells CD36
657	GNAQ	Endothelial cells CD36
658	CD200	Endothelial cells CD36
659	LUC7L3	Endothelial cells CD36
660	SRGN	Endothelial cells CD36
661	RPS6KA3	Endothelial cells CD36
662	NDUFA1	Endothelial cells CD36
663	ITGA5	Endothelial cells CD36
664	CHURC1	Endothelial cells CD36
665	CD109	Endothelial cells CD36
666	WDFY3	Endothelial cells CD36
667	IL18	Endothelial cells CD36
668	KLF4	Endothelial cells CD36
669	PKP3	Endothelial cells CD36
670	HLA-DRB1	Endothelial cells CD36
671	ARL4A	Endothelial cells CD36
672	ITM2B	Endothelial cells CD36
673	MBNL2	Endothelial cells CD36
674	CCDC6	Endothelial cells CD36
675	TTC3	Endothelial cells CD36
676	FRMD4B	Endothelial cells CD36
677	ROCK2	Endothelial cells CD36
678	AP2B1	Endothelial cells CD36
679	PRPF4B	Endothelial cells CD36
680	HIST1H1C	Endothelial cells CD36
681	PTPRC	Endothelial cells CD36
682	FAM160A2	Endothelial cells CD36
683	PGM2L1	Endothelial cells CD36
684	SEC61B	Endothelial cells CD36
685	WNK1	Endothelial cells CD36
686	EXOC1	Endothelial cells CD36
687	SENP6	Endothelial cells CD36
688	RP11-286H15.1	Endothelial cells CD36
689	ZEB1	Endothelial cells CD36
690	PUS7L	Endothelial cells CD36
691	BST2	Endothelial cells CD36
692	CPXM2	Endothelial cells CD36
693	ATP13A3	Endothelial cells CD36
694	ACSS2	Endothelial cells CD36
695	BTBD3	Endothelial cells CD36
696	CXCL12	Endothelial cells CD36
697	GAS6	Endothelial cells CD36
698	ITGA2	Endothelial cells CD36
699	PDE4D	Endothelial cells CD36
700	FNDC3A	Endothelial cells CD36
701	SLC26A2	Endothelial cells CD36
702	MS4A12	Endothelial cells CD36
703	DBN1	Endothelial cells CD36
704	MT-ND5	Endothelial cells CD36
705	GPX7	Endothelial cells CD36
706	RBM6	Endothelial cells CD36
707	SUB1	Endothelial cells CD36
708	KLF8	Endothelial cells CD36
709	ASS1	Endothelial cells CD36
710	PRKDC	Endothelial cells CD36
711	PRKCDBP	Endothelial cells CD36
712	ADCY4	Endothelial cells CD36
713	UQCR10	Endothelial cells CD36
714	VANGL1	Endothelial cells CD36
715	ZDHHC17	Endothelial cells CD36
716	LY6E	Endothelial cells CD36
717	SMG1	Endothelial cells CD36
718	EZR	Endothelial cells CD36
719	PRAC1	Endothelial cells CD36
720	SLC6A14	Endothelial cells CD36
721	GCNT3	Endothelial cells CD36
722	NOXO1	Endothelial cells CD36
723	APOBEC3B	Endothelial cells CD36
724	GRASP	Endothelial cells CD36
725	VPS13A	Endothelial cells CD36
726	TIA1	Endothelial cells CD36
727	ZNF358	Endothelial cells CD36
728	ZNF638	Endothelial cells CD36
729	ZBTB38	Endothelial cells CD36
730	AGO4	Endothelial cells CD36
731	RAVER2	Endothelial cells CD36
732	PCMTD1	Endothelial cells CD36
733	TMED10	Endothelial cells CD36
734	PTP4A2	Endothelial cells CD36
735	CRYBG3	Endothelial cells CD36
736	CDHR5	Endothelial cells CD36
737	FOLH1	Endothelial cells CD36
738	RASGRP3	Endothelial cells CD36
739	GPRC5A	Endothelial cells CD36
740	DNAJC3	Endothelial cells CD36
741	RECQL	Endothelial cells CD36
742	ITGB4	Endothelial cells CD36
743	TMEM8A	Endothelial cells CD36
744	ENPP2	Endothelial cells CD36
745	LMO2	Endothelial cells CD36
746	ZKSCAN1	Endothelial cells CD36
747	HERC4	Endothelial cells CD36
748	MMP1	Endothelial cells CD36
749	C4BPB	Endothelial cells CD36
750	CHP1	Endothelial cells CD36
751	ELOVL7	Endothelial cells CD36
752	EPS8L2	Endothelial cells CD36
753	CAV1	Endothelial cells CD36
754	CDC20	Endothelial cells CD36
755	MAL2	Endothelial cells CD36
756	2007-09-01	Endothelial cells CD36
757	GPX3	Endothelial cells CD36
758	TMPRSS2	Endothelial cells CD36
759	MUC4	Endothelial cells CD36
760	IQGAP1	Endothelial cells CD36
761	EFHD2	Endothelial cells CD36
762	UACA	Endothelial cells CD36
763	S100A3	Endothelial cells CD36
764	ZBTB46	Endothelial cells CD36
765	RAI14	Endothelial cells CD36
766	BCAT1	Endothelial cells CD36
767	MTDH	Endothelial cells CD36
768	KIF1B	Endothelial cells CD36
769	SYNJ2	Endothelial cells CD36
770	SOX18	Endothelial cells CD36
771	PIK3C2A	Endothelial cells CD36
772	TNFAIP3	Endothelial cells CD36
773	ATP8B1	Endothelial cells CD36
774	AIMP1	Endothelial cells CD36
775	UTRN	Endothelial cells CD36
776	AC009501.4	Endothelial cells CD36
777	SGSM3	Endothelial cells CD36
778	HLA-DRB5	Endothelial cells CD36
779	MT-ND6	Endothelial cells CD36
780	COL13A1	Endothelial cells CD36
781	KIF1C	Endothelial cells CD36
782	ARHGAP23	Endothelial cells CD36
783	TAPBP	Endothelial cells CD36
784	UHRF2	Endothelial cells CD36
785	PLVAP	Endothelial cells CD36
786	SLAIN2	Endothelial cells CD36
787	BAK1	Endothelial cells CD36
788	TMEM258	Endothelial cells CD36
789	CYBB	Endothelial cells CD36
790	VPS13B	Endothelial cells CD36
791	GALNT7	Endothelial cells CD36
792	BAZ2B	Endothelial cells CD36
793	MTPAP	Endothelial cells CD36
794	RDX	Endothelial cells CD36
795	RABGAP1	Endothelial cells CD36
796	IER5L	Endothelial cells CD36
797	TANC2	Endothelial cells CD36
798	ELK3	Endothelial cells CD36
799	NPHP3	Endothelial cells CD36
800	GOLGB1	Endothelial cells CD36
801	RAPGEF1	Endothelial cells CD36
802	LOXL2	Endothelial cells CD36
803	RBM12	Endothelial cells CD36
804	CAPZA1	Endothelial cells CD36
805	SEC61A1	Endothelial cells CD36
806	DNAJC10	Endothelial cells CD36
807	PTPN14	Endothelial cells CD36
808	OGT	Endothelial cells CD36
809	ADAMTSL2	Endothelial cells CD36
810	USP46	Endothelial cells CD36
811	EXOC5	Endothelial cells CD36
812	KLF3	Endothelial cells CD36
813	TSPAN7	Endothelial cells CD36
814	FKBP2	Endothelial cells CD36
815	VPS13C	Endothelial cells CD36
816	APBB2	Endothelial cells CD36
817	GIT1	Endothelial cells CD36
818	CASC15	Endothelial cells CD36
819	DDX3Y	Endothelial cells CD36
820	HES1	Endothelial cells CD36
821	MYO5A	Endothelial cells CD36
822	CEP350	Endothelial cells CD36
823	USP47	Endothelial cells CD36
824	SEMA3F	Endothelial cells CD36
825	USP7	Endothelial cells CD36
826	GBP3	Endothelial cells CD36
827	RBP5	Endothelial cells CD36
828	NID2	Endothelial cells CD36
829	MCAM	Endothelial cells CD36
830	CLINT1	Endothelial cells CD36
831	IPO8	Endothelial cells CD36
832	RAB25	Endothelial cells CD36
833	DHRS9	Endothelial cells CD36
834	HIST1H2AK	Endothelial cells CD36
835	LRRC4	Endothelial cells CD36
836	NHSL2	Endothelial cells CD36
837	SAA2	Endothelial cells CD36
838	C11orf86	Endothelial cells CD36
839	AURKB	Endothelial cells CD36
840	RP11-357H14.17	Endothelial cells CD36
841	DPM3	Endothelial cells CD36
842	HIST1H1E	Endothelial cells CD36
843	PJA2	Endothelial cells CD36
844	LRRC16A	Endothelial cells CD36
845	TM9SF3	Endothelial cells CD36
846	ZDHHC20	Endothelial cells CD36
847	ST14	Endothelial cells CD36
848	FABP4	Endothelial cells CD36
849	TPM4	Endothelial cells CD36
850	AC090186.1	Endothelial cells CD36
851	CHD4	Endothelial cells CD36
852	YEATS2	Endothelial cells CD36
853	EPB41L4A	Endothelial cells CD36
854	SIK2	Endothelial cells CD36
855	RNF144A	Endothelial cells CD36
856	SLC20A1	Endothelial cells CD36
857	CXCL9	Endothelial cells CD36
858	HEG1	Endothelial cells CD36
859	CTC-425F1.4	Endothelial cells CD36
860	MBOAT7	Endothelial cells CD36
861	PLEK2	Endothelial cells CD36
862	PRR15L	Endothelial cells CD36
863	PHF3	Endothelial cells CD36
864	AZGP1	Endothelial cells CD36
865	RNF186	Endothelial cells CD36
866	SPCS2	Endothelial cells CD36
867	PPP1R14A	Endothelial cells CD36
868	EBF3	Endothelial cells CD36
869	ARNTL2	Endothelial cells CD36
870	SELE	Endothelial cells CD36
871	HOPX	Endothelial cells CD36
872	TNFRSF25	Endothelial cells CD36
873	ABHD17C	Endothelial cells CD36
874	TAF10	Endothelial cells CD36
875	GADD45B	Endothelial cells CD36
876	PLCL1	Endothelial cells CD36
877	MGP	Endothelial cells CD36
878	FAM171B	Endothelial cells CD36
879	STARD10	Endothelial cells CD36
880	MYL12A	Endothelial cells CD36
881	ZNF217	Endothelial cells CD36
882	FYTTD1	Endothelial cells CD36
883	SGK1	Endothelial cells CD36
884	CAMSAP2	Endothelial cells CD36
885	ACTR2	Endothelial cells CD36
886	PET100	Endothelial cells CD36
887	CDYL2	Endothelial cells CD36
888	PSMA4	Endothelial cells CD36
889	XAF1	Endothelial cells CD36
890	NOVA2	Endothelial cells CD36
891	IFI27	Endothelial cells CD36
892	GAK	Endothelial cells CD36
893	DOCK6	Endothelial cells CD36
894	JUN	Endothelial cells CD36
895	STAT2	Endothelial cells CD36
896	SESN3	Endothelial cells CD36
897	LDLR	Endothelial cells CD36
898	MYEOV2	Endothelial cells CD36
899	TRIM38	Endothelial cells CD36
900	RPS27L	Endothelial cells CD36
901	PRDM1	Endothelial cells CD36
902	SERPINB9	Endothelial cells CD36
903	IMPAD1	Endothelial cells CD36
904	CXCL3	Endothelial cells CD36
905	BMP1	Endothelial cells CD36
906	UCP2	Endothelial cells CD36
907	ATL3	Endothelial cells CD36
908	DGKH	Endothelial cells CD36
909	HLA-E	Endothelial cells CD36
910	WDR1	Endothelial cells CD36
911	CCL28	Endothelial cells CD36
912	ATP2A3	Endothelial cells CD36
913	PI16	Endothelial cells CD36
914	TRIP11	Endothelial cells CD36
915	MGLL	Endothelial cells CD36
916	LPHN2	Endothelial cells CD36
917	RB1CC1	Endothelial cells CD36
918	TET1	Endothelial cells CD36
919	DHX15	Endothelial cells CD36
920	FOSB	Endothelial cells CD36
921	USP34	Endothelial cells CD36
922	AHCYL1	Endothelial cells CD36
923	TSTD1	Endothelial cells CD36
924	SMURF2	Endothelial cells CD36
925	SH3PXD2A	Endothelial cells CD36
926	LARP1	Endothelial cells CD36
927	GOLGA8A	Endothelial cells CD36
928	C1QTNF6	Endothelial cells CD36
929	COLGALT1	Endothelial cells CD36
930	SAMD1	Endothelial cells CD36
931	SOCS5	Endothelial cells CD36
932	RHOJ	Endothelial cells CD36
933	EOGT	Endothelial cells CD36
934	CD276	Endothelial cells CD36
935	IL2RG	Endothelial cells CD36
936	LEF1	Endothelial cells CD36
937	PCNT	Endothelial cells CD36
938	AGRN	Endothelial cells CD36
939	RBM12B	Endothelial cells CD36
940	NDUFB2	Endothelial cells CD36
941	FAM107A	Endothelial cells CD36
942	NT5C	Endothelial cells CD36
943	MAP3K13	Endothelial cells CD36
944	SCAF11	Endothelial cells CD36
945	UBE2K	Endothelial cells CD36
946	TRAM1	Endothelial cells CD36
947	NAA38	Endothelial cells CD36
948	PMAIP1	Endothelial cells CD36
949	GBP4	Endothelial cells CD36
950	SAMD9	Endothelial cells CD36
951	TP53I3	Endothelial cells CD36
952	AKT3	Endothelial cells CD36
953	RHOF	Endothelial cells CD36
954	KIAA1430	Endothelial cells CD36
955	CANX	Endothelial cells CD36
956	LYPD8	Endothelial cells CD36
957	CHD3	Endothelial cells CD36
958	TTTY15	Endothelial cells CD36
959	CENPM	Endothelial cells CD36
960	TIMM8B	Endothelial cells CD36
961	LINC00152	Endothelial cells CD36
962	SEC62	Endothelial cells CD36
963	RIOK3	Endothelial cells CD36
964	CAPRIN2	Endothelial cells CD36
965	CDC42EP5	Endothelial cells CD36
966	ANGEL1	Endothelial cells CD36
967	NCOA3	Endothelial cells CD36
968	CLDN15	Endothelial cells CD36
969	SPINT2	Endothelial cells CD36
970	PLEKHJ1	Endothelial cells CD36
971	UQCRQ	Endothelial cells CD36
972	GNPTAB	Endothelial cells CD36
973	DDX60	Endothelial cells CD36
974	LSM5	Endothelial cells CD36
975	CCM2L	Endothelial cells CD36
976	PPP1R15B	Endothelial cells CD36
977	MIR181A1HG	Endothelial cells CD36
978	SRPX	Endothelial cells CD36
979	CTSZ	Endothelial cells CD36
980	PPP2R5C	Endothelial cells CD36
981	SDF2L1	Endothelial cells CD36
982	CUL4B	Endothelial cells CD36
983	PTPRCAP	Endothelial cells CD36
984	PPP1R14B	Endothelial cells CD36
985	VMP1	Endothelial cells CD36
986	CLPTM1L	Endothelial cells CD36
987	LYST	Endothelial cells CD36
988	KLF13	Endothelial cells CD36
989	ARHGEF15	Endothelial cells CD36
990	VSIG2	Endothelial cells CD36
991	LPGAT1	Endothelial cells CD36
992	KIAA0125	Endothelial cells CD36
993	MDK	Endothelial cells CD36
994	HIST1H4E	Endothelial cells CD36
995	ASPH	Endothelial cells CD36
996	CYTIP	Endothelial cells CD36
997	TRIP12	Endothelial cells CD36
998	MCTS1	Endothelial cells CD36
999	PARP14	Endothelial cells CD36
1000	CHD8	Endothelial cells CD36
1001	CCDC167	Endothelial cells CD36
1002	ARL15	Endothelial cells CD36
1003	CEACAM1	Endothelial cells CD36
1004	ROMO1	Endothelial cells CD36
1005	PLCG1	Endothelial cells CD36
1006	ERBB2IP	Endothelial cells CD36
1007	RREB1	Endothelial cells CD36
1008	BIRC6	Endothelial cells CD36
1009	ESPN	Endothelial cells CD36
1010	AC096677.1	Endothelial cells CD36
1011	CDHR2	Endothelial cells CD36
1012	PRSS1	Endothelial cells CD36
1013	FAM21A	Endothelial cells CD36
1014	TMPRSS4	Endothelial cells CD36
1015	BHLHE41	Endothelial cells CD36
1016	NOS2	Endothelial cells CD36
1017	ABCC3	Endothelial cells CD36
1018	SERPINB5	Endothelial cells CD36
1019	MYOF	Endothelial cells CD36
1020	ZSWIM6	Endothelial cells CD36
1021	CEBPD	Endothelial cells CD36
1022	USP9X	Endothelial cells CD36
1023	TTC21B	Endothelial cells CD36
1024	GZMA	Endothelial cells CD36
1025	ZNF292	Endothelial cells CD36
1026	NT5E	Endothelial cells CD36
1027	HLA-DPA1	Endothelial cells CD36
1028	KIAA1109	Endothelial cells CD36
1029	ARHGAP4	Endothelial cells CD36
1030	GNB1	Endothelial cells CD36
1031	CSGALNACT1	Endothelial cells CD36
1032	SETD5	Endothelial cells CD36
1033	FCGR3A	Endothelial cells CD36
1034	HK2	Endothelial cells CD36
1035	ABCA7	Endothelial cells CD36
1036	PLEKHM2	Endothelial cells CD36
1037	LINC00035	Endothelial cells CD36
1038	POLR2B	Endothelial cells CD36
1039	UFM1	Endothelial cells CD36
1040	FOXN3	Endothelial cells CD36
1041	IGFBP4	Endothelial cells CD36
1042	SH3BP2	Endothelial cells CD36
1043	FKBP1A	Endothelial cells CD36
1044	HIST1H2AL	Endothelial cells CD36
1045	KCNK5	Endothelial cells CD36
1046	CAPG	Endothelial cells CD36
1047	RP11-121C2.2	Endothelial cells CD36
1048	LSM11	Endothelial cells CD36
1049	KCNN4	Endothelial cells CD36
1050	PTK2	Endothelial cells CD36
1051	LCP2	Endothelial cells CD36
1052	MMP15	Endothelial cells CD36
1053	WIPF1	Endothelial cells CD36
1054	DLGAP4	Endothelial cells CD36
1055	BCL6B	Endothelial cells CD36
1056	ATXN2	Endothelial cells CD36
1057	PPIP5K2	Endothelial cells CD36
1058	CLOCK	Endothelial cells CD36
1059	PLEKHG1	Endothelial cells CD36
1060	C1orf63	Endothelial cells CD36
1061	NKTR	Endothelial cells CD36
1062	CSNK2A2	Endothelial cells CD36
1063	SH2B3	Endothelial cells CD36
1064	C5orf22	Endothelial cells CD36
1065	FGFR1	Endothelial cells CD36
1066	SMC2	Endothelial cells CD36
1067	NRGN	Endothelial cells CD36
1068	SOS2	Endothelial cells CD36
1069	DCHS1	Endothelial cells CD36
1070	FAM69B	Endothelial cells CD36
1071	PTBP3	Endothelial cells CD36
1072	ADAM17	Endothelial cells CD36
1073	MTR	Endothelial cells CD36
1074	FAM199X	Endothelial cells CD36
1075	HRH1	Endothelial cells CD36
1076	ZC3H12C	Endothelial cells CD36
1077	CD27	Endothelial cells CD36
1078	CBX6	Endothelial cells CD36
1079	U2SURP	Endothelial cells CD36
1080	BROX	Endothelial cells CD36
1081	GPX8	Endothelial cells CD36
1082	OGDH	Endothelial cells CD36
1083	UBL7-AS1	Endothelial cells CD36
1084	RANBP6	Endothelial cells CD36
1085	VPS52	Endothelial cells CD36
1086	RFFL	Endothelial cells CD36
1087	ATP11C	Endothelial cells CD36
1088	POLR2L	Endothelial cells CD36
1089	TTYH3	Endothelial cells CD36
1090	TOR1AIP2	Endothelial cells CD36
1091	PAFAH1B1	Endothelial cells CD36
1092	C17orf103	Endothelial cells CD36
1093	UBR4	Endothelial cells CD36
1094	ARFGEF1	Endothelial cells CD36
1095	TRAM2	Endothelial cells CD36
1096	ITGA6	Endothelial cells CD36
1097	EIF1AY	Endothelial cells CD36
1098	COL18A1	Endothelial cells CD36
1099	LHX6	Endothelial cells CD36
1100	AGTPBP1	Endothelial cells CD36
1101	SLC44A1	Endothelial cells CD36
1102	PAM16	Endothelial cells CD36
1103	CLPX	Endothelial cells CD36
1104	RP4-593H12.1	Endothelial cells CD36
1105	SSR1	Endothelial cells CD36
1106	BPTF	Endothelial cells CD36
1107	ABHD3	Endothelial cells CD36
1108	RC3H2	Endothelial cells CD36
1109	SNX10	Endothelial cells CD36
1110	LIG4	Endothelial cells CD36
1111	TUG1	Endothelial cells CD36
1112	AGR3	Endothelial cells CD36
1113	PREX1	Endothelial cells CD36
1114	ZCCHC2	Endothelial cells CD36
1115	MAP4K4	Endothelial cells CD36
1116	ENTPD1	Endothelial cells CD36
1117	ADAMTS9	Endothelial cells CD36
1118	TNS3	Endothelial cells CD36
1119	SLC39A10	Endothelial cells CD36
1120	FAM171A1	Endothelial cells CD36
1121	REST	Endothelial cells CD36
1122	GJA5	Endothelial cells CD36
1123	CEP170	Endothelial cells CD36
1124	NRAS	Endothelial cells CD36
1125	HHEX	Endothelial cells CD36
1126	MAML2	Endothelial cells CD36
1127	GTF2A1	Endothelial cells CD36
1128	CDC42BPB	Endothelial cells CD36
1129	ZMIZ2	Endothelial cells CD36
1130	CADPS2	Endothelial cells CD36
1131	TRA2A	Endothelial cells CD36
1132	ANKRD26	Endothelial cells CD36
1133	BICD2	Endothelial cells CD36
1134	MSL1	Endothelial cells CD36
1135	TERF2	Endothelial cells CD36
1136	SBNO2	Endothelial cells CD36
1137	EFNB2	Endothelial cells CD36
1138	SMARCD1	Endothelial cells CD36
1139	BTBD6	Endothelial cells CD36
1140	BAZ1A	Endothelial cells CD36
1141	NOTCH1	Endothelial cells CD36
1142	NOTCH4	Endothelial cells CD36
1143	EP300	Endothelial cells CD36
1144	ERF	Endothelial cells CD36
1145	EIF3A	Endothelial cells CD36
1146	DIAPH2	Endothelial cells CD36
1147	NBEAL1	Endothelial cells CD36
1148	CCL5	Endothelial cells CD36
1149	STAB1	Endothelial cells CD36
1150	CFD	Endothelial cells CD36
1151	UBE3A	Endothelial cells CD36
1152	CPSF2	Endothelial cells CD36
1153	UBL5	Endothelial cells CD36
1154	IGFBP5	Endothelial cells CD36
1155	TBC1D2B	Endothelial cells CD36
1156	DNAJC21	Endothelial cells CD36
1157	SHISA2	Endothelial cells CD36
1158	PALMD	Endothelial cells CD36
1159	COX6B1	Endothelial cells CD36
1160	RNPEPL1	Endothelial cells CD36
1161	TMEM164	Endothelial cells CD36
1162	SESTD1	Endothelial cells CD36
1163	IER3	Endothelial cells CD36
1164	MRPL52	Endothelial cells CD36
1165	CD79A	Endothelial cells CD36
1166	CDC5L	Endothelial cells CD36
1167	GPA33	Endothelial cells CD36
1168	DSP	Endothelial cells CD36
1169	SERINC2	Endothelial cells CD36
1170	CRY1	Endothelial cells CD36
1171	NCBP1	Endothelial cells CD36
1172	SATB1	Endothelial cells CD36
1173	NAIP	Endothelial cells CD36
1174	ALPK3	Endothelial cells CD36
1175	PIP4K2A	Endothelial cells CD36
1176	ITGB3BP	Endothelial cells CD36
1177	DTX3L	Endothelial cells CD36
1178	TXNRD1	Endothelial cells CD36
1179	ENTPD4	Endothelial cells CD36
1180	OPTN	Endothelial cells CD36
1181	EAF1	Endothelial cells CD36
1182	PPP3CA	Endothelial cells CD36
1183	LYN	Endothelial cells CD36
1184	TYMS	Endothelial cells CD36
1185	KDM3A	Endothelial cells CD36
1186	GALNT10	Endothelial cells CD36
1187	VWF	Endothelial cells CD36
1188	CKB	Endothelial cells CD36
1189	EFNB1	Endothelial cells CD36
1190	FLNB	Endothelial cells CD36
1191	GNA13	Endothelial cells CD36
1192	TBC1D10B	Endothelial cells CD36
1193	LMNA	Endothelial cells CD36
1194	THRAP3	Endothelial cells CD36
1195	HSPA1A	Endothelial cells CD36
1196	RCC2	Endothelial cells CD36
1197	NUPL1	Endothelial cells CD36
1198	ZFYVE16	Endothelial cells CD36
1199	MEF2D	Endothelial cells CD36
1200	CDK13	Endothelial cells CD36
1201	UBAP2	Endothelial cells CD36
1202	HDAC7	Endothelial cells CD36
1203	RABL6	Endothelial cells CD36
1204	DUSP18	Endothelial cells CD36
1205	F2R	Endothelial cells CD36
1206	FCHO2	Endothelial cells CD36
1207	SQLE	Endothelial cells CD36
1208	YPEL2	Endothelial cells CD36
1209	HOOK3	Endothelial cells CD36
1210	PLXND1	Endothelial cells CD36
1211	NIPAL3	Endothelial cells CD36
1212	CDC42BPA	Endothelial cells CD36
1213	FAM160B1	Endothelial cells CD36
1214	FAM105B	Endothelial cells CD36
1215	APC	Endothelial cells CD36
1216	GNAI2	Endothelial cells CD36
1217	NPC2	Endothelial cells CD36
1218	ZMYM2	Endothelial cells CD36
1219	UBXN4	Endothelial cells CD36
1220	ARHGEF28	Endothelial cells CD36
1221	PPP1R9B	Endothelial cells CD36
1222	GPR68	Endothelial cells CD36
1223	ZFPM1	Endothelial cells CD36
1224	SUPT5H	Endothelial cells CD36
1225	MYO7B	Endothelial cells CD36
1226	TDO2	Endothelial cells CD36
1227	LEPREL1	Endothelial cells CD36
1228	CD46	Endothelial cells CD36
1229	PSMB4	Endothelial cells CD36
1230	METAP2	Endothelial cells CD36
1231	KIAA2018	Endothelial cells CD36
1232	USP42	Endothelial cells CD36
1233	RALBP1	Endothelial cells CD36
1234	AHCTF1	Endothelial cells CD36
1235	CLEC3B	Endothelial cells CD36
1236	ABCB1	Endothelial cells CD36
1237	NFAT5	Endothelial cells CD36
1238	BDKRB2	Endothelial cells CD36
1239	CHN1	Endothelial cells CD36
1240	KNOP1	Endothelial cells CD36
1241	PRKD3	Endothelial cells CD36
1242	KPNA4	Endothelial cells CD36
1243	CIITA	Endothelial cells CD36
1244	STX6	Endothelial cells CD36
1245	CCAR1	Endothelial cells CD36
1246	SKA2	Endothelial cells CD36
1247	NEK3	Endothelial cells CD36
1248	TBC1D7	Endothelial cells CD36
1249	FAM65A	Endothelial cells CD36
1250	UGGT1	Endothelial cells CD36
1251	MYO9B	Endothelial cells CD36
1252	SPTY2D1	Endothelial cells CD36
1253	NAV2	Endothelial cells CD36
1254	ZCCHC11	Endothelial cells CD36
1255	MET	Endothelial cells CD36
1256	FAM208B	Endothelial cells CD36
1257	ZFHX3	Endothelial cells CD36
1258	LAD1	Endothelial cells CD36
1259	IKBKE	Endothelial cells CD36
1260	TMEM163	Endothelial cells CD36
1261	TNIP3	Endothelial cells CD36
1262	ATP10B	Endothelial cells CD36
1263	ADTRP	Endothelial cells CD36
1264	HIST1H2AJ	Endothelial cells CD36
1265	NRCAM	Endothelial cells CD36
1266	SYN1	Endothelial cells CD36
1267	KCNQ3	Endothelial cells CD36
1268	CHRNA10	Endothelial cells CD36
1269	CASP5	Endothelial cells CD36
1270	SLC27A2	Endothelial cells CD36
1271	AC009133.14	Endothelial cells CD36
1272	TJP3	Endothelial cells CD36
1273	AC096559.1	Endothelial cells CD36
1274	LINC00617	Endothelial cells CD36
1275	ATP2A2	Endothelial cells CD36
1276	S100A13	Endothelial cells CD36
1277	NSA2	Endothelial cells CD36
1278	TECPR2	Endothelial cells CD36
1279	C5orf51	Endothelial cells CD36
1280	KITLG	Endothelial cells CD36
1281	CLCA1	Endothelial cells CD36
1282	ADCY1	Endothelial cells CD36
1283	CCDC180	Endothelial cells CD36
1284	NLRC5	Endothelial cells CD36
1285	PLS1	Endothelial cells CD36
1286	RAPGEFL1	Endothelial cells CD36
1287	TAOK2	Endothelial cells CD36
1288	SLA	Endothelial cells CD36
1289	NELFB	Endothelial cells CD36
1290	PTAR1	Endothelial cells CD36
1291	POLD4	Endothelial cells CD36
1292	RAMP1	Endothelial cells CD36
1293	GALE	Endothelial cells CD36
1294	KMT2E-AS1	Endothelial cells CD36
1295	GNA12	Endothelial cells CD36
1296	UFL1	Endothelial cells CD36
1297	EIF4B	Endothelial cells CD36
1298	BOK	Endothelial cells CD36
1299	KPNB1	Endothelial cells CD36
1300	CTD-3184A7.4	Endothelial cells CD36
1301	HIST1H4C	Endothelial cells CD36
1302	TNFRSF1B	Endothelial cells CD36
1303	ACAP2	Endothelial cells CD36
1304	TCEA1	Endothelial cells CD36
1305	XBP1	Endothelial cells CD36
1306	UQCC2	Endothelial cells CD36
1307	GALC	Endothelial cells CD36
1308	SERTAD1	Endothelial cells CD36
1309	PPM1F	Endothelial cells CD36
1310	DEFA5	Fibroblasts ADAMDEC1
1311	SPINK4	Fibroblasts ADAMDEC1
1312	TSPAN8	Fibroblasts ADAMDEC1
1313	TNC	Fibroblasts ADAMDEC1
1314	MT-ND3	Fibroblasts ADAMDEC1
1315	SERPINA1	Fibroblasts ADAMDEC1
1316	7SK-ENSG00000260682	Fibroblasts ADAMDEC1
1317	FCGBP	Fibroblasts ADAMDEC1
1318	GPX3	Fibroblasts ADAMDEC1
1319	INHBA	Fibroblasts ADAMDEC1
1320	RP11-731F5.2	Fibroblasts ADAMDEC1
1321	GPX2	Fibroblasts ADAMDEC1
1322	CHI3L1	Fibroblasts ADAMDEC1
1323	CXCL13	Fibroblasts ADAMDEC1
1324	JUNB	Fibroblasts ADAMDEC1
1325	MMP3	Fibroblasts ADAMDEC1
1326	APOE	Fibroblasts ADAMDEC1
1327	CCL8	Fibroblasts ADAMDEC1
1328	IGFBP7	Fibroblasts ADAMDEC1
1329	FOS	Fibroblasts ADAMDEC1
1330	CLU	Fibroblasts ADAMDEC1
1331	ZG16	Fibroblasts ADAMDEC1
1332	PRSS3	Fibroblasts ADAMDEC1
1333	TM4SF1	Fibroblasts ADAMDEC1
1334	ZFP36	Fibroblasts ADAMDEC1
1335	GSN	Fibroblasts ADAMDEC1
1336	RPL39	Fibroblasts ADAMDEC1
1337	SOD3	Fibroblasts ADAMDEC1
1338	HSPA6	Fibroblasts ADAMDEC1
1339	CYGB	Fibroblasts ADAMDEC1
1340	CTHRC1	Fibroblasts ADAMDEC1
1341	MFAP4	Fibroblasts ADAMDEC1
1342	MALAT1	Fibroblasts ADAMDEC1
1343	MUC2	Fibroblasts ADAMDEC1
1344	CLCA1	Fibroblasts ADAMDEC1
1345	CXCL12	Fibroblasts ADAMDEC1
1346	THBS2	Fibroblasts ADAMDEC1
1347	HSP90AA1	Fibroblasts ADAMDEC1
1348	PROCR	Fibroblasts ADAMDEC1
1349	MT-CO2	Fibroblasts ADAMDEC1
1350	SMIM22	Fibroblasts ADAMDEC1
1351	RETNLB	Fibroblasts ADAMDEC1
1352	WNT2	Fibroblasts ADAMDEC1
1353	SSR4	Fibroblasts ADAMDEC1
1354	FABP4	Fibroblasts ADAMDEC1
1355	MMP1	Fibroblasts ADAMDEC1
1356	MTRNR2L10	Fibroblasts ADAMDEC1
1357	ZFAND2A	Fibroblasts ADAMDEC1
1358	TPT1	Fibroblasts ADAMDEC1
1359	RPL37	Fibroblasts ADAMDEC1
1360	IGFBP5	Fibroblasts ADAMDEC1
1361	MT-ATP6	Fibroblasts ADAMDEC1
1362	CNBP	Fibroblasts ADAMDEC1
1363	FXYD3	Fibroblasts ADAMDEC1
1364	TXNIP	Fibroblasts ADAMDEC1
1365	PTN	Fibroblasts ADAMDEC1
1366	TMEM176B	Fibroblasts ADAMDEC1
1367	PLA2G2A	Fibroblasts ADAMDEC1
1368	RBP1	Fibroblasts ADAMDEC1
1369	ASPN	Fibroblasts ADAMDEC1
1370	TNFRSF11B	Fibroblasts ADAMDEC1
1371	GADD45B	Fibroblasts ADAMDEC1
1372	ABCA8	Fibroblasts ADAMDEC1
1373	CTSC	Fibroblasts ADAMDEC1
1374	A2M	Fibroblasts ADAMDEC1
1375	EPCAM	Fibroblasts ADAMDEC1
1376	POSTN	Fibroblasts ADAMDEC1
1377	TCF21	Fibroblasts ADAMDEC1
1378	TMEM176A	Fibroblasts ADAMDEC1
1379	TFF1	Fibroblasts ADAMDEC1
1380	GALNT5	Fibroblasts ADAMDEC1
1381	DEFA6	Fibroblasts ADAMDEC1
1382	KIAA1217	Fibroblasts ADAMDEC1
1383	MTRNR2L8	Fibroblasts ADAMDEC1
1384	ST6GALNAC1	Fibroblasts ADAMDEC1
1385	DERL3	Fibroblasts ADAMDEC1
1386	CIRBP	Fibroblasts ADAMDEC1
1387	RPLP1	Fibroblasts ADAMDEC1
1388	MZB1	Fibroblasts ADAMDEC1
1389	CA12	Fibroblasts ADAMDEC1
1390	ID3	Fibroblasts ADAMDEC1
1391	MT-ND4L	Fibroblasts ADAMDEC1
1392	RPL31	Fibroblasts ADAMDEC1
1393	COL12A1	Fibroblasts ADAMDEC1
1394	SOCS3	Fibroblasts ADAMDEC1
1395	CCL13	Fibroblasts ADAMDEC1
1396	RPS2	Fibroblasts ADAMDEC1
1397	JUN	Fibroblasts ADAMDEC1
1398	NPC2	Fibroblasts ADAMDEC1
1399	CPXM1	Fibroblasts ADAMDEC1
1400	ZFP36L1	Fibroblasts ADAMDEC1
1401	IGSF3	Fibroblasts ADAMDEC1
1402	IL24	Fibroblasts ADAMDEC1
1403	MYRIP	Fibroblasts ADAMDEC1
1404	KCNAB1	Fibroblasts ADAMDEC1
1405	HIST1H1B	Fibroblasts ADAMDEC1
1406	ST7-OT4	Fibroblasts ADAMDEC1
1407	SLC6A14	Fibroblasts ADAMDEC1
1408	DMBT1	Fibroblasts ADAMDEC1
1409	FOXA1	Fibroblasts ADAMDEC1
1410	TPSG1	Fibroblasts ADAMDEC1
1411	SIRPB1	Fibroblasts ADAMDEC1
1412	C19orf77	Fibroblasts ADAMDEC1
1413	XIRP1	Fibroblasts ADAMDEC1
1414	AJ006998.2	Fibroblasts ADAMDEC1
1415	H3F3B	Fibroblasts ADAMDEC1
1416	MT-ND4	Fibroblasts ADAMDEC1
1417	RPL7	Fibroblasts ADAMDEC1
1418	XIST	Fibroblasts ADAMDEC1
1419	ASS1	Fibroblasts ADAMDEC1
1420	TSC22D3	Fibroblasts ADAMDEC1
1421	DCN	Fibroblasts ADAMDEC1
1422	REG1A	Fibroblasts ADAMDEC1
1423	STC1	Fibroblasts ADAMDEC1
1424	PRR15L	Fibroblasts ADAMDEC1
1425	CXCL14	Fibroblasts ADAMDEC1
1426	SEPP1	Fibroblasts ADAMDEC1
1427	MATN2	Fibroblasts ADAMDEC1
1428	LSP1	Fibroblasts ADAMDEC1
1429	MT-CO3	Fibroblasts ADAMDEC1
1430	KRT19	Fibroblasts ADAMDEC1
1431	IFITM3	Fibroblasts ADAMDEC1
1432	CEBPD	Fibroblasts ADAMDEC1
1433	HAAO	Fibroblasts ADAMDEC1
1434	TFF3	Fibroblasts ADAMDEC1
1435	CSGALNACT1	Fibroblasts ADAMDEC1
1436	S100A8	Fibroblasts ADAMDEC1
1437	RAB39B	Fibroblasts ADAMDEC1
1438	TFAP2C	Fibroblasts ADAMDEC1
1439	B3GNT3	Fibroblasts ADAMDEC1
1440	TIMP1	Fibroblasts ADAMDEC1
1441	GSTM3	Fibroblasts ADAMDEC1
1442	PPP1R14A	Fibroblasts ADAMDEC1
1443	CTC-425F1.4	Fibroblasts ADAMDEC1
1444	FABP5	Fibroblasts ADAMDEC1
1445	APOC1	Fibroblasts ADAMDEC1
1446	RPL15	Fibroblasts ADAMDEC1
1447	ISCU	Fibroblasts ADAMDEC1
1448	AGR2	Fibroblasts ADAMDEC1
1449	IER2	Fibroblasts ADAMDEC1
1450	RPL28	Fibroblasts ADAMDEC1
1451	COL1A2	Fibroblasts ADAMDEC1
1452	LGALS4	Fibroblasts ADAMDEC1
1453	COL6A3	Fibroblasts ADAMDEC1
1454	C6orf48	Fibroblasts ADAMDEC1
1455	RP11-841O20.2	Fibroblasts ADAMDEC1
1456	STMN2	Fibroblasts ADAMDEC1
1457	RPL37A	Fibroblasts ADAMDEC1
1458	PLAC9	Fibroblasts ADAMDEC1
1459	CCL2	Fibroblasts ADAMDEC1
1460	LY6E	Fibroblasts ADAMDEC1
1461	SEMA3A	Fibroblasts ADAMDEC1
1462	ANAPC16	Fibroblasts ADAMDEC1
1463	GSTT1	Fibroblasts ADAMDEC1
1464	RPS24	Fibroblasts ADAMDEC1
1465	DKK3	Fibroblasts ADAMDEC1
1466	BSG	Fibroblasts ADAMDEC1
1467	CAV1	Fibroblasts ADAMDEC1
1468	PTPN22	Fibroblasts ADAMDEC1
1469	HNF4A	Fibroblasts ADAMDEC1
1470	COL1A1	Fibroblasts ADAMDEC1
1471	ANKRD28	Fibroblasts ADAMDEC1
1472	PLAT	Fibroblasts ADAMDEC1
1473	NFKBIA	Fibroblasts ADAMDEC1
1474	RP11-167N5.5	Fibroblasts ADAMDEC1
1475	VAMP8	Fibroblasts ADAMDEC1
1476	RPS4Y1	Fibroblasts ADAMDEC1
1477	PPAP2B	Fibroblasts ADAMDEC1
1478	EGR1	Fibroblasts ADAMDEC1
1479	NFATC2	Fibroblasts ADAMDEC1
1480	CHI3L2	Fibroblasts ADAMDEC1
1481	RP4-625H18.2	Fibroblasts ADAMDEC1
1482	SCPEP1	Fibroblasts ADAMDEC1
1483	GLUL	Fibroblasts ADAMDEC1
1484	TNFRSF12A	Fibroblasts ADAMDEC1
1485	LTF	Fibroblasts ADAMDEC1
1486	GCNT1	Fibroblasts ADAMDEC1
1487	KLRC2	Fibroblasts ADAMDEC1
1488	SMOC1	Fibroblasts ADAMDEC1
1489	LINC00528	Fibroblasts ADAMDEC1
1490	B3GALT5	Fibroblasts ADAMDEC1
1491	SBSN	Fibroblasts ADAMDEC1
1492	MEOX1	Fibroblasts ADAMDEC1
1493	HAS1	Fibroblasts ADAMDEC1
1494	MELK	Fibroblasts ADAMDEC1
1495	ACP5	Fibroblasts ADAMDEC1
1496	CD99	Fibroblasts ADAMDEC1
1497	NUPR1	Fibroblasts ADAMDEC1
1498	CD55	Fibroblasts ADAMDEC1
1499	SCARA5	Fibroblasts ADAMDEC1
1500	CYR61	Fibroblasts ADAMDEC1
1501	CCL26	Fibroblasts ADAMDEC1
1502	TPSAB1	Fibroblasts ADAMDEC1
1503	RPS11	Fibroblasts ADAMDEC1
1504	ADAMDEC1	Fibroblasts ADAMDEC1
1505	TFPI2	Fibroblasts ADAMDEC1
1506	CTSD	Fibroblasts ADAMDEC1
1507	FXYD6	Fibroblasts ADAMDEC1
1508	FAM211A	Fibroblasts ADAMDEC1
1509	ADH1B	Fibroblasts ADAMDEC1
1510	TSPAN4	Fibroblasts ADAMDEC1
1511	MUC13	Fibroblasts ADAMDEC1
1512	CEACAM5	Fibroblasts ADAMDEC1
1513	IFITM1	Fibroblasts ADAMDEC1
1514	PFN1	Fibroblasts ADAMDEC1
1515	IFITM2	Fibroblasts ADAMDEC1
1516	RPS29	Fibroblasts ADAMDEC1
1517	LTBP1	Fibroblasts ADAMDEC1
1518	LGMN	Fibroblasts ADAMDEC1
1519	PPAP2A	Fibroblasts ADAMDEC1
1520	MFGE8	Fibroblasts ADAMDEC1
1521	SAP18	Fibroblasts ADAMDEC1
1522	BRK1	Fibroblasts ADAMDEC1
1523	CCL18	Fibroblasts ADAMDEC1
1524	NDUFA4L2	Fibroblasts ADAMDEC1
1525	SPRY1	Fibroblasts ADAMDEC1
1526	TMED9	Fibroblasts ADAMDEC1
1527	PDK4	Fibroblasts ADAMDEC1
1528	TRPA1	Fibroblasts ADAMDEC1
1529	HSPH1	Fibroblasts ADAMDEC1
1530	EGFL6	Fibroblasts ADAMDEC1
1531	OLFML2B	Fibroblasts ADAMDEC1
1532	WFDC1	Fibroblasts ADAMDEC1
1533	RAB27B	Fibroblasts ADAMDEC1
1534	PPP1R14B	Fibroblasts ADAMDEC1
1535	SNHG7	Fibroblasts ADAMDEC1
1536	BTF3	Fibroblasts ADAMDEC1
1537	BTG1	Fibroblasts ADAMDEC1
1538	RARRES2	Fibroblasts ADAMDEC1
1539	VSIG2	Fibroblasts ADAMDEC1
1540	C1S	Fibroblasts ADAMDEC1
1541	SPINK1	Fibroblasts ADAMDEC1
1542	ATP5E	Fibroblasts ADAMDEC1
1543	RPL17	Fibroblasts ADAMDEC1
1544	TSHZ2	Fibroblasts ADAMDEC1
1545	BICD1	Fibroblasts ADAMDEC1
1546	S100A6	Fibroblasts ADAMDEC1
1547	PRRX1	Fibroblasts ADAMDEC1
1548	RP11-294J22.6	Fibroblasts ADAMDEC1
1549	FILIP1L	Fibroblasts ADAMDEC1
1550	LAPTM4A	Fibroblasts ADAMDEC1
1551	FOSB	Fibroblasts ADAMDEC1
1552	ANGPTL4	Fibroblasts ADAMDEC1
1553	FBLN5	Fibroblasts ADAMDEC1
1554	SGCE	Fibroblasts ADAMDEC1
1555	S100A10	Fibroblasts ADAMDEC1
1556	LGALS3BP	Fibroblasts ADAMDEC1
1557	GGT5	Fibroblasts ADAMDEC1
1558	RP11-384K6.6	Fibroblasts ADAMDEC1
1559	F2RL2	Fibroblasts ADAMDEC1
1560	BTNL3	Fibroblasts ADAMDEC1
1561	RP1-93H18.7	Fibroblasts ADAMDEC1
1562	MIR1302-9	Fibroblasts ADAMDEC1
1563	C2CD4B	Fibroblasts ADAMDEC1
1564	GIPC2	Fibroblasts ADAMDEC1
1565	LYPD8	Fibroblasts ADAMDEC1
1566	METTL7B	Fibroblasts ADAMDEC1
1567	RP11-285J16.1	Fibroblasts ADAMDEC1
1568	ADAMTS3	Fibroblasts ADAMDEC1
1569	HIST1H1A	Fibroblasts ADAMDEC1
1570	LINC00578	Fibroblasts ADAMDEC1
1571	URAD	Fibroblasts ADAMDEC1
1572	SLC9A3R2	Fibroblasts ADAMDEC1
1573	COL3A1	Fibroblasts ADAMDEC1
1574	SRPX	Fibroblasts ADAMDEC1
1575	BMP4	Fibroblasts ADAMDEC1
1576	LINC01082	Fibroblasts ADAMDEC1
1577	EIF4A2	Fibroblasts ADAMDEC1
1578	LETM1	Fibroblasts ADAMDEC1
1579	PPP1R15A	Fibroblasts ADAMDEC1
1580	MUC1	Fibroblasts ADAMDEC1
1581	GUCY1A3	Fibroblasts ADAMDEC1
1582	MXRA8	Fibroblasts ADAMDEC1
1583	SERPING1	Fibroblasts ADAMDEC1
1584	CAPZA1	Fibroblasts ADAMDEC1
1585	AGR3	Fibroblasts ADAMDEC1
1586	C2orf82	Fibroblasts ADAMDEC1
1587	HNRNPA1	Fibroblasts ADAMDEC1
1588	ZFP36L2	Fibroblasts ADAMDEC1
1589	PPP2R1A	Fibroblasts ADAMDEC1
1590	CLEC14A	Fibroblasts ADAMDEC1
1591	MTCH1	Fibroblasts ADAMDEC1
1592	CCL11	Fibroblasts ADAMDEC1
1593	COX6A1	Fibroblasts ADAMDEC1
1594	BDKRB2	Fibroblasts ADAMDEC1
1595	PIM2	Fibroblasts ADAMDEC1
1596	CREG1	Fibroblasts ADAMDEC1
1597	RHOB	Fibroblasts ADAMDEC1
1598	POLR2E	Fibroblasts ADAMDEC1
1599	EIF3F	Fibroblasts ADAMDEC1
1600	TMEM179B	Fibroblasts ADAMDEC1
1601	SOX4	Fibroblasts ADAMDEC1
1602	SGK1	Fibroblasts ADAMDEC1
1603	HAPLN1	Fibroblasts ADAMDEC1
1604	RPL36A	Fibroblasts ADAMDEC1
1605	RP11-489E7.4	Fibroblasts ADAMDEC1
1606	B4GALT1	Fibroblasts ADAMDEC1
1607	CTNNB1	Fibroblasts ADAMDEC1
1608	DUSP1	Fibroblasts ADAMDEC1
1609	STEAP1	Fibroblasts ADAMDEC1
1610	CDIPT	Fibroblasts ADAMDEC1
1611	ZBED6	Fibroblasts ADAMDEC1
1612	C19orf43	Fibroblasts ADAMDEC1
1613	ID2	Fibroblasts ADAMDEC1
1614	NR1D2	Fibroblasts ADAMDEC1
1615	ADIRF	Fibroblasts ADAMDEC1
1616	FHL2	Fibroblasts ADAMDEC1
1617	ATP5G2	Fibroblasts ADAMDEC1
1618	OS9	Fibroblasts ADAMDEC1
1619	GSTM5	Fibroblasts ADAMDEC1
1620	HNRNPH1	Fibroblasts ADAMDEC1
1621	TMEM158	Fibroblasts ADAMDEC1
1622	RBPMS	Fibroblasts ADAMDEC1
1623	SPINT2	Fibroblasts ADAMDEC1
1624	TIMP3	Fibroblasts ADAMDEC1
1625	COX4I1	Fibroblasts ADAMDEC1
1626	SMDT1	Fibroblasts ADAMDEC1
1627	COL8A1	Fibroblasts ADAMDEC1
1628	DAAM1	Fibroblasts ADAMDEC1
1629	RPS6KA1	Fibroblasts ADAMDEC1
1630	IQGAP2	Fibroblasts ADAMDEC1
1631	TMEM98	Fibroblasts ADAMDEC1
1632	HEBP1	Fibroblasts ADAMDEC1
1633	PDGFRB	Fibroblasts ADAMDEC1
1634	AKR1B1	Fibroblasts ADAMDEC1
1635	CCNL1	Fibroblasts ADAMDEC1
1636	GMFG	Fibroblasts ADAMDEC1
1637	BATF3	Fibroblasts ADAMDEC1
1638	IL8	Fibroblasts ADAMDEC1
1639	IL11	Fibroblasts ADAMDEC1
1640	COL4A1	Fibroblasts ADAMDEC1
1641	VAMP5	Fibroblasts ADAMDEC1
1642	MRPL32	Fibroblasts ADAMDEC1
1643	UBXN1	Fibroblasts ADAMDEC1
1644	EPS8L1	Fibroblasts ADAMDEC1
1645	FMNL3	Fibroblasts ADAMDEC1
1646	SRSF7	Fibroblasts ADAMDEC1
1647	CBR1	Fibroblasts ADAMDEC1
1648	AC009501.4	Fibroblasts ADAMDEC1
1649	PERP	Fibroblasts ADAMDEC1
1650	NDN	Fibroblasts ADAMDEC1
1651	HOPX	Fibroblasts ADAMDEC1
1652	ZC3H12D	Fibroblasts ADAMDEC1
1653	CKMT1A	Fibroblasts ADAMDEC1
1654	GCNT3	Fibroblasts ADAMDEC1
1655	CRB3	Fibroblasts ADAMDEC1
1656	LRRC73	Fibroblasts ADAMDEC1
1657	SERPINB6	Fibroblasts ADAMDEC1
1658	SLC51B	Fibroblasts ADAMDEC1
1659	PTGDR	Fibroblasts ADAMDEC1
1660	PRSS8	Fibroblasts ADAMDEC1
1661	TCTEX1D4	Fibroblasts ADAMDEC1
1662	MYB	Fibroblasts ADAMDEC1
1663	MYO1A	Fibroblasts ADAMDEC1
1664	DNAJA4	Fibroblasts ADAMDEC1
1665	HES1	Fibroblasts ADAMDEC1
1666	PGK1	Fibroblasts ADAMDEC1
1667	PHGR1	Fibroblasts ADAMDEC1
1668	FDCSP	Fibroblasts ADAMDEC1
1669	HMOX1	Fibroblasts ADAMDEC1
1670	NTAN1	Fibroblasts ADAMDEC1
1671	FKBP8	Fibroblasts ADAMDEC1
1672	ITGA6	Fibroblasts ADAMDEC1
1673	TNFAIP8	Fibroblasts ADAMDEC1
1674	ADI1	Fibroblasts ADAMDEC1
1675	CYB5R3	Fibroblasts ADAMDEC1
1676	NCS1	Fibroblasts ADAMDEC1
1677	NGFRAP1	Fibroblasts ADAMDEC1
1678	CARD16	Fibroblasts ADAMDEC1
1679	SGCD	Fibroblasts ADAMDEC1
1680	LINC00152	Fibroblasts ADAMDEC1
1681	DHRS7	Fibroblasts ADAMDEC1
1682	PRNP	Fibroblasts ADAMDEC1
1683	LUM	Fibroblasts ADAMDEC1
1684	EMC4	Fibroblasts ADAMDEC1
1685	C10orf54	Fibroblasts ADAMDEC1
1686	PTGER2	Fibroblasts ADAMDEC1
1687	RAB5C	Fibroblasts ADAMDEC1
1688	TOR1AIP2	Fibroblasts ADAMDEC1
1689	MT-ND2	Fibroblasts ADAMDEC1
1690	SDF4	Fibroblasts ADAMDEC1
1691	DDIT4	Fibroblasts ADAMDEC1
1692	TBCB	Fibroblasts ADAMDEC1
1693	POLR2J3	Fibroblasts ADAMDEC1
1694	PTGDS	Fibroblasts ADAMDEC1
1695	S100A9	Fibroblasts ADAMDEC1
1696	KLF4	Fibroblasts ADAMDEC1
1697	ZDHHC2	Fibroblasts ADAMDEC1
1698	OLFM4	Fibroblasts ADAMDEC1
1699	ENG	Fibroblasts ADAMDEC1
1700	MARCKS	Fibroblasts ADAMDEC1
1701	LTBP4	Fibroblasts ADAMDEC1
1702	BST2	Fibroblasts ADAMDEC1
1703	MAP1LC3A	Fibroblasts ADAMDEC1
1704	ANGPTL2	Fibroblasts ADAMDEC1
1705	EPB41L4A-AS1	Fibroblasts ADAMDEC1
1706	EHD2	Fibroblasts ADAMDEC1
1707	STEAP2	Fibroblasts ADAMDEC1
1708	CSNK2B	Fibroblasts ADAMDEC1
1709	VKORC1	Fibroblasts ADAMDEC1
1710	PLAU	Fibroblasts ADAMDEC1
1711	EMP2	Fibroblasts ADAMDEC1
1712	PRR13	Fibroblasts ADAMDEC1
1713	BDKRB1	Fibroblasts ADAMDEC1
1714	ZNF503	Fibroblasts ADAMDEC1
1715	PKIG	Fibroblasts ADAMDEC1
1716	FKBP11	Fibroblasts ADAMDEC1
1717	CTC-276P9.1	Fibroblasts ADAMDEC1
1718	EPHX1	Fibroblasts ADAMDEC1
1719	RP11-435B5.4	Fibroblasts ADAMDEC1
1720	RP11-513I15.6	Fibroblasts ADAMDEC1
1721	FAP	Fibroblasts ADAMDEC1
1722	SPINK4	Myofibroblasts HHIP NPNT
1723	LCN2	Myofibroblasts HHIP NPNT
1724	PI3	Myofibroblasts HHIP NPNT
1725	TSPAN8	Myofibroblasts HHIP NPNT
1726	DUOX2	Myofibroblasts HHIP NPNT
1727	PLA2G2A	Myofibroblasts HHIP NPNT
1728	SMIM22	Myofibroblasts HHIP NPNT
1729	AGR2	Myofibroblasts HHIP NPNT
1730	REG4	Myofibroblasts HHIP NPNT
1731	REG3A	Myofibroblasts HHIP NPNT
1732	S100P	Myofibroblasts HHIP NPNT
1733	DEFA5	Myofibroblasts HHIP NPNT
1734	MUC5B	Myofibroblasts HHIP NPNT
1735	GPX2	Myofibroblasts HHIP NPNT
1736	DUOXA2	Myofibroblasts HHIP NPNT
1737	TFF1	Myofibroblasts HHIP NPNT
1738	KRT19	Myofibroblasts HHIP NPNT
1739	C15orf48	Myofibroblasts HHIP NPNT
1740	ATP1B1	Myofibroblasts HHIP NPNT
1741	C19orf33	Myofibroblasts HHIP NPNT
1742	FABP1	Myofibroblasts HHIP NPNT
1743	REG1A	Myofibroblasts HHIP NPNT
1744	IL7R	Myofibroblasts HHIP NPNT
1745	INHBA	Myofibroblasts HHIP NPNT
1746	PRSS8	Myofibroblasts HHIP NPNT
1747	TFF3	Myofibroblasts HHIP NPNT
1748	CDA	Myofibroblasts HHIP NPNT
1749	PDZK1IP1	Myofibroblasts HHIP NPNT
1750	S100A8	Myofibroblasts HHIP NPNT
1751	DMBT1	Myofibroblasts HHIP NPNT
1752	SAA1	Myofibroblasts HHIP NPNT
1753	CDX2	Myofibroblasts HHIP NPNT
1754	SERPINA1	Myofibroblasts HHIP NPNT
1755	CCDC64B	Myofibroblasts HHIP NPNT
1756	CEACAM6	Myofibroblasts HHIP NPNT
1757	ZG16	Myofibroblasts HHIP NPNT
1758	FXYD3	Myofibroblasts HHIP NPNT
1759	PHGR1	Myofibroblasts HHIP NPNT
1760	FAM3D	Myofibroblasts HHIP NPNT
1761	CEACAM5	Myofibroblasts HHIP NPNT
1762	BIK	Myofibroblasts HHIP NPNT
1763	OLFM4	Myofibroblasts HHIP NPNT
1764	CA4	Myofibroblasts HHIP NPNT
1765	LSM14B	Myofibroblasts HHIP NPNT
1766	KRT18	Myofibroblasts HHIP NPNT
1767	TMSB15A	Myofibroblasts HHIP NPNT
1768	FCGBP	Myofibroblasts HHIP NPNT
1769	TUBA4A	Myofibroblasts HHIP NPNT
1770	SPINK1	Myofibroblasts HHIP NPNT
1771	KRT8	Myofibroblasts HHIP NPNT
1772	ST6GALNAC1	Myofibroblasts HHIP NPNT
1773	MUC13	Myofibroblasts HHIP NPNT
1774	ELMO3	Myofibroblasts HHIP NPNT
1775	LEFTY1	Myofibroblasts HHIP NPNT
1776	SLPI	Myofibroblasts HHIP NPNT
1777	LGALS4	Myofibroblasts HHIP NPNT
1778	VAMP8	Myofibroblasts HHIP NPNT
1779	SFN	Myofibroblasts HHIP NPNT
1780	BGN	Myofibroblasts HHIP NPNT
1781	RP11-206L10.3	Myofibroblasts HHIP NPNT
1782	RBP7	Myofibroblasts HHIP NPNT
1783	RP4-635E18.6	Myofibroblasts HHIP NPNT
1784	TMEM125	Myofibroblasts HHIP NPNT
1785	KIF2C	Myofibroblasts HHIP NPNT
1786	SAMD13	Myofibroblasts HHIP NPNT
1787	CLCA4	Myofibroblasts HHIP NPNT
1788	CHI3L2	Myofibroblasts HHIP NPNT
1789	ITLN1	Myofibroblasts HHIP NPNT
1790	GPA33	Myofibroblasts HHIP NPNT
1791	C4BPB	Myofibroblasts HHIP NPNT
1792	KCNK12	Myofibroblasts HHIP NPNT
1793	LINC00309	Myofibroblasts HHIP NPNT
1794	PROM2	Myofibroblasts HHIP NPNT
1795	MYO7B	Myofibroblasts HHIP NPNT
1796	FBXL2	Myofibroblasts HHIP NPNT
1797	CNTN3	Myofibroblasts HHIP NPNT
1798	HHLA2	Myofibroblasts HHIP NPNT
1799	CD96	Myofibroblasts HHIP NPNT
1800	HGD	Myofibroblasts HHIP NPNT
1801	PLS1	Myofibroblasts HHIP NPNT
1802	PPARGC1A	Myofibroblasts HHIP NPNT
1803	SEL1L3	Myofibroblasts HHIP NPNT
1804	NIPAL1	Myofibroblasts HHIP NPNT
1805	TRIM61	Myofibroblasts HHIP NPNT
1806	CCL28	Myofibroblasts HHIP NPNT
1807	TMEM171	Myofibroblasts HHIP NPNT
1808	CTC-487M23.5	Myofibroblasts HHIP NPNT
1809	AC009014.3	Myofibroblasts HHIP NPNT
1810	SPINK5	Myofibroblasts HHIP NPNT
1811	ADTRP	Myofibroblasts HHIP NPNT
1812	RP3-500L14.2	Myofibroblasts HHIP NPNT
1813	HIST1H2BF	Myofibroblasts HHIP NPNT
1814	TREM1	Myofibroblasts HHIP NPNT
1815	RP11-462G2.1	Myofibroblasts HHIP NPNT
1816	CTB-119C2.1	Myofibroblasts HHIP NPNT
1817	EGFL6	Myofibroblasts HHIP NPNT
1818	SLC38A5	Myofibroblasts HHIP NPNT
1819	ZBTB33	Myofibroblasts HHIP NPNT
1820	DEFA6	Myofibroblasts HHIP NPNT
1821	Y-RNA	Myofibroblasts HHIP NPNT
1822	CDH17	Myofibroblasts HHIP NPNT
1823	ESRP1	Myofibroblasts HHIP NPNT
1824	C8orf37	Myofibroblasts HHIP NPNT
1825	RP11-158K1.3	Myofibroblasts HHIP NPNT
1826	SCXA	Myofibroblasts HHIP NPNT
1827	IGFBPL1	Myofibroblasts HHIP NPNT
1828	GDA	Myofibroblasts HHIP NPNT
1829	RP11-522I20.3	Myofibroblasts HHIP NPNT
1830	ZNF169	Myofibroblasts HHIP NPNT
1831	FAM78A	Myofibroblasts HHIP NPNT
1832	C9orf116	Myofibroblasts HHIP NPNT
1833	LRRC26	Myofibroblasts HHIP NPNT
1834	RP11-57G10.8	Myofibroblasts HHIP NPNT
1835	TTC18	Myofibroblasts HHIP NPNT
1836	HBD	Myofibroblasts HHIP NPNT
1837	TRIM6	Myofibroblasts HHIP NPNT
1838	STK33	Myofibroblasts HHIP NPNT
1839	ANO5	Myofibroblasts HHIP NPNT
1840	BBS1	Myofibroblasts HHIP NPNT
1841	GAL	Myofibroblasts HHIP NPNT
1842	MYEOV	Myofibroblasts HHIP NPNT
1843	CXCR5	Myofibroblasts HHIP NPNT
1844	U47924.27	Myofibroblasts HHIP NPNT
1845	DEPDC4	Myofibroblasts HHIP NPNT
1846	RP11-349K16.1	Myofibroblasts HHIP NPNT
1847	TNFSF11	Myofibroblasts HHIP NPNT
1848	CLDN10	Myofibroblasts HHIP NPNT
1849	LIG4	Myofibroblasts HHIP NPNT
1850	RP11-671J11.6	Myofibroblasts HHIP NPNT
1851	DUOX1	Myofibroblasts HHIP NPNT
1852	CCNB2	Myofibroblasts HHIP NPNT
1853	ZG16B	Myofibroblasts HHIP NPNT
1854	RP11-27M24.1	Myofibroblasts HHIP NPNT
1855	PLA2G10	Myofibroblasts HHIP NPNT
1856	RP11-21M24.2	Myofibroblasts HHIP NPNT
1857	CHP2	Myofibroblasts HHIP NPNT
1858	PRKCB	Myofibroblasts HHIP NPNT
1859	SEZ6L2	Myofibroblasts HHIP NPNT
1860	ESRP2	Myofibroblasts HHIP NPNT
1861	CDT1	Myofibroblasts HHIP NPNT
1862	GGT6	Myofibroblasts HHIP NPNT
1863	NOS2	Myofibroblasts HHIP NPNT
1864	RP11-354P11.3	Myofibroblasts HHIP NPNT
1865	CCL18	Myofibroblasts HHIP NPNT
1866	RP11-94L15.2	Myofibroblasts HHIP NPNT
1867	KRT20	Myofibroblasts HHIP NPNT
1868	AC003102.3	Myofibroblasts HHIP NPNT
1869	QRICH2	Myofibroblasts HHIP NPNT
1870	AC144831.1	Myofibroblasts HHIP NPNT
1871	GREB1L	Myofibroblasts HHIP NPNT
1872	SLC4A11	Myofibroblasts HHIP NPNT
1873	FERMT1	Myofibroblasts HHIP NPNT
1874	RP4-564F22.5	Myofibroblasts HHIP NPNT
1875	RP5-881L22.5	Myofibroblasts HHIP NPNT
1876	RP11-112L6.3	Myofibroblasts HHIP NPNT
1877	PPAP2C	Myofibroblasts HHIP NPNT
1878	TJP3	Myofibroblasts HHIP NPNT
1879	IL27RA	Myofibroblasts HHIP NPNT
1880	PGLYRP2	Myofibroblasts HHIP NPNT
1881	MAG	Myofibroblasts HHIP NPNT
1882	SPTBN4	Myofibroblasts HHIP NPNT
1883	CEACAM7	Myofibroblasts HHIP NPNT
1884	PRRG2	Myofibroblasts HHIP NPNT
1885	CTD-2245F17.3	Myofibroblasts HHIP NPNT
1886	ZNF813	Myofibroblasts HHIP NPNT
1887	C22orf15	Myofibroblasts HHIP NPNT
1888	FAM3B	Myofibroblasts HHIP NPNT
1889	RP3-465N24.6	Myofibroblasts HHIP NPNT
1890	TPRXL	Myofibroblasts HHIP NPNT
1891	POPDC3	Myofibroblasts HHIP NPNT
1892	WBSCR17	Myofibroblasts HHIP NPNT
1893	CTB-193M12.1	Myofibroblasts HHIP NPNT
1894	ADAMTS16	Myofibroblasts HHIP NPNT
1895	SBSN	Myofibroblasts HHIP NPNT
1896	AOC1	Myofibroblasts HHIP NPNT
1897	TSPAN1	Myofibroblasts HHIP NPNT
1898	TTC13	Myofibroblasts HHIP NPNT
1899	GZMA	Myofibroblasts HHIP NPNT
1900	MCM9	Myofibroblasts HHIP NPNT
1901	KLHDC1	Myofibroblasts HHIP NPNT
1902	TPSAB1	Myofibroblasts HHIP NPNT
1903	SPATA2	Myofibroblasts HHIP NPNT
1904	RASL11B	Myofibroblasts HHIP NPNT
1905	PDPN	Myofibroblasts HHIP NPNT
1906	SLC39A8	Myofibroblasts HHIP NPNT
1907	HOXA10-AS	Myofibroblasts HHIP NPNT
1908	RNF113A	Myofibroblasts HHIP NPNT
1909	STRN3	Myofibroblasts HHIP NPNT
1910	TRAPPC10	Myofibroblasts HHIP NPNT
1911	SERINC2	Myofibroblasts HHIP NPNT
1912	HMGA1	Myofibroblasts HHIP NPNT
1913	ASS1	Myofibroblasts HHIP NPNT
1914	PRSS23	Myofibroblasts HHIP NPNT
1915	SLC35D1	Myofibroblasts HHIP NPNT
1916	HP1BP3	Myofibroblasts HHIP NPNT
1917	HK1	Myofibroblasts HHIP NPNT
1918	LOXL2	Myofibroblasts HHIP NPNT
1919	AGT	Myofibroblasts HHIP NPNT
1920	SLC35B4	Myofibroblasts HHIP NPNT
1921	USP18	Myofibroblasts HHIP NPNT
1922	2007-03-01	Myofibroblasts HHIP NPNT
1923	LYNX1	Myofibroblasts HHIP NPNT
1924	TRIAP1	Myofibroblasts HHIP NPNT
1925	PPP1R21	Myofibroblasts HHIP NPNT
1926	KBTBD3	Myofibroblasts HHIP NPNT
1927	NEDD1	Myofibroblasts HHIP NPNT
1928	MIR4519	Myofibroblasts HHIP NPNT
1929	TSPAN8	Inflammatory fibroblasts IL11 CHI3L1
1930	SPINK4	Inflammatory fibroblasts IL11 CHI3L1
1931	LCN2	Inflammatory fibroblasts IL11 CHI3L1
1932	FCGBP	Inflammatory fibroblasts IL11 CHI3L1
1933	WNT5A	Inflammatory fibroblasts IL11 CHI3L1
1934	REG1A	Inflammatory fibroblasts IL11 CHI3L1
1935	MMP10	Inflammatory fibroblasts IL11 CHI3L1
1936	PI3	Inflammatory fibroblasts IL11 CHI3L1
1937	TFF1	Inflammatory fibroblasts IL11 CHI3L1
1938	PTGS1	Inflammatory fibroblasts IL11 CHI3L1
1939	C15orf48	Inflammatory fibroblasts IL11 CHI3L1
1940	CHI3L1	Inflammatory fibroblasts IL11 CHI3L1
1941	LINC00152	Inflammatory fibroblasts IL11 CHI3L1
1942	TNC	Inflammatory fibroblasts IL11 CHI3L1
1943	RN7SL1	Inflammatory fibroblasts IL11 CHI3L1
1944	PRSS23	Inflammatory fibroblasts IL11 CHI3L1
1945	FABP1	Inflammatory fibroblasts IL11 CHI3L1
1946	PDZK1IP1	Inflammatory fibroblasts IL11 CHI3L1
1947	RGS5	Inflammatory fibroblasts IL11 CHI3L1
1948	IL24	Inflammatory fibroblasts IL11 CHI3L1
1949	TGFB2	Inflammatory fibroblasts IL11 CHI3L1
1950	REG3A	Inflammatory fibroblasts IL11 CHI3L1
1951	ZNF770	Inflammatory fibroblasts IL11 CHI3L1
1952	RP11-626G11.3	Inflammatory fibroblasts IL11 CHI3L1
1953	RNASEK	Inflammatory fibroblasts IL11 CHI3L1
1954	CEACAM5	Inflammatory fibroblasts IL11 CHI3L1
1955	MAP3K7CL	Inflammatory fibroblasts IL11 CHI3L1
1956	PI15	Inflammatory fibroblasts IL11 CHI3L1
1957	MUC2	Inflammatory fibroblasts IL11 CHI3L1
1958	SLC39A14	Inflammatory fibroblasts IL11 CHI3L1
1959	HGF	Inflammatory fibroblasts IL11 CHI3L1
1960	KRT19	Inflammatory fibroblasts IL11 CHI3L1
1961	BATF3	Inflammatory fibroblasts IL11 CHI3L1
1962	SGK1	Inflammatory fibroblasts IL11 CHI3L1
1963	PIGR	Inflammatory fibroblasts IL11 CHI3L1
1964	EPCAM	Inflammatory fibroblasts IL11 CHI3L1
1965	MOB1A	Inflammatory fibroblasts IL11 CHI3L1
1966	KLHL5	Inflammatory fibroblasts IL11 CHI3L1
1967	MIR4435-1HG	Inflammatory fibroblasts IL11 CHI3L1
1968	TNFRSF11B	Inflammatory fibroblasts IL11 CHI3L1
1969	GLIS3	Inflammatory fibroblasts IL11 CHI3L1
1970	IL4R	Inflammatory fibroblasts IL11 CHI3L1
1971	MMP3	Inflammatory fibroblasts IL11 CHI3L1
1972	CHN1	Inflammatory fibroblasts IL11 CHI3L1
1973	HIF1A	Inflammatory fibroblasts IL11 CHI3L1
1974	DLC1	Inflammatory fibroblasts IL11 CHI3L1
1975	STK17B	Inflammatory fibroblasts IL11 CHI3L1
1976	OLFM4	Inflammatory fibroblasts IL11 CHI3L1
1977	GPR176	Inflammatory fibroblasts IL11 CHI3L1
1978	MT1F	Inflammatory fibroblasts IL11 CHI3L1
1979	CLDN7	Inflammatory fibroblasts IL11 CHI3L1
1980	CXCL1	Inflammatory fibroblasts IL11 CHI3L1
1981	S100A14	Inflammatory fibroblasts IL11 CHI3L1
1982	DNAJC3	Inflammatory fibroblasts IL11 CHI3L1
1983	SFN	Inflammatory fibroblasts IL11 CHI3L1
1984	CHI3L2	Inflammatory fibroblasts IL11 CHI3L1
1985	S100A8	Inflammatory fibroblasts IL11 CHI3L1
1986	FAIM3	Inflammatory fibroblasts IL11 CHI3L1
1987	CYP26B1	Inflammatory fibroblasts IL11 CHI3L1
1988	R3HDM1	Inflammatory fibroblasts IL11 CHI3L1
1989	MLPH	Inflammatory fibroblasts IL11 CHI3L1
1990	SLC26A6	Inflammatory fibroblasts IL11 CHI3L1
1991	MME	Inflammatory fibroblasts IL11 CHI3L1
1992	CXCL5	Inflammatory fibroblasts IL11 CHI3L1
1993	ADAMTS6	Inflammatory fibroblasts IL11 CHI3L1
1994	RASGRF2	Inflammatory fibroblasts IL11 CHI3L1
1995	STC1	Inflammatory fibroblasts IL11 CHI3L1
1996	SLC7A1	Inflammatory fibroblasts IL11 CHI3L1
1997	DUOXA2	Inflammatory fibroblasts IL11 CHI3L1
1998	SMIM22	Inflammatory fibroblasts IL11 CHI3L1
1999	SMCR5	Inflammatory fibroblasts IL11 CHI3L1
[truncated: 1,439 more rows]

## Sheet: Enrichmnet results immune ileum
ID	GeneRatio	BgRatio	pvalue	p.adjust	qvalue	geneID	Count	New cluster
Mature DCs	5/438	69/15335	0.0470891	0.943156	0.943156	DUSP1/NR4A2/XPC/PDE4B/NABP1	5	Cluster 1
Macrophages	3/438	51/15335	0.178137	0.943156	0.943156	FUCA1/DUSP1/CREM	3	Cluster 1
Macrophages LYVE1	9/438	223/15335	0.18899	0.943156	0.943156	ETS2/EGR1/DUSP1/NR4A2/CREM/PRDX1/RNF144B/NINJ1/TM2D1	9	Cluster 1
DC2 CD1D-	2/438	32/15335	0.232107	0.943156	0.943156	DUSP1/NR4A2	2	Cluster 1
Tregs	5/438	117/15335	0.242784	0.943156	0.943156	ETS1/CREM/BTG3/RPS27L/GBP5	5	Cluster 1
Macrophages PLA2G2D	1/438	11/15335	0.273025	0.943156	0.943156	CREM	1	Cluster 1
T cells CD4 IL17A	4/438	100/15335	0.319978	0.943156	0.943156	COX7A2L/ETS1/CASP1/RPS27	4	Cluster 1
NK cells KLRF1 CD3G-	1/438	17/15335	0.389139	0.943156	0.943156	RPS27	1	Cluster 1
DC2 CD1D	1/438	19/15335	0.423574	0.943156	0.943156	AXL	1	Cluster 1
T cells Naive CD4	2/438	52/15335	0.439846	0.943156	0.943156	ETS1/CREM	2	Cluster 1
Cycling cells	2/438	60/15335	0.514621	0.943156	0.943156	CAPZA1/RHOA	2	Cluster 1
Mast cells	8/438	283/15335	0.562123	0.943156	0.943156	HPGD/YBX3/RPS27/GTF2B/PRDX1/ANKRD37/STK17A/SERTAD1	8	Cluster 1
B cells AICDA LRMP	3/438	111/15335	0.618351	0.943156	0.943156	COX7A2L/SYK/STK17A	3	Cluster 1
DC1	5/438	187/15335	0.621682	0.943156	0.943156	EI24/EGR1/DUSP1/CAPZA1/NABP1	5	Cluster 1
T cells CD8	2/438	75/15335	0.635963	0.943156	0.943156	RPS27/NR4A2	2	Cluster 1
IELs ID3 ENTPD1	1/438	48/15335	0.751698	0.943156	0.943156	RPS27	1	Cluster 1
Macrophages CCL3 CCL4	2/438	94/15335	0.753974	0.943156	0.943156	AXL/RPS27	2	Cluster 1
T cells CD8 KLRG1	1/438	52/15335	0.778958	0.943156	0.943156	RPS27	1	Cluster 1
Plasma cells	1/438	59/15335	0.819674	0.943156	0.943156	CAPZA1	1	Cluster 1
Macrophages CXCL9 CXCL10	1/438	66/15335	0.852904	0.943156	0.943156	LY9	1	Cluster 1
T cells CD4 FOSB	1/438	71/15335	0.872828	0.943156	0.943156	ETS1	1	Cluster 1
T cells OGT	1/438	80/15335	0.90215	0.943156	0.943156	RPS27	1	Cluster 1
B cells	2/438	169/15335	0.956224	0.956224	0.956224	RPS27/GTF2B	2	Cluster 1
Macrophages LYVE1	19/703	223/15335	0.0070426	0.16198	0.155678	CD37/ETS2/EGR1/TNFRSF1A/DUSP1/RGS2/RPL35/NR4A2/NAMPT/S100A10/BTG1/CREM/PRDX1/HIF1A/RNF144B/NINJ1/DUSP23/TM2D1/HCST	19	Cluster 4
Tregs	10/703	117/15335	0.0423758	0.401948	0.386311	MT2A/MSN/GBP2/RPL35/S100A10/CREM/BTG3/RPS27L/APBB1IP/GBP5	10	Cluster 4
Plasma cells	6/703	59/15335	0.052428	0.401948	0.386311	TIMP1/MT2A/REG1A/CAPZA1/BTG1/TNFRSF17	6	Cluster 4
Macrophages	5/703	51/15335	0.0831936	0.441314	0.424146	FUCA1/DUSP1/RGS2/BTG1/CREM	5	Cluster 4
Mature DCs	6/703	69/15335	0.0959378	0.441314	0.424146	P2RY10/DUSP1/NR4A2/XPC/PDE4B/NABP1	6	Cluster 4
T cells CD4 IL17A	7/703	100/15335	0.174825	0.589974	0.567023	COX7A2L/MT2A/CASP1/RPS27/RPL35/CASP4/APBB1IP	7	Cluster 4
DC2 CD1D-	3/703	32/15335	0.179557	0.589974	0.567023	DUSP1/RGS2/NR4A2	3	Cluster 4
T cells Naive CD4	4/703	52/15335	0.214576	0.616905	0.592906	MT2A/RPL35/BTG1/CREM	4	Cluster 4
B cells	10/703	169/15335	0.24812	0.634085	0.609418	AIM2/CD55/S100A11/RPS27/RPL35/CASP4/S100A10/BTG1/GTF2B/APBB1IP	10	Cluster 4
IELs ID3 ENTPD1	3/703	48/15335	0.378706	0.650352	0.625052	RPS27/TNIP3/GPR55	3	Cluster 4
B cells AICDA LRMP	6/703	111/15335	0.399938	0.650352	0.625052	COX7A2L/CD37/SYK/S100A10/SPIB/STK17A	6	Cluster 4
Macrophages PLA2G2D	1/703	11/15335	0.403316	0.650352	0.625052	CREM	1	Cluster 4
T cells CD4 FOSB	4/703	71/15335	0.41108	0.650352	0.625052	MT2A/RPL35/S100A10/C16orf54	4	Cluster 4
Mast cells	14/703	283/15335	0.423876	0.650352	0.625052	FTH1/MT2A/HPGD/CD46/YBX3/MSN/RPS27/RPL35/VEGFB/GTF2B/PRDX1/ANKRD37/STK17A/SERTAD1	14	Cluster 4
T cells CD8 KLRG1	3/703	52/15335	0.428558	0.650352	0.625052	MT2A/RPS27/RPL35	3	Cluster 4
T cells CD8	4/703	75/15335	0.452419	0.650352	0.625052	MT2A/RPS27/NR4A2/S100A10	4	Cluster 4
Cycling cells	3/703	60/15335	0.523283	0.702591	0.675259	VEGFB/CAPZA1/RHOA	3	Cluster 4
NK cells KLRF1 CD3G-	1/703	17/15335	0.549854	0.702591	0.675259	RPS27	1	Cluster 4
DC2 CD1D	1/703	19/15335	0.590225	0.714483	0.686688	AXL	1	Cluster 4
DC1	7/703	187/15335	0.759406	0.873317	0.839344	EI24/EGR1/DUSP1/RGS2/CAPZA1/BTG1/NABP1	7	Cluster 4
Macrophages CCL3 CCL4	3/703	94/15335	0.811392	0.888668	0.854097	AXL/RPS27/RPL35	3	Cluster 4
T cells OGT	2/703	80/15335	0.887198	0.927525	0.891443	RPS27/RPL35	2	Cluster 4
Macrophages CXCL9 CXCL10	1/703	66/15335	0.955127	0.955127	0.917971	LY9	1	Cluster 4
Mature DCs	1991-04-01	69/15335	0.00074729	0.00896748	0.00550635	DUSP1/NR4A2/PDE4B/NABP1	4	Cluster 2
Macrophages LYVE1	1991-05-01	223/15335	0.0105196	0.0615595	0.0377997	ETS2/EGR1/DUSP1/NR4A2/CREM	5	Cluster 2
DC2 CD1D-	1991-02-01	32/15335	0.0153899	0.0615595	0.0377997	DUSP1/NR4A2	2	Cluster 2
Macrophages	1991-02-01	51/15335	0.0367984	0.0915011	0.0561849	DUSP1/CREM	2	Cluster 2
T cells Naive CD4	1991-02-01	52/15335	0.0381255	0.0915011	0.0561849	ETS1/CREM	2	Cluster 2
Macrophages PLA2G2D	1991-01-01	11/15335	0.0633929	0.126786	0.0778509	CREM	1	Cluster 2
DC1	1991-03-01	187/15335	0.0998817	0.171226	0.105139	EGR1/DUSP1/NABP1	3	Cluster 2
Tregs	1991-02-01	117/15335	0.153089	0.229634	0.141003	ETS1/CREM	2	Cluster 2
T cells CD4 FOSB	1991-01-01	71/15335	0.345281	0.432908	0.265821	ETS1	1	Cluster 2
T cells CD8	1991-01-01	75/15335	0.360757	0.432908	0.265821	NR4A2	1	Cluster 2
T cells CD4 IL17A	1991-01-01	100/15335	0.449604	0.490477	0.30117	ETS1	1	Cluster 2
Mast cells	1991-01-01	283/15335	0.817333	0.817333	0.501871	HPGD	1	Cluster 2
Macrophages LYVE1	14/375	223/15335	0.00120922	0.0253936	0.0229115	CD37/ETS2/EGR1/TNFRSF1A/DUSP1/RGS2/RPL35/NR4A2/NAMPT/S100A10/CREM/HIF1A/DUSP23/HCST	14	Cluster 3
Tregs	7/375	117/15335	0.0248063	0.260466	0.235007	MT2A/MSN/GBP2/RPL35/S100A10/CREM/APBB1IP	7	Cluster 3
DC2 CD1D-	3/375	32/15335	0.0426438	0.294142	0.265392	DUSP1/RGS2/NR4A2	3	Cluster 3
Plasma cells	4/375	59/15335	0.0560271	0.294142	0.265392	TIMP1/MT2A/REG1A/TNFRSF17	4	Cluster 3
Mature DCs	4/375	69/15335	0.088435	0.312751	0.282181	P2RY10/DUSP1/NR4A2/NABP1	4	Cluster 3
T cells CD4 FOSB	4/375	71/15335	0.095804	0.312751	0.282181	MT2A/RPL35/S100A10/C16orf54	4	Cluster 3
B cells	7/375	169/15335	0.121215	0.312751	0.282181	AIM2/CD55/S100A11/RPL35/CASP4/S100A10/APBB1IP	7	Cluster 3
Macrophages	3/375	51/15335	0.128494	0.312751	0.282181	DUSP1/RGS2/CREM	3	Cluster 3
T cells Naive CD4	3/375	52/15335	0.134036	0.312751	0.282181	MT2A/RPL35/CREM	3	Cluster 3
T cells CD4 IL17A	4/375	100/15335	0.228938	0.455261	0.410762	MT2A/RPL35/CASP4/APBB1IP	4	Cluster 3
Macrophages PLA2G2D	1/375	11/15335	0.23847	0.455261	0.410762	CREM	1	Cluster 3
T cells CD8	3/375	75/15335	0.277812	0.486172	0.438651	MT2A/NR4A2/S100A10	3	Cluster 3
IELs ID3 ENTPD1	2/375	48/15335	0.328733	0.510196	0.460327	TNIP3/GPR55	2	Cluster 3
NK cells KLRF1 CD3G-	1/375	17/15335	0.343679	0.510196	0.460327	RPL32	1	Cluster 3
T cells CD8 KLRG1	2/375	52/15335	0.364426	0.510196	0.460327	MT2A/RPL35	2	Cluster 3
Mast cells	8/375	283/15335	0.389128	0.51073	0.460809	FTH1/MT2A/HPGD/CD46/YBX3/MSN/RPL35/VEGFB	8	Cluster 3
B cells AICDA LRMP	3/375	111/15335	0.51267	0.633298	0.571397	CD37/S100A10/SPIB	3	Cluster 3
T cells OGT	2/375	80/15335	0.585996	0.683662	0.616838	RPL35/RPL32	2	Cluster 3
Macrophages CCL3 CCL4	2/375	94/15335	0.673457	0.708367	0.639128	RPL35/RPL32	2	Cluster 3
DC1	4/375	187/15335	0.674635	0.708367	0.639128	EGR1/DUSP1/RGS2/NABP1	4	Cluster 3
Cycling cells	1/375	60/15335	0.77426	0.77426	0.69858	VEGFB	1	Cluster 3
Tregs	10/653	117/15335	0.0276014	0.285309	0.259372	MT2A/ETS1/MSN/GBP2/RPL35/S100A10/BTG3/RPS27L/APBB1IP/GBP5	10	Cluster 5
Macrophages LYVE1	16/653	223/15335	0.0292569	0.285309	0.259372	CD37/ETS2/EGR1/TNFRSF1A/RGS2/RPL35/NAMPT/S100A10/BTG1/PRDX1/HIF1A/RNF144B/NINJ1/DUSP23/TM2D1/HCST	16	Cluster 5
Plasma cells	6/653	59/15335	0.0389058	0.285309	0.259372	TIMP1/MT2A/REG1A/CAPZA1/BTG1/TNFRSF17	6	Cluster 5
T cells CD4 IL17A	8/653	100/15335	0.063145	0.347297	0.315725	COX7A2L/MT2A/ETS1/CASP1/RPS27/RPL35/CASP4/APBB1IP	8	Cluster 5
NK cells KLRF1 CD3G-	2/653	17/15335	0.161882	0.507704	0.461549	RPS27/RPL32	2	Cluster 5
T cells Naive CD4	4/653	52/15335	0.17973	0.507704	0.461549	MT2A/ETS1/RPL35/BTG1	4	Cluster 5
T cells CD4 FOSB	5/653	71/15335	0.184606	0.507704	0.461549	MT2A/ETS1/RPL35/S100A10/C16orf54	5	Cluster 5
B cells	10/653	169/15335	0.184619	0.507704	0.461549	AIM2/CD55/S100A11/RPS27/RPL35/CASP4/S100A10/BTG1/GTF2B/APBB1IP	10	Cluster 5
B cells AICDA LRMP	6/653	111/15335	0.334915	0.701096	0.63736	COX7A2L/CD37/SYK/S100A10/SPIB/STK17A	6	Cluster 5
IELs ID3 ENTPD1	3/653	48/15335	0.335438	0.701096	0.63736	RPS27/TNIP3/GPR55	3	Cluster 5
Macrophages	3/653	51/15335	0.370723	0.701096	0.63736	FUCA1/RGS2/BTG1	3	Cluster 5
T cells CD8 KLRG1	3/653	52/15335	0.382416	0.701096	0.63736	MT2A/RPS27/RPL35	3	Cluster 5
Mast cells	13/653	283/15335	0.42996	0.727625	0.661477	FTH1/MT2A/CD46/YBX3/MSN/RPS27/RPL35/VEGFB/GTF2B/PRDX1/ANKRD37/STK17A/SERTAD1	13	Cluster 5
Cycling cells	3/653	60/15335	0.473519	0.740133	0.672849	VEGFB/CAPZA1/RHOA	3	Cluster 5
DC2 CD1D	1/653	19/15335	0.562768	0.740133	0.672849	AXL	1	Cluster 5
Mature DCs	3/653	69/15335	0.567962	0.740133	0.672849	P2RY10/XPC/NABP1	3	Cluster 5
Macrophages CCL3 CCL4	4/653	94/15335	0.571921	0.740133	0.672849	AXL/RPS27/RPL35/RPL32	4	Cluster 5
T cells CD8	3/653	75/15335	0.624815	0.763663	0.694239	MT2A/RPS27/S100A10	3	Cluster 5
T cells OGT	3/653	80/15335	0.668115	0.773607	0.703279	RPS27/RPL35/RPL32	3	Cluster 5
DC2 CD1D-	1/653	32/15335	0.751904	0.827094	0.751904	RGS2	1	Cluster 5
DC1	6/653	187/15335	0.812976	0.851689	0.774263	EI24/EGR1/RGS2/CAPZA1/BTG1/NABP1	6	Cluster 5
Macrophages CXCL9 CXCL10	1/653	66/15335	0.943768	0.943768	0.857971	LY9	1	Cluster 5

## Sheet: Enrichment results epi ileum
ID	GeneRatio	BgRatio	pvalue	p.adjust	qvalue	geneID	Count	Cluster
Goblet cells MUC2 TFF1-	2/438	21/15335	0.119779	0.478883	0.478883	PTMA/RPS27	2	Cluster 1
Goblet cells MUC2 TFF1	2/438	22/15335	0.129376	0.478883	0.478883	EPCAM/RPS27	2	Cluster 1
Epithelial Cycling cells	2/438	27/15335	0.179581	0.478883	0.478883	CDK1/RPS27	2	Cluster 1
Paneth cells	5/438	120/15335	0.25891	0.506439	0.506439	PTMA/ANPEP/EGR1/DUSP1/RPS27	5	Cluster 1
Tuft cells	1/438	14/15335	0.3336	0.506439	0.506439	EGR1	1	Cluster 1
Stem cells OLFM4	2/438	46/15335	0.379829	0.506439	0.506439	DUSP1/CCNG1	2	Cluster 1
Enterocytes TMIGD1 MEP1A	2/438	80/15335	0.670764	0.766587	0.766587	EGR1/DUSP1	2	Cluster 1
Epithelial cells METTL12 MAFB	2/438	106/15335	0.81024	0.81024	0.81024	PTMA/RPS27	2	Cluster 1
Paneth cells	12/703	120/15335	0.0089778	0.0808002	0.0661522	SERPINA1/REG1A/PTMA/ANPEP/EGR1/DUSP1/RPS27/RPL35/S100A10/LCN2/HNRNPU/ARGLU1	12	Cluster 4
Enterocytes TMIGD1 MEP1A	8/703	80/15335	0.0298971	0.134537	0.110147	MT2A/REG1A/EGR1/DUSP1/S100A11/S100A10/LCN2/FXYD3	8	Cluster 4
Stem cells OLFM4	5/703	46/15335	0.05827	0.174024	0.142476	REG1A/DUSP1/CCNG1/LCN2/FXYD3	5	Cluster 4
Goblet cells MUC2 TFF1	3/703	22/15335	0.0773442	0.174024	0.142476	CD55/EPCAM/RPS27	3	Cluster 4
Epithelial Cycling cells	3/703	27/15335	0.12457	0.224226	0.183577	MT2A/CDK1/RPS27	3	Cluster 4
Stem cells OLFM4 LGR5	1/703	5/15335	0.209165	0.313747	0.256869	REG1A	1	Cluster 4
Goblet cells MUC2 TFF1-	2/703	21/15335	0.250105	0.321564	0.263269	PTMA/RPS27	2	Cluster 4
Epithelial cells METTL12 MAFB	6/703	106/15335	0.35864	0.40347	0.330327	SERPINA1/FTH1/MT2A/PTMA/RPS27/RPL35	6	Cluster 4
Tuft cells	1/703	14/15335	0.481731	0.481731	0.3944	EGR1	1	Cluster 4
Paneth cells	1991-04-01	120/15335	0.00564755	0.0395329	0.0356688	PTMA/ANPEP/EGR1/DUSP1	4	Cluster 2
Tuft cells	1991-01-01	14/15335	0.0799809	0.190785	0.172137	EGR1	1	Cluster 2
Enterocytes TMIGD1 MEP1A	1991-02-01	80/15335	0.0817649	0.190785	0.172137	EGR1/DUSP1	2	Cluster 2
Goblet cells MUC2 TFF1-	1991-01-01	21/15335	0.117565	0.205738	0.185629	PTMA	1	Cluster 2
Epithelial Cycling cells	1991-01-01	27/15335	0.148568	0.207995	0.187665	CDK1	1	Cluster 2
Stem cells OLFM4	1991-01-01	46/15335	0.23981	0.279779	0.252432	DUSP1	1	Cluster 2
Epithelial cells METTL12 MAFB	1991-01-01	106/15335	0.46904	0.46904	0.423194	PTMA	1	Cluster 2
Paneth cells	12/375	120/15335	3.76414e-05	0.000338773	0.000237735	SERPINA1/REG1A/PTMA/ANPEP/EGR1/DUSP1/RPL35/S100A10/RPL32/LCN2/HNRNPU/ARGLU1	12	Cluster 3
Enterocytes TMIGD1 MEP1A	8/375	80/15335	0.000741617	0.00333727	0.00234195	MT2A/REG1A/EGR1/DUSP1/S100A11/S100A10/LCN2/FXYD3	8	Cluster 3
Stem cells OLFM4	4/375	46/15335	0.0256287	0.076886	0.0539551	REG1A/DUSP1/LCN2/FXYD3	4	Cluster 3
Stem cells OLFM4 LGR5	1/375	5/15335	0.116448	0.2108	0.14793	REG1A	1	Cluster 3
Epithelial cells METTL12 MAFB	5/375	106/15335	0.118294	0.2108	0.14793	SERPINA1/FTH1/MT2A/PTMA/RPL35	5	Cluster 3
Epithelial Cycling cells	2/375	27/15335	0.140533	0.2108	0.14793	MT2A/CDK1	2	Cluster 3
Tuft cells	1/375	14/15335	0.293024	0.376745	0.264382	EGR1	1	Cluster 3
Goblet cells MUC2 TFF1-	1/375	21/15335	0.405633	0.420187	0.294868	PTMA	1	Cluster 3
Goblet cells MUC2 TFF1	1/375	22/15335	0.420187	0.420187	0.294868	CD55	1	Cluster 3
Paneth cells	11/653	120/15335	0.0133748	0.120373	0.11263	SERPINA1/REG1A/ANPEP/EGR1/RPS27/RPL35/S100A10/RPL32/LCN2/HNRNPU/ARGLU1	11	Cluster 5
Enterocytes TMIGD1 MEP1A	7/653	80/15335	0.0538025	0.194635	0.182115	MT2A/REG1A/EGR1/S100A11/S100A10/LCN2/FXYD3	7	Cluster 5
Goblet cells MUC2 TFF1	3/653	22/15335	0.0648784	0.194635	0.182115	CD55/EPCAM/RPS27	3	Cluster 5
Epithelial Cycling cells	3/653	27/15335	0.105677	0.236086	0.220899	MT2A/CDK1/RPS27	3	Cluster 5
Stem cells OLFM4	4/653	46/15335	0.131159	0.236086	0.220899	REG1A/CCNG1/LCN2/FXYD3	4	Cluster 5
Stem cells OLFM4 LGR5	1/653	5/15335	0.195558	0.293337	0.274468	REG1A	1	Cluster 5
Tuft cells	1/653	14/15335	0.456367	0.532046	0.49782	EGR1	1	Cluster 5
Epithelial cells METTL12 MAFB	5/653	106/15335	0.472929	0.532046	0.49782	SERPINA1/FTH1/MT2A/RPS27/RPL35	5	Cluster 5
Goblet cells MUC2 TFF1-	1/653	21/15335	0.599257	0.599257	0.560709	RPS27	1	Cluster 5

## Sheet: Enrichment results stroma ileum
Cell type	GeneRatio	BgRatio	pvalue	p.adjust	qvalue	geneID	Count	Cluster
Fibroblasts SMOC2 PTGIS	2/438	19/15335	0.101173	0.989283	0.989283	EGR1/DUSP1	2	Cluster 1
Myofibroblasts HHIP NPNT	1/438	20/15335	0.440059	0.989283	0.989283	RPS27	1	Cluster 1
Fibroblasts ADAMDEC1	7/438	245/15335	0.553289	0.989283	0.989283	VCAN/KITLG/ALDH1A3/PTPRS/GPNMB/DIO2/ANTXR1	7	Cluster 1
Endothelial cells CD36	8/438	287/15335	0.578114	0.989283	0.989283	EGR1/CAPZA1/CREM/MVP/UBE2J2/TSNAX/MED4/RASSF1	8	Cluster 1
Lymphatics	4/438	147/15335	0.608623	0.989283	0.989283	ANPEP/CREM/PDE4B/RASSF1	4	Cluster 1
Fibroblasts SFRP2 SLPI	8/438	323/15335	0.708067	0.989283	0.989283	PTMA/AXL/CSNK1A1/CAPZA1/FBLN2/MVP/GPNMB/ZMAT3	8	Cluster 1
Pericytes HIGD1B STEAP4	8/438	323/15335	0.708067	0.989283	0.989283	ANGPT2/SIVA1/AXL/PRDX1/SF3A3/MVP/MED4/NENF	8	Cluster 1
Glial cells	2/438	98/15335	0.774164	0.989283	0.989283	ETS1/PHLDA3	2	Cluster 1
Endothelial cells CA4 CD36	4/438	211/15335	0.856816	0.989283	0.989283	SH3BP5/DUSP1/CREM/FSCN1	4	Cluster 1
Myofibroblasts GREM1 GREM2	3/438	211/15335	0.942916	0.989283	0.989283	PTMA/GNAI1/PHLDA3	3	Cluster 1
Fibroblasts NPY SLITRK6	1/438	142/15335	0.983984	0.989283	0.989283	DUSP1	1	Cluster 1
Endothelial cells DARC	3/438	286/15335	0.989283	0.989283	0.989283	EGR1/FBLN2/MVP	3	Cluster 1
Fibroblasts SMOC2 PTGIS	2/703	19/15335	0.215696	0.998763	0.998763	EGR1/DUSP1	2	Cluster 2
Pericytes RERGL NTRK2	1/703	15/15335	0.505512	0.998763	0.998763	EIF6	1	Cluster 2
Fibroblasts SFRP2 SLPI	15/703	323/15335	0.517309	0.998763	0.998763	PLSCR1/GPAA1/MT2A/PTMA/C1S/TNFRSF1A/AXL/CSNK1A1/CAPZA1/EIF6/FBLN2/MVP/GPNMB/SLC35F6/ZMAT3	15	Cluster 2
Fibroblasts ADAMDEC1	11/703	245/15335	0.571963	0.998763	0.998763	MT2A/VCAN/KITLG/NAMPT/ALDH1A3/BTG1/PTPRS/GPNMB/IRF2BP2/DIO2/ANTXR1	11	Cluster 2
Myofibroblasts HHIP NPNT	1/703	20/15335	0.609034	0.998763	0.998763	RPS27	1	Cluster 2
Endothelial cells CD36	12/703	287/15335	0.669606	0.998763	0.998763	PLSCR1/MT2A/EGR1/TNFRSF1A/S100A11/CAPZA1/CREM/MVP/TSNAX/DUSP23/MED4/RASSF1	12	Cluster 2
Endothelial cells CA4 CD36	7/703	211/15335	0.855764	0.998763	0.998763	SH3BP5/MT2A/TNFRSF1A/DUSP1/CREM/FSCN1/ANKRD46	7	Cluster 2
Pericytes HIGD1B STEAP4	11/703	323/15335	0.880247	0.998763	0.998763	ANGPT2/SIVA1/MT2A/TNFRSF1A/AXL/PRDX1/SF3A3/MVP/HSCB/MED4/NENF	11	Cluster 2
Lymphatics	4/703	147/15335	0.909837	0.998763	0.998763	ANPEP/CREM/PDE4B/RASSF1	4	Cluster 2
Endothelial cells DARC	9/703	286/15335	0.912437	0.998763	0.998763	PLSCR1/MT2A/CSF3/EGR1/TNFRSF1A/S100A11/FBLN2/MVP/SLC35F6	9	Cluster 2
Glial cells	2/703	98/15335	0.943094	0.998763	0.998763	FTH1/PHLDA3	2	Cluster 2
Endothelial cells LTC4S SEMA3G	1/703	70/15335	0.962838	0.998763	0.998763	PLSCR1	1	Cluster 2
Myofibroblasts GREM1 GREM2	5/703	211/15335	0.967731	0.998763	0.998763	MT2A/PTMA/NNMT/GNAI1/PHLDA3	5	Cluster 2
Fibroblasts NPY SLITRK6	1/703	142/15335	0.998763	0.998763	0.998763	DUSP1	1	Cluster 2
Fibroblasts SMOC2 PTGIS	1991-02-01	19/15335	0.0055772	0.0613492	0.0528367	EGR1/DUSP1	2	Cluster 3
Endothelial cells CA4 CD36	1991-04-01	211/15335	0.0368527	0.20269	0.174565	SH3BP5/DUSP1/CREM/FSCN1	4	Cluster 3
Lymphatics	1991-03-01	147/15335	0.0569755	0.20891	0.179923	ANPEP/CREM/PDE4B	3	Cluster 3
Fibroblasts ADAMDEC1	1991-02-01	245/15335	0.428303	0.856722	0.737847	PTPRS/DIO2	2	Cluster 3
Glial cells	1991-01-01	98/15335	0.44297	0.856722	0.737847	ETS1	1	Cluster 3
Endothelial cells CD36	1991-02-01	287/15335	0.510414	0.856722	0.737847	EGR1/CREM	2	Cluster 3
Fibroblasts NPY SLITRK6	1991-01-01	142/15335	0.572191	0.856722	0.737847	DUSP1	1	Cluster 3
Myofibroblasts GREM1 GREM2	1991-01-01	211/15335	0.71763	0.856722	0.737847	PTMA	1	Cluster 3
Endothelial cells DARC	1991-01-01	286/15335	0.820626	0.856722	0.737847	EGR1	1	Cluster 3
Fibroblasts SFRP2 SLPI	1991-01-01	323/15335	0.856722	0.856722	0.737847	PTMA	1	Cluster 3
Pericytes HIGD1B STEAP4	1991-01-01	323/15335	0.856722	0.856722	0.737847	ANGPT2	1	Cluster 3
Fibroblasts SMOC2 PTGIS	2/375	19/15335	0.0775953	0.875377	0.875377	EGR1/DUSP1	2	Cluster 4
Endothelial cells CA4 CD36	7/375	211/15335	0.259033	0.875377	0.875377	SH3BP5/MT2A/TNFRSF1A/DUSP1/CREM/FSCN1/ANKRD46	7	Cluster 4
Fibroblasts SFRP2 SLPI	10/375	323/15335	0.267699	0.875377	0.875377	PLSCR1/GPAA1/MT2A/PTMA/C1S/TNFRSF1A/EIF6/RPL32/MVP/SLC35F6	10	Cluster 4
Pericytes RERGL NTRK2	1/375	15/15335	0.310328	0.875377	0.875377	EIF6	1	Cluster 4
Endothelial cells DARC	8/375	286/15335	0.400296	0.875377	0.875377	PLSCR1/MT2A/CSF3/EGR1/TNFRSF1A/S100A11/MVP/SLC35F6	8	Cluster 4
Endothelial cells CD36	8/375	287/15335	0.40402	0.875377	0.875377	PLSCR1/MT2A/EGR1/TNFRSF1A/S100A11/CREM/MVP/DUSP23	8	Cluster 4
Fibroblasts ADAMDEC1	5/375	245/15335	0.719216	0.912321	0.912321	MT2A/NAMPT/PTPRS/IRF2BP2/DIO2	5	Cluster 4
Endothelial cells LTC4S SEMA3G	1/375	70/15335	0.823954	0.912321	0.912321	PLSCR1	1	Cluster 4
Fibroblasts NPY SLITRK6	2/375	142/15335	0.865671	0.912321	0.912321	DUSP1/CRISPLD2	2	Cluster 4
Lymphatics	2/375	147/15335	0.878155	0.912321	0.912321	ANPEP/CREM	2	Cluster 4
Myofibroblasts GREM1 GREM2	3/375	211/15335	0.892789	0.912321	0.912321	MT2A/PTMA/NNMT	3	Cluster 4
Pericytes HIGD1B STEAP4	5/375	323/15335	0.899751	0.912321	0.912321	ANGPT2/MT2A/TNFRSF1A/MVP/HSCB	5	Cluster 4
Glial cells	1/375	98/15335	0.912321	0.912321	0.912321	FTH1	1	Cluster 4
Fibroblasts SMOC2 PTGIS	2/653	19/15335	0.192833	0.994643	0.994643	EGR1/PERP	2	Cluster 5
Fibroblasts SFRP2 SLPI	15/653	323/15335	0.402592	0.994643	0.994643	PLSCR1/GPAA1/MT2A/C1S/TNFRSF1A/AXL/CSNK1A1/CAPZA1/EIF6/RPL32/FBLN2/MVP/GPNMB/SLC35F6/ZMAT3	15	Cluster 5
Pericytes RERGL NTRK2	1/653	15/15335	0.479538	0.994643	0.994643	EIF6	1	Cluster 5
Myofibroblasts HHIP NPNT	1/653	20/15335	0.58141	0.994643	0.994643	RPS27	1	Cluster 5
Endothelial cells CD36	11/653	287/15335	0.682523	0.994643	0.994643	PLSCR1/MT2A/EGR1/TNFRSF1A/S100A11/CAPZA1/MVP/TSNAX/DUSP23/MED4/RASSF1	11	Cluster 5
Fibroblasts ADAMDEC1	9/653	245/15335	0.721176	0.994643	0.994643	MT2A/VCAN/KITLG/NAMPT/ALDH1A3/BTG1/GPNMB/IRF2BP2/ANTXR1	9	Cluster 5
Glial cells	3/653	98/15335	0.793408	0.994643	0.994643	FTH1/ETS1/PHLDA3	3	Cluster 5
Pericytes HIGD1B STEAP4	11/653	323/15335	0.81604	0.994643	0.994643	ANGPT2/SIVA1/MT2A/TNFRSF1A/AXL/PRDX1/SF3A3/MVP/HSCB/MED4/NENF	11	Cluster 5
Endothelial cells DARC	9/653	286/15335	0.864282	0.994643	0.994643	PLSCR1/MT2A/CSF3/EGR1/TNFRSF1A/S100A11/FBLN2/MVP/SLC35F6	9	Cluster 5
Myofibroblasts GREM1 GREM2	5/653	211/15335	0.949259	0.994643	0.994643	MT2A/NNMT/GNAI1/PERP/PHLDA3	5	Cluster 5
Lymphatics	3/653	147/15335	0.952787	0.994643	0.994643	ANPEP/PERP/RASSF1	3	Cluster 5
Endothelial cells LTC4S SEMA3G	1/653	70/15335	0.952788	0.994643	0.994643	PLSCR1	1	Cluster 5
Fibroblasts NPY SLITRK6	2/653	142/15335	0.985155	0.994643	0.994643	PERP/CRISPLD2	2	Cluster 5
Endothelial cells CA4 CD36	3/653	211/15335	0.994643	0.994643	0.994643	MT2A/TNFRSF1A/ANKRD46	3	Cluster 5

[truncated: 3 more sheets: Enrichment results immune colon, Enrichment results epi colon, Enrichment results stroma colon]
