# Supplementary material for: Decoding non-coding SNPs: systems genomics modelling dissects the heterogeneity of IBD
Source: Mol Syst Biol. 2025 Nov 26;22(2):259–80. doi: 10.1038/s44320-025-00169-3 (PMC12864814; doi:10.1038/s44320-025-00169-3)
Supplement: Supplementary file 7 — Dataset EV5 [file 44320_2025_169_MOESM7_ESM.xlsx]

## Sheet: Cover sheet
Dataset EV5: Epigenetic filtering data files
Each datasheet contqains the locations of the SNPs and in which samples or cellular regions are used.
Disease	Data source	Status	Datasheet	Date of download
CD	ENCODE-ChIP-seq Matrix	Non-IBD	CD_ENCODE	2025-01-27
	GEO-GSE51425	Suspected IBD	CD_GSE51425	2025-02-14
	Remap-Cis Regulatoty Modules	Non-IBD	CD CRM	2025-02-12
UC	ENCODE-ChIP-seq Matrix	Non-IBD	UC_ENCODE	2025-01-27
	GEO-GSE51425	Suspected IBD	UC_GSE51425	2025-02-14
	Remap-Cis Regulatoty Modules	Non-IBD	UC_CRM	2025-02-12
	A SNP was considered epigetically regualted if t was included in the ENCODE adataset or in the GSE51425 dataset
	A SNP was cosidered transcriptionally acesabble if it was included in the cis regulatory datasets based on the Remap database

## Sheet: CD_ENCODE
ID	Sigmoid_Colon_H3K27ac	Sigmoid_Colon_H3K36me3	Sigmoid_Colon_H3K4me1	Sigmoid_Colon_H3K4me3	Sigmoid_Colon_H3K9me3	Sigmoid_Colon_H3K27me3	Transverse_Colon_H3K27ac	Transverse_Colon_H3K36me3	Transverse_Colon_H3K4me1	Transverse_Colon_H3K4me3	Transverse_Colon_H3K9me3	Transverse_Colon_H3K27me3	Colonic_Mucosa_H3K27ac	Colonic_Mucosa_H3K36me3	Colonic_Mucosa_H3K4me1	Colonic_Mucosa_H3K4me3	Colonic_Mucosa_H3K9me3	Colonic_Mucosa_H3K27me3	Colonic_Mucosa_H3K9ac	Small_intestine_H3K27ac	Small_intestine_H3K36me3	Small_intestine_H3K4me1	Small_intestine_H3K4me3	Small_intestine_H3K9me3	Small_intestine_H3K27me3	Rectum_Mucosa_H3K27ac	Rectum_Mucosa_H3K36me3	Rectum_Mucosa_H3K4me1	Rectum_Mucosa_H3K4me3	Rectum_Mucosa_H3K9me3	Rectum_Mucosa_H3K27me3	Rectum_Mucosa_H3K9ac	Duodenal_Mucosa_H3K27ac	Duodenal_Mucosa_H3K36me3	Duodenal_Mucosa_H3K4me1	Duodenal_Mucosa_H3K4me3	Duodenal_Mucosa_H3K9me3	Duodenal_Mucosa_H3K27me3	Duodenal_Mucosa_H3K9ac	Large_Intestine_H3K27ac	Large_Intestine_H3K36me3	Large_Intestine_H3K4me1	Large_Intestine_H3K4me3	Large_Intestine_H3K9me3	Large_Intestine_H3K27me3
rs10057309	0	0	0	0	0	0	0	0	0	0	0	0	0	0	0	0	0	0	0	0	0	0	0	0	0	0	0	0	0	0	0	0	0	0	0	0	0	0	0	0	0	0	0	0	0
rs10059604	0	0	3	0	0	0	0	0	0	0	0	0	0	0	0	0	0	0	0	0	0	0	0	0	0	0	0	0	0	0	0	0	0	0	0	0	0	0	0	0	0	0	0	0	0
rs10065637	0	0	0	0	0	0	0	0	0	0	0	0	0	0	0	0	0	0	0	0	0	0	0	0	0	0	0	0	0	0	0	0	0	0	0	0	0	0	0	0	0	1	0	0	0
rs10069964	0	0	0	0	0	0	0	0	0	0	0	0	0	0	0	0	0	0	0	0	0	0	0	0	0	0	0	0	0	0	0	0	0	0	0	0	0	0	0	0	0	0	0	0	0
rs10089868	0	0	0	0	0	0	0	0	0	0	0	0	0	0	0	0	0	0	0	0	0	0	0	0	0	0	0	0	0	0	0	0	0	0	0	0	0	0	0	0	0	0	0	0	0
rs10089972	0	0	0	0	0	0	0	0	0	0	0	0	0	0	0	0	0	0	0	0	0	0	0	0	0	0	0	0	0	0	0	0	0	0	0	0	0	0	0	0	0	0	0	0	0
rs10098765	0	0	0	0	0	0	0	0	0	0	0	0	0	0	0	0	0	0	0	0	0	0	0	0	0	0	0	0	0	0	0	0	0	0	0	0	0	0	0	0	0	0	0	0	0
rs10103637	0	0	0	0	0	0	1	0	0	0	0	0	0	0	0	0	0	0	0	0	0	0	0	0	0	0	0	0	0	0	0	0	0	0	1	0	0	0	0	0	0	0	0	0	0
rs10103640	0	0	0	0	0	0	1	0	0	0	0	0	0	0	0	0	0	0	0	0	0	0	0	0	0	0	0	0	0	0	0	0	0	0	1	0	0	0	0	0	0	0	0	0	0
rs10165561	0	5	0	0	0	0	0	2	0	0	0	0	0	2	0	0	0	0	0	0	3	0	0	0	0	0	2	0	0	0	0	0	0	2	0	0	0	0	0	0	1	0	0	0	0
rs10166845	0	0	0	0	0	0	0	0	0	0	0	0	0	0	0	0	0	0	0	0	0	0	0	0	0	0	0	0	0	0	0	0	0	0	0	0	0	0	0	0	0	0	0	0	0
rs10184227	0	0	0	0	0	0	0	0	0	0	0	0	0	0	0	0	0	0	0	0	0	0	0	0	0	0	0	0	0	0	0	0	0	0	0	0	0	0	0	0	0	0	0	0	0
rs10196612	0	0	0	0	0	0	0	0	0	0	0	0	0	0	0	0	0	0	0	0	0	0	0	0	0	0	0	0	0	0	0	0	0	0	0	0	0	0	0	0	0	0	0	0	0
rs10220572	0	0	0	0	0	0	0	0	0	0	0	0	0	0	0	0	0	0	0	1	0	0	0	0	0	0	0	0	0	0	0	0	0	0	2	0	0	0	0	1	0	1	0	0	0
rs102275	0	3	0	0	0	0	0	0	0	0	0	0	0	1	0	0	0	0	0	0	1	0	0	0	0	0	2	0	0	0	0	0	0	2	0	0	0	0	0	0	1	0	0	0	0
rs10473191	0	0	0	0	0	0	0	0	0	0	0	0	0	0	0	0	0	0	0	0	0	0	0	0	0	0	0	0	0	0	0	0	0	0	0	0	0	0	0	0	0	0	0	0	0
rs10489276	0	0	0	0	0	0	0	0	0	0	0	0	0	0	0	0	0	0	0	0	0	0	0	0	0	0	0	0	0	0	0	0	0	0	0	0	0	0	0	0	0	0	0	0	0
rs10495903	0	1	0	0	0	0	0	1	0	0	0	0	0	0	0	0	0	0	0	0	0	0	0	0	0	0	2	0	0	0	0	0	0	2	0	0	0	0	0	0	1	0	0	0	0
rs10574546	0	0	0	0	0	0	0	0	0	0	0	0	0	0	0	0	0	0	0	0	0	0	0	0	0	0	0	0	0	0	0	0	0	0	0	0	0	0	0	0	0	0	0	0	0
rs10678821	0	0	0	0	0	0	0	0	0	0	0	0	0	0	0	0	0	0	0	0	0	0	0	0	0	0	0	0	0	0	0	0	0	0	0	0	0	0	0	0	0	0	0	0	0
rs10734105	0	0	0	0	0	0	0	0	0	0	0	0	0	0	0	0	0	0	0	0	0	0	0	0	0	0	0	0	0	0	0	0	0	0	0	0	0	0	0	0	0	0	0	0	0
rs10758669	1	0	0	0	0	0	1	0	0	0	0	0	0	0	0	0	0	0	0	0	0	0	0	0	0	0	0	0	0	0	0	0	0	0	0	0	0	0	0	0	0	0	0	0	0
rs10761659	0	0	0	0	0	0	0	0	0	0	0	0	0	0	0	0	0	0	0	0	0	0	0	0	0	0	0	0	0	0	0	0	0	0	0	0	0	0	0	0	0	0	0	0	0
rs1077845	1	0	1	0	0	0	0	0	0	0	0	0	0	0	0	0	0	0	0	0	0	0	0	0	0	0	0	0	0	0	0	0	0	0	0	0	0	0	0	0	0	0	0	0	0
rs10801047	0	0	0	0	0	0	0	0	0	0	0	0	0	0	0	0	0	0	0	0	0	0	0	0	0	0	0	0	0	0	0	0	0	0	0	0	0	0	0	0	0	0	0	0	0
rs10852935	0	0	0	0	0	1	0	0	0	0	0	0	0	0	0	0	0	0	0	0	0	0	0	0	0	0	0	0	0	0	0	0	0	0	0	0	0	0	0	0	0	0	0	0	0
rs10865331	0	0	0	0	0	0	0	0	0	0	0	0	0	0	0	0	0	0	0	0	0	0	0	0	0	0	0	0	0	0	0	0	0	0	0	0	0	0	0	0	0	0	0	0	0
rs10908808	0	0	0	0	0	0	0	0	0	0	0	0	0	0	0	0	0	0	0	0	0	0	0	0	0	0	0	0	0	0	0	0	0	0	0	0	0	0	0	0	0	0	0	0	0
rs10912490	0	0	0	0	0	0	0	0	0	0	0	0	0	0	0	0	0	0	0	0	0	0	0	0	0	0	0	0	0	0	0	0	0	0	0	0	0	0	0	0	0	0	0	0	0
rs10956252	0	0	0	0	0	0	0	0	0	0	0	0	0	0	0	0	0	0	0	0	0	0	0	0	0	0	0	0	0	0	0	0	0	0	0	0	0	0	0	0	0	0	0	0	0
rs11167764	0	0	0	0	0	0	0	0	0	0	0	0	0	0	0	0	0	0	0	0	0	0	0	0	0	0	0	0	0	0	0	0	0	0	0	0	0	0	0	0	0	0	0	0	0
rs11209026	0	0	0	0	0	0	0	0	0	0	0	0	0	0	0	0	0	0	0	0	0	0	0	0	0	0	0	0	0	0	0	0	0	0	0	0	0	0	0	0	0	0	0	0	0
rs11229030	0	0	2	0	0	0	0	0	1	0	0	0	0	0	0	0	0	0	0	0	0	1	0	0	0	0	0	0	0	0	0	0	0	0	0	0	0	0	0	0	0	1	0	0	0
rs112913025	0	0	0	0	0	0	0	0	0	0	0	0	0	0	0	0	0	0	0	0	0	0	0	0	0	0	0	0	0	0	0	0	0	0	0	0	0	0	0	0	0	0	0	0	0
rs113935720	0	0	0	0	0	0	0	0	0	0	0	0	0	0	0	0	0	0	0	0	0	0	0	0	0	0	0	0	0	0	0	0	0	0	0	0	0	0	0	0	0	0	0	0	0
rs11581607	0	0	0	0	0	0	0	0	0	0	0	0	0	0	0	0	0	0	0	0	0	0	0	0	0	0	0	0	0	0	0	0	0	0	0	0	0	0	0	0	0	0	0	0	0
rs11584383	0	0	0	0	0	0	0	0	0	0	0	0	0	0	0	0	0	0	0	0	0	0	0	0	0	0	0	0	0	0	0	0	0	0	0	0	0	0	0	0	0	0	0	0	0
rs11624293	0	0	0	0	0	0	0	0	0	0	0	0	0	0	0	0	0	0	0	0	0	0	0	0	0	0	0	0	0	0	0	0	0	0	0	0	0	0	0	0	0	0	0	0	0
rs11701004	0	0	0	0	0	0	2	0	0	0	0	0	1	0	0	0	0	0	0	0	0	1	0	0	0	2	0	0	0	0	0	0	0	0	1	0	0	0	0	1	0	0	0	0	0
rs11701117	3	0	3	0	0	0	4	0	2	0	0	0	1	0	0	0	0	0	1	1	0	0	0	0	0	2	0	0	0	0	0	0	0	0	0	0	0	0	0	0	0	0	0	0	0
rs11742570	1	0	0	0	0	0	2	0	0	0	0	0	1	0	0	0	0	0	0	0	0	0	0	0	0	1	0	0	0	0	0	0	0	0	0	0	0	0	0	0	0	0	0	0	0
rs11752685	0	0	0	0	0	0	0	0	0	0	0	0	0	0	0	0	0	0	0	0	0	0	0	0	0	0	0	0	0	0	0	0	0	0	0	0	0	0	0	0	0	0	0	0	0
rs11870965	0	0	0	0	0	0	0	0	0	0	0	0	0	0	0	0	0	0	0	0	0	0	0	0	0	0	0	0	0	0	0	0	0	0	0	0	0	0	0	0	0	0	0	0	0
rs11894081	0	0	0	0	0	0	0	0	0	0	0	0	0	0	0	0	0	0	0	0	0	0	0	0	0	0	0	0	0	0	0	0	0	0	0	0	0	0	0	0	0	0	0	0	0
rs12033585	0	0	0	0	0	0	0	0	0	0	0	0	0	0	0	0	0	0	0	0	0	0	0	0	0	0	0	0	0	0	0	0	0	0	0	0	0	0	0	0	0	0	0	0	0
rs12098720	0	0	0	0	0	0	0	0	0	0	0	0	0	0	0	0	0	0	0	0	0	0	0	0	0	0	0	0	0	0	0	0	0	0	0	0	0	0	0	0	0	0	0	0	0
rs12162308	0	5	0	0	0	0	0	2	0	0	0	0	0	2	0	0	0	0	0	0	2	0	0	0	0	0	2	0	0	0	0	0	0	2	0	0	0	0	0	0	1	0	0	0	0
rs12232497	0	0	0	0	0	0	0	0	0	0	0	0	0	0	0	0	0	0	0	0	0	0	0	0	0	0	0	0	0	0	0	0	0	0	0	0	0	0	0	0	0	0	0	0	0
rs12232498	0	0	0	0	0	0	0	0	0	0	0	0	0	0	0	0	0	0	0	0	0	0	0	0	0	0	0	0	0	0	0	0	0	0	0	0	0	0	0	0	0	0	0	0	0
rs12242110	0	0	0	0	0	0	0	0	0	0	0	0	0	0	0	0	0	0	0	0	0	0	0	0	0	0	0	0	0	0	0	0	0	0	0	0	0	0	0	0	0	0	0	0	0
rs12246600	0	0	0	0	0	0	0	0	0	0	0	0	0	0	0	0	0	0	0	0	0	0	0	0	0	0	0	0	0	0	0	0	0	0	0	0	0	0	0	0	0	0	0	0	0
rs12255409	0	0	0	0	0	0	0	0	0	0	0	0	0	0	0	0	0	0	0	0	0	0	0	0	0	0	0	0	0	0	0	0	0	0	0	0	0	0	0	0	0	0	0	0	0
rs12428853	0	0	0	0	0	0	0	0	0	0	0	0	0	0	0	0	0	0	0	0	0	0	0	0	0	0	0	0	0	0	0	0	0	0	0	0	0	0	0	0	0	0	0	0	0
rs12428878	0	0	0	0	0	0	0	0	0	0	0	0	0	0	0	0	0	0	0	0	0	0	0	0	0	0	0	0	0	0	0	0	0	0	0	0	0	0	0	0	0	0	0	0	0
rs12434101	0	0	0	0	0	0	0	0	0	0	0	0	0	0	0	0	0	0	0	0	0	0	0	0	0	0	0	0	0	0	0	0	0	0	0	0	0	0	0	0	0	0	0	0	0
rs1250550	2	3	0	0	0	0	0	0	0	0	0	0	0	1	0	0	0	0	0	0	2	0	0	0	0	0	2	0	0	0	0	0	0	2	0	0	0	0	0	0	1	0	0	0	0
rs12513457	0	0	0	0	0	0	0	0	0	0	0	1	0	0	0	0	0	1	0	0	0	0	0	0	2	0	0	0	0	0	1	0	0	0	1	0	0	2	0	0	0	0	1	0	1
rs12515766	0	0	0	0	0	0	0	0	0	0	0	0	0	0	0	0	0	0	0	0	0	0	0	0	0	0	0	0	0	0	0	0	0	0	0	0	0	0	0	0	0	0	0	0	0
rs12521868	2	0	0	0	0	0	0	0	0	0	0	0	0	0	0	0	0	0	0	0	0	0	0	0	0	0	0	0	0	0	0	0	0	1	0	0	0	0	0	0	0	0	0	0	0
rs12655810	0	0	0	0	0	0	0	0	0	0	0	0	0	0	0	0	0	0	0	0	0	0	0	0	0	0	0	0	0	0	0	0	0	0	0	0	0	0	0	0	0	0	0	0	0
rs12663356	0	0	0	0	0	0	0	0	0	0	0	0	0	0	0	0	0	0	0	0	0	0	0	0	0	0	0	0	0	0	0	0	0	0	0	0	0	0	0	0	0	0	0	0	0
rs12677663	1	0	0	1	0	3	0	0	0	0	0	1	0	0	0	0	0	0	0	0	0	0	0	0	1	0	0	0	0	0	0	0	0	0	0	0	0	1	0	0	0	0	0	0	1
rs12709365	0	0	0	0	0	0	0	0	0	0	0	0	0	0	0	0	0	0	0	0	0	0	0	0	0	0	0	0	0	0	0	0	0	0	0	0	0	0	0	0	0	0	0	0	0
rs12720356	0	4	0	0	0	0	0	0	0	0	0	0	0	1	0	0	0	0	0	0	2	0	0	0	0	0	2	0	0	0	0	0	0	1	0	0	0	0	0	0	1	0	0	0	0
rs12722489	0	0	0	0	0	0	0	0	0	0	0	0	0	0	0	0	0	0	0	0	0	0	0	0	0	0	0	0	0	0	0	0	0	0	0	1	0	0	0	0	0	0	0	0	1
rs12739009	0	0	0	0	0	0	0	0	0	0	0	0	0	0	0	0	0	0	0	0	0	0	0	0	0	0	0	0	0	0	0	0	0	0	0	0	0	0	0	0	0	0	0	0	0
rs12941333	0	0	0	0	0	0	0	0	0	0	0	0	0	0	0	0	0	0	0	0	0	0	0	0	0	0	0	0	0	0	0	0	0	0	0	0	0	0	0	0	0	0	0	0	0
rs12994997	0	5	0	0	0	0	0	2	0	0	0	0	0	1	0	0	0	0	0	0	3	0	0	0	0	0	2	0	0	0	0	0	0	2	0	0	0	0	0	0	1	0	0	0	0
rs13003464	0	0	0	0	0	0	3	0	0	0	0	0	0	0	0	0	0	0	0	0	1	0	0	0	0	1	0	0	0	0	0	0	0	0	0	0	0	0	0	0	1	0	0	0	0
rs13009506	0	2	0	0	0	0	1	1	0	0	0	0	0	0	0	0	0	0	0	0	1	0	0	0	0	0	0	0	0	0	0	0	0	1	0	0	0	0	0	0	1	0	0	0	0
rs13073817	0	0	0	0	0	0	0	0	0	0	0	0	0	0	0	0	0	0	0	0	0	0	0	0	0	0	0	0	0	0	0	0	0	0	0	0	0	0	0	0	0	0	0	0	0
rs13126505	0	0	0	0	0	0	0	0	0	0	0	0	0	0	0	0	0	0	0	0	0	0	0	0	0	0	0	0	0	0	0	0	0	0	0	0	0	0	0	0	0	0	0	0	0
rs131664	0	0	0	0	0	0	0	0	0	0	0	0	0	0	0	0	0	0	0	0	0	0	0	0	0	0	0	0	0	0	0	0	0	0	0	0	0	0	0	0	0	0	0	0	0
rs131665	0	0	0	0	0	0	0	0	0	0	0	0	0	0	0	0	0	0	0	0	0	0	0	0	0	0	0	0	0	0	0	0	0	0	0	0	0	0	0	0	0	0	0	0	0
rs13204742	0	0	0	0	0	0	0	0	0	0	0	0	0	0	0	0	0	0	0	0	0	0	0	0	0	0	0	0	0	0	0	0	0	0	0	0	0	0	0	0	0	0	0	0	0
rs13206690	1	0	1	0	0	0	0	0	0	0	0	0	0	0	0	0	0	0	0	0	0	0	0	0	0	0	0	0	0	0	0	0	0	0	0	0	0	0	0	0	0	0	0	0	0
rs13206693	1	0	1	0	0	0	0	0	0	0	0	0	0	0	0	0	0	0	0	0	0	0	0	0	0	0	0	0	0	0	0	0	0	0	0	0	0	0	0	0	0	0	0	0	0
rs13357560	0	0	0	0	0	0	0	0	0	0	0	0	0	0	0	0	0	0	0	0	0	0	0	0	0	0	0	0	0	0	0	0	0	0	0	0	0	0	0	0	0	0	0	0	0
rs13361792	0	0	0	0	0	0	0	0	0	0	0	0	0	0	0	0	0	0	0	0	0	0	0	0	0	0	0	0	0	0	0	0	0	0	0	0	0	0	0	0	0	0	0	0	0
rs13380815	0	0	0	0	0	0	0	0	0	0	0	0	0	0	0	0	0	0	0	0	0	0	0	0	0	0	0	0	0	0	0	0	0	0	0	0	0	0	0	0	0	0	0	0	0
rs13428812	0	2	0	0	0	0	0	1	0	0	0	0	0	0	0	0	0	0	0	0	1	0	0	0	0	0	1	0	0	0	0	0	0	1	0	0	0	0	0	0	1	0	0	0	0
rs1363907	0	0	0	0	0	0	0	1	0	0	0	0	0	0	0	0	0	0	0	0	1	0	0	0	0	0	0	0	0	0	0	0	0	2	0	0	0	0	0	0	0	0	0	0	0
rs1363908	0	0	0	0	0	0	0	0	0	0	0	0	0	0	0	0	0	0	0	0	0	0	0	0	0	0	0	0	0	0	0	0	0	1	0	0	0	0	0	0	0	0	0	0	0
rs140488	0	0	0	0	0	0	0	0	0	0	0	0	0	0	0	0	0	0	0	0	0	0	0	0	0	0	0	0	0	0	0	0	0	0	0	0	0	0	0	0	0	0	0	0	0
rs140489	0	0	0	0	0	0	0	0	0	0	0	0	0	0	0	0	0	0	0	0	0	0	0	0	0	0	0	0	0	0	0	0	0	0	0	0	0	0	0	0	0	0	0	0	0
rs140490	2	0	0	4	0	0	3	0	0	2	0	0	0	0	0	0	0	0	0	0	0	0	0	0	0	0	0	0	0	0	0	0	0	0	0	0	0	0	0	0	0	0	0	0	0
rs140498	0	0	3	0	0	0	0	0	2	0	0	0	0	0	1	0	0	0	1	1	0	1	0	0	0	0	0	2	0	0	0	0	0	0	2	0	0	0	0	1	0	1	0	0	0
rs140499	0	0	4	0	0	0	1	0	4	0	0	0	0	0	1	0	0	0	1	1	0	2	0	0	0	0	0	1	0	0	0	0	0	0	2	0	0	0	0	1	0	1	0	0	0
rs143415392	0	0	0	0	0	0	0	0	0	0	1	0	0	0	0	0	0	0	0	0	0	0	0	0	0	0	0	0	0	1	0	0	0	0	0	0	1	0	0	0	0	0	0	1	0
rs1445004	0	0	0	0	0	0	0	0	0	0	0	0	0	0	0	0	0	0	0	0	0	0	0	0	0	0	0	0	0	0	0	0	0	0	0	0	0	0	0	0	0	0	0	0	0
rs1456893	0	0	0	0	0	0	0	0	0	0	2	0	0	0	0	0	0	0	0	0	0	0	0	1	0	0	0	0	0	1	0	0	0	0	0	0	1	0	0	0	0	0	0	0	0
rs1487630	0	0	0	0	0	0	0	0	0	0	0	0	0	0	0	0	0	0	0	0	0	0	0	0	0	0	0	0	0	0	0	0	0	0	0	0	0	0	0	0	0	0	0	0	0
rs151181	0	4	0	0	0	0	1	1	0	0	0	0	0	0	0	0	0	0	0	0	1	0	0	0	0	0	2	0	0	0	0	0	0	1	0	0	0	0	0	0	1	0	0	0	0
rs151182	0	2	0	0	0	0	0	1	1	0	0	0	0	0	0	0	0	0	0	0	1	0	0	0	0	0	0	0	0	0	0	0	0	0	0	0	0	0	0	0	1	0	0	0	0
rs151301	0	1	0	0	0	0	0	0	0	0	0	0	0	1	0	0	0	0	0	0	0	0	0	0	0	0	0	0	0	0	0	0	0	0	0	0	0	0	0	0	1	0	0	0	0
rs151303	2	2	0	0	0	0	4	0	0	1	0	0	2	0	0	0	0	0	1	0	0	0	0	0	0	2	0	1	2	0	0	2	1	0	0	0	0	0	0	1	1	1	0	0	0
rs1541953	0	0	0	0	0	0	0	0	0	0	0	0	0	0	0	0	0	0	0	0	0	0	0	0	0	0	0	0	0	0	0	0	0	0	0	0	0	0	0	0	0	0	0	0	0
rs1604830	0	0	0	0	0	0	0	0	0	0	0	0	0	0	0	0	0	0	0	0	0	0	0	0	0	0	0	0	0	0	0	0	0	0	0	0	0	0	0	0	0	0	0	0	0
rs1604831	0	0	0	0	0	0	0	0	0	0	0	0	0	0	0	0	0	0	0	0	0	0	0	0	0	0	0	0	0	0	0	0	0	0	0	0	0	0	0	0	0	0	0	0	0
rs16833617	0	0	0	0	0	0	0	0	0	0	0	0	0	0	0	0	0	0	0	0	0	0	0	0	0	0	0	0	0	0	0	0	0	0	0	0	0	0	0	0	0	0	0	0	0
rs16903097	1	0	0	0	0	0	0	0	0	0	0	0	0	0	0	0	0	0	0	1	0	0	0	0	0	0	0	0	0	0	0	0	0	0	0	0	0	0	0	0	0	0	0	0	0
rs16967103	0	0	0	0	0	0	0	0	0	0	0	0	0	0	0	0	0	0	0	0	0	0	0	0	0	0	0	0	0	0	0	0	0	0	0	0	0	0	0	0	0	0	0	0	0
rs1728918	0	0	0	0	0	0	0	0	0	0	0	0	0	0	0	0	0	0	0	0	0	0	0	0	0	0	0	0	0	0	0	0	0	0	0	0	0	0	0	0	0	0	0	0	0
rs17293632	6	0	4	1	0	0	4	0	4	0	0	0	1	0	1	0	0	0	1	2	0	1	0	0	0	2	0	1	0	0	0	0	1	0	2	1	0	0	1	1	0	1	0	0	0
rs17309827	1	0	1	0	0	0	0	0	0	0	0	0	0	0	0	0	0	0	0	0	0	0	0	0	0	0	0	0	0	0	0	0	0	0	0	0	0	0	0	0	0	0	0	0	0
rs1736020	0	0	0	0	0	0	0	0	0	0	0	0	0	0	0	0	0	0	0	0	0	0	0	0	0	0	0	0	0	0	0	0	0	0	0	0	0	0	0	0	0	0	0	0	0
rs17387157	0	0	0	0	0	0	0	0	0	0	0	0	0	0	0	0	0	0	0	0	0	0	0	0	0	0	0	0	0	0	0	0	0	0	0	0	0	0	0	0	0	0	0	0	0
rs17391694	0	0	0	0	0	0	0	0	0	0	0	0	0	0	0	0	0	0	0	0	0	0	0	0	0	0	0	0	0	0	0	0	0	0	0	0	0	0	0	0	0	0	0	0	0
rs181359	0	0	4	0	0	0	0	0	4	0	0	0	0	0	1	0	0	0	0	0	0	1	0	0	0	0	0	2	0	0	0	0	0	0	2	0	0	0	0	0	0	1	0	0	0
rs181360	0	0	3	0	0	0	0	0	3	0	0	0	0	0	2	0	0	0	0	0	1	2	0	0	0	0	0	1	0	0	0	0	0	0	2	0	0	0	0	0	0	1	0	0	0
rs1819658	0	0	0	0	0	0	0	0	0	0	0	0	0	0	0	0	0	0	0	0	0	0	0	0	0	0	0	0	0	0	0	0	0	0	0	0	0	0	0	0	0	0	0	0	0
rs1820148	0	0	0	0	0	0	0	0	0	0	0	0	0	0	0	0	0	0	0	0	1	0	0	0	0	0	0	0	0	0	0	0	0	1	0	0	0	0	0	0	0	0	0	0	0
rs1847472	0	0	2	0	0	0	0	0	1	0	0	0	0	0	0	0	0	0	0	0	0	0	0	0	0	0	0	0	0	0	0	0	0	0	0	0	0	0	0	0	0	0	0	0	0
rs1892290	0	0	0	0	0	0	0	0	0	0	0	0	0	0	0	0	0	0	0	0	0	0	0	0	0	0	0	0	0	0	0	0	0	0	0	0	0	0	0	0	0	0	0	0	0
rs1932990	0	0	0	0	0	0	0	0	0	0	0	0	0	0	0	0	0	0	0	0	0	0	0	0	0	0	0	0	0	0	0	0	0	0	0	0	0	0	0	0	0	0	0	0	0
rs1946410	0	0	0	0	0	0	0	0	0	0	0	0	0	0	0	0	0	0	0	0	0	0	0	0	0	0	0	0	0	0	0	0	0	0	0	0	0	0	0	0	0	0	0	0	0
rs1954603	0	0	0	0	0	0	0	0	0	0	0	0	0	0	0	0	0	0	0	0	0	0	0	0	0	0	0	0	0	0	0	0	0	0	0	0	0	0	0	0	0	0	0	0	0
rs1992660	0	0	0	0	0	0	0	0	0	0	0	0	0	0	0	0	0	0	0	0	0	0	0	0	0	0	0	0	0	0	0	0	0	0	0	0	0	0	0	0	0	0	0	0	0
rs1998598	0	0	0	0	0	0	0	0	0	0	0	0	0	0	0	0	0	0	0	0	0	0	0	0	0	0	0	0	0	0	0	0	0	0	0	0	0	0	0	0	0	0	0	0	0
rs2011527	1	0	0	0	0	0	0	0	0	0	0	0	0	0	0	0	0	0	0	1	0	0	0	0	0	1	0	0	0	0	0	0	0	0	0	0	0	0	0	0	0	0	0	0	0
rs2024092	2	3	2	0	0	0	0	1	0	0	0	0	0	1	0	0	1	0	0	0	3	0	0	0	0	0	0	0	0	0	0	0	0	1	0	0	0	0	0	0	1	0	0	0	0
rs2031895	0	0	0	0	0	0	0	0	0	0	0	0	0	0	0	0	0	0	0	0	0	0	0	0	0	0	0	0	0	0	0	0	0	0	0	0	0	0	0	0	0	0	0	0	0
rs2062305	0	0	0	0	0	0	0	0	0	0	0	0	0	0	0	0	0	0	0	0	0	0	0	0	0	0	0	0	0	0	0	0	0	0	0	0	0	0	0	0	0	0	0	0	0
rs2066847	0	0	0	0	0	0	0	0	0	0	0	0	0	0	0	0	0	0	0	0	0	0	0	0	0	0	0	0	0	0	0	0	0	0	0	0	0	0	0	0	0	0	0	0	0
rs2083015	0	0	0	0	0	0	0	0	0	0	0	0	0	0	0	0	0	0	0	0	0	0	0	0	0	0	0	0	0	0	0	0	0	0	0	0	0	0	0	0	0	0	0	0	0
rs2089126	0	0	0	0	0	0	0	0	0	0	0	0	0	0	0	0	0	0	0	0	0	0	0	0	0	0	0	0	0	0	0	0	0	0	0	0	0	0	0	0	0	0	0	0	0
rs212388	0	0	0	0	0	0	0	0	0	0	0	0	0	0	0	0	0	0	0	0	0	0	0	0	0	0	0	0	0	0	0	0	0	0	0	0	0	0	0	0	0	0	0	0	1
rs2124799	0	0	0	0	0	0	0	0	0	0	1	0	0	0	0	0	0	0	0	0	0	0	0	0	0	0	0	0	0	0	0	0	0	0	0	0	1	0	0	0	0	0	0	0	0
rs2134814	0	0	1	0	0	0	0	0	0	0	0	0	0	0	0	0	0	0	0	0	0	0	0	0	0	0	0	0	0	0	0	0	0	0	0	0	0	0	0	0	0	0	0	0	0
rs2157453	1	0	1	0	0	0	0	0	0	0	0	0	0	0	0	0	0	0	0	1	0	0	0	0	0	0	0	0	0	0	0	0	0	0	1	0	0	0	0	0	0	0	0	0	0
rs2157454	2	0	1	0	0	0	0	0	0	0	0	0	0	0	0	0	0	0	0	1	0	0	0	0	0	0	0	0	0	0	0	0	0	0	1	0	0	0	0	0	0	0	0	0	0
rs2168593	0	0	0	0	0	0	0	0	0	0	0	0	0	0	0	0	0	0	0	0	0	0	0	0	0	0	0	0	0	0	0	0	0	0	0	0	0	0	0	0	0	0	0	0	0
rs2187892	2	0	1	0	0	0	0	0	0	0	0	0	0	0	0	0	0	0	0	1	0	0	0	0	0	0	0	0	1	0	0	0	0	0	1	1	0	0	0	0	0	0	0	0	0
rs2213742	0	0	0	0	0	0	0	0	0	0	0	0	0	0	0	0	0	0	0	0	0	0	0	0	0	0	0	0	0	0	0	0	0	0	0	0	0	0	0	0	0	0	0	0	0
rs2213745	0	0	0	0	0	0	0	0	0	0	0	0	0	0	0	0	0	0	0	0	0	0	0	0	0	0	0	0	0	0	0	0	0	0	0	0	0	0	0	0	0	0	0	0	0
rs2274905	0	0	0	0	0	0	0	0	0	0	0	0	0	0	0	0	0	0	0	0	0	0	0	0	0	0	0	0	1	0	0	0	0	0	0	0	0	0	0	0	0	0	0	0	0
rs2274907	0	0	0	0	0	0	0	0	0	0	0	0	0	0	0	0	0	0	0	0	0	0	0	0	0	0	0	0	0	0	0	0	0	0	0	0	0	0	0	0	0	0	0	0	0
rs2274909	0	0	0	0	0	0	0	0	0	0	0	0	0	0	0	0	0	0	0	0	0	0	0	0	0	0	0	0	0	0	0	0	0	0	0	0	0	0	0	0	0	0	0	0	0
rs2274910	0	0	0	0	0	0	0	0	0	0	0	0	0	0	0	0	0	0	0	0	0	0	0	0	0	0	0	0	0	0	0	0	0	0	0	0	0	0	0	0	0	0	0	0	0
rs2282860	0	1	0	0	0	0	0	1	0	0	0	0	0	1	0	0	0	0	0	0	1	0	0	0	0	0	2	0	0	0	0	0	0	1	0	0	0	0	0	0	1	0	0	0	0
rs2282861	0	1	0	0	0	0	0	1	0	0	0	0	0	0	0	0	0	0	0	0	1	0	0	0	0	0	2	0	0	0	0	0	0	1	0	0	0	0	0	0	1	0	0	0	0
rs2284553	6	0	3	6	0	0	4	0	1	4	0	0	2	0	0	2	0	0	2	4	0	0	3	0	0	2	0	1	2	0	0	2	1	0	1	2	0	0	2	1	0	0	1	0	0
rs2301436	0	1	0	0	0	0	0	0	0	0	0	0	0	0	0	0	0	0	0	0	1	0	0	0	0	0	0	0	0	0	0	0	0	1	0	0	0	0	0	0	0	0	0	0	0
rs2325292	0	0	0	0	0	0	0	0	0	0	0	0	0	0	0	0	0	0	0	0	0	0	0	0	0	0	0	0	0	0	0	0	0	0	0	0	0	0	0	0	0	0	0	0	0
rs2326231	0	0	0	0	0	0	0	0	0	0	0	0	0	0	0	0	0	0	0	0	0	0	0	0	0	0	0	0	0	0	0	0	0	0	0	0	0	0	0	0	0	0	0	0	0
rs2351011	0	1	0	0	0	0	0	1	0	0	0	0	0	0	0	0	0	0	0	0	0	0	0	0	0	0	0	0	0	0	0	0	0	0	0	0	0	0	0	0	0	0	0	0	0
rs2413583	0	0	0	0	0	0	0	0	0	0	0	0	0	0	0	0	0	0	0	0	0	0	0	0	0	0	0	0	0	0	0	0	0	0	0	0	0	0	0	0	0	0	0	0	0
rs251340	0	1	0	0	0	0	0	0	0	0	0	0	0	0	0	0	0	0	0	0	0	0	0	0	0	0	0	0	0	0	0	0	0	0	0	0	0	0	0	0	0	0	0	0	0
rs2542147	0	0	0	0	0	0	0	0	0	0	0	0	0	0	0	0	0	0	0	0	0	0	0	0	0	0	0	0	0	0	0	0	0	0	0	1	0	0	0	0	0	0	0	0	0
rs2542148	1	0	0	3	0	0	0	0	0	2	0	0	0	0	0	1	0	0	0	0	0	0	0	0	0	0	0	0	0	0	0	0	0	0	0	0	0	0	0	0	0	0	1	0	0
rs2542149	0	0	0	0	0	0	0	0	0	0	0	0	0	0	0	0	0	0	0	0	0	0	0	0	0	0	0	0	0	0	0	0	0	0	0	0	0	0	0	0	0	0	0	0	0
rs2542150	0	0	0	0	0	0	0	0	0	0	0	0	0	0	0	0	0	0	0	0	0	0	0	0	0	0	0	0	0	0	0	0	0	0	0	0	0	0	0	0	0	0	0	0	0
rs2542151	0	0	0	0	0	0	0	0	0	0	0	0	0	0	0	0	0	0	0	0	0	0	0	0	0	0	0	0	0	0	0	0	0	0	0	0	0	0	0	0	0	0	0	0	0
rs2548530	0	3	0	0	0	0	0	0	0	0	0	0	0	0	0	0	0	0	0	0	1	0	0	0	0	0	0	0	0	0	0	0	0	2	0	0	0	0	0	0	1	0	0	0	0
rs2549783	1	1	0	0	0	0	0	0	0	0	0	0	0	0	0	0	0	0	0	0	2	0	0	0	0	0	1	0	0	0	0	0	0	2	0	0	0	0	0	0	0	0	0	0	0
rs2549794	0	1	0	0	0	0	0	0	0	0	0	0	0	0	0	0	0	0	0	0	2	0	0	0	0	0	1	0	0	0	0	0	0	1	0	0	0	0	0	0	0	0	0	0	0
rs2640908	0	2	1	0	0	0	0	0	0	0	0	0	0	0	0	0	0	0	0	0	0	0	1	0	0	0	0	0	0	0	0	0	0	0	0	0	0	0	0	0	0	0	0	0	0
rs2797685	0	2	0	0	0	0	0	0	0	0	0	0	0	0	0	0	0	0	0	0	0	0	0	0	0	0	0	0	0	0	0	0	0	1	0	0	0	0	0	0	0	0	0	0	0
rs2836751	0	0	0	0	0	0	2	0	2	0	0	0	1	0	0	0	0	0	1	1	0	1	0	0	0	0	0	0	0	0	0	0	0	0	1	0	0	0	0	1	0	1	0	0	0
rs2836753	1	0	0	0	0	0	4	0	2	0	0	0	2	0	0	0	0	0	1	2	0	2	0	0	0	2	0	0	0	0	0	0	0	0	2	0	0	0	0	1	0	1	0	0	0
rs2836754	1	0	0	0	0	0	4	0	2	0	0	0	1	0	0	0	0	0	0	2	0	2	0	0	0	1	0	0	0	0	0	0	1	0	1	0	0	0	0	1	0	1	0	0	0
rs2836755	6	0	3	0	0	0	4	0	3	0	0	0	1	0	1	0	0	0	1	1	0	0	0	0	0	2	0	1	0	0	0	0	0	0	1	0	0	0	0	0	0	0	0	0	0
rs2836756	6	0	3	0	0	0	4	0	4	0	0	0	2	0	1	0	0	0	1	1	0	0	0	0	0	2	0	1	0	0	0	1	0	0	1	0	0	0	0	0	0	0	0	0	0
rs2838519	3	0	0	0	0	0	3	0	0	0	0	0	1	0	1	0	0	0	0	0	0	0	0	0	0	1	0	0	0	0	0	0	0	0	0	0	0	0	0	1	0	0	0	0	0
rs2847260	0	0	0	0	0	0	0	0	0	0	0	0	0	0	0	0	0	0	0	0	0	0	0	0	0	0	0	0	0	0	0	0	0	0	0	1	0	0	0	0	0	0	0	0	0
rs2847278	0	0	0	0	0	0	0	0	0	0	0	0	0	0	0	0	0	0	0	0	0	0	0	0	0	0	0	0	0	0	0	0	0	0	0	0	0	0	0	0	0	0	0	0	0
rs2847280	0	0	0	0	0	0	0	0	0	0	0	0	0	0	0	0	0	0	0	0	0	0	0	0	0	0	0	0	0	0	0	0	0	0	0	0	0	0	0	0	0	0	0	0	0
rs2859491	0	2	0	0	0	0	0	0	0	0	0	0	0	1	0	0	0	0	0	0	2	0	0	0	0	0	1	0	0	0	0	0	0	2	0	0	0	0	0	0	0	0	0	0	0
rs28667727	0	0	1	0	0	0	0	0	0	0	0	0	0	0	0	0	0	0	0	0	0	0	0	0	0	0	0	0	0	0	0	0	0	0	0	0	0	0	0	0	0	0	0	0	0
rs2872507	0	0	0	0	0	0	0	0	0	0	0	0	0	0	0	0	0	0	0	0	0	0	0	0	0	0	0	0	0	0	0	0	0	0	0	0	0	0	0	0	0	0	0	0	0
rs2910793	0	0	0	0	0	0	0	0	0	0	0	0	0	0	0	0	0	0	0	0	0	0	0	0	0	0	0	0	0	0	0	0	0	0	0	0	0	0	0	0	0	0	0	0	0
rs2927609	0	0	0	0	0	0	0	0	0	0	0	0	0	0	0	0	0	0	0	0	0	0	0	0	0	0	0	0	0	0	0	0	0	0	0	0	0	0	0	0	0	0	0	0	0
rs2945412	0	0	0	0	0	0	0	0	0	0	0	0	0	0	0	0	0	0	0	0	0	0	0	0	0	0	0	0	0	0	0	0	0	0	0	0	0	0	0	0	0	0	0	0	0
rs3024495	1	0	1	0	0	0	0	0	1	0	0	0	0	0	0	0	0	0	0	1	0	0	0	0	0	0	0	0	0	0	0	0	0	0	1	0	0	0	0	0	0	0	0	0	0
rs3091315	0	0	0	0	0	0	0	0	0	0	0	0	0	0	0	0	0	0	0	0	0	0	0	0	0	0	0	0	0	0	0	0	0	0	0	0	0	0	0	0	0	0	0	0	0
rs3091316	0	0	0	0	0	0	0	0	0	0	0	0	0	0	0	0	0	0	0	0	0	0	0	0	0	0	0	0	0	0	0	0	0	0	0	0	0	0	0	0	0	0	0	0	0
rs3091338	0	0	0	0	0	0	0	0	0	0	0	0	0	0	0	0	0	0	0	0	0	0	0	0	0	0	0	0	0	0	0	0	0	0	0	0	0	0	0	0	0	0	0	0	0
rs3197999	0	3	0	0	0	0	0	0	0	0	0	0	0	0	0	0	0	0	0	0	1	0	0	0	0	0	2	0	0	0	0	0	0	2	0	0	0	0	0	0	1	0	0	0	0
rs34074973	0	0	0	0	0	0	0	0	0	0	0	0	0	0	0	0	0	0	0	0	0	0	0	0	0	0	0	0	0	0	0	0	0	0	0	0	0	0	0	0	0	0	0	0	0
rs34189114	0	0	0	0	0	0	0	0	0	0	0	2	0	0	0	0	0	0	0	0	0	0	0	0	0	0	0	0	0	0	0	0	0	0	0	0	0	0	0	0	0	0	0	0	0
rs34335227	0	0	0	0	0	0	0	0	0	0	0	0	0	0	0	0	0	0	0	0	0	0	0	0	0	0	0	0	0	0	0	0	0	0	0	0	0	0	0	0	0	0	0	0	0
rs34541033	0	0	0	0	0	0	0	0	0	0	0	0	0	0	0	0	0	0	0	0	0	0	0	0	0	0	0	0	0	0	0	0	0	0	0	0	0	0	0	0	0	0	0	0	0
rs34592588	0	0	0	0	0	0	0	0	0	0	0	0	0	0	0	0	0	0	0	0	0	0	0	0	0	0	0	0	0	0	0	0	0	0	0	0	0	0	0	0	0	0	0	0	0
rs34756502	0	0	0	0	0	0	0	0	0	0	0	0	0	0	0	0	0	0	0	0	0	0	0	0	0	0	0	0	0	0	0	0	0	0	0	0	0	0	0	0	0	0	0	0	0
rs35214362	0	0	0	0	0	0	0	0	0	0	0	0	0	0	0	0	0	0	0	0	0	0	0	0	0	0	0	0	0	0	0	0	0	0	0	0	0	0	0	0	0	0	0	0	0
rs35352766	0	1	0	0	0	0	1	1	0	0	0	0	0	0	0	0	0	0	0	0	0	0	0	0	0	0	1	0	0	0	0	0	0	0	0	0	0	0	0	0	0	0	0	0	0
rs35736272	0	0	0	0	0	0	0	0	0	0	0	1	0	0	0	0	0	0	0	0	0	0	0	0	0	0	0	0	0	0	0	0	0	0	0	0	0	0	0	0	0	0	0	0	0
rs35893269	0	0	0	0	0	0	0	0	0	0	0	0	0	0	0	0	0	0	0	0	0	0	0	0	0	0	0	0	0	0	0	0	0	0	0	0	0	0	0	0	0	0	0	0	0
rs359456	0	0	0	0	0	0	0	0	0	0	0	0	0	0	0	0	0	0	0	0	0	0	0	0	0	0	0	0	0	0	0	0	0	0	0	0	0	0	0	0	0	0	0	0	0
rs359457	0	0	0	0	0	0	0	0	0	0	0	0	0	0	0	0	0	0	0	0	0	0	0	0	0	0	0	0	0	0	0	0	0	0	0	0	0	0	0	0	0	0	0	0	0
rs36038753	0	0	0	0	0	1	0	0	0	0	0	1	0	0	0	0	0	0	0	0	0	0	0	0	0	0	0	0	0	0	0	0	0	0	0	0	0	0	0	0	0	0	0	0	0
rs36052964	0	0	0	0	0	0	0	0	0	0	0	0	0	0	0	0	0	0	0	0	0	0	0	0	0	0	0	0	0	0	0	0	0	0	0	0	0	0	0	0	0	0	0	0	0
rs3742704	0	1	0	0	0	0	0	0	0	0	0	0	0	0	0	0	0	0	0	0	0	0	0	0	0	0	0	0	0	0	0	0	0	1	2	0	0	0	0	0	0	0	0	0	0
rs3761757	6	0	1	3	0	0	4	0	0	3	0	0	2	0	1	1	0	0	2	4	0	0	2	0	0	2	0	2	2	0	0	2	1	0	0	2	0	0	2	1	0	0	1	0	0
rs3764147	0	0	0	0	0	0	0	0	0	0	0	0	0	0	0	0	0	0	0	0	0	0	0	0	0	0	0	0	0	0	0	0	0	0	0	0	0	0	0	0	0	0	0	0	0
rs3766356	0	0	0	0	0	0	0	0	0	0	0	0	0	0	0	0	0	0	0	0	0	0	0	0	0	0	0	0	0	0	0	0	0	0	0	0	0	0	0	0	0	0	0	0	0
rs3766357	0	0	0	0	0	0	0	0	0	0	0	0	0	0	0	0	0	0	0	0	0	0	0	0	0	0	0	0	0	0	0	0	0	0	0	0	0	0	0	0	0	0	0	0	0
rs3766359	0	0	1	0	0	0	0	0	0	0	0	0	0	0	0	0	0	0	0	0	0	0	0	0	0	0	0	0	0	0	0	0	0	0	0	0	0	0	0	0	0	0	0	0	0
rs3792111	1	2	0	0	0	0	4	1	0	0	0	0	0	0	0	0	0	0	0	2	0	0	0	0	0	1	0	0	0	0	0	0	0	1	0	0	0	0	0	0	1	0	0	0	0
rs3792112	1	3	0	0	0	0	1	0	0	0	0	0	0	1	0	0	0	0	0	1	2	0	0	0	0	1	2	0	0	0	0	0	0	2	0	0	0	0	0	0	1	0	0	0	0
rs3828309	1	1	0	0	0	0	1	1	0	0	0	0	0	0	0	0	0	0	0	1	0	0	0	0	0	0	1	0	0	0	0	0	0	1	0	0	0	0	0	0	1	0	0	0	0
rs3849749	0	2	0	0	0	0	0	0	0	0	0	0	0	1	0	0	0	0	0	0	0	0	0	0	0	0	1	0	0	0	0	0	0	1	0	0	0	0	0	0	0	0	0	0	0
rs3897478	0	0	0	0	0	0	0	0	0	0	0	0	0	0	0	0	0	0	0	0	0	0	0	0	0	0	0	0	0	0	0	0	0	0	0	0	0	0	0	0	0	0	0	0	0
rs4077515	0	0	0	0	0	0	0	0	0	0	0	0	0	0	0	0	0	0	0	0	0	0	0	0	0	0	0	0	0	0	0	0	0	0	1	0	0	0	0	0	0	0	0	0	0
rs4129133	5	0	3	0	0	0	4	0	1	0	0	1	2	0	0	0	0	0	0	2	0	0	0	0	1	2	0	1	0	0	2	0	1	0	0	0	0	2	0	1	0	0	0	0	1
rs4129134	4	0	3	0	0	0	4	0	0	0	0	1	1	0	0	0	0	0	0	2	0	0	0	0	1	2	0	0	0	0	2	0	0	0	0	0	0	2	0	1	0	0	0	0	1
rs4379175	0	0	0	0	0	0	0	0	0	0	1	0	0	0	0	0	0	0	0	0	0	0	0	1	0	0	0	0	0	0	0	0	0	0	0	0	0	0	0	0	0	0	0	0	0
rs4409764	5	0	3	0	0	1	4	0	1	0	0	3	2	0	0	0	0	1	1	2	0	0	0	0	1	2	0	1	0	0	2	0	0	0	0	1	0	2	0	1	0	0	0	0	1
rs4413517	0	0	0	0	0	0	0	0	0	0	0	0	0	0	0	0	0	0	0	0	0	0	0	0	0	0	0	0	0	0	0	0	0	0	0	0	0	0	0	0	0	0	0	0	0
rs4512994	0	0	0	0	0	0	0	0	1	0	0	0	0	0	0	0	0	0	0	0	0	0	0	0	0	0	0	0	0	0	0	0	0	0	0	0	0	0	0	0	0	0	0	0	0
rs4518545	0	0	0	0	0	0	0	0	0	0	0	0	0	0	0	0	0	0	0	0	0	0	0	0	0	0	0	0	0	0	0	0	0	0	0	0	0	0	0	0	0	0	0	0	0
rs45553631	1	0	0	0	0	0	0	0	0	0	0	0	0	0	0	0	0	0	0	0	0	0	0	0	0	0	0	0	0	0	0	0	0	0	0	0	0	0	0	0	0	0	0	0	0
rs4656955	0	0	0	0	0	0	0	0	0	0	0	0	0	0	0	0	0	0	0	0	0	0	0	0	0	0	0	0	0	0	0	0	0	0	0	0	0	0	0	0	0	0	0	0	0
rs4802307	6	0	3	5	0	0	4	0	3	3	0	0	2	0	0	2	0	0	1	4	0	1	2	0	0	2	0	1	2	0	0	2	0	0	0	2	0	0	2	1	0	0	1	0	0
rs4807570	2	3	2	0	0	0	1	1	2	0	0	0	0	1	1	0	0	0	0	0	3	0	0	0	0	0	2	0	0	0	0	0	0	1	0	0	0	0	0	0	1	0	0	1	0
rs4809330	0	2	0	0	0	0	0	2	0	0	0	0	0	0	0	0	0	0	0	0	2	0	0	1	0	0	2	0	0	0	0	0	0	1	0	0	0	0	0	0	1	0	0	1	0
rs4820425	0	0	0	0	0	0	0	0	0	0	0	0	0	0	0	0	0	0	0	0	0	0	0	0	0	0	0	0	0	0	0	0	0	0	0	0	0	0	0	0	0	0	0	0	0
rs4845287	0	0	0	0	0	0	0	0	0	0	0	0	0	0	0	0	0	0	0	0	0	0	0	0	0	0	0	0	0	0	0	0	0	0	0	0	0	0	0	0	0	0	0	0	0
rs4871611	0	0	0	0	0	0	0	0	0	0	0	0	0	0	0	0	0	0	0	0	0	0	0	0	0	0	0	0	0	0	0	0	0	0	0	0	0	0	0	0	0	0	0	0	0
rs4902642	0	0	0	0	0	0	0	0	0	0	0	0	0	0	0	0	0	0	0	0	0	0	0	0	0	0	0	0	0	0	0	0	0	0	0	0	0	0	0	0	0	0	0	0	0
rs4916283	0	0	0	0	0	0	0	0	0	0	0	0	0	0	0	0	0	0	0	0	0	0	0	0	0	0	0	0	0	0	0	0	0	0	0	0	0	0	0	0	0	0	0	0	0
rs4921224	0	0	0	0	0	0	0	0	0	0	0	0	0	0	0	0	0	0	0	0	0	0	0	1	0	0	0	0	0	0	0	0	0	0	0	0	0	0	0	0	0	0	0	0	0
rs4959830	0	0	0	0	0	0	0	0	0	0	0	0	0	0	0	0	0	0	0	0	0	0	0	0	0	0	0	0	0	0	0	0	0	0	0	0	0	0	0	0	0	0	0	0	0
rs516246	0	1	0	0	0	0	0	0	0	0	0	0	0	1	0	0	0	0	0	0	2	0	0	1	0	0	2	0	0	0	0	0	0	2	0	0	0	0	0	0	1	0	0	1	0
rs516316	0	1	0	0	0	0	0	0	0	0	0	0	0	1	0	0	0	0	0	0	2	0	0	1	0	0	2	0	0	0	0	0	0	2	0	0	0	0	0	0	1	0	0	1	0
rs55771973	0	0	0	0	0	0	0	0	0	0	0	0	0	0	0	0	0	0	0	0	0	0	0	0	0	0	0	0	0	0	0	0	0	0	0	0	0	0	0	0	0	0	0	0	0
rs55867617	0	0	0	0	0	0	0	0	0	0	0	0	0	0	0	0	0	0	0	0	0	0	0	0	0	0	0	0	0	0	0	0	0	0	0	0	0	0	0	0	0	0	0	0	0
rs55885254	0	0	0	0	0	0	0	0	0	0	0	0	0	0	0	0	0	0	0	0	0	0	0	0	0	0	0	0	0	0	0	0	0	0	0	0	0	0	0	0	0	0	0	0	0
rs56106243	1	0	0	0	0	0	0	0	0	0	0	0	0	0	0	0	0	0	0	0	0	0	0	0	0	0	0	0	0	0	0	0	0	0	0	0	0	0	0	0	0	0	0	0	0
rs56276983	0	0	0	0	0	0	0	0	0	0	0	0	0	0	0	0	0	0	0	0	0	0	0	0	0	0	0	0	0	0	0	0	0	0	0	0	0	0	0	0	0	0	0	0	0
rs58591914	0	0	0	0	0	0	0	0	0	0	0	0	0	0	0	0	0	0	0	0	0	0	0	0	0	0	0	0	0	0	0	0	0	0	0	0	0	0	0	0	0	0	0	0	0
rs601338	0	1	0	0	0	0	0	0	0	0	0	0	0	1	0	0	0	0	0	0	1	0	0	1	0	0	0	0	0	0	0	0	0	1	0	0	0	0	0	0	1	0	0	1	0
rs62408224	0	0	0	0	0	0	0	0	0	0	0	0	0	0	0	0	0	0	0	0	0	0	0	0	0	0	0	0	0	0	0	0	0	0	0	0	0	0	0	0	0	0	0	0	0
rs62408225	0	0	0	0	0	0	0	0	0	0	0	0	0	0	0	0	0	0	0	0	0	0	0	0	0	0	0	0	0	0	0	0	0	0	0	0	0	0	0	0	0	0	0	0	0
rs62408227	0	1	0	0	0	0	0	0	0	0	0	0	0	0	0	0	0	0	0	0	0	0	0	0	0	0	0	0	0	0	0	0	0	0	0	0	0	0	0	0	0	0	0	0	0
rs62408233	0	0	0	0	0	0	0	0	1	0	0	0	0	0	0	0	0	0	0	0	0	0	0	0	0	0	0	0	0	0	0	0	0	0	0	0	0	0	0	0	0	0	0	0	0
rs62408235	0	0	0	0	0	0	0	0	0	0	0	0	0	0	0	0	0	0	0	0	0	0	0	0	0	0	0	0	0	0	0	0	0	0	0	0	0	0	0	0	0	0	0	0	0
rs62408236	0	0	0	0	0	0	0	0	0	0	1	0	0	0	0	0	0	0	0	0	0	0	0	0	0	0	0	0	0	0	0	0	0	0	0	0	0	0	0	0	0	0	0	0	0
rs62408237	0	0	0	0	0	0	0	0	0	0	1	0	0	0	0	0	0	0	0	0	0	0	0	0	0	0	0	0	0	0	0	0	0	0	0	0	0	0	0	0	0	0	0	0	0
rs6427550	0	0	0	0	0	0	0	0	0	0	0	0	0	0	0	0	0	0	0	0	0	0	0	0	0	0	0	0	0	0	0	0	0	0	0	0	0	0	0	0	0	0	0	0	0
rs6427551	0	0	0	0	0	0	0	0	0	0	0	0	0	0	0	0	0	0	0	0	0	0	0	0	0	0	0	0	0	0	0	0	0	0	0	0	0	0	0	0	0	0	0	0	0
rs6436922	0	0	0	0	0	0	0	0	0	0	0	0	0	0	0	0	0	0	0	0	0	0	0	0	0	0	0	0	0	0	0	0	0	0	0	0	0	0	0	0	0	0	0	0	0
rs6451493	1	0	0	0	0	0	4	0	0	0	0	0	1	0	0	0	0	0	0	0	0	0	0	0	0	1	0	0	0	0	0	0	0	0	0	0	0	0	0	0	0	0	0	0	0
rs6451494	4	0	1	0	0	0	4	0	2	0	0	0	2	0	1	0	0	0	0	1	0	0	0	0	0	2	0	1	0	0	0	0	0	0	1	0	0	0	0	0	0	0	0	0	0
rs6452898	0	0	0	0	0	0	0	0	0	0	0	0	0	0	0	0	0	0	0	0	0	0	0	0	0	0	0	0	0	0	0	0	0	0	0	0	0	0	0	0	0	0	0	0	0
rs6452899	0	0	0	0	0	0	0	0	0	0	0	1	0	0	0	0	0	0	0	0	0	0	0	0	0	0	0	0	0	0	0	0	0	0	0	0	0	0	0	0	0	0	0	0	0
rs6454805	0	0	0	0	0	0	0	0	0	0	0	0	0	0	0	0	0	0	0	0	0	0	0	0	0	0	0	0	0	0	0	0	0	0	0	0	0	0	0	0	0	0	0	0	0
rs6470637	0	0	0	0	0	0	0	0	0	0	0	0	0	0	0	0	0	0	0	0	0	0	0	0	0	0	0	0	0	0	0	0	0	0	0	0	0	0	0	0	0	0	0	0	0
rs6478106	0	0	0	0	0	0	0	0	0	0	0	0	0	0	0	0	0	0	0	0	0	0	0	0	0	0	0	0	0	0	0	0	0	0	0	0	0	0	0	0	0	0	0	0	0
rs6556412	0	0	0	0	0	0	0	0	0	0	0	0	0	0	0	0	0	0	0	0	0	0	0	0	0	0	0	0	0	0	0	0	0	0	0	0	0	0	0	0	0	0	0	0	0
rs6568421	0	0	0	0	0	2	0	0	0	0	0	0	0	0	0	0	0	0	0	0	0	0	0	0	0	0	0	0	0	0	0	0	0	0	0	0	0	0	0	0	0	0	0	0	1
rs6580220	0	0	0	0	0	0	0	0	0	0	0	0	0	0	0	0	0	0	0	0	0	0	0	0	0	0	0	0	0	0	0	0	0	0	0	0	0	0	0	0	0	0	0	0	0
rs6651252	1	0	0	0	0	0	3	0	1	1	0	0	2	0	0	1	0	0	1	4	0	1	2	0	0	2	0	2	2	0	0	2	1	0	2	2	0	0	1	1	0	0	1	0	0
rs6665749	0	0	0	0	0	0	0	0	0	0	0	0	0	0	0	0	0	0	0	0	0	0	0	0	0	0	0	0	0	0	0	0	0	0	0	0	0	0	0	0	0	0	0	0	0
rs6679677	0	0	0	0	0	0	0	0	0	0	0	0	0	0	0	0	0	0	0	0	0	0	0	0	0	0	0	0	0	0	0	0	0	0	0	0	0	0	0	0	0	0	0	0	0
rs6685892	0	4	0	0	0	0	0	0	0	0	0	0	0	1	0	0	0	0	0	0	1	0	0	0	0	0	2	0	0	0	0	0	0	2	0	0	0	0	0	0	1	0	0	0	0
rs6708373	0	5	0	0	0	0	0	2	0	0	0	0	0	2	0	0	0	0	0	0	2	0	0	0	0	0	2	0	0	0	0	0	0	2	0	0	0	0	0	0	1	0	0	0	0
rs6716753	0	0	0	0	0	0	0	0	0	0	0	0	0	0	0	0	0	0	0	0	0	0	0	0	0	0	0	0	0	0	0	0	0	0	0	0	0	0	0	0	0	0	0	0	0
rs6738825	0	0	0	0	0	0	0	0	0	0	0	0	0	0	0	0	0	0	0	0	0	0	0	0	0	0	0	0	0	0	0	0	0	0	0	0	0	0	0	0	0	0	0	0	0
rs67927699	0	0	0	0	0	0	0	0	0	0	0	0	0	0	0	0	0	0	0	0	1	0	0	0	0	0	0	0	0	0	0	0	0	0	0	0	0	0	0	0	0	0	0	0	0
rs679574	0	1	0	0	0	0	0	0	0	0	0	0	0	1	0	0	0	0	0	0	2	0	0	1	0	0	2	0	0	0	0	0	0	2	0	0	0	0	0	0	1	0	0	1	0
rs681343	0	0	0	0	0	0	0	0	0	0	0	0	0	1	0	0	0	0	0	0	1	0	0	1	0	0	1	0	0	0	0	0	0	0	0	0	0	0	0	0	1	0	0	1	0
rs68143871	0	0	0	0	0	0	0	0	0	0	0	0	0	0	0	0	0	0	0	0	0	0	0	0	0	0	0	0	0	0	0	0	0	0	1	0	0	0	0	0	0	0	0	0	0
rs6837335	0	0	0	0	0	0	0	0	0	0	0	0	0	0	0	0	0	0	0	0	0	0	0	0	0	0	0	0	0	0	0	0	0	0	0	0	0	0	0	0	0	0	0	0	0
rs6864071	0	0	0	0	0	0	0	0	0	0	0	0	0	0	0	0	0	0	0	0	0	0	0	0	0	0	0	0	0	0	0	0	0	0	0	0	0	0	0	0	0	0	0	0	0
rs6870270	0	0	0	0	0	0	0	0	0	0	0	0	0	0	0	0	0	0	0	0	0	0	0	0	0	0	0	0	0	0	0	0	0	0	0	0	0	0	0	0	0	0	0	0	0
rs6871591	3	0	3	0	0	0	4	0	3	0	0	0	0	0	0	0	0	0	0	2	0	1	0	0	0	1	0	0	0	0	0	0	0	0	0	0	0	0	0	1	0	1	0	0	0
rs6873385	0	0	0	0	0	0	0	0	0	0	0	0	0	0	0	0	0	0	0	0	0	0	0	0	0	0	0	0	0	0	0	0	0	0	0	0	0	0	0	0	0	0	0	0	0
rs6883964	0	0	0	0	0	0	0	0	1	0	0	0	0	0	0	0	0	0	0	0	0	0	0	0	0	0	0	0	0	0	0	0	0	0	0	0	0	0	0	0	0	0	0	0	0
rs6885940	0	0	0	0	0	0	0	0	0	0	0	0	0	0	0	0	0	0	0	0	0	0	0	1	0	0	0	0	0	0	0	0	0	0	0	0	0	0	0	0	0	0	0	0	0
rs6887599	0	0	0	0	0	0	0	0	0	0	0	0	0	0	0	0	0	0	0	0	0	0	0	0	0	0	0	0	0	0	0	0	0	0	0	0	0	0	0	0	0	0	0	0	0
rs6888952	0	0	0	0	0	0	0	0	0	0	0	0	0	0	0	0	0	0	0	0	0	0	0	0	0	0	0	0	0	0	0	0	0	0	0	0	0	0	0	0	0	0	0	0	0
rs6890268	2	0	3	0	0	0	4	0	3	0	0	0	0	0	0	0	0	0	0	2	0	1	0	0	0	1	0	0	0	0	0	0	0	0	0	0	0	0	0	0	0	1	0	0	0
rs6898844	0	0	0	0	0	0	0	0	0	0	0	0	0	0	0	0	0	0	0	0	0	0	0	0	0	0	0	0	0	0	0	0	0	0	0	0	0	0	0	0	0	0	0	0	0
rs6899623	0	0	0	0	0	0	0	0	0	0	0	0	0	0	0	0	0	0	0	0	0	0	0	0	0	0	0	0	0	0	0	0	0	0	0	0	0	0	0	0	0	0	0	0	0
rs6908425	0	0	0	0	0	0	0	0	0	0	0	0	0	0	0	0	0	0	0	0	0	0	0	0	0	0	0	0	0	0	0	0	0	0	0	0	0	0	0	0	0	0	0	0	0
rs6916403	0	0	1	0	0	0	0	0	1	0	0	0	0	0	0	0	0	0	0	0	1	0	0	0	0	0	0	0	0	0	0	0	0	0	2	0	0	0	0	0	1	0	0	0	0
rs6917962	0	0	0	0	0	0	0	0	0	0	0	0	0	0	0	0	0	0	0	0	0	0	0	0	0	0	0	0	0	0	0	0	0	0	0	0	0	0	0	0	0	0	0	0	0
rs6923831	0	0	1	0	0	0	0	0	1	0	0	0	0	0	0	0	0	0	0	0	1	0	0	0	0	0	0	1	0	0	0	0	0	0	0	0	0	0	0	0	1	0	0	0	0
rs6937621	0	0	0	0	0	0	0	0	0	0	0	0	0	0	0	0	0	0	0	0	0	0	0	0	0	0	0	0	0	0	0	0	0	0	0	0	0	0	0	0	0	0	0	0	0
rs6938209	0	0	0	0	0	0	0	0	0	0	0	0	0	0	0	0	0	0	0	0	1	0	0	0	0	0	0	0	0	0	0	0	0	0	0	0	0	0	0	0	0	0	0	0	0
rs6938957	0	0	1	0	0	0	0	0	1	0	0	0	0	0	0	0	0	0	0	0	1	0	0	0	0	0	0	1	0	0	0	0	0	0	0	0	0	0	0	0	1	0	0	0	0
rs6939192	0	0	0	0	0	0	0	0	0	0	0	0	0	0	0	0	0	0	0	0	0	0	0	0	0	0	0	0	0	0	0	0	0	0	0	0	0	0	0	0	0	0	0	0	0
rs6939748	0	0	0	0	0	0	0	0	0	0	0	0	0	0	0	0	0	0	0	0	1	0	0	0	0	0	0	0	0	0	0	0	0	0	0	0	0	0	0	0	0	0	0	0	0
rs694739	2	0	0	0	0	0	4	0	2	0	0	0	1	0	1	0	0	0	1	2	0	1	0	0	0	2	0	0	0	0	0	0	0	0	2	0	0	0	1	0	0	1	0	0	0
rs697689	0	1	0	0	0	0	0	0	0	0	0	0	0	0	0	0	0	0	0	0	0	0	0	0	0	0	0	0	0	0	0	0	0	0	0	0	0	0	0	0	0	0	0	0	0
rs697691	0	1	0	0	0	0	0	0	0	0	0	0	0	0	0	0	0	0	0	0	0	0	0	0	0	0	0	0	0	0	0	0	0	1	0	0	0	0	0	0	0	0	0	0	0
rs6982716	0	0	0	0	0	0	0	0	0	0	0	0	0	0	0	0	0	0	0	0	0	0	0	1	0	0	0	0	0	0	0	0	0	0	0	0	0	0	0	0	0	0	0	0	0
rs6982966	0	0	0	0	0	0	0	0	0	0	0	0	0	0	0	0	0	0	0	0	0	0	0	0	0	0	0	0	0	0	0	0	0	0	0	0	0	0	0	0	0	0	0	0	0
rs699779	0	1	0	0	0	0	0	0	0	0	0	0	0	0	0	0	0	0	0	0	0	0	0	0	0	0	0	0	0	0	0	0	0	0	0	0	0	0	0	0	0	0	0	0	0
rs7015630	0	0	0	0	0	0	0	0	0	0	0	0	0	0	0	0	0	0	0	0	0	0	0	0	0	0	0	0	0	0	0	0	0	0	0	0	0	0	0	0	0	0	0	0	0
rs713875	6	0	3	0	0	0	4	0	3	0	0	0	2	0	1	0	0	0	0	2	0	1	0	0	0	2	0	1	0	0	0	0	1	0	2	1	0	0	1	1	0	1	0	0	0
rs72160890	0	0	0	0	0	0	0	0	0	0	0	0	0	0	0	0	0	0	0	0	0	0	0	0	0	0	0	0	0	0	0	0	0	0	0	0	0	0	0	0	0	0	0	0	0
rs72729306	0	0	0	0	0	0	0	0	0	0	0	0	0	0	0	0	0	0	0	0	0	0	0	0	0	0	0	0	0	0	0	0	0	0	0	0	0	0	0	0	0	0	0	0	0
rs7278605	6	0	3	0	0	0	4	0	4	0	0	0	2	0	1	0	0	0	1	1	0	0	0	0	0	2	0	1	0	0	0	1	0	0	1	0	0	0	0	0	0	0	0	0	0
rs7279192	6	0	3	0	0	0	4	0	4	0	0	0	2	0	1	0	0	0	1	1	0	0	0	0	0	2	0	1	0	0	0	1	0	0	1	0	0	0	0	0	0	0	0	0	0
rs7279422	6	0	3	0	0	0	4	0	3	0	0	0	1	0	1	0	0	0	1	1	0	0	0	0	0	2	0	1	0	0	0	0	0	0	1	0	0	0	0	0	0	0	0	0	0
rs7279866	6	0	3	0	0	0	4	0	4	0	0	0	2	0	1	0	0	0	1	1	0	0	0	0	0	2	0	1	0	0	0	1	0	0	1	0	0	0	0	0	0	0	0	0	0
rs72981516	0	0	0	0	0	0	0	0	0	0	0	0	0	0	0	0	0	0	0	0	0	0	0	0	0	0	0	0	0	0	0	0	0	0	0	0	0	0	0	0	0	0	0	0	0
rs73243351	0	0	0	0	0	0	0	0	0	0	0	0	0	0	0	0	0	0	0	0	0	0	0	0	0	0	0	0	0	0	0	0	0	0	0	0	0	0	0	0	0	0	0	0	0
rs7329174	6	0	4	0	0	0	4	0	2	0	0	0	2	0	1	0	0	0	0	3	0	3	0	0	0	2	0	2	1	0	0	1	1	0	2	2	0	0	2	1	0	0	0	0	0
rs73312867	0	0	0	0	0	0	0	0	0	0	0	0	0	0	0	0	0	0	0	0	0	0	0	0	0	0	0	0	0	0	0	0	0	0	0	0	0	0	0	0	0	0	0	0	0
rs73374987	0	0	0	0	0	0	0	0	0	0	0	0	0	0	0	0	0	0	0	0	0	0	0	0	0	0	0	0	0	0	0	0	0	0	0	0	0	0	0	0	0	0	0	0	0
rs73374998	0	0	0	0	0	0	0	0	0	0	0	0	0	0	0	0	0	0	0	0	0	0	0	0	0	0	0	0	0	0	0	0	0	0	0	0	0	0	0	0	0	0	0	0	0
rs73375000	0	0	0	0	0	0	0	0	0	0	0	0	0	0	0	0	0	0	0	0	0	0	0	0	0	0	0	0	0	0	0	0	0	0	0	0	0	0	0	0	0	0	0	0	0
rs73376904	0	0	0	0	0	0	0	0	0	0	0	0	0	0	0	0	0	0	0	1	0	0	0	0	0	0	0	1	0	0	0	0	0	0	2	0	0	0	0	1	0	1	0	0	0
rs7341037	0	0	0	0	0	0	0	0	0	0	0	0	0	0	0	0	0	0	0	0	0	0	0	0	0	0	0	0	0	0	1	0	0	0	0	0	0	1	0	0	0	0	0	0	0
rs736289	0	0	0	0	0	0	0	0	0	0	0	0	0	0	0	0	0	0	0	0	0	0	0	0	0	0	0	0	0	0	0	0	0	0	0	0	0	0	0	0	0	0	0	0	0
rs7438704	0	0	3	0	0	0	0	0	2	0	0	0	0	0	0	0	0	0	0	0	0	0	0	0	0	0	0	1	0	0	0	0	0	0	0	0	0	0	0	0	0	0	0	0	0
rs74729906	1	0	1	0	0	0	2	0	0	0	0	0	0	0	0	0	0	0	0	0	0	0	0	0	0	1	0	0	0	0	0	0	0	0	0	0	0	0	0	0	0	0	0	0	0
rs748374	0	0	0	0	1	0	0	0	0	0	0	0	0	0	0	0	0	0	0	0	0	0	0	0	0	0	0	0	0	0	0	0	0	0	0	0	0	0	0	0	0	0	0	0	0
rs7520824	0	0	0	0	0	0	0	0	0	0	0	0	0	0	0	0	0	0	0	0	0	0	0	0	0	0	0	0	0	0	0	0	0	0	0	0	0	0	0	0	0	0	0	0	0
rs7524351	0	0	0	0	0	0	0	0	0	0	0	0	0	0	0	0	0	0	0	0	0	0	0	0	0	0	0	0	0	0	0	0	0	0	0	0	0	0	0	0	0	0	0	0	0
rs7527462	0	0	0	0	0	0	0	0	0	0	0	0	0	0	0	0	0	0	0	0	0	0	0	0	0	0	0	0	0	0	0	0	0	0	0	0	0	0	0	0	0	0	0	0	0
rs7532133	0	0	0	0	0	0	0	0	0	0	0	0	0	0	0	0	0	0	0	0	0	0	0	0	0	0	0	0	0	0	0	0	0	0	0	0	0	0	0	0	0	0	0	0	0
rs7702331	0	0	0	0	0	0	0	0	0	0	0	1	0	0	0	0	0	0	0	0	0	0	0	0	0	0	0	0	0	0	0	0	0	0	0	0	0	0	0	0	0	0	0	0	0
rs7705924	0	0	0	0	0	0	0	0	0	0	0	0	0	0	0	0	0	0	0	0	0	0	0	0	0	0	0	0	0	0	0	0	0	0	0	0	0	0	0	0	0	0	0	0	0
rs77247401	0	0	0	0	0	0	0	0	0	0	0	0	0	0	0	0	0	0	0	0	0	0	0	0	0	0	0	0	0	0	0	0	0	0	0	0	0	0	0	0	0	0	0	0	0
rs7725339	0	0	0	0	0	0	0	0	0	0	0	0	0	0	0	0	0	0	0	0	0	0	0	0	0	0	0	0	0	0	0	0	0	0	0	0	0	0	0	0	0	0	0	0	0
rs7730511	0	0	0	0	0	0	0	0	0	0	0	0	0	0	0	0	0	0	0	0	0	0	0	0	0	0	0	0	0	0	0	0	0	0	0	0	0	0	0	0	0	0	0	0	0
rs7746082	0	0	0	0	0	2	0	0	0	0	0	1	0	0	0	0	0	0	0	0	0	0	0	0	0	0	0	0	0	0	0	0	0	0	0	0	0	0	0	0	0	0	0	0	0
rs77696592	0	0	0	0	0	0	0	0	0	0	0	0	0	0	0	0	0	0	0	0	0	0	0	0	0	0	0	0	0	0	0	0	0	0	0	0	0	0	0	0	0	0	0	0	0
rs78076494	4	0	0	2	0	0	4	0	0	1	0	0	0	0	0	0	0	0	0	1	0	0	0	0	0	2	0	0	1	0	0	1	1	0	0	2	0	0	2	0	1	0	0	0	0
rs7926914	0	0	0	0	0	0	2	0	0	0	0	0	1	0	1	0	0	0	1	0	0	0	0	0	0	1	0	1	0	0	0	0	0	0	0	0	0	0	0	0	0	0	0	0	0
rs7927894	0	0	0	0	0	0	2	0	0	0	0	0	2	0	1	0	0	0	1	0	0	0	0	0	0	1	0	1	0	0	0	0	0	0	0	0	0	0	0	0	0	0	0	0	0
rs7927997	0	0	0	0	0	0	2	0	1	0	0	0	1	0	1	0	0	0	1	0	0	0	0	0	0	1	0	1	0	0	0	0	0	0	0	0	0	0	0	0	0	0	0	0	0
rs79755370	0	0	0	0	0	0	0	0	0	0	0	0	0	0	0	0	0	0	0	0	0	0	0	0	0	0	0	0	0	0	0	0	0	0	0	0	0	0	0	0	0	0	0	0	0
rs8005161	2	0	0	3	0	0	4	0	0	1	0	0	1	0	0	0	0	0	0	1	0	0	0	0	0	2	0	0	1	0	0	2	1	0	0	2	0	0	2	0	0	0	0	0	0
rs8006352	0	0	0	0	0	0	0	0	0	0	0	0	0	0	0	0	0	0	0	0	0	0	0	0	0	0	0	0	0	0	0	0	0	0	0	0	0	0	0	0	0	0	0	0	0
rs8007233	0	0	0	0	0	0	0	0	0	0	0	0	0	0	0	0	0	0	0	0	0	0	0	0	0	0	0	0	0	0	0	0	0	0	0	0	0	0	0	0	0	0	0	0	0
rs835575	0	1	0	0	0	0	0	0	0	0	0	0	0	0	0	0	0	0	0	0	0	0	0	0	0	0	0	0	0	0	0	0	0	2	0	0	0	0	0	0	0	0	0	0	0
rs835576	0	1	0	0	0	0	0	0	0	0	0	0	0	0	0	0	0	0	0	0	0	0	0	0	0	0	0	0	0	0	0	0	0	0	0	0	0	0	0	0	0	0	0	0	0
rs864745	1	0	2	0	0	0	0	0	0	0	0	0	0	0	0	0	0	0	0	0	0	0	0	0	0	0	0	0	0	0	0	0	0	0	0	0	0	0	0	0	0	0	0	0	0
rs888270	0	0	0	0	0	0	0	0	0	0	0	0	0	0	0	0	0	0	0	0	0	0	0	0	0	0	0	0	0	0	0	0	0	0	0	0	0	0	0	0	0	0	0	0	0
rs891991	1	0	0	0	0	0	0	0	0	0	0	0	0	0	0	0	0	0	0	0	0	0	0	0	0	0	0	0	0	0	0	0	0	0	0	0	0	0	0	0	0	0	0	0	0
rs905670	0	0	0	0	0	0	0	0	0	0	0	0	0	0	0	0	0	0	0	0	1	0	0	0	0	0	0	0	0	0	0	0	0	0	0	0	0	0	0	0	0	0	0	0	0
rs905671	0	0	0	0	0	0	0	0	0	0	0	0	0	0	0	0	0	0	0	0	0	0	0	0	0	0	0	0	0	0	0	0	0	0	0	0	0	0	0	0	0	0	0	0	0
rs921720	1	0	2	0	0	0	0	0	0	0	0	0	0	0	0	0	0	0	0	0	0	0	0	1	0	0	0	0	0	0	0	0	0	0	0	0	0	0	0	0	0	0	0	0	0
rs9286879	0	0	0	0	0	0	0	0	0	0	0	0	0	0	0	0	0	0	0	0	0	0	0	0	0	0	0	0	0	0	0	0	0	0	0	0	0	0	0	0	0	0	0	0	0
rs938651	0	0	0	0	0	0	0	0	0	0	0	0	0	0	0	0	0	0	0	0	0	0	0	0	0	1	0	0	0	0	0	0	0	0	0	0	0	0	0	0	0	0	0	0	0
rs9405202	0	0	0	0	0	0	0	0	0	0	0	0	0	0	0	0	0	0	0	0	0	0	0	0	0	0	0	0	0	0	0	0	0	0	0	0	0	0	0	0	0	0	0	0	0
rs9491697	0	0	0	0	0	0	0	0	0	0	0	0	0	0	0	0	0	0	0	0	0	0	0	0	0	0	0	0	0	0	0	0	0	0	0	0	0	0	0	0	0	0	0	0	0
rs9533122	0	0	0	0	0	0	0	0	0	0	0	0	0	0	0	0	0	0	0	0	0	0	0	0	0	0	0	0	0	0	0	0	0	0	0	0	0	0	0	0	0	0	0	0	0
rs9594766	0	0	0	0	0	0	0	0	1	0	0	0	0	0	0	0	0	0	0	0	0	0	0	0	0	0	0	0	0	0	0	0	0	0	0	1	0	0	0	0	0	0	0	0	0
rs9594768	0	0	0	0	0	0	0	0	0	0	0	0	0	0	0	0	0	0	0	0	0	0	0	0	0	0	0	0	0	0	0	0	0	0	0	0	0	0	0	0	0	0	0	0	0
rs9654415	0	0	0	0	0	0	0	0	0	0	0	1	0	0	0	0	0	0	0	0	0	0	0	0	1	0	0	0	0	0	0	0	0	0	0	0	0	0	0	0	0	0	0	0	0
rs9654420	0	0	0	0	0	0	0	0	0	0	0	1	0	0	0	0	0	0	0	0	0	0	0	0	1	0	0	0	0	0	0	0	0	0	0	0	0	1	0	0	0	0	0	0	1
rs9654421	0	0	0	0	0	0	0	0	0	0	0	1	0	0	0	0	0	0	0	0	0	0	0	0	1	0	0	0	0	0	0	0	0	0	0	0	0	1	0	0	0	0	0	0	0
rs969577	0	0	0	0	0	0	0	0	0	0	0	0	0	0	0	0	0	0	0	0	0	0	0	0	0	0	0	0	0	0	0	0	0	0	0	0	0	0	0	0	0	0	0	0	0
rs981132	0	0	0	0	0	0	0	0	0	0	0	0	0	0	0	0	0	0	0	0	0	0	0	0	0	0	0	0	0	0	0	0	0	0	0	0	0	0	0	0	0	0	0	0	0
rs9891119	1	0	3	0	0	0	0	0	2	0	0	0	0	0	0	0	0	0	0	0	0	0	0	0	0	0	0	0	0	0	0	0	0	0	0	0	0	0	0	0	0	0	0	0	0
rs9904624	0	0	0	0	0	0	0	0	0	0	0	0	0	0	0	0	0	0	0	0	0	0	0	0	0	0	0	0	0	0	0	0	0	0	0	0	0	0	0	0	0	0	0	0	0
rs9907088	0	0	0	0	0	0	0	0	0	0	0	0	0	0	0	0	0	0	0	0	0	0	0	0	0	0	0	0	0	0	0	0	0	0	0	0	0	0	0	0	0	0	0	0	0

## Sheet: CD_GSE51425
ID	Chr	loc	GSM1245227_Crypt2.txt	GSM1245228_Crypt3.txt
rs10057309	chr5	141479870	TRUE	TRUE
rs10059604	chr5	101937313	FALSE	FALSE
rs10065637	chr5	55438851	FALSE	TRUE
rs10069964	chr5	101947692	FALSE	FALSE
rs10089868	chr8	129562430	TRUE	FALSE
rs10089972	chr8	129562458	TRUE	FALSE
rs10098765	chr8	129559311	FALSE	FALSE
rs10103637	chr8	129553697	FALSE	FALSE
rs10103640	chr8	129553703	FALSE	FALSE
rs10165561	chr2	234172915	FALSE	TRUE
rs10166845	chr2	198896071	FALSE	FALSE
rs10184227	chr2	198894305	FALSE	FALSE
rs10196612	chr2	198894139	TRUE	TRUE
rs10220572	chr14	88464887	FALSE	TRUE
rs102275	chr11	61557803	TRUE	TRUE
rs10473191	chr5	40412944	TRUE	FALSE
rs10489276	chr1	172862939	TRUE	TRUE
rs10495903	chr2	43806918	TRUE	FALSE
rs10574546	chr5	101920918	FALSE	TRUE
rs10678821	chr8	129560729	FALSE	TRUE
rs10734105	chr10	133172119	TRUE	FALSE
rs10758669	chr9	4981602	FALSE	TRUE
rs10761659	chr10	64445564	FALSE	TRUE
rs1077845	chr6	3433201	FALSE	TRUE
rs10801047	chr1	191559356	FALSE	FALSE
rs10852935	chr17	38031674	FALSE	FALSE
rs10865331	chr2	62551472	FALSE	TRUE
rs10908808	chr1	160851619	FALSE	TRUE
rs10912490	chr1	172858707	TRUE	TRUE
rs10956252	chr8	126536137	FALSE	TRUE
rs11167764	chr5	141479065	FALSE	TRUE
rs11209026	chr1	67705958	FALSE	TRUE
rs11229030	chr11	57203009	TRUE	TRUE
rs112913025	chr5	101963928	FALSE	TRUE
rs113935720	chr1	67713346	FALSE	FALSE
rs11581607	chr1	67707690	FALSE	FALSE
rs11584383	chr1	200935866	FALSE	FALSE
rs11624293	chr14	88488821	TRUE	TRUE
rs11701004	chr21	40292102	TRUE	TRUE
rs11701117	chr21	40292512	TRUE	TRUE
rs11742570	chr5	40410584	TRUE	FALSE
rs11752685	chr6	90966415	FALSE	FALSE
rs11870965	chr17	38030205	FALSE	FALSE
rs11894081	chr2	5664008	FALSE	TRUE
rs12033585	chr1	191583627	FALSE	TRUE
rs12098720	chr10	35538683	TRUE	TRUE
rs12162308	chr2	234172188	FALSE	TRUE
rs12232497	chr17	38040119	FALSE	TRUE
rs12232498	chr17	38040363	FALSE	FALSE
rs12242110	chr10	35535695	FALSE	TRUE
rs12246600	chr10	35538121	FALSE	TRUE
rs12255409	chr10	35535425	FALSE	FALSE
rs12428853	chr13	43043246	FALSE	TRUE
rs12428878	chr13	43043595	FALSE	FALSE
rs12434101	chr14	88478827	TRUE	TRUE
rs1250550	chr10	81060317	TRUE	TRUE
rs12513457	chr5	72542050	FALSE	TRUE
rs12515766	chr5	158797727	FALSE	FALSE
rs12521868	chr5	131784393	TRUE	TRUE
rs12655810	chr5	40412195	FALSE	TRUE
rs12663356	chr6	21430728	FALSE	FALSE
rs12677663	chr8	74007347	FALSE	FALSE
rs12709365	chr17	38027400	FALSE	FALSE
rs12720356	chr19	10469975	FALSE	TRUE
rs12722489	chr10	6102012	FALSE	TRUE
rs12739009	chr1	172860035	TRUE	FALSE
rs12941333	chr17	38040534	FALSE	FALSE
rs12994997	chr2	234173503	FALSE	TRUE
rs13003464	chr2	61186829	TRUE	TRUE
rs13009506	chr2	234175706	TRUE	TRUE
rs13073817	chr3	18706858	FALSE	TRUE
rs13126505	chr4	102865304	FALSE	FALSE
rs131664	chr22	21920403	FALSE	TRUE
rs131665	chr22	21920903	FALSE	TRUE
rs13204742	chr6	128245765	FALSE	TRUE
rs13206690	chr6	3433340	FALSE	TRUE
rs13206693	chr6	3433347	FALSE	TRUE
rs13357560	chr5	101926437	FALSE	FALSE
rs13361792	chr5	101926363	FALSE	TRUE
rs13380815	chr17	38027583	FALSE	FALSE
rs13428812	chr2	25492467	FALSE	TRUE
rs1363907	chr5	96252803	FALSE	FALSE
rs1363908	chr5	96253104	FALSE	FALSE
rs140488	chr22	21919671	FALSE	TRUE
rs140489	chr22	21921294	FALSE	TRUE
rs140490	chr22	21921686	FALSE	FALSE
rs140498	chr22	21927064	FALSE	TRUE
rs140499	chr22	21927231	TRUE	TRUE
rs143415392	chr4	38340008	FALSE	FALSE
rs1445004	chr5	40414419	TRUE	TRUE
rs1456893	chr7	50269672	FALSE	FALSE
rs1487630	chr4	38335823	FALSE	TRUE
rs151181	chr16	28490517	TRUE	TRUE
rs151182	chr16	28495752	TRUE	TRUE
rs151301	chr16	28497059	TRUE	TRUE
rs151303	chr16	28492510	TRUE	TRUE
rs1541953	chr2	198898344	FALSE	TRUE
rs1604830	chr6	90969221	FALSE	TRUE
rs1604831	chr6	90967197	TRUE	FALSE
rs16833617	chr1	191575904	FALSE	FALSE
rs16903097	chr8	129556356	FALSE	FALSE
rs16967103	chr15	38899190	FALSE	TRUE
rs1728918	chr2	27635463	TRUE	TRUE
rs17293632	chr15	67442596	TRUE	TRUE
rs17309827	chr6	3433318	FALSE	FALSE
rs1736020	chr21	16812552	FALSE	TRUE
rs17387157	chr1	160847064	FALSE	FALSE
rs17391694	chr1	78623626	FALSE	TRUE
rs181359	chr22	21928641	TRUE	TRUE
rs181360	chr22	21928916	TRUE	TRUE
rs1819658	chr10	59913151	TRUE	FALSE
rs1820148	chr5	96252998	FALSE	TRUE
rs1847472	chr6	90973159	FALSE	FALSE
rs1892290	chr1	191570708	FALSE	FALSE
rs1932990	chr13	44460242	FALSE	TRUE
rs1946410	chr2	231098478	TRUE	FALSE
rs1954603	chr1	191558101	FALSE	FALSE
rs1992660	chr5	40415067	TRUE	TRUE
rs1998598	chr1	197727642	FALSE	FALSE
rs2011527	chr8	129555532	TRUE	FALSE
rs2024092	chr19	1124031	TRUE	FALSE
rs2031895	chr6	3434495	TRUE	TRUE
rs2062305	chr13	43052880	TRUE	FALSE
rs2066847	chr16	50763779	FALSE	TRUE
rs2083015	chr2	5663573	FALSE	FALSE
rs2089126	chr6	90970212	TRUE	TRUE
rs212388	chr6	159490436	TRUE	TRUE
rs2124799	chr7	50270014	FALSE	FALSE
rs2134814	chr6	90987512	FALSE	FALSE
rs2157453	chr1	172863948	TRUE	TRUE
rs2157454	chr1	172863992	TRUE	TRUE
rs2168593	chr7	50280396	FALSE	FALSE
rs2187892	chr1	172864183	FALSE	TRUE
rs2213742	chr1	172861574	FALSE	TRUE
rs2213745	chr1	172861759	FALSE	TRUE
rs2274905	chr1	160849367	FALSE	TRUE
rs2274907	chr1	160851826	FALSE	FALSE
rs2274909	chr1	160852022	TRUE	FALSE
rs2274910	chr1	160852046	FALSE	FALSE
rs2282860	chr6	167440244	FALSE	TRUE
rs2282861	chr6	167440128	FALSE	FALSE
rs2284553	chr21	34776695	TRUE	TRUE
rs2301436	chr6	167437988	FALSE	FALSE
rs2325292	chr6	90986749	FALSE	FALSE
rs2326231	chr6	3433925	FALSE	TRUE
rs2351011	chr5	96251675	FALSE	FALSE
rs2413583	chr22	39659773	FALSE	TRUE
rs251340	chr5	96236412	FALSE	FALSE
rs2542147	chr18	12775851	TRUE	TRUE
rs2542148	chr18	12777573	FALSE	FALSE
rs2542149	chr18	12779018	FALSE	TRUE
rs2542150	chr18	12779763	FALSE	TRUE
rs2542151	chr18	12779947	TRUE	TRUE
rs2548530	chr5	96239927	FALSE	FALSE
rs2549783	chr5	96231372	TRUE	FALSE
rs2549794	chr5	96244549	FALSE	TRUE
rs2640908	chr1	7889941	TRUE	FALSE
rs2797685	chr1	7879063	TRUE	TRUE
rs2836751	chr21	40290959	TRUE	TRUE
rs2836753	chr21	40291187	TRUE	TRUE
rs2836754	chr21	40291740	TRUE	TRUE
rs2836755	chr21	40292704	TRUE	TRUE
rs2836756	chr21	40293081	TRUE	FALSE
rs2838519	chr21	45615023	FALSE	TRUE
rs2847260	chr18	12775591	FALSE	TRUE
rs2847278	chr18	12778715	FALSE	TRUE
rs2847280	chr18	12779342	FALSE	TRUE
rs2859491	chr5	96249648	FALSE	TRUE
rs28667727	chr14	88471141	FALSE	FALSE
rs2872507	chr17	38040763	TRUE	TRUE
rs2910793	chr5	96247434	FALSE	FALSE
rs2927609	chr5	96252079	FALSE	FALSE
rs2945412	chr17	25843643	FALSE	FALSE
rs3024495	chr1	206942413	FALSE	TRUE
rs3091315	chr17	32593665	TRUE	TRUE
rs3091316	chr17	32593974	FALSE	TRUE
rs3091338	chr5	131402738	TRUE	TRUE
rs3197999	chr3	49721532	TRUE	TRUE
rs34074973	chr17	38035767	FALSE	FALSE
rs34189114	chr17	38032460	FALSE	TRUE
rs34335227	chr13	43050280	FALSE	TRUE
rs34541033	chr6	3429298	FALSE	FALSE
rs34592588	chr10	35540134	TRUE	FALSE
rs34756502	chr6	3429126	FALSE	TRUE
rs35214362	chr1	160848509	FALSE	FALSE
rs35352766	chr2	234176109	TRUE	FALSE
rs35736272	chr17	38032680	FALSE	TRUE
rs35893269	chr3	18706833	FALSE	TRUE
rs359456	chr5	173279808	TRUE	TRUE
rs359457	chr5	173279842	TRUE	TRUE
rs36038753	chr17	38035370	FALSE	FALSE
rs36052964	chr6	3429454	FALSE	FALSE
rs3742704	chr14	88477882	FALSE	TRUE
rs3761757	chr5	141488219	FALSE	FALSE
rs3764147	chr13	44457925	TRUE	TRUE
rs3766356	chr1	160848937	FALSE	FALSE
rs3766357	chr1	160848993	TRUE	TRUE
rs3766359	chr1	160849060	FALSE	TRUE
rs3792111	chr2	234179690	TRUE	TRUE
rs3792112	chr2	234176609	FALSE	FALSE
rs3828309	chr2	234180410	TRUE	TRUE
rs3849749	chr5	96234533	TRUE	TRUE
rs3897478	chr1	120451190	FALSE	FALSE
rs4077515	chr9	139266496	TRUE	TRUE
rs4129133	chr10	101284570	TRUE	FALSE
rs4129134	chr10	101284345	FALSE	FALSE
rs4379175	chr5	158804928	FALSE	TRUE
rs4409764	chr10	101284237	TRUE	TRUE
rs4413517	chr5	158802443	FALSE	FALSE
rs4512994	chr13	43039673	FALSE	FALSE
rs4518545	chr6	3433890	TRUE	TRUE
rs45553631	chr6	90981657	FALSE	TRUE
rs4656955	chr1	160847410	TRUE	TRUE
rs4802307	chr19	46849806	TRUE	TRUE
rs4807570	chr19	1123652	FALSE	TRUE
rs4809330	chr20	62349586	FALSE	TRUE
rs4820425	chr22	41431342	FALSE	TRUE
rs4845287	chr1	191568030	FALSE	TRUE
rs4871611	chr8	126537570	FALSE	FALSE
rs4902642	chr14	69210199	FALSE	TRUE
rs4916283	chr1	172854334	FALSE	TRUE
rs4921224	chr5	158804182	TRUE	TRUE
rs4959830	chr6	3434242	TRUE	TRUE
rs516246	chr19	49206172	FALSE	TRUE
rs516316	chr19	49206145	FALSE	TRUE
rs55771973	chr6	90981319	FALSE	TRUE
rs55867617	chr8	126537179	FALSE	TRUE
rs55885254	chr6	90976234	FALSE	FALSE
rs56106243	chr6	90975990	FALSE	TRUE
rs56276983	chr5	158790134	FALSE	FALSE
rs58591914	chr1	191574631	FALSE	FALSE
rs601338	chr19	49206674	FALSE	FALSE
rs62408224	chr6	90955995	TRUE	FALSE
rs62408225	chr6	90956409	FALSE	FALSE
rs62408227	chr6	90965171	FALSE	TRUE
rs62408233	chr6	90976609	FALSE	FALSE
rs62408235	chr6	90978383	FALSE	FALSE
rs62408236	chr6	90980148	FALSE	FALSE
rs62408237	chr6	90980345	FALSE	FALSE
rs6427550	chr1	160847893	FALSE	FALSE
rs6427551	chr1	160851564	FALSE	FALSE
rs6436922	chr2	231098040	FALSE	FALSE
rs6451493	chr5	40410935	FALSE	FALSE
rs6451494	chr5	40411291	FALSE	TRUE
rs6452898	chr5	72541598	FALSE	FALSE
rs6452899	chr5	72541687	FALSE	FALSE
rs6454805	chr6	90986353	FALSE	TRUE
rs6470637	chr8	129556163	FALSE	FALSE
rs6478106	chr9	117545666	TRUE	FALSE
rs6556412	chr5	158787385	TRUE	TRUE
rs6568421	chr6	106435025	FALSE	TRUE
rs6580220	chr5	141480558	FALSE	FALSE
rs6651252	chr8	129567181	TRUE	TRUE
rs6665749	chr1	191577594	FALSE	TRUE
rs6679677	chr1	114303808	TRUE	TRUE
rs6685892	chr1	120458004	FALSE	TRUE
rs6708373	chr2	234172846	FALSE	TRUE
rs6716753	chr2	231097129	TRUE	TRUE
rs6738825	chr2	198896895	FALSE	FALSE
rs67927699	chr2	61187415	FALSE	FALSE
rs679574	chr19	49206108	FALSE	TRUE
rs681343	chr19	49206462	FALSE	TRUE
rs68143871	chr1	172855576	FALSE	FALSE
rs6837335	chr4	48363983	FALSE	FALSE
rs6864071	chr5	158801187	FALSE	FALSE
rs6870270	chr5	101926950	TRUE	TRUE
rs6871591	chr5	40406130	TRUE	FALSE
rs6873385	chr5	55436851	FALSE	FALSE
rs6883964	chr5	40411910	TRUE	TRUE
rs6885940	chr5	101929149	TRUE	TRUE
rs6887599	chr5	141484349	FALSE	FALSE
rs6888952	chr5	40412466	FALSE	FALSE
rs6890268	chr5	40406050	FALSE	TRUE
rs6898844	chr5	158798075	FALSE	FALSE
rs6899623	chr6	90986559	TRUE	FALSE
rs6908425	chr6	20728731	FALSE	TRUE
rs6916403	chr6	3428489	FALSE	TRUE
rs6917962	chr6	3430191	FALSE	TRUE
rs6923831	chr6	3430889	TRUE	TRUE
rs6937621	chr6	3430128	FALSE	TRUE
rs6938209	chr6	3430487	FALSE	TRUE
rs6938957	chr6	3430835	FALSE	TRUE
rs6939192	chr6	3430282	FALSE	TRUE
rs6939748	chr6	3430584	FALSE	TRUE
rs694739	chr11	64097233	TRUE	TRUE
rs697689	chr1	7883617	FALSE	FALSE
rs697691	chr1	7885354	FALSE	FALSE
rs6982716	chr8	129557592	FALSE	TRUE
rs6982966	chr8	129557523	FALSE	TRUE
rs699779	chr1	120455310	TRUE	FALSE
rs7015630	chr8	90875918	FALSE	FALSE
rs713875	chr22	30592487	TRUE	TRUE
rs72160890	chr14	88475780	FALSE	TRUE
rs72729306	chr15	38899088	TRUE	FALSE
rs7278605	chr21	40292946	TRUE	TRUE
rs7279192	chr21	40293084	TRUE	FALSE
rs7279422	chr21	40292700	TRUE	TRUE
rs7279866	chr21	40292922	TRUE	TRUE
rs72981516	chr11	72670900	FALSE	TRUE
rs73243351	chr4	38335067	FALSE	TRUE
rs7329174	chr13	41558110	TRUE	TRUE
rs73312867	chr14	88470381	TRUE	FALSE
rs73374987	chr8	129557952	TRUE	TRUE
rs73374998	chr8	129561323	FALSE	TRUE
rs73375000	chr8	129561866	TRUE	TRUE
rs73376904	chr8	129564944	TRUE	TRUE
rs7341037	chr5	72545909	FALSE	FALSE
rs736289	chr19	33757062	TRUE	TRUE
rs7438704	chr4	48363245	TRUE	FALSE
rs74729906	chr5	101964102	FALSE	FALSE
rs748374	chr7	50268043	FALSE	TRUE
rs7520824	chr1	191571557	FALSE	TRUE
rs7524351	chr1	160847898	TRUE	FALSE
rs7527462	chr1	172862380	FALSE	TRUE
rs7532133	chr1	160851534	FALSE	FALSE
rs7702331	chr5	72551134	TRUE	TRUE
rs7705924	chr5	101946798	TRUE	TRUE
rs77247401	chr8	129561217	TRUE	FALSE
rs7725339	chr5	158777001	FALSE	FALSE
rs7730511	chr5	141480418	TRUE	TRUE
rs7746082	chr6	106435269	FALSE	TRUE
rs77696592	chr5	101933857	FALSE	TRUE
rs78076494	chr13	41555724	TRUE	FALSE
rs7926914	chr11	76301255	FALSE	TRUE
rs7927894	chr11	76301316	TRUE	TRUE
rs7927997	chr11	76301375	FALSE	TRUE
rs79755370	chr1	67699915	TRUE	FALSE
rs8005161	chr14	88472595	TRUE	TRUE
rs8006352	chr14	88467141	FALSE	TRUE
rs8007233	chr14	88467572	FALSE	TRUE
rs835575	chr1	120456563	TRUE	FALSE
rs835576	chr1	120455586	TRUE	TRUE
rs864745	chr7	28180556	TRUE	TRUE
rs888270	chr18	12774894	FALSE	TRUE
rs891991	chr5	141484977	FALSE	TRUE
rs905670	chr6	90958502	FALSE	TRUE
rs905671	chr6	90983850	TRUE	FALSE
rs921720	chr8	126534671	TRUE	TRUE
rs9286879	chr1	172862234	FALSE	TRUE
rs938651	chr8	129555443	FALSE	TRUE
rs9405202	chr6	3429035	FALSE	TRUE
rs9491697	chr6	127456122	TRUE	TRUE
rs9533122	chr13	43055002	FALSE	FALSE
rs9594766	chr13	43040043	FALSE	TRUE
rs9594768	chr13	43049482	TRUE	TRUE
rs9654415	chr5	72544390	FALSE	FALSE
rs9654420	chr5	72543056	TRUE	TRUE
rs9654421	chr5	72543213	FALSE	FALSE
rs969577	chr6	90982387	TRUE	FALSE
rs981132	chr7	50281539	FALSE	FALSE
rs9891119	chr17	40507980	FALSE	FALSE
rs9904624	chr17	38036586	FALSE	TRUE
rs9907088	chr17	38035116	TRUE	TRUE

## Sheet: CD CRM
ID	Chr	loc	start	end	name
rs10057309	chr5	141479870	141479627	141480145	NR2F6,NR2F2,NR2F1,BCL11A,RELA,ESR1,ZNF335,TEAD4
rs10065637	chr5	55438851	55438749	55439055	SPIB,MTA2,MGA,MYB,EP300,MEF2B,VDR,TARDBP,BHLHE22,PBX3,PAX5,IRF4,MED1,IKZF1,ATF2,MAX,IKZF2,SPI1,NOTCH1,MLLT1,SP1,BCL6,TCF4,ARID3A,RELB,TERF2,DPF2,RAD21,CDK8,MYC,CDK9,NFATC3,TCF3,ZNF24,KLF5,NBN,NCAPH2,TERF1,TRIM22,ARNT,EBF1,GTF2F1,NIPBL,ZNF341,HMGB2,TP53,PRDM10,SRF,HNF1B,TP63,ZNF217,HNF1A
rs10069964	chr5	101947692	101947420	101947862	CDK7,MITF,ONECUT2,CEBPA,GATA4,CTCF,RELA
rs10089868	chr8	129562430	129562326	129562666	NR2F2,KLF4
rs10089972	chr8	129562458	129562326	129562666	NR2F2,KLF4
rs10098765	chr8	129559311	129558796	129559404	IRF1,ATF7,ATF2
rs10103637	chr8	129553697	129553681	129554528	SMARCA2,PGR,ZNF175,SMARCA4,BRD4,MYB,EHMT2,STAT3,TP53,FOSL2,CASZ1,ARID1A,ZFX,MYOD1,RELA,SS18-SSX,CTCF,NCOR2,SNAI2,BATF,NFAT5,JUN,SMARCA2,SMARCC1
rs10103640	chr8	129553703	129553681	129554528	SMARCA2,PGR,ZNF175,SMARCA4,BRD4,MYB,EHMT2,STAT3,TP53,FOSL2,CASZ1,ARID1A,ZFX,MYOD1,RELA,SS18-SSX,CTCF,NCOR2,SNAI2,BATF,NFAT5,JUN,SMARCA2,SMARCC1
rs10165561	chr2	234172915	234172654	234173196	KMT2A,CBFA2T2,DNMT3B,SOX8,TEAD4,ZNF205
rs10166845	chr2	198896071	198895997	198896540	ONECUT1,NKX2-1,PDX1,TEAD1,TAL1,STAT3
rs10184227	chr2	198894305	198894131	198894586	REST,IKZF1,ZNF485,CEBPA,SOX2,CEBPB,PKNOX1
rs10196612	chr2	198894139	198894131	198894586	REST,IKZF1,ZNF485,CEBPA,SOX2,CEBPB,PKNOX1
rs10220572	chr14	88464887	88464826	88465420	TBX21,ZMYM3,GATA6,TCF3,ZNF239,CBFA2T3,GATA1,NFE2,MYC,ESRRG,ESRRA,NR5A1,SMC3,MAFG,MTF2,ZNF770,HDAC1,ZIM3
rs102275	chr11	61557803	61557338	61557832	BRD4,ZNF684,ESR1,YY1,BRD4,CTCF,SMAD2-3,ZMYM3,STAT1,HNRNPH1,ZFP36,LMO2,DNMT3B,BRD4,JUNB
rs10473191	chr5	40412944	40412934	40413269	CDK8,RXR,BRD4
rs10489276	chr1	172862939	172862562	172863279	MYB,IRF4,TFAP2C,DEK,SMARCA2,MAF,STAT3,ELF3,JUN,PAF1,ZNF692,HSF1,RELA,CASZ1,ZBTB48,ERG,MYOD1,CHD2,SOX8,TCF7L2,ARNTL,ZHX1,GATA2,JUNB,DEK,BRD4,PAX3-FOXO1,SMC3,ARID1A,KDM5B,NELFE,SS18,PROX1,SMARCC1,RCOR1,NFE2L2,NFIC,FEZF1,STAG2,AFF4,SMARCA4,TWIST1,EP300,STAG1,REST,FLI1,SMC1,HIF1A,MED1,HDAC2,NEUROD1,RFX5,SOX2,MYC,HMGB2,ZNF549,RAD21,HOXB13,STAT1,XRCC5,CRY1,MZF1,ZNF843,FOXL2,CDK9,RXRA,AR,MXI1,SUZ12,KLF1…
rs10495903	chr2	43806918	43806795	43807283	BCL6,SUZ12,EED,ZNF736,CDK7,ARNTL,ETS1,SMARCA4,ZNF362
rs10734105	chr10	133172119	133172093	133172519	ESR1,SS18-SSX
rs10761659	chr10	64445564	64445018	64445686	POU5F1,KLF4,GATA3,GATA2,CHD7,SOX2,SMARCA4,RAD21,SMARCA4,NKX2-1
rs1077845	chr6	3433201	3433093	3433850	CBFA2T2,PGR,LMO1,SUZ12,TCF4,SMC1A,RUNX2,MYB,NOTCH1,ETS1,NEUROD1,GR,ZNF687,EZH2,IRF4,MYF5,MAX,MYC,BHLHE40,CREBBP,MYOD1,EBF1,ZBTB7A,IKZF1,ZNF341,ZNF736,MYOG,TFAP2C,GATA1,NRIP1,BCL11A,KLF9,TCF12,HNRNPH1,RAD21,SMC1A,STAG1,SMC3,KLF4,KLF1,NFE2,JUN,ESR1,CTCF,SMAD1,CTCFL,HDAC2,MTA2,ELL2,STAT3,GATA6,PAX3-FOXO1,TAL1,GATA3,MEF2B,ZFX,GATA1,GATAD2B,REST
rs10865331	chr2	62551472	62551094	62551741	NBN,CTCF,MYC,ZNF257,BRD4,BRD2,CBX2,ZBTB33
rs10908808	chr1	160851619	160851589	160852108	TAL1,GABPA,CLOCK,EGR1,TAL1,NR2F2,CBFA2T3
rs10956252	chr8	126536137	126535761	126536457	BAP1,ESR1,ZIM3,MITF,SMC3,ARID1A
rs11229030	chr11	57203009	57202009	57203067	TLE3,ZNF440,EZH2,NFKB1,KMT2B,SMARCD3,MGA,YY1,SPDEF,ZNF697,STAG2,EHF,ZMYND8,MEF2A,FOXA2,SMARCE1,LYL1,NANOG,SMAD4,ZSCAN2,GPS2,ZNF750,NCAPH2,ZNF263,REST,STAG1,NFKBIZ,MECOM,E2F1,LIN54,SMAD3,FOXA1,FOSL2,E2F7,ASH2L,TBX2,NFYA,MAZ,DEK,SREBP2,SMC3,FOSL1,FOXP1,EPAS1,ZNF503,ETV4,ARID1A,PGR,MAML1,PHF5A,HOXA3,KDM3A,RBPJ,JUND,ZBTB7B,USF1,ZEB1,SOX6,DRAP1,NELFE,BCL3,SMARCA4,NIPBL,TCF12,NFIC,TBP,BRD9,CHD4,FOS,NR1…
rs11584383	chr1	200935866	200935820	200936257	ESR1,NEUROD1,KDM3A,MYOG,SIN3A,CREBBP,TP53,REST
rs11624293	chr14	88488821	88488635	88489169	PAX5,PGR,EZH2,HOXB13,RUNX1,FOXA1,AR,PRDM1
rs11701004	chr21	40292102	40292051	40292271	BRD4,ZNF485
rs11701117	chr21	40292512	40292309	40292904	ZNF770,ZNF121,HDAC2,CREBBP,FOS,GATA2,FOSL2,EP300,BRD4,HDAC2,CDK8,MAX,MED12,PGR,SMARCA4,ESR1,PHIP,HMGB2,FOXA2,FOS,MAFF,MAFK,CDK8,FOXL2,JUN,MED12,MAFB
rs11742570	chr5	40410584	40410158	40410985	BRD3,HDAC1,MED1,INTS11,CEBPA,CEBPB,SKI,JMJD1C,STAT1,NFE2,RAD21,ZNF143,EP300,SPI1,GABPA,CRY1,PPARG,AFF1,CTCF,MED1,ELF3,CDK8,TBX21,RUNX1T1,CREBBP,CREB1,AR,FOSL1,ETS1,TAL1,SPIB,PAX5,FOXP1,RUVBL2,CDK9,KMT2A,RUNX1,HIF1A,CASZ1,AFF4,SREBP2,HDAC2,RUNX2,NOTCH1,STAT3,MYC,MITF,TCF3,LMO2,IKZF1,PGR,TCF7L2,MLLT1,FLI1,KDM1A,STAT1,FOXO1-PAX3,MYB,TP53,MYOD1,RBPJ,MYF5,MYOG,NFKBIZ,BCL6,CRY2,GABPA,JUN,HDAC3,ARNTL,FO…
rs11870965	chr17	38030205	38029760	38030216	CBX8,FOXA1,PAX5,RNF2,ERG,ESR1,NUTM1,TFAP2C,NKX2-1
rs12162308	chr2	234172188	234172167	234172653	RELA,FOS,GATA6
rs12232498	chr17	38040363	38040292	38040853	CBX2,CBX8,TFAP2C
rs12242110	chr10	35535695	35535332	35535874	TP53,ESR1,SIX2,TP73,ZNF143
rs12246600	chr10	35538121	35537902	35538229	SCRT1,SNAI2
rs12255409	chr10	35535425	35535332	35535874	TP53,ESR1,SIX2,TP73,ZNF143
rs1250550	chr10	81060317	81060272	81060941	ESR1,THAP1,BRD4,SMARCB1,HEXIM1,SMARCA4,KLF9,CHD8,SREBP2,RORC,EGR1,U2AF1,ERG,CBFB,AR,NCAPH2,ESR1,OGG1,FOXA2,BRD4,WDR5,HNRNPL,RBM22,IFNA1,PCBP1,STAT3,SMC1,POU2F1,ZFX,CBX4,PHIP,TARDBP,ZNF263,AGO1,TAF15,MTA1,NFYB,AR
rs12513457	chr5	72542050	72541828	72542405	GATA3,EZH2,KDM1A,BRD4,TP63,GATA4,SMAD4,KDM6B,NCOA2,SUZ12,SALL3,IRF1,FOXA2,NRF1,KDM5B,ZBTB33,TP53,ZNF2,ZSCAN4,PDX1,ESR1,FOXA1,FOXP1,PRDM14,YY1,ATF2,POU5F1,EED,CREB1,SMARCA4,MEIS2,MITF,SMARCC1,BRF1,JARID2,MED1,CHD7,CTNNB1,E2F7,PKNOX1,TCF12,SOX2,SIN3A,BRD4,ZNF189,SMC3,RNF2,GATA6,NANOG,EOMES,SOX21,SMARCB1,RARA,JUN,T,SMAD2-3,RBBP5,ZNF711
rs12521868	chr5	131784393	131784292	131784731	RUNX1,ZNF554,ZKSCAN1,ATF4,KDM5B,BRD4,ZNF532
rs12677663	chr8	74007347	74007177	74008069	NFE2,RNF2,GFI1B,ZFP36,NCOA1,BMI1,RELA,RNF2,BRD2,ZNF512B,PHIP,SNAI2,KMT2A,GATA3,RUNX2,RUNX1,SPI1,CBX8,ETS1,TAL1,NFIB,SMARCA4,CDK9,EZH2,PRDM6,MYB,LMO1,ZBTB24,ZNF335,FLI1,CREBBP,ZNF362,TP73,SUZ12,BRD4,SS18,SMARCC1,CDK7,CBX2,TP63,BRD2,ARID1A,NELFCD,GABPA,TCF7L2,TRIM28,ESRRA,IKZF1,FLI1,NRIP1,RELA,HDAC1,NCOA2,ESR1,PAX5,ASH2L,ZFP64,ZNF574,ZNF317,IRF2BP2,ZNF35,FOXL2,RAD21,ZNF134,ZNF440,TSHZ1,STAT3,FOSL1,…
rs12709365	chr17	38027400	38027396	38027675	RNF2,PCGF2,EZH2,EBF1
rs12720356	chr19	10469975	10469664	10470344	ESR1,ZNF550,ZFX,PAX5,HEXIM1,STAT3,RELA,KDM6B,DNMT3B,POU2F2,RBFOX2,SREBP2,CBFA2T2,MTA1,CTCF,RORC,RBM22,SMARCA4,TAF15,ELF1,ZNF3,AR,MED1,JUN,TP53,YY1,ZBTB7A,KLF1
rs12722489	chr10	6102012	6101894	6102166	EZH2,BRD4,JUN
rs12739009	chr1	172860035	172859803	172860394	PAX5,GATA3,FOXA1,FOXA1
rs12941333	chr17	38040534	38040292	38040853	CBX2,CBX8,TFAP2C
rs12994997	chr2	234173503	234173247	234173919	HOXB13,NEUROD1,ARID1A,PGR,HNF4A,GLYR1,CEBPA,JUNB,FOXA1,AR,REST,CLOCK,ESR1,PHF8,FOXP1
rs13003464	chr2	61186829	61186660	61187110	GATA2,BRD2,GSPT2,HDAC2,NKX2-1,CREBBP,MED1,AR,CREB1,ZNF300,BRD4,SNAI2
rs13009506	chr2	234175706	234175185	234175806	KLF4,POU5F1,CTCF,ARID1A,NCAPH2,RAD21,FOS
rs13126505	chr4	102865304	102865082	102865380	FOXA1,AR,BRD4
rs131665	chr22	21920903	21920752	21921527	ZNF639,NCOA1,HDAC1,ZNF184,ZBTB7A,GLIS2,MYOD1,RBM39,PTBP1,EHMT2,SNRNP70,ZNF384,BRD2,RUNX1,HDAC2,XRCC5,TARDBP,HNRNPUL1,POU2F2,GFI1B,PLAG1,ZNF3,NELFE,NEUROD1,HNRNPH1,HDGF,ZMYM3,BRD3,MTA2,REST,BRD4,INO80,IKZF1,RCOR1,SMAD2-3,EZH2,MCRS1,POU4F2,ZBTB40,CEBPB,KDM1A,MYCN,CHD4,ZBTB7B,ZNF652,CHD1,TRIM22,HMGXB4,PRDM4,MLLT1,ZNF24,MIER1,CEBPG,NR2F2,CDK7,ZSCAN29,ZKSCAN1,SPI1,SMARCE1,HDAC2,ARNT,CC2D1A,TRIM24,NCOR1
rs13204742	chr6	128245765	128245312	128245935	ETS1,ZNF44,SPI1,JUNB,GATA4,FOXA2,SMARCA4,PAX7,FOXA1,JUNB,MTA2,FOS,TBX21
rs13206690	chr6	3433340	3433093	3433850	CBFA2T2,PGR,LMO1,SUZ12,TCF4,SMC1A,RUNX2,MYB,NOTCH1,ETS1,NEUROD1,GR,ZNF687,EZH2,IRF4,MYF5,MAX,MYC,BHLHE40,CREBBP,MYOD1,EBF1,ZBTB7A,IKZF1,ZNF341,ZNF736,MYOG,TFAP2C,GATA1,NRIP1,BCL11A,KLF9,TCF12,HNRNPH1,RAD21,SMC1A,STAG1,SMC3,KLF4,KLF1,NFE2,JUN,ESR1,CTCF,SMAD1,CTCFL,HDAC2,MTA2,ELL2,STAT3,GATA6,PAX3-FOXO1,TAL1,GATA3,MEF2B,ZFX,GATA1,GATAD2B,REST
rs13206693	chr6	3433347	3433093	3433850	CBFA2T2,PGR,LMO1,SUZ12,TCF4,SMC1A,RUNX2,MYB,NOTCH1,ETS1,NEUROD1,GR,ZNF687,EZH2,IRF4,MYF5,MAX,MYC,BHLHE40,CREBBP,MYOD1,EBF1,ZBTB7A,IKZF1,ZNF341,ZNF736,MYOG,TFAP2C,GATA1,NRIP1,BCL11A,KLF9,TCF12,HNRNPH1,RAD21,SMC1A,STAG1,SMC3,KLF4,KLF1,NFE2,JUN,ESR1,CTCF,SMAD1,CTCFL,HDAC2,MTA2,ELL2,STAT3,GATA6,PAX3-FOXO1,TAL1,GATA3,MEF2B,ZFX,GATA1,GATAD2B,REST
rs13357560	chr5	101926437	101926094	101926996	PHOX2B,STAT3,JUN,FOS,TP63,CREBBP,TEAD1,RCOR1,ISL1,KDM1A,HAND2,CTCF,PAX3-FOXO1
rs13361792	chr5	101926363	101926094	101926996	PHOX2B,STAT3,JUN,FOS,TP63,CREBBP,TEAD1,RCOR1,ISL1,KDM1A,HAND2,CTCF,PAX3-FOXO1
rs13380815	chr17	38027583	38027396	38027675	RNF2,PCGF2,EZH2,EBF1
rs13428812	chr2	25492467	25492058	25492479	SMARCA5,BCOR,ZMYM3,KDM1A,ZNF436,ZNF92,ZFP36,RBM25,EZH2,TFAP2C,MED1
rs140488	chr22	21919671	21919454	21919722	ZBTB33,NR2F2
rs140489	chr22	21921294	21920752	21921527	ZNF639,NCOA1,HDAC1,ZNF184,ZBTB7A,GLIS2,MYOD1,RBM39,PTBP1,EHMT2,SNRNP70,ZNF384,BRD2,RUNX1,HDAC2,XRCC5,TARDBP,HNRNPUL1,POU2F2,GFI1B,PLAG1,ZNF3,NELFE,NEUROD1,HNRNPH1,HDGF,ZMYM3,BRD3,MTA2,REST,BRD4,INO80,IKZF1,RCOR1,SMAD2-3,EZH2,MCRS1,POU4F2,ZBTB40,CEBPB,KDM1A,MYCN,CHD4,ZBTB7B,ZNF652,CHD1,TRIM22,HMGXB4,PRDM4,MLLT1,ZNF24,MIER1,CEBPG,NR2F2,CDK7,ZSCAN29,ZKSCAN1,SPI1,SMARCE1,HDAC2,ARNT,CC2D1A,TRIM24,NCOR1
rs140490	chr22	21921686	21921568	21922471	GTF3C2,MITF,HOXB13,CEBPG,SUPT16H,SSRP1,NFE2L2,ZBTB33,CEBPB,ZNF580,ZFP37,SMARCA5,ARRB1,PKNOX1,ZSCAN22,ZNF764,SMC1,IKZF1,CHD4,SKIL,NR2F2,NFYB,ZNF311,KLF17,ZBTB1,ZFP91,ZBTB12,GR,CDK6,ZNF335,PHF20,TRIM22,CBX3,WRNIP1,SHOX2,BACH1,ADNP,ZNF215,ARID1B,ZNF785,GATAD2B,ETV6,TCF7,ZMYM2,BCL11A,CC2D1A,GTF2F1,ZBTB2,ZHX1,GTF3C2,STAT5A,LEF1,KDM1A,SETDB1,SIX5,ZNF280A,NCOA1,ZNF792,SMARCE1,ZNF623,ZMYM3,CBX1,ARID3A,CE…
rs140498	chr22	21927064	21926748	21927131	HOXB13,FOS,ZNF18,ZNF12,ZSCAN4,SMARCA4,RBBP5,ZNF778,SP4,EGR1,PTBP1,BRD4,IKZF3,HDAC2,NSD2,NKX2-1,SP2,HNRNPH1,RAD21,ZNF550,RBFOX2,ZNF534,HNF1B,MYBL2
rs140499	chr22	21927231	21927132	21927554	ARID1A,HNF1A,PRDM10,SMARCB1,SMARCA4,SMAD4,ZBTB33,CLOCK,RELA,E2F6,XRCC5,MLLT1,ESR1,ZNF891,MTF2,NELFE,HDGF,RBM39,ZNF3,TARDBP,NSD2,HDAC2,BRD4,ZNF407,BRD2,SRSF3,HNRNPLL,PAX3-FOXO1,BRD3,HMBOX1,ZNF143,APC,ZBTB20,PTBP1
rs143415392	chr4	38340008	38339751	38340232	TRIM28,CBX5,ZNF324,SETDB1,SNAI2
rs1445004	chr5	40414419	40414363	40414803	AR,ZIM3,HOXB8
rs1456893	chr7	50269672	50269371	50270014	TP53,ZNF184,ILF3,GTF2F1,TRIM28,HNF4A,KLF16,ZNF592,USF1,CEBPB,AR,ARID3A,JUND,CBX1,CBX3,SETDB1,IRF4,CTCF,ESR1,CC2D1A,TRIM24,KDM1A,NFE2,MAFG,SMC1A,NOTCH1,BCL6,CHAMP1,SMC3,CDK9,ZBTB2,TCF12,RBM25,LDB1,ZNF143,BRD4,CBX5,XBP1,SMC1,RAD21,STAG1,TBX21,STAG2,JMJD1C,REST,RUNX1,CHD4,STAT1,KDM5B,POU5F1,PHOX2B,MAFK,NIPBL
rs1487630	chr4	38335823	38335545	38335962	NCOR1,KDM1A,BRD4,POU2F3,SPI1
rs151181	chr16	28490517	28490296	28490637	ETS1,MYC,RBFOX2,MED1,BRD3,BRD4,SGF29
rs151301	chr16	28497059	28496760	28497275	ZNF362,LDB1,SGF29,GATA1,ZNF22
rs151303	chr16	28492510	28491806	28492557	KLF5,MYC,NCOR1,SMC3,CTCF,ASH2L,AR,SOX2,SPDEF,NR1H2,HOXB13,HNF4A,SMAD4,CDX2,ERG,SGF29,NIPBL,NR2F2,FOXA2,FOXA1,STAT3,SMARCA4,PGR,BAF155,CTNNB1,ZNF300,EP300,KLF5,TCF4,NCOR1,RXR,ESR1,ARID1A,ESRRA,ZNF217,SMARCB1,NCOR1
rs1541953	chr2	198898344	198898183	198898614	T,NFE2,FOXA2,STAT3,MAFK,FOXA1,RELA,ZIM3,CDK6
rs1604830	chr6	90969221	90968873	90969314	PITX3,OTX2,MITF,NEUROD1,ARID1A,GATA3
rs1604831	chr6	90967197	90967122	90967396	PGR,YY2,REL,GFI1B,MAFK,MAFG,YY1,MAFF,MAF
rs16833617	chr1	191575904	191575620	191575949	SATB1,FOXA1
rs16903097	chr8	129556356	129556134	129556484	SIX2,MED1,BRD4,ARNTL,MYOD1,BCL6
rs16967103	chr15	38899190	38899129	38899489	GATA4,GATA6,EOMES,NKX2-1
rs1728918	chr2	27635463	27635026	27635711	ARID1A,MCRS1,TFE3,KMT2A,HMGXB4,SP1,MYBL2,KDM3A,SOX6,MEF2A,MNT,MAX,SP5,TFDP2,MXD4,PPARG,PAXIP1,HNF4A,ZBTB40,DRAP1,LCORL,ZNF384,EP300,SP1,MLX,DMAP1,NR2F6,HNF4G,FOXP1,CREM,TEAD4,TBP,ARID3A,HDAC2,BRD4,ASH2L,ZNF175,INO80,SMARCC1,ARID1A,HMGXB4
rs17293632	chr15	67442596	67442282	67442732	MSX2,TBP,FOSB,PHIP,CHD1,ZHX1,SNAI2,PRPF4,PPARG,ZNF184,INTS11,EHF,HOXB13,ZNF624,GRHL2,ZNF317,STAG1,MAZ,ZBED4,BCOR,SMC3,SREBF1,MTA1,ZNF384,TFAP2A,SS18-SSX,KLF4,CBX1,SUPT5H,ZNF143,TAF1,UBTF,MGA,MXI1,NKX2-1,NFKBIZ,AFF4,NELFE,TBP,SMC1A,MED12,NR4A1,TFAP2C,PKNOX1,MYNN,MTA3,REST,NRIP1,ELL2,SOX2,ESR2,ZNF554,YAP1,DEK,FOXP4,AR,HMGB2,CDK9,FOXP2,NCOA3,NEUROD1,CREB1,CBX2,NCOA1,TFEB,RNF2,E2F1,BCL6,SP5,MNT,MAX,S…
rs17309827	chr6	3433318	3433093	3433850	CBFA2T2,PGR,LMO1,SUZ12,TCF4,SMC1A,RUNX2,MYB,NOTCH1,ETS1,NEUROD1,GR,ZNF687,EZH2,IRF4,MYF5,MAX,MYC,BHLHE40,CREBBP,MYOD1,EBF1,ZBTB7A,IKZF1,ZNF341,ZNF736,MYOG,TFAP2C,GATA1,NRIP1,BCL11A,KLF9,TCF12,HNRNPH1,RAD21,SMC1A,STAG1,SMC3,KLF4,KLF1,NFE2,JUN,ESR1,CTCF,SMAD1,CTCFL,HDAC2,MTA2,ELL2,STAT3,GATA6,PAX3-FOXO1,TAL1,GATA3,MEF2B,ZFX,GATA1,GATAD2B,REST
rs1736020	chr21	16812552	16812124	16812734	MED12,AR,PGR,SMARCA2,FOSL2,MED1,ASH2L,NUP98-HOXA9,SMARCA4
rs17387157	chr1	160847064	160847008	160847709	POU5F1,SPI1,POU2F3,STAG2,SMARCA4,RBPJ,EBF1,SMAD1,NFE2,BCL11A,JMJD1C,ZBTB2,STAG1,RAD21,SMC1A,CTCF,ESR1,SMC3,TRIM22,SMC1,HSF1,BRD4,TARDBP,NFATC3,NBN,MEIS2,CDK8,PAX5,TRIM24
rs17391694	chr1	78623626	78623361	78623751	EP300,HDAC2,TP63,TP53,JUN,BRD4,PHIP,BRD2,EZH2
rs181359	chr22	21928641	21928345	21929298	HDAC8,FOXA1,HNRNPUL1,PTBP1,USF2,SUPT5H,MYC,PML,CHD4,ZNF143,RELA,ZNF768,TBX21,ZFP36,MYBL2,STAT1,KDM1A,RBM25,BRD9,ZMYM3,SMAD5,TAL1,BCOR,OSR2,SUPT5H,ZNF664,TARDBP,ILF3,GATA2,NFXL1,MIER1,JUNB,SMAD3,ZSCAN5C,MLLT1,CREB1,IRF2BP2,MTA3,RFX1,NIPBL,ZNF24,RBM39,HDGF,ZFP64,HNRNPLL,SMARCA5,ZEB1,PKNOX1,ESRRA,ARNT,NBN,ATF7,ZNF189,RBM22,TRIM24,RBFOX2,KLF17,MTA1,KLF13,MEIS2,NCOA1,HDAC2,BRD2,ZNF558,FOS,HNRNPUL1,ZNF…
rs181360	chr22	21928916	21928345	21929298	HDAC8,FOXA1,HNRNPUL1,PTBP1,USF2,SUPT5H,MYC,PML,CHD4,ZNF143,RELA,ZNF768,TBX21,ZFP36,MYBL2,STAT1,KDM1A,RBM25,BRD9,ZMYM3,SMAD5,TAL1,BCOR,OSR2,SUPT5H,ZNF664,TARDBP,ILF3,GATA2,NFXL1,MIER1,JUNB,SMAD3,ZSCAN5C,MLLT1,CREB1,IRF2BP2,MTA3,RFX1,NIPBL,ZNF24,RBM39,HDGF,ZFP64,HNRNPLL,SMARCA5,ZEB1,PKNOX1,ESRRA,ARNT,NBN,ATF7,ZNF189,RBM22,TRIM24,RBFOX2,KLF17,MTA1,KLF13,MEIS2,NCOA1,HDAC2,BRD2,ZNF558,FOS,HNRNPUL1,ZNF…
rs1819658	chr10	59913151	59912994	59913332	POU5F1,ZBTB21,NANOG,CREB1,AR
rs1847472	chr6	90973159	90972776	90973211	FOXA1,SS18,CTCF,ZNF766
rs1892290	chr1	191570708	191570658	191570870	CBFA2T3,TAL1,TCF3,CTNNB1
rs1946410	chr2	231098478	231098445	231098751	HMGA1,CEBPA,CEBPB
rs1954603	chr1	191558101	191558011	191558347	ZNF316,RELB,BRD4,ZNF92,RELA,NFKB1,NFKB2
rs1992660	chr5	40415067	40415054	40415395	BRD4,E2F1,GATA3,GRHL2,HOXB13,ARNTL,CREB5,NKX2-1,CTCF,TCF7L2,ESR1,PDX1,FOXA1,AR,STAT3,HDAC2,CREB1,NANOG,MYCN,NKX3-1,PGR,ZNF143,TRPS1,FOXA2,STAG1,GABPA,TFAP4
rs1998598	chr1	197727642	197727371	197727676	GABPA,SMC1,KMT2A,MLLT1
rs2011527	chr8	129555532	129555365	129555836	EP300,SPIB,HIF1A,TFAP4,STAT3,MAX,NR2F2,MED1,NR2F1,NR5A1,USF1,MYOD1,RELA,SREBP2,ZNF142,NR2F6,HDAC3,STAT1,NFKB1,IRF4
rs2024092	chr19	1124031	1123871	1124518	NELFE,AR,SMARCB1,RBM22,CDKN1B,HIVEP1,ZHX1,SMC1,JUN,MYOD1,SREBF2,YY1,RAD21,EGR1,CTCF,CBX4,NFKB1,TARDBP,BRD4,TP63,TRIM25,SREBP2,HNRNPLL,TAF15,MED1,AR,SIRT6,JUNB,GLIS2,GLIS3,GLIS1,ZEB1,SMARCB1,ATF3,E2F4,ZKSCAN1,ZFX,BRD4
rs2062305	chr13	43052880	43052494	43053286	CREB1,NIPBL,SOX2,SMAD3-HIF1A,RUNX1,PGR,FOXA1,RB1,NOTCH3,TRIM28,AR,TCF3,BRD2,EBF1,ZNF770,SOX2,STAG1,MED1,PROX1,SMC3,STAG2,RAD21,ZBTB2,BRD4,KDM5B,CTCFL,BRD9,SMAD3,TCF7L2,NOTCH1,POU2F3,CTCF,TFAP4,E2F6,YY1,ESR1,TP53,SMC1,TRIM22,CDK9,HSF1,EZH2,SMC1A,TARDBP,MAX,ERG,SPI1,ZNF143,TERF2,NBN,BRD2,SMAD1,EZH2,NIPBL,HDAC2,PKNOX1
rs2066847	chr16	50763779	50763678	50764037	ZNF629,KDM1A,RBM25,RCOR1,ZMYM3
rs212388	chr6	159490436	159490347	159490833	BRD1,HNRNPH1,CTNNB1,RNF2,YY1,SOX2,RYBP,PAX3-FOXO1,E2F6,EZH2,SMARCA4,MAX,SUZ12,CBX8
rs2134814	chr6	90987512	90987419	90987774	PSIP1,YY1,ESR1
rs2157453	chr1	172863948	172863286	172863952	PHIP,BRD4,RNF2,SOX2,ARID3A,JUN,BCL11A,TBX21,FOXM1,BHLHE40,ATF2,BACH2,ZNF322,TCF7,NFE2,IRF4,FOS,JUNB,MEIS2,PBX2,MYB,KDM1A,NFIC,MAFG,PKNOX1,MAF,RELA,ZNF496,CBFA2T3,SP1,GATA1,TCF7L2,RBPJ,LDB1,PBX3,TAL1,TCF3,ARID1B,FEZF1,NFATC2,PAF1,SMAD2-3,BRD4,EED,MED1
rs2157454	chr1	172863992	172863955	172864168	HSF1,HDAC2,MYOD1,CDK9,JUNB,SMARCA4,PHIP,FOXA2,MED1,FOXA1
rs2187892	chr1	172864183	172864169	172864772	SUPT6H,GATA2,REST,IRF4,JUNB,SMARCA4,FOSL2,TEAD1,KLF6,ARID1A,BATF3,MED26,MZF1,MYB,L3MBTL2,TERF2,FOXL2,ZNF341,HOXB13,MGA,ELF3,ZNF554,SCRT1,JUN,BRD4,ATF2,MAX,IRF1,BCL11A,MTA3,NEUROG2,NR4A1,SP1,TCF12,CDK9,MYC,STAT5B,MXI1,FOXP1,CBX3,FOXA2,PRDM1,IRF2,TBX21,ETS1,STAT3,JUNB,EP300,ELL2,PAX5,BRD2,TCF3,BACH2,MED1,NIPBL,RELA,TCF7L2,BCL6,ERG,MAF,ETV6,SIX2,IRF4,PKNOX1,ETV1,MEF2B,SKIL,FOXM1,SMARCA4,ZNF24,KMT2A,…
rs2213742	chr1	172861574	172861549	172861722	CHD4,KDM5B
rs2213745	chr1	172861759	172861723	172861834	SUPT5H,APC
rs2274905	chr1	160849367	160849192	160849602	BRD4,NELFE,ZNF90,CDKN1B
rs2274907	chr1	160851826	160851589	160852108	TAL1,GABPA,CLOCK,EGR1,TAL1,NR2F2,CBFA2T3
rs2274909	chr1	160852022	160851589	160852108	TAL1,GABPA,CLOCK,EGR1,TAL1,NR2F2,CBFA2T3
rs2274910	chr1	160852046	160851589	160852108	TAL1,GABPA,CLOCK,EGR1,TAL1,NR2F2,CBFA2T3
rs2284553	chr21	34776695	34776052	34776923	KMT2A,ETS1,TFAP2C,JMJD1C,SUPT5H,GTF2B,KAT7,MAF1,CHD4,MYC,MED1,ZNF28,JUND,ZNF398,KDM5B,TCF12,ARNTL,HEXIM1,ZNF423,TAF15,EP300,PATZ1,CTBP2,POU5F1,ASH2L,SMAD3,KDM4A,GLIS1,TP53,ZNF202,ZBTB8A,AGO1,IRF8,ZNF263,HNRNPK,IRF2,HCFC1,E2F3,PRDM10,ZNF479,NCOR1,CDK8,AFF4,SMAD5,PCBP1,ZNF697,NANOG,U2AF1,RFXAP,RB1,BAP1,SFPQ,GLIS2,ZBTB10,TAL1,ZSCAN23,ISL2,RCOR1,ZBTB7A,ILF3,NFAT5,SALL3,SRF,LMO2,FLI1,EED,ZNF142,CDK9,T…
rs2326231	chr6	3433925	3433851	3434098	ZNF823,ZNF276
rs2413583	chr22	39659773	39659555	39659998	ZFP91,ZNF629,ZMYM3,RBM25,RCOR1,ZNF3,ARID3A,ONECUT1,MEF2A,KDM1A,DUX4
rs2542147	chr18	12775851	12775848	12776372	ZBTB33,ETS1,ZMIZ1,YY1,MED26,MYB,ZNF501,ARNTL,CDK7,MYB,GATA3,SMARCA4,MAF,KMT2A,MYC,NELFE,SUPT5H,NELFA,SP1,NOTCH1,NFYC,NFYB,TBP
rs2542148	chr18	12777573	12777304	12778256	HDAC1,E2F4,ELF1,NCOR2,FLI1,JUN,HDAC2,ARID1A,AR,SIRT6,EP300,HIF1A,CREBBP,MYC,BRD2,TRIM28,ETS1,RBBP5,TAL1,SMARCA4,SMARCC1,PCGF1,SMAD4,ZNF711,SIN3A,KDM4A,SMAD2-3,TRIM25,WDR5,ERG,YY1,RUNX1,SREBP2,MED1,MAF1,BCOR,TFIIIC,SMARCB1,CTCF,NANOG,KLF3,STAT3,POU2F1,REST,STAT1,RORC,NCAPH2,ZFX,BRD4,E2F6,NOTCH1,KMT2A,JARID2,SUZ12,CTCFL,ZFY,CREBBP,HEXIM1,ASH2L,RNF2,ESR1,RYBP,AATF,PRDM14,AR,RBBP5,SMARCA4,TP63,ARID4B…
rs2542149	chr18	12779018	12778895	12779456	ERG,ZBTB33,ZBTB2,CTCF,BRD4,RAD21,STAG1,SMC1A,ELF1,ZNF3,REST,BRD1,BRD3,HDAC2,TEAD4,TEAD1,POU2F2,EZH2,TRIM28,HDAC1,ZMYM3
rs2542150	chr18	12779763	12779457	12779999	PRDM14,POU2F2,BRD4,GATA2,EGR1,KDM6B,ZNF891,EZH1,MYC,AR,SREBP2,BRD1,ZBTB48,AGO1,RELA,JUN,TP63,STAT3,JARID2,ESR1,MED1,BRD2,SPI1
rs2542151	chr18	12779947	12779457	12779999	PRDM14,POU2F2,BRD4,GATA2,EGR1,KDM6B,ZNF891,EZH1,MYC,AR,SREBP2,BRD1,ZBTB48,AGO1,RELA,JUN,TP63,STAT3,JARID2,ESR1,MED1,BRD2,SPI1
rs2548530	chr5	96239927	96239571	96240016	GATA2,HOXB8,MED1,PGR,STAT3,AR,SMARCA4,NR2F2,RELA,TEAD1,FOSL2,JUN,JUNB,ELF1
rs2549783	chr5	96231372	96231135	96231532	ERG,FOXA2,AR,BRD4,NUTM1,GATA6
rs2549794	chr5	96244549	96244115	96244624	NUTM1,SATB1,STAT1,ZMYM3
rs2640908	chr1	7889941	7889933	7890308	GLIS2,ESR1,GLIS1,GATA2,GLIS3,CRY1,EZH2
rs2836751	chr21	40290959	40290794	40291512	SMC1A,PHF5A,KLF4,ZMIZ1,ZNF24,ATF3,CREB1,TCF4,TAL1,FOXA2,JUND,SMARCC1,AR,FOXP1,HOXB13,FOXA1,MAX,ZBTB33,FOS,HNF1B,HDAC1,GFI1,REST,SS18,SIX1,SOX13,HOXA3,MLL4,NOTCH1,IRF1,FOXP4,SOX6,CREBBP,HDAC2,SP5,ETV4,SP1,ZNF384,CTNNB1,ZGPAT,SMAD3,SMARCA4,GATA6,NR2F2,NKX3-1,TCF7L2,NR1H2,NFIC,TCF7,PPARG,ARID3A,GATA3,SMAD4,ZNF217,EP300,RELA,ZBED4,TP53,MYBL2,SMAD2-3,FOXO3,NFYC,NR5A1,HNF1A,CDK8,ZNF503,MEF2A,TFAP4,NCOR…
rs2836753	chr21	40291187	40290794	40291512	SMC1A,PHF5A,KLF4,ZMIZ1,ZNF24,ATF3,CREB1,TCF4,TAL1,FOXA2,JUND,SMARCC1,AR,FOXP1,HOXB13,FOXA1,MAX,ZBTB33,FOS,HNF1B,HDAC1,GFI1,REST,SS18,SIX1,SOX13,HOXA3,MLL4,NOTCH1,IRF1,FOXP4,SOX6,CREBBP,HDAC2,SP5,ETV4,SP1,ZNF384,CTNNB1,ZGPAT,SMAD3,SMARCA4,GATA6,NR2F2,NKX3-1,TCF7L2,NR1H2,NFIC,TCF7,PPARG,ARID3A,GATA3,SMAD4,ZNF217,EP300,RELA,ZBED4,TP53,MYBL2,SMAD2-3,FOXO3,NFYC,NR5A1,HNF1A,CDK8,ZNF503,MEF2A,TFAP4,NCOR…
rs2836754	chr21	40291740	40291513	40291789	ZNF598,SMAD3,BRD4,SMAD2-3,SMARCC1
rs2836755	chr21	40292704	40292309	40292904	ZNF770,ZNF121,HDAC2,CREBBP,FOS,GATA2,FOSL2,EP300,BRD4,HDAC2,CDK8,MAX,MED12,PGR,SMARCA4,ESR1,PHIP,HMGB2,FOXA2,FOS,MAFF,MAFK,CDK8,FOXL2,JUN,MED12,MAFB
rs2836756	chr21	40293081	40292905	40293447	NRF1,FOXA1,SMARCA4,NELFCD,CREBBP,HDAC2,CDK8,SMC3,ESR1,SUPT5H,ELL2,SUPT16H,MYNN,UBN1,TFAP2A,TFAP2C,NIPBL,TCF12,RNF2,MED12,SP1,SMARCB1,TEAD4,GATA4,NCOR1,TP73,NELFE,RAD21,TCF4,SMARCC1,BRD4,TEAD1,TP63,MLL4,TP53,PHIP,TCF7L2,GATA3,EP300,RELA,ARID1A,NR1H2,MED12,GATA2,DAXX,STAG1,STAT3,JUNB,CLOCK,SMARCA2,CDK8,FOSL2,CDK8,PGR,RXRA,SS18,JUND,FOSL1,SMAD3,FOS,FOXA2,SMARCA4,AR,CREBBP,NR2F2,JUN,MED1,NFIC,FOXM1,M…
rs2847260	chr18	12775591	12775414	12775847	ZIM3,EZH2,MCRS1,BCOR,YY1,RUNX2,MEN1,ZMIZ1,MYC,SMARCA4,MYOD1,INO80,MED1,KMT2A,XRCC5,RUNX1,IRF4,PHF8,CDK7,BRD3,RUVBL2,IRF1,BRD4
rs2847280	chr18	12779342	12778895	12779456	ERG,ZBTB33,ZBTB2,CTCF,BRD4,RAD21,STAG1,SMC1A,ELF1,ZNF3,REST,BRD1,BRD3,HDAC2,TEAD4,TEAD1,POU2F2,EZH2,TRIM28,HDAC1,ZMYM3
rs2859491	chr5	96249648	96249355	96249868	ESR1,ZNF143,HDAC2,PHF8,PPARG,EGR1,FOXO1-PAX3,NUTM1,FOXA1,SNAI2,PRDM1
rs28667727	chr14	88471141	88470829	88471249	CDK6,CBFA2T3,KMT2A,STAT3,GATA2,PRDM10,TAL1,BRD4,SMARCA4,MAX,JMJD1C,GATA1,ZNF24,ATF7,CDK9
rs2872507	chr17	38040763	38040292	38040853	CBX2,CBX8,TFAP2C
rs2910793	chr5	96247434	96247270	96247887	SOX8,SNAI2,BRD4,ZNF550,AHRR,SMAD2-3,ZNF770,ZBTB33
rs2945412	chr17	25843643	25843173	25843701	ELF1,FOXA2,GATA2,HDAC2,GATA6,SMAD2-3,NEUROD1,EOMES,MYC,TAL1,SMARCE1,SOX6,GATA1,KLF4,MAX,ZNF534,NFIC,HNRNPK,ZNF366,ZNF467
rs3024495	chr1	206942413	206942218	206943252	RBPJ,MAF,BRD4,NR4A1,RUNX1,YY1,BCL6,JUNB,IRF1,FOXA1,HDAC2,BRD2,STAT3,ZNF18,TBX21,SMARCA4,EZH2,ZNF30,RB1,DPF2,SMARCA5,ZNF263,SP1,ZNF283,PRDM14,ASH2L,RNF2,ELF3,TCF3,KLF6,LMO2,ZNF207,BRD4,GATAD2B,TRIM22,RAD51,MYC,IKZF1,AFF4,CREBBP,BHLHE40,USF2,IKZF2,STAT3,RELB,BRD2,CDK9,TP53,RUNX2,NR2F1,ARNT,MYB,ZNF687,MEF2B,ZNF143,MED1,BCL6,MAX,ESR1,ELF1,SMAD1,NFKB1,TAL1,LMO1,TARDBP,RXRA,STAT5B,CHD2,TBX21,SKIL,PBX3,…
rs3091315	chr17	32593665	32593512	32593793	TFAP2C,GABPA
rs3091338	chr5	131402738	131402723	131402963	ZBTB33,PAX3-FOXO1
rs34074973	chr17	38035767	38035382	38035853	PCGF2,RNF2,AR
rs34189114	chr17	38032460	38032265	38032478	MED1,EZH2
rs34335227	chr13	43050280	43050065	43050302	CHD4,BAHD1
rs34541033	chr6	3429298	3428656	3429478	BRD4,TP63,HOXB13,KLF9,SS18,KLF4,ZNF239,ZMYM3,RAD21,CTCF,RBM25,ZBTB2,PTBP1,ZNF30
rs34592588	chr10	35540134	35539981	35540629	HMGA1,HOXC6,SMARCA4,ARID1A,RELA,FOXA1,TLE3,NANOG,NKX3-1,HOXB13,XBP1,CREB5,ESR1,AR,TFAP4,TP53,GATA2,BAF155,MEIS2,PBX2,PKNOX1,ZNF384,ZNF362
rs34756502	chr6	3429126	3428656	3429478	BRD4,TP63,HOXB13,KLF9,SS18,KLF4,ZNF239,ZMYM3,RAD21,CTCF,RBM25,ZBTB2,PTBP1,ZNF30
rs35214362	chr1	160848509	160848485	160848802	ZNF766,BRD2,PGR,AR,ESR1
rs35736272	chr17	38032680	38032536	38032819	RNF2,ZBTB24,SMARCA4,NUP98-HOXA9
rs359456	chr5	173279808	173279631	173280065	ZNF24,MTA2,SMARCA5,IKZF1,ZBTB40,HDAC1,MLLT1,SMARCA4,BRD9,MTA3,HDGF,ZNF3,HDAC2,BRD2,BRD3,BCL6,NR4A1,PTRF,SOX11,BRD4
rs359457	chr5	173279842	173279631	173280065	ZNF24,MTA2,SMARCA5,IKZF1,ZBTB40,HDAC1,MLLT1,SMARCA4,BRD9,MTA3,HDGF,ZNF3,HDAC2,BRD2,BRD3,BCL6,NR4A1,PTRF,SOX11,BRD4
rs36052964	chr6	3429454	3428656	3429478	BRD4,TP63,HOXB13,KLF9,SS18,KLF4,ZNF239,ZMYM3,RAD21,CTCF,RBM25,ZBTB2,PTBP1,ZNF30
rs3742704	chr14	88477882	88477032	88478001	FOXA1,RUNX1,HDAC1,ESR1,HDAC3,ARID1A,STAG1,GR,SMARCA4,MYC,ZXDC,NCOA2,RELA,HNF4G,BAF155,TLE3,MYCN,FOXA2,PGR,MED1,AR,NRIP1,HOXB13,YY1AP1,SMARCB1,SPDEF,NIPBL,NR2F2,ARID2,GATA3,NCOA3,HDAC2,NKX3-1,TCF12,TEAD4,AHR,YAP1,ERG,CUX1,FOXM1,CTBP1,EP300,TFAP2C,ASH2L,SIN3A,STAT3,HDAC1,ONECUT2,POU2F1,BAF155,SMARCA4,SMAD2-3,ZNF300,HDAC2,FOXP1,GATA6,GRHL2,HOXB13,TCF7L2,AR,ESR1,FOXP1,MED1,SMAD2-3,SMARCA4,BRD4,HOXB13…
rs3761757	chr5	141488219	141488199	141488869	RFX1,MYNN,EZH2,PAX8,NEUROD1,MITF,PRDM10,NFE2L2,HSF1,MEIS2,RNF2,JMJD1C,TFE3,ZMIZ1,GATA1,ZNF148,NFYA,GFI1B,CDK7,TAL1,GRHL2,NRF1,GABPA,NFE2,E2F6,TFAP2A,TARDBP,STAG2,CDX2,RFX5,ARNTL,UBN1,SREBF1,YY1AP1,CEBPB,SP4,ZNF143,JUN,KLF1,KLF15,NCOR1,HMBOX1,ZBED4,GMEB2,CBFB,ATF7,RCOR1,BRD3,FOXP1,SMAD3-HIF1A,KMT2C,BMPR1A,E2F4,INTS11,E2F1,GTF2B,HMGN3,IRF1,ESR2,HNF4A,TBP,CTCF,TBX21,ATF1,STAG1,EGR1,RELA,NFKB1,TP63,H…
rs3766356	chr1	160848937	160848822	160849191	NOTCH1,HNF4A,RBPJ,ESR1,PBX3,TEAD1,SND1,STAT5B,BRD1
rs3766357	chr1	160848993	160848822	160849191	NOTCH1,HNF4A,RBPJ,ESR1,PBX3,TEAD1,SND1,STAT5B,BRD1
rs3766359	chr1	160849060	160848822	160849191	NOTCH1,HNF4A,RBPJ,ESR1,PBX3,TEAD1,SND1,STAT5B,BRD1
rs3792111	chr2	234179690	234179480	234180053	FOXA2,YY1AP1,GATA2,SMARCB1,ARID1A,HIF1A,STAT3,SIN3A,TEAD4,JUND,SMARCA4,NR2F2,TRPS1,GATA3,FOXA1,AHR,TLE3,EP300,KDM1A,ESR1,PGR,HDAC2,ASH2L,XBP1,BAF155,BRD4,SPDEF,AR,HOXB13,CREB5,BCOR,GRHL2,POU2F3,ERG,POU2F1,ETV1,GLYR1
rs3792112	chr2	234176609	234176149	234176989	PAF1,IFNA1,GLYR1,SMARCA4,ETS1,MYOD1,FOS,BRD4,YY1,MITF,MAFK,CREM,CREB1,STAT5B,LYL1,RELB,GATA2,JUNB,BCOR,MTA2,SPI1,CDK7,TP53,RAD21,EZH2,RELA,IKZF1,ATF7,SMARCA4,TCF12,MAF,GABPA,LMO1,ZNF341,ERG,ZMIZ1,SRF,FOXO1,ETS1,TERF1,MEF2B,BCL6,ZBTB40,GATA3,BCL11B,IKZF2,MYB,TAL1,RUNX1,PKNOX1,CDK9,ARID5B,TCF3,NBN,KMT2A,BRD4,ZNF143,ZBTB16,LMO2,RUNX1-RUNX1T1,NOTCH1,RUNX2,FLI1,ELF1,RUNX1T1,CREBBP,FOXP1,KLF1,BCL11A,LD…
rs3828309	chr2	234180410	234180074	234181122	KMT2A,MED1,HOXB13,ESR1,BRD4,SRF,ASH2L,CTCF,RBPJ,NRIP1,JUN,AHR,ELF3,MYCN,ERG,ATF3,GABPA,MED1,EGR1,HNF4A,ETV1,BCOR,ZNF217,PGR,CEBPA,SPDEF,CREB1,HNF4G,HOXB13,FOXA2,GR,CEBPB,NANOG,AR,TEAD4,ZXDC,SMAD3,POU2F1,STAT3,FOXA1,YY1AP1,EP300,TFAP2A,SMARCE1,ERF,CTBP1,BAF155,CREB5,JUNB,SMARCD3,JUND,SOX2,GRHL2,ARID1A,ARID1B,MTA1,SMC1A,DPF2,SIN3A,TLE3,SMARCA4,ARID2,GATA3,SMARCB1,ATF7,GATA2,NIPBL,NEUROD1,ESRRA,OVOL…
rs3849749	chr5	96234533	96234371	96234946	NUTM1,RBPJ,MYCN,DUX4
rs4077515	chr9	139266496	139266279	139266717	RBM22,SIRT6,TAF15,TP63,SETDB1,CHD1,RUNX1,MYOD1,BRD4,E2F4,MBD2,CTCF,TAF15,BCL6,CREB1,RELA,MAZ,SRSF3,YY1,AR,ZBTB48,RBPJ,CTCFL,RORC,TP63,BRCA1,STAT3,HEXIM1,EGR1,ZNF550,AGO1,ZNF737,SIRT6,SREBP2
rs4129133	chr10	101284570	101284473	101284896	RNF2,PATZ1,BRD4,KLF4,SUZ12,SMARCC1,PHIP,YY1,PRDM4,GLIS1,KLF1,FEZF1,SMAD2-3,T,JARID2,EOMES,GATA6,PRDM6,SP7,TCF7L2,PCGF2,RNF2,OSR2,SUZ12,ZNF366,KLF17,SMARCA4,ZNF561,ESR1
rs4129134	chr10	101284345	101283735	101284472	HDAC2,JARID2,RCOR1,RBM25,ZNF121,ZNF143,NFXL1,ZNF580,RNF2,ATF2,SS18,STAT1,CTCF,SMARCA5,ZMYM3,ZFP36,ZNF768,KDM1A,SIN3A,ZSCAN30,PTBP1,HDAC2,TCF12,ZNF524,ZNF692,ZBTB8A,YY1,BRD4,PRDM4,KMT2A,RYBP,ZFP69B,ZNF423,KDM5B,ZNF736,ZNF639,ZEB2,GATA6,SMARCC1,BCOR,GATA2,FEZF1,PKNOX1,GATA4,ZNF24,ZNF213,SS18,SP7,T,PATZ1,GLIS1,GLIS3,ZEB1,EOMES,SS18-SSX,PHIP,SMARCA4,BRD1,IKZF3,MAZ,RARA,GATA3,NANOG,GFI1B,ZNF629,KLF5,W…
rs4379175	chr5	158804928	158804661	158805173	HOXB13,ERG,MED1,BRD4,NANOG,BAF155,FOXA1,TLE3,RUNX1,NKX3-1,HOXB13,GATA2,ARID1A,AR,ASH2L,CREB5
rs4409764	chr10	101284237	101283735	101284472	HDAC2,JARID2,RCOR1,RBM25,ZNF121,ZNF143,NFXL1,ZNF580,RNF2,ATF2,SS18,STAT1,CTCF,SMARCA5,ZMYM3,ZFP36,ZNF768,KDM1A,SIN3A,ZSCAN30,PTBP1,HDAC2,TCF12,ZNF524,ZNF692,ZBTB8A,YY1,BRD4,PRDM4,KMT2A,RYBP,ZFP69B,ZNF423,KDM5B,ZNF736,ZNF639,ZEB2,GATA6,SMARCC1,BCOR,GATA2,FEZF1,PKNOX1,GATA4,ZNF24,ZNF213,SS18,SP7,T,PATZ1,GLIS1,GLIS3,ZEB1,EOMES,SS18-SSX,PHIP,SMARCA4,BRD1,IKZF3,MAZ,RARA,GATA3,NANOG,GFI1B,ZNF629,KLF5,W…
rs4518545	chr6	3433890	3433851	3434098	ZNF823,ZNF276
rs45553631	chr6	90981657	90981466	90982036	SMAD2-3,ZNF143,BRD4,TRIM28,MTF2,AFF4,MED1,MAF,IRF4,ZNF554,MYB,RAD21,ZNF143,SPI1,POU2F2,KMT2A,HDAC1,CREBBP,MEF2B,CTCF,ETS1,SMARCA4,RELA,ZFP69B,FOXK2,TP53,FOXP1,CREBBP,YY1
rs4656955	chr1	160847410	160847008	160847709	POU5F1,SPI1,POU2F3,STAG2,SMARCA4,RBPJ,EBF1,SMAD1,NFE2,BCL11A,JMJD1C,ZBTB2,STAG1,RAD21,SMC1A,CTCF,ESR1,SMC3,TRIM22,SMC1,HSF1,BRD4,TARDBP,NFATC3,NBN,MEIS2,CDK8,PAX5,TRIM24
rs4802307	chr19	46849806	46849347	46849818	ZNF770,BCOR,MLLT1,CTCFL,ZNF580,ZBTB33,SMARCA5,KDM1A,NFKB1,MYC,ZNF384,STAT1,BRD9,STAG1,ZNF444,NFKB2,RBPJ,FOXA1,SMC3,KMT2C,GFI1B,SUPT5H,SMC1A,ZNF22,CHD1,ONECUT1,ZNF362,KLF8,RAD21,SMAD3,SMARCE1,GATA3,GATA1,ZNF44,PHF8,TBP,TP53,ELF1,JUND,MAX,ETV1,PPARG,ZNF133,NKX2-1,ATF2,ARNT,ZNF528,CTCF,BCL3,ERG,HDAC2,CEBPA,CEBPB,ATF4,JMJD1C,HOXB13,ZNF579,AR,TRIM28,NELFCD,FOXP4,ZNF700,KLF13,SHOX2,SIX5,SP3,ZNF583,GATA…
rs4807570	chr19	1123652	1123441	1123870	POU2F1,TAF1,MAX,POU5F1,GTF2F1,ZNF3,AGO1,HIVEP1,JUNB,CBX4,RBM14,SMARCB1,AR,ZBTB48,RUNX1,RELA,ZNF143,SMC1,DNMT3B,ZNF479,RBM22,RORC,CTCF,SREBP2,PAX5,ZBTB33,DDX5,TAF15,USF2,POU2F1,PTBP1,BRD4,RBFOX2,ARNTL,RPA2,TCF7,HOXA3,ESR1,RELA,ZNF263
rs4820425	chr22	41431342	41431308	41431579	YY1,ZNF573,FOXO1-PAX3,JUND
rs4845287	chr1	191568030	191567993	191568185	FOXA1
rs4871611	chr8	126537570	126537323	126538040	SMC3,ZNF316,SMARCC2,SMARCB1,SMARCC1,KLF6,HSF1,VDR,IRF1,MYCN,FOXL2,SMC1,YY1,SIN3A,NFIC,AFF4,CEBPA,CEBPB,YY1AP1,ELL2,BRD2,MAFF,NR1H2,RFX5,CBX1,SMAD2-3,ELF3,STAG1,PKNOX1,SMAD4,RELA,TP63,AR,USF2,JUN,TEAD1,MYC,RNF2,MAML1,CDK8,BRCA1,ESR1,GRHL2,SMAD3,ZBTB33,EPAS1,ARID3A,JUND,NFKB1,BHLHE40,BICRA,RCOR1,TP53,FOS,TEAD4,FOXA2,MRTFA,SMC3,MEIS2,MYBL2,NCAPH2,RAD21,ZHX1,PPARG,ESRRA,SP1,MAZ,BRD9,HIF1A,HOXB5,PGR,B…
rs4902642	chr14	69210199	69209440	69210325	BRD4,FOXP1,NUTM1,FOXA1,CTCF,VDR,RAD21,BRD4,STAT3
rs4916283	chr1	172854334	172854283	172854953	FOXA1,GATA1,MED1,ZNF823,SMAD2-3,ZNF680,ZNF92,TEAD4,KMT2C,JUN,PHIP,ZMYND8,RAD21,STAT3,BRD4,SMARCA2,DAXX,NFE2L2,PGR,FOS,ZEB1,EP300,NFIC,FOSL2,RXRA,ERG,RELA,ATF3,SMARCA4,TEAD1,CBX3,SP1,JUND,MAX,FOSL1,TCF7L2,PDX1,BRD9,PRDM1,HIF1A,ELF3,SMAD3-HIF1A,ARID1A,CDK9
rs4921224	chr5	158804182	158803845	158804198	FOXA1,ZBTB7A,CREB1,SNAI2,IRF4,ERG
rs516246	chr19	49206172	49206106	49206419	AR,BRD3,BRD2,CRY1,ARNTL,BRF1,NFATC3,CTCF,BRD4,AR,ZNF3
rs516316	chr19	49206145	49206106	49206419	AR,BRD3,BRD2,CRY1,ARNTL,BRF1,NFATC3,CTCF,BRD4,AR,ZNF3
rs55867617	chr8	126537179	126536842	126537322	PBX3,MED1,BCL3,TP63,FOS,TCF3,VDR,STAT3,MAFK,MAFF,RELA,GRHL2,EP300,ELL2,FOSL2,STAT1,SMAD3,PPARG,JUND,NELFE,JUN,BRD4,ATF3,CREBBP,PBX1,FOXL2,TCF12,SP1,AR,FOXA1,ATF4,CEBPG,ATF7,FOXA2,CEBPB,CEBPA,TOP2A,HOXB8,IRF1,BCL6,ARNTL
rs56106243	chr6	90975990	90975565	90976133	CEBPG,HDAC2,ZNF143,BRD4,TP53,MYOG
rs58591914	chr1	191574631	191574179	191574764	EP300,SMARCC1,TP63,JUN
rs601338	chr19	49206674	49206491	49207449	BRD4,OGG1,RELA,TAL1,STAT3,SMARCA4,FOS,BRD4,ZNF445,ZBTB7A,CLOCK,EZH2,GTF2F1,CREB1,DNMT3B,ESR1,ZNF3,CRY1,HIVEP1,EGR1,ELF1,AR,SMC1,TRIM28,TP63,FOXA1,BRF1,EED,BRD3,BRD4,ZFP57,ARID2,ZBTB7A,PPARG,GATA6,ZIM3,ZNF582
rs62408224	chr6	90955995	90955495	90956131	BCL6,TBX5,ESRRG,ERG,NCOA2,ZNF143,PAX3-FOXO1,ZNF664,REL
rs62408227	chr6	90965171	90965040	90965413	PAX5,ZNF143,REL,BRD4
rs62408233	chr6	90976609	90976547	90976954	NFATC2,HOXB13,TAL1,TCF21,LMO1,TBX21,MYB,RUNX1
rs62408235	chr6	90978383	90977927	90978473	MED1,NFKB1,MEF2B,MED1,BRD4,BRD2,BRD4
rs6436922	chr2	231098040	231097940	231098444	MLLT1,MEF2B,HMGA1,CDX2
rs6451493	chr5	40410935	40410158	40410985	BRD3,HDAC1,MED1,INTS11,CEBPA,CEBPB,SKI,JMJD1C,STAT1,NFE2,RAD21,ZNF143,EP300,SPI1,GABPA,CRY1,PPARG,AFF1,CTCF,MED1,ELF3,CDK8,TBX21,RUNX1T1,CREBBP,CREB1,AR,FOSL1,ETS1,TAL1,SPIB,PAX5,FOXP1,RUVBL2,CDK9,KMT2A,RUNX1,HIF1A,CASZ1,AFF4,SREBP2,HDAC2,RUNX2,NOTCH1,STAT3,MYC,MITF,TCF3,LMO2,IKZF1,PGR,TCF7L2,MLLT1,FLI1,KDM1A,STAT1,FOXO1-PAX3,MYB,TP53,MYOD1,RBPJ,MYF5,MYOG,NFKBIZ,BCL6,CRY2,GABPA,JUN,HDAC3,ARNTL,FO…
rs6451494	chr5	40411291	40410986	40411382	BRD4,CHD4,NRF1,CREBBP,BRD3,AR,BRD2,SUPT5H,SMARCC1,TP53,SREBP2,FOXL2,SETDB1,FOXA2,MLLT1,MAF,FOXF1,STAG2,TP63,TP73,ZMYND8,LYL1,CEBPA,CEBPB,NUTM1,SMAD3,NFE2,FOXA1,TBX21,MYC,NCOR2,HLF,NELFE,SIN3A,BRD9,TAL1,MYB,KMT2A,JMJD1C,REST,JUN,JUNB,RELA,KMT2B,RAD21,MRTFA,RUNX1,STAT1,SMC3,NR4A1,MAX,STAT3,HDAC3,ETV1,SMC1,FLI1,EP300,IKZF1,TRIM24,MED1,SPI1,SMARCA2,ETS1,KDM5B,ERG,ELF3,ETV6,ELF1,SOX8,NFKB1,UBN1,HSF1,M…
rs6470637	chr8	129556163	129556134	129556484	SIX2,MED1,BRD4,ARNTL,MYOD1,BCL6
rs6478106	chr9	117545666	117545545	117546104	NCAPH2,AR,ZNF513,BAP1
rs6568421	chr6	106435025	106434653	106435408	BRD4,NME2,STAT3,FOXA1,ZSCAN4,TCF7L2,GATA6,ZBTB48,GLIS1,NANOG,NR2F2,JARID2,IKZF1,SUZ12,ESR1,NUTM1,PSIP1,MED12,FOSL2,SMARCA4,GATA2,CEBPB,BRD4,SPI1,TEAD1,MED1,SMARCC1,REST
rs6651252	chr8	129567181	129566754	129568010	SNAI2,JUND,PPARG,BRD3,NKX3-1,KDM1A,ARID3A,ERG,TCF7L2,PHIP,JUNB,MAFK,XBP1,NFE2L1,MAFG,TEAD4,JUND,HOXB8,NFE2,MAFF,CTCF,BACH1,TBX21,NFATC2,CEBPB,SOX4,BRD9,MYCN,SMARCC1,MXD4,CHD4,TCF25,ZBTB7B,CUX1,SP140L,MBD1,SIX1,SMAD1,BHLHE40,HES1,NFE2L2,CCAR2,NR0B1,USF1,SRC,L3MBTL2,GATA6,ZNF263,ZHX2,ZNF256,SUPT6H,ESR2,MLX,USF2,RAD51,MBD4,NFYC,SOX2,NRF1,ZBED4,ZNF274,CBX1,MNT,SREBF1,ZNF24,CREBBP,ARID4A,SMAD3,RUNX1,F…
rs6665749	chr1	191577594	191577198	191577994	ESRRA,HOXB13,SMARCC1,FOXA1,TFAP2C,MYB,ZNF750,TP63,MAF,AR,FOXA2,SMC1A,HAND2,JUNB,RBPJ,CREBBP,ASCL1,KDM1A,NKX2-1,HLF,JUN,SNAI2,FOSL2,TEAD1,FOS,ASXL3,SMARCA4,SMAD3,TP53,CREB1,HIF1A,TRIM28,MAML1,RCOR1,SOX6,NFIB,SOX2,MYC,SOX4,NFIC,SS18,CTCF,MED1,ARNTL,FOXA1,ZBTB48,ESR1,ASCL1,RUVBL2,NCOA3,AR,MAX,GSPT2,BRD4,SOX2
rs6679677	chr1	114303808	114303633	114303892	BCOR,CTCF,CDK9-HEXIM1
rs6685892	chr1	120458004	120457932	120458736	ARNT,SIN3A,ZNF263,ZNF479,CLOCK,ESR1,MTA1,ZNF143,TP53,GSPT2,RELA,ETS1,DNMT3B,CRY1,ZNF534,RELA,RUNX1,BRD4,ZBTB48,DNMT3B,FOXA1,CBX2,ESR1,OLIG2,MTA1,CTCF,CDKN1B
rs6708373	chr2	234172846	234172654	234173196	KMT2A,CBFA2T2,DNMT3B,SOX8,TEAD4,ZNF205
rs6716753	chr2	231097129	231096688	231097310	RELB,BRD4,TEAD4,MLLT1
rs6738825	chr2	198896895	198896892	198897464	FOXA1,KDM1A,FOXA2,PHOX2B,ARID1A,GATA2,GATA3,GATA4,GATA6,HAND2,ESR1
rs679574	chr19	49206108	49206106	49206419	AR,BRD3,BRD2,CRY1,ARNTL,BRF1,NFATC3,CTCF,BRD4,AR,ZNF3
rs68143871	chr1	172855576	172854954	172855696	SMC1A,AR,NRF1,SPDEF,CREBBP,STAT3,SMARCC1,PAF1,EP300,BRD4,TEAD4,EP300,CDX2,RELA,FOSL1,ATF3,SIN3A,ELF3,GATA2,CDK9,NFIC,FOSL2,MED26,CDK8,MED1,ATXN7L3,HOXB8,SS18,BRD9,YY1,TCF7L2,RAD21,ZNF692,SMAD2-3,JUND,SMARCA4,SMARCB1,SMARCC1,STAT3,TEAD1,NIPBL,GATA4,ZBTB20,ZNF24,HNF4A,SIX1,GATA6,SP1,SMAD3,MAX,CDX2,CBX3,SRF,CREB1,KMT2C,CEBPB,EOMES,TLE3,NKX2-1,TRPS1,ZBTB6,RELA,BRD4,HOXB13,FOXA2,SIX2,AR,ATF3,FOXA1,UBN…
rs6837335	chr4	48363983	48363718	48364733	FOXL2,DDX20,ONECUT2,MIER1,RELA,FOXA2,E2F8,SMARCA5,ZNF184,TRIM24,ZBTB5,ZNF639,ESR1,ZNF362
rs6864071	chr5	158801187	158801172	158801393	ONECUT2
rs6870270	chr5	101926950	101926094	101926996	PHOX2B,STAT3,JUN,FOS,TP63,CREBBP,TEAD1,RCOR1,ISL1,KDM1A,HAND2,CTCF,PAX3-FOXO1
rs6871591	chr5	40406130	40406037	40406537	CTCF,LDB1,KMT2A,CDK8,MAF,TBX21,SMC3,MED1,GATA3,GATA2,RAD21,STAT1,SRF,AR,STAT3,RELA,NFKB1,AFF4,NFKB2,IRF1,RELB,CEBPB,SREBP2
rs6883964	chr5	40411910	40411878	40412060	HDAC2,CREBBP,EP300
rs6887599	chr5	141484349	141483987	141484586	YY1,LMO1,BRD4,MEF2A,NOTCH1,ZMIZ1,PSIP1,ZGPAT,SMARCA4,EVI1,GATA2,BCL11B,HOXA3,RUNX2,MYB,RUNX1,MAF,CDK8,ETS1,ZBTB40,CEBPA,TCF3,ZNF217,RUNX1T1,EZH2,ONECUT1,ONECUT2,KMT2A,FOXP1,EP300,MEF2D,PRDM1,SOX6,MYC,PAXIP1,TCF12,HNF4A,HLF,PPARG,MED1,EVI1,GATA1
rs6888952	chr5	40412466	40412255	40412866	BRD4,HIF1A,ARNTL
rs6890268	chr5	40406050	40406037	40406537	CTCF,LDB1,KMT2A,CDK8,MAF,TBX21,SMC3,MED1,GATA3,GATA2,RAD21,STAT1,SRF,AR,STAT3,RELA,NFKB1,AFF4,NFKB2,IRF1,RELB,CEBPB,SREBP2
rs6908425	chr6	20728731	20728647	20728997	NUTM1,ZNF532
rs6916403	chr6	3428489	3427898	3428655	ERG,PBX2,GATA1,BCL11A,MAFG,PDX1,LDB1,TAL1,BHLHE40,MED1,MAZ,NFE2,CREBBP,TP53,RELA,ESR1,MEIS2,STAG1,MYCN,KLF3,GTF2F1,JUN,E2F1,DAXX,CTCF,GATA2,FLI1,STAT3,RUNX1T1,TRIM25,NRF1,BRD4,RUNX1,NR2F2,BRD2,TARDBP,OLIG2,PARP1,EGR1,BCL11A,SUZ12,HNRNPH1,EZH2,ZNF519,SUZ12
rs6923831	chr6	3430889	3430362	3431036	ZNF90,PGR,ZNF737,ZNF550,ZNF572,SFPQ,BRD4
rs6938209	chr6	3430487	3430362	3431036	ZNF90,PGR,ZNF737,ZNF550,ZNF572,SFPQ,BRD4
rs6938957	chr6	3430835	3430362	3431036	ZNF90,PGR,ZNF737,ZNF550,ZNF572,SFPQ,BRD4
rs6939748	chr6	3430584	3430362	3431036	ZNF90,PGR,ZNF737,ZNF550,ZNF572,SFPQ,BRD4
rs694739	chr11	64097233	64096285	64097692	ZNF770,MYOG,BCL3,VDR,PBX3,ZNF143,SREBF2,ZNF322,ZBTB7A,ESR1,GATA6,EZH2,MED1,POU2F1,HOXB13,ZMYM3,ZNF189,HDAC2,REST,NSD2,ZNF143,ASH2L,ZNF3,RUNX2,TP63,E2F1,RUNX1T1,SMC3,CDX2,GATA2,BRD4,HNF4A,NCOR2,ETV1,SMARCA4,FOXA1,ERG,CTCF,DAXX,RUNX1,BCOR,RELA,NCOR1,PPARG,BAF155,AR,CXXC5,NR2F2,RXR,CREB1,MYCN,CTNNB1,XBP1,ERF,ARID1A,CREB5,TLE3,ESR1,HOXB13,CDX2,TCF7L2,GABPA,EZH2,TCF4,REST,MED1,CREBBP,SUPT5H,HIF1A,ASCL…
rs7015630	chr8	90875918	90875630	90875958	ARID2,FOXA1,FOXA2,HSF1
rs713875	chr22	30592487	30591672	30592688	ZNF532,EP300,CREBBP,KMT2A,CREB3,TEAD1,SIN3A,ATOH8,EHF,NELFE,HMGXB4,SMARCB1,MAX,HOXB5,ZNF264,ILK,KMT2A,HOXA7,ZBTB6,DMAP1,CEBPB,SSRP1,FOXS1,CHD1,E2F6,MED12,CTCF,RAD21,MYC,SREBF1,SNAI2,E2F7,HDAC2,MAZ,MYBL2,JMJD1C,TWIST1,PPARG,UBN1,MYCN,SMC3,MED1,KLF10,MGA,PRDM6,PRDM1,CHD2,NFIC,EP300,ESR1,ZMYND8,HIF3A,PDX1,SP1,FOXF1,EZH2,ZNF596,FOXA1,FOXA2,HNF4A,RNF2,GATA4,MXD4,SS18,CREBBP,ZNF441,VDR,MLX,CHD4,TBX3,FE…
rs72729306	chr15	38899088	38898881	38899128	NFKB2,ID3,BRD4
rs7278605	chr21	40292946	40292905	40293447	NRF1,FOXA1,SMARCA4,NELFCD,CREBBP,HDAC2,CDK8,SMC3,ESR1,SUPT5H,ELL2,SUPT16H,MYNN,UBN1,TFAP2A,TFAP2C,NIPBL,TCF12,RNF2,MED12,SP1,SMARCB1,TEAD4,GATA4,NCOR1,TP73,NELFE,RAD21,TCF4,SMARCC1,BRD4,TEAD1,TP63,MLL4,TP53,PHIP,TCF7L2,GATA3,EP300,RELA,ARID1A,NR1H2,MED12,GATA2,DAXX,STAG1,STAT3,JUNB,CLOCK,SMARCA2,CDK8,FOSL2,CDK8,PGR,RXRA,SS18,JUND,FOSL1,SMAD3,FOS,FOXA2,SMARCA4,AR,CREBBP,NR2F2,JUN,MED1,NFIC,FOXM1,M…
rs7279192	chr21	40293084	40292905	40293447	NRF1,FOXA1,SMARCA4,NELFCD,CREBBP,HDAC2,CDK8,SMC3,ESR1,SUPT5H,ELL2,SUPT16H,MYNN,UBN1,TFAP2A,TFAP2C,NIPBL,TCF12,RNF2,MED12,SP1,SMARCB1,TEAD4,GATA4,NCOR1,TP73,NELFE,RAD21,TCF4,SMARCC1,BRD4,TEAD1,TP63,MLL4,TP53,PHIP,TCF7L2,GATA3,EP300,RELA,ARID1A,NR1H2,MED12,GATA2,DAXX,STAG1,STAT3,JUNB,CLOCK,SMARCA2,CDK8,FOSL2,CDK8,PGR,RXRA,SS18,JUND,FOSL1,SMAD3,FOS,FOXA2,SMARCA4,AR,CREBBP,NR2F2,JUN,MED1,NFIC,FOXM1,M…
rs7279422	chr21	40292700	40292309	40292904	ZNF770,ZNF121,HDAC2,CREBBP,FOS,GATA2,FOSL2,EP300,BRD4,HDAC2,CDK8,MAX,MED12,PGR,SMARCA4,ESR1,PHIP,HMGB2,FOXA2,FOS,MAFF,MAFK,CDK8,FOXL2,JUN,MED12,MAFB
rs7279866	chr21	40292922	40292905	40293447	NRF1,FOXA1,SMARCA4,NELFCD,CREBBP,HDAC2,CDK8,SMC3,ESR1,SUPT5H,ELL2,SUPT16H,MYNN,UBN1,TFAP2A,TFAP2C,NIPBL,TCF12,RNF2,MED12,SP1,SMARCB1,TEAD4,GATA4,NCOR1,TP73,NELFE,RAD21,TCF4,SMARCC1,BRD4,TEAD1,TP63,MLL4,TP53,PHIP,TCF7L2,GATA3,EP300,RELA,ARID1A,NR1H2,MED12,GATA2,DAXX,STAG1,STAT3,JUNB,CLOCK,SMARCA2,CDK8,FOSL2,CDK8,PGR,RXRA,SS18,JUND,FOSL1,SMAD3,FOS,FOXA2,SMARCA4,AR,CREBBP,NR2F2,JUN,MED1,NFIC,FOXM1,M…
rs73243351	chr4	38335067	38334802	38335226	PPARG,MED1,RELA,AR,RUNX1,CDK8,BRD4,STAT5B,STAT3,STAT5A,LMO2,JMJD1C,CDK9,RAD21,STAT1,CREBBP,CEBPB,GATA2,IRF4,CEBPA,ATF2,SPI1,NR4A1,NFIC
rs7329174	chr13	41558110	41557906	41558365	HDGF,ZNF257,ZNF84,NBN,ZNF366,KLF4,MAF,SP7,NUTM1,AFF1,RBPJ,MLLT1,KMT2D,SMARCC1,DPF2,SMARCA4,ERG,SS18,REL,ZNF335,ESR1,POU5F1,NFATC1,BCL6,ZEB2,CDK8,MAX,ARID2,MEN1
rs73312867	chr14	88470381	88470229	88470506	BRD4,GATA3
rs73374998	chr8	129561323	129561210	129561990	YAP1,FOXA2,GATA2,SMARCB1,GATA4,EP300,FOXA1,FOXL2,ESR1,RAD21,RFX1,YY1AP1,PGR,TEAD1,TFAP2C,TFAP2A,TEAD4,MED1,YAP1,ZNF750,RCOR1,PRKDC,NANOG,SMARCC1,POU5F1,CEBPA,ZNF629,CEBPB,ZMYM3,ZNF92
rs73375000	chr8	129561866	129561210	129561990	YAP1,FOXA2,GATA2,SMARCB1,GATA4,EP300,FOXA1,FOXL2,ESR1,RAD21,RFX1,YY1AP1,PGR,TEAD1,TFAP2C,TFAP2A,TEAD4,MED1,YAP1,ZNF750,RCOR1,PRKDC,NANOG,SMARCC1,POU5F1,CEBPA,ZNF629,CEBPB,ZMYM3,ZNF92
rs73376904	chr8	129564944	129564817	129565252	GATA2,ZMYM3,RBM25,ONECUT2,HNF1A,STAT1,BRD4
rs736289	chr19	33757062	33756502	33757453	KAT7,DNMT3B,BRD2,BRD3,JUN,JMJD1C,HNF4A,MED1,ZNF534,TCF3,SREBF2,BRD4,ZNF467,CTBP1,CHD1,MNT,MTF2,ZNF479,ESR1,GATA3,NRIP1,GATA2,HSF1,ZNF426,ZC3H11A
rs7438704	chr4	48363245	48363077	48363670	BRD4,SIX2,SMAD2-3,MED1,KMT2A,SCRT1,CDK8,MED12,RXRA,KDM1A,VDR,EP300,CTCF,EVI1,BCL6,MYB,MECOM,TWIST1,RORB,CRX,GATA4,FOXP1,KMT2A,NCAPH2
rs74729906	chr5	101964102	101964062	101964509	MED1,EED,RELA,CREBBP,PHIP,ESR1,HMBOX1,NCOA2,HDAC2,CRY2,TCF3,EP300,SPIB,RUNX1,SPI1,LDB1,CHD8,RELA,JMJD1C,RUNX1T1,TP53,GATA2,SUPT5H,NR4A1,RXR,CEBPA,TAL1,EGR1,IKZF1,CTCF,LMO2,KDM1A,ZFP42,MYB,EVI1,ERG,TCF12,KMT2A,SOX4,EZH2,AR,CREBBP,SNAI2
rs748374	chr7	50268043	50267086	50268188	ZNF479,EED,KMT2A,CTCF,KDM1A,IRF1,MAF,STAT3,ESRRA,CDK8,YY1,RBBP5,ILF3,BRD2,BRD3,NFKB1,HDAC1,EGR1,HSF1,ZBTB7A,ARID1B,FOXM1,ZNF592,KAT7,REST,NFYA,SMARCE1,PRDM10,CBFA2T3,FOSL1,HDAC2,ERG,CC2D1A,CEBPG,CHAMP1,ATF3,CEBPA,IKZF1,NCOR2,GFI1B,ATF7,SOX6,LMO2,CDK9,SKI,STAT1,E2F1,TBX21,CREB1,JUND,ATF2,JMJD1C,SMC3,CEBPB,AR,PML,GATA1,ATF4,EP300,CREM,ATF1,CREBBP,SPI1,SMAD1,SMC1A,SMARCA4,IRF1,STAT3,MAX,STAT5A,RNF2,…
rs7520824	chr1	191571557	191571227	191571619	SMARCC1,ESR1,ZNF565,SMARCA4
rs7527462	chr1	172862380	172862157	172862561	ARID1A,HDAC1,TEAD1,YY1AP1,PAF1,NRIP1,ESR1,HOXB13,PGR,CREB1,TRPS1,ZNF528,GATA3,BCOR,GRHL2,BAF155,NRF1,KDM5B,SMARCA4,AR,ERG,GABPA,SMAD3,ASH2L,TEAD4,GATA2,REST,EBF1,CREB5,FOXA1,SMARCB1,RUVBL2,ETS1,TP63,EZH2,ZNF530,NFKB1,KLF4,CTCF,STAT5B,TBX21
rs7705924	chr5	101946798	101946576	101946906	HOXB8,CDX2,ONECUT2
rs77247401	chr8	129561217	129561210	129561990	YAP1,FOXA2,GATA2,SMARCB1,GATA4,EP300,FOXA1,FOXL2,ESR1,RAD21,RFX1,YY1AP1,PGR,TEAD1,TFAP2C,TFAP2A,TEAD4,MED1,YAP1,ZNF750,RCOR1,PRKDC,NANOG,SMARCC1,POU5F1,CEBPA,ZNF629,CEBPB,ZMYM3,ZNF92
rs7730511	chr5	141480418	141480168	141480543	RAD51,FOXA1,POU2F3,FOXA2,KLF4,POU5F1,BAHD1,KDM1A,ZNF140
rs7746082	chr6	106435269	106434653	106435408	BRD4,NME2,STAT3,FOXA1,ZSCAN4,TCF7L2,GATA6,ZBTB48,GLIS1,NANOG,NR2F2,JARID2,IKZF1,SUZ12,ESR1,NUTM1,PSIP1,MED12,FOSL2,SMARCA4,GATA2,CEBPB,BRD4,SPI1,TEAD1,MED1,SMARCC1,REST
rs77696592	chr5	101933857	101933790	101934084	AR,ZNF205
rs78076494	chr13	41555724	41555221	41555996	AR,PHIP,STAT1,FOXA1,ARNT,MEN1,CDK7,ZNF184,ZNF101,PSIP1,BHLHE40,IKZF1,GATA3,NBN,KMT2A,BRD2,ZFP69B,BRD3,NEUROD1,SMARCE1,PRDM6,ZNF532,GATA2,ZNF561,ZNF318,AFF1,KMT2B,EP400,BRD4,ZBTB21,GATA1,HDAC1,MYB,ZSCAN16,RAD21,ATF3,SMC3,NOTCH1,ATF4,GABPA,CEBPG,CDK8,ZNF592,CEBPB,TRIM24,SP7,CEBPD,RELA,SMC1A,MGA,FLI1,MNT,JMJD1C,MYC,CEBPA,SKI,NFE2,ZNF518A,CREBBP,CTCF,INTS13,HOXA9,NUTM1,ATF7,SREBP2,E4F1,ARID2,LEF1,SPI…
rs7926914	chr11	76301255	76300986	76301260	CTCF,HEXIM1,BRD3,ZNF398,CBFA2T2,TP63,POU5F1,GATA3,VDR,NFKB1
rs7927894	chr11	76301316	76301261	76301576	ZNF263,NR2F6,ETS1,NR2F1,NR2F2,NR2C1,SPI1,BRD4,ZBTB7A
rs7927997	chr11	76301375	76301261	76301576	ZNF263,NR2F6,ETS1,NR2F1,NR2F2,NR2C1,SPI1,BRD4,ZBTB7A
rs79755370	chr1	67699915	67699338	67700328	CEBPB,GATA1,GATA2,BRD4,MYB,ID3,ZSCAN4,FOXA1,ARID1B,TBX21,ATF1,MRTFB,E2F1,POU2F1,MLLT1,RELA,MYCN,BRD2,USF1,CDK7,KDM5B,ZBTB33,SMAD1,CTCFL,ZSCAN16,ATF2,SMARCC1,JUN,ZNF654,CTCF,ASCL1,ATF7,CREB1,DRAP1,ESR1,MEF2D,ZBTB2,SMC1A,SMC3,RAD21,BRD9,IKZF3,SMC1A-B,STAG2,STAG1,MAX,GATA1,REST,RELB,PPARG,BCL11A,SMC1,TP53,SMAD3,TARDBP,BRD4,IKZF1,SMARCA4,TEAD1,HOXC6,FOXA1,TRIM22,ZBTB44,GATA3,ZNF660,HOXB13,KDM1A,ZNF20…
rs8005161	chr14	88472595	88472278	88473326	ZMYM3,KDM1A,KMT2A,ZBTB40,MLLT1,AFF4,ZNF207,BRD3,GTF2F1,SMC1,ASH2L,NFATC2,SMAD5,NBN,STAG2,E2F8,SKIL,IRF1,TBP,SMAD1,SND1,JUND,PBX3,DPF2,TRIM22,MAF,CDK8,TAF1,SMARCC1,BACH1,CEBPA,ATF7,ARID5B,RAD51,EGR1,ZNF341,TERF2,NFATC3,MEF2B,ZSCAN29,FOS,YY1,PKNOX1,STAT3,NCOR2,SMC1A,BHLHE40,RUNX1T1,ZNF687,ZNF24,MAX,MED1,CTCF,MEF2A,TBX21,LDB1,NFATC1,REST,INTS13,AR,SREBP2,NFIC,INTS11,TCF12,MYC,ZFP36,MED,SKI,ARNT,TERF…
rs835575	chr1	120456563	120456523	120457111	AR,RELA,ESR1,TP73,PRDM1
rs864745	chr7	28180556	28180471	28181151	AR,ZNF532,SIX2,MED12,FOXL2,FOXA1,HOXB13,STAT3,TEAD4,AR,GRHL2,PSIP1
rs888270	chr18	12774894	12774700	12774934	EZH2,BRD4
rs905670	chr6	90958502	90958312	90958606	BRD4,TBL1X,JUN
rs905671	chr6	90983850	90983513	90983975	RUNX1,HDAC2,SMC3,TP53,TRIM28,POU2F1,ZBTB44,GABPA,TLE3,SMARCB1,OSR2,BAF155,AR,ZNF35,BCOR,ZNF18,FOXA1,ZSCAN5C,ZNF778,ERG,HOXB13,BRD4,GATA2,HDAC3,CDK7,ZXDB,GLIS1,GATA3,ZNF585A,CREB5,RELA,MED1,MZF1,FOXF1,MYCN,ZNF843,ASH2L,ZNF273,EZH2,FEZF1,GATA1,PRDM6,PSIP1,ESR1,ZNF574
rs921720	chr8	126534671	126534294	126534797	SMC1A-B,MYBL2,STAT3,FOXA1,BRD4,FOXA2,MYOD1,MED1,AR,SMAD4,FOXL2,MED1,SMAD2-3
rs9286879	chr1	172862234	172862157	172862561	ARID1A,HDAC1,TEAD1,YY1AP1,PAF1,NRIP1,ESR1,HOXB13,PGR,CREB1,TRPS1,ZNF528,GATA3,BCOR,GRHL2,BAF155,NRF1,KDM5B,SMARCA4,AR,ERG,GABPA,SMAD3,ASH2L,TEAD4,GATA2,REST,EBF1,CREB5,FOXA1,SMARCB1,RUVBL2,ETS1,TP63,EZH2,ZNF530,NFKB1,KLF4,CTCF,STAT5B,TBX21
rs938651	chr8	129555443	129555365	129555836	EP300,SPIB,HIF1A,TFAP4,STAT3,MAX,NR2F2,MED1,NR2F1,NR5A1,USF1,MYOD1,RELA,SREBP2,ZNF142,NR2F6,HDAC3,STAT1,NFKB1,IRF4
rs9405202	chr6	3429035	3428656	3429478	BRD4,TP63,HOXB13,KLF9,SS18,KLF4,ZNF239,ZMYM3,RAD21,CTCF,RBM25,ZBTB2,PTBP1,ZNF30
rs9594766	chr13	43040043	43039899	43040265	BCL6,SOX2,RAD21,ESR1,ONECUT1
rs9594768	chr13	43049482	43048685	43049583	NRF1,LMO2,SOX2,CHD4,SMARCA4,SMARCA2,NFATC2,SS18,FOS,CDK9,RAD21,ERG,NELFE,CHD7,NR4A1,RUNX1,TP53,TAL1,USF2,TCF7,BRD9,PPARG,MED1,MYB,KMT2A,NEUROG2,JUND,FOXP2,MGA,AFF4,IRF4,MYC,BRD4,CDK6,MITF,JUNB,GATA3,MLL4,NOTCH1,TFAP4,LMO1,CREB1,IKZF3,TCF3,IKZF1,PROX1,JUN,FLI1,REST,TEAD1,YY1
rs9654420	chr5	72543056	72542711	72543298	NCAPH2,EGR1,ZNF341,BRD4,HDAC2,SMAD2-3,GATA6,CDX2,RBM25,BCOR,ZNF629,RCOR1,KDM1A,ZMYM3,HDAC3,GATA4,AR,CREB1,SOX8,ZNF22,ZSCAN16
rs9654421	chr5	72543213	72542711	72543298	NCAPH2,EGR1,ZNF341,BRD4,HDAC2,SMAD2-3,GATA6,CDX2,RBM25,BCOR,ZNF629,RCOR1,KDM1A,ZMYM3,HDAC3,GATA4,AR,CREB1,SOX8,ZNF22,ZSCAN16
rs969577	chr6	90982387	90982037	90982495	PRDM1,FOXL2,ZNF175,BRD4,HSF1,ONECUT2,TOP2A,KMT2A
rs9891119	chr17	40507980	40507535	40508169	SMARCA4,PSIP1,IRF4,PRDM6,EBF1,JUNB,RBPJ,ZNF35,CDX2,NFIC,MTA2,MEF2B,PSIP1,SMARCA4,ZNF300,BRD4,CREBBP,TCF4
rs9904624	chr17	38036586	38035854	38036667	RNF2,FOXA1,TFAP2C,RNF2,SMARCA4,AR,PCGF2,RNF2
rs9907088	chr17	38035116	38034992	38035344	PCGF2,RELA,EZH2,NUTM1,DUX4

## Sheet: UC_ENCODE
ID	Chr	loc	Sigmoid_Colon_H3K27ac	Sigmoid_Colon_H3K36me3	Sigmoid_Colon_H3K4me1	Sigmoid_Colon_H3K4me3	Sigmoid_Colon_H3K9me3	Sigmoid_Colon_H3K27me3	Transverse_Colon_H3K27ac	Transverse_Colon_H3K36me3	Transverse_Colon_H3K4me1	Transverse_Colon_H3K4me3	Transverse_Colon_H3K9me3	Transverse_Colon_H3K27me3	Colonic_Mucosa_H3K27ac	Colonic_Mucosa_H3K36me3	Colonic_Mucosa_H3K4me1	Colonic_Mucosa_H3K4me3	Colonic_Mucosa_H3K9me3	Colonic_Mucosa_H3K27me3	Colonic_Mucosa_H3K9ac	Rectum_Mucosa_H3K27ac	Rectum_Mucosa_H3K36me3	Rectum_Mucosa_H3K4me1	Rectum_Mucosa_H3K4me3	Rectum_Mucosa_H3K9me3	Rectum_Mucosa_H3K27me3	Rectum_Mucosa_H3K9ac	Large_Intestine_H3K27ac	Large_Intestine_H3K36me3	Large_Intestine_H3K4me1	Large_Intestine_H3K4me3	Large_Intestine_H3K9me3	Large_Intestine_H3K27me3	Colon_Muscle_H3K27ac	Colon_Muscle_H3K36me3	Colon_Muscle_H3K4me1	Colon_Muscle_H3K4me3	Colon_Muscle_H3K9me3	Colon_Muscle_H3K27me3	Colon_Muscle_H3K9ac
rs11130213	chr3	49712297	5	0	4	6	0	0	4	0	2	4	0	0	1	0	2	2	0	0	2	0	0	2	2	0	0	2	0	0	1	1	0	0	1	0	0	2	0	0	1
rs9822268	chr3	49719729	0	5	0	0	0	0	0	1	0	0	0	0	0	2	0	0	0	0	0	0	2	0	0	0	0	0	0	1	0	0	0	0	0	1	0	0	0	0	0
rs6911490	chr6	106522027	0	0	0	0	0	0	0	0	0	0	0	0	0	0	0	0	0	0	0	0	0	0	0	0	0	0	0	0	0	0	0	0	0	0	0	0	0	0	0
rs7554511	chr1	200877562	0	0	0	0	0	0	4	0	0	0	0	0	1	0	0	0	0	0	0	2	0	2	1	0	0	0	1	1	1	0	0	0	0	0	0	0	0	0	0
rs12132298	chr1	200875095	2	0	0	0	0	0	4	0	2	0	0	0	2	0	1	0	0	0	0	2	0	2	0	0	0	0	0	1	0	0	0	0	0	0	0	0	0	0	0
rs59655222	chr1	200875897	2	0	0	0	0	0	4	0	4	0	0	0	2	0	1	0	0	0	1	2	1	2	0	0	0	1	0	1	0	0	0	0	0	0	0	0	0	0	0
rs41299637	chr1	200877850	2	0	0	0	0	0	4	0	3	1	0	0	2	0	2	0	0	0	2	2	0	2	2	0	0	2	1	1	1	0	0	0	0	0	0	0	0	0	0
rs12131796	chr1	200878727	0	1	0	0	0	0	4	0	1	0	0	0	1	0	1	0	0	0	0	1	2	2	0	0	0	0	1	1	1	0	0	0	0	0	0	0	0	0	0
rs254562	chr5	134441457	0	0	0	0	0	0	0	0	0	0	0	0	0	0	0	0	0	0	0	0	0	0	0	0	0	0	0	0	0	0	0	0	0	0	0	0	0	0	0
rs254560	chr5	134443606	0	0	0	0	0	0	0	0	0	0	0	0	0	0	0	0	0	0	0	0	0	0	0	0	0	0	0	0	0	0	0	0	0	0	0	0	0	0	0
rs12254167	chr10	35554020	0	0	0	0	0	0	0	0	0	0	0	0	0	0	0	0	0	0	0	0	0	0	0	0	0	0	0	0	0	0	0	0	0	0	0	0	0	0	0
rs6481950	chr10	35552431	0	0	0	0	0	0	0	0	0	0	0	0	0	0	0	0	0	0	0	0	0	0	0	0	0	0	0	0	0	0	0	0	0	0	0	0	0	0	0
rs12261843	chr10	35554054	0	0	0	0	0	0	0	0	0	0	0	0	0	0	0	0	0	0	0	0	0	0	0	0	0	0	0	0	0	0	0	0	0	0	0	0	0	0	0
rs11879191	chr19	10512911	2	0	4	3	0	0	4	0	4	2	0	0	1	0	0	2	0	0	1	0	0	1	1	0	0	0	0	0	1	1	0	0	0	0	1	1	0	0	0
rs28671712	chr15	41563448	0	1	0	0	0	0	0	0	0	0	0	0	0	0	0	0	0	0	0	0	0	0	0	0	0	0	0	0	0	0	0	0	0	0	0	0	0	0	0
rs7495132	chr15	91172901	0	4	0	0	0	0	0	1	0	0	0	0	0	0	0	0	0	0	0	0	2	0	0	0	0	0	0	1	0	0	0	0	0	2	0	0	0	0	0
rs267984	chr5	10714364	0	0	0	0	0	0	0	0	0	0	0	0	0	0	0	0	0	0	0	0	0	0	0	0	0	0	0	1	0	0	0	0	0	0	0	0	0	0	0
rs267939	chr5	10752315	0	0	0	0	0	0	0	0	1	0	0	0	0	0	0	0	0	0	0	0	0	0	0	0	0	0	0	0	0	0	0	0	0	0	1	0	0	0	0
rs4657041	chr1	161478859	0	0	0	0	0	0	0	0	0	0	0	0	0	0	0	0	0	0	0	0	0	0	0	0	0	0	0	0	0	0	0	1	0	0	0	0	0	0	0
rs11229555	chr11	58408687	1	0	1	0	0	0	4	0	2	0	0	0	1	0	2	0	0	0	1	2	0	2	1	0	0	0	1	0	0	0	0	0	0	0	0	0	0	0	0
rs10896794	chr11	58339124	0	0	0	0	0	0	0	0	0	0	0	0	0	0	0	0	0	0	0	0	0	0	0	0	0	0	0	0	0	0	0	0	0	0	0	0	0	0	0
rs798502	chr7	2789880	1	0	3	0	0	0	0	0	0	0	0	0	0	0	0	0	0	0	0	0	0	0	0	0	0	0	0	0	0	0	0	0	0	0	1	0	0	0	0
rs1182188	chr7	2869985	0	0	0	0	0	0	0	0	0	0	0	0	0	1	0	0	0	0	0	0	0	0	0	0	0	0	0	0	0	0	0	0	0	0	0	0	0	0	0
rs8005161	chr14	88472595	2	0	0	3	0	0	4	0	0	1	0	0	1	0	0	0	0	0	0	2	0	0	1	0	0	2	0	0	0	0	0	0	0	0	0	0	0	0	0
rs11168249	chr12	48208368	6	0	5	0	0	0	4	0	4	0	0	0	2	0	2	0	0	0	2	2	0	2	0	0	0	0	0	0	0	0	0	0	1	0	1	1	0	0	0
rs5763767	chr22	30493882	0	0	0	0	0	0	0	0	0	0	0	0	0	0	0	0	0	0	0	0	0	0	0	0	0	0	0	0	0	0	0	0	0	0	0	0	0	0	0
rs7134599	chr12	68500075	0	0	0	0	0	0	0	0	0	0	0	0	0	0	0	0	0	0	0	0	0	0	0	0	0	0	0	0	0	0	0	0	0	0	0	0	0	0	0
rs34902013	chr12	68498954	0	0	0	0	0	0	0	0	0	0	0	0	0	0	0	0	0	0	0	0	0	0	0	0	0	0	0	0	0	0	0	0	0	0	0	0	0	0	0
rs723403	chr12	68501454	0	0	0	0	0	0	0	0	0	0	0	0	0	0	0	0	0	0	0	0	0	0	0	0	0	0	0	0	0	0	0	0	0	0	0	0	0	0	0
rs2193041	chr12	68502110	0	0	0	0	0	0	0	0	0	0	0	0	0	0	0	0	0	0	0	0	0	0	0	0	0	0	0	0	0	0	0	0	0	0	0	0	0	0	0
rs12829089	chr12	68502505	0	0	0	0	0	0	0	0	0	0	0	0	0	0	0	0	0	0	0	0	0	0	0	0	0	0	0	0	0	0	0	0	0	0	0	0	0	0	0
rs200073939	chr12	68503152	0	0	0	0	0	0	1	0	0	0	0	0	0	0	0	0	0	0	0	0	0	0	0	0	0	0	0	0	0	0	0	0	0	0	0	0	0	0	0
rs12318183	chr12	68503836	0	0	0	0	0	0	0	0	0	0	0	0	0	0	0	0	0	0	0	0	0	0	0	0	0	0	0	0	0	0	0	0	0	0	0	0	0	0	0
rs1558743	chr12	68504502	0	0	0	0	0	0	0	0	0	0	0	0	0	0	0	0	0	0	0	0	0	0	0	0	0	0	0	0	0	0	0	0	0	0	0	0	0	0	0
rs1558746	chr12	68505128	0	0	0	0	0	0	0	0	0	0	0	0	0	0	0	0	0	0	0	0	0	0	0	0	0	0	0	0	0	0	0	0	0	0	0	0	0	0	0
rs3024495	chr1	206942413	1	0	1	0	0	0	0	0	1	0	0	0	0	0	0	0	0	0	0	0	0	0	0	0	0	0	0	0	0	0	0	0	0	0	0	0	0	0	0
rs11567701	chr5	35859863	1	0	0	2	0	0	2	0	0	1	0	0	0	0	0	1	0	0	0	2	0	0	1	0	0	0	0	0	0	0	0	0	0	0	0	0	0	0	0
rs11567699	chr5	35859011	1	0	0	2	0	0	2	0	0	1	0	0	1	0	0	0	0	0	0	1	0	0	2	0	0	0	0	0	0	0	0	0	0	0	0	0	0	0	0
rs79755370	chr1	67699915	0	0	0	0	0	0	0	0	0	0	0	0	0	0	0	0	0	0	0	0	0	0	0	0	0	0	0	0	0	0	0	0	0	0	0	0	0	0	0
rs11581607	chr1	67707690	0	0	0	0	0	0	0	0	0	0	0	0	0	0	0	0	0	0	0	0	0	0	0	0	0	0	0	0	0	0	0	0	0	0	0	0	0	0	0
rs113935720	chr1	67713346	0	0	0	0	0	0	0	0	0	0	0	0	0	0	0	0	0	0	0	0	0	0	0	0	0	0	0	0	0	0	0	0	0	0	0	0	0	0	0
rs7657746	chr4	123161619	0	1	0	0	0	0	0	1	0	0	0	0	0	0	0	0	0	0	0	0	1	0	0	0	0	0	0	0	0	0	0	0	0	0	0	0	0	0	0
rs6940798	chr6	43793391	0	0	0	0	0	0	0	0	0	0	0	0	0	0	0	0	0	0	0	0	0	0	0	0	0	0	1	0	1	0	0	0	0	0	0	0	0	0	0
rs2396087	chr6	43796058	0	0	0	0	0	0	0	0	0	0	0	0	0	0	0	0	0	0	0	0	0	0	0	0	0	0	0	0	0	0	0	0	0	0	0	0	0	0	0
rs2396088	chr6	43796088	0	0	0	0	0	0	0	0	0	0	0	0	0	0	0	0	0	0	0	0	0	0	0	0	0	0	0	0	0	0	0	0	0	0	0	0	0	0	0
rs4273687	chr6	43796146	0	0	0	0	0	0	0	0	0	0	0	0	0	0	0	0	0	0	0	0	0	0	0	0	0	0	0	0	0	0	0	0	0	0	0	0	0	0	0
rs943072	chr6	43795968	0	0	0	0	0	0	0	0	0	0	0	0	0	0	0	0	0	0	0	0	0	0	0	0	0	0	0	0	0	0	0	0	0	0	0	0	0	0	0
rs1297265	chr21	16817051	3	0	4	0	0	0	0	0	0	0	0	0	0	0	0	0	0	0	0	0	0	0	0	0	0	0	0	0	0	0	0	0	0	0	1	0	0	0	0
rs17229285	chr2	199523122	0	0	0	0	0	0	1	0	2	0	0	0	0	0	0	0	0	0	0	0	0	0	0	0	0	0	0	0	0	0	0	0	0	0	0	0	0	0	0
rs6584283	chr10	101290301	5	0	1	6	0	1	4	0	0	4	0	3	2	0	0	1	0	1	2	2	0	0	2	0	1	2	1	0	0	1	0	1	1	0	0	2	0	1	1
rs6920220	chr6	138006504	0	0	0	0	0	0	0	0	0	0	0	0	0	0	0	0	0	0	0	0	0	0	0	0	0	0	0	0	0	0	0	0	0	0	0	0	0	0	0
rs11757201	chr6	138003822	0	0	0	0	0	0	0	0	0	0	0	0	0	0	0	0	0	0	0	0	0	0	0	0	0	0	0	0	0	0	0	0	0	0	0	0	0	0	0
rs17264332	chr6	138005515	0	0	0	0	0	0	0	0	0	0	0	0	0	0	0	0	0	0	0	0	0	0	0	0	0	0	0	0	0	0	0	0	0	0	0	0	0	0	0
rs6927172	chr6	138002175	0	0	1	0	0	0	0	0	1	0	0	0	0	0	0	0	0	0	0	0	0	0	0	0	0	0	0	0	0	0	0	0	0	0	0	0	0	0	0
rs941823	chr13	41013977	5	0	3	0	0	0	4	0	1	0	0	0	1	0	0	0	0	0	0	0	0	1	0	0	0	0	0	0	0	0	0	0	1	0	1	1	0	0	0
rs9770544	chr7	27232126	5	0	2	6	0	1	4	0	2	4	0	1	2	0	1	2	0	1	2	2	0	1	2	0	1	2	0	0	0	0	1	1	1	0	0	2	0	0	1
rs2823286	chr21	16817938	0	0	0	0	0	0	0	0	0	0	0	0	0	0	0	0	0	0	0	0	0	0	0	0	0	0	0	0	0	0	0	0	0	0	0	0	0	0	0
rs17119	chr6	14719496	0	0	0	0	0	0	0	0	0	0	0	0	0	0	0	0	0	0	0	0	0	0	0	0	0	0	0	0	0	0	0	0	0	0	0	0	0	0	0
rs13277237	chr8	130604563	0	0	0	0	0	0	0	0	0	0	0	0	0	0	0	0	0	0	0	0	0	0	0	0	0	0	0	0	0	0	0	0	0	0	0	0	0	0	0
rs4743820	chr9	93928416	0	0	0	0	0	0	2	0	2	0	0	0	0	0	0	0	0	0	0	1	0	1	0	0	0	0	1	0	0	0	0	0	0	0	0	0	0	0	0
rs11041476	chr11	1875067	1	0	0	4	0	0	4	0	0	2	0	0	2	0	0	2	0	0	2	2	0	0	2	0	0	2	0	0	0	0	0	0	0	0	0	0	0	0	0
rs543104	chr11	96025709	0	0	0	0	0	0	4	0	2	0	0	0	1	0	1	0	0	0	0	2	0	0	1	0	0	0	0	0	1	0	0	0	0	0	0	0	0	0	0
rs2425019	chr20	33819415	0	0	0	0	0	0	0	0	0	0	0	0	0	0	0	0	0	0	0	0	0	0	0	0	0	0	0	0	0	0	0	0	0	0	0	0	0	0	0
rs1598859	chr4	103506444	0	2	0	0	0	0	0	1	0	0	0	0	0	0	0	0	0	0	0	0	1	0	0	0	0	0	0	1	0	0	0	0	0	1	0	0	0	0	0
rs3774959	chr4	103511114	0	1	0	0	0	0	0	1	0	0	0	0	0	1	0	0	0	0	0	0	2	0	0	0	0	0	0	1	0	0	0	0	0	0	0	0	0	0	0
rs3774937	chr4	103434253	0	0	0	0	0	0	0	0	0	0	0	0	0	0	0	0	0	0	0	0	0	0	0	0	0	0	0	0	0	0	0	0	0	0	0	0	0	0	0
rs2816958	chr1	200101920	0	0	0	0	0	0	0	0	0	0	0	0	0	0	0	0	0	0	0	0	0	0	0	0	0	0	0	1	1	0	0	0	0	0	0	0	0	0	0
rs3766606	chr1	8022197	6	0	1	6	0	0	4	0	0	4	0	0	2	0	0	2	0	0	2	2	0	1	2	0	0	2	1	0	0	1	0	0	1	0	0	2	0	0	1
rs7404095	chr16	23864590	0	0	0	0	0	0	0	0	1	0	0	0	0	0	0	0	0	0	0	0	0	0	0	0	0	0	0	0	0	0	0	0	0	0	0	0	0	0	0
rs1893217	chr18	12809340	0	1	0	0	0	0	0	0	0	0	0	0	0	1	0	0	0	0	0	0	1	0	0	0	0	0	0	0	0	0	0	0	0	0	0	0	0	0	0
rs7608910	chr2	61204856	0	0	0	0	0	0	0	0	0	0	0	0	0	0	0	0	0	0	0	0	0	0	0	0	0	0	0	0	0	0	0	0	0	0	0	0	0	0	0
rs7608697	chr2	61204641	0	0	0	0	0	0	0	0	0	0	0	0	0	0	0	0	0	0	0	0	0	0	0	0	0	0	0	0	0	0	0	0	0	0	0	0	0	0	0
rs7596362	chr2	61204688	0	0	0	0	0	0	0	0	0	0	0	0	0	0	0	0	0	0	0	0	0	0	0	0	0	0	0	0	0	0	0	0	0	0	0	0	0	0	0
rs4560096	chr2	61204917	0	0	0	0	0	0	0	0	0	0	0	0	0	0	0	0	0	0	0	0	0	0	0	0	0	0	0	0	0	0	0	0	0	0	0	0	0	0	0
rs2581817	chr3	53071797	0	0	0	0	0	0	0	0	0	0	0	0	0	0	0	0	0	0	0	0	0	0	0	0	0	0	0	0	0	0	0	0	0	0	0	0	0	0	0
rs2564956	chr3	53070462	0	0	1	0	0	0	0	0	1	0	0	0	0	0	1	0	0	0	0	0	0	0	0	0	0	0	0	0	1	0	0	0	0	0	0	0	0	0	0
rs12942547	chr17	40527544	3	0	1	0	0	0	0	0	1	0	0	0	0	0	0	0	0	0	0	0	0	0	0	0	0	0	0	0	0	0	0	0	0	0	0	0	0	0	0
rs1517352	chr2	191931464	0	0	0	0	0	0	0	0	0	0	0	0	0	0	0	0	0	0	0	0	0	0	0	0	0	0	0	0	0	0	0	0	0	0	0	0	0	0	0
rs3851228	chr6	111848191	0	0	0	0	0	0	0	0	0	0	0	0	0	0	0	0	0	0	0	0	0	0	0	0	0	0	0	0	0	0	0	0	0	0	0	0	0	0	0
rs2266959	chr22	21922904	6	0	4	6	0	0	4	0	2	4	0	0	2	0	1	2	0	0	2	2	0	1	2	0	0	2	1	0	0	1	0	0	1	0	1	2	0	0	1
rs6062504	chr20	62348907	0	1	0	0	0	0	0	0	0	0	0	0	0	1	0	0	0	0	0	0	1	0	0	0	0	0	0	1	0	0	0	0	0	1	0	0	0	0	0
rs259964	chr20	57824309	0	0	0	0	0	0	0	0	0	0	0	0	0	0	0	0	0	0	0	0	0	0	0	0	0	0	0	0	0	0	0	0	0	0	0	0	0	0	0
rs6871626	chr5	158826792	0	0	0	0	0	0	0	0	0	0	0	0	0	0	0	0	0	0	0	0	0	0	0	0	0	0	0	0	0	0	0	0	0	0	0	0	0	0	0
rs11230563	chr11	60776209	0	0	1	0	0	2	0	0	0	0	0	3	0	0	0	0	0	1	0	0	0	0	0	0	0	0	0	0	0	0	1	1	0	0	0	0	0	1	0
rs1801274	chr1	161479745	0	0	0	0	0	0	0	0	0	0	0	0	0	0	0	0	0	0	0	0	0	0	0	0	0	0	0	0	0	0	0	0	0	0	0	0	0	0	0
rs3749171	chr2	241569692	0	1	0	0	0	0	0	0	0	0	0	0	0	1	0	0	0	0	0	0	2	0	0	0	0	0	0	0	0	0	0	0	0	0	0	0	0	0	0
rs5771069	chr22	50435480	2	0	1	0	0	0	4	0	3	0	0	0	0	0	2	0	0	0	0	2	0	2	1	0	0	1	0	0	1	0	0	0	0	0	0	0	0	0	0
rs11209026	chr1	67705958	0	0	0	0	0	0	0	0	0	0	0	0	0	0	0	0	0	0	0	0	0	0	0	0	0	0	0	0	0	0	0	0	0	0	0	0	0	0	0
rs3197999	chr3	49721532	0	3	0	0	0	0	0	0	0	0	0	0	0	0	0	0	0	0	0	0	2	0	0	0	0	0	0	1	0	0	0	0	0	0	0	0	0	0	0
rs10891692	chr11	114393652	0	0	2	0	0	0	2	0	1	0	0	0	0	0	0	0	0	0	1	1	0	0	0	0	0	0	0	0	0	0	0	0	0	0	0	0	0	0	0
rs3208008	chr20	62326110	0	3	0	0	0	0	0	0	0	0	0	0	0	1	0	0	0	0	0	0	0	0	0	0	0	0	0	1	0	0	0	0	0	1	0	0	0	0	0
rs1131095	chr3	49714225	0	4	0	0	0	0	0	0	0	0	0	0	0	2	0	0	0	0	0	0	2	0	0	0	0	0	0	1	0	0	0	0	0	2	0	0	0	0	0
rs2257440	chr20	62328267	2	0	4	4	0	0	0	0	4	2	0	0	0	0	2	1	0	0	2	0	0	2	0	0	0	0	0	0	1	1	0	0	0	0	1	0	0	0	0
rs10781499	chr9	139266405	0	0	0	0	0	0	0	0	0	0	0	0	0	0	0	0	0	0	0	0	0	0	0	0	0	0	0	0	0	0	0	0	0	0	0	0	0	0	0
rs12103	chr1	1247494	0	3	0	0	0	0	0	0	0	0	0	0	0	1	0	0	0	0	0	0	0	0	0	0	0	0	0	1	0	0	0	0	0	0	0	0	0	0	0
rs3742130	chr13	99907341	0	1	0	0	0	0	0	0	0	0	0	0	0	1	0	0	0	0	0	0	1	0	0	0	0	0	0	1	0	0	0	0	0	0	0	0	0	0	0
rs13085791	chr3	49721798	0	1	0	0	0	0	0	0	0	0	0	0	0	0	0	0	0	0	0	0	0	0	0	0	0	0	0	0	0	0	0	0	0	0	0	0	0	0	0
rs727088	chr18	67530439	0	0	0	0	0	0	0	0	0	0	0	0	0	0	0	0	0	0	0	0	0	0	0	0	0	0	0	0	0	0	0	0	0	0	0	0	0	0	0
rs1126510	chr19	47123783	6	0	3	0	0	0	4	0	4	0	0	0	1	0	1	0	0	0	0	0	0	1	0	0	0	0	1	0	0	0	0	1	1	0	1	0	0	0	0
rs2297441	chr20	62327582	1	0	4	0	0	0	1	0	2	0	0	0	1	0	2	0	0	0	0	0	0	2	0	0	0	0	0	1	1	0	0	0	0	0	0	0	0	0	0
rs17780256	chr17	70642923	0	0	0	0	0	0	0	0	0	0	0	0	0	0	0	0	0	0	0	0	0	0	0	0	0	0	0	0	0	0	0	0	0	0	0	0	0	0	0
rs10114470	chr9	117547772	0	0	1	0	0	0	0	0	1	0	0	0	0	0	0	0	0	0	0	0	0	0	0	0	0	0	0	0	0	0	0	0	0	0	1	0	0	0	0
rs11567685	chr5	35856575	1	0	0	0	0	0	4	0	0	0	0	0	0	0	0	0	0	0	0	0	0	0	0	0	0	0	0	0	0	0	0	0	0	0	0	0	0	0	0
rs35675666	chr1	8021973	6	0	0	6	0	0	4	0	0	4	0	0	2	0	0	2	0	0	2	2	0	0	2	0	0	2	1	0	0	1	0	0	1	0	0	2	0	0	1
rs2382817	chr2	219151218	6	0	5	6	0	0	4	0	4	4	0	0	2	0	2	2	0	0	2	2	0	2	2	0	0	2	1	0	1	1	0	0	1	0	1	2	0	0	1
rs7562334	chr2	219003360	0	0	0	0	0	0	0	0	0	0	0	0	0	0	0	0	0	0	0	0	0	0	0	0	0	0	0	0	0	0	0	1	0	0	0	0	0	0	0
rs4672873	chr2	219005210	0	0	0	0	0	1	0	0	0	0	0	0	0	0	0	0	0	0	0	0	0	0	0	0	0	0	0	0	0	0	0	0	0	0	0	0	0	0	0
rs10228276	chr7	27247279	0	0	0	0	0	0	3	0	2	0	0	1	0	0	0	0	0	0	1	2	0	0	2	0	0	2	0	0	0	0	0	1	0	0	0	0	0	1	0
rs12946510	chr17	37912377	1	0	0	0	0	0	4	0	0	0	0	0	2	0	0	0	0	0	0	1	0	0	0	0	0	0	0	0	0	0	0	0	0	0	0	0	0	0	0
rs7210086	chr17	70641698	0	0	0	0	0	0	0	0	0	0	0	0	0	0	0	0	0	0	0	0	0	0	0	0	0	0	0	0	0	0	0	0	0	0	0	0	0	0	0
rs10797432	chr1	2501338	0	0	0	0	0	0	0	0	0	0	0	0	0	0	0	0	0	0	0	0	0	0	0	0	0	0	0	0	0	0	0	0	0	0	0	0	0	0	0
rs10910092	chr1	2501516	0	0	0	0	0	0	0	0	0	0	0	0	0	0	0	0	0	0	0	0	0	0	0	0	0	0	0	0	0	0	0	0	0	0	0	0	0	0	0
rs6667605	chr1	2502780	0	0	0	0	0	1	0	0	0	0	0	0	0	0	0	0	0	0	0	0	0	0	0	0	0	0	0	0	1	0	0	0	0	0	0	0	0	1	0
rs6087990	chr20	31349908	1	0	3	6	0	0	2	0	2	4	0	0	0	0	0	2	0	0	1	0	0	1	2	0	0	0	0	0	0	1	0	0	0	0	1	2	0	0	0
rs11150589	chr16	30482494	0	0	0	0	0	0	2	0	0	0	0	0	0	0	0	0	0	0	0	1	0	0	0	0	0	0	0	0	0	0	0	0	0	0	0	0	0	0	0
rs12598978	chr16	30482540	0	0	0	0	0	0	3	0	0	0	0	0	0	0	0	0	0	0	0	1	0	0	0	0	0	0	0	0	0	0	0	0	0	0	0	0	0	0	0
rs12716977	chr16	30482803	0	0	0	0	0	0	4	0	0	0	0	0	1	0	0	0	0	0	0	1	0	0	0	0	0	0	0	0	0	0	0	0	0	0	0	0	0	0	0
rs4656958	chr1	160856964	0	0	0	0	0	0	0	0	0	0	0	0	0	0	0	0	0	0	0	0	0	0	0	0	0	0	0	0	0	0	0	0	0	0	0	0	0	0	0
rs10758669	chr9	4981602	1	0	0	0	0	0	1	0	0	0	0	0	0	0	0	0	0	0	0	0	0	0	0	0	0	0	0	0	0	0	0	0	0	0	0	0	0	0	0
rs6451494	chr5	40411291	4	0	1	0	0	0	4	0	2	0	0	0	2	0	1	0	0	0	0	2	0	1	0	0	0	0	0	0	0	0	0	0	0	0	0	0	0	0	0
rs6883964	chr5	40411910	0	0	0	0	0	0	0	0	1	0	0	0	0	0	0	0	0	0	0	0	0	0	0	0	0	0	0	0	0	0	0	0	0	0	0	0	0	0	0
rs12655810	chr5	40412195	0	0	0	0	0	0	0	0	0	0	0	0	0	0	0	0	0	0	0	0	0	0	0	0	0	0	0	0	0	0	0	0	0	0	0	0	0	0	0
rs6888952	chr5	40412466	0	0	0	0	0	0	0	0	0	0	0	0	0	0	0	0	0	0	0	0	0	0	0	0	0	0	0	0	0	0	0	0	0	0	0	0	0	0	0
rs11742570	chr5	40410584	1	0	0	0	0	0	2	0	0	0	0	0	1	0	0	0	0	0	0	1	0	0	0	0	0	0	0	0	0	0	0	0	0	0	1	0	0	0	0
rs6890268	chr5	40406050	2	0	3	0	0	0	4	0	3	0	0	0	0	0	0	0	0	0	0	1	0	0	0	0	0	0	0	0	1	0	0	0	0	0	1	0	0	0	0
rs6871591	chr5	40406130	3	0	3	0	0	0	4	0	3	0	0	0	0	0	0	0	0	0	0	1	0	0	0	0	0	0	1	0	1	0	0	0	0	0	1	0	0	0	0
rs1445004	chr5	40414419	0	0	0	0	0	0	0	0	0	0	0	0	0	0	0	0	0	0	0	0	0	0	0	0	0	0	0	0	0	0	0	0	0	0	0	0	0	0	0
rs1992660	chr5	40415067	0	0	0	0	0	0	0	0	0	0	0	0	0	0	0	0	0	0	0	0	0	0	0	0	0	0	0	0	0	0	0	0	0	0	0	0	0	0	0
rs6451493	chr5	40410935	1	0	0	0	0	0	4	0	0	0	0	0	1	0	0	0	0	0	0	1	0	0	0	0	0	0	0	0	0	0	0	0	0	0	1	0	0	0	0
rs16940202	chr16	86014241	0	0	0	0	0	0	0	0	0	0	0	0	0	0	0	0	0	0	0	0	0	1	0	0	0	0	0	0	0	0	0	0	0	0	0	0	0	0	0
rs907611	chr11	1874072	2	0	0	0	0	0	4	0	0	0	0	0	2	0	0	0	0	0	0	2	0	0	1	0	0	0	0	0	0	0	0	0	0	0	0	0	0	0	0
rs561722	chr11	114386830	0	0	0	0	0	0	0	0	0	0	0	0	0	0	0	0	0	0	0	0	0	0	0	0	0	0	0	0	0	0	0	0	0	0	0	0	0	0	0
rs7117324	chr11	114387956	0	0	0	0	0	0	0	0	0	0	0	0	0	0	0	0	0	0	0	0	0	0	0	0	0	0	0	0	0	0	0	0	0	0	0	0	0	0	0
rs2155219	chr11	76299194	4	0	3	0	0	0	4	0	1	0	0	0	0	0	0	0	0	0	0	2	0	0	0	0	0	0	1	0	0	0	0	0	0	0	0	0	0	0	0
rs34414754	chr1	22697212	0	0	0	0	0	0	0	0	0	0	0	1	0	0	0	0	0	0	0	0	0	0	0	0	1	0	0	0	0	0	0	0	0	0	0	0	0	0	0
rs6017342	chr20	43065028	2	0	1	0	0	0	4	0	2	0	0	0	2	0	2	0	0	0	1	2	0	2	0	0	0	1	1	0	1	0	0	0	0	0	0	0	0	0	0
rs913678	chr20	48955424	5	0	1	0	0	0	4	0	0	0	0	0	1	0	0	0	0	0	1	1	0	0	0	0	0	1	0	0	1	0	0	0	0	0	0	0	0	0	0
rs12568930	chr1	22702231	1	0	0	0	0	0	0	0	0	0	0	0	0	0	0	0	0	0	0	0	0	0	0	0	1	0	0	0	0	0	0	0	0	0	0	0	0	0	0
rs7282490	chr21	45615741	0	0	0	0	0	0	0	0	0	0	0	0	0	0	0	0	0	0	0	0	0	0	0	0	0	0	0	0	0	0	0	0	0	0	0	0	0	0	0
rs2836878	chr21	40465534	2	0	0	0	0	0	1	0	0	0	0	0	0	0	0	0	0	0	0	0	0	0	0	0	0	0	0	0	0	0	0	0	0	0	0	0	0	0	0
rs4817986	chr21	40465512	2	0	0	0	0	0	0	0	0	0	0	0	0	0	0	0	0	0	0	0	0	0	0	0	0	0	0	0	0	0	0	0	0	0	0	0	0	0	0
rs4817987	chr21	40465901	5	0	0	0	0	0	4	0	0	0	0	0	0	0	1	0	0	0	1	2	0	0	0	0	0	0	0	0	0	0	0	0	0	0	0	0	0	0	0
rs2838519	chr21	45615023	3	0	0	0	0	0	3	0	0	0	0	0	1	0	1	0	0	0	0	1	0	0	0	0	0	0	1	0	0	0	0	0	0	0	0	0	0	0	0
rs2310173	chr2	102663628	5	0	0	0	0	0	4	0	0	0	0	0	2	0	1	0	0	0	0	1	0	0	0	0	0	0	1	0	0	0	0	0	0	0	0	0	0	0	0
rs72703046	chr5	580129	0	0	0	0	0	3	0	0	0	0	0	2	0	0	0	0	0	1	0	0	0	0	0	0	0	0	0	0	0	0	1	1	0	0	0	0	0	1	0
rs11955068	chr5	582324	0	0	0	0	0	1	0	0	0	0	0	0	0	0	0	0	0	0	0	0	0	0	0	0	0	0	0	0	0	0	0	0	0	0	0	0	0	0	0
rs72703050	chr5	582917	0	0	0	0	0	1	0	0	0	0	0	0	0	0	0	0	0	0	0	0	0	0	0	0	0	0	0	0	0	0	0	0	0	0	0	0	0	0	0
rs56410216	chr5	583216	0	0	0	0	0	1	0	0	0	0	0	0	0	0	0	0	0	1	0	0	0	0	0	0	0	0	0	0	0	0	0	0	0	0	0	0	0	0	0
rs72703058	chr5	584519	0	0	0	0	0	0	0	0	0	0	0	0	0	0	0	0	0	0	0	0	0	0	0	0	0	0	0	0	0	0	0	0	0	0	0	0	0	0	0
rs4957048	chr5	583442	0	0	0	0	0	1	0	0	0	0	0	0	0	0	0	0	0	1	0	0	0	0	0	0	0	0	0	0	0	0	0	0	0	0	0	0	0	0	0
rs11676348	chr2	219010146	1	0	0	0	0	0	0	0	0	0	0	0	0	0	0	0	0	0	0	0	0	0	0	0	0	0	0	0	0	0	0	0	0	0	0	0	0	0	0
rs7524102	chr1	22698447	0	0	0	0	0	0	0	0	0	0	0	0	0	0	0	0	0	0	0	0	0	0	0	0	0	0	0	0	0	0	0	0	0	0	0	0	0	0	0
rs7809799	chr7	98760504	0	0	0	0	0	0	4	0	0	0	0	0	1	0	0	0	0	0	0	1	0	0	0	0	0	0	0	0	0	0	0	0	0	0	0	0	0	0	0
rs6426833	chr1	20171860	0	0	0	0	0	0	1	0	3	0	0	0	0	0	1	0	0	0	0	1	0	1	0	0	0	0	0	0	1	0	0	0	0	0	0	0	0	0	0
rs10737481	chr1	20171514	0	0	0	0	0	0	0	0	0	0	0	0	0	0	1	0	0	0	0	1	0	1	0	0	0	0	0	0	1	0	0	0	0	0	0	0	0	0	0
rs17085007	chr13	27531267	2	0	0	0	0	0	4	0	1	0	0	0	2	0	1	0	0	0	2	2	0	1	0	0	0	1	1	0	1	0	0	0	0	0	0	0	0	0	0
rs4380874	chr7	107480315	0	0	0	0	0	0	0	0	0	0	0	0	0	0	0	0	0	0	0	0	0	0	0	0	0	0	0	0	0	0	0	0	0	0	0	0	0	0	0
rs477515	chr6	32569691	0	0	0	0	0	0	0	0	0	0	0	0	0	0	0	0	0	0	0	0	0	0	0	0	0	0	0	0	0	0	0	0	0	0	0	0	0	0	0
rs2413583	chr22	39659773	0	0	0	0	0	0	0	0	0	0	0	0	0	0	0	0	0	0	0	0	0	0	0	0	0	0	0	0	0	0	0	0	0	0	0	0	0	0	0
rs17694108	chr19	33731551	0	0	0	0	0	0	0	0	0	0	0	0	0	0	0	0	0	0	0	0	0	0	0	0	0	0	1	0	1	0	0	0	0	0	0	0	0	0	0
rs9297145	chr7	98759117	0	0	0	0	0	0	0	0	0	0	0	0	0	0	0	0	0	0	0	0	0	0	0	0	0	0	0	0	0	0	0	0	0	0	0	0	0	0	0
rs559928	chr11	64150370	0	0	0	0	0	0	0	0	0	0	0	0	0	0	0	0	0	0	0	0	0	0	0	0	0	0	0	0	0	0	0	0	0	0	0	0	0	0	0
rs4243971	chr20	30849517	0	0	0	0	0	0	0	0	0	0	0	0	0	0	0	0	0	0	0	0	0	0	0	0	0	0	0	0	0	0	0	0	0	0	0	0	0	0	0

## Sheet: UC_GSE51425
ID	Chr	loc	GSM1245227_Crypt2.txt	GSM1245228_Crypt3.txt
rs11130213	chr3	49712297	TRUE	TRUE
rs9822268	chr3	49719729	FALSE	FALSE
rs6911490	chr6	106522027	FALSE	TRUE
rs7554511	chr1	200877562	TRUE	TRUE
rs12132298	chr1	200875095	TRUE	TRUE
rs59655222	chr1	200875897	TRUE	TRUE
rs41299637	chr1	200877850	TRUE	TRUE
rs12131796	chr1	200878727	TRUE	TRUE
rs254562	chr5	134441457	FALSE	TRUE
rs254560	chr5	134443606	FALSE	TRUE
rs12254167	chr10	35554020	FALSE	TRUE
rs6481950	chr10	35552431	TRUE	FALSE
rs12261843	chr10	35554054	TRUE	FALSE
rs11879191	chr19	10512911	TRUE	TRUE
rs28671712	chr15	41563448	FALSE	FALSE
rs7495132	chr15	91172901	TRUE	FALSE
rs267984	chr5	10714364	TRUE	TRUE
rs267939	chr5	10752315	TRUE	TRUE
rs4657041	chr1	161478859	TRUE	TRUE
rs11229555	chr11	58408687	TRUE	TRUE
rs10896794	chr11	58339124	FALSE	FALSE
rs798502	chr7	2789880	FALSE	FALSE
rs1182188	chr7	2869985	TRUE	TRUE
rs8005161	chr14	88472595	TRUE	TRUE
rs11168249	chr12	48208368	FALSE	TRUE
rs5763767	chr22	30493882	FALSE	TRUE
rs7134599	chr12	68500075	FALSE	TRUE
rs34902013	chr12	68498954	FALSE	FALSE
rs723403	chr12	68501454	FALSE	TRUE
rs2193041	chr12	68502110	FALSE	FALSE
rs12829089	chr12	68502505	FALSE	FALSE
rs200073939	chr12	68503152	TRUE	FALSE
rs12318183	chr12	68503836	FALSE	FALSE
rs1558743	chr12	68504502	FALSE	FALSE
rs1558746	chr12	68505128	FALSE	FALSE
rs3024495	chr1	206942413	FALSE	TRUE
rs11567701	chr5	35859863	FALSE	TRUE
rs11567699	chr5	35859011	FALSE	FALSE
rs79755370	chr1	67699915	TRUE	FALSE
rs11581607	chr1	67707690	FALSE	FALSE
rs113935720	chr1	67713346	FALSE	FALSE
rs7657746	chr4	123161619	FALSE	TRUE
rs6940798	chr6	43793391	TRUE	TRUE
rs2396087	chr6	43796058	FALSE	TRUE
rs2396088	chr6	43796088	TRUE	TRUE
rs4273687	chr6	43796146	TRUE	TRUE
rs943072	chr6	43795968	TRUE	TRUE
rs1297265	chr21	16817051	FALSE	FALSE
rs17229285	chr2	199523122	FALSE	FALSE
rs6584283	chr10	101290301	FALSE	FALSE
rs6920220	chr6	138006504	FALSE	TRUE
rs11757201	chr6	138003822	FALSE	FALSE
rs17264332	chr6	138005515	FALSE	FALSE
rs6927172	chr6	138002175	FALSE	TRUE
rs941823	chr13	41013977	TRUE	FALSE
rs9770544	chr7	27232126	TRUE	TRUE
rs2823286	chr21	16817938	FALSE	TRUE
rs17119	chr6	14719496	TRUE	TRUE
rs13277237	chr8	130604563	FALSE	FALSE
rs4743820	chr9	93928416	TRUE	TRUE
rs11041476	chr11	1875067	FALSE	FALSE
rs543104	chr11	96025709	FALSE	TRUE
rs2425019	chr20	33819415	TRUE	TRUE
rs1598859	chr4	103506444	FALSE	FALSE
rs3774959	chr4	103511114	FALSE	FALSE
rs3774937	chr4	103434253	FALSE	FALSE
rs2816958	chr1	200101920	TRUE	FALSE
rs3766606	chr1	8022197	TRUE	TRUE
rs7404095	chr16	23864590	FALSE	TRUE
rs1893217	chr18	12809340	TRUE	TRUE
rs7608910	chr2	61204856	FALSE	FALSE
rs7608697	chr2	61204641	TRUE	FALSE
rs7596362	chr2	61204688	FALSE	FALSE
rs4560096	chr2	61204917	TRUE	TRUE
rs2581817	chr3	53071797	TRUE	TRUE
rs2564956	chr3	53070462	FALSE	TRUE
rs12942547	chr17	40527544	FALSE	FALSE
rs1517352	chr2	191931464	FALSE	FALSE
rs3851228	chr6	111848191	FALSE	FALSE
rs2266959	chr22	21922904	TRUE	TRUE
rs6062504	chr20	62348907	TRUE	TRUE
rs259964	chr20	57824309	TRUE	TRUE
rs6871626	chr5	158826792	FALSE	TRUE
rs11230563	chr11	60776209	FALSE	TRUE
rs1801274	chr1	161479745	TRUE	TRUE
rs3749171	chr2	241569692	FALSE	FALSE
rs5771069	chr22	50435480	TRUE	TRUE
rs11209026	chr1	67705958	FALSE	TRUE
rs3197999	chr3	49721532	TRUE	TRUE
rs10891692	chr11	114393652	TRUE	TRUE
rs3208008	chr20	62326110	TRUE	FALSE
rs1131095	chr3	49714225	FALSE	TRUE
rs2257440	chr20	62328267	FALSE	TRUE
rs10781499	chr9	139266405	TRUE	TRUE
rs12103	chr1	1247494	TRUE	TRUE
rs3742130	chr13	99907341	TRUE	TRUE
rs13085791	chr3	49721798	TRUE	TRUE
rs727088	chr18	67530439	FALSE	FALSE
rs1126510	chr19	47123783	FALSE	FALSE
rs2297441	chr20	62327582	TRUE	TRUE
rs17780256	chr17	70642923	FALSE	TRUE
rs10114470	chr9	117547772	TRUE	TRUE
rs11567685	chr5	35856575	FALSE	TRUE
rs35675666	chr1	8021973	FALSE	FALSE
rs2382817	chr2	219151218	TRUE	TRUE
rs7562334	chr2	219003360	TRUE	FALSE
rs4672873	chr2	219005210	FALSE	TRUE
rs10228276	chr7	27247279	TRUE	TRUE
rs12946510	chr17	37912377	FALSE	TRUE
rs7210086	chr17	70641698	FALSE	TRUE
rs10797432	chr1	2501338	FALSE	FALSE
rs10910092	chr1	2501516	FALSE	FALSE
rs6667605	chr1	2502780	FALSE	TRUE
rs6087990	chr20	31349908	FALSE	FALSE
rs11150589	chr16	30482494	TRUE	TRUE
rs12598978	chr16	30482540	FALSE	TRUE
rs12716977	chr16	30482803	FALSE	FALSE
rs4656958	chr1	160856964	TRUE	TRUE
rs10758669	chr9	4981602	FALSE	TRUE
rs6451494	chr5	40411291	FALSE	TRUE
rs6883964	chr5	40411910	TRUE	TRUE
rs12655810	chr5	40412195	FALSE	TRUE
rs6888952	chr5	40412466	FALSE	FALSE
rs11742570	chr5	40410584	TRUE	FALSE
rs6890268	chr5	40406050	FALSE	TRUE
rs6871591	chr5	40406130	TRUE	FALSE
rs1445004	chr5	40414419	TRUE	TRUE
rs1992660	chr5	40415067	TRUE	TRUE
rs6451493	chr5	40410935	FALSE	FALSE
rs16940202	chr16	86014241	TRUE	TRUE
rs907611	chr11	1874072	FALSE	FALSE
rs561722	chr11	114386830	TRUE	TRUE
rs7117324	chr11	114387956	TRUE	TRUE
rs2155219	chr11	76299194	TRUE	TRUE
rs34414754	chr1	22697212	FALSE	FALSE
rs6017342	chr20	43065028	TRUE	TRUE
rs913678	chr20	48955424	TRUE	TRUE
rs12568930	chr1	22702231	TRUE	TRUE
rs7282490	chr21	45615741	FALSE	TRUE
rs2836878	chr21	40465534	TRUE	TRUE
rs4817986	chr21	40465512	TRUE	TRUE
rs4817987	chr21	40465901	TRUE	TRUE
rs2838519	chr21	45615023	FALSE	TRUE
rs2310173	chr2	102663628	TRUE	TRUE
rs72703046	chr5	580129	FALSE	FALSE
rs11955068	chr5	582324	TRUE	FALSE
rs72703050	chr5	582917	FALSE	FALSE
rs56410216	chr5	583216	FALSE	FALSE
rs72703058	chr5	584519	TRUE	TRUE
rs4957048	chr5	583442	FALSE	TRUE
rs11676348	chr2	219010146	TRUE	TRUE
rs7524102	chr1	22698447	FALSE	FALSE
rs7809799	chr7	98760504	TRUE	TRUE
rs6426833	chr1	20171860	TRUE	TRUE
rs10737481	chr1	20171514	FALSE	FALSE
rs17085007	chr13	27531267	TRUE	TRUE
rs4380874	chr7	107480315	TRUE	TRUE
rs477515	chr6	32569691	TRUE	FALSE
rs2413583	chr22	39659773	FALSE	TRUE
rs17694108	chr19	33731551	TRUE	FALSE
rs9297145	chr7	98759117	TRUE	TRUE
rs559928	chr11	64150370	TRUE	TRUE
rs4243971	chr20	30849517	TRUE	TRUE

## Sheet: UC_CRM
ID	Chr	loc	start	end	name
rs11130213	chr3	49712297	49711653	49712999	IRF1,ETS1,MTA1,OLIG2,SP3,KLF8,BAP1,TET2,MBD2,PBX1,NFYA,SMAD3,RUNX1T1,NRF1,ZNF770,BCL11A,XRCC5,FOXP1,KLF9,GATA1,SRF,NFE2L2,CBX4,SP4,NKX2-1,INTS13,ZNF467,PDX1,SMARCB1,PBX3,CEBPB,NCOR1,CD74,CREBBP,NAB2,SP2,SIRT6,MAF1,GFI1B,PBX2,ZNF44,NANOG,MAZ,HNF1B,PKNOX1,DR1,MAFF,SP1,TFAP2A,CEBPB,TFAP2C,MRTFA,KLF15,SOX2,PCBP1,KLF1,TP63,HMGN3,HSF1,ZNF300,RCOR1,TBX2,FOSL2,CLOCK,TBL1XR1,TCF7L2,KAT2A,DDX21,RUNX2,SMAD3…
rs9822268	chr3	49719729	49719487	49720237	BRD4,NELFE,SSRP1,EZH2,SMAD2-3,CCAR2,IFNA1,SUPT5H,ZNF407,RBM39,FLI1,CTCF,AGO1,TP63,PAF1,TP53,MAF,SREBF2,RUNX1,MYOD1,MAX,RBFOX2,ZBTB48,RELA,FOS,ZFX,TOP1,ZNF276,BRD4,TP63
rs6911490	chr6	106522027	106521622	106522030	ZNF283,ASH2L,CREBBP,BCOR,RBPJ,MEF2B,SND1,BRD4
rs7554511	chr1	200877562	200877274	200878192	SMAD3,SMARCA4,HDAC2,BRD4,HOXB13,STAT3,ERG,GATA3,FOXA2,SMARCA4,TRPS1,BAF155,CDX2,HOXB13,NCOR2,EP300,KLF5,ELF3,NIPBL,RXR,KDM1A,ESRRA,HNF4A,MTA1,GR,HNF1A,FOXA1,NANOG,GATA3,KLF4,RELB,SIN3A,CREB1,PBX1,SMC3,ZFP36,GATA6,SFPQ,ZKSCAN1,AR,ETV4,TCF3-PBX1,IKZF1,EBF1,FOS,IKZF3,SUPT5H,ZFX,TP53,SND1,DNMT3B,TCF3,ZNF579,IFNA1,POU2F1,PAX5,ESR1,MYCN,HDAC2,GATA2,TP63,ZNF750,RCOR1,RAD21,RBPJ,YY1,RUNX1T1,ZNF687,HOXB13…
rs12132298	chr1	200875095	200874448	200875576	ZNF770,SMARCA4,ZNF501,ZBTB7B,MTA1,ZNF217,HOXA3,ONECUT1,NR5A1,PRDM10,ZBED4,HNF4A,HNF4G,ZNF652,HDAC2,KLF6,GFI1,PPARG,ZEB1,SOX6,RNF2,MYBL2,ZNF563,ZNF667,SIX1,PHF21A,FOXJ3,CBFB,ZNF264,FOXK1,HNF1B,DRAP1,NFIC,NR2F6,PAXIP1,TCF7L2,SMAD3,CREM,SKI,ZNF609,TCF7,POU5F1,NIPBL,GATA2,NR2C2,CREB5,TBX3,TFE3,SMAD4,MLX,ZNF175,TEAD4,STAT3,TBL1XR1,SP1,MEF2A,HNF4G,RXRA,GATA3,HDAC2,THRB,ARID1A,NFIL3,FOXP1,HOXB13,ZNF503,…
rs59655222	chr1	200875897	200875674	200876150	MYB,JMJD1C,TFAP2C,GATA3,ZNF121
rs41299637	chr1	200877850	200877274	200878192	SMAD3,SMARCA4,HDAC2,BRD4,HOXB13,STAT3,ERG,GATA3,FOXA2,SMARCA4,TRPS1,BAF155,CDX2,HOXB13,NCOR2,EP300,KLF5,ELF3,NIPBL,RXR,KDM1A,ESRRA,HNF4A,MTA1,GR,HNF1A,FOXA1,NANOG,GATA3,KLF4,RELB,SIN3A,CREB1,PBX1,SMC3,ZFP36,GATA6,SFPQ,ZKSCAN1,AR,ETV4,TCF3-PBX1,IKZF1,EBF1,FOS,IKZF3,SUPT5H,ZFX,TP53,SND1,DNMT3B,TCF3,ZNF579,IFNA1,POU2F1,PAX5,ESR1,MYCN,HDAC2,GATA2,TP63,ZNF750,RCOR1,RAD21,RBPJ,YY1,RUNX1T1,ZNF687,HOXB13…
rs254562	chr5	134441457	134441020	134441596	AR,MED26,SPI1,STAT3,YY1AP1,GATA3,POU2F1,FOXA1,ESR1,ZNF143
rs254560	chr5	134443606	134443297	134443702	CEBPB,ESR1,ERG,CBFA2T2,ZFP69B,DDX5,BRD4,NUTM1,CTCF,ZFX,KDM1A,ZBTB7A
rs12254167	chr10	35554020	35553910	35554286	ATF4,ATF2,CEBPG,ATF3,CEBPA,ATF7,FOXA2
rs6481950	chr10	35552431	35552426	35552619	HNRNPK
rs12261843	chr10	35554054	35553910	35554286	ATF4,ATF2,CEBPG,ATF3,CEBPA,ATF7,FOXA2
rs11879191	chr19	10512911	10512764	10513048	ZNF362,ZNF384,TEAD1,JUN,MYC,FOSL2,ARID1A,BHLHE40,ZBTB7A,NKX2-1,ZNF76,SMARCE1,SIN3A,AR,FOS,MXI1,NFKB1,XRCC5,RUNX1
rs7495132	chr15	91172901	91172460	91173161	SIN3A,MAX,FOXP1,HNRNPLL,ZEB1,ZBTB48,MLLT1,HEXIM1-CDK9,ESR1,MAX,MED26,HDGF,RPA2,EVI1,TAL1,NCOR2,ZNF121,CTCF
rs267984	chr5	10714364	10714067	10714575	GATA3,SMAD2-3,CTCF,IRF2BP2,GATA3
rs267939	chr5	10752315	10751976	10752526	RUNX2,RBM22,ESR1,HOXC6,HOXB8
rs4657041	chr1	161478859	161478734	161479020	DUX4,TBP,KDM3A,BRD4
rs11229555	chr11	58408687	58408516	58408741	MYC,CDK6,SMAD2-3
rs10896794	chr11	58339124	58338543	58339258	SNAI2,MYC,ZNF664,ZNF189,ZNF629,ZNF558,ZNF354C,ZXDB,ZNF654,ZNF697,ZBTB11,ZNF292,ZNF623,ZNF433,ZNF518A,ZNF101,ZNF577,PRDM12,ZNF510,ZNF680,ZNF426,ZNF394,ZBTB8A,ZNF580,ZNF140,ZC3H11A,ZNF213,ZNF555,ZFP37,ZNF266,ZNF34,REST,ZNF781,ZBTB21,ZFP64,ZNF202,CEBPA,CEBPD,CEBPB
rs798502	chr7	2789880	2789382	2790174	GATA2,NUTM1,MYCN,ZNF558,MAX,TBX5,MED1,GATA2,NR2F2,ESRRG,PGR,ZNF532,HAND2,ILF3,AR,MYOD1,ARID1A,TEAD4,AHR,ARNTL,SIN3A,SMC1A,NFKB1,TCF21,SP5,EZH2,BRD3,ZNF891,ESR1,POU2F2,MED26,ATF7,SNAI2,CDK6,PPARG,CTCF,ATF3,ATRX,ZNF532,FOXA1,UBTF,MLLT1,JUND,CTBP1,NR2F2,SMARCA4,BRD4,ZNF143,ATF4,HDAC2,L3MBTL2,CEBPB,MAX,NFKB2,ZBTB7A,TRIM24,EP300,REST,ARID1B,CEBPG,TAL1,BCL11A,ZBTB40,HDAC8
rs1182188	chr7	2869985	2869894	2870531	NUTM1,CHD1,LDB1,MED1,BRD4,NUTM1,KLF6,GRHL2,ZNF449,NR2F6,GATA6,THRB,ZBTB7B,AR,NCOA2,ESR1,TCF7L2,EP300,HNF4A,NRIP1
rs8005161	chr14	88472595	88472278	88473326	ZMYM3,KDM1A,KMT2A,ZBTB40,MLLT1,AFF4,ZNF207,BRD3,GTF2F1,SMC1,ASH2L,NFATC2,SMAD5,NBN,STAG2,E2F8,SKIL,IRF1,TBP,SMAD1,SND1,JUND,PBX3,DPF2,TRIM22,MAF,CDK8,TAF1,SMARCC1,BACH1,CEBPA,ATF7,ARID5B,RAD51,EGR1,ZNF341,TERF2,NFATC3,MEF2B,ZSCAN29,FOS,YY1,PKNOX1,STAT3,NCOR2,SMC1A,BHLHE40,RUNX1T1,ZNF687,ZNF24,MAX,MED1,CTCF,MEF2A,TBX21,LDB1,NFATC1,REST,INTS13,AR,SREBP2,NFIC,INTS11,TCF12,MYC,ZFP36,MED,SKI,ARNT,TERF…
rs11168249	chr12	48208368	48208265	48208553	MED1,TFAP2C,BCL11A,ZNF263,NFKB1,TP63,ZFP69B,NFKB2,NCAPH2,ZNF140,RBFOX2,TARDBP,BCL6,RELA
rs5763767	chr22	30493882	30493808	30494257	GRHL2,SUZ12,CTCF,GATA4,SMAD1,RNF2
rs7134599	chr12	68500075	68499624	68500714	SPI1,SMARCA4,ELF3,ETS1,FOXA2,STAT5B,GRHL2,MEIS1,STAT5A,MED1,OTX2,CBFB,NKX2-1,FOXA1,SS18-SSX,NR4A1,CDK9,JUND,TEAD1,RUNX2,ELF1,IKZF1,AR,TCF7L2,SMAD3,RELA,IKZF3,LHX2,LDB1,STAT3,JMJD1C,TP53,MTA2,MLL4,TP73,SMARCA4,BRD4,HOXB8,ATRX,SMARCA2,RUNX1,ARID1A,MITF,ESR1,SOX2,NELFCD,RUVBL2,ARNTL,HDAC3,KMT2A,HDAC2,MYCN,ESR1,MED1,SMARCA4,SNAI2,PHIP,MYOG,IRF4,ZNF19
rs34902013	chr12	68498954	68498802	68499031	ZNF317,MYCN
rs12829089	chr12	68502505	68502426	68502831	PRDM1,CREB1,ATF2,ATF7
rs12318183	chr12	68503836	68503527	68504100	MYCN,RAD21,CTCF,MYOD1,MTA2,AR,MYF5,HNF4A,SMAD3,KDM1A,HDAC3,PAX3-FOXO1,ASCL1,GATA6,MYOG,BRD4,GATA4,MED1,HDAC2,ETS1,YY1,PDX1,FOXA1,SMAD2-3,RBBP4,FOXA2,SOX8,FOXO1-PAX3,TFAP4,SMAD4,EOMES,T,SMARCC1,CHD4,SMARCA4
rs1558743	chr12	68504502	68504353	68504812	ATF2,ATF4,ATF3,CEBPG,BRD3,SPI1,CEBPB
rs3024495	chr1	206942413	206942218	206943252	RBPJ,MAF,BRD4,NR4A1,RUNX1,YY1,BCL6,JUNB,IRF1,FOXA1,HDAC2,BRD2,STAT3,ZNF18,TBX21,SMARCA4,EZH2,ZNF30,RB1,DPF2,SMARCA5,ZNF263,SP1,ZNF283,PRDM14,ASH2L,RNF2,ELF3,TCF3,KLF6,LMO2,ZNF207,BRD4,GATAD2B,TRIM22,RAD51,MYC,IKZF1,AFF4,CREBBP,BHLHE40,USF2,IKZF2,STAT3,RELB,BRD2,CDK9,TP53,RUNX2,NR2F1,ARNT,MYB,ZNF687,MEF2B,ZNF143,MED1,BCL6,MAX,ESR1,ELF1,SMAD1,NFKB1,TAL1,LMO1,TARDBP,RXRA,STAT5B,CHD2,TBX21,SKIL,PBX3,…
rs11567701	chr5	35859863	35859488	35859909	KMT2A,NOTCH1,CTCF,CRY2,AR,HMGB1,AFF4,MAF,RUVBL2,BRD2,FOXO1,STAT3,IKZF1,RUNX1,MYOD1,IRF4,MED26,CBFB,SMAD3,SNAI2,IKZF3,CDK6,MED1,EED,PBX1-2-3,BCL11B,TBX21,RUNX2,ESR1,POU5F1,PBX1,GRHL2,PKNOX1,HNF4A
rs11567699	chr5	35859011	35858762	35859066	MAX,FOXA2,RELA,ETS1,SMARCA4,SMARCA2
rs79755370	chr1	67699915	67699338	67700328	CEBPB,GATA1,GATA2,BRD4,MYB,ID3,ZSCAN4,FOXA1,ARID1B,TBX21,ATF1,MRTFB,E2F1,POU2F1,MLLT1,RELA,MYCN,BRD2,USF1,CDK7,KDM5B,ZBTB33,SMAD1,CTCFL,ZSCAN16,ATF2,SMARCC1,JUN,ZNF654,CTCF,ASCL1,ATF7,CREB1,DRAP1,ESR1,MEF2D,ZBTB2,SMC1A,SMC3,RAD21,BRD9,IKZF3,SMC1A-B,STAG2,STAG1,MAX,GATA1,REST,RELB,PPARG,BCL11A,SMC1,TP53,SMAD3,TARDBP,BRD4,IKZF1,SMARCA4,TEAD1,HOXC6,FOXA1,TRIM22,ZBTB44,GATA3,ZNF660,HOXB13,KDM1A,ZNF20…
rs6940798	chr6	43793391	43793222	43794108	ZBTB7A,SMARCC1,SPI1,STAT3,TFAP2C,FOXP2,PGR,TFAP2A,TBX2,ARID1A,PTBP1,EZH2,CTCF,ZNF263,ESR1,ZNF572,OGG1,ZNF3,MED1,AR,HNRNPL,RUNX1,HEXIM1,RXR,SMARCA4,ERG,STAT3,OLIG2,MTA1,ZFX,BRD4,RBM39,CREBBP,ZBTB48,BRD1,ZNF263,CBFA2T2
rs2396087	chr6	43796058	43795347	43796347	ZIM3,SMAD1,ZBTB12,ARID1A,AR,TBP,PTBP1,TFAP4,ZNF550,NFKBIZ,SKI,ZNF276,ZNF263,HHEX,CTCF,ZNF598,SMAD2-3,SMC1A,HMGXB4,CBFB,MYNN,RAD21,TCF7L2,ZBTB7A,HNF1B,PPARG,STAG1,NKX2-1,FOXP1,RXRA,FOXP4,GATA6,KDM3A,ISL2,SP1,SP5,ZNF217,ESR1,ZBED4,YY1,FOXA2,HNF4A,FOXA1,CCAR2,HOXA3,ZNF609,MED1,RUNX2,NFYC,ARNTL,HDAC2,EGR1,PRDM10,MXD4,ZNF12,SMAD3,KMT2A,ONECUT1,FOXO3,PAXIP1,RFXAP,EP300,ZNF175,ZFY,KDM1A,ZGPAT,MNX1,ZNF69…
rs2396088	chr6	43796088	43795347	43796347	ZIM3,SMAD1,ZBTB12,ARID1A,AR,TBP,PTBP1,TFAP4,ZNF550,NFKBIZ,SKI,ZNF276,ZNF263,HHEX,CTCF,ZNF598,SMAD2-3,SMC1A,HMGXB4,CBFB,MYNN,RAD21,TCF7L2,ZBTB7A,HNF1B,PPARG,STAG1,NKX2-1,FOXP1,RXRA,FOXP4,GATA6,KDM3A,ISL2,SP1,SP5,ZNF217,ESR1,ZBED4,YY1,FOXA2,HNF4A,FOXA1,CCAR2,HOXA3,ZNF609,MED1,RUNX2,NFYC,ARNTL,HDAC2,EGR1,PRDM10,MXD4,ZNF12,SMAD3,KMT2A,ONECUT1,FOXO3,PAXIP1,RFXAP,EP300,ZNF175,ZFY,KDM1A,ZGPAT,MNX1,ZNF69…
rs4273687	chr6	43796146	43795347	43796347	ZIM3,SMAD1,ZBTB12,ARID1A,AR,TBP,PTBP1,TFAP4,ZNF550,NFKBIZ,SKI,ZNF276,ZNF263,HHEX,CTCF,ZNF598,SMAD2-3,SMC1A,HMGXB4,CBFB,MYNN,RAD21,TCF7L2,ZBTB7A,HNF1B,PPARG,STAG1,NKX2-1,FOXP1,RXRA,FOXP4,GATA6,KDM3A,ISL2,SP1,SP5,ZNF217,ESR1,ZBED4,YY1,FOXA2,HNF4A,FOXA1,CCAR2,HOXA3,ZNF609,MED1,RUNX2,NFYC,ARNTL,HDAC2,EGR1,PRDM10,MXD4,ZNF12,SMAD3,KMT2A,ONECUT1,FOXO3,PAXIP1,RFXAP,EP300,ZNF175,ZFY,KDM1A,ZGPAT,MNX1,ZNF69…
rs943072	chr6	43795968	43795347	43796347	ZIM3,SMAD1,ZBTB12,ARID1A,AR,TBP,PTBP1,TFAP4,ZNF550,NFKBIZ,SKI,ZNF276,ZNF263,HHEX,CTCF,ZNF598,SMAD2-3,SMC1A,HMGXB4,CBFB,MYNN,RAD21,TCF7L2,ZBTB7A,HNF1B,PPARG,STAG1,NKX2-1,FOXP1,RXRA,FOXP4,GATA6,KDM3A,ISL2,SP1,SP5,ZNF217,ESR1,ZBED4,YY1,FOXA2,HNF4A,FOXA1,CCAR2,HOXA3,ZNF609,MED1,RUNX2,NFYC,ARNTL,HDAC2,EGR1,PRDM10,MXD4,ZNF12,SMAD3,KMT2A,ONECUT1,FOXO3,PAXIP1,RFXAP,EP300,ZNF175,ZFY,KDM1A,ZGPAT,MNX1,ZNF69…
rs1297265	chr21	16817051	16816964	16817505	INO80,MCRS1,MED26,SNAPC4,YY1,CTCF,CREB1,ZMYM3,CRY1,HIF1A,GSPT2,PAX3-FOXO1,GABPA,ERG,GMEB1,ZHX2,ZBTB7A,ZNF274,ZFP64,CBFB,ZNF598,MGA,ARNTL,EGR1,TFAP4,CHD1,ZNF217,SIN3A,MXD4,RAD21,TCF12,GTF2F1,MAX,EZH1,MED1,TBL1XR1,ZNF3,CREB1,TCF7L2,ZNF263,SP5,SIX5,PBX3,ZBTB33,HNF4G,CEBPA,FOS,HDAC1,SP1,ARID3A,HMGXB4,TRPS1,JUN,JUND,ETS1,POU5F1,ESRRA,CEBPB,PRDM1,FOXA2,PGR,KLF6,FOSL2,TEAD4,BHLHE40,SMARCA4,HNF4A,ESR1,HO…
rs17229285	chr2	199523122	199523117	199523288	CTCF,RING1,SS18,POU2F3,KDM1A
rs6584283	chr10	101290301	101289960	101290420	KDM1A,ZNF711,CHD1,TCF12,HDAC2,GATA1,ZNF189,TAL1,CTCF,ERG,ZFX,CREBBP,BRD4,EZH2,ZNF202,AGO1,ZNF891,POU5F1,NCAPH2,SMAD2-3,ESR1,YY1,OGG1,HNRNPLL,CHD1,STAT3,CBFB,NANOG,HEXIM1,RUNX1,CTBP2,TFIIIC,CDK9,AATF,TEAD1,RORC,SIRT6,SREBP2,JUN,SS18,BRD4,BCOR,TP63,SUZ12,SMARCC1
rs6920220	chr6	138006504	138006399	138006747	RELA,EP300,BAHD1
rs17264332	chr6	138005515	138005067	138005532	STAT3,ZNF19,HOXB13,PGR,TP63,RELA,GATA4,FOXA2,LHX2,GATA6,LMO2
rs6927172	chr6	138002175	138001760	138002546	SKIL,PSIP1,PHIP,CHD4,SMARCA4,SMARCC1,ERG,FOXA2,RELB,MTA2,FLI1,NKX3-1,ARID1A,SP5,NRIP1,OTX2,MED1,SOX6,CTCF,SMC3,SMAD3,LHX2,MRTFB,TBX21,SPI1,ESR2,MYB,RELA,TRIM28,MAFB,BRD9,DACH1,SMARCB1,ZBTB24,BRD4,ESR1,MTA3,NCOA2,CREBBP,ZBED1,FOXM1,ARID3A,NFATC1,RBPJ,GATA4,NFKB1,IKZF2,JUNB,KDM1A,DAXX,KMT2A,BRD2,ATF7,BCL3,PML,SREBP2,IRF4,AR,NFIC,MAML1,ZNF597,HDAC2,GATA3,ESRRA,TP53,BCL11A,MAF,GFI1B,NR2F1,JUN,BACH2,S…
rs941823	chr13	41013977	41013960	41014445	CLOCK,ESR1,PAX5,FOXA1,EBF1,SMC1A,YY1,BRD4,PPARG,SMC3,BCL6,AR,CTCF,MED1,BCL11A,RAD21,RUNX1,IRF1,MYC,REST,YY1,MAX,JUND,SP5,NFYC,ONECUT1,NR2F2,FOXA1,CEBPA,NR2F6
rs9770544	chr7	27232126	27232079	27232566	VDR,HDAC2,PTBP1,ZNF407,ZBTB7A,ZFY,EED,MEN1,CTCF,CDK8,HNRNPLL,CDK9,BAF155,BCOR,SMARCC1,PLAG1,BCL11A,CTBP2,AR,TRIM25,KDM5B,RUNX1T1,HDAC1,LMO2,STAG1,DDX5,ESR1,KMT2A,RBBP5,MED1,EZH2,ARID1A,CTCFL,SIRT6,ZNF605,ZFX,BHLHE40,TEAD4,CHD1,SREBP2,SMC3,SUZ12,GABPA,NRF1,MLLT1,POU5F1,FLI1,KAT7,WDR5,TCF12,TAL1,ELF1,CBX4,SPI1,HIF3A,NR2F2,ERG,MBD2,HMGB1,ETS1,KLF1,PAX5,CBFB,HDAC2,ZNF2,TP63,RUNX1,E2F1,ZBTB14,RXR,MAX,…
rs2823286	chr21	16817938	16817559	16818364	REST,TCF3,SMC1,TRIM28,ZBTB7B,ELF1,SMAD1,FOXP1,ZNF12,EP300,POU5F1,SOX2,ESR1,NANOG,JUND,MECOM,ZNF143,SMAD3,ATF2,GATA2,SP1,MYBL2,TFAP2A,ZNF462,RXRA,ZFY,TCF12,SMARCC1,TAF1,CTBP2,HDAC2,CHD7,TEAD4,MAX,SMARCA4,BCL11A,AR,USF1,CHD2,SMARCB1,ZNF786,TARDBP,ZBED4,GLIS3,BACH2,YY1,CTCF,EGR1,PAX5,MYNN,JUN,KMT2A,KDM1A,BATF,JUND,LDB1,BHLHE40,INTS13,MLLT1,ERG,SPIB,IKZF2,BRD4,SREBP2,STAT3,CREB1,ETV6,CEBPA,JUNB,CEBPB…
rs17119	chr6	14719496	14719456	14719884	IKZF3,MAF,HDAC2,IKZF1,ZNF3,BRD4,RAD21,KMT2A,TCF3,RELA,RUNX1,KDM1A,MTA2,BACH2,SMC1A,EP300,SREBP2,RXR,STAT1,SPI1,CDK8
rs13277237	chr8	130604563	130604223	130604634	NFIA,MYCN,RNF2,POU2AF1,RARA,TCF12,TFAP4,EVI1,FOXO1,HDAC3,ZBTB16,GATA2,MYB,KDM1A,RUNX2,LMO2,RUNX1,BRD4,TCF3-PBX1,BCL11A,SPI1,NOTCH1,TAL1,JMJD1C,SMAD1,MEN1,LYL1,RUNX1T1,EP300,PAX5,MYC,PBX1-2-3,ETS1,BRD2,TCF7L2,CEBPA,GABPA,STAT5A,LDB1,HDAC1,NR4A1,JUND,SKI,MAZ,ZBTB7A,MED1,HSF1,BCL11A,EGR1,CBFA2T3,PBX1,MECOM,INTS13,KMT2B,TCF3,EBF1,TRIM24,CEBPB,BCL6,STAT1,MYOD1,SMARCA4,KLF9,PML,RAD21,BCL11A,MAZ,MAX,STA…
rs4743820	chr9	93928416	93928372	93928923	HNF4A,PHIP,ZNF660,SPI1,ARID1A,NFIC,NFIA,RFX1,GLIS3,YY1,GLIS1,ZSCAN22,BRD4,ESR1,STAT3,VDR
rs11041476	chr11	1875067	1874596	1875421	HCFC1,MAX,AGO1,AATF,YY1,EZH2,TAF1,JUN,KAT7,TCF12,HDAC2,NUTM1,RBBP4,ESR1,YY1,ZNF407,ZNF687,HCFC1R1,KMT2A,MYC,BRD4,TP63,HEXIM1,BCL6,AR,RAD21,SUZ12,DNMT3B,CHD4,TP63,HNRNPL,IRF4,BCOR,ELF1,RUNX1,EZH2,TCF12,CBFB,MYC,CHD1,CTCF,SUZ12,MTA2,BACH1,PAX5,HCFC1,RAD21,KLF9,NR2F1,PBX3,TP63,ZEB1,AGO1,ZFX,GLIS2,SMARCA5,BHLHE40,NBN,ZNF883,ZNF3,KDM6B
rs543104	chr11	96025709	96025389	96026217	NCOR1,RBM25,ZNF24,RCOR1,BCOR,SMARCA5,ZNF580,ZMYM3,KDM1A,ZNF92,ADNP,ZNF629,SMARCA4,HDAC2,SMC3,CHD4,ZNF528,ESR1,JUN,SOX2,RAD21,SMARCC1,ZGPAT,BRD4,CTCF,CDX2,HOXB8,ARID1A,ZNF8,ZSCAN5C,HNF4A,RUNX1,SMARCA4
rs2425019	chr20	33819415	33819189	33819495	MED1,SPI1,FOXA2
rs1598859	chr4	103506444	103506437	103507000	MLLT1,ZNF750,RELA,TCF12,MYB,CREM,PAX5,ZNF19,BCL3,BATF3,ATF2,TBX21,ZNF24,IRF4,JUNB,NFIC,TRIM22,RCOR1,BRD4,ZNF565
rs3774959	chr4	103511114	103510863	103511259	CEBPB,CEBPA,MYB,STAT1,BRD4,ZIM3,SUPT6H
rs2816958	chr1	200101920	200101892	200102125	REST,BRD2
rs3766606	chr1	8022197	8020999	8022844	GATA2,HDAC2,GATA3,EZH2,CREB1,CHD4,GATA2,MEN1,GATA4,FOXL2,ATF4,NRF1,CHD1,NR3C1,MAX,ZNF263,ONECUT1,KLF6,TOP1,HOXB13,KLF5,NANOG,FOXA2,GATA1,CSNK2A1,GATA6,SOX2,ZNF384,ONECUT2,ELF3,HOXB8,ETV1,SFPQ,LDB1,SOX4,ZNF362,AFF1,REL,POU2F2,ZNF281,NR3C1,ZNF324,SMAD2,NR3C1,ZNF425,ZNF101,FOXM1,EP300,ZSCAN4,MTA2,ZNF3,PGR,SMARCA2,ZNF580,HDAC3,ZNF467,ZBTB20,YY1AP1,ZNF18,ZNF623,WT1,SPDEF,CD74,ZNF778,MED26,ZNF263,PCGF1…
rs7404095	chr16	23864590	23864496	23865181	TBX21,MEF2A,STAT2,MLLT1,NR4A1,STAG2,ZNF143,ZNF12,BATF3,FOXM1,NIPBL,MYC,BRD2,CBX8,SMC1A,RAD21,NFIC,PML,KDM4C,TRIM24,JUNB,ZNF320,EBF1,JUN,PAX5,ERG,RUNX1T1,AHR,NFE2,CBFA2T3,MECOM,RUNX1,ATF7,JMJD1C,STAT3,IRF4,CEBPA,ETS1,KDM1A,BATF,TCF12,ZBED1,RBPJ,CEBPB,CTCF,ATF2,EP300,KMT2B,NR4A1,TCF3,MTA3,SMARCA4,STAT1,FLI1,ETV6,MED1,BCL11A,SP1,TFAP4,BRD4,CREM,HDAC1,CDK9,EGR1,SPIB,SPI1,SMC3,BRD3,CDK8,ESR1,XRCC5,KMT…
rs1893217	chr18	12809340	12809201	12809354	CTBP1,PKNOX1,MEIS2,PDX1,ATF4
rs7608697	chr2	61204641	61203936	61204824	MEF2D,TRPS1,PRDM6,ESR1,FOXA2,FOXA1,GATA4,HDAC2,GABPA,ASH2L,ESR1,TARDBP,DPF2,RELA,ERG,NFATC3,BRD4,TBX21,MTA3,MTA2,PKNOX1,ZBTB2,BCL11A,SMAD4,NR2F1,ETV6,FOXM1,ATF2,PAX5,SMAD2-3,ATF7,SKIL,MAF,BATF3,SP1,NFIC,IRF4,CREM,MEF2A,JUND,FOXL2,RBPJ,JUNB,BHLHE40,NFATC2,FOS
rs7596362	chr2	61204688	61203936	61204824	MEF2D,TRPS1,PRDM6,ESR1,FOXA2,FOXA1,GATA4,HDAC2,GABPA,ASH2L,ESR1,TARDBP,DPF2,RELA,ERG,NFATC3,BRD4,TBX21,MTA3,MTA2,PKNOX1,ZBTB2,BCL11A,SMAD4,NR2F1,ETV6,FOXM1,ATF2,PAX5,SMAD2-3,ATF7,SKIL,MAF,BATF3,SP1,NFIC,IRF4,CREM,MEF2A,JUND,FOXL2,RBPJ,JUNB,BHLHE40,NFATC2,FOS
rs2564956	chr3	53070462	53069824	53070743	PDX1,IRF1,TBX21,NKX3-1,TAL1,ERG,POU5F1,IKZF1,TCF12,GATA2,COBLL1,KDM4C,ETS1,RAD21,EED,KMT2A,PRDM10,SFPQ,CTCF,GR,RAD21,AR,PGR,FOXA1,FOXA2,CTCF,EHMT2,ZNF182,CHD4
rs1517352	chr2	191931464	191930887	191931486	KMT2A,PAX7,CBX8,KLF5,GATA1,STAT5B,GATA2,GATA3,MYB,BCL6B,PRDM6,MAF,CDK9,ETS1,RUNX1,SMARCA4,FLI1,SPI1,HOXB13,STAT1,BRD4,PHIP,PDX1,TBX21,ERG,CBX2,PPARG,IRF4,RUNX1,MED1,FEZF1,RELA,YY1,AR
rs2266959	chr22	21922904	21922810	21923600	NCOA1,REST,FOXM1,MNT,NFRKB,SMARCE1,NRF1,NFATC3,TAF7,ZSCAN29,HDAC1,L3MBTL4,RLF,SUPT5H,NFYB,NBN,ZSCAN21,SMARCA5,NIPBL,ELF3,ETS1,NCOR1,IRF1,BRD9,AFF1,ETV4,KLF17,ZNF24,SKIL,IFNA1,ZNF407,ZBTB2,CREB1,ZMIZ1,LMO1,IKZF1,SP7,DPF2,SOX8,SMC1,MTA1,NELFA,SIRT6,INO80,RNF2,BCLAF1,FOXK1,RAD21,GFI1B,PAX5,TWIST1,ZNF700,SMAD5,LIN54,PML,E2F1,TFE3,SIN3A,RBM39,KDM3A,ETV2,GTF2F1,PHIP,ZBED1,NFE2,NOTCH1,ZSCAN30,MYBL2,FOXP…
rs6062504	chr20	62348907	62348771	62349110	HNF4A,ZNF770,KLF16,DNMT3B,CHD4
rs259964	chr20	57824309	57824216	57824370	EZH2
rs6871626	chr5	158826792	158826595	158826915	MORC2,ZNF28,EED,MYOG,ZNF257,BRD3
rs11230563	chr11	60776209	60775847	60776493	STAT3,TFAP2C,JUN,KDM1A,NFKB1,PCBP1,ZNF891,TFIIIC,SMC1,BCL6,SIN3A,HIF3A,RNF2,EGR1,CTCF,ZBTB33,HNRNPLL,FLI1,NCAPH2,NRF1,PLAG1,EZH2,POU2F1,ERG,CTCFL,ESR1,SREBP2,CHD8,TP63,MAZ,KDM5B,ARNTL,E2F6,MTA1,HDAC2,HIVEP1,MYCN,POU5F1,BRD4,KDM4A,RXR,HIF1A,RUNX1,STAT3,CBFB,RORC,WDR5,MITF,ZEB1,MAF1,MAX,HEXIM1,USF1,JARID2,SIRT6,OGG1,SMARCA4,CDKN1B,TRIM25,RARA,RELA,KMT2A,HCFC1R1,ZFX,ZBTB48,CDK9,MNX1,THAP1,PGR,TEAD1,…
rs3749171	chr2	241569692	241569566	241569924	CHD1,TRIM28,HNRNPL,POU5F1,POU4F2,ARID1A,MTA1,ZNF883,CDX2,ZNF263,TARDBP,SREBP2,REST,BRD4,CUX1,ERG,WDR5,ZFP57,MED1,RORC,HEXIM1,NR2F2,EZH2,SIRT6,ZNF479,ZFX,ESR1
rs5771069	chr22	50435480	50435212	50435613	FOXA2,SIRT6,ZFX,SMARCA4,KLF17,PRDM14,FOXA1,MED1,YY1,MAZ,ZNF3,HIVEP1,ZNF148,ERG,KDM6B,SMARCC1,ESRRA,BCL11A,STAT3,ZNF18,KLF8,ZNF281,RAD21,KLF1,SMARCB1,AR,SP1,SS18,ZNF467,KLF4,DNMT3B
rs10891692	chr11	114393652	114393331	114394132	RUNX1,CREB1,NKX3-1,GLIS1,PRDM6,PDX1,VDR,SMAD4,ZNF580,CTCF,FOXA1,ASH2L,BAF155,GATA2,AR,KMT2A,ARID1A,HOXB13,FEZF1,TLE3,MYCN,NANOG,KDM5B,ERG,CREB1,BRD4,SMARCA4,SPI1
rs3208008	chr20	62326110	62326066	62326339	SRSF3,ZBTB48,SREBP2,PTBP1,SMC1,FIP1L1,NFATC1,BRD4,RBM14,TARDBP,AR,CDK9,POU2F1,SRSF7,MTA1,TAF15,RBM39,BCL3,HNRNPK,MED1,CBFA2T2,PBX3
rs1131095	chr3	49714225	49713865	49714365	NCAPH2,TFAP2C,SRSF3,IFNA1,RBFOX2,POU5F1,TCF12
rs2257440	chr20	62328267	62327937	62328287	KLF1,MED26,SMC1A,NELFE,KLF5,SMARCA4,PAX6,SRF,JUN,KLF8,TAF1,PRDM10,HIF1A,FOXP1,CEBPD,RBM39,ZBED1,BRCA1,E2F8,ZBTB7A,ZBTB33,TBP,PCBP1,ARNTL,YY1,CDX2,U2AF1,ETV1,SP5,BRD2,MEN1,CHD7,RUNX1,MBD2,SOX2,MITF,RYBP,SIN3A,MAX,TRIM24,RELA,GABPA,ZNF263,SMC1,PCGF1,CCNT2,CDK6,NIPBL,FOXK1,NFIC,TAF3,ZNF143,EWSR1,SMAD4,CDKN1B,FLI1,POU2F2,GTF2F1,FIP1L1,NCOR1,TRIM25,SMAD3,HMGN3,U2AF2,TARDBP,JUND,E2F1,RAD21,IRF2,CTCFL,P…
rs10781499	chr9	139266405	139266279	139266717	RBM22,SIRT6,TAF15,TP63,SETDB1,CHD1,RUNX1,MYOD1,BRD4,E2F4,MBD2,CTCF,TAF15,BCL6,CREB1,RELA,MAZ,SRSF3,YY1,AR,ZBTB48,RBPJ,CTCFL,RORC,TP63,BRCA1,STAT3,HEXIM1,EGR1,ZNF550,AGO1,ZNF737,SIRT6,SREBP2
rs12103	chr1	1247494	1247027	1247562	NR1H2,ASCL1,MAF,ZBTB7B,SUPT5H,ZMYND11,BCL6,PRDM14,SUPT16H,GLIS2,PLAG1,KDM5B,NFKB1,ZNF407,BCL11A,ESR1,CBFA2T2,KLF8,SRSF7,BCL11B,TAF15,PTBP1,KMT2A,E2F1,TP63,GLIS1,WT1,SMAD1,HDGF,RPA2,ZKSCAN1,NEUROD1,NELFE,MYNN,USF2,GLIS3,ZEB2,SMC1,SUPT5H,MEN1,SIRT6,ARID2,INTS11,KLF9,INO80,PML,BRD4,TRIM24
rs3742130	chr13	99907341	99907133	99907557	ZBTB44,SP7,GABPA,YY1,PAX3-FOXO1,IKZF1,ZNF189,MAX,PGR,ZNF143,ZBTB42,KMT2A,EZH1,POU4F2,BRD4
rs727088	chr18	67530439	67530113	67530530	CREB1,SOX2,ATF3,ATF2,ATF7,PRDM1,TAL1
rs1126510	chr19	47123783	47123726	47124317	MED1,NFKB1,PATZ1,ZNF3,KMT2A,ZNF263,MAX,CREB1,EZH2,SRSF3,NFATC3,NELFE,HIVEP1,NFKB1,NEUROD1,JMJD1C,TEAD4,HIF1A,PCGF1,MYCN,HOXB13,SMARCA4,BRD4,MEF2B,KLF9,CHD2,MAZ,EBF3,TSHZ2,KLF5,RAD21,EGR1,NEUROG2,SMC3,MXI1,EBF1,TWIST1,TBX2,HAND2,MED1,EP300,FOXF1,E2F7,RCOR1,ETV1
rs2297441	chr20	62327582	62327219	62327936	SMARCA4,CTCF,BCL3,TARDBP,JUND,AFF4,REST,HMGN3,KDM5B,FOSL1,SSRP1,FOS,SREBP2,SRSF4,ZNF276,ETS1,ZNF572,SMAD3,TCF12,BRD4,KMT2A,TP63,MTA1,DPF2,ZFX,ARID2,SMC1,HIF1A,NCAPH2,TP53,NFKB1,PHF8,THAP1,ETS1,HNRNPK,ZNF501,SIN3A,AR,EP300,ARNTL,NCOA1,NR1H2,RORC,ZBTB7A,MTA3,SMAD5,ZNF28,SREBF2,STAT5A,ZKSCAN1,XRN2,RAD21,PCBP2,SMARCA5,PML,PRDM14,GATA4,NCOR1,L3MBTL4,JUN,PLAG1,PKNOX1,PBX3,MYBL2,MYCN,ZNF550,GLIS3,SMARCB…
rs17780256	chr17	70642923	70642825	70643121	MYC,CREBBP,FOS,ERG
rs11567685	chr5	35856575	35856475	35857730	NR2F2,CHD4,JUN,CREBBP,HDAC2,LMO2,NCOR1,KDM1A,CEBPB,PGR,CEBPA,DAXX,AHR,ZNF12,STAG2,NR2F6,NR2F2,STAT1,IRF1,IKZF3,NR2F1,SKI,STAT3,MED,NR4A1,EP300,NFE2L2,GABPA,AR,ELF1,VDR,HSF1,RELA,ETV1,NFE2,TRIM24,SPI1,RXR,GATAD2B,TP53,BCL11B,RAD21,SMAD2-3,CHD7,SREBP2,FOXA2,NELFE,MECOM,FLI1,RELB,GATA2,GATA1,RXRA,TCF7L2,FOXL2,ETS1,FOXP1,RCOR1,RUNX1,IKZF1,EVI1,SMC1A,PBX1,SMARCA4,FOXF1,JMJD1C,ELF3,ERG,RUNX2,MTA2,KMT2A…
rs35675666	chr1	8021973	8020999	8022844	GATA2,HDAC2,GATA3,EZH2,CREB1,CHD4,GATA2,MEN1,GATA4,FOXL2,ATF4,NRF1,CHD1,NR3C1,MAX,ZNF263,ONECUT1,KLF6,TOP1,HOXB13,KLF5,NANOG,FOXA2,GATA1,CSNK2A1,GATA6,SOX2,ZNF384,ONECUT2,ELF3,HOXB8,ETV1,SFPQ,LDB1,SOX4,ZNF362,AFF1,REL,POU2F2,ZNF281,NR3C1,ZNF324,SMAD2,NR3C1,ZNF425,ZNF101,FOXM1,EP300,ZSCAN4,MTA2,ZNF3,PGR,SMARCA2,ZNF580,HDAC3,ZNF467,ZBTB20,YY1AP1,ZNF18,ZNF623,WT1,SPDEF,CD74,ZNF778,MED26,ZNF263,PCGF1…
rs2382817	chr2	219151218	219150981	219151851	ZNF335,ZNF883,ZNF407,SOX2,EZH2,ZNF79,CHD1,ZNF598,APC,HIF1A,HNRNPH1,TBX21,FOXO1-PAX3,BHLHE40,MED12,ARID2,BCL6,REST,NFKB1,NCAPH2,SKI,HDAC2,CEBPB,RBM39,EP300,CEBPA,SMAD3,GLIS3,BRD1,TAF15,SUPT6H,INTS11,ELF1,EBF1,OSR2,BCL11B,BMPR1A,ZNF273,YAP1,JMJD1C,ZFX,RBBP4,GLIS2,AFF1,MED12,RUNX2,ZNF652,RAD21,SUPT5H,ZNF550,PHIP,ZBTB6,SMARCB1,NEUROG2,UBN1,TERF2,ZNF592,NELFE,ARNT,ZSCAN22,FOXP1,CCAR2,SMC1A,KMT2A,PAX5,…
rs7562334	chr2	219003360	219002756	219003432	JUND,TP53,MITF,TP63,ZNF737,MED26,EZH2,ZNF750,CTCF,SMC1,EZH2,ZNF596
rs10228276	chr7	27247279	27247091	27247797	SMARCC1,BRD4,JARID2,ZBTB7A,PCGF1,CREB1,KMT2A,EZH2,BRD3,RUNX1,SUPT5H,BCOR,EP300,KAT7,RAD21,SUZ12,NANOG,PCGF1,SUPT5H,CBX2,JARID2,BRD4,RYBP
rs12946510	chr17	37912377	37912066	37913046	SND1,MED,RBM39,GLIS3,STAT1,SMARCA4,FLI1,EGR1,HCFC1,TAL1,FOXA2,BRD3,ZBTB48,REL,BCL3,BCL6,ZEB1,ETS1,ZNF341,MYB,SUPT5H,ERG,MAF,NOTCH1,YY1,RBPJ,NFATC2,ZNF687,IKZF3,MAX,MAFK,HDAC2,IRF4,BCL11B,TP53,ZNF652,ZNF207,IKZF1,BRD4,ARNT,TCF3-PBX1,TAF1,ZMIZ1,NFATC3,MEF2B,RUNX2,NELFE,FOXO1,TRIM22,TBP,MTA2,CBFB,RELB,VDR,STAT3,SND1,CHD7,BACH1,MEF2C,RUNX1,ATF2,NFKB2,FOXM1,POU2AF1,USF2,SKIL,NR2F1,ATF7,EP300,PBX3,NFKB…
rs6667605	chr1	2502780	2502630	2503278	CBFB,FOXJ3,GATA6,SMC3,DLX6,ONECUT1,HNF1A,NFAT5,MXD4,ONECUT2,FOSL2,HOXA3,RXR,ETV4,FOXP1,KDM3A,MTA1,HDAC2,TCF7L2,ZGPAT,HDAC1,ZNF407,SKI,DRAP1,GFI1,ZEB1,HNF1B,ZFP37,NR5A1,ZNF232,ARID4A,PHF21A,ZBTB7B,GATA4,ZNF697,HNF4G,TFAP4,ZBED4,ZNF264,USF2,PAXIP1,FOXP4,ZNF121,GATA2,ZNF501,RXRA,EP300,ZNF503,THRB,MED1,ZNF143,ZNF217,ZNF652,SP1,GMEB1,KDM1A,NFYC,HNF4A,NR2F2,SMAD4,NR2F6,PHF8,SP5,SMAD1,NR2C2,NR2C1,SOX6,P…
rs6087990	chr20	31349908	31349247	31350000	BRD4,BRD3,HDAC2,FOXA1,BCOR,PHIP,TRIM22,CTCF,KDM1A,ZNF24,ZNF664,ZEB1,FOXA1,SUZ12,FOXA2,ESR1,SREBF2,CHD1,ZEB2,SPI1,NR4A1,IRF1,TCF12,BRD3,GRHL2,TAF1,ARID1A,TBP,HNRNPH1,NCOA2,CBFB,XRCC5,USF2,TERF2,SIRT6,HDGF,CC2D1A,ZNF467,ZNF398,TCF3,PGR,TAF3,ZHX1,CLOCK,DRAP1,SAP30,MIER1,DMAP1,MYC,ZNF3,HMGXB4,FLI1,YY1,POU2F1,SMARCE1,U2AF2,MEIS2,CCAR2,ZFP91,PRDM14,YY2,ZFP42,KLF13,SUZ12,SMAD1,SMC3,TBL1X,MLLT1,ZNF366,SI…
rs11150589	chr16	30482494	30482202	30482803	CDK7,ZNF22,BRD4,ZNF384,HDAC2,TAF1,ZNF687,YY1,ZNF362,ZNF18,MYC,DRAP1,RAD21,ZNF592,ETS1,TAL1,TBX21,CTCF,TRIM22,RUNX1,AFF4,POU2F2,ERG,NOTCH1,MTA3,PML,BCL11B,STAT5B,FLI1,NFATC1,RBPJ,MYB,NIPBL,TCF7,NFATC2,SPI1,MAX,BCOR,CREBBP,BCL6,CDK9,SMARCA4,NCOR2,GATA3,KMT2A,RUNX2,STAT3,STAT2,CD74,MAF,TARDBP,IKZF2,SPIB,MTA2,TERF1,RAD51,ZNF341,ARNT,ZNF207,BMI1,ARID3A,RELA,MED1,NFATC3,ZNF597,TP53,BHLHE40,FOS,RXRA,SMA…
rs12598978	chr16	30482540	30482202	30482803	CDK7,ZNF22,BRD4,ZNF384,HDAC2,TAF1,ZNF687,YY1,ZNF362,ZNF18,MYC,DRAP1,RAD21,ZNF592,ETS1,TAL1,TBX21,CTCF,TRIM22,RUNX1,AFF4,POU2F2,ERG,NOTCH1,MTA3,PML,BCL11B,STAT5B,FLI1,NFATC1,RBPJ,MYB,NIPBL,TCF7,NFATC2,SPI1,MAX,BCOR,CREBBP,BCL6,CDK9,SMARCA4,NCOR2,GATA3,KMT2A,RUNX2,STAT3,STAT2,CD74,MAF,TARDBP,IKZF2,SPIB,MTA2,TERF1,RAD51,ZNF341,ARNT,ZNF207,BMI1,ARID3A,RELA,MED1,NFATC3,ZNF597,TP53,BHLHE40,FOS,RXRA,SMA…
rs4656958	chr1	160856964	160856806	160857208	BRD2,CHD1,ETS1,SPI1,RUNX1,ERG,SMARCA4
rs6451494	chr5	40411291	40410986	40411382	BRD4,CHD4,NRF1,CREBBP,BRD3,AR,BRD2,SUPT5H,SMARCC1,TP53,SREBP2,FOXL2,SETDB1,FOXA2,MLLT1,MAF,FOXF1,STAG2,TP63,TP73,ZMYND8,LYL1,CEBPA,CEBPB,NUTM1,SMAD3,NFE2,FOXA1,TBX21,MYC,NCOR2,HLF,NELFE,SIN3A,BRD9,TAL1,MYB,KMT2A,JMJD1C,REST,JUN,JUNB,RELA,KMT2B,RAD21,MRTFA,RUNX1,STAT1,SMC3,NR4A1,MAX,STAT3,HDAC3,ETV1,SMC1,FLI1,EP300,IKZF1,TRIM24,MED1,SPI1,SMARCA2,ETS1,KDM5B,ERG,ELF3,ETV6,ELF1,SOX8,NFKB1,UBN1,HSF1,M…
rs6883964	chr5	40411910	40411878	40412060	HDAC2,CREBBP,EP300
rs6888952	chr5	40412466	40412255	40412866	BRD4,HIF1A,ARNTL
rs11742570	chr5	40410584	40410158	40410985	BRD3,HDAC1,MED1,INTS11,CEBPA,CEBPB,SKI,JMJD1C,STAT1,NFE2,RAD21,ZNF143,EP300,SPI1,GABPA,CRY1,PPARG,AFF1,CTCF,MED1,ELF3,CDK8,TBX21,RUNX1T1,CREBBP,CREB1,AR,FOSL1,ETS1,TAL1,SPIB,PAX5,FOXP1,RUVBL2,CDK9,KMT2A,RUNX1,HIF1A,CASZ1,AFF4,SREBP2,HDAC2,RUNX2,NOTCH1,STAT3,MYC,MITF,TCF3,LMO2,IKZF1,PGR,TCF7L2,MLLT1,FLI1,KDM1A,STAT1,FOXO1-PAX3,MYB,TP53,MYOD1,RBPJ,MYF5,MYOG,NFKBIZ,BCL6,CRY2,GABPA,JUN,HDAC3,ARNTL,FO…
rs6890268	chr5	40406050	40406037	40406537	CTCF,LDB1,KMT2A,CDK8,MAF,TBX21,SMC3,MED1,GATA3,GATA2,RAD21,STAT1,SRF,AR,STAT3,RELA,NFKB1,AFF4,NFKB2,IRF1,RELB,CEBPB,SREBP2
rs6871591	chr5	40406130	40406037	40406537	CTCF,LDB1,KMT2A,CDK8,MAF,TBX21,SMC3,MED1,GATA3,GATA2,RAD21,STAT1,SRF,AR,STAT3,RELA,NFKB1,AFF4,NFKB2,IRF1,RELB,CEBPB,SREBP2
rs1445004	chr5	40414419	40414363	40414803	AR,ZIM3,HOXB8
rs1992660	chr5	40415067	40415054	40415395	BRD4,E2F1,GATA3,GRHL2,HOXB13,ARNTL,CREB5,NKX2-1,CTCF,TCF7L2,ESR1,PDX1,FOXA1,AR,STAT3,HDAC2,CREB1,NANOG,MYCN,NKX3-1,PGR,ZNF143,TRPS1,FOXA2,STAG1,GABPA,TFAP4
rs6451493	chr5	40410935	40410158	40410985	BRD3,HDAC1,MED1,INTS11,CEBPA,CEBPB,SKI,JMJD1C,STAT1,NFE2,RAD21,ZNF143,EP300,SPI1,GABPA,CRY1,PPARG,AFF1,CTCF,MED1,ELF3,CDK8,TBX21,RUNX1T1,CREBBP,CREB1,AR,FOSL1,ETS1,TAL1,SPIB,PAX5,FOXP1,RUVBL2,CDK9,KMT2A,RUNX1,HIF1A,CASZ1,AFF4,SREBP2,HDAC2,RUNX2,NOTCH1,STAT3,MYC,MITF,TCF3,LMO2,IKZF1,PGR,TCF7L2,MLLT1,FLI1,KDM1A,STAT1,FOXO1-PAX3,MYB,TP53,MYOD1,RBPJ,MYF5,MYOG,NFKBIZ,BCL6,CRY2,GABPA,JUN,HDAC3,ARNTL,FO…
rs16940202	chr16	86014241	86014126	86014435	BRD4,EZH2,SUZ12,KAT7,TFAP2C,FOXA1,ZNF143,PGR
rs907611	chr11	1874072	1873882	1874595	ZFX,PLAG1,RAD51,USF2,MITF,USF1,SREBP2,EZH2,MAX,ZNF687,SMARCA5,ASH2L,INTS13,REL,YY1,MYC,ZMYM3,HCFC1,CEBPA,KDM1A,LDB1,BCL11A,E2F8,LMO1,FLI1,ZNF384,ZBTB16,JMJD1C,E4F1,CEBPB,CIITA,GABPA,GATA2,MAX,ARID3A,NUTM1,NBN,KMT2B,CREBBP,NCOR2,PKNOX1,MYB,CBFB,LYL1,TP73,RUNX1,MXI1,REST,RBPJ,TERF1,MED1,RNF2,AFF4,TAL1,SKI,FOXP1,TBX21,PML,EVI1,SKIL,BCL11B,RUNX1-RUNX1T1,TCF7,STAG2,BCL3,SMC3,MTA3,ATF2,FOXM1,MLLT1,NIPB…
rs2155219	chr11	76299194	76298837	76299293	CHD4,AR,CEBPA,RELA,FOXA2,ELF3,JUN,BHLHE40,FOXA1,SMARCA4,FOS,EP300,NFKB1,CEBPD,STAT3,GATA4,JUNB,CEBPB,SMAD2-3,BACH2,FOXL2,ARID1A,TP53,KLF4,KLF6,SMAD4,HNF1B,ZNF148,FOS,MEIS1
rs34414754	chr1	22697212	22697095	22697599	EZH2,SRSF3,ZNF550,ZNF623,KDM1A,RBM25,HDAC2,TP63
rs6017342	chr20	43065028	43064874	43065182	ZNF883,AR,ZNF407,ARNTL,CDKN1B,HNRNPH1,ZNF274,ESR1,NFATC3,MED1
rs913678	chr20	48955424	48955366	48955914	EVI1,EZH2,CEBPA,NFE2,HOXA9,JMJD1C,MYB,ARID1A,MED,ZMIZ1,ERG,CDK8,SKI,KMT2B,NCOR1,NCOR2,RNF2,EBF1,LDB1,SKIL,BCOR,SPI1,BCL6,RAD21,HDAC3,HNRNPLL,MLLT1,NR4A1,TCF3-PBX1,PCBP2,ETS1,ELF3,LMO2,EP300,PBX1,POU2F2,TARDBP,HDAC2,LYL1,CEBPB,FLI1,RELB,GFI1B,TAL1,PKNOX1,CREBBP,NOTCH1,FOXP1,MEF2B,ZNF217,IKZF1,IKZF3,RBPJ,CDK7,RCOR1,MYNN,KDM1A,IKZF2,LMO1,RUNX1,MEF2A,STAT5A,KLF4,ARID5B,MAX,MTA3,TCF3,NFATC3,CHD4,FOXM1…
rs12568930	chr1	22702231	22701998	22702666	IRF2,SMARCA4,FOS,HDAC1,NFE2L2,KDM1A,CTBP1,HDAC2,IKZF1,STAT3,CBFA2T3,ESR1,EZH2,MAZ,BRD4,SUZ12,SIRT6,TAF7,REST,CDKN1B,TP63,CBX2,LMO2
rs2836878	chr21	40465534	40465484	40465806	FOS,PGR,AR,CBFA2T2,ERG,HEXIM1,BRD3,ESR1,RELA,TP63,ZNF891
rs4817986	chr21	40465512	40465484	40465806	FOS,PGR,AR,CBFA2T2,ERG,HEXIM1,BRD3,ESR1,RELA,TP63,ZNF891
rs4817987	chr21	40465901	40465807	40466700	KMT2A,CBX8,FOS,ZFX,BRD3,TAF1,MED1,KAT7,STAG2,CBX2,CDK8,PHIP,BACH2,PRPF4,RUNX1T1,CEBPA,BRD3,ZNF205,BRD4,KDM1A,NFE2,ZFX,MYB,VDR,CEBPB,SMC1,MED12,KMT2B,KMT2A,CTCF,RUNX1,FLI1,IRF1,MLLT1,CDK9,STAT1,EGR1,ERG,LMO2,MEF2A,REST,CREBBP,SUZ12,NCOA2,RNF2,HOXB13,RAD21,ETS1,SMARCA4,STAT5A,MEIS1,TRIM24,FOS,JMJD1C,CDK8,IKZF1,IRF8,RXR,SPI1,IRF4,MED12,STAT3,AR,IKZF2,STAG1,SREBP2,RELA,ATF3,ESR1,SPIB,SOX6,SMC1A,JUN,M…
rs2310173	chr2	102663628	102663212	102663747	MAFK,SS18,ETS1,MAFG,PRDM10,SP140L,SMAD3,EZH2,PPARG,MAX,EGR1,DRAP1,NFYC,ZNF792,ZNF19
rs72703046	chr5	580129	579744	580232	PARP1,FOXO1,EZH2,PLAG1,GATA2,JUN,AGO1,ZNF263,ZNF479,BRD4,BRD1,NELFE,RUNX1,RELA,EZH2,ESR1,ZBTB1,TEAD4,NFIB,SUZ12,PTBP1,AR
rs11955068	chr5	582324	582274	582622	ZNF512B,EZH2
rs56410216	chr5	583216	582939	583668	SUZ12,HDGF,FOXA1,BRD4,ESR1,RUNX1,ZNF565,TRIM25,SS18-SSX,EZH2,TCF7,ZBTB48,ZFP57,TP63,ZNF217,AATF,MLLT1,TFAP2C,SMARCB1,JUN,ZNF512B,RORC,ZNF444,RELA
rs72703058	chr5	584519	584373	584698	THAP11,EGR1
rs4957048	chr5	583442	582939	583668	SUZ12,HDGF,FOXA1,BRD4,ESR1,RUNX1,ZNF565,TRIM25,SS18-SSX,EZH2,TCF7,ZBTB48,ZFP57,TP63,ZNF217,AATF,MLLT1,TFAP2C,SMARCB1,JUN,ZNF512B,RORC,ZNF444,RELA
rs11676348	chr2	219010146	219009798	219010486	SMAD3,MLX,FOXF1,GABPA,CTCF,FOXK1,FOXJ3,ESR1,JUN,CEBPA,PHF5A,TFE3,FOXA1,AR,BRD2,PRDM10,BRCA1,CEBPB,RAD21,PHF21A,FOS,KLF6,ZNF823,FOXP1,ZGPAT,SOX6,ZHX2,ZNF175,NFKB1,ZBTB21,STAT3,HBP1,EZH2,PAXIP1,JUND,LCORL,ELF1,DRAP1,THRB,TBL1XR1,EGR1,HNF1B,SMC3,ZNF217,NFIA,EP300,NFIB,KMT2A,NFIC,YY1,MYC,HNF4G,NCAPH2,HNF4A,ZNF384,MYOD1,ZFP36,ZNF501,BRD4,HDAC2,ZNF534,BRD3
rs7809799	chr7	98760504	98759769	98760973	LMO2,ZNF121,ZNF579,CREBBP,TFAP4,BHLHE40,NR2F2,RCOR1,CTCF,ZNF2,NCOA3,RNF2,SOX8,ZNF18,EHMT2,MBD3,NR2C2,NCOA2,ZNF609,SP5,ZNF143,TBX3,SMAD1,ZEB2,PRKDC,ZNF189,VDR,CCAR2,GMEB1,ZNF24,APC,SMAD4,ZBTB33,NRIP1,ZNF598,RUVBL2,SP7,FOXK2,GABPA,CEBPA,ZNF501,THRB,ZNF629,ZHX1,ZSCAN5C,RUNX1,ZNF503,NR2F6,SMC3,MED1,RBPJ,CDX2,CEBPB,SIX5,ZNF175,SS18,NFKBIZ,HNF4A,PRDM10,ZBTB21,ELF1,RFX5,MYC,MAX,FOXL2,ATF3,CBX3,MGA,EBF1,…
rs6426833	chr1	20171860	20171466	20172061	BCL6B,CBX2,PGR,MED12,KLF4,POU5F1,SMARCA4,CEBPB,SIX2,MAFG,MAFF,NR2F2,MAFK,ESR1,MAFB,MTA2,SMAD5,BRD4,CHD4,HDAC2
rs10737481	chr1	20171514	20171466	20172061	BCL6B,CBX2,PGR,MED12,KLF4,POU5F1,SMARCA4,CEBPB,SIX2,MAFG,MAFF,NR2F2,MAFK,ESR1,MAFB,MTA2,SMAD5,BRD4,CHD4,HDAC2
rs17085007	chr13	27531267	27531229	27531490	NR2F1,IKZF1,HNF1A,NR2F6,SMARCC1,NR4A1,NBN,ZGPAT,KMT2B,MED1,PRPF4,SPI1,REST,TP53,RUNX1,BRD3,NCOR1
rs4380874	chr7	107480315	107480128	107480712	EZH2,ZKSCAN1,ZMYM3,RBM25,ZNF512B,BCOR,ZBTB33,MAX
rs2413583	chr22	39659773	39659555	39659998	ZFP91,ZNF629,ZMYM3,RBM25,RCOR1,ZNF3,ARID3A,ONECUT1,MEF2A,KDM1A,DUX4
rs17694108	chr19	33731551	33731147	33731807	FOXA1,CBX2,CBX4,PTBP1,ASCL1,TP63,DNMT3B,ZNF883,MYOD1,TP63,BRD4,CTCF,KAT2B,ESR1,KMT2A,RBPJ,KDM5B,ZBTB7A,SMC1,ZBTB48,GLIS2,NFKB1,TRIM28,GRHL2,ZNF891,MAF1,MTA1,HIVEP1,PHF8,ZBTB7B,ZNF572,HLF,SS18,OGG1,HNF4A,POU5F1,NOTCH1,MNX1,CBX2,RBM39,ZNF737,ZNF697,NELFE,SPI1,SREBF2
rs9297145	chr7	98759117	98758690	98759120	DUX4,ELF1,SPI1
rs559928	chr11	64150370	64149922	64150617	GATA2,ZNF366,PTBP1,ZNF263,EZH2,MTA2,KMT2D,DPF2,SOX6,HDAC1,SMARCA4,GATA1,GATA4,GATA6,EGR1,KDM1A,FOS,ARID1B,ID3,NFE2,CREM,JUNB,JUN,ZNF283,JUND,ATF3,FOSL1,SMARCE1,HDAC2,ZNF189,CHD1,AR,KMT2A
rs4243971	chr20	30849517	30849286	30849863	REPIN1,PCBP2,BCL6,TFAP4,MCRS1,TBL1XR1,RXRA,ZNF217,SKI,TAL1
