# Supplementary material for: Decoding non-coding SNPs: systems genomics modelling dissects the heterogeneity of IBD
Source: Mol Syst Biol. 2025 Nov 26;22(2):259–80. doi: 10.1038/s44320-025-00169-3 (PMC12864814; doi:10.1038/s44320-025-00169-3)
Supplement: Supplementary file 8 — Dataset EV6 [file 44320_2025_169_MOESM8_ESM.xlsx]

## Sheet: Cover Sheet
Dataset EV6: Differentially expressed genes in transcriptomic validation studies
Name of each sheet is according to the GEO ID, the tissue, type of disease comparison.
UC: ulcerative colitis
CD: Crohn's disease
inf: samples from inflamed tissues
uninf: tissue from non-inflamed tissue

## Sheet: GSE75214_ileum_uninfCD_vs_C
ID	adj.P.Val	P.Value	t	B	logFC	Gene.symbol	Gene.title
7939897	2.59769e-09	7.81213e-14	-9.06884	20.481	-2.51971	LOC101060256	tripartite motif-containing protein 51-like
7948058	3.359e-09	3.20767e-13	-8.75305	19.1898	-4.2944	FOLH1B///FOLH1	folate hydrolase 1B///folate hydrolase (prostate-specific membrane antigen) 1
8102328	3.359e-09	3.82248e-13	-8.71386	19.0293	-2.01342	CFI	complement factor I
7942998	3.359e-09	4.04066e-13	-8.70146	18.9785	-4.30858	FOLH1B///FOLH1	folate hydrolase 1B///folate hydrolase (prostate-specific membrane antigen) 1
8127370	9.60034e-07	1.44357e-10	7.38338	13.5757	0.891042	KHDRBS2	KH RNA binding domain containing, signal transduction associated 2
8134821	2.71925e-06	4.90663e-10	7.10604	12.4471	0.382739	MEPCE	methylphosphate capping enzyme
8010915	3.40954e-06	7.17755e-10	7.01944	12.096	1.34218	FAM101B	family with sequence similarity 101 member B
8121225	4.29518e-06	1.03336e-09	6.93627	11.7596	0.668068	GRIK2	glutamate ionotropic receptor kainate type subunit 2
8160914	5.6806e-06	1.53751e-09	-6.84537	11.3927	-0.46628	VCP	valosin containing protein
8131927	6.64563e-06	1.99857e-09	6.78523	11.1504	1.38134	MPP6	membrane palmitoylated protein 6
8109612	7.99807e-06	2.77337e-09	6.70994	10.8478	0.50698	ADRA1B	adrenoceptor alpha 1B
8160823	7.99807e-06	3.05286e-09	6.68784	10.7591	1.64353	CNTFR	ciliary neurotrophic factor receptor
7965156	7.99807e-06	3.12688e-09	6.68232	10.737	1.46052	LIN7A	lin-7 homolog A, crumbs cell polarity complex component
8158167	1.07166e-05	4.51199e-09	-6.59773	10.3982	-2.77807	LCN2	lipocalin 2
8112592	1.40281e-05	6.32808e-09	6.51947	10.0857	0.655956	FOXD1	forkhead box D1
8071823	1.93763e-05	9.32338e-09	-6.42952	9.72763	-0.343977	CABIN1	calcineurin binding protein 1
7984524	4.44822e-05	2.27414e-08	6.22123	8.90369	1.93617	PAQR5	progestin and adipoQ receptor family member 5
8180361	4.61736e-05	2.49947e-08	6.19905	8.81639	1.02826	BMP8B	bone morphogenetic protein 8b
7983393	4.67091e-05	2.66893e-08	-6.18363	8.75577	-1.19804	SORD	sorbitol dehydrogenase
7938592	5.05528e-05	3.04059e-08	-6.15295	8.6353	-0.500454	FAR1	fatty acyl-CoA reductase 1
7928770	5.07238e-05	3.20342e-08	6.14067	8.5871	2.16961	CDHR1	cadherin related family member 1
7955055	5.3387e-05	3.53216e-08	6.11764	8.49683	0.378291	SLC48A1	solute carrier family 48 member 1
8117128	9.19639e-05	6.36103e-08	-5.97838	7.95329	-0.610638	E2F3	E2F transcription factor 3
8111932	0.000113281	8.22511e-08	-5.91721	7.71587	-1.74108	CCL28	C-C motif chemokine ligand 28
7946401	0.000113281	8.51684e-08	-5.9089	7.68367	-0.5551	ST5	suppression of tumorigenicity 5
8005064	0.00012093	9.69784e-08	-5.8779	7.56371	-0.95973	ARHGAP44	Rho GTPase activating protein 44
8100615	0.00012093	9.81928e-08	-5.87493	7.55222	-0.569587	UBA6	ubiquitin like modifier activating enzyme 6
8047403	0.000134342	1.13124e-07	-5.84107	7.42147	-0.985489	CASP10	caspase 10
7972016	0.000149916	1.3573e-07	5.79739	7.2532	1.79446
7995803	0.000149916	1.38478e-07	5.79258	7.23469	1.21102	MT1JP	metallothionein 1J, pseudogene
8136045	0.000149916	1.39763e-07	5.79036	7.22616	0.525567	IRF5	interferon regulatory factor 5
7894737	0.000192944	1.85831e-07	-5.7218	6.96307	-0.50754
8152506	0.000192944	1.91482e-07	-5.71457	6.93541	-0.705525	SAMD12	sterile alpha motif domain containing 12
8162194	0.000197421	2.01861e-07	5.70183	6.88667	0.738028	CDK20	cyclin dependent kinase 20
8014264	0.000214032	2.28558e-07	5.67181	6.77198	0.4604	PEX12	peroxisomal biogenesis factor 12
8081386	0.000214032	2.31719e-07	-5.66849	6.7593	-1.02469	NFKBIZ	NFKB inhibitor zeta
7988350	0.000244101	2.71615e-07	-5.63	6.61265	-3.61042	DUOX2	dual oxidase 2
8005399	0.000255176	2.91612e-07	5.61275	6.54707	0.257457	ALKBH5	alkB homolog 5, RNA demethylase
8009666	0.000265195	3.1584e-07	5.59336	6.4734	0.453982	RAB37	RAB37, member RAS oncogene family
7946228	0.000265195	3.24199e-07	5.587	6.44928	0.472695	TPP1	tripeptidyl peptidase 1
7995829	0.000265195	3.26987e-07	5.58492	6.44138	1.73057	MT1H	metallothionein 1H
7995787	0.000283586	3.60774e-07	5.56098	6.35063	2.35306	MT1M	metallothionein 1M
8142585	0.000283586	3.68275e-07	-5.55596	6.33163	-0.501034	CADPS2	calcium dependent secretion activator 2
8145889	0.000283586	3.7525e-07	-5.55139	6.31432	-0.414497	EIF4EBP1	eukaryotic translation initiation factor 4E binding protein 1
8178095	0.000290014	4.01198e-07	-5.53507	6.25261	-1.13061	C2	complement component 2
8179331	0.000290014	4.01198e-07	-5.53507	6.25261	-1.13061	C2	complement component 2
8118324	0.000331841	4.6904e-07	-5.49688	6.10845	-1.11051	C2	complement component 2
7995820	0.000339247	4.8971e-07	5.48632	6.06866	1.03973	MT1B	metallothionein 1B
8047487	0.000376091	5.54206e-07	5.45597	5.95451	0.813406	FZD7	frizzled class receptor 7
8169473	0.000388486	5.96315e-07	-5.43798	5.88695	-0.968418	PLS3	plastin 3
8165345	0.000388486	5.96843e-07	5.43777	5.88614	0.57962	ABCA2	ATP binding cassette subfamily A member 2
8126474	0.000388486	6.0752e-07	5.43341	5.86978	0.453638	MEA1	male-enhanced antigen 1
8091446	0.000401323	6.39664e-07	5.42072	5.82222	1.317	PFN2	profilin 2
8145227	0.000421614	6.84686e-07	5.40397	5.75948	1.02718	RHOBTB2	Rho related BTB domain containing 2
8055249	0.000428545	7.0883e-07	5.39543	5.72752	0.332588	FAM168B	family with sequence similarity 168 member B
8126312	0.000436757	7.35546e-07	5.3863	5.6934	0.353896	TFEB	transcription factor EB
7995813	0.000437811	7.69473e-07	5.37517	5.65181	0.919932	MT1DP	metallothionein 1D, pseudogene
8013536	0.000437811	7.69601e-07	-5.37513	5.65166	-2.26166	NOS2	nitric oxide synthase 2
7964413	0.000437811	7.76821e-07	5.37282	5.64305	0.330111	R3HDM2	R3H domain containing 2
8148467	0.000440173	7.94249e-07	5.36734	5.62259	0.379674	CHRAC1	chromatin accessibility complex 1
7893074	0.00049821	9.13954e-07	-5.33261	5.49314	-0.59006
8076137	0.000509349	9.49706e-07	5.3231	5.45776	0.388662	SUN2	Sad1 and UNC84 domain containing 2
8085145	0.000516324	9.78239e-07	-5.31575	5.43047	-0.628047	RAD18	RAD18, E3 ubiquitin protein ligase
8008885	0.000522691	1.00602e-06	-5.30881	5.40466	-1.2544	MIR21	microRNA 21
7950409	0.00052779	1.03171e-06	-5.30255	5.38141	-0.834934	KCNE3	potassium voltage-gated channel subfamily E regulatory subunit 3
8155062	0.000547014	1.08574e-06	5.28986	5.33436	0.300274	TESK1	testis-specific kinase 1
8141133	0.00054954	1.10728e-06	-5.28498	5.31625	-0.403591	SHFM1	split hand/foot malformation (ectrodactyly) type 1
8081001	0.000562514	1.15804e-06	5.27383	5.27493	0.658903	ROBO2	roundabout guidance receptor 2
7997662	0.000562514	1.16725e-06	-5.27186	5.26763	-0.39325	KIAA0513	KIAA0513
8129608	0.000567651	1.1989e-06	-5.2652	5.24298	-1.26899	TAAR3	trace amine associated receptor 3 (gene/pseudogene)
8065280	0.000567651	1.21205e-06	-5.26248	5.23292	-0.424952	RALGAPA2	Ral GTPase activating protein catalytic alpha subunit 2
8053337	0.000586797	1.27058e-06	-5.25072	5.18945	-0.742058	REG1CP	regenerating family member 1 gamma, pseudogene
7925413	0.000603272	1.3244e-06	5.24038	5.15122	0.742801	MT1HL1	metallothionein 1H-like 1
8163257	0.000662527	1.47441e-06	5.21357	5.05235	0.639121	LPAR1	lysophosphatidic acid receptor 1
7895578	0.000686954	1.54943e-06	-5.20115	5.00662	-0.503007
7920642	0.000721071	1.66573e-06	-5.18302	4.93994	-2.05974	MUC1	mucin 1, cell surface associated
8079746	0.000721071	1.66975e-06	5.18242	4.93772	0.395468	TCTA	T-cell leukemia translocation altered
7995834	0.000726338	1.70379e-06	5.17736	4.91913	0.756152	MT1IP	metallothionein 1I, pseudogene
8065469	0.00073974	1.75747e-06	5.16957	4.89056	0.55575	ABHD12	abhydrolase domain containing 12
8103524	0.000833668	2.00996e-06	5.13583	4.76691	0.419843	TMEM192	transmembrane protein 192
8095826	0.000833668	2.03384e-06	5.13286	4.75604	1.05609	FAM47E-STBD1///STBD1	FAM47E-STBD1 readthrough///starch binding domain 1
8010188	0.000833668	2.0736e-06	5.12798	4.73821	0.391028	TNRC6C	trinucleotide repeat containing 6C
8002878	0.000833668	2.08091e-06	5.1271	4.73497	0.432816	TMEM170A	transmembrane protein 170A
8176245	0.000837837	2.13032e-06	5.12119	4.71336	0.246981	F8A3///F8A2///F8A1	coagulation factor VIII-associated 3///coagulation factor VIII-associated 2///coagulation factor VIII-associated 1
8015914	0.000837837	2.14171e-06	5.11984	4.70845	0.397997	HDAC5	histone deacetylase 5
8150002	0.000870344	2.2512e-06	-5.10727	4.66253	-0.751082	FBXO16	F-box protein 16
8167603	0.000870344	2.297e-06	5.10219	4.64399	0.605145	CLCN5	chloride voltage-gated channel 5
7983661	0.000870344	2.30937e-06	5.10083	4.63905	1.14962
7920128	0.000870344	2.3295e-06	-5.09864	4.63105	-0.866878	S100A11	S100 calcium binding protein A11
8062571	0.000920797	2.49223e-06	-5.08158	4.56888	-0.542123	FAM83D	family with sequence similarity 83 member D
7995976	0.000925478	2.53274e-06	5.0775	4.55404	0.902546	CPNE2	copine 2
8128472	0.000927703	2.56672e-06	-5.07413	4.54177	-0.482775	ASCC3	activating signal cointegrator 1 complex subunit 3
8143684	0.000933764	2.62661e-06	-5.06829	4.52054	-0.67235	PDIA4	protein disulfide isomerase family A member 4
8142194	0.000933764	2.63965e-06	-5.06704	4.51598	-0.674333	LAMB1	laminin subunit beta 1
7895770	0.000984088	2.8331e-06	-5.04912	4.45088	-0.510793
8051075	0.000984088	2.84111e-06	5.0484	4.44828	0.237977	GTF3C2	general transcription factor IIIC subunit 2
8052925	0.00108811	3.17414e-06	5.02026	4.34627	0.345353	TEX261	testis expressed 261
7940046	0.00109598	3.25144e-06	5.01414	4.32413	0.307262	CLP1	cleavage and polyadenylation factor I subunit 1
7983616	0.00109598	3.26462e-06	-5.01311	4.32041	-0.430049	GALK2	galactokinase 2
7940904	0.00109598	3.29598e-06	5.01068	4.31161	0.353576	VEGFB	vascular endothelial growth factor B
8105828	0.00109881	3.35509e-06	-5.00615	4.29526	-0.852633	CCNB1	cyclin B1
7915926	0.00109881	3.37058e-06	-5.00498	4.29102	-0.741015	STIL	SCL/TAL1 interrupting locus
7985213	0.0011522	3.59376e-06	-4.98865	4.23203	-0.918911	CHRNA5	cholinergic receptor nicotinic alpha 5 subunit
7995838	0.0011522	3.60366e-06	4.98795	4.2295	1.38039	MT1X	metallothionein 1X
7920401	0.00118421	3.73938e-06	4.97852	4.19549	0.368515	SLC39A1	solute carrier family 39 member 1
8018251	0.00125375	3.99667e-06	4.96152	4.13428	0.694178	FADS6	fatty acid desaturase 6
7929334	0.00135002	4.34415e-06	-4.94019	4.0576	-0.912887	CEP55	centrosomal protein 55
7927889	0.00137281	4.45877e-06	-4.93352	4.03365	-0.355009	CCAR1	cell division cycle and apoptosis regulator 1
7979307	0.00137504	4.51102e-06	-4.93054	4.02294	-0.920081	DLGAP5	DLG associated protein 5
8080645	0.00137504	4.54872e-06	4.9284	4.01529	0.401813	APPL1	adaptor protein, phosphotyrosine interacting with PH domain and leucine zipper 1
8071951	0.00138494	4.68111e-06	4.92105	3.98891	0.514306
7985605	0.00138494	4.73827e-06	4.91793	3.97775	0.348886	ZNF592	zinc finger protein 592
7949545	0.00138494	4.80686e-06	4.91424	3.96453	0.315368	EIF1AD	eukaryotic translation initiation factor 1A domain containing
7986323	0.00138494	4.82659e-06	4.91319	3.96077	0.439077	LOC440311///GLTSCR2	glioma tumor suppressor candidate region gene 2 pseudogene///glioma tumor suppressor candidate region gene 2
8171029	0.00138494	4.85411e-06	4.91173	3.95554	0.247216	F8A3///F8A2///F8A1	coagulation factor VIII-associated 3///coagulation factor VIII-associated 2///coagulation factor VIII-associated 1
8018482	0.00138494	4.88885e-06	4.9099	3.94898	0.536529	WBP2	WW domain binding protein 2
8052689	0.00138494	4.91447e-06	4.90856	3.94418	0.54938	SPRED2	sprouty related EVH1 domain containing 2
8002020	0.00138494	4.91468e-06	4.90855	3.94414	0.694592	TPPP3	tubulin polymerization promoting protein family member 3
8087634	0.00142404	5.10392e-06	4.89884	3.9094	0.303253	TUSC2	tumor suppressor candidate 2
7893740	0.00142404	5.13907e-06	4.89708	3.90309	0.435736
7982326	0.00143258	5.23715e-06	4.89221	3.88571	0.233836	KLF13	Kruppel like factor 13
8112649	0.00143258	5.25606e-06	4.89129	3.8824	0.739111	FAM169A	family with sequence similarity 169 member A
7913727	0.00147706	5.47956e-06	4.88057	3.84412	0.645836	MYOM3	myomesin 3
7955217	0.00147706	5.50809e-06	-4.87923	3.83935	-0.420133	SPATS2	spermatogenesis associated serine rich 2
7956287	0.00148232	5.61459e-06	4.8743	3.82174	0.373481	NAB2	NGFI-A binding protein 2
7980051	0.00148232	5.61687e-06	4.87419	3.82137	0.288962	ELMSAN1	ELM2 and Myb/SANT domain containing 1
8053025	0.00148401	5.6679e-06	4.87186	3.81306	1.90422	NAT8	N-acetyltransferase 8 (putative)
8077323	0.0014859	5.72117e-06	4.86945	3.80446	0.863745	CNTN4	contactin 4
7923778	0.0014859	5.82281e-06	4.86491	3.78827	0.297514	ELK4	ELK4, ETS transcription factor
8009145	0.0014859	5.83064e-06	4.86457	3.78704	1.04307	KCNH6	potassium voltage-gated channel subfamily H member 6
7947248	0.0014859	5.85389e-06	-4.86354	3.78338	-0.843273	KIF18A	kinesin family member 18A
8037505	0.00152325	6.04684e-06	4.85517	3.75358	0.316043	TRAPPC6A	trafficking protein particle complex 6A
8068671	0.00156086	6.27176e-06	-4.84574	3.72002	-0.88862	BACE2	beta-site APP-cleaving enzyme 2
8056060	0.00156086	6.29e-06	-4.84499	3.71735	-0.389669	BAZ2B	bromodomain adjacent to zinc finger domain 2B
8170998	0.00156916	6.38875e-06	4.84096	3.70304	0.248912	F8A3///F8A2///F8A1	coagulation factor VIII-associated 3///coagulation factor VIII-associated 2///coagulation factor VIII-associated 1
8065136	0.00156916	6.41781e-06	-4.83979	3.69887	-0.419176	RRBP1	ribosome binding protein 1
7962895	0.00164413	6.77689e-06	-4.82571	3.64885	-0.548554	FKBP11	FK506 binding protein 11
8132318	0.00164413	6.82336e-06	-4.82394	3.64257	-0.91714	ANLN	anillin actin binding protein
7893033	0.00166148	6.94531e-06	-4.81935	3.62629	-1.01637
8085360	0.00172319	7.25508e-06	4.80804	3.58621	0.414439	TIMP4	TIMP metallopeptidase inhibitor 4
8016725	0.00175044	7.42247e-06	4.80212	3.56526	0.258077	ANKRD40	ankyrin repeat domain 40
8145611	0.0017791	7.62925e-06	-4.79499	3.54002	-0.555987	FZD3	frizzled class receptor 3
7920594	0.0017791	7.66687e-06	4.79371	3.5355	0.301821	PYGO2	pygopus family PHD finger 2
8062964	0.0017791	7.71411e-06	4.79212	3.52986	0.348679	SYS1-DBNDD2///SYS1	SYS1-DBNDD2 readthrough (NMD candidate)///Sys1 golgi trafficking protein
7977409	0.0017791	7.75801e-06	4.79064	3.52465	0.801941	CRIP1	cysteine rich protein 1
8059953	0.0017831	7.82907e-06	-4.78827	3.51627	-0.385702
7896569	0.00179071	7.93776e-06	-4.78469	3.50361	-0.783888
8115524	0.00179071	7.99396e-06	-4.78286	3.49713	-0.376687	CLINT1	clathrin interactor 1
8032392	0.00179071	8.02405e-06	4.78188	3.49368	0.462044	MKNK2	MAP kinase interacting serine/threonine kinase 2
7980891	0.00182927	8.25183e-06	-4.7746	3.46797	-0.676394	TC2N	tandem C2 domains, nuclear
8090988	0.00188042	8.53912e-06	-4.76569	3.43655	-0.765861	CEP70	centrosomal protein 70
8025506	0.00190339	8.70068e-06	4.76081	3.41934	0.279169	PIN1	peptidylprolyl cis/trans isomerase, NIMA-interacting 1
7904877	0.00193394	8.89848e-06	4.75495	3.3987	0.361353
8098263	0.00200873	9.37665e-06	-4.7413	3.35064	-0.442959	PALLD	palladin, cytoskeletal associated protein
8093993	0.00200873	9.45186e-06	4.73921	3.34331	0.270725	TADA2B	transcriptional adaptor 2B
8173551	0.00200873	9.50741e-06	-4.73768	3.33793	-0.71357	PHKA1	phosphorylase kinase regulatory subunit alpha 1
8022817	0.00200873	9.56201e-06	4.73619	3.33268	0.441974	KLHL14	kelch like family member 14
7945371	0.00200873	9.59687e-06	-4.73524	3.32934	-0.802044	IFITM3	interferon induced transmembrane protein 3
8032290	0.00200873	9.60506e-06	4.73501	3.32855	0.280717	TCF3	transcription factor 3
8171297	0.00207152	9.96759e-06	-4.72533	3.29454	-0.506438	MID1	midline 1
7902495	0.00209233	1.01307e-05	-4.72108	3.27965	-0.724749	NEXN	nexilin F-actin binding protein
7901192	0.00211729	1.03152e-05	-4.71636	3.26308	-0.457146	RAD54L	RAD54-like (S. cerevisiae)
8077635	0.0021903	1.08413e-05	4.70333	3.21743	0.359576	OGG1	8-oxoguanine DNA glycosylase
7895784	0.0021903	1.08778e-05	-4.70245	3.21435	-0.48828
8048468	0.0021903	1.09309e-05	4.70118	3.20988	0.33108	FAM134A///FAM134A	family with sequence similarity 134 member A///family with sequence similarity 134 member A
8031825	0.0021903	1.09344e-05	-4.70109	3.20959	-0.515004	ZNF587B///ZNF814	zinc finger protein 587B///zinc finger protein 814
8129804	0.00219241	1.10393e-05	-4.69859	3.20082	-0.470461	MAP3K5	mitogen-activated protein kinase kinase kinase 5
8013923	0.00219241	1.10768e-05	4.6977	3.19772	0.325029	GIT1	GIT ArfGAP 1
8048304	0.00221139	1.12391e-05	4.69388	3.18436	0.331526	CTDSP1	CTD small phosphatase 1
8170390	0.00228554	1.16848e-05	4.68368	3.14868	0.494196	IDS	iduronate 2-sulfatase
7894153	0.00233373	1.21043e-05	-4.67441	3.11632	-0.814058
7982712	0.00233373	1.21152e-05	-4.67417	3.1155	-0.584119	KNSTRN	kinetochore localized astrin/SPAG5 binding protein
8141535	0.00233373	1.21903e-05	4.67255	3.10983	0.32156	LRCH4	leucine rich repeats and calponin homology domain containing 4
7995825	0.00233373	1.22118e-05	4.67209	3.10821	1.13918	MT1F	metallothionein 1F
8091048	0.00234865	1.23606e-05	-4.6689	3.0971	-0.375014	COPB2	coatomer protein complex subunit beta 2
8062119	0.00235526	1.24662e-05	4.66666	3.0893	0.905374	MT1P3	metallothionein 1 pseudogene 3
8151512	0.00240549	1.28044e-05	4.65962	3.06475	0.711891	PAG1	phosphoprotein membrane anchor with glycosphingolipid microdomains 1
7893703	0.00245941	1.31654e-05	-4.6523	3.03925	-0.909906
8130837	0.00246117	1.32592e-05	4.65043	3.03274	0.761569	FRMD1	FERM domain containing 1
8111474	0.00246117	1.33228e-05	4.64916	3.02834	0.905805	AGXT2	alanine--glyoxylate aminotransferase 2
7894074	0.00247268	1.35991e-05	-4.64375	3.00952	-0.431232
7999233	0.00247268	1.36241e-05	4.64327	3.00784	0.302972	GLYR1	glyoxylate reductase 1 homolog
7938111	0.00247268	1.37015e-05	4.64177	3.00264	0.324035	TIMM10B	translocase of inner mitochondrial membrane 10 homolog B (yeast)
7900979	0.00247268	1.3734e-05	4.64115	3.00046	0.236781	RNF220	ring finger protein 220
7935588	0.00247268	1.37569e-05	4.64071	2.99894	0.277579	HPS1	HPS1, biogenesis of lysosomal organelles complex 3 subunit 1
8165947	0.00249076	1.39324e-05	4.63736	2.98731	0.495653	WWC3	WWC family member 3
8021169	0.00249666	1.40405e-05	-4.63532	2.98022	-0.652223	LIPG	lipase G, endothelial type
7960637	0.00261444	1.47815e-05	4.62174	2.93307	0.362664	LPAR5	lysophosphatidic acid receptor 5
8151824	0.00261735	1.48767e-05	-4.62004	2.92719	-0.51738	RAD54B	RAD54 homolog B (S. cerevisiae)
8077851	0.00261941	1.49672e-05	4.61844	2.92163	0.637822	HRH1	histamine receptor H1
7942489	0.0026317	1.51572e-05	4.6151	2.91006	0.908915	DNAJB13	DnaJ heat shock protein family (Hsp40) member B13
7915252	0.0026317	1.51957e-05	4.61443	2.90774	0.464242	BMP8B///BMP8B	bone morphogenetic protein 8b///bone morphogenetic protein 8b
7903507	0.0026934	1.56842e-05	-4.60606	2.87872	-0.474831	FAM102B	family with sequence similarity 102 member B
8062433	0.0026934	1.57165e-05	4.60551	2.87684	0.217953	RPRD1B	regulation of nuclear pre-mRNA domain containing 1B
8149986	0.0026934	1.58682e-05	4.60297	2.86804	0.364864	ZNF395	zinc finger protein 395
8128837	0.0026934	1.59282e-05	4.60197	2.86457	0.855245	METTL24	methyltransferase like 24
7941104	0.0026934	1.59674e-05	4.60132	2.86232	0.296149	ARL2-SNX15///ARL2	ARL2-SNX15 readthrough (NMD candidate)///ADP ribosylation factor like GTPase 2
8118682	0.0026934	1.60379e-05	4.60015	2.85828	0.434649	PHF1	PHD finger protein 1
8001531	0.00270056	1.62077e-05	4.59736	2.84863	1.21838	MT1G	metallothionein 1G
8130674	0.00270056	1.62866e-05	-4.59607	2.84418	-0.959292	PDE10A	phosphodiesterase 10A
8154574	0.00270056	1.63242e-05	-4.59546	2.84207	-0.413629	FOCAD	focadhesin
8012951	0.00270168	1.64122e-05	-4.59404	2.83714	-0.762854	CDRT1///FBXW10	CMT1A duplicated region transcript 1///F-box and WD repeat domain containing 10
7949674	0.00270696	1.65257e-05	4.59221	2.83082	0.263416	RBM4B	RNA binding motif protein 4B
7993148	0.00271978	1.66858e-05	-4.58965	2.82199	-0.434395	PMM2	phosphomannomutase 2
7927647	0.00275635	1.6993e-05	-4.58481	2.80527	-0.36341
7906235	0.00276094	1.71043e-05	4.58308	2.79928	0.364834	PRCC	papillary renal cell carcinoma (translocation-associated)
7942527	0.00280439	1.74578e-05	-4.57765	2.78053	-0.631442	POLD3	DNA polymerase delta 3, accessory subunit
8173164	0.00282426	1.76665e-05	-4.57449	2.76965	-0.822229
7895011	0.00285485	1.79437e-05	-4.57036	2.75538	-0.73235
8110882	0.00289305	1.82708e-05	4.56555	2.73883	0.311029	FLJ33360	FLJ33360 protein
7969374	0.00289599	1.83764e-05	-4.56402	2.73354	-0.506602	BORA	bora, aurora kinase A activator
7895935	0.00290184	1.85009e-05	-4.56222	2.72736	-1.02011
8095376	0.00292177	1.87158e-05	4.55915	2.71678	0.838387	MT2A	metallothionein 2A
8160435	0.00299047	1.92527e-05	-4.55162	2.69087	-0.525612	IFNE	interferon epsilon
7912937	0.00299047	1.93357e-05	4.55047	2.68693	1.50907	PADI2	peptidyl arginine deiminase 2
8004030	0.00300591	1.95259e-05	4.54787	2.67796	0.336778	RNF167	ring finger protein 167
7941927	0.00302441	1.97371e-05	4.545	2.66811	0.296641	AIP	aryl hydrocarbon receptor interacting protein
8150988	0.00303722	1.9912e-05	-4.54265	2.66002	-0.499168	ASPH	aspartate beta-hydroxylase
7904959	0.00313543	2.06502e-05	-4.53294	2.62668	-0.689619
8108080	0.00316438	2.09536e-05	4.52904	2.61332	0.442536	JADE2	jade family PHD finger 2
8171172	0.00316438	2.10311e-05	-4.52806	2.60994	-1.26823	MXRA5	matrix remodeling associated 5
8093171	0.00324254	2.17714e-05	4.51881	2.57826	0.746335	MELTF	melanotransferrin
8091972	0.00324254	2.18327e-05	-4.51806	2.57568	-0.898208	MECOM	MDS1 and EVI1 complex locus
8062016	0.00324254	2.18992e-05	4.51725	2.5729	0.218179	DYNLRB1	dynein light chain roadblock-type 1
7924987	0.00324254	2.19748e-05	4.51633	2.56974	1.0352	AGT	angiotensinogen
7894078	0.00324254	2.21027e-05	4.51477	2.56443	0.513169
7994655	0.00324254	2.21357e-05	4.51438	2.56306	0.256759	PAGR1	PAXIP1 associated glutamate rich protein 1
8000706	0.00331866	2.27551e-05	4.50699	2.53779	0.443487	CDIPT	CDP-diacylglycerol--inositol 3-phosphatidyltransferase
8175039	0.00336683	2.32441e-05	4.5013	2.51833	0.403642	ELF4	E74 like ETS transcription factor 4
7923189	0.00336683	2.34401e-05	-4.49905	2.51064	-0.628895	KIF14	kinesin family member 14
8174322	0.00336683	2.35348e-05	-4.49797	2.50695	-0.515845	MORC4	MORC family CW-type zinc finger 4
8034299	0.00336683	2.35484e-05	4.49781	2.50642	0.274965	ELOF1	elongation factor 1 homolog
7915787	0.00336683	2.35917e-05	-4.49732	2.50473	-0.803311	PIK3R3	phosphoinositide-3-kinase regulatory subunit 3
8109149	0.00337455	2.38341e-05	4.49458	2.49538	0.397054	PCYOX1L	prenylcysteine oxidase 1 like
8107985	0.00337455	2.38488e-05	-4.49442	2.49481	-0.433989	CCNI2	cyclin I family member 2
7894054	0.00338164	2.40006e-05	-4.49272	2.489	-1.21314
7900340	0.00340172	2.42454e-05	4.48999	2.47971	0.766679	BMP8A	bone morphogenetic protein 8a
7920515	0.00345354	2.47757e-05	4.48419	2.45991	0.19597	UBE2Q1	ubiquitin conjugating enzyme E2 Q1
8127743	0.00345354	2.49725e-05	-4.48207	2.45267	-0.470028	HMGN3	high mobility group nucleosomal binding domain 3
7942123	0.00345354	2.49846e-05	-4.48194	2.45222	-0.479606	CCND1	cyclin D1
7895478	0.00345354	2.50302e-05	4.48145	2.45055	0.324479
7977319	0.00345682	2.52475e-05	4.47913	2.44264	0.347913	PLD4	phospholipase D family member 4
8095362	0.00345682	2.54265e-05	4.47723	2.43618	0.807784	MT2A	metallothionein 2A
7910372	0.00345682	2.54711e-05	4.47676	2.43457	0.303075	RNF187	ring finger protein 187
7893933	0.00345682	2.56298e-05	-4.47509	2.42889	-0.443395
8136039	0.00345682	2.56637e-05	4.47473	2.42768	0.32996	ATP6V1F	ATPase H+ transporting V1 subunit F
8026548	0.00345682	2.56777e-05	4.47459	2.42718	0.365117	AP1M1	adaptor related protein complex 1 mu 1 subunit
8114425	0.00349523	2.60681e-05	-4.47053	2.41337	-0.452925	CDC25C	cell division cycle 25C
8154207	0.00350255	2.6228e-05	-4.46889	2.40777	-0.66848
7896444	0.00351432	2.64219e-05	-4.46691	2.40103	-0.749107
8015712	0.00354037	2.67242e-05	-4.46385	2.39062	-0.459715	COA3	cytochrome c oxidase assembly factor 3
7897685	0.00354672	2.68868e-05	4.46222	2.38507	0.301545	UBIAD1	UbiA prenyltransferase domain containing 1
8120838	0.00354672	2.69854e-05	-4.46123	2.38172	-0.862574	TTK	TTK protein kinase
8042953	0.00363964	2.78623e-05	4.45262	2.35246	0.312354	POLE4	DNA polymerase epsilon 4, accessory subunit
8145418	0.00363964	2.79406e-05	-4.45187	2.34989	-0.658997	CDCA2	cell division cycle associated 2
7935882	0.00363964	2.80208e-05	4.45109	2.34727	0.262293	FBXW4	F-box and WD repeat domain containing 4
8167749	0.00372668	2.8854e-05	-4.4432	2.32046	-0.377668	FAM156B///FAM156A	family with sequence similarity 156 member B///family with sequence similarity 156 member A
8066074	0.00372668	2.89151e-05	-4.44263	2.31853	-0.429369	DSN1	DSN1 homolog, MIS12 kinetochore complex component
8040576	0.00375054	2.9213e-05	-4.43986	2.30915	-0.438106
8065403	0.00377663	2.95298e-05	4.43695	2.29928	0.29089	CST3	cystatin C
8045889	0.00384033	3.02534e-05	-4.43042	2.27714	-0.356835	TANC1	tetratricopeptide repeat, ankyrin repeat and coiled-coil containing 1
8106418	0.00384033	3.03116e-05	4.4299	2.27538	0.240603	CRHBP	corticotropin releasing hormone binding protein
8163618	0.00384033	3.03743e-05	4.42934	2.27349	0.795522	TNFSF15	tumor necrosis factor superfamily member 15
8008598	0.00384198	3.05029e-05	-4.4282	2.26962	-0.403947	PCTP	phosphatidylcholine transfer protein
8168875	0.00385527	3.07244e-05	-4.42624	2.26301	-0.34451	ARMCX3	armadillo repeat containing, X-linked 3
7958130	0.00386132	3.08887e-05	-4.4248	2.25813	-0.434537	HSP90B1	heat shock protein 90 beta family member 1
8027429	0.00391147	3.14075e-05	4.4203	2.24289	0.35997
7895602	0.00392059	3.15987e-05	-4.41866	2.23734	-0.399668
7915170	0.00397207	3.2133e-05	-4.41412	2.22201	-0.282236	GJA9-MYCBP///MYCBP	GJA9-MYCBP readthrough///MYC binding protein
7971866	0.00397365	3.22653e-05	-4.41301	2.21825	-0.554446	DIAPH3	diaphanous related formin 3
8125500	0.00399444	3.27945e-05	-4.40861	2.20337	-0.399495	PSMB8	proteasome subunit beta 8
8178855	0.00399444	3.27945e-05	-4.40861	2.20337	-0.399495	PSMB8	proteasome subunit beta 8
8180049	0.00399444	3.27945e-05	-4.40861	2.20337	-0.399495	PSMB8	proteasome subunit beta 8
8035445	0.00400956	3.30392e-05	4.4066	2.19658	0.426131	JUND	JunD proto-oncogene, AP-1 transcription factor subunit
8168472	0.00408855	3.3813e-05	-4.40032	2.17541	-0.385818	ATP7A	ATPase copper transporting alpha
8001133	0.00424101	3.52014e-05	-4.38941	2.13862	-0.604787	SHCBP1	SHC binding and spindle associated 1
8048257	0.00436881	3.63936e-05	4.38037	2.10817	0.392911	PNKD	paroxysmal nonkinesigenic dyskinesia
7904421	0.00440304	3.68923e-05	4.37667	2.09573	1.70454	HSD3B1	hydroxy-delta-5-steroid dehydrogenase, 3 beta- and steroid delta-isomerase 1
8060675	0.00440304	3.69697e-05	-4.3761	2.09381	-0.716257	CDC25B	cell division cycle 25B
8037309	0.00440304	3.7076e-05	4.37532	2.09119	0.314019	PHLDB3	pleckstrin homology like domain family B member 3
8102076	0.00442241	3.73962e-05	-4.37298	2.08333	-0.737828	CENPE	centromere protein E
8084607	0.00442241	3.75051e-05	4.37219	2.08067	0.406857	SENP2	SUMO1/sentrin/SMT3 specific peptidase 2
8069795	0.00453357	3.85842e-05	4.36448	2.05475	1.09463	CLDN8	claudin 8
8100328	0.00456379	3.89786e-05	-4.36171	2.04545	-0.29545	USP46	ubiquitin specific peptidase 46
7928189	0.00457024	3.91711e-05	4.36037	2.04095	0.555616	UNC5B	unc-5 netrin receptor B
8163839	0.00468461	4.03945e-05	-4.35199	2.01285	-1.37826	C5	complement component 5
8046564	0.00468461	4.04332e-05	4.35173	2.01197	0.367666	HOXD1	homeobox D1
7986132	0.004687	4.05947e-05	4.35064	2.00833	0.262709	MAN2A2	mannosidase alpha class 2A member 2
7904314	0.00469789	4.08363e-05	-4.34902	2.00291	-0.37172	TTF2	transcription termination factor 2
7958828	0.00469789	4.10125e-05	-4.34785	1.99898	-0.515382	TRAFD1	TRAF-type zinc finger domain containing 1
8009755	0.00469789	4.12259e-05	4.34643	1.99423	0.331058	ARMC7	armadillo repeat containing 7
7954245	0.00469789	4.12542e-05	-4.34625	1.99361	-0.455491	PLEKHA5	pleckstrin homology domain containing A5
8162531	0.00470782	4.1483e-05	4.34474	1.98856	0.874649
7929550	0.00474253	4.20487e-05	-4.34104	1.97618	-0.260087	CCNJ	cyclin J
8030671	0.00474253	4.20741e-05	4.34088	1.97563	0.690868	SPIB	Spi-B transcription factor
8029182	0.00477194	4.24785e-05	4.33826	1.96689	0.257568	ZNF574	zinc finger protein 574
8131949	0.00478928	4.29614e-05	-4.33518	1.95656	-0.242701	CBX3	chromobox 3
7987572	0.00478928	4.29658e-05	-4.33515	1.95647	-0.524455
8105077	0.00478928	4.30649e-05	-4.33452	1.95436	-0.673334	CARD6	caspase recruitment domain family member 6
7897632	0.0048431	4.38512e-05	-4.32958	1.93784	-0.235146	APITD1-CORT///APITD1///CORT	APITD1-CORT readthrough///apoptosis-inducing, TAF9-like domain 1///cortistatin
7894512	0.0048431	4.39063e-05	4.32923	1.93669	0.434875
8038416	0.0048431	4.41196e-05	4.32791	1.93226	0.23927	IRF3	interferon regulatory factor 3
7928444	0.0048431	4.42211e-05	-4.32728	1.93016	-0.416643	VCL	vinculin
8143028	0.0048431	4.42771e-05	-4.32693	1.92901	-0.402118	CHCHD3	coiled-coil-helix-coiled-coil-helix domain containing 3
8141688	0.00485747	4.45545e-05	4.32523	1.9233	0.321381	PLOD3	procollagen-lysine,2-oxoglutarate 5-dioxygenase 3
8000910	0.00488988	4.49989e-05	4.32251	1.91424	0.25391	ZNF688	zinc finger protein 688
8072454	0.00514157	4.74697e-05	4.30788	1.86542	0.589218	RNF185	ring finger protein 185
8143663	0.00515384	4.77598e-05	-4.30621	1.85986	-0.461752	EZH2	enhancer of zeste 2 polycomb repressive complex 2 subunit
7921033	0.00515384	4.7893e-05	-4.30544	1.85732	-0.628697	IQGAP3	IQ motif containing GTPase activating protein 3
8036636	0.00518056	4.82971e-05	4.30314	1.84965	0.259094	SIRT2	sirtuin 2
7919940	0.0052033	4.86655e-05	4.30106	1.84271	0.216601	VPS72	vacuolar protein sorting 72 homolog
7995806	0.00521854	4.8965e-05	4.29937	1.83711	1.06949	MT1A	metallothionein 1A
7995421	0.00522819	4.92128e-05	-4.29799	1.8325	-0.205384	LONP2	lon peptidase 2, peroxisomal
8090490	0.00525621	4.97826e-05	-4.29483	1.82199	-0.306386	RPN1	ribophorin I
8132523	0.00525621	4.98069e-05	4.29469	1.82154	0.248538	UBE2D4	ubiquitin conjugating enzyme E2 D4 (putative)
7924712	0.00525621	4.99508e-05	-4.2939	1.81891	-0.466191	LIN9	lin-9 DREAM MuvB core complex component
8083656	0.00530365	5.0561e-05	4.29057	1.80782	0.397321	MFSD1	major facilitator superfamily domain containing 1
8168794	0.00535042	5.11679e-05	-4.28729	1.79693	-0.623252	CENPI	centromere protein I
8065798	0.00536711	5.18639e-05	4.28358	1.7846	0.323641	GGT7	gamma-glutamyltransferase 7
7946988	0.00536711	5.18979e-05	-4.2834	1.784	-0.773455	HPS5	HPS5, biogenesis of lysosomal organelles complex 2 subunit 2
8080466	0.00536711	5.20819e-05	4.28242	1.78077	0.382767	ITIH3	inter-alpha-trypsin inhibitor heavy chain 3
8135089	0.00536711	5.22038e-05	4.28178	1.77864	0.272117	ZNHIT1	zinc finger HIT-type containing 1
8012397	0.00536711	5.22809e-05	4.28138	1.77729	0.307674	BORCS6	BLOC-1 related complex subunit 6
7909708	0.00536711	5.23996e-05	-4.28075	1.77522	-0.726103	CENPF	centromere protein F
7894262	0.00536711	5.24574e-05	4.28045	1.77421	0.4081
8008588	0.00537777	5.27232e-05	4.27906	1.7696	0.536868	HLF	HLF, PAR bZIP transcription factor
7948879	0.00539872	5.32519e-05	-4.27631	1.76049	-0.574837
8026106	0.00539872	5.32533e-05	-4.27631	1.76047	-0.337501	CALR	calreticulin
7940561	0.00543139	5.37389e-05	-4.27381	1.75218	-0.36383	FEN1	flap structure-specific endonuclease 1
8136179	0.00547804	5.44238e-05	-4.27032	1.74062	-0.422685	KLHDC10///KLHDC10	kelch domain containing 10///kelch domain containing 10
8084732	0.00547804	5.45329e-05	-4.26977	1.7388	-0.396778	RTP4	receptor transporter protein 4
7941985	0.00547804	5.48848e-05	-4.268	1.73293	-0.351209	TCIRG1	T-cell immune regulator 1, ATPase H+ transporting V0 subunit a3
8139021	0.00547804	5.49284e-05	-4.26778	1.7322	-0.446336	KIAA0895	KIAA0895
8124088	0.00547804	5.50242e-05	-4.2673	1.73061	-0.409172	KIF13A	kinesin family member 13A
8012110	0.0055152	5.55633e-05	4.26462	1.72171	0.221263	GABARAP	GABA type A receptor-associated protein
8012212	0.0055466	5.60465e-05	4.26223	1.71381	0.347359	ZBTB4	zinc finger and BTB domain containing 4
7958844	0.00558654	5.66181e-05	-4.25943	1.70455	-0.219944
8158866	0.00561205	5.70537e-05	4.25732	1.69756	0.387094	POMT1	protein O-mannosyltransferase 1
7988537	0.00561205	5.73537e-05	-4.25587	1.69278	-0.414017	CEP152	centrosomal protein 152
7892572	0.00561205	5.74897e-05	-4.25522	1.69062	-0.707589
8013354	0.00561205	5.75517e-05	4.25492	1.68963	0.59454
8161017	0.00561533	5.77542e-05	4.25395	1.68643	0.65183	SIT1	signaling threshold regulating transmembrane adaptor 1
7960340	0.00563664	5.81429e-05	-4.2521	1.68031	-0.678653	FOXM1	forkhead box M1
7958031	0.0056977	5.89441e-05	-4.24833	1.66782	-0.647537	PARPBP	PARP1 binding protein
7957793	0.00570937	5.95164e-05	-4.24566	1.65901	-0.344506	ACTR6	ARP6 actin-related protein 6 homolog
7923503	0.00570937	5.95357e-05	4.24557	1.65871	0.314626	ADIPOR1	adiponectin receptor 1
7894211	0.00570937	5.96996e-05	-4.24481	1.6562	-0.499741
8067167	0.00570937	6.00637e-05	-4.24313	1.65066	-0.578341	AURKA	aurora kinase A
7901969	0.00570937	6.03376e-05	-4.24187	1.64651	-0.496203	ROR1	receptor tyrosine kinase like orphan receptor 1
8030539	0.00570937	6.04498e-05	4.24136	1.64481	0.310562	TBC1D17	TBC1 domain family member 17
8121861	0.00570937	6.0542e-05	-4.24094	1.64342	-0.457774	NCOA7	nuclear receptor coactivator 7
7922051	0.00570937	6.05817e-05	4.24076	1.64282	0.512456	CREG1	cellular repressor of E1A stimulated genes 1
8091991	0.00570937	6.07503e-05	-4.23999	1.64029	-0.465838	MECOM	MDS1 and EVI1 complex locus
8172813	0.00570937	6.07818e-05	-4.23984	1.63982	-0.328516	FAM156B///FAM156A	family with sequence similarity 156 member B///family with sequence similarity 156 member A
7937020	0.00571383	6.10011e-05	-4.23885	1.63653	-0.757995	MKI67	marker of proliferation Ki-67
7906223	0.00576015	6.17873e-05	4.23531	1.62485	0.348807	RRNAD1	ribosomal RNA adenine dimethylase domain containing 1
7965855	0.00576015	6.19255e-05	-4.23469	1.62281	-0.405594	NUP37	nucleoporin 37
7995772	0.00576015	6.2065e-05	4.23407	1.62076	0.399301	MT4	metallothionein 4
8107934	0.00576015	6.22457e-05	-4.23326	1.61811	-0.345323	C5orf56	chromosome 5 open reading frame 56
8102871	0.00576015	6.23618e-05	4.23275	1.61641	0.249577	SCOC-AS1	SCOC antisense RNA 1
7893313	0.00585365	6.35501e-05	-4.22752	1.59919	-0.548858
7949540	0.00587696	6.39799e-05	4.22566	1.59305	0.256235	C11orf68	chromosome 11 open reading frame 68
8114476	0.00588045	6.41995e-05	-4.22471	1.58992	-0.252152	SIL1	SIL1 nucleotide exchange factor
7985159	0.00588045	6.43716e-05	4.22397	1.58748	0.420027	CRABP1	cellular retinoic acid binding protein 1
7945740	0.00591763	6.49566e-05	-4.22146	1.57923	-0.259123	RPL26L1	ribosomal protein L26 like 1
8012376	0.0060008	6.605e-05	4.21684	1.56401	0.335375	VAMP2	vesicle associated membrane protein 2
7976876	0.00602773	6.65276e-05	-4.21484	1.55744	-0.190823	DYNC1H1	dynein cytoplasmic 1 heavy chain 1
7947694	0.0060437	6.68857e-05	-4.21335	1.55254	-0.472419	CKAP5	cytoskeleton associated protein 5
8063097	0.00615484	6.83007e-05	4.20754	1.53346	0.212668	PCIF1	PDX1 C-terminal inhibiting factor 1
7981566	0.00617448	6.90982e-05	4.20432	1.52287	0.439437	NUDT14	nudix hydrolase 14
8146122	0.00617448	6.91808e-05	4.20399	1.52178	0.22146	GOLGA7	golgin A7
7934185	0.00617448	6.93482e-05	4.20332	1.51958	0.461794	C10orf54	chromosome 10 open reading frame 54
7966878	0.00617448	6.95023e-05	-4.2027	1.51756	-0.509287	CIT	citron rho-interacting serine/threonine kinase
7925440	0.00617448	6.9887e-05	-4.20117	1.51252	-0.652841
7893790	0.00617448	7.00046e-05	-4.2007	1.51099	-0.584191
8125512	0.00617448	7.03349e-05	-4.19939	1.5067	-0.548424	TAP1	transporter 1, ATP binding cassette subfamily B member
8178867	0.00617448	7.03349e-05	-4.19939	1.5067	-0.548424	TAP1	transporter 1, ATP binding cassette subfamily B member
8180061	0.00617448	7.03349e-05	-4.19939	1.5067	-0.548424	TAP1	transporter 1, ATP binding cassette subfamily B member
8096688	0.00617448	7.03755e-05	-4.19923	1.50617	-0.366249	GSTCD	glutathione S-transferase C-terminal domain containing
8106181	0.00623708	7.12767e-05	-4.1957	1.49458	-0.208618	BTF3	basic transcription factor 3
8053458	0.006242	7.15205e-05	4.19475	1.49146	0.260834	C2orf68	chromosome 2 open reading frame 68
8169949	0.00625967	7.19113e-05	-4.19323	1.4865	-0.658607	STK26	serine/threonine protein kinase 26
7982757	0.00639192	7.36977e-05	-4.18641	1.46413	-0.595024	KNL1	kinetochore scaffold 1
8032365	0.00639192	7.3815e-05	4.18596	1.46268	0.28889	KLF16	Kruppel like factor 16
7980861	0.00641899	7.46476e-05	-4.18284	1.45246	-1.09373	CATSPERB	cation channel sperm associated auxiliary subunit beta
8145977	0.00641899	7.49024e-05	4.18189	1.44935	0.469222	PLEKHA2	pleckstrin homology domain containing A2
8117476	0.00641899	7.49786e-05	-4.18161	1.44843	-0.624999	BTN3A3	butyrophilin subfamily 3 member A3
7927550	0.00641899	7.50325e-05	-4.18141	1.44777	-0.44747	PARGP1	poly(ADP-ribose) glycohydrolase pseudogene 1
8072358	0.00641899	7.50928e-05	4.18119	1.44704	0.396804
7893715	0.00646418	7.58159e-05	-4.17852	1.43831	-0.548297
7979574	0.00653334	7.68235e-05	4.17484	1.42628	0.274359	SGPP1	sphingosine-1-phosphate phosphatase 1
8057418	0.00663356	7.83828e-05	4.16924	1.40797	0.264298	ZNF385B	zinc finger protein 385B
7939068	0.00663356	7.8401e-05	4.16917	1.40776	0.448302	RPS25	ribosomal protein S25
8041283	0.00668636	7.95686e-05	-4.16505	1.39429	-0.25035	BIRC6	baculoviral IAP repeat containing 6
8091243	0.00668636	7.96202e-05	4.16487	1.3937	0.268852	PCOLCE2	procollagen C-endopeptidase enhancer 2
8101437	0.00668636	7.96282e-05	-4.16484	1.3936	-0.329715	COQ2	coenzyme Q2, polyprenyltransferase
8134117	0.00671056	8.01183e-05	4.16312	1.38801	0.276795	FZD1	frizzled class receptor 1
7895994	0.00675145	8.09985e-05	4.16007	1.37806	0.393665
7895873	0.00675145	8.10125e-05	4.16003	1.3779	0.357905
8104220	0.00680646	8.18773e-05	-4.15706	1.36823	-0.296582	CEP72	centrosomal protein 72
8060286	0.00682067	8.24584e-05	-4.15508	1.36179	-0.395135	DTYMK	deoxythymidylate kinase
8077262	0.00682067	8.24584e-05	-4.15508	1.36179	-0.395135	DTYMK	deoxythymidylate kinase
8083941	0.00683114	8.27905e-05	-4.15396	1.35813	-0.666361	ECT2	epithelial cell transforming 2
8025351	0.00690461	8.38945e-05	4.15026	1.34606	0.260029	MAP2K7	mitogen-activated protein kinase kinase 7
8038326	0.00690461	8.43307e-05	4.14881	1.34134	0.412444	SLC6A16	solute carrier family 6 member 16
7974249	0.00690461	8.43421e-05	4.14877	1.34121	0.271635	ARF6	ADP ribosylation factor 6
7907286	0.00690461	8.45116e-05	4.14821	1.33939	2.08109	FMO1	flavin containing monooxygenase 1
8161737	0.00692933	8.5127e-05	-4.14618	1.33278	-0.777894
7970577	0.00692933	8.52897e-05	-4.14564	1.33104	-0.339704	MIPEP	mitochondrial intermediate peptidase
7895885	0.00692933	8.54393e-05	-4.14515	1.32944	-0.309164
8069644	0.00696449	8.61764e-05	-4.14275	1.32162	-0.4009	APP	amyloid beta precursor protein
8044584	0.00696449	8.62916e-05	4.14238	1.3204	0.408082	PSD4	pleckstrin and Sec7 domain containing 4
8170662	0.00696825	8.65478e-05	4.14155	1.3177	0.413996	SLC6A8	solute carrier family 6 member 8
7919800	0.00700036	8.71572e-05	-4.13958	1.31131	-0.587172	CTSS	cathepsin S
8114010	0.00703001	8.77378e-05	-4.13772	1.30527	-0.610804	IRF1	interferon regulatory factor 1
8089372	0.00703556	8.80347e-05	-4.13678	1.30219	-0.614407	KIAA1524	KIAA1524
7923086	0.00703556	8.82302e-05	-4.13616	1.30017	-0.733167	ASPM	abnormal spindle microtubule assembly
7906786	0.00712826	8.96071e-05	4.13182	1.28607	0.994142	FCRLA	Fc receptor like A
7931108	0.00720936	9.09294e-05	-4.12771	1.27273	-1.48196	DMBT1	deleted in malignant brain tumors 1
8073949	0.00720936	9.10602e-05	-4.12731	1.27142	-0.448506	CRELD2	cysteine rich with EGF like domains 2
8168146	0.007299	9.24118e-05	-4.12317	1.25801	-0.641139	KIF4A	kinesin family member 4A
7965523	0.00733328	9.32024e-05	-4.12078	1.25025	-0.382906	NR2C1	nuclear receptor subfamily 2 group C member 1
8105714	0.00733328	9.32869e-05	-4.12053	1.24943	-0.301532	SREK1	splicing regulatory glutamic acid and lysine rich protein 1
7900699	0.00745109	9.52349e-05	-4.11472	1.23061	-0.62216	CDC20	cell division cycle 20
7945864	0.00745109	9.54824e-05	-4.11399	1.22825	-0.278276	ZNF195	zinc finger protein 195
8045090	0.00745109	9.55413e-05	-4.11382	1.22769	-0.300453	UGGT1	UDP-glucose glycoprotein glucosyltransferase 1
7899310	0.00745109	9.58419e-05	4.11294	1.22483	0.313097	TMEM222	transmembrane protein 222
7947147	0.00745109	9.60357e-05	4.11237	1.22299	0.375708	SVIP	small VCP interacting protein
8161503	0.00745109	9.63323e-05	4.1115	1.22019	0.498658	FAM27B///FAM27C	family with sequence similarity 27 member B///family with sequence similarity 27 member C
7951408	0.00745109	9.66807e-05	-4.11049	1.2169	-0.622037	CARD16	caspase recruitment domain family member 16
8012961	0.00745109	9.72693e-05	-4.10878	1.21137	-0.273315	NCOR1	nuclear receptor corepressor 1
8132151	0.00745109	9.73026e-05	4.10869	1.21106	0.321783	ADCYAP1R1	ADCYAP receptor type I
8071373	0.00745109	9.74745e-05	4.10819	1.20946	0.236726
8071545	0.00745109	9.74745e-05	4.10819	1.20946	0.236726
8074744	0.00745109	9.74745e-05	4.10819	1.20946	0.236726
8047288	0.00745892	9.78013e-05	-4.10725	1.20641	-0.587432	SGO2	shugoshin 2
8000998	0.00747665	9.82586e-05	4.10594	1.20216	0.772002	VKORC1	vitamin K epoxide reductase complex subunit 1
7991406	0.00748769	9.86289e-05	-4.10488	1.19874	-0.614461	PRC1	protein regulator of cytokinesis 1
7997247	0.00750732	9.91132e-05	4.1035	1.19428	0.264693	ZNRF1	zinc and ring finger 1, E3 ubiquitin protein ligase
8052872	0.00757531	0.000100287	4.10019	1.18356	0.487014	TGFA	transforming growth factor alpha
8080121	0.00757531	0.000100467	4.09968	1.18194	0.236758	TEX264	testis expressed 264
8155510	0.00763358	0.000101469	4.09689	1.17291	0.477736	FAM27B///FAM27C	family with sequence similarity 27 member B///family with sequence similarity 27 member C
8128934	0.00766188	0.000102075	-4.09521	1.16748	-0.431004
8154211	0.00766384	0.000102332	-4.0945	1.1652	-1.00894
8070083	0.0079351	0.000106193	-4.08406	1.1315	-0.415577	TMEM50B	transmembrane protein 50B
7991374	0.00797743	0.000106999	-4.08193	1.12462	-0.5514	IDH2	isocitrate dehydrogenase (NADP(+)) 2, mitochondrial
7905028	0.00800954	0.000107671	4.08016	1.11893	0.4666	LOC100996732///LOC654342///LOC645166///LSP1	uncharacterized LOC100996732///lymphocyte-specific protein 1 pseudogene///lymphocyte-specific protein 1 pseudogene///lymphocyte-specific protein 1
8117470	0.00802726	0.000108194	-4.07879	1.11452	-0.321371	BTN2A3P	butyrophilin subfamily 2 member A3, pseudogene
7931455	0.00802726	0.000108392	-4.07828	1.11286	-0.260677	LRRC27	leucine rich repeat containing 27
8125941	0.00803103	0.000108796	-4.07723	1.10947	-0.293601	SRPK1	SRSF protein kinase 1
7992594	0.00803103	0.000109172	-4.07625	1.10633	-0.369556	CCNF	cyclin F
7929078	0.00803103	0.00010921	-4.07615	1.10601	-0.678586	KIF20B	kinesin family member 20B
7932635	0.00803103	0.000109421	-4.07561	1.10426	-0.565109
8102643	0.00803103	0.00010965	-4.07502	1.10236	-0.623994	CCNA2	cyclin A2
8167790	0.00811755	0.00011155	4.07017	1.08674	0.260808	TSR2	TSR2, ribosome maturation factor
8103372	0.00811755	0.000111657	-4.06989	1.08586	-0.515756
7894022	0.00811755	0.000111679	-4.06984	1.08568	-0.779335
8165438	0.00811755	0.000111808	4.06951	1.08463	0.379372	DPP7	dipeptidyl peptidase 7
7895276	0.0081257	0.000112165	-4.06861	1.08174	-0.150969
7982663	0.00813066	0.000112478	-4.06782	1.0792	-0.658048	BUB1B	BUB1 mitotic checkpoint serine/threonine kinase B
8022559	0.00817184	0.000113293	4.06578	1.07263	0.517893	ANKRD29	ankyrin repeat domain 29
8155214	0.00817202	0.000113633	-4.06493	1.06991	-0.639711	MELK	maternal embryonic leucine zipper kinase
7971653	0.00817202	0.000113787	-4.06455	1.06867	-0.616586	DLEU2	deleted in lymphocytic leukemia 2 (non-protein coding)
7981157	0.00821215	0.000114654	4.0624	1.06177	0.467523	LINC00341	long intergenic non-protein coding RNA 341
7951397	0.00821215	0.00011501	-4.06153	1.05895	-0.653503	CASP1	caspase 1
7983274	0.00821215	0.000115266	-4.0609	1.05693	-0.398387	PDIA3P1///PDIA3	protein disulfide isomerase family A member 3 pseudogene 1///protein disulfide isomerase family A member 3
8087907	0.00821215	0.000115334	4.06073	1.0564	0.734712	SEMA3G	semaphorin 3G
8114050	0.0082827	0.000116574	-4.0577	1.04667	-0.269767	SEPT8	septin 8
7942061	0.00833407	0.000117811	4.05471	1.03707	1.02692
7902861	0.00833407	0.000118018	-4.05422	1.03548	-0.366139	LRRC8B	leucine rich repeat containing 8 family member B
8074371	0.00833407	0.000118049	4.05414	1.03524	0.193824	DGCR14	DiGeorge syndrome critical region gene 14
7985809	0.008339	0.000118369	-4.05337	1.03277	-0.486665	ABHD2	abhydrolase domain containing 2
8055486	0.00836692	0.000119017	-4.05183	1.02781	-0.684327
8175217	0.00839011	0.000119785	-4.05001	1.02197	-0.604246	GPC4	glypican 4
7924619	0.00839011	0.000119851	-4.04985	1.02146	-0.499305	ENAH	enabled homolog (Drosophila)
7970426	0.00840472	0.000120445	-4.04845	1.01696	-0.533621
8128572	0.00840472	0.000120566	-4.04816	1.01605	-0.383133	PREP	prolyl endopeptidase
8167165	0.00842705	0.000121282	4.04648	1.01067	0.230194	ARAF	A-Raf proto-oncogene, serine/threonine kinase
7982006	0.00842705	0.000121393	4.04622	1.00984	0.872828	SNORD116-29	small nucleolar RNA, C/D box 116-29
8118209	0.00843624	0.000122286	4.04414	1.00317	0.746229	APOM	apolipoprotein M
8178043	0.00843624	0.000122286	4.04414	1.00317	0.746229	APOM	apolipoprotein M
8179291	0.00843624	0.000122286	4.04414	1.00317	0.746229	APOM	apolipoprotein M
7995793	0.00848082	0.000123188	4.04206	0.996496	0.82574	NUTF2///MT1L	nuclear transport factor 2///metallothionein 1L (gene/pseudogene)
8144228	0.00853645	0.000124252	-4.03962	0.988673	-0.751754	FLJ36840	uncharacterized LOC645524
7955331	0.00856349	0.000124904	4.03814	0.983922	0.195885	SMARCD1	SWI/SNF related, matrix associated, actin dependent regulator of chromatin, subfamily d, member 1
8138834	0.00866263	0.000126766	-4.03393	0.97047	-0.569726	FKBP14	FK506 binding protein 14
8029050	0.00866263	0.000126871	4.0337	0.969718	0.256876	CCDC97	coiled-coil domain containing 97
8180303	0.00866889	0.000127223	-4.03291	0.967197	-1.87987	SAA2	serum amyloid A2
7895748	0.00871184	0.000128115	-4.03092	0.960844	-0.636894
8032224	0.00881502	0.000130062	4.02664	0.947139	0.269825	C19orf25	chromosome 19 open reading frame 25
8064868	0.00881502	0.000130183	-4.02637	0.946292	-0.477229	GPCPD1	glycerophosphocholine phosphodiesterase 1
8074773	0.00881502	0.000130428	4.02584	0.944585	0.266712	YDJC	YdjC homolog (bacterial)
7921571	0.00885869	0.000131341	4.02386	0.938248	0.338834	PEX19	peroxisomal biogenesis factor 19
8174767	0.00898834	0.000133794	4.01859	0.921429	0.468424	TMEM255A	transmembrane protein 255A
7983969	0.00898834	0.000133803	-4.01857	0.921367	-0.717804	CCNB2	cyclin B2
7935746	0.00904406	0.000134905	4.01623	0.913917	0.278615	BLOC1S2	biogenesis of lysosomal organelles complex 1 subunit 2
8124531	0.0091113	0.000136182	-4.01355	0.905357	-0.603828	HIST1H3I	histone cluster 1, H3i
7981161	0.00911139	0.000136457	4.01298	0.903522	0.433276	SYNE3	spectrin repeat containing nuclear envelope family member 3
8057004	0.00913201	0.000137041	-4.01176	0.899646	-0.668354	PDE11A	phosphodiesterase 11A
8131406	0.00914733	0.000137639	-4.01052	0.895688	-0.341352	RAC1	ras-related C3 botulinum toxin substrate 1 (rho family, small GTP binding protein Rac1)
8061579	0.00914733	0.000137821	-4.01014	0.894489	-0.68011	TPX2	TPX2, microtubule nucleation factor
7921538	0.00920723	0.000139	4.00771	0.886747	0.28005	IGSF8	immunoglobulin superfamily member 8
8107133	0.00921883	0.0001395	-4.00669	0.883485	-0.558354	PAM	peptidylglycine alpha-amidating monooxygenase
8097792	0.00921883	0.00013973	4.00622	0.881991	0.666154	SNORD73A///RPS3A	small nucleolar RNA, C/D box 73A///ribosomal protein S3A
7964646	0.00922861	0.000140619	-4.00441	0.876229	-0.267249	PPM1H	protein phosphatase, Mg2+/Mn2+ dependent 1H
7926259	0.00922861	0.000140781	-4.00408	0.875183	-0.426457	MCM10	minichromosome maintenance 10 replication initiation factor
8055208	0.00922861	0.000140827	4.00399	0.874882	0.281366	CCDC115	coiled-coil domain containing 115
8144947	0.00922861	0.000140988	4.00366	0.873847	0.395663
8164696	0.00923345	0.00014134	4.00295	0.871584	0.822417
8117589	0.00923852	0.000141695	-4.00224	0.869303	-0.474562	HIST1H3H	histone cluster 1, H3h
8117583	0.00925201	0.00014218	-4.00126	0.866198	-0.456149	HIST1H3H///HIST1H2AI	histone cluster 1, H3h///histone cluster 1, H2ai
7953409	0.00926541	0.000142869	3.99988	0.861807	0.322751	PTMS	parathymosin
8070632	0.00926541	0.000142943	3.99973	0.861335	0.408972	CBSL///CBS	cystathionine-beta-synthase like///cystathionine-beta-synthase
8089930	0.00941656	0.000145559	-3.99456	0.844868	-0.325998	GOLGB1	golgin B1
8103106	0.00950674	0.000147238	-3.99128	0.834447	-0.295459	LRBA	LPS responsive beige-like anchor protein
7949400	0.00954764	0.000148513	3.98882	0.826618	0.428144	SLC25A45	solute carrier family 25 member 45
8070129	0.00954764	0.000148711	-3.98843	0.825409	-0.377802	DONSON	downstream neighbor of SON
7907396	0.00954764	0.000148733	3.98839	0.825273	0.363267	C1orf105	chromosome 1 open reading frame 105
8151540	0.0095948	0.000149756	3.98643	0.819047	0.510139
8015575	0.00969664	0.00015193	3.98231	0.80596	0.277631	GHDC	GH3 domain containing
8032670	0.00969664	0.000152068	3.98205	0.805135	0.272971	APBA3	amyloid beta precursor protein binding family A member 3
8007058	0.00969664	0.000152408	3.98141	0.803109	0.34094	WIPF2	WAS/WASL interacting protein family member 2
8165552	0.00969664	0.000152701	3.98086	0.801367	0.545017	NSMF	NMDA receptor synaptonuclear signaling and neuronal migration factor
7934299	0.00969664	0.000152804	-3.98067	0.800753	-0.351428
8117535	0.00984828	0.00015549	-3.97568	0.784933	-0.350713	HIST1H2AG	histone cluster 1, H2ag
8067382	0.00985405	0.000155877	-3.97497	0.782673	-0.24793	PSMA7	proteasome subunit alpha 7
8147469	0.00988511	0.000156666	3.97352	0.778092	0.447529	CPQ	carboxypeptidase Q
7983405	0.00990733	0.000157316	-3.97233	0.774333	-2.27901	DUOXA2	dual oxidase maturation factor 2
7955729	0.00993587	0.000158068	3.97097	0.770003	0.31156	MFSD5	major facilitator superfamily domain containing 5
7995354	0.00998951	0.000159222	-3.96888	0.763401	-0.321253	ORC6	origin recognition complex subunit 6
8053057	0.0100384	0.000160303	-3.96694	0.757256	-0.440161
8130859	0.010062	0.000161264	3.96523	0.751832	0.245702	DACT2	dishevelled binding antagonist of beta catenin 2
7895286	0.010062	0.000161285	-3.96519	0.751713	-0.840111
7896423	0.0100654	0.000161729	-3.9644	0.749218	-0.61488
7895388	0.0100654	0.000161945	-3.96402	0.748006	-0.629133
7981947	0.0100657	0.000162555	3.96294	0.744592	0.561485	SNORD109B///SNORD109A	small nucleolar RNA, C/D box 109B///small nucleolar RNA, C/D box 109A
7982098	0.0100657	0.000162555	3.96294	0.744592	0.561485	SNORD109B///SNORD109A	small nucleolar RNA, C/D box 109B///small nucleolar RNA, C/D box 109A
7984540	0.0101029	0.00016346	-3.96135	0.739557	-0.588435	KIF23	kinesin family member 23
8108301	0.0101118	0.000163907	-3.96056	0.737076	-0.729226	KIF20A	kinesin family member 20A
7904881	0.0101641	0.000165061	-3.95855	0.73071	-0.392811	PDIA3P1///PDIA3	protein disulfide isomerase family A member 3 pseudogene 1///protein disulfide isomerase family A member 3
7896058	0.0102567	0.000166874	-3.95541	0.720794	-0.710524
8070102	0.0103487	0.000168814	-3.95209	0.710307	-0.302697	GART	phosphoribosylglycinamide formyltransferase, phosphoribosylglycinamide synthetase, phosphoribosylaminoimidazole synthetase
8116980	0.0103487	0.000168992	-3.95179	0.709349	-0.618196	RNF182	ring finger protein 182
7941936	0.0103533	0.000169456	-3.951	0.706863	-0.395731	GSTP1///GSTP1	glutathione S-transferase pi 1///glutathione S-transferase pi 1
7956826	0.0103533	0.00016969	-3.95061	0.705607	-0.423167	TBC1D30	TBC1 domain family member 30
8120961	0.0104032	0.000170821	-3.9487	0.699581	-0.879361	MRAP2	melanocortin 2 receptor accessory protein 2
7975851	0.0104426	0.000171782	-3.94708	0.694492	-0.341007	IFT43	intraflagellar transport 43
7894133	0.0104473	0.000172174	-3.94643	0.692421	-0.436283
8079170	0.010523	0.000173738	-3.94383	0.684215	-0.346505	TCAIM	T-cell activation inhibitor, mitochondrial
7894820	0.0105303	0.000174175	-3.9431	0.681939	-0.567572
8093166	0.0105598	0.000174981	3.94178	0.677749	1.13244	PIGZ	phosphatidylinositol glycan anchor biosynthesis class Z
8169504	0.0106897	0.000177455	-3.93773	0.665012	-2.35311	SLC6A14	solute carrier family 6 member 14
7919761	0.0107674	0.000179593	-3.93428	0.654146	-0.501753
8178676	0.0107674	0.000179839	3.93389	0.652906	0.492035	NEU1	neuraminidase 1 (lysosomal sialidase)
7923812	0.0107674	0.000179878	3.93383	0.652706	0.564901	RAB29	RAB29, member RAS oncogene family
8054308	0.0107674	0.000180039	-3.93357	0.651895	-0.426126	TBC1D8	TBC1 domain family member 8
7955464	0.0108209	0.000181853	3.93068	0.642802	0.210741	DAZAP2	DAZ associated protein 2
7954077	0.0108209	0.000181884	3.93063	0.642648	0.472096	FAM234B	family with sequence similarity 234 member B
8068083	0.0108209	0.000182243	3.93006	0.640857	0.398654	MAP3K7CL	MAP3K7 C-terminal like
8145259	0.0108209	0.000182245	3.93006	0.640848	0.31889	CHMP7	charged multivesicular body protein 7
8053713	0.0108209	0.000182561	-3.92956	0.639279	-1.10207	IGKC	immunoglobulin kappa constant
8155497	0.0108893	0.000184043	3.92723	0.631946	0.472938	FAM27B///FAM27C	family with sequence similarity 27 member B///family with sequence similarity 27 member C
8066195	0.0109768	0.000185851	3.92441	0.623076	0.309488	BLCAP	bladder cancer associated protein
7987454	0.010984	0.000186304	3.92371	0.620871	0.581918	BMF	Bcl2 modifying factor
8131519	0.0111286	0.000189091	-3.91942	0.607404	-0.26548	PHF14	PHD finger protein 14
7970513	0.0111857	0.000190398	-3.91743	0.601155	-0.626692	SKA3	spindle and kinetochore associated complex subunit 3
8164653	0.0112916	0.000192539	3.9142	0.591016	0.223954	UCK1	uridine-cytidine kinase 1
7895186	0.0113284	0.000193508	-3.91275	0.586467	-0.442991
8023598	0.0113763	0.000194765	3.91088	0.580592	0.82792	RNF152	ring finger protein 152
8072870	0.0113763	0.00019501	3.91051	0.579454	0.480693	PDXP	pyridoxal phosphatase
8052016	0.0113814	0.00019544	3.90988	0.577456	0.35236
8007197	0.0114179	0.000196411	3.90844	0.572964	0.282749	NKIRAS2	NFKB inhibitor interacting Ras like 2
8113220	0.0114424	0.000197176	-3.90732	0.569437	-0.370494	ELL2	elongation factor for RNA polymerase II 2
8073422	0.0115001	0.000198515	3.90536	0.563302	0.448701	TEF	TEF, PAR bZIP transcription factor
8054580	0.0116386	0.000201257	-3.90139	0.550865	-0.732387	BUB1	BUB1 mitotic checkpoint serine/threonine kinase
8030706	0.0117709	0.000203899	3.89762	0.539043	0.310629	EMC10	ER membrane protein complex subunit 10
8112220	0.0117731	0.000204291	-3.89706	0.537304	-0.283238	PDE4D	phosphodiesterase 4D
8029560	0.0118011	0.000205132	3.89587	0.533578	0.213016	CLPTM1	CLPTM1, transmembrane protein
7973067	0.0118161	0.000205748	-3.895	0.530864	-0.559739	PNP	purine nucleoside phosphorylase
7932742	0.0118356	0.000206444	3.89402	0.527802	0.279031
7993606	0.0118834	0.000207634	-3.89236	0.522592	-0.418121
8111101	0.0120975	0.000211742	3.88667	0.504837	0.51806	ANKH	ANKH inorganic pyrophosphate transport regulator
8090295	0.0120975	0.000212103	3.88618	0.503291	0.245878	SLC41A3	solute carrier family 41 member 3
8106689	0.0121708	0.000213753	3.88393	0.496268	0.442835	CKMT2	creatine kinase, mitochondrial 2
7974404	0.0121744	0.000214233	-3.88328	0.494239	-0.746836	CDKN3	cyclin dependent kinase inhibitor 3
7894456	0.0121744	0.00021455	-3.88285	0.492897	-0.275875
8110803	0.0121751	0.000215121	3.88208	0.490488	0.316873	CLPTM1L	CLPTM1 like
7964360	0.0121751	0.000215294	3.88185	0.489759	0.250046	STAT6	signal transducer and activator of transcription 6
7966035	0.0121849	0.000215833	-3.88112	0.487493	-0.387332	CKAP4	cytoskeleton associated protein 4
7922137	0.0122003	0.000216474	-3.88026	0.484806	-0.29655	NME7	NME/NM23 family member 7
7982504	0.0122122	0.000217051	-3.87949	0.482394	-0.245923	PGBD4	piggyBac transposable element derived 4
8109712	0.0123136	0.000219304	-3.87649	0.47304	-0.692934	HMMR	hyaluronan mediated motility receptor
8157905	0.0123136	0.000219594	3.8761	0.471841	0.326399	MVB12B	multivesicular body subunit 12B
7899870	0.0123317	0.000220413	3.87502	0.468469	0.396733	ZNF362	zinc finger protein 362
7928766	0.0123317	0.000220659	3.8747	0.467457	2.02919	C10orf99	chromosome 10 open reading frame 99
8014974	0.0123361	0.000221379	-3.87375	0.464506	-0.669278	TOP2A	topoisomerase (DNA) II alpha
8048411	0.0123361	0.00022148	-3.87362	0.464092	-0.276772	TTLL4	tubulin tyrosine ligase like 4
8039642	0.0124275	0.000223495	3.87098	0.455888	0.401398	VN1R1	vomeronasal 1 receptor 1
7945071	0.0125221	0.000225572	-3.86829	0.447508	-0.404495	FOXRED1	FAD dependent oxidoreductase domain containing 1
8154132	0.0125294	0.000226081	3.86764	0.445468	0.626081	GLIS3-AS1	GLIS3 antisense RNA 1
7943126	0.0125304	0.000226475	-3.86713	0.443889	-0.330158	CEP295	centrosomal protein 295
7900654	0.0125672	0.000227519	3.86579	0.439722	0.469959	TMEM125	transmembrane protein 125
7944435	0.0126665	0.000229698	3.86302	0.431088	0.330026	HINFP	histone H4 transcription factor
8178115	0.012674	0.000230216	-3.86236	0.429051	-0.889946	CFB	complement factor B
8058333	0.0126873	0.000230838	3.86158	0.426605	0.326933
7916898	0.01269	0.000231269	-3.86103	0.424916	-0.671277	DEPDC1	DEP domain containing 1
7895036	0.0127012	0.000231855	3.8603	0.422624	0.426829
8028172	0.0127141	0.000233385	3.85838	0.416665	0.288751	CAPNS1	calpain small subunit 1
8068375	0.0127141	0.000233435	3.85832	0.416473	0.228975	SMIM11A	small integral membrane protein 11A
8011599	0.0127141	0.000233633	-3.85807	0.415705	-0.231665	ANKFY1	ankyrin repeat and FYVE domain containing 1
8175593	0.0127141	0.000233648	3.85805	0.415648	0.467892	IDS	iduronate 2-sulfatase
7906348	0.0127141	0.000234002	3.85761	0.414274	0.922413	CD1C	CD1c molecule
8102848	0.0127339	0.000235037	-3.85632	0.410278	-0.672394	SETD7	SET domain containing lysine methyltransferase 7
8162117	0.0127339	0.000235132	-3.85621	0.409911	-0.722466	GOLM1	golgi membrane protein 1
8054702	0.0127756	0.000236637	-3.85435	0.404134	-0.528235	CKAP2L	cytoskeleton associated protein 2 like
8026520	0.0127756	0.000236671	3.8543	0.404003	0.332066	RAB8A	RAB8A, member RAS oncogene family
7895072	0.0127922	0.000237363	-3.85345	0.401359	-0.305897
8094278	0.0128039	0.000237964	-3.85272	0.399069	-0.653717	NCAPG	non-SMC condensin I complex subunit G
7966600	0.0128142	0.000238542	3.85201	0.396871	0.282905	SLC8B1	solute carrier family 8 member B1
8118345	0.0128158	0.000238957	-3.8515	0.395299	-0.876619	CFB	complement factor B
8044154	0.0128366	0.00023981	3.85046	0.392073	0.460343	CD8B	CD8b molecule
8124994	0.0128366	0.000240116	3.85009	0.390917	0.247569	C6orf47	chromosome 6 open reading frame 47
8149250	0.0128807	0.000241329	3.84862	0.386354	0.442779	SGK223	homolog of rat pragma of Rnd2
8173430	0.0129181	0.000242419	3.84731	0.382275	0.415111	SNX12	sorting nexin 12
7959205	0.012933	0.000243508	-3.846	0.378216	-0.423485	MLEC	malectin
8020760	0.012933	0.000243993	-3.84542	0.376414	-0.26665
8042107	0.012933	0.000244227	3.84514	0.375546	0.327014
8120826	0.012933	0.000244503	-3.84481	0.374523	-0.452705	IRAK1BP1	interleukin 1 receptor associated kinase 1 binding protein 1
8129763	0.012933	0.000244643	-3.84464	0.374006	-0.430213	MTFR2	mitochondrial fission regulator 2
8019857	0.0129392	0.000245149	-3.84404	0.372135	-0.568351	NDC80	NDC80, kinetochore complex component
8005747	0.0129917	0.000246535	-3.84239	0.36703	-0.430376
8045946	0.0130533	0.000248096	-3.84055	0.361315	-0.437167	PSMD14	proteasome 26S subunit, non-ATPase 14
8010924	0.0130546	0.000248513	-3.84006	0.359795	-0.255271	VPS53	VPS53, GARP complex subunit
8109141	0.013138	0.000250496	3.83773	0.352601	0.256549	GRPEL2	GrpE like 2, mitochondrial
8158183	0.0132249	0.000252552	3.83534	0.345199	0.429181	DNM1	dynamin 1
8153474	0.0132249	0.000252948	-3.83489	0.343782	-0.56982	TSTA3	tissue specific transplantation antigen P35B
8107706	0.0132713	0.000254584	-3.833	0.337947	-0.474556	LMNB1	lamin B1
8043474	0.0132713	0.000254703	-3.83286	0.337524	-0.978776	IGKC	immunoglobulin kappa constant
8110734	0.0132713	0.000255033	-3.83249	0.336353	-0.178893	BRD9	bromodomain containing 9
7892620	0.0133354	0.000256665	-3.83062	0.330578	-0.201469
8002289	0.0135507	0.000261218	3.82547	0.314664	0.195644	TERF2	telomeric repeat binding factor 2
8051394	0.0135681	0.000262014	-3.82458	0.311912	-0.362778
8123303	0.0135681	0.00026237	-3.82418	0.310683	-0.329973	PACRG	PARK2 coregulated
7979671	0.0135718	0.000262848	3.82365	0.309035	0.259751	MAX	MYC associated factor X
8095148	0.0137402	0.000266937	-3.81913	0.295065	-0.426797	TMEM165	transmembrane protein 165
7895358	0.0137402	0.000267006	-3.81905	0.29483	-0.469804
7937465	0.0137402	0.000267349	-3.81868	0.293669	-0.249609	TALDO1	transaldolase 1
8064336	0.0137524	0.000268	3.81796	0.291467	0.193286	TBC1D20///TBC1D20	TBC1 domain family member 20///TBC1 domain family member 20
7978428	0.013757	0.000268503	-3.81741	0.28977	-0.345882	STRN3	striatin 3
7969651	0.0138012	0.000269782	-3.81602	0.285473	-0.430189	DNAJC3	DnaJ heat shock protein family (Hsp40) member C3
7942798	0.0138174	0.000270515	-3.81523	0.283018	-0.274592	USP35	ubiquitin specific peptidase 35
8125139	0.0139587	0.000274215	3.81124	0.270727	0.450837	NEU1	neuraminidase 1 (lysosomal sialidase)
8179851	0.0139587	0.000274215	3.81124	0.270727	0.450837	NEU1	neuraminidase 1 (lysosomal sialidase)
8066590	0.0139587	0.000274539	3.81089	0.269658	0.323374	TNNC2	troponin C2, fast skeletal type
8089293	0.0140503	0.000276764	-3.80852	0.262356	-0.398678
8043438	0.0142337	0.000280805	-3.80427	0.249243	-1.08892	IGKC	immunoglobulin kappa constant
8156082	0.0142456	0.000281467	3.80358	0.247112	0.432806
8178552	0.0142923	0.00028325	3.80172	0.2414	0.243987	C6orf47	chromosome 6 open reading frame 47
8179808	0.0142923	0.00028325	3.80172	0.2414	0.243987	C6orf47	chromosome 6 open reading frame 47
8074934	0.0144081	0.000285978	3.7989	0.232729	0.573452	VPREB3	pre-B lymphocyte 3
7896258	0.0144141	0.00028653	3.79834	0.230986	0.370844
8035737	0.0144427	0.000287534	3.79731	0.227823	0.192696	ATP13A1	ATPase 13A1
7966052	0.0145007	0.000289485	-3.79532	0.221706	-0.435567	CRY1	cryptochrome circadian clock 1
8045619	0.0145007	0.00028956	3.79524	0.221472	0.334767	EPC2	enhancer of polycomb homolog 2
7914940	0.0145591	0.000291164	-3.79362	0.216476	-0.33068	MRPS15	mitochondrial ribosomal protein S15
8020037	0.0145929	0.000292278	-3.79249	0.213022	-0.31594	MTCL1	microtubule crosslinking factor 1
8000097	0.0146929	0.000295128	3.78964	0.204247	0.263759	ZP2	zona pellucida glycoprotein 2
8150089	0.0146929	0.000295165	3.7896	0.204133	0.218959	SARAF	store-operated calcium entry associated regulatory factor
8053330	0.0147094	0.000295941	-3.78883	0.201761	-2.27012	REG1B	regenerating family member 1 beta
8070819	0.0147978	0.000298461	3.78633	0.194093	0.401885	PTTG1IP	pituitary tumor-transforming 1 interacting protein
7896425	0.0147978	0.000298609	3.78618	0.193645	0.385465
8018849	0.0148345	0.000299796	-3.78502	0.190059	-0.469094	TK1	thymidine kinase 1
8162936	0.0148551	0.000300825	3.78401	0.186958	0.281383	OR13C2	olfactory receptor family 13 subfamily C member 2
8023862	0.0148551	0.000301105	3.78373	0.186119	0.318699
7896651	0.0149067	0.000302599	-3.78227	0.181643	-0.330367
7957417	0.0149091	0.000303156	-3.78173	0.17998	-0.431373	TMTC2	transmembrane and tetratricopeptide repeat containing 2
7900833	0.0149091	0.000303544	-3.78135	0.178824	-0.403595	KDM4A	lysine demethylase 4A
8160441	0.0150606	0.000307081	3.77794	0.168349	0.397457	CDKN2A	cyclin dependent kinase inhibitor 2A
7905462	0.0151104	0.000308687	3.7764	0.163634	0.18832
8038577	0.0151104	0.000309006	3.7761	0.162702	0.440428	ASPDH	aspartate dehydrogenase domain containing
8111151	0.0151346	0.000310042	3.77511	0.159676	0.385957
7937892	0.0151346	0.000310412	3.77476	0.158599	0.491501	PGAP2	post-GPI attachment to proteins 2
7925342	0.0151521	0.000311627	-3.7736	0.155065	-0.498673	ERO1B	endoplasmic reticulum oxidoreductase 1 beta
7932860	0.0151521	0.000311682	3.77355	0.154906	0.373823
8030840	0.0154054	0.000317356	3.76822	0.1386	0.238335
8151030	0.0154457	0.000318651	-3.76702	0.13492	-0.334011
8147990	0.0156836	0.000324029	3.76207	0.119795	0.413134
8124942	0.0157811	0.000327344	3.75906	0.110597	0.238601	ATP6V1G2-DDX39B///ATP6V1G2	ATP6V1G2-DDX39B readthrough (NMD candidate)///ATPase H+ transporting V1 subunit G2
8179762	0.0157811	0.000327344	3.75906	0.110597	0.238601	ATP6V1G2-DDX39B///ATP6V1G2	ATP6V1G2-DDX39B readthrough (NMD candidate)///ATPase H+ transporting V1 subunit G2
8037621	0.0157811	0.000327468	-3.75895	0.110254	-0.375825	EML2	echinoderm microtubule associated protein like 2
7949798	0.0159069	0.000330556	3.75617	0.101774	0.208885	TMEM134	transmembrane protein 134
8086368	0.015914	0.000331184	-3.75561	0.100059	-0.299276
8016847	0.0159968	0.000333856	-3.75323	0.0927981	-0.362429	TRIM25	tripartite motif containing 25
7954752	0.0159968	0.000333869	-3.75322	0.0927624	-0.360535	DNM1L	dynamin 1 like
8002618	0.0160768	0.000336022	3.75132	0.0869547	0.34802	ZNF821	zinc finger protein 821
8149955	0.0162057	0.000339204	-3.74853	0.0784412	-0.717099	PBK	PDZ binding kinase
8024436	0.0162498	0.000340615	3.7473	0.0746909	0.182457	OAZ1	ornithine decarboxylase antizyme 1
8063668	0.0163527	0.000343356	-3.74492	0.0674512	-0.16414	GNAS	GNAS complex locus
8144153	0.0163527	0.0003442	-3.74419	0.0652324	-0.472628	NCAPG2	non-SMC condensin II complex subunit G2
8103932	0.0163527	0.000344247	-3.74415	0.065109	-0.607542	CENPU	centromere protein U
8174313	0.0164104	0.000346104	-3.74256	0.0602483	-0.350651	MORC4///MORC4	MORC family CW-type zinc finger 4///MORC family CW-type zinc finger 4
7938687	0.0164104	0.000346449	-3.74226	0.0593486	-0.740268	NUCB2	nucleobindin 2
7980958	0.0165355	0.000349586	3.73959	0.0512072	0.553357	LGMN	legumain
7892894	0.0166159	0.000351869	-3.73766	0.0453289	-0.403348
8032137	0.0166159	0.000352827	3.73685	0.0428723	0.213655	TMEM259	transmembrane protein 259
7970232	0.0166159	0.000353206	3.73653	0.0419035	0.390275	F7	coagulation factor VII
8029958	0.0166159	0.000353285	3.73646	0.0417021	0.303708	GLTSCR2	glioma tumor suppressor candidate region gene 2
8154209	0.0166914	0.000355392	-3.7347	0.0363313	-0.462307
8078663	0.0167562	0.000357276	3.73313	0.0315559	0.236401	MIR26A1	microRNA 26a-1
8111286	0.0167877	0.000358452	-3.73215	0.0285889	-0.290214	DROSHA	drosha ribonuclease III
7909332	0.0168295	0.000360271	-3.73065	0.0240182	-0.85032	CD55	CD55 molecule (Cromer blood group)
7917670	0.0168295	0.000360357	3.73058	0.0238027	0.285193
7897119	0.0168296	0.000360866	3.73016	0.0225292	0.29177	FAM213B	family with sequence similarity 213 member B
8016628	0.0168588	0.000361998	3.72923	0.0196993	0.275214	PPP1R9B	protein phosphatase 1 regulatory subunit 9B
7893141	0.0169955	0.000365445	-3.72641	0.0111437	-0.560973
8019250	0.0170037	0.000366133	-3.72585	0.00944561	-0.331804	P4HB	prolyl 4-hydroxylase subunit beta
7895232	0.0170107	0.000366794	-3.72531	0.00781504	-0.48051
8032834	0.0170234	0.000368017	-3.72432	0.00481085	-0.492161	LRG1	leucine rich alpha-2-glycoprotein 1
8113403	0.0170234	0.000368149	3.72422	0.00448622	0.365396	GIN1	gypsy retrotransposon integrase 1
8082431	0.0170234	0.000368605	3.72385	0.0033684	0.23486	RAB7A	RAB7A, member RAS oncogene family
8079931	0.0172095	0.000373151	3.7202	-0.00769767	0.309212	SLC38A3	solute carrier family 38 member 3
8107468	0.0172158	0.000373807	3.71968	-0.00928232	0.253328
7948424	0.0172402	0.000375702	-3.71817	-0.0138483	-0.326713	MRPL16	mitochondrial ribosomal protein L16
8099797	0.0172402	0.000375788	3.71811	-0.0140547	0.31533	RELL1	RELT like 1
8093685	0.0172402	0.000375892	-3.71802	-0.0143038	-0.184613	HTT	huntingtin
7893733	0.0172483	0.000376588	-3.71747	-0.0159736	-0.214751
7939706	0.0172896	0.000378008	3.71635	-0.0193719	0.250198	F2	coagulation factor II, thrombin
8153896	0.0174479	0.000381993	3.71323	-0.0288381	0.206543	ZNF34	zinc finger protein 34
8013641	0.0174909	0.000383461	3.71208	-0.0323004	0.409201	PIGS	phosphatidylinositol glycan anchor biosynthesis class S
7901091	0.017523	0.000384914	3.71096	-0.0357124	0.251725	TOE1	target of EGR1, member 1 (nuclear)
8090546	0.017523	0.00038522	3.71072	-0.0364312	0.224697	CNBP	CCHC-type zinc finger nucleic acid binding protein
8116722	0.0175621	0.000386607	-3.70965	-0.0396731	-0.26277	QIQN5815	uncharacterized LOC100129033
7907769	0.0175865	0.000387672	3.70883	-0.0421573	0.277966	FAM163A	family with sequence similarity 163 member A
7925444	0.0177003	0.000390714	-3.7065	-0.0492119	-0.596085
7893525	0.0177103	0.000391868	3.70562	-0.0518733	0.755253
7895963	0.0177103	0.000392288	-3.7053	-0.0528396	-0.492362
8122334	0.0177103	0.000392532	-3.70511	-0.0534012	-0.811241	ACKR4	atypical chemokine receptor 4
7995055	0.0177511	0.000393971	3.70402	-0.0567023	0.187377	KAT8	lysine acetyltransferase 8
7969243	0.0178	0.000395591	-3.7028	-0.0604056	-0.565816	CKAP2	cytoskeleton associated protein 2
7915385	0.0180015	0.000400613	3.69903	-0.0717885	0.639941	EDN2	endothelin 2
7893905	0.0180015	0.000401153	-3.69863	-0.0730043	-0.278627
7893311	0.0180059	0.000401791	-3.69815	-0.0744372	-0.689554
8009796	0.0180155	0.000402881	3.69734	-0.0768818	0.344974	TMEM94	transmembrane protein 94
8074688	0.0180155	0.00040309	3.69719	-0.0773499	0.235959	THAP7	THAP domain containing 7
8169247	0.0180434	0.000404256	3.69633	-0.0799563	0.235556
7989132	0.0180824	0.00040621	-3.69489	-0.0843068	-0.351524	RFX7	regulatory factor X7
8148737	0.0180824	0.000406219	3.69488	-0.0843261	0.198823	MAF1	MAF1 homolog, negative regulator of RNA polymerase III
7994981	0.0181303	0.000408181	3.69344	-0.0886732	0.311251	ORAI3	ORAI calcium release-activated calcium modulator 3
7903688	0.0181303	0.000408383	3.69329	-0.0891208	0.22666	CYB561D1	cytochrome b561 family member D1
8084605	0.0182745	0.000412182	-3.69052	-0.0974727	-0.407876
8064322	0.0183752	0.000415005	-3.68848	-0.10363	-0.412233	C20orf96	chromosome 20 open reading frame 96
8129728	0.0185055	0.000418506	-3.68597	-0.111208	-0.428649	AHI1	Abelson helper integration site 1
7932881	0.0185531	0.000420575	3.68449	-0.115657	0.443862	LOC100505502///LOC646700///LOC392364	putative UPF0607 protein FLJ37424///UPF0607 protein ENSP00000381418-like pseudogene///nuclear pore associated protein 1 pseudogene
8112260	0.0185531	0.000420697	-3.68441	-0.115917	-0.470634	DEPDC1B	DEP domain containing 1B
7917707	0.0186032	0.000422394	-3.6832	-0.119548	-0.37262	EVI5	ecotropic viral integration site 5
8131475	0.0186165	0.000423255	-3.68259	-0.121386	-0.477815	C1GALT1	core 1 synthase, glycoprotein-N-acetylgalactosamine 3-beta-galactosyltransferase 1
8109639	0.0186561	0.000425533	-3.68098	-0.126225	-0.426378	PTTG1	pituitary tumor-transforming 1
7916316	0.0186561	0.000425596	-3.68094	-0.12636	-0.543668	NDC1	NDC1 transmembrane nucleoporin
7993167	0.0186561	0.000425838	-3.68077	-0.126873	-0.597538	ATF7IP2	activating transcription factor 7 interacting protein 2
8036389	0.0186686	0.000426685	3.68017	-0.128665	0.413212	ZNF585B	zinc finger protein 585B
8110618	0.0188008	0.000430273	3.67766	-0.136217	0.55148	ARPP19	cAMP regulated phosphoprotein 19
7969916	0.0188604	0.000432204	-3.67632	-0.140254	-0.305	BIVM-ERCC5///BIVM	BIVM-ERCC5 readthrough///basic, immunoglobulin-like variable motif containing
8027128	0.0191212	0.000440493	3.67063	-0.157384	0.308724	SLC25A42	solute carrier family 25 member 42
7974603	0.0191212	0.000440536	-3.6706	-0.157473	-0.428388	PSMA3	proteasome subunit alpha 3
7985873	0.0191212	0.000441065	-3.67024	-0.158555	-0.530214	TICRR	TOPBP1 interacting checkpoint and replication regulator
8000425	0.0191212	0.000441644	-3.66984	-0.159736	-0.16612	GTF3C1	general transcription factor IIIC subunit 1
8167673	0.0191212	0.000441828	3.66972	-0.160113	0.412579	MAGED4///MAGED4B	MAGE family member D4///MAGE family member D4B
8172722	0.0191212	0.000441828	3.66972	-0.160113	0.412579	MAGED4///MAGED4B	MAGE family member D4///MAGE family member D4B
7996720	0.0191212	0.000442206	3.66946	-0.160884	0.204733	PSKH1	protein serine kinase H1
7949172	0.0192233	0.000445145	3.66747	-0.166856	0.324506	MAP4K2	mitogen-activated protein kinase kinase kinase kinase 2
8050594	0.0192845	0.000447452	3.66592	-0.171517	0.24351	HS1BP3	HCLS1 binding protein 3
8135876	0.0192845	0.000447722	-3.66574	-0.172059	-0.285522	SND1	staphylococcal nuclease and tudor domain containing 1
7981970	0.0193186	0.000449095	3.66482	-0.17482	0.546177	SNORD116-11	small nucleolar RNA, C/D box 116-11
8117458	0.0193862	0.000451976	-3.6629	-0.180584	-0.454438	BTN3A1	butyrophilin subfamily 3 member A1
7954071	0.0193862	0.00045225	3.66272	-0.181132	0.262323	HTR7P1	5-hydroxytryptamine receptor 7 pseudogene 1
8019088	0.0193862	0.000452415	3.66261	-0.18146	0.287166	LOC100131170	uncharacterized LOC100131170
7962325	0.0194525	0.000454547	-3.6612	-0.185698	-0.288573
7925033	0.0195178	0.000456659	-3.6598	-0.189876	-0.261916	C1orf131	chromosome 1 open reading frame 131
8145490	0.0195225	0.000457358	3.65934	-0.191255	0.323521	PTK2B	protein tyrosine kinase 2 beta
8067792	0.0196019	0.000460126	3.65753	-0.196695	0.240234	SAMD10	sterile alpha motif domain containing 10
8015655	0.0196019	0.000460395	3.65735	-0.197222	0.208652	FAM134C	family with sequence similarity 134 member C
7921344	0.0197135	0.000465038	-3.65434	-0.206265	-0.404951	ELL2	elongation factor for RNA polymerase II 2
7892926	0.0197135	0.000465321	-3.65415	-0.206813	-0.512071
8118535	0.0197135	0.000467116	3.65299	-0.210282	0.485503	RNF5P1///RNF5	ring finger protein 5 pseudogene 1///ring finger protein 5
8179472	0.0197135	0.000467116	3.65299	-0.210282	0.485503	RNF5P1///RNF5	ring finger protein 5 pseudogene 1///ring finger protein 5
8078225	0.0197135	0.000467584	-3.65269	-0.211186	-0.392426
7935058	0.0197135	0.000467676	-3.65263	-0.211363	-0.915874	MYOF	myoferlin
8123562	0.0197135	0.000467678	-3.65263	-0.211366	-0.5223	GMDS	GDP-mannose 4,6-dehydratase
7967386	0.0197135	0.00046776	-3.65258	-0.211525	-0.390448	MPHOSPH9	M-phase phosphoprotein 9
8042830	0.0198422	0.000473018	-3.64922	-0.221597	-0.68506	MTHFD2	methylenetetrahydrofolate dehydrogenase (NADP+ dependent) 2, methenyltetrahydrofolate cyclohydrolase
7924092	0.0198422	0.000473731	3.64876	-0.222956	0.517431	SLC30A1	solute carrier family 30 member 1
8165271	0.0198422	0.00047375	3.64875	-0.222991	0.292815	LCN10	lipocalin 10
8047641	0.0198422	0.000473781	3.64873	-0.223051	0.242346	CYP20A1	cytochrome P450 family 20 subfamily A member 1
8076749	0.0198422	0.000474807	3.64808	-0.225	0.207665	CDPF1	cysteine rich DPF motif domain containing 1
8174779	0.0198422	0.000474884	3.64803	-0.225146	0.326516	LAMP2	lysosomal associated membrane protein 2
8037186	0.0198422	0.000475597	3.64758	-0.226498	0.49751	LIPE	lipase E, hormone sensitive type
7894106	0.0198422	0.000476121	-3.64725	-0.22749	-0.447427
8063755	0.0198422	0.000476183	3.64721	-0.227608	0.399595	FAM217B	family with sequence similarity 217 member B
8138741	0.0198543	0.000477318	3.64649	-0.229752	1.144	HOXA6	homeobox A6
7982000	0.0198543	0.000477668	3.64627	-0.230413	0.861751	SNORD116-26	small nucleolar RNA, C/D box 116-26
7917561	0.019925	0.000479968	-3.64482	-0.234741	-1.14662	GBP4	guanylate binding protein 4
8168994	0.0199253	0.000480575	-3.64444	-0.23588	-0.335737
8090662	0.0199396	0.000481519	3.64385	-0.237648	0.326226
7995783	0.0199547	0.000482972	3.64294	-0.240363	0.717122	MT2A	metallothionein 2A
8157231	0.0199547	0.000483657	-3.64252	-0.24164	-0.545958
8162462	0.0199547	0.000483685	-3.6425	-0.241692	-0.24184	C9orf129///FAM120A	chromosome 9 open reading frame 129///family with sequence similarity 120A
8007505	0.0199855	0.000485033	-3.64166	-0.244199	-0.196923	DHX8	DEAH-box helicase 8
8076185	0.0200361	0.000486864	3.64052	-0.247594	0.481808	CBX7	chromobox 7
7995417	0.0200601	0.00048805	-3.63979	-0.249785	-0.304036
7894276	0.0201276	0.000490297	-3.6384	-0.253925	-0.783595
8089875	0.0201306	0.000491201	-3.63785	-0.255583	-0.451091	POLQ	DNA polymerase theta
7997226	0.0201306	0.000492166	-3.63726	-0.257352	-0.25443
7896020	0.0201306	0.000492187	-3.63724	-0.25739	-0.778014
7990774	0.0201561	0.000493415	3.63649	-0.259636	0.302104	RASGRF1	Ras protein specific guanine nucleotide releasing factor 1
8095819	0.0204481	0.000501179	3.63178	-0.273699	0.587567	FAM47E-STBD1///FAM47E	FAM47E-STBD1 readthrough///family with sequence similarity 47 member E
8156194	0.0204599	0.000502084	-3.63124	-0.275324	-0.315975
8045674	0.0204749	0.000503067	-3.63065	-0.277085	-0.302885	LYPD6	LY6/PLAUR domain containing 6
7959052	0.0204749	0.000504582	-3.62974	-0.279793	-0.334038	RFC5	replication factor C subunit 5
8086880	0.0204749	0.000505381	-3.62926	-0.281219	-0.403232	CDC25A	cell division cycle 25A
7951271	0.0204749	0.000505526	-3.62917	-0.281476	-2.21813	MMP1	matrix metallopeptidase 1
8159127	0.0204749	0.00050553	3.62917	-0.281484	0.300466	RXRA	retinoid X receptor alpha
7894865	0.0205216	0.000507743	3.62785	-0.285418	0.786994
7981949	0.0205216	0.000507917	3.62775	-0.285727	0.858722	SNORD116-1	small nucleolar RNA, C/D box 116-1
8104504	0.0205867	0.000510148	-3.62642	-0.289673	-0.361982
7917976	0.0206235	0.000512499	-3.62503	-0.293815	-0.415545	SASS6	SAS-6 centriolar assembly protein
7936835	0.0206235	0.000512635	3.62495	-0.294054	0.648006	CPXM2	carboxypeptidase X, M14 family member 2
7966072	0.0206235	0.000512921	3.62478	-0.294557	0.236167	PRDM4	PR/SET domain 4
7928300	0.0206932	0.000515276	3.6234	-0.298681	0.298355	ANAPC16	anaphase promoting complex subunit 16
8146500	0.020821	0.000519528	-3.62091	-0.306081	-0.615171	LYN	LYN proto-oncogene, Src family tyrosine kinase
7909877	0.020821	0.000521147	-3.61997	-0.308884	-0.598194	MARC1	mitochondrial amidoxime reducing component 1
8169002	0.020821	0.000521152	-3.61997	-0.308891	-0.367727
8053449	0.020821	0.00052148	3.61978	-0.309458	0.242383	TMEM150A	transmembrane protein 150A
7923426	0.020821	0.00052159	-3.61972	-0.309649	-0.53628	UBE2T	ubiquitin conjugating enzyme E2 T
8090676	0.0208415	0.000522982	-3.61891	-0.312048	-0.402304
8023561	0.0208415	0.000523357	-3.61869	-0.312693	-0.398677	LMAN1	lectin, mannose binding 1
8047187	0.0210093	0.000528203	-3.6159	-0.320991	-0.226871	CCDC150	coiled-coil domain containing 150
8046340	0.0210366	0.000529521	-3.61515	-0.323235	-0.32665	DYNC1I2	dynein cytoplasmic 1 intermediate chain 2
8013919	0.0210449	0.000530363	3.61467	-0.324666	0.351526	ABHD15	abhydrolase domain containing 15
7894776	0.0210701	0.00053177	-3.61387	-0.327052	-0.659073
7905355	0.0210701	0.000532264	3.61358	-0.327888	0.214402	TNFAIP8L2-SCNM1///SCNM1	TNFAIP8L2-SCNM1 readthrough///sodium channel modifier 1
8030171	0.0211475	0.000534957	3.61206	-0.33243	0.328897	FTL	ferritin light chain
8154227	0.0211475	0.000536205	-3.61135	-0.334528	-0.717204
7951341	0.0211475	0.000537722	-3.61049	-0.337071	-0.368107
7892851	0.0211475	0.000537814	-3.61044	-0.337225	-0.431927
8130811	0.0211475	0.000538037	3.61032	-0.337599	0.474574	LINC01558	long intergenic non-protein coding RNA 1558
8130982	0.0211475	0.000538037	3.61032	-0.337599	0.474574	LINC01558	long intergenic non-protein coding RNA 1558
8032076	0.0212807	0.000542066	3.60806	-0.344315	0.243525	RNF126	ring finger protein 126
8017511	0.0213626	0.000544794	3.60653	-0.348834	0.66472	CD79B	CD79b molecule
7989619	0.0213707	0.000545644	-3.60606	-0.350236	-0.221033	PPIB	peptidylprolyl isomerase B
7925677	0.0214062	0.000547194	3.6052	-0.35279	0.214988	ZNF669	zinc finger protein 669
7947189	0.0214351	0.000549079	-3.60416	-0.355885	-0.36875	CCDC34	coiled-coil domain containing 34
8111892	0.0214351	0.00054922	-3.60408	-0.356116	-0.53326	OXCT1	3-oxoacid CoA-transferase 1
7963157	0.021516	0.000551942	-3.60258	-0.360566	-0.450031	RACGAP1	Rac GTPase activating protein 1
8015835	0.0215986	0.000555077	3.60086	-0.365662	0.294733	DUSP3	dual specificity phosphatase 3
8097813	0.0215986	0.000555719	-3.60051	-0.366703	-0.331369	ARFIP1	ADP ribosylation factor interacting protein 1
8144226	0.0215986	0.000556009	-3.60035	-0.367172	-0.717656
8172443	0.0218486	0.000563101	3.5965	-0.378578	0.378751
7895441	0.0218798	0.000564564	3.59572	-0.380913	0.341262
7910915	0.0219089	0.000565973	-3.59496	-0.383156	-0.620981	CHRM3	cholinergic receptor muscarinic 3
8012908	0.0219297	0.000567171	3.59432	-0.385059	0.379969	TEKT3	tektin 3
7998381	0.0219926	0.000569458	3.59309	-0.38868	0.262553	LMF1	lipase maturation factor 1
8015769	0.0220895	0.000572631	-3.59141	-0.39368	-0.503049	BRCA1	BRCA1, DNA repair associated
8173299	0.0221321	0.00057462	3.59035	-0.3968	0.297954	EDA2R	ectodysplasin A2 receptor
7936966	0.0221321	0.000575068	-3.59011	-0.3975	-0.405215
8089112	0.0222357	0.000578832	-3.58813	-0.403369	-0.496041	FILIP1L	filamin A interacting protein 1 like
8122982	0.0222357	0.000579097	-3.58799	-0.403781	-0.317655	ZDHHC14	zinc finger DHHC-type containing 14
8012079	0.0222817	0.000580964	3.58701	-0.406677	0.201221	DVL2	dishevelled segment polarity protein 2
7975932	0.022298	0.000582061	3.58644	-0.408374	0.565466	TMEM63C	transmembrane protein 63C
7895419	0.0223434	0.000583916	-3.58547	-0.411238	-0.331161
7892759	0.0224292	0.00058729	-3.58372	-0.41642	-0.486591
8062123	0.0224292	0.00058751	3.5836	-0.416757	0.385051	MMP24	matrix metallopeptidase 24
8051462	0.0224879	0.000589869	-3.58238	-0.420361	-0.505571
8137089	0.0224879	0.000590398	3.58211	-0.421168	0.204443
7913655	0.0225792	0.000593475	3.58053	-0.425843	0.466936	ID3	inhibitor of DNA binding 3, HLH protein
7893487	0.0226235	0.000595319	-3.57958	-0.428633	-0.6508
7896231	0.0226849	0.000597868	3.57828	-0.432477	0.250511
8168399	0.0226849	0.000598663	3.57788	-0.433673	0.281747	CHIC1	cysteine rich hydrophobic domain 1
7901010	0.0226849	0.000598982	-3.57771	-0.434151	-0.451185	KIF2C	kinesin family member 2C
7895547	0.0227418	0.000601169	-3.5766	-0.437429	-0.172973
8074349	0.0227898	0.00060414	3.5751	-0.441863	0.24301	DGCR2	DiGeorge syndrome critical region gene 2
7997230	0.0227898	0.000604196	-3.57507	-0.441945	-0.241038	PSMD7	proteasome 26S subunit, non-ATPase 7
8114797	0.0227898	0.000604882	-3.57473	-0.442966	-0.426024	SPRY4	sprouty RTK signaling antagonist 4
8024194	0.0227898	0.000605177	3.57458	-0.443405	0.606078	GPX4	glutathione peroxidase 4
7982889	0.0228492	0.000608491	-3.57291	-0.448317	-0.588373	NUSAP1	nucleolar and spindle associated protein 1
8159379	0.0228492	0.000608575	3.57287	-0.44844	0.538395	TMEM141	transmembrane protein 141
8019762	0.0228492	0.000608818	-3.57275	-0.4488	-0.331564	P4HB	prolyl 4-hydroxylase subunit beta
7961069	0.0229154	0.000612203	3.57106	-0.453785	0.414418	CLECL1	C-type lectin like 1
7975815	0.0229154	0.000613249	-3.57054	-0.45532	-0.215377	TTLL5	tubulin tyrosine ligase like 5
7895252	0.0229154	0.000613266	-3.57053	-0.455345	-0.486754
8138581	0.0229154	0.000613338	-3.57049	-0.455451	-0.240023	TRA2A	transformer 2 alpha homolog
8117343	0.0229587	0.000615186	-3.56958	-0.458157	-0.281152	HFE	hemochromatosis
8075493	0.0229613	0.000615947	3.5692	-0.459267	0.294609	PATZ1	POZ/BTB and AT hook containing zinc finger 1
8177628	0.0230536	0.000619116	-3.56763	-0.463883	-0.432904	CCDC125	coiled-coil domain containing 125
8113717	0.0231549	0.000622534	3.56595	-0.468832	1.21566	MGC32805	uncharacterized LOC153163
8052845	0.0231688	0.000623603	-3.56543	-0.470375	-0.368645	TIA1	TIA1 cytotoxic granule-associated RNA binding protein
7972062	0.0233786	0.000629953	3.56234	-0.479482	0.319537	FBXL3	F-box and leucine rich repeat protein 3
8107206	0.0234633	0.000633345	3.5607	-0.484311	0.214032
7959500	0.0234633	0.000633646	-3.56055	-0.484738	-0.309248	HIP1R	huntingtin interacting protein 1 related
7942987	0.0235742	0.000637352	3.55877	-0.489981	0.268586
7981730	0.0235806	0.000638235	-3.55834	-0.491224	-0.860893	SCFV///IGLJ3///IGHV3-23///IGHV4-31///IGHM///IGHG2///IGHG1///IGHA1///SCFV///C14orf99///IGK///IGKV3-20///IGHV3-23///IGHV3-30///IGHV3-48///IGHV3-75///IGHV3-69-1///IGHV3OR16-7	single-chain Fv fragment///immunoglobulin lambda joining 3///immunoglobulin heavy variable 3-23///immunoglobulin heavy variable 4-31///immunoglobulin heavy constant mu///immunoglobulin heavy constant gamma 2 (G2m marker)///immunoglobulin heavy constant gamma 1 (G1m marker)///immunoglobulin heavy constant alpha 1///single-chain Fv fragment///uncharacterized LOC317730///immunoglobulin kappa locus//…
7998033	0.0236135	0.000640555	-3.55724	-0.494485	-0.154147	TCF25	transcription factor 25
7945666	0.0236135	0.000641111	3.55697	-0.495266	0.298862	CTSD	cathepsin D
7937175	0.0236135	0.000641254	-3.5569	-0.495467	-0.211735	TUBGCP2	tubulin gamma complex associated protein 2
8008834	0.023667	0.000643653	-3.55576	-0.498823	-0.233665	CLTC	clathrin heavy chain
7895699	0.023667	0.00064413	-3.55553	-0.499489	-0.659514
7995797	0.0237129	0.000648247	3.55359	-0.505215	0.666457	MT1E	metallothionein 1E
8133233	0.0237129	0.000648293	3.55356	-0.505279	0.31776	AUTS2	autism susceptibility candidate 2
7989647	0.0237129	0.000648492	-3.55347	-0.505554	-0.643412	KIAA0101	KIAA0101
8040223	0.0237129	0.00064894	-3.55326	-0.506176	-0.705938	RRM2	ribonucleotide reductase regulatory subunit M2
8130952	0.0237129	0.000649753	-3.55288	-0.507301	-0.309425	PSMB1	proteasome subunit beta 1
8173444	0.0237129	0.000649781	3.55286	-0.507339	0.481458	IL2RG	interleukin 2 receptor subunit gamma
7975787	0.0237129	0.000650371	3.55258	-0.508155	0.339982	JDP2	Jun dimerization protein 2
8043251	0.0238918	0.000655997	-3.54995	-0.515897	-0.28952	PTCD3	pentatricopeptide repeat domain 3
8131263	0.0240547	0.000661193	-3.54753	-0.522986	-0.450948	SNORD13P2	small nucleolar RNA, C/D box 13 pseudogene 2
8003769	0.0240745	0.000662461	-3.54695	-0.524707	-0.347923
8144089	0.0241482	0.000665216	3.54568	-0.528437	0.223387	LMBR1	limb development membrane protein 1
8149475	0.0241668	0.00066662	3.54503	-0.530331	0.257432	CNOT7	CCR4-NOT transcription complex subunit 7
8021756	0.0241668	0.000667181	-3.54477	-0.531088	-0.261866	ZNF407	zinc finger protein 407
7967620	0.0241718	0.000668047	-3.54437	-0.532253	-0.497406
7981955	0.0242511	0.000671391	3.54284	-0.53674	0.922503	SNORD116-4///SNRPN	small nucleolar RNA, C/D box 116-4///small nuclear ribonucleoprotein polypeptide N
7992841	0.0242511	0.000671698	3.5427	-0.53715	0.68538
7892882	0.0242524	0.000672462	3.54236	-0.538171	0.328006
7899361	0.0242875	0.000674165	-3.54158	-0.540445	-0.302256	STX12	syntaxin 12
8072360	0.0242919	0.000675018	3.54119	-0.54158	0.928531	TCN2	transcobalamin 2
8164596	0.024294	0.000675808	3.54083	-0.542631	0.256391	C9orf78	chromosome 9 open reading frame 78
7893450	0.0242953	0.000676574	-3.54049	-0.543649	-0.467641
7981722	0.0243187	0.000677958	-3.53986	-0.545485	-0.853382	IGLJ3///IGHV3-23///IGHV4-31///IGHM///IGHG1///IGHA1///SCFV///C14orf99///IGK///IGKV3-20///IGHV3-23///IGHV3-48///IGHV3-69-1///IGHV3OR16-7	immunoglobulin lambda joining 3///immunoglobulin heavy variable 3-23///immunoglobulin heavy variable 4-31///immunoglobulin heavy constant mu///immunoglobulin heavy constant gamma 1 (G1m marker)///immunoglobulin heavy constant alpha 1///single-chain Fv fragment///uncharacterized LOC317730///immunoglobulin kappa locus///immunoglobulin kappa variable 3-20///immunoglobulin heavy variable 3-23///immun…
8064319	0.0243287	0.00067934	3.53924	-0.547315	0.280078	DEFB128	defensin beta 128
8093974	0.0243287	0.000679699	-3.53907	-0.547789	-0.321098
7981998	0.0244347	0.000683397	3.53741	-0.552664	0.648813	SNORD116-25	small nucleolar RNA, C/D box 116-25
8082673	0.0244951	0.000686475	-3.53603	-0.556701	-0.835714	ACPP	acid phosphatase, prostate
7900531	0.0244951	0.000686557	3.53599	-0.556808	1.21737	GUCA2B	guanylate cyclase activator 2B
8157092	0.0245494	0.000688818	3.53498	-0.559762	0.485964	TMEM38B	transmembrane protein 38B
8160857	0.0245814	0.000690456	3.53426	-0.561895	0.300064	SIGMAR1	sigma non-opioid intracellular receptor 1
8030899	0.0245941	0.000691551	3.53377	-0.563318	0.274738	ZNF766	zinc finger protein 766
8040578	0.0246898	0.000694984	-3.53225	-0.567767	-0.286848	CENPO	centromere protein O
7982002	0.0246999	0.000696013	3.5318	-0.569095	0.529403	SNORD116-27	small nucleolar RNA, C/D box 116-27
8079346	0.0247863	0.000699193	3.5304	-0.57319	0.261692	SACM1L	SAC1 suppressor of actin mutations 1-like (yeast)
8122365	0.0250336	0.000706921	-3.52702	-0.583062	-0.900397	ADGRG6	adhesion G protein-coupled receptor G6
8140971	0.0254602	0.000719734	-3.5215	-0.599194	-0.86785	SAMD9L	sterile alpha motif domain containing 9 like
8171001	0.0254615	0.000720581	3.52113	-0.600249	0.338977	FUNDC2	FUN14 domain containing 2
8164155	0.0254615	0.000721301	3.52083	-0.601146	0.181068	PPP6C	protein phosphatase 6 catalytic subunit
7913556	0.0255336	0.000724113	3.51963	-0.604639	0.232117
8144044	0.0255816	0.000726361	3.51868	-0.607423	0.307742	ERVFC1-1	endogenous retrovirus group FC1 member 1
8026350	0.0255816	0.000727012	3.5184	-0.608228	0.494535	CLEC17A	C-type lectin domain family 17 member A
7896080	0.0256489	0.000731059	-3.51669	-0.613211	-0.443628
7985444	0.0256489	0.000731522	-3.5165	-0.613779	-0.292551	UBE2Q2P2///LOC727751///GOLGA2P7///GOLGA2P10	ubiquitin conjugating enzyme E2 Q2 pseudogene 2///golgin A2 pseudogene///golgin A2 pseudogene 7///golgin A2 pseudogene 10
7910630	0.0256489	0.000731889	-3.51634	-0.61423	-0.328673	COA6	cytochrome c oxidase assembly factor 6
7962341	0.0256489	0.000733395	-3.51571	-0.616076	-0.476177
7946815	0.0256489	0.000733897	-3.5155	-0.61669	-0.296893	PIK3C2A	phosphatidylinositol-4-phosphate 3-kinase catalytic subunit type 2 alpha
7950391	0.0256489	0.000734119	-3.51541	-0.616962	-0.633271	PGM2L1	phosphoglucomutase 2 like 1
7915910	0.0256489	0.000734326	-3.51532	-0.617214	-1.06186	PDZK1IP1	PDZK1 interacting protein 1
8004152	0.0257091	0.000737491	3.51399	-0.621076	0.458182	WSCD1	WSC domain containing 1
7941761	0.0257091	0.000737595	3.51395	-0.621203	0.548971	RHOD	ras homolog family member D
8049544	0.0257341	0.000739085	-3.51333	-0.623014	-0.386537	LRRFIP1	LRR binding FLII interacting protein 1
7926677	0.0257394	0.000740011	3.51294	-0.624138	0.406919	OTUD1	OTU deubiquitinase 1
7892629	0.0258773	0.000744755	-3.51097	-0.629875	-0.546754
8142628	0.0259096	0.000746465	3.51027	-0.631933	2.9784	SLC13A1	solute carrier family 13 member 1
8139887	0.0259951	0.000749708	-3.50893	-0.635825	-0.242971
7974851	0.0260378	0.000751723	-3.5081	-0.638234	-0.725361	HIF1A	hypoxia inducible factor 1 alpha subunit
7956930	0.0260473	0.000752779	3.50767	-0.639494	0.380894	DYRK2	dual specificity tyrosine phosphorylation regulated kinase 2
8133114	0.0262882	0.000760533	-3.50451	-0.648691	-0.309566	VKORC1L1	vitamin K epoxide reductase complex subunit 1 like 1
7982287	0.0263469	0.000764073	-3.50308	-0.652859	-0.466223	ARHGAP11B	Rho GTPase activating protein 11B
7907960	0.0263469	0.000764549	-3.50289	-0.653418	-0.259473
7908351	0.0263469	0.000764609	-3.50286	-0.653488	-0.657351	PLA2G4A	phospholipase A2 group IVA
7917433	0.0263592	0.000765757	-3.5024	-0.654836	-0.475403	ODF2L	outer dense fiber of sperm tails 2 like
8056102	0.0265164	0.000771289	-3.50018	-0.661295	-0.630982	LY75-CD302///CD302	LY75-CD302 readthrough///CD302 molecule
8123961	0.0265164	0.000771919	-3.49992	-0.662028	-0.274452	TBC1D7-LOC100130357///TBC1D7	TBC1D7-LOC100130357 readthrough///TBC1 domain family member 7
8026122	0.0265323	0.000773181	3.49942	-0.663493	0.258089	RAD23A	RAD23 homolog A, nucleotide excision repair protein
8172270	0.0265689	0.000775045	-3.49868	-0.665655	-0.499577
8179351	0.0265776	0.000776099	-3.49826	-0.666874	-0.808339	CFB	complement factor B
7896401	0.0266031	0.000777644	-3.49764	-0.668659	-0.512521
7894619	0.0266527	0.000780222	-3.49662	-0.671628	-0.800888
8010379	0.0266527	0.000780698	-3.49643	-0.672176	-0.281546	CARD14	caspase recruitment domain family member 14
7918533	0.0267137	0.000783288	3.49541	-0.675147	0.306979	TMIGD3///ADORA3///TMIGD3///ADORA3	transmembrane and immunoglobulin domain containing 3///adenosine A3 receptor///transmembrane and immunoglobulin domain containing 3///adenosine A3 receptor
8055643	0.0267511	0.000786003	-3.49434	-0.678252	-0.420639
8165630	0.0267511	0.000786605	3.4941	-0.678939	0.237494	ARRDC1-AS1	ARRDC1 antisense RNA 1
8049044	0.0267511	0.000786798	-3.49403	-0.679159	-0.339743	ARMC9	armadillo repeat containing 9
7917548	0.0268678	0.000791148	-3.49232	-0.684105	-0.342186	GBP7	guanylate binding protein 7
8148715	0.0268678	0.000791846	3.49205	-0.684897	0.230624	GPAA1	glycosylphosphatidylinositol anchor attachment 1
8050060	0.027037	0.000797646	-3.48979	-0.691444	-0.311357	TSSC1	tumor suppressing subtransferable candidate 1
8140534	0.0271505	0.000801809	-3.48818	-0.696114	-0.745258	SEMA3C	semaphorin 3C
8092220	0.0271707	0.000803223	-3.48764	-0.697694	-0.212069
7940116	0.0272408	0.000806114	3.48653	-0.700917	0.271479	LOC399898	uncharacterized LOC399898
7893052	0.0273327	0.000809656	3.48517	-0.70485	0.494765
7893002	0.0274161	0.000812952	-3.48391	-0.708494	-0.314147
8131000	0.0274387	0.000814446	-3.48334	-0.710141	-0.246979	DNAAF5	dynein axonemal assembly factor 5
8077929	0.0274819	0.000816968	-3.48238	-0.712914	-0.339988
8075507	0.0274819	0.000817382	3.48223	-0.713368	0.159186	EIF4ENIF1	eukaryotic translation initiation factor 4E nuclear import factor 1
7896603	0.0275024	0.000818818	3.48168	-0.714943	0.345119
7934178	0.0275784	0.000821911	3.48052	-0.718323	0.363389	PCBD1	pterin-4 alpha-carbinolamine dehydratase 1
7921259	0.027692	0.000826129	3.47893	-0.722914	0.477948	FCRL4	Fc receptor like 4
7894761	0.0277363	0.000828286	3.47812	-0.725253	0.331352
7994109	0.0277642	0.000829955	-3.4775	-0.727058	-0.589707	PLK1	polo like kinase 1
8119239	0.0277863	0.000831449	3.47694	-0.728671	0.378436
7981919	0.0278237	0.000833404	3.47621	-0.730777	0.389018	SNURF///SNRPN	SNRPN upstream reading frame///small nuclear ribonucleoprotein polypeptide N
8068522	0.0279148	0.00083756	-3.47467	-0.735238	-0.377274	TTC3	tetratricopeptide repeat domain 3
8000869	0.0279148	0.000837813	3.47458	-0.735508	0.614018	SEPT1	septin 1
7928489	0.0279246	0.000838946	-3.47416	-0.736721	-0.517452
8087513	0.0280121	0.000842417	-3.47288	-0.740423	-0.248387	TRAIP	TRAF interacting protein
7893881	0.0281591	0.000847686	-3.47094	-0.746013	-0.44296
8018708	0.028188	0.000850034	-3.47008	-0.748493	-0.1934	UBE2O	ubiquitin conjugating enzyme E2 O
8013013	0.028188	0.000851863	-3.46942	-0.75042	-0.326021
7932512	0.028188	0.000852174	-3.4693	-0.750747	-0.24899	DNAJC1	DnaJ heat shock protein family (Hsp40) member C1
8053901	0.028188	0.000853613	3.46878	-0.75226	0.250343	TMEM127	transmembrane protein 127
8103728	0.028188	0.000853878	-3.46868	-0.752538	-0.494074	HMGB2	high mobility group box 2
7942985	0.028188	0.000855557	3.46807	-0.754299	0.28775
8126240	0.028188	0.000855834	3.46797	-0.754589	0.230403	LINC00951	long intergenic non-protein coding RNA 951
8000924	0.028188	0.000855873	3.46796	-0.754631	0.193695	ZNF689	zinc finger protein 689
7926807	0.028188	0.000856186	-3.46784	-0.754958	-0.436638	PDSS1	prenyl (decaprenyl) diphosphate synthase, subunit 1
8103922	0.0282338	0.000858487	-3.46701	-0.757364	-0.421	CASP3	caspase 3
7929614	0.0282338	0.000859274	-3.46673	-0.758186	-0.179424
8007641	0.0283608	0.000865604	3.46445	-0.764765	0.286608
8090529	0.0283608	0.000866249	-3.46422	-0.765433	-0.317034	RAB43	RAB43, member RAS oncogene family
8002778	0.0283608	0.000866681	-3.46406	-0.765879	-0.500349	MLKL	mixed lineage kinase domain like
7896030	0.0283608	0.000867493	3.46377	-0.766719	0.370726
7977340	0.0283608	0.00086807	3.46356	-0.767315	0.241455	BTBD6	BTB domain containing 6
8049016	0.0283608	0.000869053	-3.46321	-0.76833	-0.330662	PSMD1	proteasome 26S subunit, non-ATPase 1
7978123	0.0283608	0.000869112	-3.46319	-0.76839	-0.34946	PSME2	proteasome activator subunit 2
7893640	0.0284399	0.000872388	3.46202	-0.771763	0.319909
7921806	0.028461	0.000874157	3.46139	-0.773579	0.210437	B4GALT3	beta-1,4-galactosyltransferase 3
7892731	0.028461	0.000874748	-3.46118	-0.774185	-0.567278
7970924	0.0285277	0.000882456	-3.45845	-0.782048	-0.264355	STARD13	StAR related lipid transfer domain containing 13
7993371	0.0285277	0.000882501	-3.45844	-0.782094	-0.283259	NOMO3///NOMO2///NOMO1	NODAL modulator 3///NODAL modulator 2///NODAL modulator 1
7993511	0.0285277	0.000882501	-3.45844	-0.782094	-0.283259	NOMO3///NOMO2///NOMO1	NODAL modulator 3///NODAL modulator 2///NODAL modulator 1
7999791	0.0285277	0.000882501	-3.45844	-0.782094	-0.283259	NOMO3///NOMO2///NOMO1	NODAL modulator 3///NODAL modulator 2///NODAL modulator 1
7893129	0.0285277	0.000882502	-3.45844	-0.782094	-0.750596
7923917	0.0285277	0.000882871	3.45831	-0.782469	1.11051	FCMR	Fc fragment of IgM receptor
8105267	0.0285277	0.000883542	-3.45807	-0.78315	-0.75574	ITGA2	integrin subunit alpha 2
8122317	0.0285277	0.000883692	-3.45802	-0.783302	-0.296629	HEBP2	heme binding protein 2
8026787	0.0285277	0.000884519	3.45773	-0.784141	0.558062	FAM129C	family with sequence similarity 129 member C
7893115	0.0285805	0.000887016	-3.45685	-0.786667	-0.677915
8138735	0.028643	0.000889818	3.45587	-0.789494	0.80781	HOXA5	homeobox A5
7920492	0.0286456	0.00089076	3.45554	-0.790441	0.198036	C1orf43///C1orf43	chromosome 1 open reading frame 43///chromosome 1 open reading frame 43
8091600	0.0287321	0.00089446	-3.45425	-0.794156	-0.419635	PLCH1	phospholipase C eta 1
8013660	0.0287321	0.000895178	3.454	-0.794875	1.10098	ALDOC	aldolase, fructose-bisphosphate C
7921012	0.0288306	0.000899114	3.45263	-0.798807	0.315704	MIR9-1	microRNA 9-1
8169519	0.028889	0.000901804	-3.4517	-0.801483	-0.390225	WDR44	WD repeat domain 44
8180238	0.0288937	0.000903591	3.45109	-0.803258	0.244819
7896188	0.0288937	0.000905013	3.4506	-0.804666	0.334717
7895856	0.0288937	0.000905136	-3.45056	-0.804788	-0.585235
7892829	0.0288937	0.000906878	-3.44996	-0.806511	-0.320747
7893007	0.0288937	0.000907136	-3.44987	-0.806766	-0.794986
8164165	0.0288937	0.000907165	-3.44986	-0.806795	-0.447576	HSPA5	heat shock protein family A (Hsp70) member 5
8064388	0.0289689	0.000910396	3.44875	-0.80998	0.779021	SLC52A3	solute carrier family 52 member 3
7985402	0.0289864	0.000911817	-3.44826	-0.811377	-0.300892	UBE2Q2P2	ubiquitin conjugating enzyme E2 Q2 pseudogene 2
8064175	0.0290141	0.000913563	3.44767	-0.813091	0.20975	SLC2A4RG	SLC2A4 regulator
7978019	0.0290212	0.000914657	-3.44729	-0.814164	-0.238731	MIR208A	microRNA 208a
7893928	0.0290386	0.000916081	3.44681	-0.815557	0.19984
8156290	0.0290589	0.000917699	-3.44626	-0.817138	-0.578397	CKS2	CDC28 protein kinase regulatory subunit 2
8033420	0.0290589	0.000918468	3.446	-0.817889	0.752679	FCER2	Fc fragment of IgE receptor II
7918345	0.0292032	0.000923906	-3.44416	-0.823178	-0.343562	PSMA5	proteasome subunit alpha 5
7894808	0.0293194	0.000929601	-3.44224	-0.828682	-0.192515
7987636	0.0293194	0.000929823	-3.44217	-0.828896	-0.401955	OIP5	Opa interacting protein 5
8059111	0.0293194	0.000930229	-3.44203	-0.829287	-0.293682	ABCB6	ATP binding cassette subfamily B member 6 (Langereis blood group)
7985266	0.0295417	0.000938822	-3.43916	-0.837523	-0.342567
7896312	0.0295417	0.000939894	-3.43881	-0.838546	-0.44125
8071119	0.0295417	0.000941009	3.43844	-0.839608	0.264205	BCL2L13	BCL2 like 13
8092978	0.0295417	0.00094228	-3.43802	-0.840817	-1.48822	MUC4	mucin 4, cell surface associated
8073309	0.0295417	0.000942612	-3.43791	-0.841132	-0.279852
8180385	0.0295417	0.000942612	-3.43791	-0.841132	-0.279852
8042062	0.0295579	0.000944018	3.43744	-0.842467	0.337251
7894364	0.029581	0.000945644	3.4369	-0.844009	0.567073
8014487	0.0296373	0.000948875	-3.43584	-0.847064	-0.324296	ACACA	acetyl-CoA carboxylase alpha
7894437	0.0296373	0.000949229	3.43572	-0.847398	0.962708
8124518	0.0298	0.000955336	-3.43372	-0.85314	-0.496293	HIST1H2AJ	histone cluster 1, H2aj
8025179	0.0298249	0.000957031	3.43316	-0.854728	0.330678	ZNF358	zinc finger protein 358
8053690	0.0299711	0.000962621	-3.43134	-0.859944	-1.04699
8169022	0.0301508	0.000971377	-3.42851	-0.868052	-0.458405	TCEAL9	transcription elongation factor A like 9
8082133	0.0301508	0.000971389	-3.42851	-0.868063	-0.364573	PDIA5	protein disulfide isomerase family A member 5
8154868	0.0301508	0.000971427	-3.4285	-0.868098	-0.405608
8049042	0.0301508	0.000973048	-3.42798	-0.869591	-0.36567
7926170	0.0301508	0.000973182	-3.42793	-0.869715	-0.266378	DHTKD1	dehydrogenase E1 and transketolase domain containing 1
8161701	0.0301508	0.000973836	-3.42772	-0.870316	-0.301644	TMEM2	transmembrane protein 2
7984155	0.0301534	0.000974825	3.42741	-0.871224	0.162616	SNX1	sorting nexin 1
8178188	0.0302239	0.000978015	3.42638	-0.874149	0.440686	RNF5P1///RNF5	ring finger protein 5 pseudogene 1///ring finger protein 5
7938519	0.0302453	0.00098017	3.4257	-0.87612	0.541962	MICALCL	MICAL C-terminal like
8095214	0.0302453	0.000981781	-3.42518	-0.877591	-0.36727
8026456	0.0302453	0.000982214	3.42504	-0.877985	0.803585	CYP4F3	cytochrome P450 family 4 subfamily F member 3
8110392	0.0302453	0.000982345	-3.425	-0.878105	-0.408061	TMED9	transmembrane p24 trafficking protein 9
8087685	0.030339	0.000986301	3.42374	-0.881703	0.272302	TMEM115	transmembrane protein 115
8066009	0.0304782	0.000991742	-3.42202	-0.886628	-0.258605	RBM39	RNA binding motif protein 39
8152582	0.0306294	0.000997582	-3.42018	-0.891884	-0.402333	DSCC1	DNA replication and sister chromatid cohesion 1
7989146	0.0306394	0.000998831	-3.41979	-0.893004	-0.502979	MNS1	meiosis specific nuclear structural 1
7958950	0.0307218	0.00100244	3.41866	-0.896234	0.358194	RITA1	RBPJ interacting and tubulin associated 1
8124423	0.030768	0.00100487	-3.4179	-0.898403	-0.341542	HIST1H2BG	histone cluster 1, H2bg
8034514	0.0308677	0.00100938	3.4165	-0.902412	0.147341	C19orf43	chromosome 19 open reading frame 43
8001104	0.0308677	0.00101288	-3.41541	-0.90551	-1.00094	IGHV3-48///IGHV3-69-1///IGHV3OR16-7	immunoglobulin heavy variable 3-48///immunoglobulin heavy variable 3-69-1 (pseudogene)///immunoglobulin heavy variable 3/OR16-7 (pseudogene)
8016523	0.0308677	0.00101365	-3.41518	-0.906185	-1.83741	GIP	gastric inhibitory polypeptide
7933261	0.0308677	0.00101367	-3.41517	-0.906203	-0.434676	PARGP1	poly(ADP-ribose) glycohydrolase pseudogene 1
7933572	0.0308677	0.00101367	-3.41517	-0.906203	-0.434676	PARGP1	poly(ADP-ribose) glycohydrolase pseudogene 1
7896533	0.0308677	0.00101451	3.41491	-0.906947	0.351845
7925250	0.0308677	0.00101463	3.41488	-0.907048	0.678028	GNG4	G protein subunit gamma 4
8056983	0.0309042	0.00101676	-3.41422	-0.908925	-0.232535	LOC100130691	uncharacterized LOC100130691
7960381	0.0309517	0.00101925	3.41345	-0.911119	0.51873	CRACR2A	calcium release activated channel regulator 2A
7938295	0.0309832	0.00102122	-3.41285	-0.912844	-0.238058	RPL27A	ribosomal protein L27a
7903389	0.0309873	0.00102229	-3.41252	-0.913779	-0.331932
7925918	0.0311013	0.00102698	-3.41108	-0.917881	-0.351814	AKR1C1	aldo-keto reductase family 1 member C1
8096744	0.0311433	0.0010293	3.41037	-0.919902	0.618988	CYP2U1	cytochrome P450 family 2 subfamily U member 1
8154841	0.031157	0.00103105	3.40984	-0.921421	0.279489
8153304	0.031157	0.00103163	3.40966	-0.921925	0.241791	TSNARE1	t-SNARE domain containing 1
8004534	0.0312496	0.00103564	3.40845	-0.925393	0.826322	SHBG	sex hormone binding globulin
8066905	0.0313095	0.00103856	-3.40756	-0.927916	-0.355698	ZNFX1	zinc finger NFX1-type containing 1
7994692	0.0313695	0.0010415	3.40668	-0.930443	0.197851	TAOK2	TAO kinase 2
8111385	0.0314934	0.00104656	-3.40515	-0.934779	-0.366712
8066260	0.031501	0.00104776	-3.40479	-0.935805	-0.49034	SNORA71C	small nucleolar RNA, H/ACA box 71C
8017421	0.0315351	0.00104984	-3.40417	-0.937581	-0.300441	CCDC47	coiled-coil domain containing 47
7896219	0.0315407	0.00105243	-3.4034	-0.939785	-0.618868
7933750	0.0315407	0.00105278	3.40329	-0.940083	0.947556	SLC16A9	solute carrier family 16 member 9
8081431	0.0315407	0.00105288	-3.40326	-0.940162	-0.438061	ALCAM	activated leukocyte cell adhesion molecule
8127094	0.0315511	0.00105462	-3.40274	-0.941643	-0.387464	GSTA4	glutathione S-transferase alpha 4
7913415	0.0315511	0.001056	-3.40233	-0.942813	-0.28662	USP48	ubiquitin specific peptidase 48
8145175	0.0315511	0.00105607	3.40231	-0.94287	0.39069	PDLIM2	PDZ and LIM domain 2
8142431	0.0315788	0.00105795	-3.40176	-0.944459	-0.26153	LINC00998	long intergenic non-protein coding RNA 998
8071817	0.0317552	0.00106481	-3.39972	-0.950244	-0.469035
7982938	0.0318721	0.00106969	-3.39829	-0.954335	-0.391973	TYRO3	TYRO3 protein tyrosine kinase
7895226	0.0321442	0.00108187	-3.39472	-0.964465	-0.263266
8092000	0.0321442	0.00108447	-3.39397	-0.96661	-0.488647	TERC	telomerase RNA component
8043459	0.0321442	0.00108701	-3.39323	-0.968706	-0.883364	IGKC	immunoglobulin kappa constant
8110437	0.0321442	0.00108707	3.39322	-0.968752	0.203808	RMND5B	required for meiotic nuclear division 5 homolog B
8084064	0.0321442	0.00108828	-3.39287	-0.969747	-0.561592	MTHFD2	methylenetetrahydrofolate dehydrogenase (NADP+ dependent) 2, methenyltetrahydrofolate cyclohydrolase
8081667	0.0321442	0.00108931	3.39257	-0.970593	0.399406	SLC35A5	solute carrier family 35 member A5
8104234	0.0321442	0.00109018	-3.39232	-0.971303	-0.412137	TRIP13	thyroid hormone receptor interactor 13
8167701	0.0321442	0.00109042	3.39225	-0.971503	0.214759	XAGE1B///XAGE1E	X antigen family member 1B///X antigen family member 1E
8167710	0.0321442	0.00109042	3.39225	-0.971503	0.214759	XAGE1B///XAGE1E	X antigen family member 1B///X antigen family member 1E
8172739	0.0321442	0.00109042	3.39225	-0.971503	0.214759	XAGE1B///XAGE1E	X antigen family member 1B///X antigen family member 1E
8172757	0.0321442	0.00109042	3.39225	-0.971503	0.214759	XAGE1B///XAGE1E	X antigen family member 1B///X antigen family member 1E
8172766	0.0321442	0.00109042	3.39225	-0.971503	0.214759	XAGE1B///XAGE1E	X antigen family member 1B///X antigen family member 1E
7909661	0.0321743	0.00109309	-3.39148	-0.97369	-0.227524	RPS6KC1	ribosomal protein S6 kinase C1
8005441	0.0321743	0.00109338	3.3914	-0.973925	0.202411	SMCR8	Smith-Magenis syndrome chromosome region, candidate 8
7996391	0.0324175	0.00110262	3.38875	-0.981452	0.261917
7895623	0.0324205	0.00110376	3.38842	-0.98238	0.524159
8007141	0.0324205	0.00110467	3.38816	-0.983114	0.161145	EIF1	eukaryotic translation initiation factor 1
7974198	0.0324321	0.00110671	-3.38758	-0.984764	-0.324217	LRR1	leucine rich repeat protein 1
8173583	0.0324321	0.00110701	3.38749	-0.98501	0.220623	DMRTC1B///FAM226B///FAM226A///DMRTC1	DMRT like family C1B///family with sequence similarity 226 member B (non-protein coding)///family with sequence similarity 226 member A (non-protein coding)///DMRT like family C1
8059081	0.0324613	0.00110899	3.38693	-0.986602	1.13711	SLC23A3	solute carrier family 23 member 3
8124998	0.032515	0.00111226	3.386	-0.989239	0.285237	GPANK1	G-patch domain and ankyrin repeats 1
8168205	0.032515	0.00111278	3.38586	-0.989654	0.351698	FOXO4	forkhead box O4
7981728	0.0325428	0.00111471	-3.38531	-0.991204	-0.935697	IGHM///IGHV3-48///IGHV3-69-1	immunoglobulin heavy constant mu///immunoglobulin heavy variable 3-48///immunoglobulin heavy variable 3-69-1 (pseudogene)
8119648	0.03279	0.00112416	3.38265	-0.998753	0.283911	KLHDC3	kelch domain containing 3
8042986	0.0328267	0.0011264	-3.38202	-1.00054	-1.22224	REG1A	regenerating family member 1 alpha
8068740	0.03297	0.00113292	3.3802	-1.00569	0.282222	UMODL1	uromodulin like 1
7896600	0.03297	0.00113331	3.38009	-1.006	0.330673
8034408	0.0330242	0.00113616	3.3793	-1.00825	0.272961	ZNF564///ZNF490	zinc finger protein 564///zinc finger protein 490
7989224	0.0330489	0.00113801	3.37879	-1.0097	0.208631	ADAM10	ADAM metallopeptidase domain 10
8079138	0.0330576	0.00114006	3.37822	-1.01131	0.244409
8145151	0.0330576	0.00114073	3.37803	-1.01184	0.326598	SORBS3	sorbin and SH3 domain containing 3
8089988	0.0330576	0.00114129	-3.37788	-1.01227	-0.344333	CCDC58	coiled-coil domain containing 58
7913705	0.0332135	0.00114767	3.37612	-1.01726	0.57803	CNR2	cannabinoid receptor 2
8027402	0.0332366	0.00114947	-3.37562	-1.01865	-0.256883	CCNE1	cyclin E1
8119034	0.0332586	0.00115123	3.37514	-1.02002	0.306812	BRPF3	bromodomain and PHD finger containing 3
7896358	0.0333424	0.00115513	3.37407	-1.02305	0.344233
8017555	0.0333707	0.00115712	-3.37353	-1.02458	-0.174646	ERN1	endoplasmic reticulum to nucleus signaling 1
7981992	0.0333744	0.00115825	3.37322	-1.02546	0.501329	SNORD116-22	small nucleolar RNA, C/D box 116-22
8168115	0.0333827	0.00116053	-3.3726	-1.02721	-0.249814
8099817	0.0333827	0.00116054	3.3726	-1.02723	0.302311	KLF3-AS1	KLF3 antisense RNA 1
7982358	0.033517	0.00116677	-3.37091	-1.03201	-0.612658	ARHGAP11A	Rho GTPase activating protein 11A
7923608	0.033517	0.00116723	3.37078	-1.03236	0.290823	REN	renin
8024900	0.0335201	0.00116835	-3.37048	-1.03322	-0.381842	UHRF1	ubiquitin like with PHD and ring finger domains 1
7920744	0.0336274	0.0011731	3.3692	-1.03684	0.498603	PKLR	pyruvate kinase, liver and RBC
8017505	0.0337707	0.00117911	3.36758	-1.04141	0.32259	GH1	growth hormone 1
8178244	0.0339278	0.00118561	3.36584	-1.04633	0.198769	RING1	ring finger protein 1
8145291	0.0339617	0.00118782	-3.36525	-1.04799	-0.454708	SLC25A37	solute carrier family 25 member 37
8021905	0.0339794	0.00119038	-3.36457	-1.04991	-0.211049	RBFA	ribosome binding factor A (putative)
8144643	0.0339794	0.00119103	-3.3644	-1.0504	-1.22024	GATA4	GATA binding protein 4
7896217	0.0339794	0.00119151	-3.36427	-1.05076	-0.756354
7894060	0.0339873	0.00119281	3.36393	-1.05173	0.501839
8053763	0.0340513	0.00119607	-3.36306	-1.05418	-0.182524	MRPS5	mitochondrial ribosomal protein S5
8124388	0.0340641	0.00119844	-3.36244	-1.05594	-0.465156	HIST1H3B	histone cluster 1, H3b
8009164	0.0340641	0.00119878	3.36235	-1.05619	0.190021	DCAF7	DDB1 and CUL4 associated factor 7
7989307	0.0340641	0.0011996	-3.36213	-1.0568	-0.436554
7892594	0.0341276	0.00120286	-3.36127	-1.05923	-0.501748
7895225	0.0341861	0.00120668	-3.36027	-1.06207	-0.40361
7977273	0.0341861	0.00120698	3.36019	-1.06228	0.320094	ADSSL1	adenylosuccinate synthase like 1
8073858	0.0342954	0.00121211	-3.35885	-1.06607	-0.317221	GTSE1	G2 and S-phase expressed 1
8178841	0.0342954	0.0012129	-3.35864	-1.06666	-0.344736	TAP2	transporter 2, ATP binding cassette subfamily B member
8156549	0.0343489	0.00121582	-3.35788	-1.06881	-0.185295	C9orf3	chromosome 9 open reading frame 3
7932966	0.0343775	0.00121787	-3.35734	-1.07031	-0.277946	ITGB1	integrin subunit beta 1
8161442	0.0344738	0.00122232	3.35619	-1.07357	0.47156	LINC01597///FAM27B	long intergenic non-protein coding RNA 1597///family with sequence similarity 27 member B
7999596	0.0344981	0.00122422	3.3557	-1.07496	0.416623	LOC102724984///LOC728138///KIAA2013	uncharacterized protein KIAA2013///KIAA2013 pseudogene///KIAA2013
8044111	0.0346193	0.00122956	-3.35432	-1.07884	-0.234771	MRPS9	mitochondrial ribosomal protein S9
7909306	0.0350331	0.00124531	-3.35028	-1.09021	-0.657621	C4BPB	complement component 4 binding protein beta
8061471	0.0350432	0.00124672	-3.34992	-1.09122	-0.536251	GINS1	GINS complex subunit 1
7999387	0.0350858	0.0012493	-3.34927	-1.09306	-0.480359	EMP2	epithelial membrane protein 2
7896361	0.0351432	0.00125264	-3.34842	-1.09546	-0.611313
8089015	0.0351432	0.00125345	-3.34821	-1.09603	-0.502474	PROS1	protein S (alpha)
8074978	0.0351919	0.00125625	3.34751	-1.09802	0.354398
8180034	0.0352018	0.00125811	-3.34704	-1.09935	-0.352778	TAP2	transporter 2, ATP binding cassette subfamily B member
7982294	0.0352018	0.00125872	-3.34688	-1.09978	-0.402941	LOC100288637///OTUD7A	OTU deubiquitinase 7A pseudogene///OTU deubiquitinase 7A
7948565	0.0352472	0.0012621	3.34603	-1.10217	0.267754	CYB561A3	cytochrome b561 family member A3
8083709	0.0352472	0.00126246	-3.34594	-1.10243	-0.387864	SMC4	structural maintenance of chromosomes 4
8097645	0.0355095	0.00127318	-3.34326	-1.10998	-0.225128
8124166	0.0355095	0.00127399	-3.34305	-1.11055	-0.500663	MBOAT1	membrane bound O-acyltransferase domain containing 1
7950895	0.0355142	0.00127523	-3.34275	-1.11141	-0.552299
7970999	0.0355308	0.0012769	-3.34233	-1.11258	-0.654092	SPG20	spastic paraplegia 20 (Troyer syndrome)
8094911	0.035617	0.00128107	-3.3413	-1.11549	-0.339011	ATP10D	ATPase phospholipid transporting 10D (putative)
8147483	0.0356438	0.00128351	-3.34069	-1.11719	-0.170691	MTDH	metadherin
7984289	0.0356438	0.00128473	-3.34039	-1.11804	-0.29579	RAB11A	RAB11A, member RAS oncogene family
7910618	0.0356438	0.00128714	3.33979	-1.11971	0.176588	SLC35F3	solute carrier family 35 member F3
8035905	0.0356438	0.00128774	3.33964	-1.12013	0.284991	ANKRD27	ankyrin repeat domain 27
8156358	0.0356438	0.00128824	3.33952	-1.12048	0.596991
7965064	0.0356438	0.00128846	3.33947	-1.12063	0.488945	OSBPL8	oxysterol binding protein like 8
7928959	0.0358198	0.00129702	3.33736	-1.12654	0.193975	PTEN	phosphatase and tensin homolog
7896008	0.0358198	0.00129766	-3.3372	-1.12698	-0.598513
8003639	0.0358198	0.00129805	3.33711	-1.12725	0.209785	WDR81	WD repeat domain 81
7893583	0.035828	0.00130017	-3.33659	-1.12871	-0.665839
8035494	0.035828	0.00130078	3.33644	-1.12913	0.222349	FKBP8	FK506 binding protein 8
8087806	0.035828	0.00130158	3.33624	-1.12967	0.304324	PCBP4	poly(rC) binding protein 4
8139826	0.0358481	0.00130339	3.3358	-1.13091	0.26414	ZNF138	zinc finger protein 138
7915801	0.0359795	0.00131063	3.33404	-1.13586	0.296698	POMGNT1	protein O-linked mannose N-acetylglucosaminyltransferase 1 (beta 1,2-)
8088180	0.0359795	0.00131105	-3.33394	-1.13614	-0.993764	WNT5A	Wnt family member 5A
7993846	0.0359795	0.00131142	-3.33385	-1.13639	-0.437521
7953200	0.036024	0.00131412	-3.3332	-1.13823	-0.408213	CCND2	cyclin D2
8066822	0.0360819	0.00131838	-3.33217	-1.14112	-0.708304	SULF2	sulfatase 2
8138504	0.0360819	0.0013184	-3.33216	-1.14113	-0.393946	RAPGEF5	Rap guanine nucleotide exchange factor 5
7905789	0.0362337	0.00132504	3.33056	-1.14562	0.444664	IL6R	interleukin 6 receptor
7932326	0.0362364	0.00132623	3.33028	-1.14642	2.11884	CUBN	cubilin
8139367	0.0362966	0.00133113	-3.3291	-1.14971	-2.12825	NPC1L1	NPC1 like intracellular cholesterol transporter 1
8080162	0.0362966	0.00133192	3.32891	-1.15024	0.243085	ABHD14A	abhydrolase domain containing 14A
7948864	0.0362966	0.00133192	3.32891	-1.15024	0.244965	STX5	syntaxin 5
8005865	0.0362966	0.00133326	3.32859	-1.15114	0.223636	SARM1	sterile alpha and TIR motif containing 1
8011462	0.0362966	0.00133389	-3.32844	-1.15156	-0.211446	NCBP3	nuclear cap binding subunit 3
7902848	0.0363273	0.00133611	-3.32791	-1.15304	-0.448973
7981242	0.0364647	0.00134226	3.32645	-1.15714	0.285356	BCL11B	B-cell CLL/lymphoma 11B
8152668	0.0364959	0.0013445	-3.32592	-1.15863	-0.442156	ATAD2	ATPase family, AAA domain containing 2
7899943	0.0366104	0.00134982	-3.32466	-1.16215	-0.240075	ZMYM1	zinc finger MYM-type containing 1
8154727	0.0366469	0.00135227	3.32408	-1.16377	0.261201	SLC25A6	solute carrier family 25 member 6
7895778	0.0367034	0.00135546	-3.32333	-1.16587	-0.178907
7988625	0.0367356	0.00135775	3.32279	-1.16738	0.150884	FAM227B	family with sequence similarity 227 member B
7943690	0.0367661	0.00135999	-3.32227	-1.16885	-0.38917	DDX10	DEAD-box helicase 10
7997381	0.0369009	0.00136676	-3.32068	-1.17328	-0.445237	CENPN	centromere protein N
8076403	0.0369009	0.00136723	3.32057	-1.17359	0.275159	NAGA	alpha-N-acetylgalactosaminidase
8023220	0.0369009	0.0013683	3.32032	-1.17429	0.440043	SMAD7	SMAD family member 7
7978492	0.036969	0.00137194	-3.31948	-1.17666	-0.259362	HEATR5A	HEAT repeat containing 5A
7894834	0.0370351	0.00137551	-3.31865	-1.17897	-0.422476
8119235	0.037117	0.00137966	-3.31769	-1.18166	-0.413477
8112439	0.0371218	0.00138096	-3.31739	-1.1825	-0.410638	CCDC125	coiled-coil domain containing 125
8127051	0.0372637	0.00138786	3.31579	-1.18695	0.292519	TRAM2	translocation associated membrane protein 2
8042038	0.0372637	0.00138848	-3.31565	-1.18735	-0.30429	RPL23AP32	ribosomal protein L23a pseudogene 32
7894443	0.0373898	0.0013943	-3.31432	-1.19108	-0.51816
8117288	0.0375419	0.0014011	3.31276	-1.19542	0.494769	SCGN	secretagogin, EF-hand calcium binding protein
8046628	0.0375515	0.00140259	-3.31242	-1.19636	-0.224311	RBM45	RNA binding motif protein 45
7935116	0.0375902	0.00140517	-3.31184	-1.198	-0.846451	RBP4	retinol binding protein 4
8133030	0.0376042	0.00140682	-3.31146	-1.19905	-0.249069	GABPA	GA binding protein transcription factor alpha subunit
8075343	0.0376479	0.00140983	3.31078	-1.20095	0.182089	SF3A1	splicing factor 3a subunit 1
7893808	0.0376479	0.00141072	3.31058	-1.20152	0.152576
8075673	0.037805	0.00141774	-3.30899	-1.20595	-0.183121	RBFOX2	RNA binding protein, fox-1 homolog 2
7912283	0.0378697	0.00142131	-3.30819	-1.20819	-0.206646	CTNNBIP1	catenin beta interacting protein 1
7895797	0.037917	0.00142423	-3.30753	-1.21002	-0.555258
8166455	0.0379352	0.0014272	-3.30686	-1.21188	-0.314439	PRDX4	peroxiredoxin 4
8112376	0.0379352	0.00142813	-3.30666	-1.21246	-0.529064	CENPK	centromere protein K
8038556	0.0379352	0.00142833	3.30661	-1.21258	0.255554	NAPSA	napsin A aspartic peptidase
8035187	0.0380059	0.00143214	3.30576	-1.21496	0.130044	MED26	mediator complex subunit 26
8174338	0.0380841	0.00143623	-3.30485	-1.2175	-0.189455	MORC4	MORC family CW-type zinc finger 4
8055426	0.0382677	0.0014443	-3.30305	-1.2225	-0.455291	MCM6	minichromosome maintenance complex component 6
7998784	0.0382679	0.00144546	3.3028	-1.22321	0.192433	ABCA3	ATP binding cassette subfamily A member 3
7999217	0.0383525	0.00144981	3.30183	-1.22589	0.361128	ROGDI	rogdi homolog
8071566	0.0386089	0.00146066	-3.29945	-1.23254	-0.191241	PPIL2	peptidylprolyl isomerase like 2
7936507	0.0386387	0.00146426	3.29866	-1.23473	0.231812	C10orf82	chromosome 10 open reading frame 82
8049689	0.0386387	0.00146507	3.29848	-1.23523	0.200959	RNPEPL1	arginyl aminopeptidase like 1
8055702	0.0386387	0.00146528	-3.29844	-1.23535	-0.552086	NMI	N-myc and STAT interactor
7945014	0.0386436	0.00146738	-3.29798	-1.23663	-0.411154	CHEK1	checkpoint kinase 1
7941127	0.0386436	0.00146779	3.29789	-1.23688	0.196714	ZFPL1	zinc finger protein like 1
7909155	0.0387042	0.00147261	3.29684	-1.2398	0.24596	AVPR1B	arginine vasopressin receptor 1B
7995382	0.0387042	0.00147546	-3.29622	-1.24153	-0.218182	PHKB	phosphorylase kinase regulatory subunit beta
7927363	0.0387042	0.00147591	3.29612	-1.2418	0.716112	FAM25G///FAM25BP///FAM25C///FAM25A///AGAP11	family with sequence similarity 25 member G///protein FAM25///family with sequence similarity 25 member C///family with sequence similarity 25 member A///ArfGAP with GTPase domain, ankyrin repeat and PH domain 11
7933327	0.0387042	0.00147591	3.29612	-1.2418	0.716112	FAM25G///FAM25BP///FAM25C///FAM25A///AGAP11	family with sequence similarity 25 member G///protein FAM25///family with sequence similarity 25 member C///family with sequence similarity 25 member A///ArfGAP with GTPase domain, ankyrin repeat and PH domain 11
7933423	0.0387042	0.00147591	3.29612	-1.2418	0.716112	FAM25G///FAM25BP///FAM25C///FAM25A///AGAP11	family with sequence similarity 25 member G///protein FAM25///family with sequence similarity 25 member C///family with sequence similarity 25 member A///ArfGAP with GTPase domain, ankyrin repeat and PH domain 11
7926659	0.0388229	0.0014816	3.29489	-1.24523	0.317745
7977584	0.0388655	0.00148494	3.29417	-1.24724	0.230042	TMEM55B	transmembrane protein 55B
7895933	0.0388655	0.00148557	3.29403	-1.24761	1.05458
7895719	0.0389085	0.00148838	3.29342	-1.2493	0.34361
8043465	0.0390489	0.00149642	-3.2917	-1.2541	-0.961244	IGKC	immunoglobulin kappa constant
8083933	0.0390489	0.00149655	-3.29167	-1.25418	-0.523528
7924055	0.0390489	0.00149727	3.29151	-1.25461	0.226152	C1orf74	chromosome 1 open reading frame 74
7939120	0.0391049	0.00150198	-3.29051	-1.25741	-0.518301	RCN1	reticulocalbin 1
8010638	0.0391049	0.00150241	3.29042	-1.25766	0.176836	HGS	hepatocyte growth factor-regulated tyrosine kinase substrate
8167449	0.0391049	0.00150295	-3.2903	-1.25798	-0.417809	PLP2	proteolipid protein 2
8118634	0.0392468	0.00150958	3.28889	-1.26191	0.195836	RING1	ring finger protein 1
7942983	0.0393402	0.00151516	3.2877	-1.26519	0.246659
7933078	0.0393402	0.00151554	-3.28762	-1.26542	-0.205637
8065566	0.0393608	0.00151752	3.28721	-1.26658	0.282636	DEFB124	defensin beta 124
8020825	0.0394236	0.00152127	-3.28641	-1.26878	-0.410493
7976243	0.0394236	0.00152231	-3.28619	-1.26939	-0.261957	CPSF2	cleavage and polyadenylation specific factor 2
7981943	0.0394709	0.00152533	3.28556	-1.27115	0.633012	SNORD64///PWAR5	small nucleolar RNA, C/D box 64///Prader Willi/Angelman region RNA 5
7955361	0.0394729	0.00152659	-3.28529	-1.27189	-0.314636	LARP4	La ribonucleoprotein domain family member 4
8038949	0.0394888	0.00152839	-3.28491	-1.27294	-0.342552	ZNF841	zinc finger protein 841
8065596	0.0394936	0.00152976	3.28462	-1.27374	0.218099	PDRG1	p53 and DNA damage regulated 1
8043433	0.0396619	0.00153748	-3.28301	-1.27822	-1.02714	IGKC	immunoglobulin kappa constant
8148184	0.0401679	0.0015583	-3.27869	-1.29021	-0.434958	FAM83A	family with sequence similarity 83 member A
8161026	0.0401909	0.0015604	-3.27825	-1.29141	-0.268623	ARHGEF39	Rho guanine nucleotide exchange factor 39
8075182	0.0402889	0.00156542	-3.27722	-1.29427	-0.342434	XBP1	X-box binding protein 1
8019194	0.0403015	0.00156795	3.2767	-1.29571	0.179456	FAAP100	Fanconi anemia core complex associated protein 100
8092834	0.0403015	0.00156833	-3.27662	-1.29592	-0.242997
8021824	0.0404156	0.00157399	-3.27546	-1.29913	-0.2607
7930139	0.0404806	0.00157773	3.2747	-1.30125	0.215913	TRIM8	tripartite motif containing 8
7995263	0.0405202	0.00158083	-3.27407	-1.30299	-0.908234	SCFV///IGLJ3///IGHV3-23///IGHV3-41///IGHV4-31///IGHM///IGHG2///IGHG1///IGHA1///IGH///C14orf99///IGK///IGKV3-20///IGHV3-23///IGHV3-48///IGHV3-75///IGHV3-69-1///IGHV3OR16-7	single-chain Fv fragment///immunoglobulin lambda joining 3///immunoglobulin heavy variable 3-23///immunoglobulin heavy variable 3-41 (pseudogene)///immunoglobulin heavy variable 4-31///immunoglobulin heavy constant mu///immunoglobulin heavy constant gamma 2 (G2m marker)///immunoglobulin heavy constant gamma 1 (G1m marker)///immunoglobulin heavy constant alpha 1///immunoglobulin heavy locus///unch…
8113491	0.0405202	0.00158171	-3.27389	-1.30349	-0.491821	STARD4	StAR related lipid transfer domain containing 4
7893113	0.0407554	0.00159212	-3.27178	-1.30934	-0.28154
8025964	0.0408886	0.00159856	3.27048	-1.31293	0.341762	ZNF439	zinc finger protein 439
8045345	0.0409128	0.00160073	3.27004	-1.31414	0.305561
7893371	0.0409983	0.00160564	-3.26906	-1.31686	-0.243738
7903162	0.0409983	0.00160654	3.26888	-1.31736	0.809867	TMEM56-RWDD3///TMEM56	TMEM56-RWDD3 readthrough///transmembrane protein 56
7905563	0.0410125	0.00160833	3.26852	-1.31836	0.221606	LOR	loricrin
8128138	0.0410171	0.00160975	-3.26823	-1.31914	-0.397229	MDN1	midasin AAA ATPase 1
7966517	0.0410948	0.00161411	-3.26736	-1.32155	-0.274482	HECTD4	HECT domain E3 ubiquitin protein ligase 4
7916077	0.0410948	0.00161527	-3.26713	-1.32219	-0.283248	NRDC	nardilysin convertase
8135275	0.0412359	0.00162295	-3.2656	-1.32641	-0.514945
8014047	0.0412359	0.00162329	-3.26553	-1.3266	-0.284493	TEFM	transcription elongation factor, mitochondrial
7988603	0.0412747	0.00162606	3.26498	-1.32812	0.210348
8026679	0.0413587	0.00163142	3.26392	-1.33105	0.227166	USE1	unconventional SNARE in the ER 1
8005743	0.0413587	0.00163186	3.26384	-1.33129	0.275768	FLJ36000	uncharacterized FLJ36000
8002919	0.041367	0.00163343	-3.26353	-1.33215	-0.239125	KARS	lysyl-tRNA synthetase
7938834	0.0414033	0.0016365	-3.26292	-1.33382	-0.3622	NAV2	neuron navigator 2
8172358	0.0414033	0.00163735	3.26275	-1.33428	0.284439	UXT	ubiquitously expressed prefoldin like chaperone
7947740	0.0415565	0.00164583	-3.26109	-1.33888	-0.342723
8142622	0.0415565	0.00164591	-3.26107	-1.33892	-0.239172	RNF148	ring finger protein 148
7981724	0.041582	0.00164817	-3.26063	-1.34014	-0.826626	SCFV///IGLJ3///IGHM///IGHG1///IGHD///C14orf99///IGHV3-48///IGHV3-69-1	single-chain Fv fragment///immunoglobulin lambda joining 3///immunoglobulin heavy constant mu///immunoglobulin heavy constant gamma 1 (G1m marker)///immunoglobulin heavy constant delta///uncharacterized LOC317730///immunoglobulin heavy variable 3-48///immunoglobulin heavy variable 3-69-1 (pseudogene)
8148158	0.041638	0.00165545	-3.25921	-1.34407	-0.302566	TBC1D31	TBC1 domain family member 31
7893882	0.041638	0.00165606	-3.25909	-1.34439	-0.520342
7911233	0.041638	0.00165698	3.25891	-1.34489	0.309398	OR2T8	olfactory receptor family 2 subfamily T member 8
8045804	0.041638	0.00165799	3.25871	-1.34543	0.686088
8116921	0.041638	0.00165976	3.25837	-1.34638	0.657782	EDN1	endothelin 1
8177976	0.041638	0.00166064	3.2582	-1.34685	0.299665	LTA	lymphotoxin alpha
7945663	0.041638	0.00166342	3.25766	-1.34834	0.269778	IFITM10	interferon induced transmembrane protein 10
8179298	0.041638	0.00166364	3.25761	-1.34846	0.171155	CSNK2B	casein kinase 2 beta
8090133	0.041638	0.00166409	-3.25753	-1.3487	-0.377275	CCDC14	coiled-coil domain containing 14
8005574	0.041638	0.0016655	-3.25725	-1.34945	-0.339965
8100827	0.041638	0.00166564	-3.25723	-1.34953	-0.882795	JCHAIN	joining chain of multimeric IgA and IgM
7956261	0.041638	0.00166599	-3.25716	-1.34972	-0.514178	RBMS2	RNA binding motif single stranded interacting protein 2
7942832	0.041638	0.00166667	-3.25703	-1.35008	-0.398494	DDIAS	DNA damage induced apoptosis suppressor
8068383	0.0417462	0.00167226	-3.25595	-1.35306	-0.594725	CLIC6	chloride intracellular channel 6
7973985	0.0417475	0.00167357	-3.25569	-1.35375	-0.342158	MIPOL1	mirror-image polydactyly 1
7893785	0.0418417	0.0016786	-3.25472	-1.35643	-0.240168
8162147	0.0418605	0.00168061	-3.25434	-1.35749	-0.275879	ZCCHC6	zinc finger CCHC-type containing 6
8018114	0.0419842	0.00168684	3.25314	-1.36079	0.312202	SDK2	sidekick cell adhesion molecule 2
8095986	0.0420368	0.00169062	-3.25242	-1.36278	-0.826982	ANXA3	annexin A3
8170468	0.0420368	0.00169258	-3.25204	-1.36381	-0.283955	HMGB3	high mobility group box 3
8092883	0.0420368	0.0016936	3.25185	-1.36435	0.258337	LOC105374290	uncharacterized LOC105374290
7993798	0.0420368	0.00169401	-3.25177	-1.36456	-0.438307
8037814	0.0421956	0.00170168	-3.25031	-1.36858	-0.26156
7970763	0.0422074	0.00170598	-3.2495	-1.37083	-0.776001	FLT1	fms related tyrosine kinase 1
7911337	0.0422074	0.00170724	3.24926	-1.37148	0.465361
7973871	0.0422074	0.00170724	3.24926	-1.37148	0.465361
8165696	0.0422074	0.00170724	3.24926	-1.37148	0.465361
8121330	0.0422148	0.0017088	-3.24896	-1.3723	-0.198561
8119582	0.0423031	0.00171365	3.24804	-1.37482	0.199462	GLTSCR1L	GLTSCR1 like
8108832	0.0424348	0.0017213	3.2466	-1.37878	0.209299	KIAA0141	KIAA0141
8152215	0.0424348	0.00172154	-3.24656	-1.37891	-0.278485	KLF10	Kruppel like factor 10
8151935	0.0427016	0.00173364	3.24429	-1.38514	0.325827	RPL30///RPL30	ribosomal protein L30///ribosomal protein L30
7948504	0.0429028	0.00174345	3.24247	-1.39016	0.203996	VPS37C	VPS37C, ESCRT-I subunit
8042211	0.0429028	0.00174544	-3.2421	-1.39117	-0.307478	B3GNT2	UDP-GlcNAc:betaGal beta-1,3-N-acetylglucosaminyltransferase 2
7987869	0.0429028	0.00174568	-3.24205	-1.3913	-0.30698	TMEM87A	transmembrane protein 87A
8071881	0.0429562	0.00174915	3.24141	-1.39306	0.230497	SPECC1L-ADORA2A///SPECC1L	SPECC1L-ADORA2A readthrough (NMD candidate)///sperm antigen with calponin homology and coiled-coil domains 1 like
8173531	0.0429863	0.00175167	-3.24094	-1.39434	-0.256668	HDAC8	histone deacetylase 8
7964579	0.0432133	0.00176222	3.239	-1.39968	0.247893	CTDSP2	CTD small phosphatase 2
8111989	0.0432473	0.0017649	3.2385	-1.40104	0.258618
8135262	0.0432766	0.0017674	3.23805	-1.4023	0.213108	LHFPL3	lipoma HMGIC fusion partner-like 3
8013521	0.0433593	0.00177395	3.23685	-1.40559	0.471899
8030931	0.0433593	0.0017742	3.2368	-1.40571	0.399744	ZNF528	zinc finger protein 528
7894896	0.0433593	0.00177469	-3.23671	-1.40596	-0.447599
7915982	0.0433953	0.00177819	3.23607	-1.40771	0.217495	BEND5	BEN domain containing 5
8150356	0.0433953	0.00178026	3.2357	-1.40874	0.412413	RNF5P1///RNF5	ring finger protein 5 pseudogene 1///ring finger protein 5
7910591	0.0433953	0.00178064	3.23563	-1.40893	0.325999	NTPCR	nucleoside-triphosphatase, cancer-related
8140061	0.0433953	0.00178139	3.23549	-1.40931	0.20731	BCL7B	BCL tumor suppressor 7B
7992722	0.0434219	0.00178414	3.23499	-1.41068	0.234555	PRSS21	protease, serine 21
8131944	0.0434219	0.00178509	-3.23482	-1.41115	-0.418985	NFE2L3	nuclear factor, erythroid 2 like 3
8023189	0.0434695	0.00178835	3.23423	-1.41278	0.332844
7962427	0.0435295	0.0017922	-3.23353	-1.41469	-0.320349	PUS7L	pseudouridylate synthase 7 like
7911329	0.0435295	0.00179344	-3.23331	-1.41531	-0.459768	LOC100134822///LINC00266-1///PCMTD2	uncharacterized LOC100134822///long intergenic non-protein coding RNA 266-1///protein-L-isoaspartate (D-aspartate) O-methyltransferase domain containing 2
8144042	0.0436118	0.00179814	3.23246	-1.41763	0.317227
8008784	0.043641	0.00180066	-3.232	-1.41888	-0.471489	PRR11	proline rich 11
7895878	0.0436861	0.00180383	3.23143	-1.42044	0.267994
7976554	0.0437252	0.00180676	3.2309	-1.42189	0.286731	LOC100133207	uncharacterized LOC100133207
8168387	0.0437472	0.00180899	3.23051	-1.42298	0.235797	FAM226B///FAM226A	family with sequence similarity 226 member B (non-protein coding)///family with sequence similarity 226 member A (non-protein coding)
7994487	0.0437684	0.00181118	3.23011	-1.42406	0.69162	CD19	CD19 molecule
8058662	0.0439489	0.00181997	-3.22854	-1.42837	-0.2567
8032410	0.0439989	0.00182366	3.22788	-1.43016	0.309025	MOB3A	MOB kinase activator 3A
8040440	0.0439989	0.00182508	-3.22763	-1.43086	-0.395887	GEN1	GEN1, Holliday junction 5' flap endonuclease
7906703	0.0439989	0.00182601	-3.22746	-1.43131	-0.236536	NDUFS2	NADH:ubiquinone oxidoreductase core subunit S2
7900197	0.0440192	0.00182818	-3.22708	-1.43237	-0.222544
7916926	0.0441105	0.00183329	-3.22617	-1.43485	-0.287767
7892959	0.0441334	0.00183557	-3.22577	-1.43596	-0.371026
8130422	0.0441507	0.00183762	3.22541	-1.43695	0.684002	CNKSR3///CNKSR3	CNKSR family member 3///CNKSR family member 3
8118137	0.0442312	0.00184275	3.2245	-1.43943	0.369977	LTA	lymphotoxin alpha
7952795	0.0442312	0.00184363	3.22435	-1.43985	0.312793
8118147	0.0442802	0.00184771	3.22363	-1.44182	0.261203	LTB	lymphotoxin beta
7896066	0.0442802	0.00184834	-3.22352	-1.44212	-0.522641
7933933	0.0443101	0.00185092	-3.22306	-1.44336	-0.411086	DNAJC12	DnaJ heat shock protein family (Hsp40) member C12
8002523	0.0444591	0.00185848	3.22174	-1.44698	0.236933	CMTR2	cap methyltransferase 2
7933164	0.0446522	0.00186789	-3.2201	-1.45147	-0.177314	HNRNPF	heterogeneous nuclear ribonucleoprotein F
7896917	0.0447085	0.00187264	3.21927	-1.45373	0.320484	CPTP	ceramide-1-phosphate transfer protein
8012150	0.0447085	0.00187294	3.21922	-1.45387	0.141806	GPS2	G protein pathway suppressor 2
8021984	0.0447426	0.00187571	-3.21874	-1.45519	-0.3212	YES1	YES proto-oncogene 1, Src family tyrosine kinase
8149749	0.0448189	0.00188026	3.21795	-1.45734	0.311332	TNFRSF10D	TNF receptor superfamily member 10d
7949792	0.044846	0.00188274	3.21752	-1.45851	0.590157	PTPRCAP	protein tyrosine phosphatase, receptor type C associated protein
7958620	0.0448692	0.00188507	-3.21712	-1.45961	-0.316708	IFT81	intraflagellar transport 81
8066939	0.0448913	0.00188742	-3.21671	-1.46072	-0.329779	B4GALT5	beta-1,4-galactosyltransferase 5
8109563	0.0448913	0.0018887	3.21649	-1.46132	0.192983	NIPAL4	NIPA like domain containing 4
8046428	0.0449616	0.00189344	-3.21568	-1.46355	-0.619067	RAPGEF4	Rap guanine nucleotide exchange factor 4
8067802	0.0449616	0.00189578	3.21527	-1.46465	0.282011	RGS19	regulator of G-protein signaling 19
8076223	0.0449616	0.00189658	3.21514	-1.46502	0.689393	SNORD43	small nucleolar RNA, C/D box 43
7892674	0.0449616	0.00189706	3.21506	-1.46525	0.406282
8168391	0.0451125	0.00190607	3.21351	-1.46945	0.283138	FAM226B///FAM226A	family with sequence similarity 226 member B (non-protein coding)///family with sequence similarity 226 member A (non-protein coding)
8158112	0.0451125	0.00190696	3.21336	-1.46987	0.130992	CDK9	cyclin dependent kinase 9
7899289	0.0451125	0.0019075	3.21327	-1.47012	0.247836	WDTC1	WD and tetratricopeptide repeats 1
8090018	0.0452931	0.00191672	-3.2117	-1.47441	-0.547781	PARP9	poly(ADP-ribose) polymerase family member 9
8079311	0.0452931	0.00191786	-3.2115	-1.47494	-0.299192	LARS2	leucyl-tRNA synthetase 2, mitochondrial
7951413	0.0452933	0.00191923	-3.21127	-1.47557	-0.298543	CARD17///CARD17	caspase recruitment domain family member 17///caspase recruitment domain family member 17
7931899	0.0453183	0.00192165	-3.21086	-1.47669	-0.287767	IL15RA	interleukin 15 receptor subunit alpha
8068593	0.0453268	0.00192425	-3.21042	-1.47789	-0.350823	ETS2	ETS proto-oncogene 2, transcription factor
7964602	0.0453268	0.00192877	-3.20966	-1.47998	-0.451082	LRIG3///LRIG3	leucine rich repeats and immunoglobulin like domains 3///leucine rich repeats and immunoglobulin like domains 3
8124955	0.0453268	0.00192999	3.20945	-1.48054	0.281592	NCR3	natural cytotoxicity triggering receptor 3
8178517	0.0453268	0.00192999	3.20945	-1.48054	0.281592	NCR3	natural cytotoxicity triggering receptor 3
8179773	0.0453268	0.00192999	3.20945	-1.48054	0.281592	NCR3	natural cytotoxicity triggering receptor 3
7973036	0.0453268	0.00193019	-3.20942	-1.48063	-0.264005	PARP2	poly(ADP-ribose) polymerase 2
8147262	0.0453333	0.00193183	-3.20914	-1.48139	-0.298212	OTUD6B	OTU domain containing 6B
8176098	0.0453348	0.00193326	3.2089	-1.48204	0.17386	UBL4A	ubiquitin like 4A
7922823	0.0453359	0.00193495	-3.20862	-1.48282	-0.314229	EDEM3	ER degradation enhancing alpha-mannosidase like protein 3
8129937	0.0453359	0.00193603	3.20843	-1.48332	0.368472	CITED2	Cbp/p300 interacting transactivator with Glu/Asp rich carboxy-terminal domain 2
7981737	0.0453738	0.00193902	-3.20793	-1.48469	-1.04093	IGHV3-69-1///IGHV3OR16-7	immunoglobulin heavy variable 3-69-1 (pseudogene)///immunoglobulin heavy variable 3/OR16-7 (pseudogene)
8053325	0.0453759	0.00194047	3.20769	-1.48535	0.305413
8109830	0.0454814	0.00194635	-3.2067	-1.48804	-0.520547	SPDL1	spindle apparatus coiled-coil protein 1
7959408	0.0455622	0.00195118	-3.20589	-1.49024	-0.442433	KNTC1	kinetochore associated 1
8081808	0.0456454	0.00195611	-3.20507	-1.49248	-0.253359	LOC100128175	uncharacterized LOC100128175
8033734	0.0458591	0.00196753	3.20317	-1.49765	0.213505	OR7G2	olfactory receptor family 7 subfamily G member 2
7895988	0.0458591	0.00196803	3.20309	-1.49788	0.352267
7896531	0.0459682	0.00197479	-3.20197	-1.50093	-0.296394
8013259	0.0459682	0.00197548	-3.20185	-1.50123	-0.462936
7894119	0.0460273	0.0019794	3.20121	-1.503	0.493813
8008922	0.0460513	0.00198182	3.20081	-1.50408	0.185991	PPM1D	protein phosphatase, Mg2+/Mn2+ dependent 1D
7933228	0.0460727	0.00198412	3.20043	-1.50511	0.43714	MARCH8	membrane associated ring-CH-type finger 8
8097857	0.0460762	0.00198599	-3.20012	-1.50595	-0.395257	MND1	meiotic nuclear divisions 1
8124940	0.0460762	0.00198791	3.19981	-1.50681	0.497651	SNORD117	small nucleolar RNA, C/D box 117
8063478	0.0460762	0.00198879	3.19966	-1.5072	0.204543	FAM210B	family with sequence similarity 210 member B
8016891	0.0460762	0.00198982	3.19949	-1.50766	0.16713	VEZF1	vascular endothelial zinc finger 1
7929674	0.0462163	0.00199861	3.19805	-1.51158	0.264249	C10orf62	chromosome 10 open reading frame 62
7938748	0.0462163	0.00199865	3.19805	-1.51159	0.277725
8042867	0.0463398	0.00200538	3.19695	-1.51458	0.209546	INO80B-WBP1///WBP1	INO80B-WBP1 readthrough (NMD candidate)///WW domain binding protein 1
7896422	0.0464296	0.00201066	-3.19609	-1.51692	-0.290746
7951030	0.0466933	0.00202477	3.19381	-1.52312	0.691399	SNORD6///TAF1D	small nucleolar RNA, C/D box 6///TATA-box binding protein associated factor, RNA polymerase I subunit D
8001464	0.0466933	0.00202489	3.19379	-1.52318	0.234749	CES5A	carboxylesterase 5A
7895903	0.0467823	0.00203132	3.19275	-1.52599	0.498677
8176400	0.0467823	0.00203157	3.19271	-1.5261	0.400943	PCDH11Y///PCDH11X	protocadherin 11 Y-linked///protocadherin 11 X-linked
8175755	0.0470182	0.00204322	-3.19084	-1.53118	-0.285294	CETN2	centrin 2
8007008	0.0472302	0.00205412	3.1891	-1.5359	0.331674	THRA	thyroid hormone receptor, alpha
7906753	0.0472302	0.00205528	-3.18891	-1.53641	-0.220121
8065569	0.0474335	0.00206902	3.18673	-1.54232	0.377517	BCL2L1	BCL2 like 1
8084788	0.0474335	0.00207006	3.18657	-1.54277	0.39182	CLDN16	claudin 16
8138363	0.0474335	0.00207041	-3.18651	-1.54292	-0.581798	SOSTDC1	sclerostin domain containing 1
8009301	0.0474335	0.00207105	-3.18641	-1.54319	-0.359459	PRKCA	protein kinase C alpha
7937890	0.0474335	0.00207126	-3.18638	-1.54328	-0.220867
7892871	0.0475182	0.00207751	-3.18539	-1.54596	-0.598807
7895842	0.0475182	0.00207782	3.18535	-1.54609	0.213161
8093957	0.0476687	0.00208583	3.18408	-1.5495	0.178336	BLOC1S4	biogenesis of lysosomal organelles complex 1 subunit 4
8015890	0.047704	0.00208881	3.18362	-1.55077	0.596292	PYY	peptide YY
8038343	0.0477836	0.00209373	3.18285	-1.55286	0.324901
7895619	0.0478123	0.00209643	3.18242	-1.554	0.327163
7893657	0.0478123	0.00209786	-3.1822	-1.55461	-0.516577
7895038	0.0478366	0.00210129	-3.18167	-1.55606	-0.249837
7953150	0.0478366	0.00210449	-3.18117	-1.55741	-0.247268	TEAD4	TEA domain transcription factor 4
8118655	0.0478366	0.00210612	3.18091	-1.5581	0.226027	B3GALT4	beta-1,3-galactosyltransferase 4
8178264	0.0478366	0.00210612	3.18091	-1.5581	0.226027	B3GALT4	beta-1,3-galactosyltransferase 4
8179555	0.0478366	0.00210612	3.18091	-1.5581	0.226027	B3GALT4	beta-1,3-galactosyltransferase 4
7940486	0.047901	0.0021104	3.18025	-1.5599	0.165527	SDHAF2	succinate dehydrogenase complex assembly factor 2
8089128	0.0479563	0.00211428	-3.17965	-1.56153	-0.261365	TOMM70	translocase of outer mitochondrial membrane 70
8178074	0.0479941	0.00211842	3.179	-1.56327	0.323671	C6orf25	chromosome 6 open reading frame 25
8079074	0.0479941	0.00211982	3.17879	-1.56385	0.188389	SS18L2	SS18 like 2
8156571	0.0479941	0.00212028	-3.17872	-1.56404	-0.447777	MIR27B///C9orf3	microRNA 27b///chromosome 9 open reading frame 3
8036622	0.0480337	0.00212383	3.17817	-1.56553	0.198344	RINL	Ras and Rab interactor like
8133540	0.0480337	0.00212773	3.17757	-1.56716	0.591507	GATSL2///GATS	GATS protein like 2///GATS, stromal antigen 3 opposite strand
8140249	0.0480337	0.00212773	3.17757	-1.56716	0.591507	GATSL2///GATS	GATS protein like 2///GATS, stromal antigen 3 opposite strand
8136177	0.0480337	0.0021311	-3.17705	-1.56856	-0.221738	KLHDC10	kelch domain containing 10
8147049	0.0480337	0.00213301	-3.17675	-1.56936	-0.460525	FABP5P3///FABP5	fatty acid binding protein 5 pseudogene 3///fatty acid binding protein 5
8082745	0.0480337	0.00213309	-3.17674	-1.56939	-0.443647	ACKR4	atypical chemokine receptor 4
8049197	0.0480337	0.0021338	3.17663	-1.56968	0.181093
7961887	0.0480337	0.00213589	-3.17631	-1.57055	-0.30222
7893809	0.0480337	0.00213611	-3.17628	-1.57065	-0.440071
7982574	0.0480337	0.00213655	-3.17621	-1.57083	-0.242577	FAM98B	family with sequence similarity 98 member B
7896147	0.0480337	0.00213985	-3.1757	-1.5722	-0.455848
7981958	0.0480337	0.0021408	3.17556	-1.57259	0.792899	SNORD116-9///SNORD116-7///SNORD116-5///SNORD116-3	small nucleolar RNA, C/D box 116-9///small nucleolar RNA, C/D box 116-7///small nucleolar RNA, C/D box 116-5///small nucleolar RNA, C/D box 116-3
7981962	0.0480337	0.0021408	3.17556	-1.57259	0.792899	SNORD116-9///SNORD116-7///SNORD116-5///SNORD116-3	small nucleolar RNA, C/D box 116-9///small nucleolar RNA, C/D box 116-7///small nucleolar RNA, C/D box 116-5///small nucleolar RNA, C/D box 116-3
8063509	0.0480787	0.00214425	3.17503	-1.57402	0.137387	RTFDC1	replication termination factor 2 domain containing 1
8157691	0.0481489	0.00214883	-3.17433	-1.57591	-0.508923	SKA2	spindle and kinetochore associated complex subunit 2
8158317	0.0483476	0.00215915	-3.17276	-1.58017	-0.249038	SPTAN1	spectrin alpha, non-erythrocytic 1
8060854	0.0484205	0.00216387	-3.17204	-1.5821	-0.536792	PLCB1	phospholipase C beta 1
8107532	0.0484829	0.00216811	-3.1714	-1.58384	-0.333385	HSD17B4	hydroxysteroid 17-beta dehydrogenase 4
8009693	0.048558	0.00217293	3.17067	-1.58581	0.222258	TMEM104	transmembrane protein 104
7941274	0.0485841	0.00217556	3.17027	-1.58688	0.177966	SCYL1	SCY1 like pseudokinase 1
8082607	0.0486229	0.00218381	-3.16903	-1.59024	-0.343289	ATP2C1	ATPase secretory pathway Ca2+ transporting 1
7914834	0.0486229	0.00218421	-3.16897	-1.5904	-0.247091	PSMB2	proteasome subunit beta 2
8125134	0.0486229	0.00218806	3.16839	-1.59197	0.260019	HSPA1L	heat shock protein family A (Hsp70) member 1 like
8178650	0.0486229	0.00218806	3.16839	-1.59197	0.260019	HSPA1L	heat shock protein family A (Hsp70) member 1 like
8179848	0.0486229	0.00218806	3.16839	-1.59197	0.260019	HSPA1L	heat shock protein family A (Hsp70) member 1 like
8156982	0.0486229	0.00218829	-3.16836	-1.59206	-0.454088	SMC2	structural maintenance of chromosomes 2
8034416	0.0486229	0.00218854	3.16832	-1.59216	0.250835
8006187	0.0486229	0.00219011	-3.16808	-1.5928	-0.374678	ATAD5	ATPase family, AAA domain containing 5
8146216	0.0486229	0.00219153	-3.16787	-1.59337	-0.222426	VDAC3///VDAC3	voltage dependent anion channel 3///voltage dependent anion channel 3
8122658	0.0486229	0.00219192	-3.16781	-1.59353	-0.202535
8038770	0.0487252	0.00219808	3.16689	-1.59602	0.212117	KLK14	kallikrein related peptidase 14
7934432	0.0487252	0.00219946	3.16668	-1.59658	0.201895
7948420	0.0487923	0.00220515	-3.16583	-1.59887	-0.469791	FABP5P3///FABP5	fatty acid binding protein 5 pseudogene 3///fatty acid binding protein 5
8109528	0.0487923	0.00220543	3.16579	-1.59898	0.630855	CYFIP2	cytoplasmic FMR1 interacting protein 2
8092520	0.0489166	0.00221251	-3.16474	-1.60183	-0.288884	C3orf70	chromosome 3 open reading frame 70
8017104	0.0489241	0.00221433	3.16447	-1.60255	0.329593
8074558	0.0489843	0.00222058	3.16354	-1.60505	0.244586	RTN4R	reticulon 4 receptor
8144656	0.0489843	0.00222083	-3.1635	-1.60515	-0.972801	C8orf49	chromosome 8 open reading frame 49
7994362	0.0489843	0.00222147	3.16341	-1.60541	0.216556	SGF29	SAGA complex associated factor 29
8025933	0.0490128	0.00222424	-3.163	-1.60651	-0.201082	ZNF833P	zinc finger protein 833, pseudogene
8007100	0.0490461	0.00222727	3.16255	-1.60772	0.592524	IGFBP4	insulin like growth factor binding protein 4
7899160	0.0490461	0.0022287	3.16234	-1.60829	0.72781	CD52	CD52 molecule
7940473	0.0490559	0.00223062	3.16206	-1.60905	0.218993	TMEM138	transmembrane protein 138
7991809	0.04906	0.00223347	3.16164	-1.61019	0.422373	ARHGDIG	Rho GDP dissociation inhibitor gamma
8027621	0.04906	0.00223375	-3.1616	-1.6103	-0.273532	GPI///GPI	glucose-6-phosphate isomerase///glucose-6-phosphate isomerase
7954789	0.0491147	0.00223772	3.16101	-1.61188	0.210809	ALG10B///ALG10	ALG10B, alpha-1,2-glucosyltransferase///ALG10, alpha-1,2-glucosyltransferase
7892877	0.0491232	0.00223959	-3.16074	-1.61261	-0.560938
8095187	0.0491614	0.00224281	-3.16026	-1.61389	-0.348749	CEP135	centrosomal protein 135
8132830	0.0493213	0.00225209	-3.15891	-1.61755	-0.487477
8056810	0.0493213	0.00225387	3.15865	-1.61825	0.230315	LOC100129312	uncharacterized LOC100129312
7950119	0.0493213	0.00225636	3.15828	-1.61923	0.215379	LAMTOR1	late endosomal/lysosomal adaptor, MAPK and MTOR activator 1
8008310	0.0493213	0.00225662	-3.15824	-1.61933	-0.222867	EME1	essential meiotic structure-specific endonuclease 1
8100109	0.0493213	0.00225752	3.15811	-1.61969	0.870579	GABRA2	gamma-aminobutyric acid type A receptor alpha2 subunit
8136259	0.0493976	0.0022625	-3.15739	-1.62164	-0.225619	MKLN1	muskelin 1
7945498	0.0495664	0.00227172	3.15605	-1.62525	0.292746	SCT	secretin
8108447	0.0496115	0.00227528	3.15553	-1.62663	0.297133	CXXC5	CXXC finger protein 5
8032491	0.0496841	0.0022801	-3.15484	-1.62851	-0.260989	LMNB2	lamin B2
8053599	0.0496956	0.00228213	3.15454	-1.6293	0.23288	INO80B-WBP1///WBP1	INO80B-WBP1 readthrough (NMD candidate)///WW domain binding protein 1
8120552	0.0498114	0.00229033	-3.15336	-1.63248	-0.453771	FAM135A	family with sequence similarity 135 member A
8072710	0.0498114	0.00229197	-3.15313	-1.63311	-0.265459	APOL6	apolipoprotein L6
7932598	0.0498114	0.00229275	-3.15301	-1.63342	-0.811654	ENKUR	enkurin, TRPC channel interacting protein
8169186	0.0498114	0.00229343	-3.15291	-1.63368	-0.418472	TBC1D8B	TBC1 domain family member 8B
8068761	0.0499621	0.00230278	3.15157	-1.63728	0.420976	ABCG1	ATP binding cassette subfamily G member 1
8002133	0.0499621	0.00230338	-3.15149	-1.63752	-0.267516	PSMB10	proteasome subunit beta 10
7929258	0.0500413	0.00230853	-3.15075	-1.6395	-0.581445	KIF11	kinesin family member 11
8142536	0.0501489	0.00231724	3.14951	-1.64284	0.197553
7904974	0.0501489	0.00231825	-3.14937	-1.64322	-0.191213	PFN1P2	profilin 1 pseudogene 2
8151032	0.0501489	0.00231888	-3.14928	-1.64346	-0.599214	GGH	gamma-glutamyl hydrolase
7894704	0.0501489	0.0023199	3.14913	-1.64385	0.195596
8100306	0.0501489	0.00232104	-3.14897	-1.64429	-0.562604
7934898	0.0501537	0.00232303	-3.14869	-1.64505	-1.10658	ANKRD22	ankyrin repeat domain 22
7904737	0.0501537	0.00232469	3.14845	-1.64568	0.203692	ANKRD34A	ankyrin repeat domain 34A
7941164	0.0501537	0.00232579	3.1483	-1.6461	0.288075	MRPL49	mitochondrial ribosomal protein L49
7896104	0.0502073	0.00232978	-3.14773	-1.64762	-0.526938
8029617	0.0502906	0.00233516	-3.14697	-1.64966	-0.183528	GEMIN7	gem nuclear organelle associated protein 7
7895401	0.0502943	0.00233684	-3.14673	-1.6503	-0.685952
7989750	0.0504072	0.0023436	3.14578	-1.65286	0.280845	CILP	cartilage intermediate layer protein
7926728	0.0507149	0.00235944	3.14356	-1.65883	0.191117	MYO3A	myosin IIIA
8054997	0.0508252	0.0023661	3.14263	-1.66133	0.431199	MAP3K2	mitogen-activated protein kinase kinase kinase 2
7895362	0.0508857	0.00237044	3.14202	-1.66296	0.315128
7929976	0.0509016	0.00237272	-3.1417	-1.66381	-0.292217	DPCD///DPCD	deleted in primary ciliary dyskinesia homolog (mouse)///deleted in primary ciliary dyskinesia homolog (mouse)
7980680	0.0509901	0.00237837	3.14092	-1.66592	0.459465	FOXN3	forkhead box N3
8153426	0.0510057	0.00238114	-3.14053	-1.66695	-0.328907	MROH6	maestro heat like repeat family member 6
8002303	0.0510057	0.00238217	-3.14039	-1.66733	-0.779268	NQO1	NAD(P)H quinone dehydrogenase 1
7970287	0.0510712	0.00238676	3.13975	-1.66904	0.165562	LAMP1	lysosomal associated membrane protein 1
8117760	0.0511067	0.00238996	-3.13931	-1.67022	-0.280193	HLA-F///HLA-B	major histocompatibility complex, class I, F///major histocompatibility complex, class I, B
8058335	0.0511294	0.00239453	3.13868	-1.67192	0.212157	SUMO1	small ubiquitin-like modifier 1
7963244	0.0511294	0.00239546	-3.13855	-1.67226	-0.181811	TFCP2	transcription factor CP2
7950753	0.0511294	0.00239578	-3.13851	-1.67238	-0.243586	CCDC90B	coiled-coil domain containing 90B
7971615	0.0511294	0.00239717	-3.13831	-1.67289	-0.330107	EBPL	emopamil binding protein like
8141898	0.0512249	0.00240445	-3.13731	-1.67558	-0.257266	DNAJC2	DnaJ heat shock protein family (Hsp40) member C2
8005829	0.0512249	0.00240623	-3.13707	-1.67623	-0.382853
8157125	0.0512249	0.00240627	-3.13706	-1.67625	-0.139067	RAD23B	RAD23 homolog B, nucleotide excision repair protein
7893902	0.051225	0.00240781	-3.13685	-1.67682	-0.641853
8048205	0.0512819	0.00241221	-3.13625	-1.67843	-0.494254	IGFBP2	insulin like growth factor binding protein 2
7981740	0.0512819	0.00241357	-3.13606	-1.67893	-0.932192	SCFV///IGLJ3///IGHM///IGHA1///SCFV///C14orf99///IGK///IGKV3-20///IGHV3-23///IGHV3-30///IGHV3-48///IGHV3-69-1	single-chain Fv fragment///immunoglobulin lambda joining 3///immunoglobulin heavy constant mu///immunoglobulin heavy constant alpha 1///single-chain Fv fragment///uncharacterized LOC317730///immunoglobulin kappa locus///immunoglobulin kappa variable 3-20///immunoglobulin heavy variable 3-23///immunoglobulin heavy variable 3-30///immunoglobulin heavy variable 3-48///immunoglobulin heavy variable 3…
8110090	0.0513982	0.00242059	3.1351	-1.68151	0.405846	SFXN1	sideroflexin 1
8163185	0.0516857	0.00243569	-3.13304	-1.68701	-0.415576	TXN	thioredoxin
7994609	0.051714	0.00243963	3.13251	-1.68845	0.480403	QPRT	quinolinate phosphoribosyltransferase
8138202	0.051714	0.00244013	-3.13244	-1.68863	-0.383509	ICA1	islet cell autoantigen 1
7980438	0.05172	0.00244345	-3.13199	-1.68983	-0.345881	SPTLC2	serine palmitoyltransferase long chain base subunit 2
8178526	0.05172	0.00244517	3.13176	-1.69045	0.185105	BAG6	BCL2 associated athanogene 6
8179782	0.05172	0.00244517	3.13176	-1.69045	0.185105	BAG6	BCL2 associated athanogene 6
8093539	0.05172	0.00244664	-3.13156	-1.69099	-0.249989	WHSC1	Wolf-Hirschhorn syndrome candidate 1
8121895	0.051743	0.00244928	-3.1312	-1.69194	-0.318522	TRMT11	tRNA methyltransferase 11 homolog
8087825	0.0517991	0.00245463	3.13048	-1.69388	0.262566	ABHD14B	abhydrolase domain containing 14B
7925130	0.0517991	0.00245659	-3.13021	-1.69458	-0.283345	TARBP1	TAR (HIV-1) RNA binding protein 1
7969428	0.0517991	0.00245661	-3.13021	-1.69459	-0.366887	UCHL3	ubiquitin C-terminal hydrolase L3
8039010	0.0518189	0.00245911	3.12988	-1.69549	0.242609	ZNF761///ZNF525///ZNF320///ZNF813///ZNF845///ZNF765///ZNF83///ZNF701///ZNF28	zinc finger protein 761///zinc finger protein 525///zinc finger protein 320///zinc finger protein 813///zinc finger protein 845///zinc finger protein 765///zinc finger protein 83///zinc finger protein 701///zinc finger protein 28
7893269	0.0518667	0.00246293	-3.12936	-1.69687	-0.525346
7894346	0.0518898	0.00246741	-3.12876	-1.69848	-0.375767
8134470	0.0518898	0.00246842	-3.12862	-1.69884	-0.211682	TRRAP	transformation/transcription domain associated protein
8037152	0.0518898	0.00246872	3.12858	-1.69894	0.230677	GSK3A	glycogen synthase kinase 3 alpha
8047213	0.0519494	0.00247311	3.128	-1.70052	0.270439
8003679	0.0519927	0.00247674	3.12751	-1.70182	0.161691	RPA1	replication protein A1
8150580	0.0520044	0.00247886	-3.12723	-1.70258	-0.503439
8004955	0.0520284	0.00248296	3.12668	-1.70404	0.218734	SHISA6	shisa family member 6
7931561	0.0520284	0.00248348	-3.12661	-1.70422	-0.174336	ZNF511-PRAP1///ZNF511	ZNF511-PRAP1 readthrough///zinc finger protein 511
7894052	0.0520284	0.00248469	-3.12645	-1.70466	-0.384693
8045455	0.0520351	0.00248658	-3.1262	-1.70533	-0.196266	UBXN4	UBX domain protein 4
8005225	0.0520797	0.00249028	-3.1257	-1.70665	-0.707452	USP32P1	ubiquitin specific peptidase 32 pseudogene 1
8137414	0.0521911	0.00249718	-3.12479	-1.7091	-0.297278	NUB1	negative regulator of ubiquitin like proteins 1
8118249	0.0522937	0.00250366	3.12393	-1.71139	0.265967	C6orf25	chromosome 6 open reading frame 25
7901634	0.0523386	0.00250738	3.12344	-1.71271	0.391677	MROH7-TTC4///MROH7	MROH7-TTC4 readthrough (NMD candidate)///maestro heat like repeat family member 7
8039545	0.0523627	0.00251011	3.12308	-1.71367	0.221333	NLRP11	NLR family pyrin domain containing 11
8025659	0.0525133	0.00251891	3.12192	-1.71677	0.39188	ATG4D	autophagy related 4D cysteine peptidase
8175933	0.0525987	0.00252499	3.12112	-1.7189	0.241804	RENBP	renin binding protein
7929256	0.0525987	0.00252697	-3.12085	-1.7196	-0.544993
8117435	0.0525987	0.00252775	-3.12075	-1.71987	-0.486867	BTN3A2	butyrophilin subfamily 3 member A2
8067602	0.0526756	0.00253303	3.12006	-1.72172	0.265177	NKAIN4	Na+/K+ transporting ATPase interacting 4
7895110	0.052693	0.00253579	-3.1197	-1.72268	-0.118358
7956894	0.052693	0.00253704	-3.11954	-1.72312	-0.330116	HELB	DNA helicase B
8117120	0.0527447	0.00254111	3.119	-1.72454	0.349	ID4	inhibitor of DNA binding 4, HLH protein
7910054	0.0527717	0.002544	-3.11863	-1.72555	-0.147034	DNAH14	dynein axonemal heavy chain 14
8173156	0.0527931	0.00254795	-3.11811	-1.72692	-0.665226
7894766	0.0527931	0.00254821	-3.11808	-1.72701	-0.50193
7905733	0.0528914	0.00255541	3.11714	-1.72951	0.24172	HAX1	HCLS1 associated protein X-1
8178988	0.0528914	0.00255613	3.11705	-1.72976	0.184077	ZBTB22	zinc finger and BTB domain containing 22
7910111	0.0529553	0.00256182	3.11631	-1.73173	0.468334	EPHX1	epoxide hydrolase 1
8079237	0.0529553	0.00256241	-3.11623	-1.73193	-0.517006	KIF15	kinesin family member 15
8063242	0.0529896	0.0025663	-3.11573	-1.73327	-0.235836	ARFGEF2	ADP ribosylation factor guanine nucleotide exchange factor 2
8118086	0.0529896	0.00256993	-3.11526	-1.73452	-0.327998	TCF19	transcription factor 19
8177947	0.0529896	0.00256993	-3.11526	-1.73452	-0.327998	TCF19	transcription factor 19
7903334	0.0529896	0.00257124	3.11509	-1.73498	0.722868	CDC14A	cell division cycle 14A
8110966	0.0529896	0.00257203	-3.11499	-1.73525	-0.303763	FAM173B	family with sequence similarity 173 member B
7900228	0.0530059	0.00257442	-3.11468	-1.73607	-0.270662	NDUFS5///SNORA70///RPL10///DNASE1L1	NADH:ubiquinone oxidoreductase subunit S5///small nucleolar RNA, H/ACA box 70///ribosomal protein L10///deoxyribonuclease 1 like 1
8142945	0.0530078	0.00257767	-3.11426	-1.73719	-0.201859	TSGA13///COPG2	testis specific 13///coatomer protein complex subunit gamma 2
7895319	0.0530078	0.00257814	-3.1142	-1.73735	-0.374608
8030158	0.0530078	0.00258082	3.11386	-1.73827	0.178519	BAX	BCL2 associated X, apoptosis regulator
8107421	0.0530078	0.00258089	3.11385	-1.73829	0.31708	AP3S1	adaptor related protein complex 3 sigma 1 subunit
7979689	0.0530195	0.00258349	3.11351	-1.73918	0.233301
8156761	0.0530195	0.00258465	-3.11336	-1.73958	-0.466383	NANS	N-acetylneuraminate synthase
8128043	0.0530411	0.0025873	3.11302	-1.74048	0.291775	CNR1	cannabinoid receptor 1
7997152	0.0532624	0.00260018	3.11137	-1.74488	0.238025	CHST4	carbohydrate sulfotransferase 4
7971296	0.0532624	0.00260129	-3.11123	-1.74526	-0.514512	EPSTI1	epithelial stromal interaction 1 (breast)
7998510	0.0535311	0.00261659	3.10928	-1.75045	0.285016	CLCN7	chloride voltage-gated channel 7
8088167	0.0535311	0.00261763	3.10915	-1.7508	0.266214	SELK	selenoprotein K
8058221	0.0536053	0.00262288	3.10848	-1.75257	0.352183	TRAK2	trafficking kinesin protein 2
7925565	0.0537763	0.00263397	-3.10708	-1.75631	-0.200176	HNRNPU	heterogeneous nuclear ribonucleoprotein U
8175621	0.0537763	0.00263448	3.10702	-1.75648	0.214572	TMEM185A	transmembrane protein 185A
7892898	0.0537891	0.00263786	-3.10659	-1.75761	-0.369049
7895983	0.0537891	0.00263932	-3.1064	-1.75811	-0.491224
7907146	0.0537891	0.00264136	3.10615	-1.75879	0.213991	TBX19	T-box 19
8138689	0.0537891	0.00264157	3.10612	-1.75886	0.303861	SKAP2	src kinase associated phosphoprotein 2
7944791	0.0539242	0.00264983	3.10508	-1.76162	0.327179
8009476	0.0539385	0.00265216	-3.10479	-1.7624	-0.507733	MAP2K6	mitogen-activated protein kinase kinase 6
8098789	0.0540219	0.00265788	-3.10407	-1.76431	-0.170367	GAK	cyclin G associated kinase
7968556	0.0541546	0.00266604	3.10305	-1.76702	0.536631	KL	klotho
8033207	0.0543163	0.00267595	3.10182	-1.7703	0.469895	DENND1C	DENN domain containing 1C
8125483	0.0543163	0.00267727	-3.10165	-1.77073	-0.329218	TAP2	transporter 2, ATP binding cassette subfamily B member
8001818	0.0543694	0.00268152	3.10113	-1.77214	0.25053	TK2	thymidine kinase 2, mitochondrial
8125734	0.0543929	0.00268431	3.10078	-1.77306	0.180009	DAXX	death domain associated protein
7975760	0.0544722	0.00268986	-3.10009	-1.77489	-0.169391	EIF2B2	eukaryotic translation initiation factor 2B subunit beta
8027233	0.0545996	0.0026978	3.09911	-1.77749	0.289419	ZNF101	zinc finger protein 101
7895405	0.0546026	0.0027005	3.09878	-1.77838	0.343701
7951826	0.0546026	0.00270123	3.09869	-1.77862	0.157281	BUD13	BUD13 homolog
8039730	0.0550202	0.00272354	3.09594	-1.78589	0.195896	ZSCAN18	zinc finger and SCAN domain containing 18
8120756	0.0550535	0.00272769	-3.09544	-1.78724	-0.594452
8115037	0.0550535	0.0027285	-3.09534	-1.7875	-0.15624
8100393	0.0550705	0.002731	-3.09503	-1.78831	-0.740073	KDR	kinase insert domain receptor
7895897	0.0551254	0.00273538	-3.0945	-1.78973	-0.280304
8007084	0.0551793	0.00273971	3.09397	-1.79113	0.289817	RARA///BCOR	retinoic acid receptor alpha///BCL6 corepressor
8050766	0.05523	0.0027439	3.09346	-1.79248	0.356517	ADCY3	adenylate cyclase 3
8046560	0.0552544	0.00274735	3.09304	-1.79359	0.222032	HOXD3	homeobox D3
8087182	0.0552544	0.00274843	3.09291	-1.79394	0.188322	NCKIPSD	NCK interacting protein with SH3 domain
7896169	0.0554021	0.00275744	-3.09182	-1.79683	-0.311732
8146788	0.0554084	0.00275969	-3.09155	-1.79756	-0.319383
8025458	0.0554084	0.00276109	3.09138	-1.798	0.178596	ZNF317	zinc finger protein 317
7966938	0.0554437	0.00276683	-3.09068	-1.79984	-0.192219	GCN1	GCN1, eIF2 alpha kinase activator homolog
8057744	0.0554437	0.00276739	-3.09062	-1.80002	-0.623338	STAT1	signal transducer and activator of transcription 1
8179228	0.0554437	0.00276904	-3.09042	-1.80055	-0.321895	TCF19	transcription factor 19
7939620	0.0554437	0.00276952	3.09036	-1.8007	0.188358	LARGE2	LARGE xylosyl- and glucuronyltransferase 2
8013061	0.0556389	0.00278094	3.08899	-1.80434	0.255369	TNFRSF13B	TNF receptor superfamily member 13B
8131612	0.0559632	0.0027996	3.08675	-1.81025	0.205866
7893094	0.0559632	0.00280088	3.0866	-1.81066	0.266665
8122720	0.0559632	0.0028022	3.08644	-1.81107	0.246818	ULBP2	UL16 binding protein 2
8102619	0.0559653	0.00280651	-3.08593	-1.81243	-0.61843	ANXA5	annexin A5
8155521	0.0559653	0.00280726	3.08584	-1.81267	0.318728	FAM27B	family with sequence similarity 27 member B
7912012	0.0559653	0.00280735	-3.08583	-1.8127	-0.225054	ACOT7	acyl-CoA thioesterase 7
8139198	0.0560223	0.00281217	-3.08526	-1.81421	-0.291042	RWDD4	RWD domain containing 4
8150266	0.0560223	0.00281513	-3.0849	-1.81514	-0.192754	LSM1	LSM1 homolog, mRNA degradation associated
8168657	0.0560223	0.00281527	3.08489	-1.81519	0.357078	PCDH11Y///PCDH11X	protocadherin 11 Y-linked///protocadherin 11 X-linked
8009761	0.0560479	0.00281824	-3.08454	-1.81612	-0.228605	NUP85	nucleoporin 85
8116956	0.0563272	0.00283482	3.08257	-1.82131	0.203896	SIRT5	sirtuin 5
8010499	0.0563272	0.00283684	3.08234	-1.82193	0.192484	ENDOV	endonuclease V
7896043	0.0563272	0.00284098	3.08185	-1.82323	0.412431
7944751	0.0563272	0.00284443	3.08144	-1.8243	0.26418	C11orf63	chromosome 11 open reading frame 63
8124650	0.0563272	0.00284481	-3.0814	-1.82441	-1.02218	UBD	ubiquitin D
7970162	0.0563272	0.00284518	-3.08135	-1.82453	-0.399049	ATP11A	ATPase phospholipid transporting 11A
7896736	0.0563272	0.00284698	-3.08114	-1.82509	-0.426099
8023933	0.0563272	0.00284698	-3.08114	-1.82509	-0.426099
8075863	0.0563272	0.00284873	3.08094	-1.82563	0.434827
7919326	0.0563272	0.00284922	-3.08088	-1.82578	-0.27861	ACP6	acid phosphatase 6, lysophosphatidic
7894721	0.0563761	0.00285339	-3.08039	-1.82708	-0.420169
8043697	0.056445	0.0028617	-3.07942	-1.82965	-0.469528	ANKRD36BP2///ANKRD36C///ANKRD36///ANKRD36B	ankyrin repeat domain 36B pseudogene 2///ankyrin repeat domain 36C///ankyrin repeat domain 36///ankyrin repeat domain 36B
7965226	0.056445	0.00286196	-3.07939	-1.82973	-0.243109	RASSF9	Ras association domain family member 9
8077804	0.056445	0.00286197	3.07939	-1.82973	0.175766	TATDN2	TatD DNase domain containing 2
7978192	0.0564607	0.00286447	3.0791	-1.8305	0.181765	NEDD8-MDP1///MDP1	NEDD8-MDP1 readthrough///magnesium dependent phosphatase 1
7895772	0.056474	0.00286684	-3.07882	-1.83123	-0.519223
8121911	0.0564846	0.00286907	-3.07856	-1.83192	-0.403631	CENPW	centromere protein W
7892527	0.056629	0.00287879	-3.07743	-1.83491	-0.454752
7892512	0.056629	0.00287981	3.07731	-1.83522	0.38586
8166289	0.056722	0.00288715	-3.07646	-1.83747	-0.344542	CDKL5	cyclin dependent kinase like 5
7956697	0.056722	0.00288956	-3.07618	-1.83821	-0.190047	MON2	MON2 homolog, regulator of endosome-to-Golgi trafficking
7900576	0.056722	0.00289054	-3.07606	-1.83851	-0.287017	PPIH	peptidylprolyl isomerase H
8148461	0.056722	0.00289151	-3.07595	-1.83881	-0.246142
8019316	0.056722	0.00289308	-3.07577	-1.83928	-0.399596	PYCR1	pyrroline-5-carboxylate reductase 1
8053187	0.056754	0.00289641	3.07538	-1.8403	0.175119	PCGF1	polycomb group ring finger 1
7938047	0.0568516	0.00290311	3.07461	-1.84234	0.220018
7912412	0.0569258	0.00290861	-3.07398	-1.84402	-0.189338	MTOR	mechanistic target of rapamycin
8161610	0.0569484	0.00291147	3.07365	-1.84489	1.63168	TMEM252	transmembrane protein 252
8082478	0.0569741	0.0029145	-3.0733	-1.8458	-0.227671	COPG1	coatomer protein complex subunit gamma 1
8074730	0.0570219	0.00291866	3.07282	-1.84706	0.160948	BCRP2///BCR	breakpoint cluster region pseudogene 2///BCR, RhoGEF and GTPase activating protein
8065071	0.0570618	0.00292247	-3.07238	-1.84822	-0.73025	FLRT3	fibronectin leucine rich transmembrane protein 3
8085024	0.0570618	0.0029259	3.07199	-1.84926	0.221324
8063043	0.0570618	0.00292741	-3.07182	-1.84971	-0.257165	UBE2C	ubiquitin conjugating enzyme E2 C
8096463	0.0570618	0.00292789	-3.07176	-1.84985	-0.303736	SMARCAD1	SWI/SNF-related, matrix-associated actin-dependent regulator of chromatin, subfamily a, containing DEAD/H box 1
7895857	0.0570618	0.00293307	-3.07117	-1.85142	-0.314236
8013523	0.0570618	0.00293368	3.0711	-1.8516	0.47094
7908397	0.0570618	0.00293492	3.07096	-1.85197	0.706833	RGS13	regulator of G-protein signaling 13
7914921	0.0570618	0.00293568	-3.07087	-1.8522	-0.211478
7993776	0.0570618	0.00293615	-3.07082	-1.85234	-0.217183	LOC81691	exonuclease NEF-sp
7967091	0.0570674	0.00293951	3.07044	-1.85336	0.230823	SPPL3///SPPL3	signal peptide peptidase like 3///signal peptide peptidase like 3
8036656	0.0570674	0.00294312	-3.07002	-1.85444	-0.192068	SARS2	seryl-tRNA synthetase 2, mitochondrial
8000978	0.0570674	0.00294462	3.06985	-1.85489	0.255775	PRSS53	protease, serine 53
8039791	0.0570674	0.00294631	3.06966	-1.8554	0.166914	ZBTB45	zinc finger and BTB domain containing 45
8114113	0.0570674	0.00294992	-3.06925	-1.85648	-0.237591	ZCCHC10	zinc finger CCHC-type containing 10
8035435	0.0570674	0.00295004	3.06924	-1.85651	0.217976	KIAA1683	KIAA1683
8042962	0.0570674	0.00295377	-3.06881	-1.85763	-0.223419	MRPL19	mitochondrial ribosomal protein L19
7895634	0.0570674	0.00295452	3.06873	-1.85786	0.47258
8024238	0.0570674	0.00295655	3.0685	-1.85846	0.230541	CIRBP	cold inducible RNA binding protein
7894367	0.0570674	0.00295717	3.06843	-1.85865	0.340428
8039937	0.0570674	0.00295726	3.06842	-1.85867	0.338955	CPTP	ceramide-1-phosphate transfer protein
7920575	0.0570674	0.00295799	3.06833	-1.85889	0.253333	PBXIP1	PBX homeobox interacting protein 1
8122146	0.0570674	0.00296032	-3.06807	-1.85959	-0.211978	LINC00326	long intergenic non-protein coding RNA 326
8053668	0.0570674	0.00296046	-3.06805	-1.85963	-0.226931	EIF2AK3	eukaryotic translation initiation factor 2 alpha kinase 3
8010550	0.0570874	0.00296503	3.06754	-1.86099	0.232003	CHMP6	charged multivesicular body protein 6
8093413	0.0570874	0.00296606	3.06742	-1.8613	0.196698	TMEM175	transmembrane protein 175
8056005	0.0570874	0.00296665	-3.06735	-1.86147	-0.270775	ACVR1	activin A receptor type 1
7958931	0.0573574	0.00298365	3.06544	-1.86652	0.440731	DTX1	deltex E3 ubiquitin ligase 1
8102986	0.0573574	0.00298413	3.06538	-1.86666	0.214341	FREM3	FRAS1 related extracellular matrix 3
8169859	0.0574318	0.00298973	3.06475	-1.86832	0.500071	SASH3	SAM and SH3 domain containing 3
8031090	0.057436	0.00299167	3.06454	-1.86889	0.230346	CACNG6	calcium voltage-gated channel auxiliary subunit gamma 6
7913206	0.0575754	0.00300067	-3.06353	-1.87155	-0.733298	RNF186	ring finger protein 186
7905054	0.057646	0.00300608	3.06292	-1.87314	0.286751	RNVU1-4	RNA, variant U1 small nuclear 4
8040340	0.0576776	0.00300946	-3.06255	-1.87413	-0.387938	LPIN1	lipin 1
8139765	0.0577227	0.00301355	-3.06209	-1.87533	-0.212138
7918558	0.0578392	0.00302153	-3.0612	-1.87767	-0.720242	KCND3	potassium voltage-gated channel subfamily D member 3
8101086	0.0578392	0.00302311	3.06103	-1.87813	0.729202	NAAA	N-acylethanolamine acid amidase
7910680	0.0578485	0.00302697	-3.0606	-1.87925	-0.465326	GPR137B	G protein-coupled receptor 137B
8031102	0.0578485	0.00302874	3.0604	-1.87977	0.143423	PRPF31	pre-mRNA processing factor 31
7923698	0.0578485	0.00302882	3.06039	-1.87979	0.669894
8146000	0.0578788	0.00303214	-3.06003	-1.88076	-0.448621	ADAM9	ADAM metallopeptidase domain 9
7905058	0.0579166	0.00303587	3.05961	-1.88185	0.247903	FAM231A///LOC388692	family with sequence similarity 231 member A///uncharacterized LOC388692
8121298	0.0580572	0.00304532	-3.05857	-1.88459	-0.253812
7991722	0.0580572	0.00304678	-3.05841	-1.88501	-0.220518	LOC102724093///GOLGA6L3///GOLGA6L10///GOLGA6L4///GOLGA6L17P///GOLGA6L9///GOLGA6L5P	golgin subfamily A member 6-like protein 4///golgin A6 family-like 3///golgin A6 family-like 10///golgin A6 family-like 4///golgin A6 family-like 17, pseudogene///golgin A6 family-like 9///golgin A6 family-like 5, pseudogene
8032037	0.0580572	0.00304848	-3.05822	-1.88551	-0.204541	SHC2	SHC adaptor protein 2
8148955	0.0580822	0.00305435	-3.05757	-1.88721	-0.205507	C8orf33	chromosome 8 open reading frame 33
7963263	0.0580822	0.00305438	-3.05757	-1.88721	-0.416019
8112081	0.0580822	0.00305562	-3.05743	-1.88757	-0.24624	DHX29	DEAH-box helicase 29
8159006	0.0580822	0.00305678	3.05731	-1.88791	0.614477	SNORD36B	small nucleolar RNA, C/D box 36B
7894017	0.0582243	0.00306601	3.05629	-1.89057	0.487219
8011968	0.0582835	0.00307087	3.05576	-1.89197	0.215251	MED31	mediator complex subunit 31
7941610	0.0582915	0.00307305	3.05552	-1.8926	0.199397	PELI3	pellino E3 ubiquitin protein ligase family member 3
7894165	0.0583273	0.00307669	3.05512	-1.89364	0.686222
7969576	0.0584714	0.00308663	-3.05404	-1.89649	-0.383096	MIR17HG	miR-17-92a-1 cluster host gene
8051298	0.0584714	0.00308781	3.05391	-1.89683	0.498922	GALNT14	polypeptide N-acetylgalactosaminyltransferase 14
7937485	0.058518	0.00309203	3.05345	-1.89803	0.367798	PNPLA2	patatin like phospholipase domain containing 2
7897728	0.058583	0.00309723	-3.05289	-1.89951	-0.297096	FBXO6	F-box protein 6
8118111	0.0586354	0.00310236	-3.05233	-1.90098	-0.428771	HCP5	HLA complex P5 (non-protein coding)
8034210	0.0586354	0.00310352	3.0522	-1.90131	0.212669	TMEM205	transmembrane protein 205
8079079	0.0586721	0.00310723	-3.0518	-1.90236	-0.300415	NKTR	natural killer cell triggering receptor
7969671	0.0586733	0.0031105	3.05145	-1.90329	0.330111
7924636	0.0586733	0.00311118	-3.05137	-1.90348	-0.313397	TMEM63A	transmembrane protein 63A
7907964	0.0586733	0.00311382	-3.05109	-1.90423	-0.497943
8045972	0.0586733	0.00311435	3.05103	-1.90438	0.199745
7911017	0.0588643	0.00312626	-3.04975	-1.90775	-0.223146	SDCCAG8	serologically defined colon cancer antigen 8
8058518	0.0588849	0.00312913	3.04944	-1.90856	0.317617
7919139	0.0590038	0.00313785	-3.0485	-1.91102	-0.376236	LOC102725104///ANKRD20A12P///ANKRD20A8P///ANKRD20A5P	putative ankyrin repeat domain-containing protein 20A12 pseudogene///ankyrin repeat domain 20 family member A12, pseudogene///ankyrin repeat domain 20 family member A8, pseudogene///ankyrin repeat domain 20 family member A5, pseudogene
8148597	0.0590038	0.00313899	3.04838	-1.91134	0.181426	ZFP41	ZFP41 zinc finger protein
8025868	0.059187	0.00315051	3.04714	-1.91457	0.327565	CCDC159	coiled-coil domain containing 159
8117608	0.0592207	0.00315409	-3.04676	-1.91558	-0.279172	HIST1H2AL///HIST1H2AL	histone cluster 1, H2al///histone cluster 1, H2al
8172244	0.0592495	0.00315741	-3.04641	-1.9165	-0.241568	FUNDC1	FUN14 domain containing 1
8037970	0.059258	0.00315964	3.04617	-1.91713	0.520582	PLA2G4C	phospholipase A2 group IVC
8110253	0.0593987	0.00316893	3.04518	-1.91972	0.181908	ZNF346	zinc finger protein 346
7994386	0.0594167	0.00317168	3.04489	-1.92048	0.195393	ATXN2L	ataxin 2 like
8098342	0.0596407	0.00318585	-3.04339	-1.92442	-0.211958	SAP30	Sin3A associated protein 30
8124391	0.0596407	0.00318771	-3.04319	-1.92493	-0.53856	HIST1H2AB	histone cluster 1, H2ab
8026541	0.0596407	0.00318902	3.04305	-1.92529	0.269374	FAM32A	family with sequence similarity 32 member A
8157698	0.0596898	0.00319344	3.04258	-1.92652	0.228472	OR1K1	olfactory receptor family 1 subfamily K member 1
8060225	0.0599553	0.00321002	-3.04084	-1.93109	-0.158729	HDLBP	high density lipoprotein binding protein
7992742	0.0599553	0.0032121	3.04062	-1.93166	0.261986
8128886	0.0599553	0.00321305	-3.04052	-1.93192	-0.314578
8090664	0.0601364	0.00322462	3.03931	-1.93509	0.410972	ASTE1	asteroid homolog 1 (Drosophila)
7960261	0.0601364	0.00322637	-3.03912	-1.93557	-0.201277	RAD52	RAD52 homolog, DNA repair protein
7896438	0.0601872	0.00323091	-3.03865	-1.93681	-0.315934
7958582	0.0602008	0.00323345	-3.03839	-1.9375	-0.17077	TCHP	trichoplein keratin filament binding
7896250	0.0603587	0.00324474	-3.03721	-1.94058	-0.286883
8163063	0.0603587	0.00324556	-3.03712	-1.9408	-0.4046	CTNNAL1	catenin alpha like 1
7928915	0.060506	0.00325731	3.0359	-1.94399	0.16094	NUTM2B///NUTM2D///NUTM2A///NUTM2G///NUTM2F	NUT family member 2B///NUT family member 2D///NUT family member 2A///NUT family member 2G///NUT family member 2F
8146427	0.060506	0.00325823	-3.03581	-1.94424	-0.327333
8113726	0.060506	0.00326006	-3.03562	-1.94474	-0.390132	PPIC	peptidylprolyl isomerase C
7896142	0.060506	0.00326307	-3.03531	-1.94555	-0.198373
8014871	0.060506	0.00326417	3.03519	-1.94585	0.353714	PGAP3	post-GPI attachment to proteins 3
7893093	0.060506	0.0032644	-3.03517	-1.94591	-0.505199
8122202	0.0606083	0.00327174	-3.03441	-1.94789	-0.640996	MYB///MYB	MYB proto-oncogene, transcription factor///MYB proto-oncogene, transcription factor
7913256	0.0606238	0.0032744	-3.03414	-1.94861	-0.199486	DDOST	dolichyl-diphosphooligosaccharide--protein glycosyltransferase non-catalytic subunit
8055021	0.0607317	0.0032824	-3.03331	-1.95076	-0.202329	IWS1	IWS1, SUPT6H interacting protein
7918634	0.0607317	0.00328388	-3.03316	-1.95116	-0.32842	PHTF1	putative homeodomain transcription factor 1
8037037	0.060787	0.00328975	3.03256	-1.95273	0.362934	ATP5SL	ATP5S like
7894213	0.060787	0.00329216	-3.03231	-1.95338	-0.327195
8006229	0.060787	0.00329236	3.03229	-1.95343	0.260671	RNF135	ring finger protein 135
8134581	0.0608691	0.00329863	-3.03165	-1.95511	-0.24654	ARPC1A	actin related protein 2/3 complex subunit 1A
8004221	0.0611346	0.00331694	3.02977	-1.95999	0.198876	ALOX12	arachidonate 12-lipoxygenase, 12S type
7960635	0.0611346	0.00331747	3.02972	-1.96013	0.346636	SCARNA11	small Cajal body-specific RNA 11
8054054	0.0611346	0.00331853	-3.02961	-1.96042	-0.458621	ANKRD36BP2///ANKRD36///ANKRD36B	ankyrin repeat domain 36B pseudogene 2///ankyrin repeat domain 36///ankyrin repeat domain 36B
8115907	0.0612998	0.00332934	-3.02851	-1.96328	-0.256209	NOP16	NOP16 nucleolar protein
8152053	0.0613427	0.00333509	3.02793	-1.9648	0.352698	ANKRD46	ankyrin repeat domain 46
8164481	0.0613427	0.00333953	3.02748	-1.96598	0.156389	SPOUT1	SPOUT domain containing methyltransferase 1
7980381	0.0613427	0.0033413	3.0273	-1.96645	0.279313	TMED8	transmembrane p24 trafficking protein family member 8
7995346	0.0613427	0.00334229	3.0272	-1.96671	0.304454
8032815	0.0613427	0.00334233	3.0272	-1.96672	0.230271	UBXN6	UBX domain protein 6
8174474	0.0613427	0.00334274	-3.02715	-1.96683	-0.979172	ACSL4	acyl-CoA synthetase long-chain family member 4
8153903	0.0613889	0.00334744	3.02668	-1.96806	0.180241	RPL8	ribosomal protein L8
8107613	0.0613889	0.00334895	3.02653	-1.96846	0.39543	SNX2	sorting nexin 2
8116086	0.0614402	0.00335502	3.02592	-1.97006	0.362283	DOK3	docking protein 3
7923378	0.0614402	0.0033565	3.02577	-1.97045	0.275128	CSRP1	cysteine and glycine rich protein 1
8009727	0.0614402	0.0033573	-3.02568	-1.97066	-0.238066	MRPL58	mitochondrial ribosomal protein L58
7899882	0.0615082	0.00336441	3.02497	-1.97252	0.228751
8038839	0.0615082	0.00336471	3.02494	-1.9726	0.156928	SIGLEC8	sialic acid binding Ig like lectin 8
7906852	0.0615145	0.00336691	3.02472	-1.97318	0.204513	UHMK1	U2AF homology motif (UHM) kinase 1
8154217	0.061522	0.00336917	-3.02449	-1.97377	-0.455598
7910611	0.0616438	0.00337769	-3.02364	-1.976	-0.488176	KCNK1	potassium two pore domain channel subfamily K member 1
8059361	0.0617956	0.00338787	-3.02262	-1.97865	-0.25938	WDFY1///FAF2	WD repeat and FYVE domain containing 1///Fas associated factor family member 2
7892826	0.0618011	0.00339003	-3.0224	-1.97921	-0.496576
7893870	0.0619003	0.00339733	3.02167	-1.98111	0.306516
8136811	0.0619196	0.00340076	3.02133	-1.982	0.253559	EPHB6	EPH receptor B6
7908097	0.0619196	0.00340299	3.02111	-1.98257	0.158554	SMG7	SMG7, nonsense mediated mRNA decay factor
7981953	0.0619196	0.00340701	3.02071	-1.98362	0.681232	SNORD116-9///SNORD116-8///SNORD116-7///SNORD116-5///SNORD116-3	small nucleolar RNA, C/D box 116-9///small nucleolar RNA, C/D box 116-8///small nucleolar RNA, C/D box 116-7///small nucleolar RNA, C/D box 116-5///small nucleolar RNA, C/D box 116-3
7981966	0.0619196	0.00340701	3.02071	-1.98362	0.681232	SNORD116-9///SNORD116-8///SNORD116-7///SNORD116-5///SNORD116-3	small nucleolar RNA, C/D box 116-9///small nucleolar RNA, C/D box 116-8///small nucleolar RNA, C/D box 116-7///small nucleolar RNA, C/D box 116-5///small nucleolar RNA, C/D box 116-3
7895083	0.0619196	0.0034077	-3.02064	-1.98379	-0.415884
8016324	0.0619268	0.00340996	-3.02042	-1.98438	-0.22362	CDC27	cell division cycle 27
8170630	0.0620462	0.0034184	3.01958	-1.98656	0.314984	PNMA6A	paraneoplastic Ma antigen family member 6A
8019807	0.0620538	0.00342069	-3.01935	-1.98715	-0.32639	USP14	ubiquitin specific peptidase 14
8064939	0.062066	0.00342322	3.0191	-1.9878	0.273709	TMX4	thioredoxin related transmembrane protein 4
7975926	0.0622473	0.00343509	3.01793	-1.99085	0.342131	CIPC	CLOCK interacting pacemaker
8165064	0.0623988	0.00344533	-3.01692	-1.99348	-0.183236	UBAC1	UBA domain containing 1
7894589	0.0624387	0.00344999	-3.01646	-1.99467	-0.415849
7972692	0.0624387	0.00345499	3.01597	-1.99594	1.94347	SLC10A2	solute carrier family 10 member 2
7896036	0.0624387	0.00345512	3.01596	-1.99598	0.300001
8138151	0.0624387	0.00345568	3.0159	-1.99612	0.25853	OR7E37P///MGC72080///DAPL1///OR7E12P	olfactory receptor family 7 subfamily E member 37 pseudogene///MGC72080 pseudogene///death associated protein like 1///olfactory receptor family 7 subfamily E member 12 pseudogene
8175269	0.0624387	0.00345692	-3.01578	-1.99644	-0.203042	FAM122B	family with sequence similarity 122B
7907310	0.0625305	0.00346692	-3.0148	-1.99898	-0.207636	PRRC2C	proline rich coiled-coil 2C
8124967	0.0625305	0.0034674	3.01475	-1.9991	0.172718	BAG6	BCL2 associated athanogene 6
7937868	0.0625305	0.00346765	3.01473	-1.99917	0.206719	MRGPRG-AS1	MRGPRG antisense RNA 1
8178295	0.0625662	0.00347151	-3.01435	-2.00015	-0.977174	UBD	ubiquitin D
7943314	0.0626656	0.00347927	-3.0136	-2.00212	-0.25688	JRKL	JRK-like
7927058	0.0626656	0.00348079	3.01345	-2.0025	0.202411
7894926	0.0626961	0.00348438	-3.0131	-2.00341	-0.309451
7893292	0.0631254	0.00351013	-3.0106	-2.0099	-0.385271
7896746	0.0631596	0.00351393	-3.01023	-2.01085	-0.481537
8097064	0.063186	0.00351759	-3.00988	-2.01177	-0.406974	LOC100134822///LINC00266-1///PCMTD2	uncharacterized LOC100134822///long intergenic non-protein coding RNA 266-1///protein-L-isoaspartate (D-aspartate) O-methyltransferase domain containing 2
8097356	0.063186	0.00352059	-3.00959	-2.01252	-0.477656	PLK4	polo like kinase 4
8138939	0.063186	0.0035211	-3.00954	-2.01265	-0.357663
7996051	0.063213	0.00352622	3.00905	-2.01393	0.195453	POLR2C	RNA polymerase II subunit C
8043602	0.063213	0.00352641	-3.00903	-2.01398	-0.449552	NCAPH	non-SMC condensin I complex subunit H
7994518	0.063222	0.00352885	3.00879	-2.01458	0.168314	SPNS1	sphingolipid transporter 1 (putative)
8161904	0.063222	0.00353071	-3.00861	-2.01505	-0.201686
8006183	0.0632578	0.00353461	3.00824	-2.01602	0.267471	SUZ12P1	SUZ12 polycomb repressive complex 2 subunit pseudogene 1
8077550	0.0632844	0.00354276	3.00746	-2.01805	0.197351	MTMR14	myotubularin related protein 14
8012403	0.0632844	0.0035428	-3.00745	-2.01806	-0.338858	AURKB	aurora kinase B
7948117	0.0632844	0.0035434	-3.0074	-2.01821	-0.263985	OR5F2P	olfactory receptor family 5 subfamily F member 2 pseudogene
7894470	0.0632844	0.00354372	-3.00737	-2.01829	-0.290921
7985409	0.0633216	0.00354961	-3.0068	-2.01975	-0.195223	LOC102724093///GOLGA6L3///GOLGA6L10///GOLGA6L4///GOLGA6L17P///GOLGA6L9///GOLGA6L5P	golgin subfamily A member 6-like protein 4///golgin A6 family-like 3///golgin A6 family-like 10///golgin A6 family-like 4///golgin A6 family-like 17, pseudogene///golgin A6 family-like 9///golgin A6 family-like 5, pseudogene
7985450	0.0633216	0.00354961	-3.0068	-2.01975	-0.195223	LOC102724093///GOLGA6L3///GOLGA6L10///GOLGA6L4///GOLGA6L17P///GOLGA6L9///GOLGA6L5P	golgin subfamily A member 6-like protein 4///golgin A6 family-like 3///golgin A6 family-like 10///golgin A6 family-like 4///golgin A6 family-like 17, pseudogene///golgin A6 family-like 9///golgin A6 family-like 5, pseudogene
7913319	0.0633287	0.00355191	-3.00658	-2.02032	-0.262815	EIF4G3	eukaryotic translation initiation factor 4 gamma 3
8001651	0.063576	0.00357204	3.00466	-2.0253	0.189587	ZNF319	zinc finger protein 319
8133434	0.063576	0.00357339	3.00453	-2.02563	0.142886	EIF4H	eukaryotic translation initiation factor 4H
8094259	0.063576	0.00357445	-3.00443	-2.0259	-0.526301	LAP3	leucine aminopeptidase 3
8033554	0.063576	0.00357507	-3.00437	-2.02605	-0.270151	CD320	CD320 molecule
7924307	0.063576	0.00357633	3.00425	-2.02636	0.394876
8065992	0.063576	0.00357776	3.00412	-2.02671	0.191929	NFS1	NFS1 cysteine desulfurase
8078962	0.063576	0.00357916	3.00398	-2.02706	0.207852	EIF1B	eukaryotic translation initiation factor 1B
8116734	0.0636343	0.00358436	3.00349	-2.02833	0.65122	LY86	lymphocyte antigen 86
7974920	0.0637685	0.00359412	-3.00257	-2.03073	-0.291318	SYNE2	spectrin repeat containing nuclear envelope protein 2
7926319	0.0637685	0.00359575	-3.00241	-2.03113	-0.26661	SUV39H2	suppressor of variegation 3-9 homolog 2
8164896	0.0639001	0.0036051	3.00153	-2.03342	0.256001	SURF1	surfeit 1
8030630	0.0639252	0.00360843	3.00121	-2.03423	0.23051	NR1H2	nuclear receptor subfamily 1 group H member 2
8016898	0.0639331	0.0036108	-3.00099	-2.03481	-0.236987	SRSF1	serine and arginine rich splicing factor 1
8009832	0.0640547	0.0036196	3.00016	-2.03695	0.168979	TSEN54	tRNA splicing endonuclease subunit 54
8052233	0.0641155	0.00362496	-2.99966	-2.03826	-0.289098	CLHC1	clathrin heavy chain linker domain containing 1
7939595	0.0641679	0.00363021	2.99917	-2.03953	0.228186	CRY2	cryptochrome circadian clock 2
8163426	0.0641679	0.00363178	-2.99902	-2.03991	-0.216139
7896325	0.0642112	0.00363749	-2.99849	-2.0413	-0.225785
7952914	0.0642112	0.0036381	-2.99843	-2.04144	-0.222308	CCDC77	coiled-coil domain containing 77
7962197	0.0643248	0.00364647	2.99765	-2.04347	0.401894
8002556	0.0643405	0.00364929	2.99738	-2.04415	0.429339	TAT	tyrosine aminotransferase
8012823	0.0644223	0.00365587	-2.99677	-2.04573	-0.258578	SCO1	SCO1 cytochrome c oxidase assembly protein
7947528	0.0645048	0.00366415	2.996	-2.04773	0.244635	LINC00610///COMMD9	long intergenic non-protein coding RNA 610///COMM domain containing 9
8043743	0.0645048	0.00366581	-2.99585	-2.04813	-0.221695
8034454	0.0645048	0.00366761	2.99568	-2.04856	0.218667	DHPS	deoxyhypusine synthase
7893812	0.0645048	0.00366831	-2.99561	-2.04872	-0.607172
7900146	0.0645433	0.00367304	-2.99517	-2.04986	-0.503533	ZC3H12A	zinc finger CCCH-type containing 12A
7972215	0.0645433	0.00367438	-2.99505	-2.05018	-0.472253
7913896	0.0646626	0.00368311	2.99424	-2.05227	0.266492	SLC30A2	solute carrier family 30 member 2
8115623	0.0647522	0.00369145	-2.99347	-2.05426	-0.775676	ATP10B	ATPase phospholipid transporting 10B (putative)
8032972	0.0647522	0.00369212	-2.99341	-2.05442	-0.221455
8015490	0.0648355	0.00370004	-2.99268	-2.05631	-0.175489	DNAJC7	DnaJ heat shock protein family (Hsp40) member C7
8052669	0.0648355	0.00370077	2.99261	-2.05648	0.285968	SERTAD2	SERTA domain containing 2
8103376	0.0649974	0.00371311	-2.99148	-2.05941	-0.209005
8000791	0.0649974	0.00371392	2.9914	-2.05961	0.382524	YPEL3	yippee like 3
7943530	0.0650289	0.00371882	2.99095	-2.06077	0.724162	GRIA4	glutamate ionotropic receptor AMPA type subunit 4
7914887	0.0650289	0.00371962	2.99088	-2.06096	0.211698	TRAPPC3	trafficking protein particle complex 3
8144505	0.0650362	0.003722	2.99066	-2.06152	0.327784	CLDN23	claudin 23
8059838	0.0650934	0.00372723	-2.99018	-2.06276	-0.316153	HJURP	Holliday junction recognition protein
8121275	0.0651161	0.00373049	2.98989	-2.06352	0.551381
8126820	0.0653292	0.00374787	-2.9883	-2.06762	-1.18536	ADGRF1	adhesion G protein-coupled receptor F1
8011945	0.0653292	0.00374907	-2.98819	-2.0679	-0.223981	KIAA0753	KIAA0753
8000702	0.0653292	0.00375055	2.98806	-2.06825	0.362947	C16orf54	chromosome 16 open reading frame 54
8003601	0.0653292	0.00375055	2.98806	-2.06825	0.362947	C16orf54	chromosome 16 open reading frame 54
8144625	0.0653609	0.00375434	2.98771	-2.06914	0.448078	BLK	BLK proto-oncogene, Src family tyrosine kinase
8079426	0.0653761	0.00375883	2.98731	-2.07019	0.242258	TMIE	transmembrane inner ear
8066417	0.0653761	0.00376006	2.98719	-2.07048	0.168095	SERINC3	serine incorporator 3
7902476	0.0653761	0.00376111	2.9871	-2.07072	0.361207	MIGA1	mitoguardin 1
8018364	0.0654156	0.00376583	2.98667	-2.07183	0.183556	GRB2	growth factor receptor bound protein 2
8131614	0.0654156	0.00376732	-2.98654	-2.07217	-0.510176	AHR	aryl hydrocarbon receptor
7951077	0.0654259	0.00376988	2.9863	-2.07277	0.596888	SESN3	sestrin 3
8066292	0.0655007	0.00377715	-2.98565	-2.07447	-0.26897
7976425	0.0655007	0.00377813	-2.98556	-2.0747	-0.403586	OTUB2	OTU deubiquitinase, ubiquitin aldehyde binding 2
7994874	0.0657119	0.00379229	2.98428	-2.07799	0.187994	FBRS	fibrosin
7894156	0.0657428	0.00379605	-2.98394	-2.07886	-0.677341
8035855	0.0657485	0.00379836	2.98374	-2.07939	0.446224	ZNF681	zinc finger protein 681
8006788	0.0657639	0.00380135	2.98347	-2.08009	0.2136	MLLT6	MLLT6, PHD finger domain containing
8160805	0.0657639	0.0038032	-2.9833	-2.08052	-0.191831	FAM219A	family with sequence similarity 219 member A
7893382	0.0658334	0.00381214	-2.9825	-2.08258	-0.370316
7922324	0.0658334	0.00381263	2.98245	-2.0827	0.21434
8109428	0.0658334	0.00381316	2.98241	-2.08282	0.345293	SAP30L	SAP30 like
8021043	0.0659806	0.00382645	2.98122	-2.08588	0.226324
8010918	0.0659806	0.00382725	-2.98115	-2.08606	-0.159795	VPS53	VPS53, GARP complex subunit
7945648	0.0659806	0.00382763	-2.98111	-2.08615	-0.258326	KRTAP5-2	keratin associated protein 5-2
7911718	0.0660395	0.00383304	2.98063	-2.08739	0.215795	LOC100129534	small nuclear ribonucleoprotein polypeptide N pseudogene
7936817	0.0660842	0.00383883	-2.98012	-2.08872	-0.218614	C10orf88	chromosome 10 open reading frame 88
7939184	0.0660842	0.00384144	2.97988	-2.08932	0.44535	TCP11L1	t-complex 11 like 1
7979982	0.0660842	0.0038438	2.97967	-2.08986	0.242869
7893253	0.0660842	0.00384416	-2.97964	-2.08994	-0.447022
8168990	0.0660842	0.00384598	-2.97948	-2.09036	-0.300172
7896333	0.0660842	0.00385099	-2.97904	-2.0915	-0.313506
7976069	0.0660842	0.0038514	2.979	-2.0916	0.293046
7989144	0.0660842	0.00385478	-2.9787	-2.09237	-0.329933
8097335	0.0660842	0.00385525	-2.97866	-2.09248	-0.674407	HSPA4L	heat shock protein family A (Hsp70) member 4 like
8099326	0.0660842	0.00385769	2.97844	-2.09303	0.592306	SLC2A9	solute carrier family 2 member 9
8043377	0.0660842	0.00385917	2.97831	-2.09337	0.225651	INO80B-WBP1///WBP1	INO80B-WBP1 readthrough (NMD candidate)///WW domain binding protein 1
7921492	0.0660842	0.00386331	2.97794	-2.09432	0.581713	IGSF9	immunoglobulin superfamily member 9
7928218	0.0660842	0.00386338	2.97794	-2.09433	0.179524	CDH23	cadherin-related 23
7928619	0.0660842	0.00386346	2.97793	-2.09435	0.152804	NUTM2B///NUTM2D///NUTM2A///NUTM2G///NUTM2F	NUT family member 2B///NUT family member 2D///NUT family member 2A///NUT family member 2G///NUT family member 2F
8039090	0.0661357	0.00386846	-2.97749	-2.09549	-0.311131
7986004	0.0662222	0.00388002	-2.97647	-2.09811	-0.339714	ZNF774	zinc finger protein 774
7914202	0.0662222	0.00388127	-2.97636	-2.0984	-0.264816	SNHG12///SNORA16A///SNORA61///SNORA44///SNHG12	small nucleolar RNA host gene 12///small nucleolar RNA, H/ACA box 16A///small nucleolar RNA, H/ACA box 61///small nucleolar RNA, H/ACA box 44///small nucleolar RNA host gene 12
8080306	0.0662222	0.00388142	2.97634	-2.09843	0.429514	PHF7	PHD finger protein 7
7954695	0.0662222	0.00388148	2.97634	-2.09844	0.277191
8093462	0.0662299	0.00388392	-2.97612	-2.099	-0.167923	MAEA	macrophage erythroblast attacher
8125072	0.0662608	0.00388773	2.97579	-2.09986	0.290262	VWA7	von Willebrand factor A domain containing 7
7895809	0.0664907	0.00390322	2.97443	-2.10336	0.586469
7910997	0.066492	0.00390536	-2.97424	-2.10384	-0.392312	EXO1	exonuclease 1
8125426	0.066492	0.0039113	2.97372	-2.10518	0.547659	BTNL2	butyrophilin like 2
8178795	0.066492	0.0039113	2.97372	-2.10518	0.547659	BTNL2	butyrophilin like 2
8179996	0.066492	0.0039113	2.97372	-2.10518	0.547659	BTNL2	butyrophilin like 2
8006877	0.0665249	0.00391523	2.97338	-2.10606	0.209059	STARD3	StAR related lipid transfer domain containing 3
7958209	0.0667502	0.0039305	-2.97205	-2.10948	-0.164881
8040365	0.06687	0.00393956	-2.97126	-2.11151	-0.606622	TRIB2	tribbles pseudokinase 2
8091875	0.0669147	0.00394421	-2.97085	-2.11255	-0.264093
8008087	0.0669554	0.00394862	2.97047	-2.11353	0.252243	NFE2L1	nuclear factor, erythroid 2 like 1
7920600	0.0672006	0.0039651	2.96905	-2.11719	0.167768	SHC1	SHC adaptor protein 1
8124498	0.0672194	0.00396861	-2.96874	-2.11797	-0.505418	ZNF204P	zinc finger protein 204, pseudogene
8099826	0.0672194	0.00397342	2.96833	-2.11904	0.909572	TLR10	toll like receptor 10
8168163	0.0672194	0.00397378	2.9683	-2.11912	0.916252	GDPD2	glycerophosphodiester phosphodiesterase domain containing 2
7939835	0.0672194	0.0039743	2.96825	-2.11923	0.223517	FAM180B	family with sequence similarity 180 member B
7919382	0.0672572	0.00397912	2.96784	-2.1203	0.254963
8143594	0.0672572	0.00398058	2.96771	-2.12062	0.201221
7909603	0.0674878	0.00399716	-2.96629	-2.12427	-0.207401	NENF	neudesin neurotrophic factor
8014882	0.0674878	0.00399828	2.96619	-2.12452	0.213185	MIEN1	migration and invasion enhancer 1
7893225	0.0675634	0.00400587	-2.96554	-2.12619	-0.548285
7951853	0.0675634	0.00400683	2.96546	-2.1264	0.21123	APOA5	apolipoprotein A5
7976642	0.0675927	0.0040106	2.96514	-2.12723	0.401523	ERVH-4	endogenous retrovirus group H member 4
8006845	0.0676222	0.00401438	2.96481	-2.12806	0.203932	RPL19	ribosomal protein L19
8131682	0.0676481	0.00401795	2.96451	-2.12884	0.172292	ABCB5	ATP binding cassette subfamily B member 5
8180228	0.0676845	0.00402278	2.9641	-2.12989	0.214425
7896618	0.0676845	0.00402419	2.96398	-2.1302	0.432198
7893248	0.0676983	0.00402705	-2.96373	-2.13082	-0.276435
8165656	0.0677265	0.00403272	-2.96325	-2.13206	-0.401206
8079867	0.0677265	0.0040328	-2.96324	-2.13208	-0.266417
8041168	0.0677464	0.00403601	2.96297	-2.13278	0.61962	SNORD53	small nucleolar RNA, C/D box 53
8147101	0.0677744	0.00404129	-2.96252	-2.13393	-0.66555	E2F5	E2F transcription factor 5
8123765	0.0677744	0.00404176	2.96248	-2.13403	0.212044
7922482	0.0678595	0.00404887	2.96188	-2.13558	0.220806	TNR	tenascin R
7946149	0.0678855	0.00405247	2.96157	-2.13636	0.261394	APBB1	amyloid beta precursor protein binding family B member 1
7936639	0.0680417	0.00406384	-2.96061	-2.13882	-0.41089
8127787	0.0681865	0.00407944	-2.9593	-2.14219	-0.319935	IBTK	inhibitor of Bruton tyrosine kinase
7942204	0.0681865	0.00408017	-2.95924	-2.14235	-0.326783	CTTN	cortactin
8001529	0.0681865	0.00408021	2.95923	-2.14236	0.420143
8088535	0.0681865	0.00408069	-2.95919	-2.14246	-0.212418	PSMD6	proteasome 26S subunit, non-ATPase 6
7981326	0.0682616	0.00408724	2.95864	-2.14387	0.308077	DIO3OS	DIO3 opposite strand/antisense RNA (head to head)
8166797	0.0682959	0.0040916	-2.95828	-2.14481	-0.202789	MID1IP1	MID1 interacting protein 1
7892918	0.0682959	0.00409515	2.95798	-2.14557	0.418164
8147721	0.0682959	0.0040957	2.95793	-2.14569	0.347853	LOC401472	myosin IC heavy chain
8164398	0.0682959	0.00409751	-2.95778	-2.14607	-0.178337	GOLGA2	golgin A2
7894468	0.0683508	0.00410668	-2.95701	-2.14804	-0.382538
8147503	0.0683508	0.00410674	-2.95701	-2.14805	-0.511329	LAPTM4B	lysosomal protein transmembrane 4 beta
8077728	0.0683508	0.00410697	-2.95699	-2.1481	-0.244494	EMC3-AS1	EMC3 antisense RNA 1
7949410	0.0683946	0.00411166	-2.9566	-2.1491	-0.387816	MALAT1	metastasis associated lung adenocarcinoma transcript 1 (non-protein coding)
[truncated: 31,253 more rows]

## Sheet: GSE75214_ileum_infCD_vs_C
ID	adj.P.Val	P.Value	t	B	logFC	Gene.symbol	Gene.title
8102328	1.00752e-14	3.02994e-19	-11.9108	33.0062	-2.3359	CFI	complement factor I
7948058	2.27153e-13	1.36625e-17	-11.0261	29.3743	-4.59149	FOLH1B///FOLH1	folate hydrolase 1B///folate hydrolase (prostate-specific membrane antigen) 1
7942998	2.61022e-13	2.35494e-17	-10.9011	28.854	-4.58141	FOLH1B///FOLH1	folate hydrolase 1B///folate hydrolase (prostate-specific membrane antigen) 1
8160823	4.34694e-13	5.22909e-17	10.7184	28.0912	2.23569	CNTFR	ciliary neurotrophic factor receptor
7939897	9.16898e-13	1.37871e-16	-10.4973	27.1635	-2.47552	LOC101060256	tripartite motif-containing protein 51-like
8047487	5.5264e-12	9.97185e-16	10.0486	25.2679	1.27154	FZD7	frizzled class receptor 7
8158167	1.04221e-11	2.194e-15	-9.87068	24.5117	-3.52764	LCN2	lipocalin 2
8150002	1.74293e-11	4.19326e-15	-9.72481	23.8901	-1.21386	FBXO16	F-box protein 16
8068671	1.79747e-11	4.86503e-15	-9.69138	23.7475	-1.50845	BACE2	beta-site APP-cleaving enzyme 2
7928770	1.84428e-11	5.54638e-15	9.66191	23.6217	2.89746	CDHR1	cadherin related family member 1
8121225	1.90657e-11	6.30706e-15	9.63301	23.4984	0.787491	GRIK2	glutamate ionotropic receptor kainate type subunit 2
8127370	2.73683e-11	9.87668e-15	9.53226	23.0678	0.9764	KHDRBS2	KH RNA binding domain containing, signal transduction associated 2
7962895	5.49439e-11	2.14805e-14	-9.35795	22.3216	-0.902877	FKBP11	FK506 binding protein 11
7945371	5.78819e-11	2.498e-14	-9.32413	22.1766	-1.34046	IFITM3	interferon induced transmembrane protein 3
7915787	5.78819e-11	2.61106e-14	-9.31421	22.1341	-1.4121	PIK3R3	phosphoinositide-3-kinase regulatory subunit 3
8180361	5.95208e-11	2.86399e-14	9.29349	22.0452	1.30842	BMP8B	bone morphogenetic protein 8b
8109612	6.09293e-11	3.115e-14	9.27467	21.9645	0.594785	ADRA1B	adrenoceptor alpha 1B
8167603	6.53024e-11	3.63169e-14	9.24029	21.8171	0.930203	CLCN5	chloride voltage-gated channel 5
7984524	6.53024e-11	3.73134e-14	9.23423	21.7911	2.43925	PAQR5	progestin and adipoQ receptor family member 5
8169473	7.6332e-11	4.59112e-14	-9.1878	21.5918	-1.38875	PLS3	plastin 3
8081386	8.63749e-11	5.58257e-14	-9.14403	21.4039	-1.40299	NFKBIZ	NFKB inhibitor zeta
7920642	8.63749e-11	5.71469e-14	-9.1388	21.3814	-3.08254	MUC1	mucin 1, cell surface associated
8171172	1.08871e-10	7.53045e-14	-9.07706	21.1162	-2.15784	MXRA5	matrix remodeling associated 5
7950409	1.15454e-10	8.33301e-14	-9.0544	21.0189	-1.21009	KCNE3	potassium voltage-gated channel subfamily E regulatory subunit 3
7920128	1.26529e-10	9.5129e-14	-9.02478	20.8916	-1.30235	S100A11	S100 calcium binding protein A11
8160914	1.35063e-10	1.08047e-13	-8.9963	20.7692	-0.520119	VCP	valosin containing protein
7977409	1.35063e-10	1.09668e-13	8.99297	20.7549	1.27773	CRIP1	cysteine rich protein 1
8112592	1.72655e-10	1.45385e-13	8.92993	20.4838	0.762604	FOXD1	forkhead box D1
8178095	1.84131e-10	1.66123e-13	-8.90012	20.3556	-1.54303	C2	complement component 2
8179331	1.84131e-10	1.66123e-13	-8.90012	20.3556	-1.54303	C2	complement component 2
8118324	2.02827e-10	1.8909e-13	-8.87117	20.2311	-1.52117	C2	complement component 2
7972016	2.4865e-10	2.39288e-13	8.81854	20.0047	2.31679
7919800	2.54589e-10	2.52659e-13	-8.80639	19.9524	-1.06022	CTSS	cathepsin S
8018251	2.72879e-10	2.79018e-13	8.78421	19.857	1.04315	FADS6	fatty acid desaturase 6
7980891	2.86259e-10	3.01307e-13	-8.76703	19.7831	-1.05416	TC2N	tandem C2 domains, nuclear
8131927	3.60345e-10	3.90125e-13	8.7093	19.5346	1.5049	MPP6	membrane palmitoylated protein 6
8009145	3.80851e-10	4.23778e-13	8.69081	19.455	1.58167	KCNH6	potassium voltage-gated channel subfamily H member 6
7988350	3.86892e-10	4.42136e-13	-8.68134	19.4142	-4.72525	DUOX2	dual oxidase 2
8134821	5.07383e-10	5.9509e-13	8.61495	19.1284	0.393838	MEPCE	methylphosphate capping enzyme
7965156	5.2428e-10	6.30675e-13	8.60197	19.0726	1.59576	LIN7A	lin-7 homolog A, crumbs cell polarity complex component
7946401	6.71736e-10	8.28257e-13	-8.54107	18.8104	-0.68103	ST5	suppression of tumorigenicity 5
8060675	9.17165e-10	1.15845e-12	-8.46609	18.4876	-1.17613	CDC25B	cell division cycle 25B
8111474	9.45133e-10	1.2498e-12	8.44913	18.4145	1.39721	AGXT2	alanine--glyoxylate aminotransferase 2
8162194	9.45133e-10	1.25334e-12	8.4485	18.4118	0.928168	CDK20	cyclin dependent kinase 20
8125500	9.45133e-10	1.3359e-12	-8.43424	18.3504	-0.648701	PSMB8	proteasome subunit beta 8
8178855	9.45133e-10	1.3359e-12	-8.43424	18.3504	-0.648701	PSMB8	proteasome subunit beta 8
8180049	9.45133e-10	1.3359e-12	-8.43424	18.3504	-0.648701	PSMB8	proteasome subunit beta 8
8095826	1.25459e-09	1.82971e-12	8.36393	18.0478	1.46063	FAM47E-STBD1///STBD1	FAM47E-STBD1 readthrough///starch binding domain 1
7942123	1.25459e-09	1.84875e-12	-8.36161	18.0378	-0.759448	CCND1	cyclin D1
8102848	1.35515e-09	2.0377e-12	-8.33986	17.9442	-1.23423	SETD7	SET domain containing lysine methyltransferase 7
8075182	1.36461e-09	2.09505e-12	-8.33365	17.9175	-0.739088	XBP1	X-box binding protein 1
8142585	1.36461e-09	2.134e-12	-8.32954	17.8997	-0.637555	CADPS2	calcium dependent secretion activator 2
8128837	1.89321e-09	3.01756e-12	8.25206	17.5663	1.30166	METTL24	methyltransferase like 24
8125512	1.90427e-09	3.21448e-12	-8.23792	17.5055	-0.913138	TAP1	transporter 1, ATP binding cassette subfamily B member
8178867	1.90427e-09	3.21448e-12	-8.23792	17.5055	-0.913138	TAP1	transporter 1, ATP binding cassette subfamily B member
8180061	1.90427e-09	3.21448e-12	-8.23792	17.5055	-0.913138	TAP1	transporter 1, ATP binding cassette subfamily B member
8149986	1.90427e-09	3.26426e-12	8.23449	17.4907	0.554011	ZNF395	zinc finger protein 395
8091446	2.22954e-09	3.88889e-12	8.19532	17.3222	1.68999	PFN2	profilin 2
8105077	3.224e-09	5.72043e-12	-8.10895	16.9508	-1.06916	CARD6	caspase recruitment domain family member 6
8077635	3.77158e-09	6.82601e-12	8.06939	16.7807	0.523618	OGG1	8-oxoguanine DNA glycosylase
7939120	3.77158e-09	6.91887e-12	-8.06637	16.7677	-1.07841	RCN1	reticulocalbin 1
7997662	3.79102e-09	7.06855e-12	-8.06157	16.7471	-0.510404	KIAA0513	KIAA0513
8173551	3.83575e-09	7.2673e-12	-8.05536	16.7204	-1.02978	PHKA1	phosphorylase kinase regulatory subunit alpha 1
8077323	4.29779e-09	8.27193e-12	8.02636	16.5958	1.20841	CNTN4	contactin 4
8071823	4.84757e-09	9.47588e-12	-7.99592	16.465	-0.363085	CABIN1	calcineurin binding protein 1
8165552	5.32029e-09	1.05599e-11	7.97165	16.3607	0.926338	NSMF	NMDA receptor synaptonuclear signaling and neuronal migration factor
8145611	6.03671e-09	1.23403e-11	-7.93673	16.2107	-0.781101	FZD3	frizzled class receptor 3
8143684	6.03671e-09	1.2345e-11	-7.93664	16.2104	-0.893634	PDIA4	protein disulfide isomerase family A member 4
7941985	6.64456e-09	1.37879e-11	-7.91186	16.104	-0.552597	TCIRG1	T-cell immune regulator 1, ATPase H+ transporting V0 subunit a3
8153474	7.18839e-09	1.51325e-11	-7.89099	16.0144	-0.995188	TSTA3	tissue specific transplantation antigen P35B
8118111	7.25356e-09	1.54879e-11	-7.88578	15.9921	-0.940216	HCP5	HLA complex P5 (non-protein coding)
8130837	7.26126e-09	1.58264e-11	7.88093	15.9712	1.09542	FRMD1	FERM domain containing 1
8150988	7.26126e-09	1.59411e-11	-7.87931	15.9643	-0.734878	ASPH	aspartate beta-hydroxylase
8169949	7.31785e-09	1.62854e-11	-7.87452	15.9437	-1.04976	STK26	serine/threonine protein kinase 26
7913727	7.35979e-09	1.66e-11	7.87022	15.9253	0.88395	MYOM3	myomesin 3
7995976	7.94402e-09	1.81567e-11	7.85011	15.839	1.18436	CPNE2	copine 2
8071951	8.07005e-09	1.86874e-11	7.84365	15.8113	0.695778
7935058	8.21411e-09	1.93423e-11	-7.83592	15.7781	-1.66766	MYOF	myoferlin
7966035	8.21411e-09	1.95151e-11	-7.83392	15.7696	-0.663582	CKAP4	cytoskeleton associated protein 4
8082133	8.64074e-09	2.08252e-11	-7.81934	15.707	-0.70573	PDIA5	protein disulfide isomerase family A member 5
8169504	8.64074e-09	2.10484e-11	-7.81695	15.6968	-3.9648	SLC6A14	solute carrier family 6 member 14
8084064	9.17002e-09	2.26134e-11	-7.80084	15.6277	-1.09593	MTHFD2	methylenetetrahydrofolate dehydrogenase (NADP+ dependent) 2, methenyltetrahydrofolate cyclohydrolase
8087907	9.18739e-09	2.29326e-11	7.7977	15.6142	1.19748	SEMA3G	semaphorin 3G
8013536	1.20456e-08	3.04291e-11	-7.73417	15.342	-2.76211	NOS2	nitric oxide synthase 2
8001104	1.25304e-08	3.20307e-11	-7.72264	15.2926	-1.92097	IGHV3-48///IGHV3-69-1///IGHV3OR16-7	immunoglobulin heavy variable 3-48///immunoglobulin heavy variable 3-69-1 (pseudogene)///immunoglobulin heavy variable 3/OR16-7 (pseudogene)
8055249	1.26398e-08	3.26904e-11	7.71806	15.273	0.403811	FAM168B	family with sequence similarity 168 member B
7981730	1.32888e-08	3.47721e-11	-7.70418	15.2136	-1.58204	SCFV///IGLJ3///IGHV3-23///IGHV4-31///IGHM///IGHG2///IGHG1///IGHA1///SCFV///C14orf99///IGK///IGKV3-20///IGHV3-23///IGHV3-30///IGHV3-48///IGHV3-75///IGHV3-69-1///IGHV3OR16-7	single-chain Fv fragment///immunoglobulin lambda joining 3///immunoglobulin heavy variable 3-23///immunoglobulin heavy variable 4-31///immunoglobulin heavy constant mu///immunoglobulin heavy constant gamma 2 (G2m marker)///immunoglobulin heavy constant gamma 1 (G1m marker)///immunoglobulin heavy constant alpha 1///single-chain Fv fragment///uncharacterized LOC317730///immunoglobulin kappa locus//…
8042830	1.32888e-08	3.51681e-11	-7.70164	15.2027	-1.22716	MTHFD2	methylenetetrahydrofolate dehydrogenase (NADP+ dependent) 2, methenyltetrahydrofolate cyclohydrolase
7981722	1.3717e-08	3.67141e-11	-7.69196	15.1613	-1.57392	IGLJ3///IGHV3-23///IGHV4-31///IGHM///IGHG1///IGHA1///SCFV///C14orf99///IGK///IGKV3-20///IGHV3-23///IGHV3-48///IGHV3-69-1///IGHV3OR16-7	immunoglobulin lambda joining 3///immunoglobulin heavy variable 3-23///immunoglobulin heavy variable 4-31///immunoglobulin heavy constant mu///immunoglobulin heavy constant gamma 1 (G1m marker)///immunoglobulin heavy constant alpha 1///single-chain Fv fragment///uncharacterized LOC317730///immunoglobulin kappa locus///immunoglobulin kappa variable 3-20///immunoglobulin heavy variable 3-23///immun…
8129804	1.75378e-08	4.74679e-11	-7.63418	14.914	-0.648795	MAP3K5	mitogen-activated protein kinase kinase kinase 5
8053713	1.79336e-08	4.90786e-11	-7.62667	14.8819	-1.81547	IGKC	immunoglobulin kappa constant
7949674	1.83698e-08	5.08248e-11	7.6188	14.8482	0.370934	RBM4B	RNA binding motif protein 4B
7917561	1.93848e-08	5.42159e-11	-7.60426	14.786	-2.03043	GBP4	guanylate binding protein 4
8065469	2.18364e-08	6.17292e-11	7.57504	14.6611	0.691191	ABHD12	abhydrolase domain containing 12
7995263	2.30064e-08	6.57286e-11	-7.5609	14.6007	-1.78021	SCFV///IGLJ3///IGHV3-23///IGHV3-41///IGHV4-31///IGHM///IGHG2///IGHG1///IGHA1///IGH///C14orf99///IGK///IGKV3-20///IGHV3-23///IGHV3-48///IGHV3-75///IGHV3-69-1///IGHV3OR16-7	single-chain Fv fragment///immunoglobulin lambda joining 3///immunoglobulin heavy variable 3-23///immunoglobulin heavy variable 3-41 (pseudogene)///immunoglobulin heavy variable 4-31///immunoglobulin heavy constant mu///immunoglobulin heavy constant gamma 2 (G2m marker)///immunoglobulin heavy constant gamma 1 (G1m marker)///immunoglobulin heavy constant alpha 1///immunoglobulin heavy locus///unch…
7985605	2.35359e-08	6.79493e-11	7.55341	14.5687	0.454813	ZNF592	zinc finger protein 592
8103524	2.64381e-08	7.71231e-11	7.52487	14.4468	0.522113	TMEM192	transmembrane protein 192
8057744	2.65466e-08	7.84867e-11	-7.52092	14.4299	-1.28747	STAT1	signal transducer and activator of transcription 1
8080645	2.65466e-08	7.90364e-11	7.51934	14.4232	0.520339	APPL1	adaptor protein, phosphotyrosine interacting with PH domain and leucine zipper 1
8145889	2.72251e-08	8.18752e-11	-7.51139	14.3892	-0.476024	EIF4EBP1	eukaryotic translation initiation factor 4E binding protein 1
7938687	2.72756e-08	8.28472e-11	-7.50873	14.3779	-1.26069	NUCB2	nucleobindin 2
7933933	2.77483e-08	8.51174e-11	-7.50263	14.3519	-0.812205	DNAJC12	DnaJ heat shock protein family (Hsp40) member C12
8053025	2.8704e-08	8.89123e-11	7.49279	14.3099	2.48574	NAT8	N-acetyltransferase 8 (putative)
8037186	2.94414e-08	9.24915e-11	7.48389	14.2719	0.866391	LIPE	lipase E, hormone sensitive type
8145227	2.94414e-08	9.29674e-11	7.48273	14.267	1.2072	RHOBTB2	Rho related BTB domain containing 2
7981728	3.28613e-08	1.04754e-10	-7.4558	14.1521	-1.74912	IGHM///IGHV3-48///IGHV3-69-1	immunoglobulin heavy constant mu///immunoglobulin heavy variable 3-48///immunoglobulin heavy variable 3-69-1 (pseudogene)
8043438	3.29228e-08	1.05941e-10	-7.45326	14.1412	-1.81076	IGKC	immunoglobulin kappa constant
7904421	3.33717e-08	1.08389e-10	7.4481	14.1192	2.46206	HSD3B1	hydroxy-delta-5-steroid dehydrogenase, 3 beta- and steroid delta-isomerase 1
8002878	3.35143e-08	1.0986e-10	7.44506	14.1063	0.533444	TMEM170A	transmembrane protein 170A
8127743	3.38885e-08	1.12545e-10	-7.43961	14.083	-0.662192	HMGN3	high mobility group nucleosomal binding domain 3
8111932	3.38885e-08	1.13125e-10	-7.43845	14.0781	-1.85768	CCL28	C-C motif chemokine ligand 28
7906223	3.78972e-08	1.27646e-10	7.41117	13.9618	0.518055	RRNAD1	ribosomal RNA adenine dimethylase domain containing 1
8168875	3.86207e-08	1.31244e-10	-7.40489	13.9351	-0.489186	ARMCX3	armadillo repeat containing, X-linked 3
8043474	3.92286e-08	1.3449e-10	-7.39937	13.9116	-1.60378	IGKC	immunoglobulin kappa constant
8062433	4.25648e-08	1.47208e-10	7.37896	13.8246	0.296393	RPRD1B	regulation of nuclear pre-mRNA domain containing 1B
8161892	4.41962e-08	1.54179e-10	-7.3685	13.7801	-0.877734	GNA14	G protein subunit alpha 14
8004534	4.59628e-08	1.61724e-10	7.35769	13.7341	1.51399	SHBG	sex hormone binding globulin
8053690	4.70384e-08	1.66923e-10	-7.35054	13.7036	-1.90365
8149250	4.86974e-08	1.75386e-10	7.33935	13.656	0.716685	SGK223	homolog of rat pragma of Rnd2
8008885	4.86974e-08	1.75739e-10	-7.3389	13.6541	-1.47184	MIR21	microRNA 21
7981737	4.89754e-08	1.78216e-10	-7.33573	13.6406	-2.02037	IGHV3-69-1///IGHV3OR16-7	immunoglobulin heavy variable 3-69-1 (pseudogene)///immunoglobulin heavy variable 3/OR16-7 (pseudogene)
8002778	5.05904e-08	1.85614e-10	-7.32653	13.6015	-0.898203	MLKL	mixed lineage kinase domain like
8077851	5.30701e-08	1.98558e-10	7.31127	13.5366	0.85701	HRH1	histamine receptor H1
8005399	5.30701e-08	1.99129e-10	7.31062	13.5338	0.284624	ALKBH5	alkB homolog 5, RNA demethylase
7985213	5.30701e-08	1.995e-10	-7.3102	13.5321	-1.1429	CHRNA5	cholinergic receptor nicotinic alpha 5 subunit
8154574	5.44943e-08	2.07095e-10	-7.30175	13.4961	-0.557825	FOCAD	focadhesin
7981724	5.44943e-08	2.08131e-10	-7.30062	13.4913	-1.57093	SCFV///IGLJ3///IGHM///IGHG1///IGHD///C14orf99///IGHV3-48///IGHV3-69-1	single-chain Fv fragment///immunoglobulin lambda joining 3///immunoglobulin heavy constant mu///immunoglobulin heavy constant gamma 1 (G1m marker)///immunoglobulin heavy constant delta///uncharacterized LOC317730///immunoglobulin heavy variable 3-48///immunoglobulin heavy variable 3-69-1 (pseudogene)
8043433	5.52182e-08	2.13266e-10	-7.2951	13.4678	-1.93721	IGKC	immunoglobulin kappa constant
8102619	5.52182e-08	2.14217e-10	-7.29409	13.4636	-1.24069	ANXA5	annexin A5
8083941	5.54506e-08	2.16786e-10	-7.29139	13.4521	-0.992765	ECT2	epithelial cell transforming 2
7934898	5.64946e-08	2.22567e-10	-7.28543	13.4268	-2.17318	ANKRD22	ankyrin repeat domain 22
8004030	6.02374e-08	2.39123e-10	7.26918	13.3577	0.456889	RNF167	ring finger protein 167
7981740	6.3137e-08	2.52533e-10	-7.25682	13.3052	-1.83086	SCFV///IGLJ3///IGHM///IGHA1///SCFV///C14orf99///IGK///IGKV3-20///IGHV3-23///IGHV3-30///IGHV3-48///IGHV3-69-1	single-chain Fv fragment///immunoglobulin lambda joining 3///immunoglobulin heavy constant mu///immunoglobulin heavy constant alpha 1///single-chain Fv fragment///uncharacterized LOC317730///immunoglobulin kappa locus///immunoglobulin kappa variable 3-20///immunoglobulin heavy variable 3-23///immunoglobulin heavy variable 3-30///immunoglobulin heavy variable 3-48///immunoglobulin heavy variable 3…
8046759	6.66615e-08	2.68635e-10	-7.24281	13.2457	-0.884216	DNAJC10	DnaJ heat shock protein family (Hsp40) member C10
7983661	6.79301e-08	2.7579e-10	7.23685	13.2204	1.38437
8015914	6.93219e-08	2.83525e-10	7.23058	13.1938	0.477073	HDAC5	histone deacetylase 5
8141535	6.99304e-08	2.90107e-10	7.22537	13.1717	0.422044	LRCH4	leucine rich repeats and calponin homology domain containing 4
8142194	6.99304e-08	2.9022e-10	-7.22529	13.1713	-0.816139	LAMB1	laminin subunit beta 1
8013923	7.0469e-08	2.94575e-10	7.22191	13.157	0.424109	GIT1	GIT ArfGAP 1
8091972	7.16283e-08	3.01575e-10	-7.21658	13.1344	-1.21771	MECOM	MDS1 and EVI1 complex locus
8062123	7.5331e-08	3.19712e-10	7.20333	13.0782	0.656932	MMP24	matrix metallopeptidase 24
8100615	7.5331e-08	3.21695e-10	-7.20193	13.0723	-0.592645	UBA6	ubiquitin like modifier activating enzyme 6
7951408	7.78148e-08	3.34642e-10	-7.19298	13.0343	-0.92389	CARD16	caspase recruitment domain family member 16
8096744	8.00063e-08	3.46472e-10	7.18509	13.0009	1.10688	CYP2U1	cytochrome P450 family 2 subfamily U member 1
8140971	8.1989e-08	3.57525e-10	-7.17796	12.9706	-1.50144	SAMD9L	sterile alpha motif domain containing 9 like
7982326	8.35253e-08	3.66782e-10	7.17216	12.946	0.290967	KLF13	Kruppel like factor 13
8138834	8.35253e-08	3.69248e-10	-7.17064	12.9396	-0.859576	FKBP14	FK506 binding protein 14
8098263	8.74745e-08	3.89337e-10	-7.15861	12.8886	-0.567654	PALLD	palladin, cytoskeletal associated protein
8013660	9.28773e-08	4.16869e-10	7.14309	12.8229	1.93255	ALDOC	aldolase, fructose-bisphosphate C
8013641	9.28773e-08	4.22678e-10	7.13994	12.8096	0.66804	PIGS	phosphatidylinositol glycan anchor biosynthesis class S
8019316	9.28773e-08	4.29711e-10	-7.13619	12.7937	-0.786906	PYCR1	pyrroline-5-carboxylate reductase 1
8118209	9.28773e-08	4.32388e-10	7.13478	12.7877	1.11742	APOM	apolipoprotein M
8178043	9.28773e-08	4.32388e-10	7.13478	12.7877	1.11742	APOM	apolipoprotein M
8179291	9.28773e-08	4.32388e-10	7.13478	12.7877	1.11742	APOM	apolipoprotein M
8095148	9.28773e-08	4.32936e-10	-7.13449	12.7865	-0.67672	TMEM165	transmembrane protein 165
8035445	9.29218e-08	4.37504e-10	7.13211	12.7764	0.585392	JUND	JunD proto-oncogene, AP-1 transcription factor subunit
8043459	9.29218e-08	4.38732e-10	-7.13147	12.7737	-1.57577	IGKC	immunoglobulin kappa constant
8117760	9.56826e-08	4.5718e-10	-7.12211	12.7341	-0.539537	HLA-F///HLA-B	major histocompatibility complex, class I, F///major histocompatibility complex, class I, B
7925250	9.56826e-08	4.58143e-10	7.12163	12.732	1.20016	GNG4	G protein subunit gamma 4
7901969	9.56826e-08	4.604e-10	-7.12051	12.7273	-0.706972	ROR1	receptor tyrosine kinase like orphan receptor 1
8069644	9.81531e-08	4.75239e-10	-7.1133	12.6968	-0.584262	APP	amyloid beta precursor protein
8004152	1.01977e-07	4.98049e-10	7.10264	12.6517	0.786042	WSCD1	WSC domain containing 1
8064388	1.01977e-07	5.01955e-10	7.10086	12.6442	1.3614	SLC52A3	solute carrier family 52 member 3
8029560	1.01977e-07	5.02953e-10	7.10041	12.6422	0.329518	CLPTM1	CLPTM1, transmembrane protein
8023220	1.14327e-07	5.72732e-10	7.07085	12.5172	0.79538	SMAD7	SMAD family member 7
7951271	1.14327e-07	5.7275e-10	-7.07084	12.5172	-3.66808	MMP1	matrix metallopeptidase 1
8012908	1.14327e-07	5.77222e-10	7.06907	12.5097	0.634283	TEKT3	tektin 3
8001102	1.14327e-07	5.77619e-10	-7.06892	12.5091	-1.4526
7944435	1.14939e-07	5.84168e-10	7.06635	12.4982	0.512396	HINFP	histone H4 transcription factor
7981720	1.15157e-07	5.88736e-10	-7.06458	12.4907	-1.3468	IGHA1///SCFV///C14orf99///IGHV3-48///IGHV3-69-1	immunoglobulin heavy constant alpha 1///single-chain Fv fragment///uncharacterized LOC317730///immunoglobulin heavy variable 3-48///immunoglobulin heavy variable 3-69-1 (pseudogene)
7960637	1.23246e-07	6.33796e-10	7.04778	12.4198	0.469397	LPAR5	lysophosphatidic acid receptor 5
8117458	1.28913e-07	6.66818e-10	-7.03621	12.3709	-0.74093	BTN3A1	butyrophilin subfamily 3 member A1
8114010	1.29565e-07	6.75392e-10	-7.0333	12.3586	-0.881229	IRF1	interferon regulatory factor 1
8043465	1.29565e-07	6.78537e-10	-7.03224	12.3542	-1.743	IGKC	immunoglobulin kappa constant
7921873	1.29565e-07	6.85529e-10	-7.02991	12.3443	-2.40065	FCGR3B///FCGR3A	Fc fragment of IgG receptor IIIb///Fc fragment of IgG receptor IIIa
8052689	1.29565e-07	6.85777e-10	7.02983	12.3439	0.667809	SPRED2	sprouty related EVH1 domain containing 2
8113220	1.30408e-07	6.98068e-10	-7.02578	12.3268	-0.565438	ELL2	elongation factor for RNA polymerase II 2
8043470	1.30408e-07	6.98084e-10	-7.02577	12.3268	-2.41137
7907286	1.33909e-07	7.20852e-10	7.01846	12.296	2.98855	FMO1	flavin containing monooxygenase 1
8152053	1.34145e-07	7.26514e-10	7.01667	12.2884	0.693709	ANKRD46	ankyrin repeat domain 46
8110392	1.34145e-07	7.3019e-10	-7.01552	12.2836	-0.709437	TMED9	transmembrane p24 trafficking protein 9
8146092	1.35628e-07	7.42339e-10	-7.01176	12.2677	-3.09981	IDO1	indoleamine 2,3-dioxygenase 1
8076137	1.58844e-07	8.74189e-10	6.97447	12.1104	0.432223	SUN2	Sad1 and UNC84 domain containing 2
7980051	1.60149e-07	8.86184e-10	6.97136	12.0973	0.350788	ELMSAN1	ELM2 and Myb/SANT domain containing 1
7903507	1.74346e-07	9.69986e-10	-6.95073	12.0104	-0.608176	FAM102B	family with sequence similarity 102 member B
8117476	1.79715e-07	1.00526e-09	-6.94257	11.976	-0.880734	BTN3A3	butyrophilin subfamily 3 member A3
7904881	1.82748e-07	1.02773e-09	-6.93752	11.9548	-0.584307	PDIA3P1///PDIA3	protein disulfide isomerase family A member 3 pseudogene 1///protein disulfide isomerase family A member 3
8043449	1.84699e-07	1.04425e-09	-6.93388	11.9394	-2.15561	IGK///IGKC	immunoglobulin kappa locus///immunoglobulin kappa constant
8161610	1.92996e-07	1.09696e-09	6.92263	11.8921	3.11917	TMEM252	transmembrane protein 252
8002523	1.97737e-07	1.12986e-09	6.91587	11.8636	0.431689	CMTR2	cap methyltransferase 2
7983274	2.08725e-07	1.19892e-09	-6.90231	11.8066	-0.574734	PDIA3P1///PDIA3	protein disulfide isomerase family A member 3 pseudogene 1///protein disulfide isomerase family A member 3
8175039	2.09269e-07	1.20834e-09	6.90052	11.799	0.525205	ELF4	E74 like ETS transcription factor 4
8093171	2.12961e-07	1.23606e-09	6.89533	11.7772	0.966614	MELTF	melanotransferrin
8179019	2.14038e-07	1.24875e-09	-6.89299	11.7674	-0.503915	HLA-F///HLA-B	major histocompatibility complex, class I, F///major histocompatibility complex, class I, B
8081171	2.2249e-07	1.30592e-09	-6.88275	11.7243	-0.746697	CRYBG3	crystallin beta-gamma domain containing 3
7983405	2.2249e-07	1.31144e-09	-6.88179	11.7203	-3.35112	DUOXA2	dual oxidase maturation factor 2
7981290	2.32377e-07	1.37671e-09	-6.87067	11.6736	-1.80015	WARS	tryptophanyl-tRNA synthetase
7894737	2.47401e-07	1.47316e-09	-6.85517	11.6085	-0.516113
7929334	2.4809e-07	1.48472e-09	-6.85338	11.6009	-1.0749	CEP55	centrosomal protein 55
8090490	2.49188e-07	1.49879e-09	-6.85122	11.5919	-0.41484	RPN1	ribophorin I
8130674	2.49737e-07	1.5096e-09	-6.84957	11.585	-1.21343	PDE10A	phosphodiesterase 10A
8062016	2.56174e-07	1.56056e-09	6.84196	11.553	0.280484	DYNLRB1	dynein light chain roadblock-type 1
8169022	2.56174e-07	1.56392e-09	-6.84147	11.551	-0.776394	TCEAL9	transcription elongation factor A like 9
8068383	2.59251e-07	1.5905e-09	-6.83761	11.5348	-1.06006	CLIC6	chloride intracellular channel 6
7909332	2.78412e-07	1.71642e-09	-6.82014	11.4615	-1.31941	CD55	CD55 molecule (Cromer blood group)
8053715	2.92385e-07	1.83239e-09	-6.80515	11.3986	-1.43326
8026106	2.92385e-07	1.83261e-09	-6.80512	11.3985	-0.45586	CALR	calreticulin
8166455	2.92385e-07	1.85435e-09	-6.80242	11.3871	-0.549	PRDX4	peroxiredoxin 4
8118571	2.92385e-07	1.85532e-09	-6.8023	11.3866	-0.715195	PSMB9	proteasome subunit beta 9
8178211	2.92385e-07	1.85532e-09	-6.8023	11.3866	-0.715195	PSMB9	proteasome subunit beta 9
8179495	2.92385e-07	1.85532e-09	-6.8023	11.3866	-0.715195	PSMB9	proteasome subunit beta 9
8111101	2.93814e-07	1.87323e-09	6.8001	11.3774	0.769318	ANKH	ANKH inorganic pyrophosphate transport regulator
7950391	2.97479e-07	1.90554e-09	-6.79617	11.361	-1.03912	PGM2L1	phosphoglucomutase 2 like 1
8093993	2.97782e-07	1.91644e-09	6.79486	11.3555	0.329452	TADA2B	transcriptional adaptor 2B
8128472	2.99563e-07	1.94053e-09	-6.792	11.3435	-0.548491	ASCC3	activating signal cointegrator 1 complex subunit 3
7907830	2.99563e-07	1.94592e-09	-6.79136	11.3408	-0.962464	QSOX1	quiescin sulfhydryl oxidase 1
7958828	3.03136e-07	1.97824e-09	-6.78758	11.325	-0.682903	TRAFD1	TRAF-type zinc finger domain containing 1
8049317	3.03275e-07	1.98827e-09	6.78642	11.3201	0.550278	DGKD	diacylglycerol kinase delta
7915252	3.09778e-07	2.04022e-09	6.7805	11.2953	0.578997	BMP8B///BMP8B	bone morphogenetic protein 8b///bone morphogenetic protein 8b
8047403	3.10516e-07	2.05442e-09	-6.77891	11.2886	-0.970751	CASP10	caspase 10
8043476	3.32433e-07	2.20942e-09	-6.7622	11.2187	-1.95943
8062964	3.36711e-07	2.2486e-09	6.75817	11.2018	0.417365	SYS1-DBNDD2///SYS1	SYS1-DBNDD2 readthrough (NMD candidate)///Sys1 golgi trafficking protein
7900531	3.36711e-07	2.25811e-09	6.7572	11.1977	1.97454	GUCA2B	guanylate cyclase activator 2B
8066822	3.43345e-07	2.31292e-09	-6.75169	11.1747	-1.21813	SULF2	sulfatase 2
8088180	3.51899e-07	2.38113e-09	-6.74501	11.1467	-1.70646	WNT5A	Wnt family member 5A
8090018	3.60754e-07	2.4519e-09	-6.73827	11.1186	-0.975461	PARP9	poly(ADP-ribose) polymerase family member 9
8157362	3.69262e-07	2.52083e-09	-6.7319	11.0919	-0.689469	ZNF618	zinc finger protein 618
8032392	4.12258e-07	2.82674e-09	6.70555	10.9818	0.54993	MKNK2	MAP kinase interacting serine/threonine kinase 2
8040365	4.19358e-07	2.88804e-09	-6.70062	10.9612	-1.16113	TRIB2	tribbles pseudokinase 2
7915926	4.29934e-07	2.9738e-09	-6.69388	10.933	-0.841185	STIL	SCL/TAL1 interrupting locus
8159127	4.61246e-07	3.20425e-09	6.67669	10.8613	0.469179	RXRA	retinoid X receptor alpha
8177717	4.69401e-07	3.27502e-09	-6.67166	10.8403	-0.484668	HLA-F///HLA-B	major histocompatibility complex, class I, F///major histocompatibility complex, class I, B
7937335	4.70717e-07	3.29836e-09	-6.67002	10.8334	-1.09507	IFITM1	interferon induced transmembrane protein 1
8043443	4.84816e-07	3.41173e-09	-6.66223	10.801	-2.00084
8115524	4.87633e-07	3.44679e-09	-6.65988	10.7911	-0.445193	CLINT1	clathrin interactor 1
7901634	4.87633e-07	3.46089e-09	6.65894	10.7872	0.708743	MROH7-TTC4///MROH7	MROH7-TTC4 readthrough (NMD candidate)///maestro heat like repeat family member 7
7937892	4.88359e-07	3.48073e-09	6.65762	10.7817	0.735772	PGAP2	post-GPI attachment to proteins 2
7913655	5.0582e-07	3.62039e-09	6.64855	10.7439	0.735911	ID3	inhibitor of DNA binding 3, HLH protein
7958130	5.08883e-07	3.65761e-09	-6.64619	10.7341	-0.55398	HSP90B1	heat shock protein 90 beta family member 1
7964413	5.20738e-07	3.75848e-09	6.63991	10.7079	0.346265	R3HDM2	R3H domain containing 2
7980861	5.22876e-07	3.78964e-09	-6.63801	10.7	-1.47321	CATSPERB	cation channel sperm associated auxiliary subunit beta
7900340	5.53135e-07	4.03708e-09	6.62342	10.6392	0.959928	BMP8A	bone morphogenetic protein 8a
8145151	5.53135e-07	4.04222e-09	6.62312	10.6379	0.543502	SORBS3	sorbin and SH3 domain containing 3
8034202	5.58537e-07	4.09849e-09	-6.61993	10.6247	-0.456709	RAB3D	RAB3D, member RAS oncogene family
8059081	5.58852e-07	4.11761e-09	6.61886	10.6202	1.88612	SLC23A3	solute carrier family 23 member 3
8158866	5.6351e-07	4.16887e-09	6.616	10.6083	0.510581	POMT1	protein O-mannosyltransferase 1
7955331	5.7046e-07	4.23745e-09	6.61223	10.5926	0.272244	SMARCD1	SWI/SNF related, matrix associated, actin dependent regulator of chromatin, subfamily d, member 1
7994609	6.13505e-07	4.588e-09	6.59387	10.5162	0.858308	QPRT	quinolinate phosphoribosyltransferase
8013919	6.13505e-07	4.59409e-09	6.59357	10.5149	0.544249	ABHD15	abhydrolase domain containing 15
7921344	6.21622e-07	4.67357e-09	-6.5896	10.4985	-0.619787	ELL2	elongation factor for RNA polymerase II 2
7931899	6.22947e-07	4.70227e-09	-6.58819	10.4926	-0.501158	IL15RA	interleukin 15 receptor subunit alpha
7974851	6.35101e-07	4.81311e-09	-6.5828	10.4702	-1.15527	HIF1A	hypoxia inducible factor 1 alpha subunit
8123976	6.35168e-07	4.8405e-09	6.58149	10.4647	0.384495	GFOD1	glucose-fructose oxidoreductase domain containing 1
8167185	6.35168e-07	4.86125e-09	-6.5805	10.4606	-1.84692	TIMP1	TIMP metallopeptidase inhibitor 1
7903334	6.35168e-07	4.87092e-09	6.58004	10.4587	1.296	CDC14A	cell division cycle 14A
8027128	6.53846e-07	5.03382e-09	6.57244	10.4271	0.469186	SLC25A42	solute carrier family 25 member 42
8072870	6.62137e-07	5.11757e-09	6.56862	10.4112	0.685325	PDXP	pyridoxal phosphatase
8043480	6.69135e-07	5.19523e-09	-6.56514	10.3968	-1.36184	IGKC	immunoglobulin kappa constant
7947248	6.69135e-07	5.22023e-09	-6.56403	10.3921	-0.965995	KIF18A	kinesin family member 18A
7942061	6.69135e-07	5.23202e-09	6.56351	10.39	1.41091
7996720	6.76422e-07	5.30934e-09	6.56011	10.3759	0.31066	PSKH1	protein serine kinase H1
7920744	6.88181e-07	5.42234e-09	6.55524	10.3556	0.823391	PKLR	pyruvate kinase, liver and RBC
8000706	6.94163e-07	5.49034e-09	6.55236	10.3437	0.547243	CDIPT	CDP-diacylglycerol--inositol 3-phosphatidyltransferase
7932326	6.94395e-07	5.51306e-09	6.5514	10.3397	3.53787	CUBN	cubilin
8043360	7.03024e-07	5.61109e-09	-6.54732	10.3228	-1.81675	IGK///IGKC	immunoglobulin kappa locus///immunoglobulin kappa constant
7902861	7.03024e-07	5.63402e-09	-6.54638	10.3188	-0.501798	LRRC8B	leucine rich repeat containing 8 family member B
8136045	7.03024e-07	5.645e-09	6.54593	10.317	0.504292	IRF5	interferon regulatory factor 5
8158059	7.22182e-07	5.82799e-09	-6.53854	10.2863	-1.08552	STXBP1	syntaxin binding protein 1
7999754	7.22182e-07	5.84582e-09	6.53783	10.2834	0.39844	XYLT1	xylosyltransferase 1
7964646	7.22182e-07	5.86398e-09	-6.53712	10.2804	-0.370299	PPM1H	protein phosphatase, Mg2+/Mn2+ dependent 1H
8029856	7.25283e-07	5.91097e-09	6.53527	10.2727	0.545908	ARHGAP35	Rho GTPase activating protein 35
8146500	7.5371e-07	6.20508e-09	-6.52402	10.2261	-0.940767	LYN	LYN proto-oncogene, Src family tyrosine kinase
8125139	7.5371e-07	6.21065e-09	6.52381	10.2252	0.655003	NEU1	neuraminidase 1 (lysosomal sialidase)
8179851	7.5371e-07	6.21065e-09	6.52381	10.2252	0.655003	NEU1	neuraminidase 1 (lysosomal sialidase)
8030067	7.71563e-07	6.40205e-09	6.51678	10.196	0.875098	SULT2B1	sulfotransferase family 2B member 1
7898556	7.71563e-07	6.40417e-09	6.5167	10.1957	0.407447	PQLC2	PQ loop repeat containing 2
7966072	7.8954e-07	6.57712e-09	6.51053	10.1701	0.360033	PRDM4	PR/SET domain 4
7969986	8.04737e-07	6.74645e-09	-6.50463	10.1457	-1.41237	TNFSF13B	tumor necrosis factor superfamily member 13b
8178676	8.04737e-07	6.76283e-09	6.50407	10.1433	0.690475	NEU1	neuraminidase 1 (lysosomal sialidase)
8130422	8.04737e-07	6.77633e-09	6.50361	10.1414	1.17062	CNKSR3///CNKSR3	CNKSR family member 3///CNKSR family member 3
7938592	8.3136e-07	7.02551e-09	-6.49524	10.1067	-0.448399	FAR1	fatty acyl-CoA reductase 1
8178841	8.55954e-07	7.25909e-09	-6.48765	10.0753	-0.565197	TAP2	transporter 2, ATP binding cassette subfamily B member
8024194	8.65115e-07	7.38268e-09	6.48373	10.0591	0.933076	GPX4	glutathione peroxidase 4
8161563	8.65115e-07	7.38881e-09	-6.48354	10.0583	-1.13076	IGKC	immunoglobulin kappa constant
8180034	8.77592e-07	7.52176e-09	-6.4794	10.0412	-0.579648	TAP2	transporter 2, ATP binding cassette subfamily B member
8031825	8.84022e-07	7.60346e-09	-6.47689	10.0308	-0.602237	ZNF587B///ZNF814	zinc finger protein 587B///zinc finger protein 814
8037152	8.90948e-07	7.68983e-09	6.47427	10.0199	0.40517	GSK3A	glycogen synthase kinase 3 alpha
8038577	9.06305e-07	7.84963e-09	6.4695	10.0002	0.640458	ASPDH	aspartate dehydrogenase domain containing
8035905	9.22886e-07	8.02099e-09	6.46448	9.97942	0.468224	ANKRD27	ankyrin repeat domain 27
8132523	9.26755e-07	8.08249e-09	6.46271	9.97208	0.317442	UBE2D4	ubiquitin conjugating enzyme E2 D4 (putative)
8053735	9.50125e-07	8.31488e-09	-6.45613	9.94484	-1.35757	IGKC	immunoglobulin kappa constant
8095341	9.93894e-07	8.7278e-09	-6.44486	9.89828	-0.68129
7907396	1.01178e-06	8.91529e-09	6.43992	9.87786	0.497849	C1orf105	chromosome 1 open reading frame 105
8053337	1.0279e-06	9.08829e-09	-6.43546	9.8594	-0.771946	REG1CP	regenerating family member 1 gamma, pseudogene
8030539	1.02799e-06	9.11997e-09	6.43465	9.85606	0.399905	TBC1D17	TBC1 domain family member 17
7915385	1.03136e-06	9.18088e-09	6.4331	9.84966	0.944629	EDN2	endothelin 2
8043431	1.04721e-06	9.3535e-09	-6.42877	9.83177	-1.81882	IGKC	immunoglobulin kappa constant
8008588	1.05793e-06	9.48106e-09	6.42562	9.81876	0.684263	HLF	HLF, PAR bZIP transcription factor
7938519	1.06266e-06	9.57961e-09	6.42321	9.80882	0.862504	MICALCL	MICAL C-terminal like
7954077	1.06266e-06	9.5873e-09	6.42303	9.80805	0.654782	FAM234B	family with sequence similarity 234 member B
7958950	1.06583e-06	9.66089e-09	6.42125	9.80071	0.571045	RITA1	RBPJ interacting and tubulin associated 1
8130811	1.06583e-06	9.71209e-09	6.42002	9.79563	0.716281	LINC01558	long intergenic non-protein coding RNA 1558
8130982	1.06583e-06	9.71209e-09	6.42002	9.79563	0.716281	LINC01558	long intergenic non-protein coding RNA 1558
8105348	1.07145e-06	9.79551e-09	-6.41803	9.78741	-1.14711	GPX8	glutathione peroxidase 8 (putative)
7981732	1.07341e-06	9.84571e-09	-6.41684	9.7825	-2.06379	LOC102723407///IGHV4-31///IGHM///IGHD///IGHA2///LOC102723407///SKAP2///IGHA2///IGHA1///IGH	putative V-set and immunoglobulin domain-containing-like protein IGHV4OR15-8///immunoglobulin heavy variable 4-31///immunoglobulin heavy constant mu///immunoglobulin heavy constant delta///immunoglobulin heavy constant alpha 2 (A2m marker)///putative V-set and immunoglobulin domain-containing-like protein IGHV4OR15-8///src kinase associated phosphoprotein 2///immunoglobulin heavy constant alpha 2…
8111151	1.07938e-06	9.93297e-09	6.41479	9.77403	0.556647
7979307	1.10161e-06	1.01707e-08	-6.40928	9.75131	-1.01515	DLGAP5	DLG associated protein 5
8084607	1.10512e-06	1.02363e-08	6.40778	9.74513	0.506104	SENP2	SUMO1/sentrin/SMT3 specific peptidase 2
8177788	1.10976e-06	1.03933e-08	-6.40424	9.73052	-0.401995	HLA-H///HLA-F///HLA-E///HLA-B///HLA-A///HLA-A	major histocompatibility complex, class I, H (pseudogene)///major histocompatibility complex, class I, F///major histocompatibility complex, class I, E///major histocompatibility complex, class I, B///major histocompatibility complex, class I, A///major histocompatibility complex, class I, A
8179103	1.10976e-06	1.03933e-08	-6.40424	9.73052	-0.401995	HLA-H///HLA-F///HLA-E///HLA-B///HLA-A///HLA-A	major histocompatibility complex, class I, H (pseudogene)///major histocompatibility complex, class I, F///major histocompatibility complex, class I, E///major histocompatibility complex, class I, B///major histocompatibility complex, class I, A///major histocompatibility complex, class I, A
8129608	1.10976e-06	1.03935e-08	-6.40424	9.73049	-1.31009	TAAR3	trace amine associated receptor 3 (gene/pseudogene)
8151512	1.10976e-06	1.04128e-08	6.40381	9.72871	0.830405	PAG1	phosphoprotein membrane anchor with glycosphingolipid microdomains 1
8125483	1.11992e-06	1.05418e-08	-6.40094	9.71688	-0.576663	TAP2	transporter 2, ATP binding cassette subfamily B member
8043484	1.13373e-06	1.07059e-08	-6.39734	9.70205	-1.15866	IGKC	immunoglobulin kappa constant
8065136	1.1421e-06	1.08192e-08	-6.39489	9.69194	-0.470101	RRBP1	ribosome binding protein 1
8117128	1.14293e-06	1.08615e-08	-6.39398	9.68819	-0.55432	E2F3	E2F transcription factor 3
7942527	1.18849e-06	1.13302e-08	-6.38414	9.64761	-0.74745	POLD3	DNA polymerase delta 3, accessory subunit
7924092	1.19876e-06	1.14642e-08	6.3814	9.63632	0.768089	SLC30A1	solute carrier family 30 member 1
8041967	1.2473e-06	1.19659e-08	-6.37142	9.59518	-0.648625	ERLEC1	endoplasmic reticulum lectin 1
7981566	1.25964e-06	1.21221e-08	6.3684	9.58272	0.564962	NUDT14	nudix hydrolase 14
7977273	1.26655e-06	1.22267e-08	6.36639	9.57447	0.514749	ADSSL1	adenylosuccinate synthase like 1
8082673	1.29403e-06	1.25309e-08	-6.36066	9.55087	-1.27595	ACPP	acid phosphatase, prostate
8105191	1.33076e-06	1.29621e-08	-6.35277	9.51838	-0.687501	PARP8	poly(ADP-ribose) polymerase family member 8
8042310	1.33076e-06	1.29839e-08	-6.35238	9.51676	-0.794927	SLC1A4	solute carrier family 1 member 4
7981718	1.33076e-06	1.30067e-08	-6.35197	9.51508	-1.67296	SCFV///IGHM///SCFV///IGHV3-30	single-chain Fv fragment///immunoglobulin heavy constant mu///single-chain Fv fragment///immunoglobulin heavy variable 3-30
7995926	1.33544e-06	1.30925e-08	-6.35043	9.50876	-0.811718	NLRC5	NLR family CARD domain containing 5
8165345	1.3368e-06	1.31461e-08	6.34948	9.50484	0.574447	ABCA2	ATP binding cassette subfamily A member 2
7895578	1.3375e-06	1.31932e-08	-6.34865	9.50141	-0.521128
7951397	1.3408e-06	1.33016e-08	-6.34674	9.49354	-0.866758	CASP1	caspase 1
7915910	1.3408e-06	1.33064e-08	-6.34665	9.4932	-1.62719	PDZK1IP1	PDZK1 interacting protein 1
7903688	1.34209e-06	1.33596e-08	6.34572	9.48937	0.330546	CYB561D1	cytochrome b561 family member D1
8010915	1.36387e-06	1.36174e-08	6.34126	9.47101	1.02914	FAM101B	family with sequence similarity 101 member B
8025659	1.39601e-06	1.40435e-08	6.33407	9.44142	0.674845	ATG4D	autophagy related 4D cysteine peptidase
7927363	1.39601e-06	1.41155e-08	6.33287	9.43651	1.1678	FAM25G///FAM25BP///FAM25C///FAM25A///AGAP11	family with sequence similarity 25 member G///protein FAM25///family with sequence similarity 25 member C///family with sequence similarity 25 member A///ArfGAP with GTPase domain, ankyrin repeat and PH domain 11
7933327	1.39601e-06	1.41155e-08	6.33287	9.43651	1.1678	FAM25G///FAM25BP///FAM25C///FAM25A///AGAP11	family with sequence similarity 25 member G///protein FAM25///family with sequence similarity 25 member C///family with sequence similarity 25 member A///ArfGAP with GTPase domain, ankyrin repeat and PH domain 11
7933423	1.39601e-06	1.41155e-08	6.33287	9.43651	1.1678	FAM25G///FAM25BP///FAM25C///FAM25A///AGAP11	family with sequence similarity 25 member G///protein FAM25///family with sequence similarity 25 member C///family with sequence similarity 25 member A///ArfGAP with GTPase domain, ankyrin repeat and PH domain 11
7921492	1.39601e-06	1.41727e-08	6.33193	9.43263	1.04983	IGSF9	immunoglobulin superfamily member 9
8162117	1.39601e-06	1.41902e-08	-6.33164	9.43144	-1.00684	GOLM1	golgi membrane protein 1
8022559	1.40997e-06	1.43745e-08	6.32863	9.41905	0.684218	ANKRD29	ankyrin repeat domain 29
8007058	1.42362e-06	1.45565e-08	6.32569	9.40697	0.459767	WIPF2	WAS/WASL interacting protein family member 2
8161580	1.42577e-06	1.46253e-08	-6.32459	9.40244	-1.09888
8023598	1.42577e-06	1.46641e-08	6.32397	9.39989	1.1363	RNF152	ring finger protein 152
8069795	1.4289e-06	1.47394e-08	6.32277	9.39498	1.34595	CLDN8	claudin 8
8002556	1.4333e-06	1.48278e-08	6.32137	9.38923	0.768526	TAT	tyrosine aminotransferase
7942489	1.4807e-06	1.53627e-08	6.31309	9.35521	1.05529	DNAJB13	DnaJ heat shock protein family (Hsp40) member B13
7972062	1.50463e-06	1.56562e-08	6.30867	9.33703	0.4803	FBXL3	F-box and leucine rich repeat protein 3
8166408	1.51467e-06	1.58063e-08	6.30644	9.32788	0.853318	PHEX	phosphate regulating endopeptidase homolog, X-linked
8070632	1.553e-06	1.6253e-08	6.29992	9.30111	0.546747	CBSL///CBS	cystathionine-beta-synthase like///cystathionine-beta-synthase
8082816	1.57001e-06	1.65062e-08	-6.29631	9.28627	-0.643386	SRPRB	SRP receptor beta subunit
8009796	1.57001e-06	1.65254e-08	6.29604	9.28515	0.4986	TMEM94	transmembrane protein 94
8180323	1.66793e-06	1.76062e-08	6.28121	9.22432	0.476858	USP12	ubiquitin specific peptidase 12
8110090	1.69991e-06	1.7995e-08	6.2761	9.20335	0.689586	SFXN1	sideroflexin 1
8121257	1.7058e-06	1.81142e-08	-6.27456	9.19702	-1.28989	PRDM1	PR/SET domain 1
8014264	1.7058e-06	1.816e-08	6.27396	9.19459	0.43226	PEX12	peroxisomal biogenesis factor 12
8117890	1.76845e-06	1.888e-08	-6.26486	9.15726	-0.382124	HLA-H///HLA-F///HLA-E///HLA-B///HLA-A///HLA-A	major histocompatibility complex, class I, H (pseudogene)///major histocompatibility complex, class I, F///major histocompatibility complex, class I, E///major histocompatibility complex, class I, B///major histocompatibility complex, class I, A///major histocompatibility complex, class I, A
8101992	1.77052e-06	1.89835e-08	-6.26358	9.15201	-1.24229	SLC39A8	solute carrier family 39 member 8
8067221	1.77052e-06	1.90375e-08	-6.26291	9.14929	-0.798121	ZBP1	Z-DNA binding protein 1
7920244	1.77052e-06	1.90619e-08	-6.26261	9.14806	-2.86961	S100A8	S100 calcium binding protein A8
8043456	1.77569e-06	1.9171e-08	-6.26128	9.14258	-1.30021
7989619	1.77803e-06	1.92497e-08	-6.26032	9.13864	-0.325694	PPIB	peptidylprolyl isomerase B
8062571	1.85645e-06	2.01546e-08	-6.24955	9.09455	-0.565897	FAM83D	family with sequence similarity 83 member D
8161503	1.86789e-06	2.03349e-08	6.24747	9.086	0.643124	FAM27B///FAM27C	family with sequence similarity 27 member B///family with sequence similarity 27 member C
8054722	1.90493e-06	2.07954e-08	-6.24221	9.0645	-3.12142	IL1B	interleukin 1 beta
7944418	1.93422e-06	2.11988e-08	6.23771	9.04606	0.809445	C2CD2L	C2CD2 like
8095697	1.93422e-06	2.12315e-08	-6.23735	9.04457	-1.78092	CXCL1	C-X-C motif chemokine ligand 1
8167656	1.98685e-06	2.1869e-08	-6.23041	9.01618	-0.64491	MAGED1	MAGE family member D1
8076792	2.00776e-06	2.21596e-08	6.22731	9.00351	0.497752	CERK	ceramide kinase
7954527	2.02181e-06	2.23754e-08	-6.22504	8.9942	-0.884166	ARNTL2	aryl hydrocarbon receptor nuclear translocator like 2
7999217	2.04655e-06	2.27107e-08	6.22155	8.97992	0.577554	ROGDI	rogdi homolog
8174474	2.07485e-06	2.30871e-08	-6.21769	8.96414	-1.70703	ACSL4	acyl-CoA synthetase long-chain family member 4
8100827	2.12113e-06	2.36659e-08	-6.21188	8.94038	-1.42897	JCHAIN	joining chain of multimeric IgA and IgM
7979824	2.18629e-06	2.44587e-08	-6.20414	8.90875	-0.966977	ACTN1	actinin alpha 1
8132318	2.25358e-06	2.5296e-08	-6.19623	8.87644	-0.999886	ANLN	anillin actin binding protein
8180303	2.25358e-06	2.5399e-08	-6.19528	8.87254	-2.45109	SAA2	serum amyloid A2
8102800	2.25358e-06	2.54427e-08	-6.19487	8.8709	-1.95829	SLC7A11	solute carrier family 7 member 11
8073826	2.25358e-06	2.55349e-08	6.19402	8.86742	0.732785	PPARA	peroxisome proliferator activated receptor alpha
7987454	2.25358e-06	2.55503e-08	6.19388	8.86684	0.779681	BMF	Bcl2 modifying factor
8139021	2.25404e-06	2.56234e-08	-6.19321	8.8641	-0.549749	KIAA0895	KIAA0895
8155510	2.30394e-06	2.62599e-08	6.18744	8.84055	0.612398	FAM27B///FAM27C	family with sequence similarity 27 member B///family with sequence similarity 27 member C
7937330	2.34352e-06	2.67814e-08	-6.18282	8.82168	-1.02817	IFITM2	interferon induced transmembrane protein 2
7995787	2.38485e-06	2.73255e-08	6.17809	8.80237	2.21883	MT1M	metallothionein 1M
8154178	2.40851e-06	2.7669e-08	-6.17515	8.79039	-0.859257	JAK2	Janus kinase 2
8048304	2.43559e-06	2.80534e-08	6.17191	8.77715	0.369992	CTDSP1	CTD small phosphatase 1
8110882	2.438e-06	2.82092e-08	6.1706	8.77183	0.356799	FLJ33360	FLJ33360 protein
8114476	2.438e-06	2.82278e-08	-6.17045	8.7712	-0.312587	SIL1	SIL1 nucleotide exchange factor
7991374	2.50524e-06	2.90816e-08	-6.16344	8.7426	-0.706664	IDH2	isocitrate dehydrogenase (NADP(+)) 2, mitochondrial
8176574	2.60289e-06	3.02934e-08	-6.15383	8.70342	-0.880682
8037621	2.63077e-06	3.07491e-08	-6.15031	8.6891	-0.521921	EML2	echinoderm microtubule associated protein like 2
8170390	2.63077e-06	3.07762e-08	6.1501	8.68825	0.550787	IDS	iduronate 2-sulfatase
7902495	2.64592e-06	3.10329e-08	-6.14815	8.68028	-0.801085	NEXN	nexilin F-actin binding protein
8148467	2.66071e-06	3.12865e-08	6.14623	8.67247	0.369019	CHRAC1	chromatin accessibility complex 1
8075401	2.71086e-06	3.207e-08	6.1404	8.64874	1.17923	GAL3ST1	galactose-3-O-sulfotransferase 1
7942983	2.71086e-06	3.20954e-08	6.14022	8.64798	0.391
8154207	2.71086e-06	3.21207e-08	-6.14003	8.64722	-0.779558
8002133	2.71528e-06	3.23331e-08	-6.13848	8.6409	-0.442267	PSMB10	proteasome subunit beta 10
8012951	2.71528e-06	3.23364e-08	-6.13845	8.6408	-0.865156	CDRT1///FBXW10	CMT1A duplicated region transcript 1///F-box and WD repeat domain containing 10
7983393	2.74221e-06	3.27396e-08	-6.13553	8.62891	-1.00894	SORD	sorbitol dehydrogenase
7920594	2.75185e-06	3.29375e-08	6.13411	8.62313	0.327807	PYGO2	pygopus family PHD finger 2
7957417	2.78674e-06	3.34388e-08	-6.13055	8.60863	-0.593541	TMTC2	transmembrane and tetratricopeptide repeat containing 2
8178435	2.7919e-06	3.35848e-08	-6.12953	8.60445	-1.48447	IER3	immediate early response 3
8156263	2.79396e-06	3.36935e-08	6.12876	8.60135	0.463691	SPIN1	spindlin 1
7995829	2.79601e-06	3.38024e-08	6.128	8.59826	1.61168	MT1H	metallothionein 1H
8072360	2.80506e-06	3.39961e-08	6.12666	8.59277	1.36351	TCN2	transcobalamin 2
7895602	2.84433e-06	3.45576e-08	-6.12279	8.57705	-0.470054
7933228	2.89101e-06	3.53208e-08	6.11764	8.5561	0.709227	MARCH8	membrane associated ring-CH-type finger 8
7895770	2.89101e-06	3.53386e-08	-6.11752	8.55561	-0.525284
7916412	2.89101e-06	3.53856e-08	6.11721	8.55434	1.9312	FAM151A	family with sequence similarity 151 member A
7951413	2.91181e-06	3.57277e-08	-6.11494	8.54511	-0.482516	CARD17///CARD17	caspase recruitment domain family member 17///caspase recruitment domain family member 17
8072454	2.91879e-06	3.59011e-08	6.1138	8.54046	0.709762	RNF185	ring finger protein 185
8146122	3.00787e-06	3.70873e-08	6.10613	8.50927	0.273016	GOLGA7	golgin A7
8065992	3.01416e-06	3.72554e-08	6.10506	8.50493	0.331057	NFS1	NFS1 cysteine desulfurase
8050594	3.03213e-06	3.75688e-08	6.10308	8.4969	0.34409	HS1BP3	HCLS1 binding protein 3
8155497	3.03701e-06	3.77205e-08	6.10213	8.49303	0.623717	FAM27B///FAM27C	family with sequence similarity 27 member B///family with sequence similarity 27 member C
7893313	3.06675e-06	3.81822e-08	-6.09926	8.48136	-0.672109
8145175	3.07436e-06	3.84892e-08	6.09737	8.47368	0.594277	PDLIM2	PDZ and LIM domain 2
8131944	3.07436e-06	3.85318e-08	-6.09711	8.47262	-0.670288	NFE2L3	nuclear factor, erythroid 2 like 3
7982738	3.07436e-06	3.85543e-08	6.09697	8.47206	0.357817	BAHD1	bromo adjacent homology domain containing 1
7980680	3.12187e-06	3.92895e-08	6.09251	8.45393	0.756451	FOXN3	forkhead box N3
8096905	3.12187e-06	3.93379e-08	6.09222	8.45275	0.614898	AP1AR	adaptor related protein complex 1 associated regulatory protein
8173430	3.16228e-06	3.99422e-08	6.08862	8.43813	0.55759	SNX12	sorting nexin 12
7935588	3.18597e-06	4.03372e-08	6.08629	8.42869	0.308989	HPS1	HPS1, biogenesis of lysosomal organelles complex 3 subunit 1
7893525	3.25556e-06	4.13163e-08	6.08062	8.40568	1.05189
7911767	3.30957e-06	4.21011e-08	6.07618	8.38763	0.812283	MMEL1	membrane metallo-endopeptidase-like 1
8006877	3.35991e-06	4.28426e-08	6.07205	8.37088	0.362363	STARD3	StAR related lipid transfer domain containing 3
7900979	3.45489e-06	4.41575e-08	6.0649	8.34188	0.262624	RNF220	ring finger protein 220
7956287	3.46621e-06	4.44163e-08	6.06352	8.33628	0.394339	NAB2	NGFI-A binding protein 2
8034454	3.46621e-06	4.45108e-08	6.06302	8.33424	0.375635	DHPS	deoxyhypusine synthase
7974249	3.46788e-06	4.46365e-08	6.06235	8.33153	0.336896	ARF6	ADP ribosylation factor 6
7957023	3.47822e-06	4.48742e-08	-6.06109	8.32644	-0.656415	LYZ	lysozyme
8070819	3.56904e-06	4.6212e-08	6.05414	8.29826	0.545412	PTTG1IP	pituitary tumor-transforming 1 interacting protein
8084732	3.56904e-06	4.62606e-08	-6.05389	8.29725	-0.477493	RTP4	receptor transporter protein 4
8001133	3.58682e-06	4.65989e-08	-6.05217	8.29026	-0.707776	SHCBP1	SHC binding and spindle associated 1
7946228	3.64155e-06	4.74194e-08	6.04804	8.27352	0.434316	TPP1	tripeptidyl peptidase 1
8094259	3.65606e-06	4.77183e-08	-6.04655	8.2675	-0.899018	LAP3	leucine aminopeptidase 3
7981601	3.70027e-06	4.84067e-08	-6.04316	8.25376	-1.51375	IGHM///IGHG1///IGHD///IGHA2///IGHA1///IGHA2///IGHA1///IGH	immunoglobulin heavy constant mu///immunoglobulin heavy constant gamma 1 (G1m marker)///immunoglobulin heavy constant delta///immunoglobulin heavy constant alpha 2 (A2m marker)///immunoglobulin heavy constant alpha 1///immunoglobulin heavy constant alpha 2 (A2m marker)///immunoglobulin heavy constant alpha 1///immunoglobulin heavy locus
8140061	3.73207e-06	4.89683e-08	6.04043	8.2427	0.3285	BCL7B	BCL tumor suppressor 7B
8130859	3.73207e-06	4.90472e-08	6.04005	8.24115	0.317666	DACT2	dishevelled binding antagonist of beta catenin 2
7965855	3.78729e-06	4.98867e-08	-6.03603	8.22488	-0.490693	NUP37	nucleoporin 37
8154211	3.82426e-06	5.04886e-08	-6.03319	8.21337	-1.26183
8178188	3.87863e-06	5.13231e-08	6.0293	8.19765	0.658187	RNF5P1///RNF5	ring finger protein 5 pseudogene 1///ring finger protein 5
8092978	3.9591e-06	5.2507e-08	-6.0239	8.17578	-2.21322	MUC4	mucin 4, cell surface associated
7920082	3.96959e-06	5.27656e-08	6.02273	8.17107	0.653403	RORC	RAR related orphan receptor C
8124650	4.02733e-06	5.36542e-08	-6.01877	8.15505	-1.69463	UBD	ubiquitin D
8013071	4.10014e-06	5.47475e-08	6.01399	8.13571	0.507521	FLCN	folliculin
8158406	4.22295e-06	5.65142e-08	6.00646	8.10525	0.588969	TBC1D13	TBC1 domain family member 13
8095819	4.23605e-06	5.68682e-08	6.00498	8.09926	0.824591	FAM47E-STBD1///FAM47E	FAM47E-STBD1 readthrough///family with sequence similarity 47 member E
8168749	4.23605e-06	5.69443e-08	-6.00466	8.09798	-1.05272	SRPX2	sushi repeat containing protein, X-linked 2
7963911	4.25848e-06	5.73739e-08	-6.00288	8.09077	-0.471813	CD63	CD63 molecule
7900654	4.30254e-06	5.80969e-08	5.9999	8.07876	0.619091	TMEM125	transmembrane protein 125
8161568	4.3139e-06	5.83801e-08	-5.99875	8.0741	-0.996201
8049044	4.34425e-06	5.89214e-08	-5.99656	8.06525	-0.494897	ARMC9	armadillo repeat containing 9
7952046	4.37747e-06	5.95037e-08	-5.99423	8.05582	-1.15685	MPZL2	myelin protein zero like 2
8006229	4.46608e-06	6.08424e-08	5.98894	8.03449	0.436979	RNF135	ring finger protein 135
8180349	4.49362e-06	6.13731e-08	-5.98688	8.02616	-0.762092	TPM4	tropomyosin 4
7949400	4.49362e-06	6.1488e-08	5.98644	8.02437	0.545385	SLC25A45	solute carrier family 25 member 45
7902476	4.49893e-06	6.16959e-08	5.98564	8.02113	0.614335	MIGA1	mitoguardin 1
7894820	4.69505e-06	6.45266e-08	-5.97498	7.97812	-0.729975
8065798	4.74518e-06	6.53583e-08	5.97193	7.96584	0.382967	GGT7	gamma-glutamyltransferase 7
8123044	4.81295e-06	6.64365e-08	5.96805	7.95015	0.728964	TULP4	tubby like protein 4
8171725	4.86315e-06	6.72756e-08	5.96506	7.93811	0.68799	MAP7D2	MAP7 domain containing 2
8027402	4.90579e-06	6.80131e-08	-5.96247	7.92766	-0.385121	CCNE1	cyclin E1
8178295	4.95413e-06	6.88321e-08	-5.95962	7.91619	-1.63978	UBD	ubiquitin D
8052956	4.95546e-06	6.89997e-08	5.95904	7.91385	0.879811	EXOC6B	exocyst complex component 6B
7918634	4.9632e-06	6.92567e-08	-5.95816	7.91029	-0.547565	PHTF1	putative homeodomain transcription factor 1
8061542	4.96874e-06	6.94835e-08	-5.95738	7.90716	-0.466699	HM13	histocompatibility minor 13
8047097	4.9696e-06	6.96449e-08	5.95683	7.90493	0.983466	GLS	glutaminase
7924619	4.97127e-06	6.98179e-08	-5.95624	7.90255	-0.623287	ENAH	enabled homolog (Drosophila)
8045090	5.03168e-06	7.08176e-08	-5.95286	7.88892	-0.369016	UGGT1	UDP-glucose glycoprotein glucosyltransferase 1
8124848	5.13972e-06	7.26474e-08	-5.94679	7.86447	-1.35043	IER3	immediate early response 3
8179704	5.13972e-06	7.26474e-08	-5.94679	7.86447	-1.35043	IER3	immediate early response 3
7986639	5.29862e-06	7.50527e-08	-5.93903	7.83324	-1.56824
7963986	5.41452e-06	7.68571e-08	-5.93338	7.81047	-0.652777	RAB13	RAB13, member RAS oncogene family
8026548	5.48714e-06	7.8053e-08	5.9297	7.79567	0.410677	AP1M1	adaptor related protein complex 1 mu 1 subunit
8060854	5.52453e-06	7.8751e-08	-5.92758	7.78713	-0.851399	PLCB1	phospholipase C beta 1
7905047	5.5289e-06	7.89795e-08	-5.92689	7.78436	-2.1851	FCGR1CP///FCGR1B///FCGR1A	Fc fragment of IgG receptor Ic, pseudogene///Fc fragment of IgG receptor Ib///Fc fragment of IgG receptor Ia
8147516	5.54604e-06	7.93911e-08	5.92565	7.77937	1.26632	MATN2	matrilin 2
8037970	5.59931e-06	8.0322e-08	5.92287	7.7682	0.859124	PLA2G4C	phospholipase A2 group IVC
8089112	5.67518e-06	8.15812e-08	-5.91916	7.75329	-0.694542	FILIP1L	filamin A interacting protein 1 like
8056837	5.6968e-06	8.20702e-08	-5.91774	7.74756	-0.752193	GPR155	G protein-coupled receptor 155
8119034	5.6968e-06	8.22871e-08	5.91711	7.74503	0.45654	BRPF3	bromodomain and PHD finger containing 3
7943729	5.6968e-06	8.26385e-08	5.91609	7.74095	0.557885	C11orf53	chromosome 11 open reading frame 53
7960117	5.6968e-06	8.27336e-08	5.91582	7.73984	0.928251	PXMP2	peroxisomal membrane protein 2
8026520	5.6968e-06	8.28742e-08	5.91541	7.73822	0.432566	RAB8A	RAB8A, member RAS oncogene family
8080466	5.6968e-06	8.29199e-08	5.91528	7.73769	0.448755	ITIH3	inter-alpha-trypsin inhibitor heavy chain 3
8044035	5.72262e-06	8.35835e-08	-5.91338	7.73005	-0.741258	IL18R1///IL18R1	interleukin 18 receptor 1///interleukin 18 receptor 1
8064014	5.72262e-06	8.36399e-08	-5.91322	7.7294	-0.670483	SLC17A9	solute carrier family 17 member 9
7895322	5.7839e-06	8.47094e-08	-5.91019	7.71722	-0.574322
8110932	5.78764e-06	8.49383e-08	5.90955	7.71464	0.887863	SEMA5A	semaphorin 5A
7979196	5.78771e-06	8.51528e-08	-5.90895	7.71222	-0.777983	GNPNAT1	glucosamine-phosphate N-acetyltransferase 1
8071434	5.78771e-06	8.53861e-08	5.90829	7.7096	0.233504	CRKL	CRK like proto-oncogene, adaptor protein
8059538	5.78771e-06	8.55925e-08	5.90772	7.70728	1.29996	SLC19A3	solute carrier family 19 member 3
8147721	5.78771e-06	8.56356e-08	5.9076	7.7068	0.589667	LOC401472	myosin IC heavy chain
8060225	6.07017e-06	8.99973e-08	-5.89574	7.65919	-0.26121	HDLBP	high density lipoprotein binding protein
7921538	6.17608e-06	9.17534e-08	5.89113	7.64067	0.349402	IGSF8	immunoglobulin superfamily member 8
7903162	6.2547e-06	9.32186e-08	5.88735	7.62548	1.23801	TMEM56-RWDD3///TMEM56	TMEM56-RWDD3 readthrough///transmembrane protein 56
7896651	6.2547e-06	9.34504e-08	-5.88675	7.6231	-0.436424
8142120	6.2547e-06	9.34857e-08	-5.88666	7.62274	-1.00664	NAMPT	nicotinamide phosphoribosyltransferase
8024532	6.27549e-06	9.39852e-08	5.88539	7.61763	0.684959	ZNF57	zinc finger protein 57
8021058	6.31574e-06	9.47779e-08	5.88339	7.60959	0.577204	SLC14A2	solute carrier family 14 member 2
7956930	6.34335e-06	9.5383e-08	5.88186	7.60349	0.542112	DYRK2	dual specificity tyrosine phosphorylation regulated kinase 2
7933084	6.41865e-06	9.67083e-08	-5.87857	7.59026	-1.05163	NAMPT	nicotinamide phosphoribosyltransferase
8005475	6.49599e-06	9.80688e-08	-5.87523	7.57688	-0.704353	TRIM16L///TRIM16	tripartite motif containing 16-like///tripartite motif containing 16
7951535	6.54358e-06	9.89841e-08	-5.87301	7.56797	-0.624408	KDELC2	KDEL motif containing 2
7928444	6.5678e-06	9.95481e-08	-5.87165	7.56253	-0.479842	VCL	vinculin
8162570	6.65712e-06	1.01102e-07	5.86795	7.54768	0.992377	HSD17B3	hydroxysteroid 17-beta dehydrogenase 3
8117435	6.66806e-06	1.01469e-07	-5.86708	7.54422	-0.776894	BTN3A2	butyrophilin subfamily 3 member A2
7968556	6.6829e-06	1.01976e-07	5.86589	7.53944	0.861012	KL	klotho
7893715	6.6829e-06	1.02096e-07	-5.86561	7.53831	-0.653274
7983910	6.73518e-06	1.03098e-07	-5.86328	7.52895	-2.75832	AQP9	aquaporin 9
7994655	6.77649e-06	1.03934e-07	5.86134	7.52121	0.282952	PAGR1	PAXIP1 associated glutamate rich protein 1
7951284	6.87462e-06	1.05646e-07	-5.85744	7.50556	-3.61546	MMP3	matrix metallopeptidase 3
7918913	6.956e-06	1.07294e-07	5.85373	7.49073	0.888333	IGSF3	immunoglobulin superfamily member 3
8111892	6.956e-06	1.07315e-07	-5.85369	7.49054	-0.735128	OXCT1	3-oxoacid CoA-transferase 1
8066195	7.07353e-06	1.09341e-07	5.84921	7.47262	0.391521	BLCAP	bladder cancer associated protein
7894211	7.08773e-06	1.09773e-07	-5.84827	7.46884	-0.58439
7940118	7.2238e-06	1.12215e-07	5.843	7.44776	0.321622	ZFP91-CNTF///ZFP91///CNTF	ZFP91-CNTF readthrough (NMD candidate)///ZFP91 zinc finger protein///ciliary neurotrophic factor
8060949	7.2238e-06	1.12315e-07	5.84279	7.44691	0.568741	ANKEF1	ankyrin repeat and EF-hand domain containing 1
8018482	7.24685e-06	1.12891e-07	5.84156	7.442	0.541799	WBP2	WW domain binding protein 2
8042283	7.2621e-06	1.13493e-07	5.84029	7.43691	0.922033	LGALSL///LGALSL	galectin like///galectin like
8070194	7.2621e-06	1.13566e-07	-5.84014	7.43629	-0.659614	RUNX1	runt related transcription factor 1
7921868	7.33276e-06	1.15016e-07	-5.8371	7.42414	-1.12499	FCGR3A	Fc fragment of IgG receptor IIIa
7995820	7.33276e-06	1.15112e-07	5.8369	7.42334	0.938882	MT1B	metallothionein 1B
8043468	7.33402e-06	1.15352e-07	-5.8364	7.42134	-1.98665	IGKC	immunoglobulin kappa constant
8143663	7.39372e-06	1.16514e-07	-5.834	7.41174	-0.530969	EZH2	enhancer of zeste 2 polycomb repressive complex 2 subunit
8082607	7.4963e-06	1.18355e-07	-5.83024	7.39672	-0.536055	ATP2C1	ATPase secretory pathway Ca2+ transporting 1
7995803	7.49682e-06	1.18589e-07	5.82977	7.39483	1.03448	MT1JP	metallothionein 1J, pseudogene
8009746	7.59123e-06	1.20311e-07	5.82631	7.38102	0.654856	SLC16A5	solute carrier family 16 member 5
8091048	7.6758e-06	1.21928e-07	-5.82311	7.36823	-0.396987	COPB2	coatomer protein complex subunit beta 2
8130739	7.6758e-06	1.22113e-07	-5.82275	7.36678	-0.705022	RPS6KA2	ribosomal protein S6 kinase A2
7917576	7.7538e-06	1.23587e-07	-5.81987	7.35528	-2.11659	GBP5	guanylate binding protein 5
8094911	7.94877e-06	1.26934e-07	-5.81347	7.32968	-0.500637	ATP10D	ATPase phospholipid transporting 10D (putative)
7917433	7.95721e-06	1.27308e-07	-5.81276	7.32687	-0.669681	ODF2L	outer dense fiber of sperm tails 2 like
8051075	8.01704e-06	1.28506e-07	5.81052	7.31789	0.23248	GTF3C2	general transcription factor IIIC subunit 2
7926170	8.03821e-06	1.29087e-07	-5.80943	7.31357	-0.383167	DHTKD1	dehydrogenase E1 and transketolase domain containing 1
7966315	8.06069e-06	1.29755e-07	-5.80819	7.30862	-0.39942	ARPC3	actin related protein 2/3 complex subunit 3
8025351	8.06069e-06	1.29933e-07	5.80787	7.30731	0.308853	MAP2K7	mitogen-activated protein kinase kinase 7
8082100	8.14435e-06	1.31526e-07	-5.80494	7.29564	-0.667616	PARP14	poly(ADP-ribose) polymerase family member 14
8170097	8.15062e-06	1.31873e-07	5.80431	7.29312	0.579811	SLC9A6	solute carrier family 9 member A6
8063437	8.35825e-06	1.35483e-07	-5.79783	7.26724	-1.09189	TSHZ2	teashirt zinc finger homeobox 2
7949545	8.48351e-06	1.37769e-07	5.79381	7.25122	0.315584	EIF1AD	eukaryotic translation initiation factor 1A domain containing
8172425	8.60675e-06	1.40029e-07	-5.7899	7.23563	-0.704159	SLC38A5	solute carrier family 38 member 5
8168163	8.64991e-06	1.40992e-07	5.78826	7.22907	1.51651	GDPD2	glycerophosphodiester phosphodiesterase domain containing 2
7942400	8.66149e-06	1.4166e-07	5.78712	7.22454	0.67887	P2RY2	purinergic receptor P2Y2
8118535	8.66149e-06	1.41962e-07	5.78661	7.2225	0.652764	RNF5P1///RNF5	ring finger protein 5 pseudogene 1///ring finger protein 5
8179472	8.66149e-06	1.41962e-07	5.78661	7.2225	0.652764	RNF5P1///RNF5	ring finger protein 5 pseudogene 1///ring finger protein 5
8014349	8.87604e-06	1.45745e-07	5.78029	7.19731	0.612472	CCL15-CCL14///CCL15///CCL14	CCL15-CCL14 readthrough (NMD candidate)///C-C motif chemokine ligand 15///C-C motif chemokine ligand 14
8173999	9.0465e-06	1.48816e-07	5.77528	7.17734	0.672451	XKRX	XK related, X-linked
8068083	9.2909e-06	1.53116e-07	5.76843	7.15006	0.496642	MAP3K7CL	MAP3K7 C-terminal like
8156761	9.31878e-06	1.54056e-07	-5.76696	7.1442	-0.733244	NANS	N-acetylneuraminate synthase
7964360	9.31878e-06	1.54136e-07	5.76684	7.1437	0.315288	STAT6	signal transducer and activator of transcription 6
7975932	9.57889e-06	1.58726e-07	5.75978	7.1156	0.770793	TMEM63C	transmembrane protein 63C
7949719	9.62176e-06	1.59726e-07	5.75827	7.10959	0.691597	PC	pyruvate carboxylase
8165486	9.64688e-06	1.60433e-07	5.7572	7.10536	0.249407	TMEM203	transmembrane protein 203
7928119	9.67678e-06	1.61221e-07	5.75602	7.10066	0.639924	EIF4EBP2	eukaryotic translation initiation factor 4E binding protein 2
8111512	9.7212e-06	1.62254e-07	5.75449	7.09455	0.911978	UGT3A1	UDP glycosyltransferase family 3 member A1
8012226	9.7528e-06	1.63075e-07	5.75327	7.08972	0.252598	FXR2	FMR1 autosomal homolog 2
7999387	1.01174e-05	1.69476e-07	-5.744	7.05285	-0.69923	EMP2	epithelial membrane protein 2
7920515	1.01653e-05	1.70584e-07	5.74243	7.04661	0.213006	UBE2Q1	ubiquitin conjugating enzyme E2 Q1
8129728	1.03562e-05	1.74098e-07	-5.73752	7.02708	-0.566322	AHI1	Abelson helper integration site 1
7927658	1.04362e-05	1.75758e-07	-5.73523	7.018	-0.764225	UBE2D1	ubiquitin conjugating enzyme E2 D1
7939184	1.05538e-05	1.78056e-07	5.7321	7.00556	0.727118	TCP11L1	t-complex 11 like 1
8021169	1.05616e-05	1.78505e-07	-5.7315	7.00315	-0.684499	LIPG	lipase G, endothelial type
8070584	1.08324e-05	1.83407e-07	-5.72497	6.97721	-1.16275	TMPRSS3	transmembrane protease, serine 3
7989023	1.08999e-05	1.84878e-07	-5.72304	6.96956	-0.465097	RAB27A	RAB27A, member RAS oncogene family
8105681	1.09862e-05	1.86671e-07	5.72071	6.96032	0.632964	ERBIN	erbb2 interacting protein
8090988	1.1039e-05	1.88039e-07	-5.71895	6.95333	-0.780062	CEP70	centrosomal protein 70
8087935	1.1039e-05	1.88233e-07	-5.7187	6.95234	-0.633553	NT5DC2	5'-nucleotidase domain containing 2
8156826	1.13315e-05	1.93884e-07	-5.71156	6.92402	-0.614621	TGFBR1	transforming growth factor beta receptor 1
7929344	1.13315e-05	1.93902e-07	-5.71154	6.92393	-1.38235	FFAR4	free fatty acid receptor 4
7956018	1.15581e-05	1.98301e-07	5.70613	6.90246	0.596978	BLOC1S1-RDH5///RDH5	BLOC1S1-RDH5 readthrough///retinol dehydrogenase 5
8168205	1.15581e-05	1.98474e-07	5.70592	6.90162	0.503055	FOXO4	forkhead box O4
8150356	1.17359e-05	2.01881e-07	5.70181	6.88533	0.616831	RNF5P1///RNF5	ring finger protein 5 pseudogene 1///ring finger protein 5
8178115	1.17441e-05	2.02376e-07	-5.70122	6.88299	-1.11498	CFB	complement factor B
8043697	1.18347e-05	2.04291e-07	-5.69894	6.87397	-0.737523	ANKRD36BP2///ANKRD36C///ANKRD36///ANKRD36B	ankyrin repeat domain 36B pseudogene 2///ankyrin repeat domain 36C///ankyrin repeat domain 36///ankyrin repeat domain 36B
8118345	1.18709e-05	2.05274e-07	-5.69778	6.86938	-1.10072	CFB	complement factor B
8032834	1.18979e-05	2.06099e-07	-5.69681	6.86554	-0.63897	LRG1	leucine rich alpha-2-glycoprotein 1
7983365	1.19665e-05	2.07647e-07	-5.69501	6.85837	-0.354227	TRIM69///TRIM69	tripartite motif containing 69///tripartite motif containing 69
8011354	1.23837e-05	2.15258e-07	5.68631	6.82391	1.25136	TRPV3	transient receptor potential cation channel subfamily V member 3
8056005	1.23932e-05	2.15796e-07	-5.6857	6.82152	-0.426009	ACVR1	activin A receptor type 1
8089372	1.25591e-05	2.19062e-07	-5.68207	6.80714	-0.716291	KIAA1524	KIAA1524
7974689	1.2612e-05	2.20365e-07	-5.68064	6.80147	-0.451466	DACT1	dishevelled binding antagonist of beta catenin 1
8146550	1.27205e-05	2.22643e-07	-5.67815	6.79163	-0.604262	SDCBP	syndecan binding protein
8105456	1.27292e-05	2.23177e-07	5.67757	6.78933	0.805338	SETD9	SET domain containing 9
8045946	1.28657e-05	2.25958e-07	-5.67458	6.77748	-0.548248	PSMD14	proteasome 26S subunit, non-ATPase 14
8125072	1.28718e-05	2.26453e-07	5.67405	6.77538	0.469753	VWA7	von Willebrand factor A domain containing 7
7917548	1.28843e-05	2.27059e-07	-5.6734	6.77283	-0.471824	GBP7	guanylate binding protein 7
8051298	1.31531e-05	2.32454e-07	5.66772	6.75035	0.785911	GALNT14	polypeptide N-acetylgalactosaminyltransferase 14
8170662	1.31531e-05	2.32727e-07	5.66744	6.74923	0.480849	SLC6A8	solute carrier family 6 member 8
8154951	1.31531e-05	2.32985e-07	-5.66717	6.74817	-0.814081	GLUL	glutamate-ammonia ligase
8079170	1.32383e-05	2.34891e-07	-5.6652	6.74037	-0.42247	TCAIM	T-cell activation inhibitor, mitochondrial
8163086	1.32521e-05	2.35534e-07	5.66453	6.73775	0.48449	TMEM245	transmembrane protein 245
7999468	1.33922e-05	2.38434e-07	-5.66157	6.72604	-1.04291	LITAF	lipopolysaccharide induced TNF factor
7941936	1.33922e-05	2.39308e-07	-5.66069	6.72254	-0.481228	GSTP1///GSTP1	glutathione S-transferase pi 1///glutathione S-transferase pi 1
7899289	1.33922e-05	2.39589e-07	5.6604	6.72142	0.370556	WDTC1	WD and tetratricopeptide repeats 1
8120961	1.33922e-05	2.39635e-07	-5.66036	6.72123	-1.06991	MRAP2	melanocortin 2 receptor accessory protein 2
8130556	1.34606e-05	2.41265e-07	-5.65871	6.71475	-1.33562	SOD2	superoxide dismutase 2, mitochondrial
8046564	1.35374e-05	2.43048e-07	5.65693	6.7077	0.40566	HOXD1	homeobox D1
8072735	1.362e-05	2.44941e-07	-5.65505	6.70027	-1.0003	APOL1	apolipoprotein L1
8153304	1.36762e-05	2.46363e-07	5.65365	6.69474	0.340288	TSNARE1	t-SNARE domain containing 1
8045674	1.37007e-05	2.47216e-07	-5.65281	6.69142	-0.400265	LYPD6	LY6/PLAUR domain containing 6
7977584	1.38593e-05	2.50494e-07	5.64962	6.67882	0.334866	TMEM55B	transmembrane protein 55B
7932512	1.40498e-05	2.54359e-07	-5.64591	6.66417	-0.343924	DNAJC1	DnaJ heat shock protein family (Hsp40) member C1
7913776	1.40519e-05	2.54821e-07	5.64547	6.66243	0.865757	IFNLR1	interferon lambda receptor 1
8167449	1.41484e-05	2.56997e-07	-5.64341	6.6543	-0.608237	PLP2	proteolipid protein 2
8101086	1.41653e-05	2.57729e-07	5.64272	6.65157	1.14093	NAAA	N-acylethanolamine acid amidase
8022817	1.43138e-05	2.61235e-07	5.63945	6.63864	0.446677	KLHL14	kelch like family member 14
8043441	1.43138e-05	2.61291e-07	-5.63939	6.63844	-2.2242
7906852	1.44909e-05	2.6496e-07	5.63601	6.62509	0.323443	UHMK1	U2AF homology motif (UHM) kinase 1
7980069	1.45672e-05	2.66794e-07	5.63434	6.61849	0.403034	FAM161B	family with sequence similarity 161 member B
8090529	1.45935e-05	2.68009e-07	-5.63324	6.61415	-0.43757	RAB43	RAB43, member RAS oncogene family
8075720	1.45935e-05	2.68154e-07	-5.63311	6.61363	-0.556065	APOL2	apolipoprotein L2
7972692	1.47886e-05	2.72183e-07	5.62949	6.59936	3.07899	SLC10A2	solute carrier family 10 member 2
8048478	1.47967e-05	2.72777e-07	5.62896	6.59727	0.395272	ZFAND2B	zinc finger AN1-type containing 2B
8080306	1.4861e-05	2.74408e-07	5.62751	6.59157	0.689286	PHF7	PHD finger protein 7
8015759	1.50594e-05	2.78753e-07	5.6237	6.57654	0.578347	VAT1	vesicle amine transport 1
7984588	1.50594e-05	2.78979e-07	5.62351	6.57576	1.01692	THSD4	thrombospondin type 1 domain containing 4
7918558	1.53001e-05	2.83898e-07	-5.61926	6.55904	-1.12216	KCND3	potassium voltage-gated channel subfamily D member 3
8028397	1.53442e-05	2.85177e-07	5.61817	6.55474	0.437204	FAM98C	family with sequence similarity 98 member C
8093518	1.53591e-05	2.86052e-07	5.61743	6.5518	0.647436	FGFR3	fibroblast growth factor receptor 3
8025199	1.53591e-05	2.86519e-07	5.61703	6.55024	0.427899	PNPLA6	patatin like phospholipase domain containing 6
8066905	1.53591e-05	2.86839e-07	-5.61676	6.54918	-0.497637	ZNFX1	zinc finger NFX1-type containing 1
7928766	1.54275e-05	2.88581e-07	5.61529	6.54338	2.49601	C10orf99	chromosome 10 open reading frame 99
8058857	1.54991e-05	2.91495e-07	-5.61285	6.53377	-1.77093	IGFBP5	insulin like growth factor binding protein 5
8072436	1.54991e-05	2.91594e-07	5.61277	6.53345	1.17591	INPP5J	inositol polyphosphate-5-phosphatase J
7965523	1.54991e-05	2.91628e-07	-5.61274	6.53333	-0.442666	NR2C1	nuclear receptor subfamily 2 group C member 1
7985240	1.54991e-05	2.91784e-07	-5.61261	6.53282	-0.47728	TMED3	transmembrane p24 trafficking protein 3
7905060	1.55872e-05	2.93913e-07	-5.61084	6.52587	-1.71043	FCGR1CP///FCGR1B///FCGR1A	Fc fragment of IgG receptor Ic, pseudogene///Fc fragment of IgG receptor Ib///Fc fragment of IgG receptor Ia
8042942	1.55893e-05	2.94421e-07	-5.61043	6.52422	-1.61315	HK2	hexokinase 2
8101126	1.56406e-05	2.95861e-07	-5.60924	6.51955	-2.36863	CXCL10	C-X-C motif chemokine ligand 10
8101131	1.56576e-05	2.96653e-07	-5.60859	6.51699	-2.03548	CXCL11	C-X-C motif chemokine ligand 11
8040340	1.57167e-05	2.98245e-07	-5.60729	6.51187	-0.602867	LPIN1	lipin 1
8160857	1.57966e-05	3.00235e-07	5.60567	6.50551	0.403954	SIGMAR1	sigma non-opioid intracellular receptor 1
7919856	1.62521e-05	3.09383e-07	5.59838	6.4768	0.555215	CERS2	ceramide synthase 2
7922689	1.62617e-05	3.10054e-07	-5.59785	6.47472	-0.746324	GLUL	glutamate-ammonia ligase
8142628	1.63066e-05	3.11401e-07	5.5968	6.47058	4.03062	SLC13A1	solute carrier family 13 member 1
7966448	1.64035e-05	3.14191e-07	5.59463	6.46204	0.840808	TMEM116	transmembrane protein 116
7945641	1.64035e-05	3.14238e-07	5.59459	6.4619	0.463774	DUSP8	dual specificity phosphatase 8
8155062	1.65443e-05	3.17595e-07	5.59201	6.45173	0.26942	TESK1	testis-specific kinase 1
8121861	1.65443e-05	3.17974e-07	-5.59172	6.45059	-0.512299	NCOA7	nuclear receptor coactivator 7
7995825	1.65443e-05	3.18428e-07	5.59137	6.44923	1.15715	MT1F	metallothionein 1F
8028004	1.65915e-05	3.20193e-07	5.59003	6.44394	0.308959	LIN37	lin-37 DREAM MuvB core complex component
8061958	1.65915e-05	3.20334e-07	5.58992	6.44352	0.300799	CHMP4B	charged multivesicular body protein 4B
8011375	1.66617e-05	3.22191e-07	5.58852	6.43799	0.58969	TRPV1	transient receptor potential cation channel subfamily V member 1
8131949	1.67134e-05	3.23692e-07	-5.58738	6.43354	-0.265499	CBX3	chromobox 3
8007084	1.67304e-05	3.24526e-07	5.58676	6.43108	0.444177	RARA///BCOR	retinoic acid receptor alpha///BCL6 corepressor
8091991	1.6792e-05	3.26224e-07	-5.58549	6.42609	-0.520859	MECOM	MDS1 and EVI1 complex locus
8012953	1.69104e-05	3.29033e-07	-5.5834	6.41789	-0.682192	TRIM16	tripartite motif containing 16
8015890	1.7368e-05	3.38459e-07	5.57653	6.39087	0.886525	PYY	peptide YY
8073949	1.74197e-05	3.39992e-07	-5.57543	6.38655	-0.514243	CRELD2	cysteine rich with EGF like domains 2
8131614	1.77027e-05	3.46048e-07	-5.57113	6.36966	-0.807763	AHR	aryl hydrocarbon receptor
7915801	1.77982e-05	3.4845e-07	5.56944	6.36305	0.420672	POMGNT1	protein O-linked mannose N-acetylglucosaminyltransferase 1 (beta 1,2-)
7960464	1.7833e-05	3.49668e-07	-5.56859	6.35971	-1.22251	VWF	von Willebrand factor
8066279	1.80295e-05	3.54418e-07	5.56531	6.3468	0.470487	ZHX3	zinc fingers and homeoboxes 3
8113717	1.80295e-05	3.54603e-07	5.56518	6.3463	1.61029	MGC32805	uncharacterized LOC153163
8008682	1.83463e-05	3.61386e-07	-5.56056	6.32818	-0.602123	MSI2	musashi RNA binding protein 2
7919133	1.8925e-05	3.73355e-07	-5.55262	6.29702	-1.7149	FCGR1CP///FCGR1B///FCGR1A	Fc fragment of IgG receptor Ic, pseudogene///Fc fragment of IgG receptor Ib///Fc fragment of IgG receptor Ia
7993478	1.89441e-05	3.74302e-07	-5.552	6.2946	-0.720681	ABCC1	ATP binding cassette subfamily C member 1
8043436	1.89578e-05	3.75142e-07	-5.55146	6.29246	-2.13737	IGKC	immunoglobulin kappa constant
7967789	1.91861e-05	3.80237e-07	5.54816	6.27955	0.464444	PXMP2	peroxisomal membrane protein 2
7937485	1.93733e-05	3.84529e-07	5.54543	6.26882	0.566947	PNPLA2	patatin like phospholipase domain containing 2
7892926	1.95817e-05	3.89256e-07	-5.54245	6.25714	-0.659225
7986563	1.95866e-05	3.89941e-07	-5.54202	6.25546	-1.10222
8002618	1.98244e-05	3.95271e-07	5.5387	6.24247	0.436132	ZNF821	zinc finger protein 821
7983843	2.00024e-05	3.99422e-07	5.53615	6.23248	0.324963	TCF12	transcription factor 12
8163257	2.04495e-05	4.08965e-07	5.53039	6.20991	0.575429	LPAR1	lysophosphatidic acid receptor 1
8124967	2.07028e-05	4.15117e-07	5.52674	6.19563	0.268747	BAG6	BCL2 associated athanogene 6
8178526	2.07028e-05	4.15939e-07	5.52626	6.19374	0.277237	BAG6	BCL2 associated athanogene 6
8179782	2.07028e-05	4.15939e-07	5.52626	6.19374	0.277237	BAG6	BCL2 associated athanogene 6
7977033	2.07028e-05	4.16522e-07	5.52592	6.1924	0.918152	AMN	amnion associated transmembrane protein
8008263	2.1062e-05	4.24382e-07	5.52135	6.17452	1.00877	PDK2	pyruvate dehydrogenase kinase 2
8009417	2.10927e-05	4.25634e-07	-5.52063	6.17171	-0.847482	KPNA2	karyopherin subunit alpha 2
8048468	2.12938e-05	4.30333e-07	5.51794	6.16121	0.329832	FAM134A///FAM134A	family with sequence similarity 134 member A///family with sequence similarity 134 member A
8025964	2.13102e-05	4.31306e-07	5.51739	6.15905	0.489368	ZNF439	zinc finger protein 439
8156897	2.13562e-05	4.32878e-07	-5.5165	6.15557	-0.622564	MSANTD3-TMEFF1///MSANTD3	MSANTD3-TMEFF1 readthrough///Myb/SANT DNA binding domain containing 3
8133961	2.15501e-05	4.37458e-07	5.51393	6.14551	1.16753	RUNDC3B	RUN domain containing 3B
8044584	2.15769e-05	4.38649e-07	5.51327	6.14291	0.460994	PSD4	pleckstrin and Sec7 domain containing 4
8028963	2.17614e-05	4.43056e-07	5.51082	6.13335	2.33605	CYP2B6	cytochrome P450 family 2 subfamily B member 6
7910111	2.17844e-05	4.44179e-07	5.5102	6.13093	0.702864	EPHX1	epoxide hydrolase 1
8080121	2.18449e-05	4.46068e-07	5.50916	6.12688	0.270041	TEX264	testis expressed 264
7927889	2.19133e-05	4.48124e-07	-5.50804	6.12248	-0.336409	CCAR1	cell division cycle and apoptosis regulator 1
7990033	2.19407e-05	4.49517e-07	5.50728	6.11951	0.432552	TLE3	transducin like enhancer of split 3
8124998	2.19407e-05	4.50005e-07	5.50701	6.11848	0.393752	GPANK1	G-patch domain and ankyrin repeats 1
8034021	2.21804e-05	4.55587e-07	-5.504	6.10669	-0.318089	CDC37	cell division cycle 37
7924636	2.23507e-05	4.59758e-07	-5.50177	6.09798	-0.479613	TMEM63A	transmembrane protein 63A
7893733	2.24368e-05	4.62204e-07	-5.50047	6.0929	-0.269697
8001423	2.24916e-05	4.64009e-07	-5.49952	6.08918	-0.574799	RPGRIP1L	RPGRIP1 like
8095680	2.25108e-05	4.65083e-07	-5.49895	6.08697	-2.40344	CXCL8	C-X-C motif chemokine ligand 8
8118682	2.26377e-05	4.68385e-07	5.49722	6.08021	0.440858	PHF1	PHD finger protein 1
7999596	2.27362e-05	4.71108e-07	5.4958	6.07466	0.579136	LOC102724984///LOC728138///KIAA2013	uncharacterized protein KIAA2013///KIAA2013 pseudogene///KIAA2013
8088560	2.28373e-05	4.73888e-07	-5.49436	6.06904	-1.05843	ADAMTS9	ADAM metallopeptidase with thrombospondin type 1 motif 9
8085374	2.28493e-05	4.74824e-07	5.49388	6.06715	0.348093	RAF1///RAF1	Raf-1 proto-oncogene, serine/threonine kinase///Raf-1 proto-oncogene, serine/threonine kinase
8131919	2.28824e-05	4.762e-07	5.49317	6.06439	0.638515	NPY	neuropeptide Y
8030671	2.3176e-05	4.83008e-07	5.48969	6.05082	0.741574	SPIB	Spi-B transcription factor
8100994	2.33497e-05	4.8733e-07	-5.48751	6.0423	-1.24115	CXCL2	C-X-C motif chemokine ligand 2
8115562	2.35801e-05	4.92847e-07	-5.48475	6.03154	-0.639624	RNF145	ring finger protein 145
7932966	2.36214e-05	4.94421e-07	-5.48397	6.02849	-0.385344	ITGB1	integrin subunit beta 1
8052925	2.36299e-05	4.95309e-07	5.48353	6.02678	0.320174	TEX261	testis expressed 261
8168472	2.40124e-05	5.04049e-07	-5.47924	6.01006	-0.407763	ATP7A	ATPase copper transporting alpha
7991932	2.41585e-05	5.07843e-07	5.47741	6.00289	0.362368	MCRIP2	MAPK regulated corepressor interacting protein 2
8070912	2.41879e-05	5.09189e-07	5.47676	6.00036	0.574139	SLC19A1	solute carrier family 19 member 1
7927277	2.42173e-05	5.10536e-07	5.47611	5.99784	0.521776	GPRIN2	G protein regulated inducer of neurite outgrowth 2
8124610	2.42196e-05	5.1204e-07	-5.47539	5.99502	-0.280577	TRIM27	tripartite motif containing 27
8179575	2.42196e-05	5.1204e-07	-5.47539	5.99502	-0.280577	TRIM27	tripartite motif containing 27
7899703	2.43593e-05	5.15727e-07	-5.47363	5.98817	-0.338196	TXLNA	taxilin alpha
8158204	2.44037e-05	5.174e-07	5.47283	5.98507	0.356493	SWI5	SWI5 homologous recombination repair protein
8138977	2.44318e-05	5.18732e-07	-5.4722	5.98262	-0.867305	DPY19L1	dpy-19 like 1
7941104	2.45766e-05	5.22545e-07	5.47041	5.97562	0.298838	ARL2-SNX15///ARL2	ARL2-SNX15 readthrough (NMD candidate)///ADP ribosylation factor like GTPase 2
8019737	2.49864e-05	5.32009e-07	-5.46601	5.95846	-0.818306	KPNA2	karyopherin subunit alpha 2
7915408	2.50767e-05	5.34686e-07	5.46477	5.95366	0.340743	FOXJ3	forkhead box J3
8147206	2.51479e-05	5.36959e-07	-5.46373	5.94961	-1.12075	RIPK2	receptor interacting serine/threonine kinase 2
8167815	2.52162e-05	5.39177e-07	-5.46272	5.94567	-0.408535	MAGED2	MAGE family member D2
8002802	2.53615e-05	5.43046e-07	5.46097	5.93884	0.331884	WDR59	WD repeat domain 59
8151423	2.54065e-05	5.47121e-07	-5.45913	5.93169	-0.666986	JPH1	junctophilin 1
8009705	2.54065e-05	5.47579e-07	5.45893	5.93089	1.3857	OTOP2	otopetrin 2
8053801	2.54065e-05	5.47615e-07	-5.45891	5.93083	-0.716129	ANKRD36BP2///ANKRD36C///ANKRD36///ANKRD36B	ankyrin repeat domain 36B pseudogene 2///ankyrin repeat domain 36C///ankyrin repeat domain 36///ankyrin repeat domain 36B
7996744	2.54065e-05	5.4818e-07	5.45866	5.92984	0.487943	NFATC3	nuclear factor of activated T-cells 3
8105828	2.54065e-05	5.4856e-07	-5.45849	5.92918	-0.789076	CCNB1	cyclin B1
8032290	2.54065e-05	5.48594e-07	5.45847	5.92912	0.274668	TCF3	transcription factor 3
7892894	2.58583e-05	5.59127e-07	-5.4538	5.91095	-0.499539
8052149	2.60877e-05	5.64872e-07	-5.45129	5.90118	-0.436458	PSME4	proteasome activator subunit 4
7938133	2.66022e-05	5.76813e-07	5.44615	5.88119	0.442467	DNHD1	dynein heavy chain domain 1
8126312	2.69573e-05	5.85322e-07	5.44256	5.86719	0.303513	TFEB	transcription factor EB
7984743	2.71688e-05	5.91488e-07	-5.43998	5.85718	-0.523346	CD276	CD276 molecule
8045736	2.71688e-05	5.91549e-07	-5.43996	5.85708	-0.775629	FMNL2	formin like 2
7928218	2.72113e-05	5.93294e-07	5.43923	5.85427	0.278314	CDH23	cadherin-related 23
8074565	2.74005e-05	5.98287e-07	5.43717	5.84626	0.294385	DGCR6L	DiGeorge syndrome critical region gene 6-like
8066612	2.74005e-05	5.99066e-07	5.43685	5.84502	0.373191	NEURL2	neuralized E3 ubiquitin protein ligase 2
7941927	2.76266e-05	6.04841e-07	5.43449	5.83585	0.301054	AIP	aryl hydrocarbon receptor interacting protein
8091283	2.77436e-05	6.08236e-07	5.43312	5.8305	1.00655	PLOD2	procollagen-lysine,2-oxoglutarate 5-dioxygenase 2
8040223	2.77563e-05	6.0935e-07	-5.43267	5.82875	-0.916098	RRM2	ribonucleotide reductase regulatory subunit M2
7995834	2.77747e-05	6.10589e-07	5.43217	5.82681	0.673384	MT1IP	metallothionein 1I, pseudogene
8034565	2.77965e-05	6.12729e-07	-5.43131	5.82347	-0.595753	DNASE2	deoxyribonuclease 2, lysosomal
7995055	2.77965e-05	6.12741e-07	5.4313	5.82345	0.233204	KAT8	lysine acetyltransferase 8
7970287	2.7942e-05	6.16787e-07	5.42968	5.81716	0.243013	LAMP1	lysosomal associated membrane protein 1
8063755	2.82638e-05	6.25099e-07	5.42639	5.80437	0.504615	FAM217B	family with sequence similarity 217 member B
8076185	2.82638e-05	6.25592e-07	5.4262	5.80362	0.60953	CBX7	chromobox 7
8065403	2.83384e-05	6.28095e-07	5.42521	5.79981	0.301891	CST3	cystatin C
8067167	2.85661e-05	6.34e-07	-5.42291	5.79087	-0.627363	AURKA	aurora kinase A
7989387	2.86416e-05	6.36538e-07	-5.42193	5.78705	-0.449392	VPS13C	vacuolar protein sorting 13 homolog C
7899153	2.8783e-05	6.40545e-07	-5.42038	5.78105	-0.412238	SH3BGRL3	SH3 domain binding glutamate rich protein like 3
7966600	2.87913e-05	6.41597e-07	5.41998	5.77949	0.337862	SLC8B1	solute carrier family 8 member B1
7916077	2.90526e-05	6.48293e-07	-5.41742	5.76957	-0.398641	NRDC	nardilysin convertase
8095986	2.92285e-05	6.53096e-07	-5.41561	5.76251	-1.16876	ANXA3	annexin A3
8155214	2.97065e-05	6.64671e-07	-5.41128	5.74573	-0.722802	MELK	maternal embryonic leucine zipper kinase
7997381	2.98816e-05	6.70197e-07	-5.40924	5.73782	-0.615586	CENPN	centromere protein N
7931081	2.98816e-05	6.70385e-07	5.40917	5.73755	0.571967	PLEKHA1	pleckstrin homology domain containing A1
7939595	2.98836e-05	6.71329e-07	5.40882	5.73621	0.349285	CRY2	cryptochrome circadian clock 2
8087634	3.00308e-05	6.76108e-07	5.40708	5.72943	0.284095	TUSC2	tumor suppressor candidate 2
8074261	3.00308e-05	6.76442e-07	-5.40696	5.72896	-0.544126	BID	BH3 interacting domain death agonist
7986010	3.03171e-05	6.83804e-07	-5.40429	5.71862	-0.531056	IQGAP1	IQ motif containing GTPase activating protein 1
7975799	3.05425e-05	6.89807e-07	5.40213	5.71027	0.918126	FLVCR2	feline leukemia virus subgroup C cellular receptor family member 2
8008517	3.08209e-05	6.97576e-07	-5.39937	5.69957	-0.650702	NME1-NME2///NME1	NME1-NME2 readthrough///NME/NM23 nucleoside diphosphate kinase 1
8018107	3.08209e-05	6.97948e-07	5.39924	5.69906	0.396305	CDC42EP4	CDC42 effector protein 4
7923189	3.09746e-05	7.02359e-07	-5.39769	5.69304	-0.640404	KIF14	kinesin family member 14
8164653	3.11436e-05	7.07452e-07	5.39591	5.68614	0.26204	UCK1	uridine-cytidine kinase 1
8067029	3.11436e-05	7.08064e-07	5.39569	5.68532	0.764017	KCNG1	potassium voltage-gated channel modifier subfamily G member 1
8082478	3.11694e-05	7.09588e-07	-5.39516	5.68326	-0.339231	COPG1	coatomer protein complex subunit gamma 1
8126820	3.12741e-05	7.12913e-07	-5.39401	5.6788	-1.81604	ADGRF1	adhesion G protein-coupled receptor F1
8072108	3.13348e-05	7.15239e-07	-5.39321	5.67569	-0.88148	ASPHD2	aspartate beta-hydroxylase domain containing 2
8107421	3.13771e-05	7.17148e-07	5.39255	5.67314	0.466074	AP3S1	adaptor related protein complex 3 sigma 1 subunit
8071861	3.15148e-05	7.21242e-07	5.39115	5.6677	2.09145	SUSD2	sushi domain containing 2
7930413	3.1676e-05	7.25885e-07	5.38956	5.66157	0.835832	DUSP5	dual specificity phosphatase 5
8087685	3.17417e-05	7.28344e-07	5.38873	5.65834	0.363768	TMEM115	transmembrane protein 115
7951077	3.2389e-05	7.44171e-07	5.38342	5.63781	0.913284	SESN3	sestrin 3
8169617	3.25061e-05	7.4784e-07	5.38221	5.63312	0.617472	PGRMC1	progesterone receptor membrane component 1
8052872	3.25398e-05	7.49593e-07	5.38163	5.63088	0.542551	TGFA	transforming growth factor alpha
8147101	3.26212e-05	7.52451e-07	-5.38069	5.62724	-1.026	E2F5	E2F transcription factor 5
8164343	3.26338e-05	7.53723e-07	5.38028	5.62563	0.575702	FAM102A	family with sequence similarity 102 member A
7973067	3.27372e-05	7.57094e-07	-5.37917	5.62137	-0.656119	PNP	purine nucleoside phosphorylase
7953200	3.28653e-05	7.61045e-07	-5.37789	5.6164	-0.55902	CCND2	cyclin D2
7998374	3.34303e-05	7.76184e-07	5.37303	5.59759	0.352509	GNG13	G protein subunit gamma 13
7956261	3.34303e-05	7.77954e-07	-5.37246	5.59541	-0.719842	RBMS2	RNA binding motif single stranded interacting protein 2
8133540	3.34303e-05	7.78151e-07	5.3724	5.59517	0.848833	GATSL2///GATS	GATS protein like 2///GATS, stromal antigen 3 opposite strand
8140249	3.34303e-05	7.78151e-07	5.3724	5.59517	0.848833	GATSL2///GATS	GATS protein like 2///GATS, stromal antigen 3 opposite strand
8174313	3.35855e-05	7.82773e-07	-5.37094	5.58951	-0.427116	MORC4///MORC4	MORC family CW-type zinc finger 4///MORC family CW-type zinc finger 4
8088142	3.36573e-05	7.8546e-07	5.37009	5.58624	0.84285	CHDH	choline dehydrogenase
8133233	3.37988e-05	7.89777e-07	5.36874	5.58101	0.407471	AUTS2	autism susceptibility candidate 2
8070720	3.38553e-05	7.92115e-07	5.36801	5.57818	0.43437	ICOSLG	inducible T-cell costimulator ligand
8002919	3.39586e-05	7.95554e-07	-5.36694	5.57405	-0.333775	KARS	lysyl-tRNA synthetase
8010426	3.46575e-05	8.1297e-07	-5.36158	5.55337	-0.634991	RNF213	ring finger protein 213
7985159	3.47303e-05	8.1572e-07	5.36075	5.55014	0.452451	CRABP1	cellular retinoic acid binding protein 1
7978666	3.47874e-05	8.18108e-07	5.36003	5.54735	0.434411	MBIP	MAP3K12 binding inhibitory protein 1
8116980	3.50415e-05	8.25138e-07	-5.35791	5.53918	-0.711405	RNF182	ring finger protein 182
7968890	3.5064e-05	8.26723e-07	5.35744	5.53735	0.481213	DGKZ	diacylglycerol kinase zeta
8179351	3.51262e-05	8.29245e-07	-5.35668	5.53444	-1.05057	CFB	complement factor B
8098637	3.51526e-05	8.30926e-07	5.35618	5.53251	0.667483	CYP4V2	cytochrome P450 family 4 subfamily V member 2
7905938	3.52702e-05	8.34766e-07	-5.35504	5.5281	-0.577511	SLC50A1	solute carrier family 50 member 1
8109428	3.54447e-05	8.39961e-07	5.35351	5.52218	0.526075	SAP30L	SAP30 like
8145490	3.56813e-05	8.46642e-07	5.35155	5.51461	0.401576	PTK2B	protein tyrosine kinase 2 beta
8101118	3.60009e-05	8.55598e-07	-5.34894	5.50457	-2.32576	CXCL9	C-X-C motif chemokine ligand 9
7910427	3.60009e-05	8.56843e-07	-5.34858	5.50318	-0.394578	GALNT2	polypeptide N-acetylgalactosaminyltransferase 2
8048205	3.60009e-05	8.57473e-07	-5.3484	5.50248	-0.715406	IGFBP2	insulin like growth factor binding protein 2
8047829	3.61657e-05	8.62485e-07	5.34696	5.49691	2.96404	CPO	carboxypeptidase O
8119582	3.63715e-05	8.68489e-07	5.34524	5.49029	0.278609	GLTSCR1L	GLTSCR1 like
7909306	3.64939e-05	8.72507e-07	-5.3441	5.48588	-0.890344	C4BPB	complement component 4 binding protein beta
8099326	3.67837e-05	8.80543e-07	5.34183	5.47713	0.901647	SLC2A9	solute carrier family 2 member 9
7982712	3.68433e-05	8.83078e-07	-5.34112	5.47438	-0.566523	KNSTRN	kinetochore localized astrin/SPAG5 binding protein
7995813	3.69194e-05	8.86012e-07	5.3403	5.47121	0.775743	MT1DP	metallothionein 1D, pseudogene
7955055	3.73648e-05	8.97824e-07	5.33702	5.45857	0.280111	SLC48A1	solute carrier family 48 member 1
8122365	3.75723e-05	9.03941e-07	-5.33534	5.45209	-1.15605	ADGRG6	adhesion G protein-coupled receptor G6
8046428	3.76303e-05	9.06468e-07	-5.33464	5.44942	-0.871684	RAPGEF4	Rap guanine nucleotide exchange factor 4
8136557	3.78249e-05	9.12293e-07	-5.33306	5.44331	-0.810252	TBXAS1	thromboxane A synthase 1
8079074	3.78769e-05	9.14687e-07	5.33241	5.4408	0.268229	SS18L2	SS18 like 2
7982620	3.84165e-05	9.28872e-07	-5.32859	5.42611	-0.549362	EIF2AK4	eukaryotic translation initiation factor 2 alpha kinase 4
8063097	3.85391e-05	9.32997e-07	5.3275	5.42188	0.228553	PCIF1	PDX1 C-terminal inhibiting factor 1
8013259	3.86779e-05	9.39135e-07	-5.32587	5.41562	-0.65358
8157381	3.86779e-05	9.39664e-07	-5.32573	5.41509	-0.511101	ZNF618	zinc finger protein 618
8026300	3.86779e-05	9.39844e-07	-5.32568	5.4149	-0.611272	ADGRE5	adhesion G protein-coupled receptor E5
8044154	3.88894e-05	9.46717e-07	5.32388	5.40795	0.540238	CD8B	CD8b molecule
7895358	3.88894e-05	9.47324e-07	-5.32372	5.40733	-0.55586
8100393	3.91663e-05	9.55248e-07	-5.32165	5.39938	-1.08005	KDR	kinase insert domain receptor
8076403	3.92538e-05	9.58562e-07	5.32079	5.39608	0.374228	NAGA	alpha-N-acetylgalactosaminidase
8071147	3.93681e-05	9.62535e-07	5.31977	5.39213	0.379016	TUBA8	tubulin alpha 8
8030831	3.94159e-05	9.65986e-07	5.31888	5.38871	0.570253	ZNF175	zinc finger protein 175
8079931	3.94159e-05	9.67219e-07	5.31856	5.38749	0.375208	SLC38A3	solute carrier family 38 member 3
7958620	3.94159e-05	9.67262e-07	-5.31855	5.38745	-0.4444	IFT81	intraflagellar transport 81
7923608	3.94946e-05	9.7038e-07	5.31776	5.38438	0.389418	REN	renin
8016324	3.96092e-05	9.74388e-07	-5.31673	5.38045	-0.334101	CDC27	cell division cycle 27
8177222	3.97315e-05	9.78591e-07	-5.31567	5.37634	-1.83668	CD24	CD24 molecule
8004497	3.97914e-05	9.81262e-07	-5.31499	5.37373	-0.508558	SENP3-EIF4A1///EIF4A1	SENP3-EIF4A1 readthrough (NMD candidate)///eukaryotic translation initiation factor 4A1
7973135	3.98677e-05	9.84344e-07	5.31421	5.37074	0.273309	SLC39A2	solute carrier family 39 member 2
8110841	3.9885e-05	9.86084e-07	-5.31377	5.36906	-0.702225	LPCAT1	lysophosphatidylcholine acyltransferase 1
8000716	3.9885e-05	9.87169e-07	-5.3135	5.36801	-0.372676	SEZ6L2	seizure related 6 homolog like 2
8000998	4.03831e-05	1.00071e-06	5.31012	5.355	0.847422	VKORC1	vitamin K epoxide reductase complex subunit 1
8164967	4.05624e-05	1.0069e-06	5.30859	5.34912	0.562682	VAV2	vav guanine nucleotide exchange factor 2
8167749	4.05624e-05	1.0076e-06	-5.30842	5.34846	-0.382973	FAM156B///FAM156A	family with sequence similarity 156 member B///family with sequence similarity 156 member A
8002289	4.05996e-05	1.0098e-06	5.30787	5.34637	0.230404	TERF2	telomeric repeat binding factor 2
7971653	4.05996e-05	1.01096e-06	-5.30759	5.34527	-0.683389	DLEU2	deleted in lymphocytic leukemia 2 (non-protein coding)
8074335	4.07536e-05	1.01602e-06	5.30635	5.34051	1.50801	LOC102724788///PRODH	proline dehydrogenase 1, mitochondrial///proline dehydrogenase 1
8083933	4.07781e-05	1.01786e-06	-5.3059	5.33878	-0.716261
8085122	4.0787e-05	1.01961e-06	5.30548	5.33714	0.76179	SSUH2	ssu-2 homolog (C. elegans)
7958019	4.0787e-05	1.02053e-06	-5.30525	5.33628	-1.32803	DRAM1	DNA damage regulated autophagy modulator 1
7949340	4.11973e-05	1.03204e-06	-5.30247	5.32558	-0.83362	BATF2	basic leucine zipper ATF-like transcription factor 2
7967658	4.12203e-05	1.03448e-06	-5.30188	5.32332	-0.874685
7970763	4.12203e-05	1.03509e-06	-5.30173	5.32276	-1.07462	FLT1	fms related tyrosine kinase 1
7929976	4.13261e-05	1.03899e-06	-5.3008	5.31917	-0.418476	DPCD///DPCD	deleted in primary ciliary dyskinesia homolog (mouse)///deleted in primary ciliary dyskinesia homolog (mouse)
7913256	4.15102e-05	1.04548e-06	-5.29925	5.31323	-0.295719	DDOST	dolichyl-diphosphooligosaccharide--protein glycosyltransferase non-catalytic subunit
7916024	4.15102e-05	1.04612e-06	-5.2991	5.31265	-0.965619	TTC39A	tetratricopeptide repeat domain 39A
8091190	4.1927e-05	1.05788e-06	-5.29632	5.30197	-0.542111	ATR	ATR serine/threonine kinase
7995806	4.19808e-05	1.0605e-06	5.29571	5.29961	1.11811	MT1A	metallothionein 1A
8080084	4.21885e-05	1.06747e-06	-5.29408	5.29336	-0.44663	MANF	mesencephalic astrocyte derived neurotrophic factor
7999233	4.21885e-05	1.06829e-06	5.29389	5.29263	0.293186	GLYR1	glyoxylate reductase 1 homolog
8054308	4.22765e-05	1.07179e-06	-5.29308	5.28951	-0.486686	TBC1D8	TBC1 domain family member 8
8036636	4.24169e-05	1.07662e-06	5.29196	5.28521	0.270444	SIRT2	sirtuin 2
7896917	4.24354e-05	1.07858e-06	5.29151	5.28348	0.447112	CPTP	ceramide-1-phosphate transfer protein
8155554	4.24354e-05	1.07964e-06	5.29126	5.28254	1.02774	LOC102724507///LOC100509620///AQP7P1///AQP7	uncharacterized LOC102724507///putative aquaporin-7-like protein 3///aquaporin 7 pseudogene 1///aquaporin 7
8079060	4.2465e-05	1.08168e-06	5.2908	5.28074	0.943425	VIPR1	vasoactive intestinal peptide receptor 1
8007154	4.25607e-05	1.08539e-06	-5.28994	5.27747	-0.924458	FKBP10	FK506 binding protein 10
8090295	4.25681e-05	1.08686e-06	5.28961	5.27618	0.284059	SLC41A3	solute carrier family 41 member 3
8086048	4.27127e-05	1.09184e-06	5.28847	5.27182	0.231136	TMPPE	transmembrane protein with metallophosphoesterase domain
7924701	4.27535e-05	1.09589e-06	-5.28755	5.26829	-0.339573	ACBD3	acyl-CoA binding domain containing 3
8124716	4.27535e-05	1.09762e-06	5.28716	5.26678	0.323218	TRIM10	tripartite motif containing 10
8179628	4.27535e-05	1.09762e-06	5.28716	5.26678	0.323218	TRIM10	tripartite motif containing 10
8059361	4.27535e-05	1.09802e-06	-5.28707	5.26643	-0.385085	WDFY1///FAF2	WD repeat and FYVE domain containing 1///Fas associated factor family member 2
8129649	4.27678e-05	1.09968e-06	-5.28669	5.26499	-0.555672	SLC18B1	solute carrier family 18 member B1
8061186	4.27854e-05	1.10142e-06	-5.2863	5.26348	-0.468203	SEC23B	Sec23 homolog B, coat complex II component
8026971	4.29997e-05	1.10823e-06	-5.28477	5.2576	-0.912505	IFI30	IFI30, lysosomal thiol reductase
8175217	4.30685e-05	1.11129e-06	-5.28408	5.25496	-0.669139	GPC4	glypican 4
8066117	4.32153e-05	1.11638e-06	-5.28294	5.2506	-1.12796	SAMHD1	SAM and HD domain containing deoxynucleoside triphosphate triphosphohydrolase 1
8000097	4.33987e-05	1.12243e-06	5.2816	5.24545	0.312007	ZP2	zona pellucida glycoprotein 2
8118409	4.34192e-05	1.12687e-06	-5.28062	5.24168	-1.10155	C4B_2///C4B///C4A	complement component 4B (Chido blood group), copy 2///complement component 4B (Chido blood group)///complement component 4A (Rodgers blood group)
8118455	4.34192e-05	1.12687e-06	-5.28062	5.24168	-1.10155	C4B_2///C4B///C4A	complement component 4B (Chido blood group), copy 2///complement component 4B (Chido blood group)///complement component 4A (Rodgers blood group)
8179399	4.34192e-05	1.12687e-06	-5.28062	5.24168	-1.10155	C4B_2///C4B///C4A	complement component 4B (Chido blood group), copy 2///complement component 4B (Chido blood group)///complement component 4A (Rodgers blood group)
7995362	4.34369e-05	1.12864e-06	-5.28023	5.24019	-0.544032	GPT2	glutamic--pyruvic transaminase 2
7974047	4.34929e-05	1.1314e-06	5.27962	5.23785	0.651891	SSTR1	somatostatin receptor 1
8087182	4.38219e-05	1.14128e-06	5.27746	5.22956	0.27274	NCKIPSD	NCK interacting protein with SH3 domain
8036483	4.39298e-05	1.14655e-06	-5.27631	5.22516	-0.487001	YIF1B	Yip1 interacting factor homolog B, membrane trafficking protein
7974404	4.39298e-05	1.14745e-06	-5.27612	5.22441	-0.86125	CDKN3	cyclin dependent kinase inhibitor 3
8129317	4.39298e-05	1.14805e-06	5.27598	5.22391	0.420477	SERINC1	serine incorporator 1
8102076	4.39582e-05	1.15012e-06	-5.27554	5.2222	-0.755497	CENPE	centromere protein E
8110437	4.40921e-05	1.15495e-06	5.27449	5.2182	0.268894	RMND5B	required for meiotic nuclear division 5 homolog B
8074773	4.45534e-05	1.16837e-06	5.27162	5.20717	0.296428	YDJC	YdjC homolog (bacterial)
7923812	4.4945e-05	1.18066e-06	5.26901	5.19719	0.642207	RAB29	RAB29, member RAS oncogene family
8085145	4.4945e-05	1.18159e-06	-5.26882	5.19644	-0.528359	RAD18	RAD18, E3 ubiquitin protein ligase
8073129	4.4945e-05	1.18269e-06	5.26858	5.19554	0.594704	MGAT3	mannosyl (beta-1,4-)-glycoprotein beta-1,4-N-acetylglucosaminyltransferase
8058258	4.5728e-05	1.20467e-06	-5.264	5.17798	-0.369634	TMEM237	transmembrane protein 237
7938528	4.58734e-05	1.20988e-06	-5.26292	5.17386	-0.472947	PARVA	parvin alpha
8099670	4.59503e-05	1.21329e-06	-5.26222	5.17117	-0.366602	CCDC149	coiled-coil domain containing 149
8085360	4.60477e-05	1.21725e-06	5.26141	5.16807	0.384932	TIMP4	TIMP metallopeptidase inhibitor 4
8070083	4.61298e-05	1.22081e-06	-5.26068	5.16528	-0.45435	TMEM50B	transmembrane protein 50B
8161488	4.62847e-05	1.2263e-06	5.25957	5.161	0.998307	LOC102724507///LOC100509620///AQP7P1///AQP7	uncharacterized LOC102724507///putative aquaporin-7-like protein 3///aquaporin 7 pseudogene 1///aquaporin 7
7967412	4.70235e-05	1.24728e-06	-5.25534	5.14481	-0.580059	CDK2AP1	cyclin dependent kinase 2 associated protein 1
7893933	4.70485e-05	1.25013e-06	-5.25477	5.14264	-0.441908
7952036	4.70485e-05	1.25078e-06	5.25464	5.14214	0.472419	MPZL3	myelin protein zero like 3
8106743	4.71256e-05	1.25469e-06	-5.25386	5.13916	-1.43535	VCAN	versican
8034873	4.71256e-05	1.2569e-06	-5.25342	5.13748	-1.21373	ADGRE2	adhesion G protein-coupled receptor E2
8037037	4.71256e-05	1.25708e-06	5.25339	5.13735	0.533638	ATP5SL	ATP5S like
7945086	4.7144e-05	1.25899e-06	5.25301	5.1359	0.419358	TIRAP	TIR domain containing adaptor protein
8166797	4.71445e-05	1.26042e-06	-5.25273	5.13481	-0.305618	MID1IP1	MID1 interacting protein 1
7921571	4.72122e-05	1.26365e-06	5.25209	5.13237	0.375375	PEX19	peroxisomal biogenesis factor 19
8155442	4.77405e-05	1.27923e-06	5.24903	5.12069	1.01741	LOC102724507///LOC100509620///AQP7P1///AQP7	uncharacterized LOC102724507///putative aquaporin-7-like protein 3///aquaporin 7 pseudogene 1///aquaporin 7
7908397	4.84633e-05	1.30005e-06	5.24501	5.10528	1.02466	RGS13	regulator of G-protein signaling 13
7982812	4.86537e-05	1.30662e-06	5.24375	5.10047	0.354697	ZFYVE19	zinc finger FYVE-type containing 19
8102643	4.90402e-05	1.31847e-06	-5.2415	5.09186	-0.681232	CCNA2	cyclin A2
7962455	4.93399e-05	1.32802e-06	5.2397	5.08498	1.18482	NELL2	neural EGFL like 2
8107985	4.96672e-05	1.33832e-06	-5.23777	5.0776	-0.42928	CCNI2	cyclin I family member 2
8026724	4.9722e-05	1.34129e-06	5.23721	5.07549	0.357389	MRPL34	mitochondrial ribosomal protein L34
8135410	4.98575e-05	1.34645e-06	5.23626	5.07183	0.276136	DUS4L	dihydrouridine synthase 4 like
7992841	4.99522e-05	1.3505e-06	5.2355	5.06896	0.859694
8112376	5.01413e-05	1.35715e-06	-5.23428	5.06427	-0.710829	CENPK	centromere protein K
8010454	5.01413e-05	1.35863e-06	-5.23401	5.06323	-0.600822	RNF213	ring finger protein 213
8107934	5.02537e-05	1.36362e-06	-5.23309	5.05974	-0.362324	C5orf56	chromosome 5 open reading frame 56
8037387	5.02537e-05	1.36476e-06	-5.23288	5.05894	-1.41946
8032815	5.02537e-05	1.36621e-06	5.23262	5.05793	0.337836	UBXN6	UBX domain protein 6
7994692	5.10112e-05	1.38834e-06	5.2286	5.0426	0.257741	TAOK2	TAO kinase 2
7893382	5.15839e-05	1.40548e-06	-5.22554	5.0309	-0.550697
8144917	5.1598e-05	1.40742e-06	-5.2252	5.02959	-1.45818	LPL	lipoprotein lipase
8153002	5.22205e-05	1.42596e-06	5.22192	5.0171	0.480242	NDRG1	N-myc downstream regulated 1
8152119	5.2899e-05	1.44608e-06	-5.21842	5.00374	-0.638169	NCALD	neurocalcin delta
8069083	5.36276e-05	1.46761e-06	5.21473	4.98964	0.237773	C21orf2	chromosome 21 open reading frame 2
8007008	5.37981e-05	1.4739e-06	5.21366	4.98557	0.46023	THRA	thyroid hormone receptor, alpha
8062119	5.38784e-05	1.47772e-06	5.21301	4.9831	0.858418	MT1P3	metallothionein 1 pseudogene 3
7906995	5.38823e-05	1.47945e-06	5.21272	4.98198	0.350231	UCK2	uridine-cytidine kinase 2
7960340	5.43533e-05	1.49401e-06	-5.21027	4.97264	-0.705818	FOXM1	forkhead box M1
7893074	5.44142e-05	1.49884e-06	-5.20946	4.96956	-0.489259
8044574	5.44142e-05	1.49896e-06	-5.20944	4.96949	-1.74548	IL1RN	interleukin 1 receptor antagonist
7908351	5.47325e-05	1.50937e-06	-5.20771	4.96288	-0.829487	PLA2G4A	phospholipase A2 group IVA
8018849	5.51855e-05	1.52517e-06	-5.2051	4.95296	-0.547533	TK1	thymidine kinase 1
8001800	5.51855e-05	1.52518e-06	-5.2051	4.95295	-1.15993	CDH11	cadherin 11
8087825	5.53724e-05	1.53255e-06	5.2039	4.94835	0.370464	ABHD14B	abhydrolase domain containing 14B
7917532	5.53724e-05	1.53368e-06	-5.20371	4.94765	-0.746984	GBP2	guanylate binding protein 2
8124531	5.54346e-05	1.53707e-06	-5.20316	4.94554	-0.664417	HIST1H3I	histone cluster 1, H3i
8046861	5.5471e-05	1.53975e-06	-5.20272	4.94388	-0.679041	ITGAV	integrin subunit alpha V
8094520	5.56691e-05	1.54692e-06	-5.20156	4.93945	-0.56654	PCDH7	protocadherin 7
8074688	5.57543e-05	1.55097e-06	5.20091	4.93696	0.28173	THAP7	THAP domain containing 7
8054997	5.58569e-05	1.5555e-06	5.20017	4.93418	0.605608	MAP3K2	mitogen-activated protein kinase kinase kinase 2
7917530	5.62173e-05	1.56723e-06	-5.19829	4.92702	-0.909041	GBP2	guanylate binding protein 2
8062023	5.64375e-05	1.57506e-06	5.19705	4.92226	0.355034	MAP1LC3A	microtubule associated protein 1 light chain 3 alpha
8089040	5.6889e-05	1.58937e-06	-5.19478	4.91364	-0.491357	MINA	MYC induced nuclear antigen
7900030	5.73129e-05	1.60294e-06	5.19265	4.90553	0.419895	AGO1	argonaute 1, RISC catalytic component
8143879	5.7458e-05	1.60936e-06	5.19165	4.90172	0.345766	TMUB1	transmembrane and ubiquitin like domain containing 1
8158492	5.7458e-05	1.61046e-06	5.19148	4.90107	0.444608	MIGA2	mitoguardin 2
7955217	5.74956e-05	1.61324e-06	-5.19105	4.89942	-0.379384	SPATS2	spermatogenesis associated serine rich 2
8117288	5.77788e-05	1.62326e-06	5.18949	4.89352	0.657849	SCGN	secretagogin, EF-hand calcium binding protein
8014702	5.77788e-05	1.62466e-06	5.18928	4.8927	0.366087	LOC100129395	NS5ATP13TP1
7999588	5.79304e-05	1.63085e-06	-5.18833	4.88907	-1.35467	PLA2G10	phospholipase A2 group X
8132036	5.79304e-05	1.63241e-06	5.18809	4.88816	0.482137	WIPF3	WAS/WASL interacting protein family member 3
7931108	5.87315e-05	1.65811e-06	-5.18417	4.87326	-1.57978	DMBT1	deleted in malignant brain tumors 1
8154132	5.87315e-05	1.66008e-06	5.18387	4.87213	0.712242	GLIS3-AS1	GLIS3 antisense RNA 1
8018258	5.87315e-05	1.66028e-06	5.18384	4.87202	0.358702	USH1G	USH1 protein network component sans
8140840	5.87969e-05	1.6639e-06	-5.1833	4.86994	-1.67756	STEAP4	STEAP4 metalloreductase
7954752	5.91883e-05	1.67675e-06	-5.18137	4.86261	-0.422452	DNM1L	dynamin 1 like
7970810	5.92496e-05	1.68027e-06	-5.18084	4.86061	-0.538313	SLC7A1	solute carrier family 7 member 1
8158513	5.95807e-05	1.69145e-06	5.17918	4.85428	0.589604	DOLPP1	dolichyldiphosphatase 1
7909155	5.97621e-05	1.6984e-06	5.17815	4.85038	0.327891	AVPR1B	arginine vasopressin receptor 1B
7958759	6.01269e-05	1.71057e-06	-5.17636	4.84357	-0.319088
7905854	6.03271e-05	1.71808e-06	5.17526	4.83939	0.438242	ZBTB7B	zinc finger and BTB domain containing 7B
8092726	6.08319e-05	1.73453e-06	-5.17287	4.83031	-1.56244	CLDN1	claudin 1
8050060	6.08319e-05	1.73612e-06	-5.17264	4.82944	-0.391706	TSSC1	tumor suppressing subtransferable candidate 1
7920575	6.10465e-05	1.74408e-06	5.17149	4.82507	0.362404	PBXIP1	PBX homeobox interacting protein 1
8019807	6.16663e-05	1.76364e-06	-5.16869	4.81444	-0.474234	USP14	ubiquitin specific peptidase 14
8015835	6.17951e-05	1.76919e-06	5.16791	4.81145	0.359026	DUSP3	dual specificity phosphatase 3
7940643	6.23498e-05	1.78694e-06	-5.1654	4.80193	-0.757419	ASRGL1///ASRGL1	asparaginase like 1///asparaginase like 1
7917516	6.25674e-05	1.79632e-06	-5.16408	4.79694	-0.844732	GBP1P1///GBP3///GBP1	guanylate binding protein 1 pseudogene 1///guanylate binding protein 3///guanylate binding protein 1
8107920	6.25674e-05	1.79694e-06	5.164	4.79661	1.14272	SLC22A5	solute carrier family 22 member 5
7900699	6.28758e-05	1.80769e-06	-5.1625	4.79092	-0.662538	CDC20	cell division cycle 20
8174322	6.32329e-05	1.81986e-06	-5.16081	4.78453	-0.502354	MORC4	MORC family CW-type zinc finger 4
8109305	6.32623e-05	1.82261e-06	5.16044	4.78309	0.337298	SYNPO	synaptopodin
7906757	6.36281e-05	1.83506e-06	-5.15873	4.7766	-2.1049	FCGR2A	Fc fragment of IgG receptor IIa
8033362	6.39096e-05	1.8451e-06	5.15735	4.7714	0.603775	INSR	insulin receptor
8039937	6.40807e-05	1.85196e-06	5.15642	4.76786	0.483465	CPTP	ceramide-1-phosphate transfer protein
8001147	6.42083e-05	1.85758e-06	-5.15566	4.76497	-0.472165	ISY1-RAB43///RAB43	ISY1-RAB43 readthrough///RAB43, member RAS oncogene family
8018864	6.45351e-05	1.86898e-06	-5.15412	4.75914	-1.3188	SOCS3	suppressor of cytokine signaling 3
8140371	6.50052e-05	1.88634e-06	5.1518	4.75033	0.861276	TMEM120A	transmembrane protein 120A
7996081	6.50052e-05	1.8865e-06	-5.15178	4.75025	-0.580001	ADGRG1	adhesion G protein-coupled receptor G1
7992732	6.54304e-05	1.90081e-06	-5.14988	4.74305	-1.15596	ZG16B	zymogen granule protein 16B
7993148	6.5742e-05	1.91184e-06	-5.14842	4.73753	-0.413588	PMM2	phosphomannomutase 2
8156783	6.74917e-05	1.96475e-06	-5.14156	4.71151	-1.04954	COL15A1	collagen type XV alpha 1 chain
8017850	6.81565e-05	1.98615e-06	-5.13883	4.70119	-0.610934	WIPI1	WD repeat domain, phosphoinositide interacting 1
7945498	6.82968e-05	1.9923e-06	5.13805	4.69824	0.404515	SCT	secretin
8053668	6.86906e-05	2.00585e-06	-5.13635	4.69178	-0.322458	EIF2AK3	eukaryotic translation initiation factor 2 alpha kinase 3
7905147	6.87864e-05	2.01072e-06	-5.13574	4.68947	-0.399066	C1orf54	chromosome 1 open reading frame 54
8048411	6.89493e-05	2.01755e-06	-5.13488	4.68624	-0.311405	TTLL4	tubulin tyrosine ligase like 4
8054580	6.97216e-05	2.04225e-06	-5.13182	4.67464	-0.817677	BUB1	BUB1 mitotic checkpoint serine/threonine kinase
7921033	6.98215e-05	2.04727e-06	-5.1312	4.6723	-0.635963	IQGAP3	IQ motif containing GTPase activating protein 3
7983447	7.01241e-05	2.05826e-06	5.12986	4.6672	2.45261	SLC28A2	solute carrier family 28 member 2
7935882	7.01944e-05	2.06243e-06	5.12934	4.66527	0.256549	FBXW4	F-box and WD repeat domain containing 4
8016891	7.03623e-05	2.0706e-06	5.12835	4.66151	0.227374	VEZF1	vascular endothelial zinc finger 1
8112803	7.03623e-05	2.0716e-06	5.12823	4.66105	0.435198	LHFPL2	lipoma HMGIC fusion partner-like 2
8078962	7.14049e-05	2.10444e-06	5.12427	4.64606	0.300938	EIF1B	eukaryotic translation initiation factor 1B
8062339	7.17539e-05	2.11688e-06	5.12278	4.64044	0.706979	TLDC2	TBC/LysM-associated domain containing 2
7973458	7.17661e-05	2.1194e-06	5.12248	4.63931	0.557703	DHRS4L1///DHRS4L2///DHRS4	dehydrogenase/reductase 4 like 1///dehydrogenase/reductase 4 like 2///dehydrogenase/reductase 4
8095187	7.18962e-05	2.12541e-06	-5.12177	4.63661	-0.479732	CEP135	centrosomal protein 135
8006542	7.19727e-05	2.12983e-06	-5.12124	4.63463	-0.433566	AP2B1	adaptor related protein complex 2 beta 1 subunit
7892620	7.20562e-05	2.13447e-06	-5.1207	4.63256	-0.22859
8178220	7.22935e-05	2.14367e-06	-5.11961	4.62846	-1.04424	HLA-DPB1	major histocompatibility complex, class II, DP beta 1
8010017	7.26122e-05	2.15531e-06	5.11825	4.6233	0.349871	TEN1-CDK3///TEN1	TEN1-CDK3 readthrough (NMD candidate)///TEN1 CST complex subunit
7932118	7.27188e-05	2.16276e-06	5.11738	4.62001	1.02048	BEND7	BEN domain containing 7
7914834	7.27188e-05	2.16284e-06	-5.11737	4.61997	-0.338669	PSMB2	proteasome subunit beta 2
8008321	7.3694e-05	2.19406e-06	5.11375	4.60632	1.35224	ACSF2	acyl-CoA synthetase family member 2
7951297	7.37404e-05	2.19766e-06	-5.11334	4.60476	-2.60986	MMP12	matrix metallopeptidase 12
7907964	7.38853e-05	2.2042e-06	-5.11259	4.60193	-0.708199
7945666	7.43703e-05	2.22091e-06	5.11069	4.59473	0.364467	CTSD	cathepsin D
8005978	7.46956e-05	2.23287e-06	5.10933	4.58961	0.396106	TRAF4	TNF receptor associated factor 4
7939642	7.60011e-05	2.27418e-06	-5.10471	4.57215	-0.705057	CREB3L1	cAMP responsive element binding protein 3 like 1
7911301	7.65626e-05	2.29329e-06	5.10259	4.56418	0.368216	PGBD2	piggyBac transposable element derived 2
7916282	7.6627e-05	2.29852e-06	-5.10202	4.56201	-0.632203	LRP8	LDL receptor related protein 8
7913938	7.6627e-05	2.29982e-06	5.10188	4.56147	0.53386	AIM1L	absent in melanoma 1-like
8109141	7.68774e-05	2.30965e-06	5.1008	4.5574	0.289416	GRPEL2	GrpE like 2, mitochondrial
7949518	7.73503e-05	2.32619e-06	5.099	4.55061	0.332808	FIBP	FGF1 intracellular binding protein
7948274	7.74523e-05	2.33158e-06	-5.09841	4.5484	-0.439041	UBE2L6	ubiquitin conjugating enzyme E2 L6
8060286	7.77679e-05	2.34576e-06	-5.09688	4.54263	-0.411395	DTYMK	deoxythymidylate kinase
8077262	7.77679e-05	2.34576e-06	-5.09688	4.54263	-0.411395	DTYMK	deoxythymidylate kinase
7976425	7.8276e-05	2.36344e-06	-5.09499	4.53547	-0.584578	OTUB2	OTU deubiquitinase, ubiquitin aldehyde binding 2
8063923	7.82768e-05	2.36582e-06	-5.09473	4.53452	-0.568883	SLCO4A1	solute carrier organic anion transporter family member 4A1
8135876	7.88115e-05	2.38435e-06	-5.09276	4.52708	-0.336682	SND1	staphylococcal nuclease and tudor domain containing 1
8118622	7.88725e-05	2.39331e-06	5.09181	4.52351	0.399088	HSD17B8	hydroxysteroid 17-beta dehydrogenase 8
8178234	7.88725e-05	2.39331e-06	5.09181	4.52351	0.399088	HSD17B8	hydroxysteroid 17-beta dehydrogenase 8
8179534	7.88725e-05	2.39331e-06	5.09181	4.52351	0.399088	HSD17B8	hydroxysteroid 17-beta dehydrogenase 8
8053458	7.95783e-05	2.41712e-06	5.08931	4.51408	0.2686	C2orf68	chromosome 2 open reading frame 68
8043310	7.97629e-05	2.42672e-06	5.08831	4.51031	0.674027	RMND5A	required for meiotic nuclear division 5 homolog A
7925413	7.97629e-05	2.42752e-06	5.08823	4.50999	0.612161	MT1HL1	metallothionein 1H-like 1
7894834	8.06365e-05	2.45654e-06	-5.08522	4.49867	-0.549465
8031576	8.14403e-05	2.48443e-06	5.08237	4.48792	0.203078	NLRP4	NLR family pyrin domain containing 4
7930627	8.14403e-05	2.48592e-06	5.08222	4.48734	0.319398	ADRB1	adrenoceptor beta 1
8160792	8.16447e-05	2.49462e-06	5.08134	4.48402	0.416048	C9orf24	chromosome 9 open reading frame 24
8042811	8.18105e-05	2.50214e-06	5.08057	4.48115	0.338577	TET3	tet methylcytosine dioxygenase 3
8106689	8.19919e-05	2.51016e-06	5.07977	4.4781	0.491589	CKMT2	creatine kinase, mitochondrial 2
8145624	8.22691e-05	2.52112e-06	-5.07866	4.47395	-0.317972	EXTL3	exostosin like glycosyltransferase 3
7991406	8.24164e-05	2.52811e-06	-5.07796	4.47132	-0.645167	PRC1	protein regulator of cytokinesis 1
8107706	8.27474e-05	2.54127e-06	-5.07665	4.46637	-0.533475	LMNB1	lamin B1
8005501	8.27474e-05	2.54324e-06	-5.07645	4.46563	-0.312526	TVP23C-CDRT4///TVP23C///TVP23B	TVP23C-CDRT4 readthrough///trans-golgi network vesicle protein 23 homolog C (S. cerevisiae)///trans-golgi network vesicle protein 23 homolog B (S. cerevisiae)
8012896	8.27651e-05	2.54627e-06	5.07615	4.4645	1.10897	PMP22	peripheral myelin protein 22
8001932	8.36021e-05	2.57454e-06	-5.07336	4.45398	-0.38365	B3GNT9	UDP-GlcNAc:betaGal beta-1,3-N-acetylglucosaminyltransferase 9
8162191	8.36971e-05	2.57998e-06	5.07282	4.45197	0.508065	LOC392364	nuclear pore associated protein 1 pseudogene
8054054	8.38097e-05	2.58597e-06	-5.07224	4.44976	-0.651711	ANKRD36BP2///ANKRD36///ANKRD36B	ankyrin repeat domain 36B pseudogene 2///ankyrin repeat domain 36///ankyrin repeat domain 36B
7897119	8.38267e-05	2.58902e-06	5.07194	4.44864	0.336725	FAM213B	family with sequence similarity 213 member B
7963157	8.47223e-05	2.61923e-06	-5.069	4.43759	-0.537453	RACGAP1	Rac GTPase activating protein 1
8175023	8.51217e-05	2.63413e-06	5.06757	4.43219	0.520953	ZDHHC9	zinc finger DHHC-type containing 9
8059139	8.5193e-05	2.6389e-06	5.06711	4.43047	0.420788	ATG9A	autophagy related 9A
8009666	8.53177e-05	2.64533e-06	5.06649	4.42815	0.34903	RAB37	RAB37, member RAS oncogene family
8108256	8.59605e-05	2.66785e-06	5.06435	4.42008	0.533424	MYOT	myotilin
7973448	8.63281e-05	2.68185e-06	5.06302	4.41509	0.572824	DHRS4L1///DHRS4L2///DHRS4	dehydrogenase/reductase 4 like 1///dehydrogenase/reductase 4 like 2///dehydrogenase/reductase 4
7955702	8.63324e-05	2.68553e-06	5.06267	4.41379	1.57254	SOAT2	sterol O-acyltransferase 2
8003298	8.63324e-05	2.68718e-06	-5.06252	4.4132	-0.829416	SLC7A5	solute carrier family 7 member 5
7946697	8.74336e-05	2.72408e-06	5.05906	4.40021	0.469537	RRAS2	related RAS viral (r-ras) oncogene homolog 2
8024436	8.79399e-05	2.7425e-06	5.05735	4.3938	0.209005	OAZ1	ornithine decarboxylase antizyme 1
7896600	8.7973e-05	2.74618e-06	5.05702	4.39252	0.419908
7996919	8.80293e-05	2.75059e-06	5.05661	4.39099	0.278178	VPS4A	vacuolar protein sorting 4 homolog A
7920944	8.82208e-05	2.75958e-06	5.05578	4.38788	0.274532	SMG5	SMG5, nonsense mediated mRNA decay factor
7925444	8.82208e-05	2.76188e-06	-5.05557	4.38709	-0.690086
7948444	8.88414e-05	2.7861e-06	-5.05336	4.37878	-2.43394	TCN1	transcobalamin 1
8086754	8.88414e-05	2.78665e-06	5.05331	4.37859	0.290827	SCAP	SREBF chaperone
7944530	8.93149e-05	2.80633e-06	5.05152	4.37189	0.392942	OAF	out at first homolog
8033190	8.93149e-05	2.80687e-06	5.05147	4.3717	0.707964	SLC25A23	solute carrier family 25 member 23
7948504	8.98463e-05	2.82627e-06	5.04973	4.36515	0.269652	VPS37C	VPS37C, ESCRT-I subunit
8078784	9.05867e-05	2.85521e-06	5.04714	4.35545	0.615336	XYLB	xylulokinase
7896231	9.05867e-05	2.85558e-06	5.04711	4.35532	0.299905
8141342	9.05867e-05	2.85774e-06	5.04692	4.3546	1.46115	CYP3A7-CYP3A51P///CYP3A7	CYP3A7-CYP3A51P readthrough///cytochrome P450 family 3 subfamily A member 7
8105040	9.07262e-05	2.86489e-06	-5.04629	4.35222	-1.47717	OSMR	oncostatin M receptor
7929550	9.07262e-05	2.86759e-06	-5.04605	4.35133	-0.256605	CCNJ	cyclin J
7937020	9.08044e-05	2.8728e-06	-5.04559	4.3496	-0.765806	MKI67	marker of proliferation Ki-67
8167234	9.08144e-05	2.87584e-06	-5.04532	4.34859	-0.3651	RBM3	RNA binding motif (RNP1, RRM) protein 3
8160663	9.21917e-05	2.92223e-06	5.04126	4.33335	0.774532	AQP7	aquaporin 7
8029182	9.24231e-05	2.93235e-06	5.04038	4.33007	0.253997	ZNF574	zinc finger protein 574
7948420	9.3369e-05	2.96517e-06	-5.03756	4.31947	-0.634492	FABP5P3///FABP5	fatty acid binding protein 5 pseudogene 3///fatty acid binding protein 5
8140739	9.40948e-05	2.99307e-06	5.03518	4.31055	0.451647	TP53TG1	TP53 target 1 (non-protein coding)
7958031	9.40948e-05	2.99387e-06	-5.03511	4.31029	-0.651396	PARPBP	PARP1 binding protein
8000117	9.45435e-05	3.01099e-06	5.03366	4.30487	0.229548	CRYM	crystallin mu
8148597	9.46932e-05	3.02062e-06	5.03285	4.30183	0.254233	ZFP41	ZFP41 zinc finger protein
8081001	9.46932e-05	3.02146e-06	5.03278	4.30156	0.533694	ROBO2	roundabout guidance receptor 2
8052204	9.51645e-05	3.03936e-06	5.03128	4.29594	0.353113	RTN4	reticulon 4
7937465	9.53288e-05	3.04747e-06	-5.03061	4.2934	-0.279098	TALDO1	transaldolase 1
7955562	9.59253e-05	3.06942e-06	-5.02878	4.28657	-0.815113	ACVRL1	activin A receptor like type 1
7945275	9.68223e-05	3.10104e-06	5.02618	4.27681	0.350445	VPS26B	VPS26, retromer complex component B
8075709	9.72768e-05	3.11852e-06	-5.02475	4.27146	-1.07632	APOL4	apolipoprotein L4
8180316	9.75437e-05	3.13198e-06	-5.02366	4.26736	-0.498964	TGIF1	TGFB induced factor homeobox 1
8172813	9.75437e-05	3.13295e-06	-5.02358	4.26707	-0.330376	FAM156B///FAM156A	family with sequence similarity 156 member B///family with sequence similarity 156 member A
8025179	9.87837e-05	3.17574e-06	5.02013	4.25415	0.410406	ZNF358	zinc finger protein 358
7941761	9.91803e-05	3.19147e-06	5.01887	4.24945	0.665502	RHOD	ras homolog family member D
7969428	9.93557e-05	3.20011e-06	-5.01819	4.24688	-0.499222	UCHL3	ubiquitin C-terminal hydrolase L3
7925048	0.000100199	3.2303e-06	5.0158	4.23794	0.27561	EGLN1	egl-9 family hypoxia inducible factor 1
8091327	0.000100785	3.25222e-06	-5.01408	4.2315	-0.685145	PLSCR1	phospholipid scramblase 1
8000924	0.000101379	3.27441e-06	5.01235	4.22503	0.237615	ZNF689	zinc finger protein 689
7970232	0.000101995	3.29738e-06	5.01057	4.21838	0.444199	F7	coagulation factor VII
8072979	0.000102282	3.30974e-06	5.00962	4.21482	0.221554	POLR2F	RNA polymerase II subunit F
8130505	0.000102866	3.33407e-06	5.00775	4.20785	0.559955	EZR///ROS1	ezrin///ROS proto-oncogene 1, receptor tyrosine kinase
7947694	0.000102866	3.33482e-06	-5.0077	4.20763	-0.47657	CKAP5	cytoskeleton associated protein 5
8010012	0.000102888	3.33863e-06	5.00741	4.20655	0.384177	TEN1-CDK3///TEN1	TEN1-CDK3 readthrough (NMD candidate)///TEN1 CST complex subunit
7896422	0.000103556	3.36341e-06	-5.00552	4.19951	-0.386485
8000910	0.000103761	3.37321e-06	5.00478	4.19674	0.249527	ZNF688	zinc finger protein 688
8142431	0.00010402	3.38474e-06	-5.00391	4.19349	-0.326526	LINC00998	long intergenic non-protein coding RNA 998
7975787	0.000104538	3.40474e-06	5.00241	4.18788	0.406331	JDP2	Jun dimerization protein 2
7905789	0.000104784	3.41591e-06	5.00158	4.18477	0.566775	IL6R	interleukin 6 receptor
8147049	0.000105217	3.4332e-06	-5.00029	4.17996	-0.615253	FABP5P3///FABP5	fatty acid binding protein 5 pseudogene 3///fatty acid binding protein 5
8053901	0.000105416	3.44504e-06	4.99942	4.17669	0.306243	TMEM127	transmembrane protein 127
7895225	0.000105416	3.44913e-06	-4.99911	4.17556	-0.509648
8135955	0.000105416	3.4492e-06	-4.99911	4.17554	-0.781762	CALU	calumenin
7929032	0.000107336	3.51525e-06	-4.99428	4.15748	-0.470563	FAS	Fas cell surface death receptor
8061579	0.000107494	3.52364e-06	-4.99367	4.15522	-0.718833	TPX2	TPX2, microtubule nucleation factor
7929596	0.0001077	3.5344e-06	4.99289	4.15232	0.433227	LCOR	ligand dependent nuclear receptor corepressor
8013312	0.0001077	3.53687e-06	4.99271	4.15165	0.469527	FAM83G	family with sequence similarity 83 member G
8010139	0.000107885	3.54621e-06	-4.99204	4.14914	-0.62021	SEC14L1	SEC14 like lipid binding 1
7974576	0.000107975	3.554e-06	4.99148	4.14705	0.226558	NAA30	N(alpha)-acetyltransferase 30, NatC catalytic subunit
8111490	0.000107975	3.55566e-06	4.99136	4.14661	1.07728	PRLR	prolactin receptor
8141688	0.000108894	3.59137e-06	4.98882	4.1371	0.314628	PLOD3	procollagen-lysine,2-oxoglutarate 5-dioxygenase 3
8008087	0.000108894	3.59246e-06	4.98874	4.13681	0.359562	NFE2L1	nuclear factor, erythroid 2 like 1
8128013	0.000109702	3.62243e-06	4.98662	4.12891	0.373406	RARS2	arginyl-tRNA synthetase 2, mitochondrial
8123819	0.000109842	3.63036e-06	-4.98606	4.12682	-0.464321	EEF1E1-BLOC1S5///EEF1E1	EEF1E1-BLOC1S5 readthrough (NMD candidate)///eukaryotic translation elongation factor 1 epsilon 1
8026991	0.000110409	3.65242e-06	4.98452	4.12106	0.491517	PGPEP1	pyroglutamyl-peptidase I
7922773	0.000110978	3.67458e-06	-4.98298	4.11531	-1.48811	NCF2	neutrophil cytosolic factor 2
8098654	0.000111442	3.69329e-06	4.98168	4.11047	0.907585	KLKB1	kallikrein B1
8122343	0.000111709	3.70743e-06	4.98071	4.10684	0.279923	HECA	hdc homolog, cell cycle regulator
7934185	0.000111709	3.71135e-06	4.98044	4.10583	0.464421	C10orf54	chromosome 10 open reading frame 54
7972750	0.000111709	3.7122e-06	-4.98038	4.10561	-1.00592	COL4A1	collagen type IV alpha 1 chain
8086953	0.00011254	3.7505e-06	-4.97776	4.09585	-0.308295	SHISA5	shisa family member 5
8127346	0.00011254	3.75084e-06	-4.97773	4.09576	-0.720604	RAB23	RAB23, member RAS oncogene family
8012397	0.00011254	3.75185e-06	4.97767	4.09551	0.303614	BORCS6	BLOC-1 related complex subunit 6
7994362	0.00011254	3.75337e-06	4.97756	4.09512	0.289215	SGF29	SAGA complex associated factor 29
7990400	0.000113052	3.77474e-06	4.97611	4.08972	0.573486	ULK3	unc-51 like kinase 3
8118613	0.000113052	3.78405e-06	-4.97548	4.08737	-0.389535	SLC39A7	solute carrier family 39 member 7
8178225	0.000113052	3.78405e-06	-4.97548	4.08737	-0.389535	SLC39A7	solute carrier family 39 member 7
8179525	0.000113052	3.78405e-06	-4.97548	4.08737	-0.389535	SLC39A7	solute carrier family 39 member 7
8168146	0.000113874	3.81499e-06	-4.97341	4.07963	-0.656392	KIF4A	kinesin family member 4A
8146198	0.000114118	3.82658e-06	-4.97263	4.07674	-0.482297	POLB	DNA polymerase beta
8007730	0.000116577	3.91255e-06	4.96696	4.0556	0.602707	ACBD4	acyl-CoA binding domain containing 4
8075695	0.000116806	3.92373e-06	-4.96623	4.05289	-0.729238	APOL3	apolipoprotein L3
7984779	0.000117105	3.939e-06	-4.96524	4.04919	-0.46282	PML	promyelocytic leukemia
8131475	0.000117105	3.94412e-06	-4.9649	4.04796	-0.546772	C1GALT1	core 1 synthase, glycoprotein-N-acetylgalactosamine 3-beta-galactosyltransferase 1
8068522	0.000117105	3.94434e-06	-4.96489	4.0479	-0.457553	TTC3	tetratricopeptide repeat domain 3
8059319	0.00011723	3.95251e-06	-4.96436	4.04594	-0.65619	FARSB	phenylalanyl-tRNA synthetase beta subunit
8078187	0.00011723	3.95563e-06	4.96416	4.04519	0.437566	PLCL2	phospholipase C like 2
8076272	0.000117273	3.96059e-06	4.96384	4.04399	0.244594	ST13P4///ST13P5///ST13	suppression of tumorigenicity 13 (colon carcinoma) (Hsp70 interacting protein) pseudogene 4///suppression of tumorigenicity 13 (colon carcinoma) (Hsp70 interacting protein) pseudogene 5///suppression of tumorigenicity 13 (colon carcinoma) (Hsp70 interacting protein)
7966878	0.000117596	3.97503e-06	-4.96291	4.04053	-0.510457	CIT	citron rho-interacting serine/threonine kinase
7923628	0.000117977	3.99145e-06	4.96186	4.03661	0.851165	GOLT1A	golgi transport 1A
8062349	0.00011816	4.00121e-06	-4.96123	4.03429	-0.378194	RPN2	ribophorin II
8148737	0.000118308	4.01042e-06	4.96064	4.0321	0.226566	MAF1	MAF1 homolog, negative regulator of RNA polymerase III
7935116	0.000118308	4.01332e-06	-4.96046	4.03141	-1.07608	RBP4	retinol binding protein 4
8165642	0.000118418	4.02062e-06	4.96	4.02968	0.316565	TMEM203	transmembrane protein 203
7976642	0.000119034	4.04923e-06	4.95818	4.02294	0.569872	ERVH-4	endogenous retrovirus group H member 4
8007550	0.000119034	4.0517e-06	4.95803	4.02236	0.689525	NAGS	N-acetylglutamate synthase
7906613	0.000119034	4.05227e-06	-4.95799	4.02222	-1.34019	SLAMF7	SLAM family member 7
7992905	0.000120648	4.11085e-06	4.95432	4.00857	0.319206	NAA60	N(alpha)-acetyltransferase 60, NatF catalytic subunit
8035886	0.000120936	4.12432e-06	4.95348	4.00546	0.345918	C19orf12	chromosome 19 open reading frame 12
7906128	0.000120999	4.13008e-06	4.95313	4.00413	0.435478	SLC25A44	solute carrier family 25 member 44
7908041	0.000121357	4.14596e-06	-4.95215	4.00048	-0.893864	LAMC1	laminin subunit gamma 1
7914950	0.000121639	4.15924e-06	-4.95133	3.99744	-1.54971	CSF3R	colony stimulating factor 3 receptor
8042211	0.000121834	4.1696e-06	-4.95069	3.99507	-0.398514	B3GNT2	UDP-GlcNAc:betaGal beta-1,3-N-acetylglucosaminyltransferase 2
8119648	0.000121931	4.17657e-06	4.95026	3.99348	0.352649	KLHDC3	kelch domain containing 3
8014871	0.000123302	4.23299e-06	4.94683	3.98072	0.489308	PGAP3	post-GPI attachment to proteins 3
8026541	0.000123302	4.23345e-06	4.9468	3.98062	0.371673	FAM32A	family with sequence similarity 32 member A
7923547	0.000123302	4.23465e-06	-4.94673	3.98035	-2.43536	CHI3L1	chitinase 3 like 1
7914075	0.000123469	4.24412e-06	-4.94616	3.97823	-0.993518	FCN3	ficolin 3
7941401	0.000123765	4.25799e-06	4.94532	3.97512	0.627683	OVOL1	ovo like transcriptional repressor 1
8180317	0.000123987	4.26937e-06	-4.94464	3.97258	-0.479441	TGIF1	TGFB induced factor homeobox 1
7957221	0.000124222	4.28118e-06	4.94393	3.96996	1.23972	TRHDE	thyrotropin releasing hormone degrading enzyme
8146000	0.000124425	4.29193e-06	-4.94329	3.96757	-0.61512	ADAM9	ADAM metallopeptidase domain 9
8120838	0.000125167	4.3213e-06	-4.94155	3.96109	-0.810949	TTK	TTK protein kinase
8143270	0.000126014	4.35433e-06	-4.9396	3.95384	-0.324905	ZC3HAV1L	zinc finger CCCH-type containing, antiviral 1 like
8150225	0.00012732	4.40419e-06	4.93668	3.94301	0.50541	RAB11FIP1	RAB11 family interacting protein 1
8018579	0.00012732	4.40713e-06	4.93651	3.94238	0.36399	EVPL	envoplakin
8035435	0.000127516	4.41773e-06	4.93589	3.9401	0.297531	KIAA1683	KIAA1683
7948667	0.000127609	4.42478e-06	4.93548	3.93858	0.417118	AHNAK	AHNAK nucleoprotein
8110708	0.000127758	4.43379e-06	4.93496	3.93665	0.423313	TPPP	tubulin polymerization promoting protein
8107909	0.000127887	4.44212e-06	4.93448	3.93486	1.18415	SLC22A4	solute carrier family 22 member 4
8011062	0.000127928	4.44738e-06	4.93418	3.93373	0.276321	INPP5K	inositol polyphosphate-5-phosphatase K
8052979	0.000128711	4.48034e-06	4.93229	3.92671	0.242538	SFXN5	sideroflexin 5
8109350	0.000128711	4.48237e-06	4.93217	3.92628	1.06143	SLC36A1	solute carrier family 36 member 1
8059905	0.000129418	4.51088e-06	-4.93055	3.92025	-1.25173	COL6A3	collagen type VI alpha 3 chain
8090546	0.000129651	4.52291e-06	4.92986	3.91772	0.253375	CNBP	CCHC-type zinc finger nucleic acid binding protein
7938748	0.000130902	4.57048e-06	4.92718	3.90777	0.363176
8122334	0.000131063	4.58003e-06	-4.92665	3.90579	-0.915564	ACKR4	atypical chemokine receptor 4
8030148	0.0001315	4.59926e-06	4.92557	3.9018	1.38218	DHDH	dihydrodiol dehydrogenase
7894074	0.000131853	4.61557e-06	-4.92466	3.89843	-0.388157
8001531	0.000132289	4.6348e-06	4.9236	3.89448	1.1075	MT1G	metallothionein 1G
8164596	0.000132735	4.65442e-06	4.92251	3.89046	0.302533	C9orf78	chromosome 9 open reading frame 78
7965979	0.000133561	4.68742e-06	-4.9207	3.88375	-0.730089	ALDH1L2	aldehyde dehydrogenase 1 family member L2
7915363	0.000133747	4.69795e-06	4.92013	3.88161	0.367957	SCMH1	sex comb on midleg homolog 1 (Drosophila)
8103043	0.00013467	4.73443e-06	-4.91814	3.87426	-0.354954	SLC10A7	solute carrier family 10 member 7
8074349	0.000135275	4.76078e-06	4.91672	3.86898	0.283661	DGCR2	DiGeorge syndrome critical region gene 2
8101437	0.000135275	4.76572e-06	-4.91645	3.868	-0.330355	COQ2	coenzyme Q2, polyprenyltransferase
7996341	0.000135275	4.76789e-06	4.91633	3.86756	0.399846	PDP2	pyruvate dehyrogenase phosphatase catalytic subunit 2
7962139	0.000135583	4.78399e-06	4.91547	3.86436	0.520982
8179519	0.000135583	4.78937e-06	-4.91518	3.86329	-1.1204	HLA-DPB1	major histocompatibility complex, class II, DP beta 1
8118594	0.000135583	4.791e-06	-4.91509	3.86297	-1.05102	HLA-DPB1	major histocompatibility complex, class II, DP beta 1
8099715	0.000136761	4.83674e-06	-4.91265	3.85393	-0.468019
8054329	0.000137577	4.87135e-06	-4.91082	3.84715	-0.445534	RNF149	ring finger protein 149
7912283	0.000137577	4.87675e-06	-4.91054	3.8461	-0.260348	CTNNBIP1	catenin beta interacting protein 1
7971296	0.000137577	4.88151e-06	-4.91029	3.84517	-0.689221	EPSTI1	epithelial stromal interaction 1 (breast)
7944991	0.000137577	4.88292e-06	-4.91021	3.8449	-0.386803	STT3A	STT3A, catalytic subunit of the oligosaccharyltransferase complex
8178552	0.000137577	4.8904e-06	4.90982	3.84344	0.267449	C6orf47	chromosome 6 open reading frame 47
8179808	0.000137577	4.8904e-06	4.90982	3.84344	0.267449	C6orf47	chromosome 6 open reading frame 47
8020844	0.000137825	4.90338e-06	4.90914	3.84092	0.263411	ASXL3	additional sex combs like 3, transcriptional regulator
8079462	0.000138592	4.93483e-06	-4.9075	3.83484	-0.485865	NBEAL2	neurobeachin like 2
8138741	0.000138712	4.94328e-06	4.90706	3.83322	1.30666	HOXA6	homeobox A6
8029086	0.000138951	4.95597e-06	-4.9064	3.83078	-1.5945	CEACAM5	carcinoembryonic antigen related cell adhesion molecule 5
8009755	0.000139011	4.96231e-06	4.90607	3.82956	0.317171	ARMC7	armadillo repeat containing 7
8028991	0.000139539	4.98559e-06	4.90487	3.82511	1.04787	CYP2S1	cytochrome P450 family 2 subfamily S member 1
8163149	0.000139539	4.99453e-06	4.90441	3.82341	0.710693	PTPN3	protein tyrosine phosphatase, non-receptor type 3
7911435	0.000139539	4.99744e-06	4.90426	3.82286	0.449535	FAM132A	family with sequence similarity 132 member A
7974603	0.000139539	5.00034e-06	-4.90411	3.82231	-0.485792	PSMA3	proteasome subunit alpha 3
8047062	0.000139539	5.0062e-06	4.90381	3.82119	0.834205	C2orf88	chromosome 2 open reading frame 88
8104220	0.000139539	5.00633e-06	-4.9038	3.82117	-0.296948	CEP72	centrosomal protein 72
8066407	0.000139937	5.0248e-06	4.90286	3.81767	0.315918	FITM2	fat storage inducing transmembrane protein 2
8168794	0.000140354	5.044e-06	-4.90188	3.81404	-0.604829	CENPI	centromere protein I
8175755	0.000140418	5.05051e-06	-4.90154	3.81281	-0.371972	CETN2	centrin 2
8042953	0.000140776	5.06763e-06	4.90068	3.8096	0.291793	POLE4	DNA polymerase epsilon 4, accessory subunit
8132118	0.000141107	5.0838e-06	4.89986	3.80657	0.97608	AQP1///AQP1	aquaporin 1 (Colton blood group)///aquaporin 1 (Colton blood group)
8180305	0.000142963	5.15498e-06	-4.89628	3.79335	-0.306612	MRPL36	mitochondrial ribosomal protein L36
8088339	0.000143677	5.18789e-06	-4.89465	3.7873	-0.386943	ARF4	ADP ribosylation factor 4
7996908	0.000143677	5.18935e-06	-4.89457	3.78704	-0.320766	SNTB2	syntrophin beta 2
8163618	0.000144016	5.20893e-06	4.8936	3.78346	0.745987	TNFSF15	tumor necrosis factor superfamily member 15
7894054	0.000144016	5.21025e-06	-4.89354	3.78321	-1.12154
7904429	0.000144293	5.22463e-06	4.89283	3.7806	1.22717	HSD3BP4	hydroxy-delta-5-steroid dehydrogenase, 3 beta, pseudogene 4
7970999	0.000144811	5.24773e-06	-4.8917	3.7764	-0.812527	SPG20	spastic paraplegia 20 (Troyer syndrome)
8044611	0.000145676	5.28346e-06	-4.88995	3.76995	-0.717243
7987536	0.000147042	5.33742e-06	4.88734	3.76029	0.676949	RMDN3	regulator of microtubule dynamics 3
8109830	0.000147109	5.34429e-06	-4.887	3.75907	-0.673338	SPDL1	spindle apparatus coiled-coil protein 1
8154223	0.000147993	5.38083e-06	-4.88525	3.7526	-0.603319
8140556	0.000149518	5.44257e-06	-4.88231	3.74175	-1.09326	HGF	hepatocyte growth factor
8127841	0.000149518	5.44528e-06	-4.88219	3.74128	-0.507684	PGM3	phosphoglucomutase 3
8015575	0.000149569	5.45164e-06	4.88188	3.74017	0.288875	GHDC	GH3 domain containing
8012110	0.000149634	5.45849e-06	4.88156	3.73898	0.21497	GABARAP	GABA type A receptor-associated protein
8047288	0.000149723	5.46623e-06	-4.8812	3.73763	-0.592545	SGO2	shugoshin 2
8064766	0.000150538	5.50052e-06	-4.87959	3.73168	-0.671691	RNF24	ring finger protein 24
8033813	0.000151183	5.53612e-06	4.87792	3.72555	0.393559	FBXL12	F-box and leucine rich repeat protein 12
8171041	0.000151183	5.53775e-06	4.87785	3.72527	0.322024	VAMP7	vesicle associated membrane protein 7
8176962	0.000151183	5.53775e-06	4.87785	3.72527	0.322024	VAMP7	vesicle associated membrane protein 7
7893785	0.000151238	5.5443e-06	-4.87754	3.72415	-0.305486
8108472	0.000151782	5.56881e-06	4.87641	3.71996	0.382434	PURA	purine rich element binding protein A
7929768	0.00015294	5.61615e-06	4.87423	3.71191	0.359599	CUTC	cutC copper transporter
8154217	0.00015294	5.62449e-06	-4.87384	3.7105	-0.623147
8156339	0.00015294	5.62509e-06	-4.87382	3.7104	-0.340623
7966938	0.00015315	5.63742e-06	-4.87325	3.70832	-0.257246	GCN1	GCN1, eIF2 alpha kinase activator homolog
8000899	0.000153498	5.65486e-06	4.87246	3.70539	0.420739	ZNF768	zinc finger protein 768
7908097	0.000153994	5.67775e-06	4.87142	3.70155	0.216997	SMG7	SMG7, nonsense mediated mRNA decay factor
7938035	0.000155763	5.74765e-06	-4.86826	3.68992	-0.839634	TRIM22	tripartite motif containing 22
8083901	0.000156304	5.77363e-06	-4.8671	3.68563	-0.67711	FNDC3B	fibronectin type III domain containing 3B
8120315	0.000156304	5.77704e-06	4.86695	3.68507	1.22294	TINAG	tubulointerstitial nephritis antigen
7986960	0.000156844	5.8017e-06	4.86585	3.68102	0.348282	FAM189A1	family with sequence similarity 189 member A1
8065693	0.000157226	5.82056e-06	4.86501	3.67794	0.324665	NECAB3	N-terminal EF-hand calcium binding protein 3
8046906	0.000159347	5.90389e-06	4.86134	3.66443	0.655997	GULP1	GULP, engulfment adaptor PTB domain containing 1
8164165	0.00015962	5.9188e-06	-4.86069	3.66204	-0.535246	HSPA5	heat shock protein family A (Hsp70) member 5
7994216	0.000160468	5.95507e-06	4.85912	3.65623	1.55503	SLC5A11	solute carrier family 5 member 11
8116316	0.000161031	5.9808e-06	4.85801	3.65214	0.622313	MGAT4B	mannosyl (alpha-1,3-)-glycoprotein beta-1,4-N-acetylglucosaminyltransferase, isozyme B
8124994	0.000161735	6.01181e-06	4.85667	3.64722	0.265065	C6orf47	chromosome 6 open reading frame 47
8080419	0.000162057	6.02864e-06	-4.85595	3.64457	-0.45272	GNL3	G protein nucleolar 3
8043363	0.000163044	6.07027e-06	-4.85417	3.63803	-1.02055	MIR4435-2HG///LINC00152	MIR4435-2 host gene///long intergenic non-protein coding RNA 152
8082075	0.000163335	6.08601e-06	-4.8535	3.63557	-0.400018	DTX3L	deltex E3 ubiquitin ligase 3L
7924987	0.000163427	6.09764e-06	4.85301	3.63375	0.944146	AGT	angiotensinogen
7929078	0.000163427	6.09929e-06	-4.85294	3.6335	-0.685722	KIF20B	kinesin family member 20B
8179228	0.000163496	6.10716e-06	-4.85261	3.63227	-0.429004	TCF19	transcription factor 19
8072777	0.000163496	6.11194e-06	4.85241	3.63153	0.515232	MPST	mercaptopyruvate sulfurtransferase
8176117	0.000163496	6.11661e-06	4.85221	3.6308	0.348726	FAM3A	family with sequence similarity 3 member A
8096688	0.000163777	6.13204e-06	-4.85156	3.62841	-0.359151	GSTCD	glutathione S-transferase C-terminal domain containing
7943998	0.000165073	6.18554e-06	-4.84932	3.62016	-0.978149	NNMT	nicotinamide N-methyltransferase
8038785	0.000165385	6.20464e-06	4.84852	3.61723	0.306927	VSIG10L	V-set and immunoglobulin domain containing 10 like
7970793	0.000165385	6.20716e-06	4.84841	3.61684	1.14425	SLC46A3///SLC46A3	solute carrier family 46 member 3///solute carrier family 46 member 3
7914530	0.000166399	6.25021e-06	4.84663	3.61027	0.309932	BSDC1	BSD domain containing 1
7915444	0.000166617	6.26343e-06	-4.84608	3.60827	-0.409721	P3H1	prolyl 3-hydroxylase 1
7921987	0.000167238	6.29181e-06	4.84491	3.60397	0.429752	TMCO1	transmembrane and coiled-coil domains 1
7923792	0.00016737	6.30181e-06	-4.8445	3.60246	-0.326309	SLC45A3///SLC45A3	solute carrier family 45 member 3///solute carrier family 45 member 3
7956658	0.000167493	6.31151e-06	-4.84411	3.601	-0.545827	SLC16A7	solute carrier family 16 member 7
8089759	0.000167493	6.31651e-06	-4.8439	3.60025	-0.333776	TMEM39A	transmembrane protein 39A
7926259	0.000168306	6.35223e-06	-4.84244	3.59489	-0.43775	MCM10	minichromosome maintenance 10 replication initiation factor
7941621	0.000168603	6.36848e-06	-4.84178	3.59247	-0.409056	DPP3	dipeptidyl peptidase 3
8132070	0.000170198	6.43386e-06	-4.83914	3.58276	-0.511636	GARS	glycyl-tRNA synthetase
8142981	0.000170479	6.4496e-06	-4.83851	3.58044	-0.686763	PODXL	podocalyxin like
8161249	0.000170508	6.45586e-06	4.83826	3.57952	0.497974	SLC25A51	solute carrier family 25 member 51
8006433	0.000171409	6.4951e-06	-4.83669	3.57376	-1.78578	CCL2///CCL2	C-C motif chemokine ligand 2///C-C motif chemokine ligand 2
8136115	0.000171578	6.50668e-06	-4.83623	3.57207	-0.920858	STRIP2	striatin interacting protein 2
8065280	0.000172248	6.54729e-06	-4.83462	3.56616	-0.331361	RALGAPA2	Ral GTPase activating protein catalytic alpha subunit 2
8125328	0.000172248	6.55753e-06	4.83422	3.56468	0.473498	PPT2-EGFL8///AGPAT1	PPT2-EGFL8 readthrough (NMD candidate)///1-acylglycerol-3-phosphate O-acyltransferase 1
8178762	0.000172248	6.55753e-06	4.83422	3.56468	0.473498	PPT2-EGFL8///AGPAT1	PPT2-EGFL8 readthrough (NMD candidate)///1-acylglycerol-3-phosphate O-acyltransferase 1
8179958	0.000172248	6.55753e-06	4.83422	3.56468	0.473498	PPT2-EGFL8///AGPAT1	PPT2-EGFL8 readthrough (NMD candidate)///1-acylglycerol-3-phosphate O-acyltransferase 1
8040440	0.000172248	6.558e-06	-4.8342	3.56461	-0.50327	GEN1	GEN1, Holliday junction 5' flap endonuclease
7991917	0.000174286	6.64083e-06	4.83095	3.55269	0.357472	RAB40C	RAB40C, member RAS oncogene family
7896438	0.000174994	6.67762e-06	-4.82953	3.54744	-0.426196
8045860	0.000174994	6.67833e-06	-4.8295	3.54734	-0.385747	PKP4	plakophilin 4
8100109	0.000175106	6.68787e-06	4.82913	3.54598	1.1299	GABRA2	gamma-aminobutyric acid type A receptor alpha2 subunit
7900146	0.000176164	6.73357e-06	-4.82737	3.53952	-0.688818	ZC3H12A	zinc finger CCCH-type containing 12A
7980496	0.000176804	6.76477e-06	-4.82617	3.53512	-0.548207	CEP128	centrosomal protein 128
8045289	0.000176804	6.76865e-06	-4.82602	3.53458	-0.8962	RHOQ	ras homolog family member Q
7923426	0.00017733	6.79414e-06	-4.82505	3.53101	-0.606747	UBE2T	ubiquitin conjugating enzyme E2 T
8157516	0.000177969	6.82779e-06	4.82377	3.52632	0.48667	TRIM32	tripartite motif containing 32
8095688	0.000177969	6.8293e-06	-4.82371	3.52611	-0.966122	CXCL6	C-X-C motif chemokine ligand 6
8025601	0.000179663	6.89973e-06	-4.82105	3.51636	-1.46962	ICAM1	intercellular adhesion molecule 1
7994095	0.000179731	6.90775e-06	-4.82075	3.51526	-0.241193	UBFD1	ubiquitin family domain containing 1
7947425	0.000179877	6.91878e-06	-4.82034	3.51374	-0.924104	CD59	CD59 molecule
8003679	0.000180002	6.93592e-06	4.8197	3.51139	0.211493	RPA1	replication protein A1
7949344	0.000180002	6.93838e-06	4.81961	3.51106	2.09267	NAALADL1	N-acetylated alpha-linked acidic dipeptidase-like 1
8147573	0.000180002	6.94158e-06	4.81949	3.51062	1.3909	OSR2	odd-skipped related transciption factor 2
8121502	0.000180002	6.94523e-06	-4.81935	3.51012	-0.419828	GTF3C6	general transcription factor IIIC subunit 6
8175593	0.000180025	6.95198e-06	4.8191	3.5092	0.496058	IDS	iduronate 2-sulfatase
7940561	0.000180025	6.95696e-06	-4.81891	3.50852	-0.348194	FEN1	flap structure-specific endonuclease 1
8021768	0.000180194	6.96889e-06	4.81847	3.50689	0.582685	TSHZ1	teashirt zinc finger homeobox 1
8083272	0.000180969	7.0043e-06	-4.81716	3.50208	-0.402908	GYG1	glycogenin 1
8035297	0.000181768	7.04068e-06	-4.81582	3.49716	-0.813378	PLVAP	plasmalemma vesicle associated protein
7955464	0.00018229	7.06641e-06	4.81487	3.49369	0.219106	DAZAP2	DAZ associated protein 2
7915529	0.00018353	7.11997e-06	4.81291	3.48652	0.46536	HYI	hydroxypyruvate isomerase (putative)
8071119	0.000184102	7.14848e-06	4.81188	3.48273	0.313823	BCL2L13	BCL2 like 13
7895842	0.000184102	7.15326e-06	4.8117	3.48209	0.2733
8014025	0.00018464	7.17969e-06	4.81075	3.47859	2.57605	TMIGD1	transmembrane and immunoglobulin domain containing 1
8144505	0.000185024	7.20021e-06	4.81001	3.47588	0.447461	CLDN23	claudin 23
8091648	0.000186048	7.24565e-06	-4.80838	3.46991	-0.519528	SSR3	signal sequence receptor subunit 3
7894262	0.00018666	7.27508e-06	4.80733	3.46606	0.389018
8009164	0.00018667	7.2811e-06	4.80711	3.46527	0.230586	DCAF7	DDB1 and CUL4 associated factor 7
8068612	0.000186683	7.28723e-06	4.80689	3.46447	0.46176	WRB	tryptophan rich basic protein
8062326	0.00018702	7.306e-06	-4.80623	3.46203	-0.389637	TGIF2-C20orf24///C20orf24	TGIF2-C20orf24 readthrough///chromosome 20 open reading frame 24
7892829	0.000187338	7.32405e-06	-4.80559	3.45969	-0.379214
8157691	0.00018757	7.34409e-06	-4.80488	3.45709	-0.65384	SKA2	spindle and kinetochore associated complex subunit 2
7920422	0.00018757	7.3503e-06	-4.80466	3.45629	-0.362671	RAB13	RAB13, member RAS oncogene family
8117176	0.00018757	7.35285e-06	4.80457	3.45596	0.473555	LOC100505502///LOC646700///LOC392364	putative UPF0607 protein FLJ37424///UPF0607 protein ENSP00000381418-like pseudogene///nuclear pore associated protein 1 pseudogene
7923778	0.00018757	7.35568e-06	4.80447	3.45559	0.249383	ELK4	ELK4, ETS transcription factor
7897172	0.000188233	7.38733e-06	4.80335	3.45152	0.469112	TPRG1L	tumor protein p63 regulated 1-like
7907893	0.000188902	7.41927e-06	-4.80223	3.44742	-0.614177	MR1	major histocompatibility complex, class I-related
7981273	0.000189876	7.46326e-06	4.8007	3.44181	0.424165	CCDC85C	coiled-coil domain containing 85C
8067756	0.000191574	7.53575e-06	4.79819	3.43263	0.271426	UCKL1	uridine-cytidine kinase 1 like 1
8171587	0.000192836	7.59118e-06	4.79629	3.42567	0.40155	PHKA2	phosphorylase kinase regulatory subunit alpha 2
7985636	0.000192877	7.59859e-06	4.79604	3.42475	1.48753	SLC28A1	solute carrier family 28 member 1
8002020	0.000193568	7.63164e-06	4.79491	3.42063	0.575898	TPPP3	tubulin polymerization promoting protein family member 3
8104281	0.000193906	7.65081e-06	4.79426	3.41824	0.294981	SLC6A18	solute carrier family 6 member 18
8154227	0.000194416	7.67677e-06	-4.79338	3.41503	-0.807986
8118086	0.00019465	7.69891e-06	-4.79263	3.41229	-0.428291	TCF19	transcription factor 19
8177947	0.00019465	7.69891e-06	-4.79263	3.41229	-0.428291	TCF19	transcription factor 19
8012376	0.00019465	7.70798e-06	4.79232	3.41118	0.323503	VAMP2	vesicle associated membrane protein 2
8079311	0.00019465	7.70942e-06	-4.79228	3.411	-0.378942	LARS2	leucyl-tRNA synthetase 2, mitochondrial
8162313	0.000195752	7.75895e-06	-4.79061	3.40492	-0.573089	IARS	isoleucyl-tRNA synthetase
8045688	0.000197354	7.83352e-06	-4.78813	3.39584	-2.26423	TNFAIP6	TNF alpha induced protein 6
8104234	0.000197354	7.83434e-06	-4.7881	3.39574	-0.493739	TRIP13	thyroid hormone receptor interactor 13
7976243	0.000198127	7.87495e-06	-4.78676	3.39083	-0.323868	CPSF2	cleavage and polyadenylation specific factor 2
8090664	0.000198127	7.87693e-06	4.78669	3.39059	0.549366	ASTE1	asteroid homolog 1 (Drosophila)
7995838	0.000198234	7.88717e-06	4.78635	3.38936	1.12428	MT1X	metallothionein 1X
8114050	0.000198277	7.89484e-06	-4.7861	3.38844	-0.270072	SEPT8	septin 8
8166289	0.00020047	7.98819e-06	-4.78305	3.37728	-0.454658	CDKL5	cyclin dependent kinase like 5
7971644	0.000201306	8.02753e-06	4.78177	3.37261	0.373966	SPRYD7	SPRY domain containing 7
7901336	0.000201343	8.03508e-06	4.78152	3.37172	0.902542	STRADB	STE20-related kinase adaptor beta
7956826	0.0002014	8.04339e-06	-4.78126	3.37074	-0.43469	TBC1D30	TBC1 domain family member 30
7984540	0.000201769	8.06617e-06	-4.78052	3.36805	-0.602725	KIF23	kinesin family member 23
8002249	0.000201769	8.07027e-06	4.78039	3.36757	0.972571	SMPD3	sphingomyelin phosphodiesterase 3
7950641	0.000201792	8.08294e-06	-4.77998	3.36608	-0.840239	NDUFC2-KCTD14///KCTD14	NDUFC2-KCTD14 readthrough///potassium channel tetramerization domain containing 14
8144153	0.000201792	8.08396e-06	-4.77995	3.36596	-0.512122	NCAPG2	non-SMC condensin II complex subunit G2
8063444	0.000201792	8.08941e-06	-4.77977	3.36532	-0.926328	TSHZ2	teashirt zinc finger homeobox 2
8100328	0.00020347	8.16279e-06	-4.77742	3.35675	-0.274669	USP46	ubiquitin specific peptidase 46
7931097	0.00020461	8.21534e-06	-4.77575	3.35066	-0.558469	HTRA1	HtrA serine peptidase 1
8164008	0.00020461	8.22082e-06	4.77558	3.35003	0.463797	MIR600HG	MIR600 host gene
7944011	0.000205431	8.25998e-06	-4.77434	3.34552	-0.531554	REXO2	RNA exonuclease 2
8132515	0.000205677	8.28068e-06	-4.77369	3.34314	-0.473157	BLVRA	biliverdin reductase A
8036045	0.000205677	8.28227e-06	-4.77364	3.34296	-0.268746	ZNF792	zinc finger protein 792
8172280	0.000206228	8.31064e-06	-4.77275	3.33971	-0.86601	SLC9A7	solute carrier family 9 member A7
8008834	0.000206673	8.3348e-06	-4.772	3.33696	-0.266165	CLTC	clathrin heavy chain
8005865	0.000206974	8.35315e-06	4.77143	3.33487	0.272094	SARM1	sterile alpha and TIR motif containing 1
8144557	0.000207712	8.38919e-06	4.7703	3.33078	0.6117	MSRA	methionine sulfoxide reductase A
7986132	0.000207713	8.39548e-06	4.77011	3.33007	0.244477	MAN2A2	mannosidase alpha class 2A member 2
8026513	0.000211455	8.55308e-06	-4.76527	3.31242	-0.437281	TPM4	tropomyosin 4
8084219	0.000212055	8.58651e-06	4.76425	3.30872	0.663258	KLHL24	kelch like family member 24
8109149	0.000212055	8.59012e-06	4.76414	3.30832	0.357218	PCYOX1L	prenylcysteine oxidase 1 like
7999476	0.000212143	8.60053e-06	-4.76383	3.30717	-1.43962
8147132	0.000212143	8.60644e-06	-4.76365	3.30652	-2.32574	CA2	carbonic anhydrase 2
8038899	0.000212514	8.62788e-06	-4.763	3.30416	-1.31903	FPR1	formyl peptide receptor 1
8003467	0.000212924	8.6509e-06	4.76231	3.30163	0.368658	CHMP1A	charged multivesicular body protein 1A
7926728	0.000213046	8.66362e-06	4.76192	3.30023	0.245725	MYO3A	myosin IIIA
8051226	0.000213046	8.6687e-06	4.76177	3.29968	0.581009	TRMT61B	tRNA methyltransferase 61B
8116956	0.000213467	8.69224e-06	4.76106	3.2971	0.267293	SIRT5	sirtuin 5
7901993	0.000214296	8.73246e-06	-4.75986	3.29272	-0.565111	CACHD1	cache domain containing 1
8180319	0.000214471	8.74602e-06	-4.75946	3.29125	-0.465708	TGIF1	TGFB induced factor homeobox 1
7947147	0.00021464	8.75938e-06	4.75906	3.2898	0.369036	SVIP	small VCP interacting protein
8120880	0.000215367	8.79551e-06	-4.75799	3.2859	-0.340196	TPBG	trophoblast glycoprotein
7950906	0.000216013	8.83022e-06	-4.75696	3.28216	-0.667841	CTSC	cathepsin C
7919326	0.000216013	8.83488e-06	-4.75682	3.28166	-0.365113	ACP6	acid phosphatase 6, lysophosphatidic
8022747	0.000216607	8.8657e-06	4.75591	3.27835	0.765074	B4GALT6	beta-1,4-galactosyltransferase 6
7895419	0.000216744	8.87783e-06	-4.75556	3.27706	-0.372807
8144267	0.000217192	8.90269e-06	4.75483	3.2744	0.282059	CLN8	ceroid-lipofuscinosis, neuronal 8
7897824	0.000217352	8.91649e-06	4.75442	3.27293	0.474387	MFN2	mitofusin 2
7976128	0.000217352	8.92232e-06	-4.75425	3.27231	-0.410036	TTC8	tetratricopeptide repeat domain 8
7895252	0.000218962	8.99499e-06	-4.75214	3.26461	-0.549863
7951826	0.000219106	9.00752e-06	4.75178	3.26329	0.204712	BUD13	BUD13 homolog
7927267	0.000219435	9.02764e-06	4.75119	3.26118	0.525863	FAM35DP///FAM35BP///FAM35A	family with sequence similarity 35, member A pseudogene///family with sequence similarity 35, member A pseudogene///family with sequence similarity 35 member A
7970513	0.000219977	9.05656e-06	-4.75036	3.25814	-0.645013	SKA3	spindle and kinetochore associated complex subunit 3
7966690	0.000220084	9.0676e-06	4.75004	3.25699	0.844611	TBX3	T-box 3
7983206	0.000220216	9.07966e-06	4.7497	3.25573	0.364722	TUBGCP4	tubulin gamma complex associated protein 4
7896569	0.000221306	9.13125e-06	-4.74822	3.25035	-0.660267
8149907	0.000222287	9.17841e-06	4.74687	3.24546	0.184058	TRIM35	tripartite motif containing 35
7934114	0.000223696	9.24629e-06	4.74495	3.23847	0.228636	TYSND1	trypsin domain containing 1
7898693	0.000223696	9.25002e-06	-4.74485	3.23809	-1.03283	ALPL	alkaline phosphatase, liver/bone/kidney
8138581	0.00022447	9.2888e-06	-4.74375	3.23412	-0.270667	TRA2A	transformer 2 alpha homolog
8068593	0.000225918	9.35549e-06	-4.74189	3.22733	-0.439812	ETS2	ETS proto-oncogene 2, transcription factor
7949454	0.000226683	9.39401e-06	4.74081	3.22343	0.292884	MAP3K11	mitogen-activated protein kinase kinase kinase 11
7981726	0.00022683	9.4069e-06	-4.74046	3.22213	-0.97305
8074577	0.000228828	9.49663e-06	4.73798	3.21312	0.268691	PI4KAP1///PI4KAP2///PI4KA	phosphatidylinositol 4-kinase alpha pseudogene 1///phosphatidylinositol 4-kinase alpha pseudogene 2///phosphatidylinositol 4-kinase alpha
7896142	0.000230256	9.56619e-06	-4.73607	3.2062	-0.262717
8105267	0.000230256	9.56977e-06	-4.73597	3.20584	-0.87849	ITGA2	integrin subunit alpha 2
7984330	0.000231576	9.63159e-06	-4.73429	3.19974	-0.540718	ZWILCH	zwilch kinetochore protein
7921690	0.000231692	9.64337e-06	-4.73397	3.19858	-1.71387	ITLN1	intelectin 1
8020037	0.000231718	9.65145e-06	-4.73375	3.19778	-0.334715	MTCL1	microtubule crosslinking factor 1
7997533	0.0002356	9.8202e-06	4.72922	3.18134	0.507975	OSGIN1	oxidative stress induced growth inhibitor 1
7928189	0.000235607	9.82829e-06	4.72901	3.18056	0.511459	UNC5B	unc-5 netrin receptor B
7971565	0.000235607	9.83469e-06	-4.72884	3.17994	-0.60108	LPAR6	lysophosphatidic acid receptor 6
8049435	0.000236008	9.8585e-06	-4.72821	3.17764	-0.422641	SH3BP4	SH3 domain binding protein 4
8031908	0.000236465	9.88471e-06	4.72751	3.17513	0.269064	ZSCAN22	zinc finger and SCAN domain containing 22
8053330	0.000237766	9.94624e-06	-4.72589	3.16924	-2.40334	REG1B	regenerating family member 1 beta
8071658	0.000237988	9.96466e-06	-4.72541	3.16748	-1.562
8005064	0.000237988	9.96983e-06	-4.72527	3.16699	-0.65485	ARHGAP44	Rho GTPase activating protein 44
7917182	0.000238363	9.99475e-06	-4.72462	3.16462	-1.44854	ADGRL4	adhesion G protein-coupled receptor L4
8036389	0.000238363	9.99989e-06	4.72448	3.16414	0.450244	ZNF585B	zinc finger protein 585B
8162254	0.000238766	1.0024e-05	4.72385	3.16186	0.693908	DIRAS2	DIRAS family GTPase 2
7986293	0.000238897	1.0038e-05	-4.72349	3.16053	-0.417749	MCTP2	multiple C2 and transmembrane domain containing 2
8108080	0.000238897	1.00439e-05	4.72334	3.15998	0.391724	JADE2	jade family PHD finger 2
8082408	0.000239096	1.00594e-05	-4.72293	3.15851	-0.321846	SEC61A1	Sec61 translocon alpha 1 subunit
8151032	0.000239212	1.00715e-05	-4.72262	3.15737	-0.76268	GGH	gamma-glutamyl hydrolase
8107133	0.00023962	1.00959e-05	-4.72199	3.15508	-0.558518	PAM	peptidylglycine alpha-amidating monooxygenase
7981249	0.000240382	1.01353e-05	4.72096	3.15138	0.260956	SETD3	SET domain containing 3
7902850	0.000240382	1.01424e-05	-4.72078	3.15071	-0.405718	GBP6	guanylate binding protein family member 6
8111864	0.00024061	1.01593e-05	4.72035	3.14914	0.51727	C6	complement component 6
8078091	0.00024072	1.01712e-05	4.72004	3.14803	0.255888	NR2C2	nuclear receptor subfamily 2 group C member 2
8085999	0.000242672	1.02609e-05	-4.71774	3.13969	-0.539025	CMTM6	CKLF like MARVEL transmembrane domain containing 6
8074934	0.00024279	1.02732e-05	4.71743	3.13856	0.604412	VPREB3	pre-B lymphocyte 3
8045835	0.000243436	1.03079e-05	-4.71655	3.13536	-0.778163	GALNT5///GALNT5	polypeptide N-acetylgalactosaminyltransferase 5///polypeptide N-acetylgalactosaminyltransferase 5
7895784	0.000243779	1.03352e-05	-4.71585	3.13285	-0.415617
8125204	0.000243779	1.03517e-05	4.71544	3.13134	0.257204	NELFE	negative elongation factor complex member E
8178686	0.000243779	1.03517e-05	4.71544	3.13134	0.257204	NELFE	negative elongation factor complex member E
8179913	0.000243779	1.03517e-05	4.71544	3.13134	0.257204	NELFE	negative elongation factor complex member E
8149097	0.000243873	1.03701e-05	4.71497	3.12966	0.501915	DEFB1	defensin beta 1
8054702	0.000243873	1.03704e-05	-4.71496	3.12963	-0.548458	CKAP2L	cytoskeleton associated protein 2 like
8096176	0.000246067	1.04711e-05	-4.71244	3.12046	-1.02219	PTPN13	protein tyrosine phosphatase, non-receptor type 13
7922823	0.000246224	1.04852e-05	-4.71208	3.11919	-0.391679	EDEM3	ER degradation enhancing alpha-mannosidase like protein 3
7931204	0.000246876	1.05204e-05	4.71121	3.11601	0.491531	LHPP	phospholysine phosphohistidine inorganic pyrophosphate phosphatase
7959205	0.000248087	1.05794e-05	-4.70974	3.1107	-0.440164	MLEC	malectin
8074388	0.000248394	1.06067e-05	4.70906	3.10826	0.623158	SLC25A1	solute carrier family 25 member 1
8039212	0.000248394	1.06075e-05	-4.70905	3.10819	-1.02997	LILRB2	leukocyte immunoglobulin like receptor B2
7984016	0.000248773	1.06311e-05	-4.70846	3.10608	-0.314186	C2CD4A	C2 calcium dependent domain containing 4A
7985044	0.000249171	1.06617e-05	-4.70771	3.10335	-0.543147	UBE2Q2	ubiquitin conjugating enzyme E2 Q2
8161774	0.000249171	1.06631e-05	4.70768	3.10323	1.5141	TRPM6	transient receptor potential cation channel subfamily M member 6
8085797	0.000249241	1.06736e-05	4.70742	3.1023	0.636544	THRB	thyroid hormone receptor beta
8012856	0.000250346	1.07285e-05	-4.70608	3.09744	-0.23483	ELAC2	elaC ribonuclease Z 2
8081667	0.000250405	1.07385e-05	4.70583	3.09655	0.470231	SLC35A5	solute carrier family 35 member A5
8132031	0.000250538	1.07518e-05	4.70551	3.09538	0.870517	PRR15	proline rich 15
7936884	0.000250644	1.0769e-05	4.70509	3.09385	0.349119	FAM53B	family with sequence similarity 53 member B
7894926	0.000250644	1.07714e-05	-4.70503	3.09365	-0.410138
7902553	0.000250974	1.07931e-05	-4.7045	3.09174	-0.929381	IFI44	interferon induced protein 44
7943530	0.000250983	1.08103e-05	4.70408	3.09023	0.966696	GRIA4	glutamate ionotropic receptor AMPA type subunit 4
8035304	0.000250983	1.08132e-05	-4.70401	3.08998	-1.03921	BST2	bone marrow stromal cell antigen 2
7928882	0.000250983	1.08162e-05	4.70394	3.08971	1.14859	ADIRF	adipogenesis regulatory factor
7945101	0.000251638	1.0852e-05	-4.70308	3.08658	-0.305133	DCPS	decapping enzyme, scavenger
8151711	0.00025211	1.08799e-05	-4.7024	3.08414	-0.66522	NBN	nibrin
7935027	0.000252897	1.09246e-05	-4.70133	3.08026	-0.32211	IDE	insulin degrading enzyme
8119169	0.000252897	1.09291e-05	4.70122	3.07987	0.53522	TBC1D22B	TBC1 domain family member 22B
7956878	0.000253634	1.09685e-05	-4.70028	3.07645	-1.44142	IRAK3	interleukin 1 receptor associated kinase 3
8173444	0.000255495	1.1061e-05	4.69807	3.06848	0.540367	IL2RG	interleukin 2 receptor subunit gamma
7897728	0.000255495	1.10644e-05	-4.69799	3.0682	-0.388049	FBXO6	F-box protein 6
7923503	0.00025564	1.10783e-05	4.69766	3.067	0.295481	ADIPOR1	adiponectin receptor 1
7917728	0.00025606	1.11043e-05	-4.69705	3.06479	-0.525227	FAM69A	family with sequence similarity 69 member A
7895359	0.000256234	1.11255e-05	4.69655	3.06298	0.765026
7932881	0.000256234	1.11308e-05	4.69642	3.06252	0.480205	LOC100505502///LOC646700///LOC392364	putative UPF0607 protein FLJ37424///UPF0607 protein ENSP00000381418-like pseudogene///nuclear pore associated protein 1 pseudogene
7911993	0.000256234	1.11373e-05	4.69627	3.06197	0.302888	ICMT	isoprenylcysteine carboxyl methyltransferase
7943867	0.000256234	1.11426e-05	4.69615	3.06152	0.388341	BCO2	beta-carotene oxygenase 2
8159415	0.000256436	1.11591e-05	4.69576	3.06012	0.237184	RABL6	RAB, member RAS oncogene family-like 6
8032157	0.000256565	1.11725e-05	-4.69545	3.05898	-0.462892	SBNO2	strawberry notch homolog 2
8037374	0.000258078	1.12461e-05	-4.69372	3.05275	-1.29903	PLAUR	plasminogen activator, urokinase receptor
8149475	0.000258228	1.12604e-05	4.69339	3.05155	0.28928	CNOT7	CCR4-NOT transcription complex subunit 7
8076355	0.000258858	1.12956e-05	4.69257	3.04858	0.629158	PMM1	phosphomannomutase 1
7913990	0.00025896	1.13079e-05	4.69228	3.04756	0.246405	GPATCH3	G-patch domain containing 3
7984155	0.000260733	1.13931e-05	4.69031	3.04044	0.188881	SNX1	sorting nexin 1
7895221	0.000261022	1.14173e-05	-4.68976	3.03843	-0.334809
7901385	0.000261022	1.14215e-05	4.68966	3.03808	0.300577	OSBPL9	oxysterol binding protein like 9
8065444	0.000261505	1.14505e-05	4.689	3.03567	0.597932	ACSS1	acyl-CoA synthetase short-chain family member 1
7999253	0.000262073	1.14832e-05	4.68825	3.03297	0.381037	PPL	periplakin
7955425	0.000262372	1.15042e-05	4.68777	3.03124	0.24559	ATF1	activating transcription factor 1
8064175	0.000266046	1.16733e-05	4.68394	3.0174	0.241867	SLC2A4RG	SLC2A4 regulator
7980958	0.000266635	1.17072e-05	4.68318	3.01465	0.588181	LGMN	legumain
8100202	0.00026667	1.17167e-05	4.68296	3.01388	1.05064	CNGA1	cyclic nucleotide gated channel alpha 1
7966368	0.000267007	1.17396e-05	4.68245	3.01204	0.358731	PPP1CC	protein phosphatase 1 catalytic subunit gamma
8053388	0.000267217	1.17639e-05	4.68191	3.01008	0.309264	TGOLN2	trans-golgi network protein 2
7944769	0.000267217	1.17649e-05	4.68188	3.00999	0.864868	GRAMD1B	GRAM domain containing 1B
8113403	0.000268112	1.18123e-05	4.68083	3.00618	0.389799	GIN1	gypsy retrotransposon integrase 1
7950990	0.000268471	1.18362e-05	-4.6803	3.00426	-0.615999	SLC36A4	solute carrier family 36 member 4
8034448	0.00026973	1.18998e-05	4.67889	2.99918	0.232343	WDR83OS	WD repeat domain 83 opposite strand
8035639	0.000270607	1.19467e-05	4.67786	2.99546	0.847439	HAPLN4	hyaluronan and proteoglycan link protein 4
8043446	0.000272012	1.20169e-05	-4.67632	2.9899	-1.53909
7962427	0.000272406	1.20425e-05	-4.67576	2.98788	-0.393177	PUS7L	pseudouridylate synthase 7 like
8150978	0.000274064	1.2124e-05	-4.67398	2.98149	-0.536792	CA8	carbonic anhydrase 8
8152111	0.000276111	1.22229e-05	4.67185	2.97379	0.358427	ZNF706	zinc finger protein 706
7913896	0.000276652	1.22551e-05	4.67115	2.97129	0.352867	SLC30A2	solute carrier family 30 member 2
8003814	0.000276888	1.22739e-05	4.67075	2.96984	1.64189	ASPA	aspartoacylase
8020110	0.000277062	1.229e-05	-4.67041	2.9686	-1.40012	RAB31	RAB31, member RAS oncogene family
8026926	0.000277114	1.23075e-05	4.67003	2.96725	0.242699	MAST3	microtubule associated serine/threonine kinase 3
7901229	0.000277114	1.23089e-05	4.67	2.96714	0.53935	FAAH	fatty acid amide hydrolase
8007290	0.000277222	1.23221e-05	4.66972	2.96613	0.294749	MLX	MLX, MAX dimerization protein
8135089	0.000277519	1.23436e-05	4.66926	2.96447	0.251865	ZNHIT1	zinc finger HIT-type containing 1
8113130	0.000279128	1.24236e-05	-4.66756	2.95835	-1.04573	MCTP1	multiple C2 and transmembrane domain containing 1
8010499	0.000279312	1.24402e-05	4.66721	2.95709	0.247377	ENDOV	endonuclease V
8068375	0.000279597	1.24666e-05	4.66665	2.95507	0.235063	SMIM11A	small integral membrane protein 11A
7915404	0.000279597	1.24765e-05	4.66645	2.95433	1.72736	GUCA2A	guanylate cyclase activator 2A
7933509	0.000279597	1.24781e-05	4.66641	2.9542	0.311702	PGBD3///ERCC6	piggyBac transposable element derived 3///ERCC excision repair 6, chromatin remodeling factor
7944667	0.000279637	1.24883e-05	4.6662	2.95343	0.615036	SORL1	sortilin related receptor 1
8062190	0.000281113	1.25627e-05	-4.66464	2.9478	-0.344048	SPAG4	sperm associated antigen 4
7902127	0.000282644	1.26396e-05	-4.66303	2.94201	-0.643981	SGIP1	SH3 domain GRB2 like endophilin interacting protein 1
8058905	0.000282988	1.26635e-05	-4.66253	2.94022	-1.59881	CXCR1	C-X-C motif chemokine receptor 1
8180318	0.00028349	1.26993e-05	-4.66179	2.93755	-0.494408	TGIF1	TGFB induced factor homeobox 1
8059071	0.00028349	1.2703e-05	4.66171	2.93727	0.524116	NHEJ1	non-homologous end joining factor 1
8057821	0.000283624	1.27217e-05	4.66132	2.93588	0.489784	DNAH7	dynein axonemal heavy chain 7
8040419	0.000283624	1.2726e-05	-4.66123	2.93555	-0.368027	MYCN	v-myc avian myelocytomatosis viral oncogene neuroblastoma derived homolog
8057004	0.000286443	1.28611e-05	-4.65845	2.92555	-0.658722	PDE11A	phosphodiesterase 11A
7916616	0.000286812	1.28864e-05	4.65794	2.92369	1.47133	CYP2J2	cytochrome P450 family 2 subfamily J member 2
7952249	0.000287933	1.29454e-05	4.65674	2.91936	1.16458	USP2	ubiquitin specific peptidase 2
8153762	0.000289571	1.30304e-05	4.65501	2.91315	1.05584	SLC39A4	solute carrier family 39 member 4
7988426	0.000289571	1.30364e-05	4.65489	2.91271	1.00813	SLC30A4	solute carrier family 30 member 4
7976496	0.000289758	1.30536e-05	-4.65454	2.91147	-1.8183	SERPINA3	serpin family A member 3
7933723	0.000290008	1.30736e-05	4.65414	2.91002	0.519199	IPMK	inositol polyphosphate multikinase
8066609	0.000292948	1.32149e-05	4.65131	2.89983	0.432615	SPATA25	spermatogenesis associated 25
8123562	0.000293454	1.32487e-05	-4.65063	2.89741	-0.564437	GMDS	GDP-mannose 4,6-dehydratase
7993019	0.000293454	1.32594e-05	4.65042	2.89664	0.24894	NUDT16L1	nudix hydrolase 16 like 1
8163063	0.000293454	1.32642e-05	-4.65033	2.8963	-0.525819	CTNNAL1	catenin alpha like 1
7983890	0.00029386	1.32947e-05	4.64972	2.89412	0.641298	MYZAP///GCOM1	myocardial zonula adherens protein///GRINL1A complex locus 1
8091243	0.00029386	1.33002e-05	4.64961	2.89373	0.254753	PCOLCE2	procollagen C-endopeptidase enhancer 2
8170704	0.000298492	1.35188e-05	4.64531	2.87828	0.735217	ABCD1	ATP binding cassette subfamily D member 1
8047419	0.00030022	1.36062e-05	-4.64362	2.87218	-0.334142	CASP8	caspase 8
8168424	0.000300541	1.36297e-05	-4.64316	2.87054	-0.572702	SLC16A2	solute carrier family 16 member 2
7995222	0.00030108	1.36632e-05	4.64251	2.86822	0.290602	SLC5A2	solute carrier family 5 member 2
7967091	0.000301611	1.36964e-05	4.64187	2.86592	0.296184	SPPL3///SPPL3	signal peptide peptidase like 3///signal peptide peptidase like 3
8094679	0.000303432	1.37882e-05	4.64011	2.85959	0.31978	KLB	klotho beta
8096463	0.000303894	1.38236e-05	-4.63943	2.85716	-0.38937	SMARCAD1	SWI/SNF-related, matrix-associated actin-dependent regulator of chromatin, subfamily a, containing DEAD/H box 1
7985166	0.000303894	1.38275e-05	4.63936	2.85689	0.305966	IREB2	iron responsive element binding protein 2
8156290	0.000304533	1.38657e-05	-4.63863	2.85427	-0.66078	CKS2	CDC28 protein kinase regulatory subunit 2
8030931	0.000304992	1.38958e-05	4.63806	2.85222	0.486173	ZNF528	zinc finger protein 528
7992656	0.000305665	1.39356e-05	4.6373	2.84951	0.28548	AMDHD2	amidohydrolase domain containing 2
8140782	0.000306213	1.39712e-05	4.63663	2.84709	1.62116	ABCB1	ATP binding cassette subfamily B member 1
8071642	0.000306213	1.39791e-05	-4.63648	2.84656	-1.14931
7900597	0.000306397	1.39967e-05	4.63615	2.84537	0.220369	C1orf50	chromosome 1 open reading frame 50
7940824	0.000308115	1.40919e-05	4.63436	2.83895	0.375248	NAA40	N(alpha)-acetyltransferase 40, NatD catalytic subunit
8090823	0.000308115	1.40937e-05	-4.63433	2.83883	-0.484342	SLCO2A1	solute carrier organic anion transporter family member 2A1
8000890	0.00031058	1.42158e-05	4.63205	2.83065	0.47052	SEPHS2	selenophosphate synthetase 2
7984289	0.00031058	1.42251e-05	-4.63188	2.83003	-0.348123	RAB11A	RAB11A, member RAS oncogene family
7922976	0.00031412	1.44003e-05	-4.62865	2.81844	-2.22168	PTGS2	prostaglandin-endoperoxide synthase 2
8008922	0.00031412	1.44061e-05	4.62854	2.81805	0.228278	PPM1D	protein phosphatase, Mg2+/Mn2+ dependent 1D
8165538	0.000314858	1.44495e-05	4.62774	2.81521	0.690193	ENTPD8	ectonucleoside triphosphate diphosphohydrolase 8
8041447	0.000316555	1.45369e-05	-4.62615	2.8095	-0.364151	CRIM1	cysteine rich transmembrane BMP regulator 1
7966259	0.000317835	1.46052e-05	4.62491	2.80505	0.462542	GLTP	glycolipid transfer protein
7945742	0.000320251	1.47312e-05	4.62264	2.79692	0.296078	TRPM5	transient receptor potential cation channel subfamily M member 5
8088054	0.000320251	1.47355e-05	-4.62257	2.79664	-0.341908	TMEM110-MUSTN1///TMEM110	TMEM110-MUSTN1 readthrough///transmembrane protein 110
7965040	0.000320268	1.47459e-05	-4.62238	2.79597	-0.936945	PHLDA1	pleckstrin homology like domain family A member 1
8100977	0.000320809	1.47853e-05	-4.62167	2.79344	-1.52027	CXCL5	C-X-C motif chemokine ligand 5
7967810	0.000320809	1.4793e-05	-4.62153	2.79295	-0.199886	GOLGA3	golgin A3
8084929	0.000320809	1.47997e-05	4.62142	2.79252	1.40681	SLC51A	solute carrier family 51 alpha subunit
8133860	0.000320922	1.48146e-05	-4.62115	2.79157	-0.747762	GNAI1	G protein subunit alpha i1
8134452	0.000320927	1.48245e-05	-4.62097	2.79093	-0.309262	BHLHA15	basic helix-loop-helix family member a15
8127854	0.000321588	1.48647e-05	-4.62026	2.78837	-0.843559	ME1	malic enzyme 1
7916541	0.000321838	1.48859e-05	4.61988	2.78702	1.26179	DAB1	DAB1, reelin adaptor protein
8121578	0.000322203	1.4921e-05	4.61926	2.78479	0.465841	NT5DC1	5'-nucleotidase domain containing 1
8152506	0.000322203	1.49222e-05	-4.61924	2.78471	-0.484047	SAMD12	sterile alpha motif domain containing 12
8161558	0.000323892	1.50102e-05	4.61768	2.77915	0.667422	LOC102724507///LOC100509620///AQP7P1///AQP7	uncharacterized LOC102724507///putative aquaporin-7-like protein 3///aquaporin 7 pseudogene 1///aquaporin 7
7894153	0.000328871	1.52508e-05	-4.61348	2.76408	-0.68194
8090662	0.000330564	1.53393e-05	4.61195	2.7586	0.350454
8091402	0.000330687	1.53549e-05	-4.61168	2.75764	-0.87301	TM4SF18	transmembrane 4 L six family member 18
8016215	0.000330752	1.53678e-05	4.61145	2.75684	0.310435	ARHGAP27	Rho GTPase activating protein 27
7999079	0.00033245	1.54585e-05	4.6099	2.75127	0.703914	ADCY9	adenylate cyclase 9
7989132	0.00033245	1.54684e-05	-4.60973	2.75066	-0.372236	RFX7	regulatory factor X7
7992670	0.00033245	1.54767e-05	4.60958	2.75015	0.276244	PDPK1	3-phosphoinositide dependent protein kinase 1
8129937	0.000332876	1.55066e-05	4.60907	2.74833	0.449277	CITED2	Cbp/p300 interacting transactivator with Glu/Asp rich carboxy-terminal domain 2
8105229	0.000332972	1.55211e-05	-4.60883	2.74744	-0.328155	PELO///ITGA1	pelota homolog (Drosophila)///integrin subunit alpha 1
8054611	0.000333051	1.55379e-05	-4.60854	2.74642	-1.05092	MIR4435-2HG///LINC00152	MIR4435-2 host gene///long intergenic non-protein coding RNA 152
7895935	0.000333051	1.55448e-05	-4.60842	2.746	-0.874606
7969626	0.000333394	1.55708e-05	-4.60798	2.74441	-0.459472	GPR180	G protein-coupled receptor 180
7929831	0.000335254	1.56678e-05	4.60634	2.73853	0.324465	HIF1AN	hypoxia inducible factor 1 alpha subunit inhibitor
7926096	0.000335628	1.57109e-05	4.60561	2.73593	0.208076	TAF3	TATA-box binding protein associated factor 3
8079746	0.000335628	1.57148e-05	4.60554	2.7357	0.298297	TCTA	T-cell leukemia translocation altered
7894704	0.000335628	1.57155e-05	4.60553	2.73565	0.242794
8045972	0.00033615	1.57501e-05	4.60495	2.73357	0.255884
8154779	0.00033653	1.57877e-05	-4.60432	2.73131	-1.43185	SPINK4	serine peptidase inhibitor, Kazal type 4
7893002	0.00033653	1.57881e-05	-4.60431	2.73129	-0.352386
8100231	0.000336663	1.58045e-05	4.60404	2.73031	0.288012	TEC	tec protein tyrosine kinase
8047443	0.000336724	1.58175e-05	4.60382	2.72953	0.857399	STRADB	STE20-related kinase adaptor beta
7972902	0.000337583	1.58719e-05	4.60291	2.72628	0.329695	ADPRHL1	ADP-ribosylhydrolase like 1
8165947	0.000337583	1.58781e-05	4.6028	2.7259	0.417559	WWC3	WWC family member 3
7991224	0.000338212	1.59179e-05	-4.60214	2.72354	-0.943362	HAPLN3	hyaluronan and proteoglycan link protein 3
8059222	0.000338286	1.59316e-05	4.60191	2.72272	0.394716	DNPEP	aspartyl aminopeptidase
8070102	0.000339323	1.59906e-05	-4.60094	2.71922	-0.2991	GART	phosphoribosylglycinamide formyltransferase, phosphoribosylglycinamide synthetase, phosphoribosylaminoimidazole synthetase
7996185	0.000339484	1.60084e-05	4.60064	2.71817	0.621928	MMP15	matrix metallopeptidase 15
7893808	0.000340722	1.6077e-05	4.59951	2.71412	0.179921
8129763	0.000346283	1.63498e-05	-4.59505	2.69818	-0.436422	MTFR2	mitochondrial fission regulator 2
7990151	0.000349171	1.65067e-05	-4.59252	2.68914	-0.482028	PKM	pyruvate kinase, muscle
7986675	0.000349171	1.65259e-05	4.59221	2.68804	0.357696	NIPA1	non imprinted in Prader-Willi/Angelman syndrome 1
7979473	0.000349171	1.65278e-05	4.59218	2.68793	0.862605	DHRS7	dehydrogenase/reductase 7
8061471	0.000349171	1.65297e-05	-4.59215	2.68782	-0.623933	GINS1	GINS complex subunit 1
8094476	0.000349171	1.65387e-05	-4.592	2.68731	-0.52231	TBC1D19	TBC1 domain family member 19
8097920	0.000349233	1.65521e-05	4.59179	2.68654	1.56946	LRAT	lecithin retinol acyltransferase (phosphatidylcholine--retinol O-acyltransferase)
8048227	0.000349854	1.65962e-05	-4.59108	2.68402	-1.36685	CXCR2	C-X-C motif chemokine receptor 2
7915902	0.000349854	1.66026e-05	4.59098	2.68365	0.468174	CYP4A11	cytochrome P450 family 4 subfamily A member 11
7966135	0.000350003	1.66202e-05	-4.5907	2.68265	-0.497257	CORO1C	coronin 1C
7981538	0.000350166	1.66385e-05	4.59041	2.68161	0.363182	JAG2	jagged 2
7986323	0.000350959	1.66867e-05	4.58964	2.67887	0.348132	LOC440311///GLTSCR2	glioma tumor suppressor candidate region gene 2 pseudogene///glioma tumor suppressor candidate region gene 2
8159627	0.000352736	1.67818e-05	4.58813	2.67349	0.759169	SLC34A3	solute carrier family 34 member 3
7945071	0.000352795	1.67952e-05	-4.58792	2.67273	-0.407192	FOXRED1	FAD dependent oxidoreductase domain containing 1
8148317	0.00035504	1.69127e-05	-4.58607	2.66613	-0.59846	MYC	v-myc avian myelocytomatosis viral oncogene homolog
8117987	0.000355654	1.69527e-05	4.58544	2.6639	0.467216	C6orf136	chromosome 6 open reading frame 136
7992219	0.000357529	1.70556e-05	4.58384	2.65817	0.249111	BAIAP3	BAI1 associated protein 3
7994109	0.000357529	1.70636e-05	-4.58371	2.65772	-0.659745	PLK1	polo like kinase 1
8043157	0.000358165	1.71047e-05	4.58307	2.65545	0.253716	SH2D6	SH2 domain containing 6
8085660	0.000360086	1.7218e-05	4.58132	2.6492	0.497748	DPH3	diphthamide biosynthesis 3
8066590	0.000360086	1.72181e-05	4.58132	2.64919	0.329958	TNNC2	troponin C2, fast skeletal type
8071597	0.000360116	1.72393e-05	-4.58099	2.64803	-0.807832
7921133	0.000360116	1.72412e-05	4.58096	2.64792	0.297302	HDGF	hepatoma-derived growth factor
7898585	0.000360924	1.72907e-05	4.5802	2.64521	0.291515	MINOS1-NBL1///NBL1	MINOS1-NBL1 readthrough///neuroblastoma 1, DAN family BMP antagonist
8108301	0.00036125	1.73172e-05	-4.5798	2.64376	-0.715715	KIF20A	kinesin family member 20A
8172119	0.000361941	1.73612e-05	4.57912	2.64135	0.330076	MED14	mediator complex subunit 14
7940046	0.000362364	1.73924e-05	4.57865	2.63965	0.238144	CLP1	cleavage and polyadenylation factor I subunit 1
8124262	0.000363887	1.74779e-05	4.57734	2.63501	0.913834	TDP2	tyrosyl-DNA phosphodiesterase 2
7943690	0.000363887	1.74874e-05	-4.5772	2.6345	-0.455086	DDX10	DEAD-box helicase 10
7899774	0.000365462	1.75748e-05	-4.57587	2.62978	-0.415321	HDAC1	histone deacetylase 1
7992594	0.000365462	1.75851e-05	-4.57572	2.62923	-0.352101	CCNF	cyclin F
8001529	0.000365528	1.75992e-05	4.57551	2.62846	0.551374
7969916	0.00036641	1.76528e-05	-4.5747	2.62559	-0.322134	BIVM-ERCC5///BIVM	BIVM-ERCC5 readthrough///basic, immunoglobulin-like variable motif containing
8058203	0.00036651	1.76686e-05	4.57446	2.62474	0.402034	ALS2CR12	amyotrophic lateral sclerosis 2 chromosome region candidate 12
8151824	0.000368605	1.77807e-05	-4.57278	2.61876	-0.434643	RAD54B	RAD54 homolog B (S. cerevisiae)
8066074	0.000369873	1.78584e-05	-4.57162	2.61463	-0.375016	DSN1	DSN1 homolog, MIS12 kinetochore complex component
8143417	0.000369873	1.7864e-05	4.57154	2.61433	0.268933	KIAA1549///BRAF///BRAF	KIAA1549///B-Raf proto-oncogene, serine/threonine kinase///B-Raf proto-oncogene, serine/threonine kinase
8057887	0.000370781	1.79191e-05	4.57072	2.61142	0.562086	STK17B	serine/threonine kinase 17b
7940486	0.000371064	1.79466e-05	4.57031	2.60996	0.201902	SDHAF2	succinate dehydrogenase complex assembly factor 2
7908488	0.000371064	1.79551e-05	-4.57019	2.60952	-0.706504	CFHR1	complement factor H related 1
7968484	0.000371689	1.79965e-05	-4.56957	2.60734	-0.525888	BRCA2	BRCA2, DNA repair associated
8086540	0.000371691	1.80077e-05	4.56941	2.60674	1.04208	SLC6A20	solute carrier family 6 member 20
8053187	0.00037176	1.80223e-05	4.56919	2.60598	0.220832	PCGF1	polycomb group ring finger 1
8019308	0.000376141	1.8246e-05	4.56591	2.5943	0.224031	MAFG	MAF bZIP transcription factor G
7932311	0.000378493	1.83715e-05	-4.56409	2.58782	-0.541581	RSU1	Ras suppressor protein 1
7907249	0.000379814	1.8447e-05	-4.563	2.58393	-0.7179	FMO3	flavin containing monooxygenase 3
8020090	0.000380273	1.84807e-05	-4.56251	2.5822	-0.750782	TWSG1	twisted gastrulation BMP signaling modulator 1
8121349	0.000380428	1.84997e-05	4.56224	2.58123	0.365202	LACE1	lactation elevated 1
8114618	0.000382102	1.85926e-05	4.56091	2.57649	0.364248	NDUFA2	NADH:ubiquinone oxidoreductase subunit A2
8004940	0.00038273	1.86346e-05	4.56031	2.57435	0.447146	ADPRM	ADP-ribose/CDP-alcohol diphosphatase, manganese dependent
8155110	0.00038644	1.88269e-05	4.55757	2.56464	0.262382	RGP1	RGP1 homolog, RAB6A GEF complex partner 1
7896706	0.000386909	1.88665e-05	-4.55702	2.56265	-1.19051
7986394	0.000386909	1.8873e-05	4.55692	2.56232	0.594306	LRRC28	leucine rich repeat containing 28
7916316	0.000389881	1.90359e-05	-4.55464	2.55419	-0.570976	NDC1	NDC1 transmembrane nucleoporin
8126153	0.000389881	1.90415e-05	4.55456	2.55392	0.903005	KCNK5	potassium two pore domain channel subfamily K member 5
7925130	0.000391521	1.91334e-05	-4.55328	2.54936	-0.349828	TARBP1	TAR (HIV-1) RNA binding protein 1
7928171	0.000393458	1.92506e-05	4.55165	2.54358	0.397955	SGPL1	sphingosine-1-phosphate lyase 1
7893113	0.000393458	1.92517e-05	-4.55163	2.54353	-0.33244
8081431	0.00039444	1.93116e-05	-4.55081	2.54059	-0.497183	ALCAM	activated leukocyte cell adhesion molecule
8142697	0.000394717	1.9337e-05	-4.55046	2.53934	-0.547832	POT1	protection of telomeres 1
8074748	0.000396216	1.94224e-05	4.54928	2.53517	0.247369	PI4KAP1///PI4KAP2///HIC2///PI4KA	phosphatidylinositol 4-kinase alpha pseudogene 1///phosphatidylinositol 4-kinase alpha pseudogene 2///hypermethylated in cancer 2///phosphatidylinositol 4-kinase alpha
7989596	0.000398714	1.95568e-05	4.54745	2.52865	0.554045	DAPK2	death associated protein kinase 2
7896325	0.000398822	1.95741e-05	-4.54721	2.52781	-0.29062
8070579	0.000400968	1.96915e-05	-4.54562	2.52215	-1.34302	TFF1	trefoil factor 1
8046333	0.000402251	1.97864e-05	4.54433	2.5176	1.32357	CYBRD1	cytochrome b reductase 1
8144758	0.000402251	1.97895e-05	-4.54429	2.51745	-0.622881	ZDHHC2	zinc finger DHHC-type containing 2
8042637	0.000402251	1.97908e-05	-4.54428	2.51739	-0.84405	DYSF	dysferlin
8057418	0.000402544	1.98173e-05	4.54392	2.51613	0.244487	ZNF385B	zinc finger protein 385B
7916898	0.000404344	1.99181e-05	-4.54257	2.51133	-0.67033	DEPDC1	DEP domain containing 1
7911138	0.000408439	2.01321e-05	4.53972	2.50121	0.464179	CNST	consortin, connexin sorting protein
7960381	0.000413512	2.03945e-05	4.53626	2.48896	0.585106	CRACR2A	calcium release activated channel regulator 2A
8044295	0.0004149	2.04755e-05	-4.5352	2.48521	-0.424661	SH3RF3	SH3 domain containing ring finger 3
8124942	0.000414963	2.05035e-05	4.53484	2.48392	0.244311	ATP6V1G2-DDX39B///ATP6V1G2	ATP6V1G2-DDX39B readthrough (NMD candidate)///ATPase H+ transporting V1 subunit G2
8179762	0.000414963	2.05035e-05	4.53484	2.48392	0.244311	ATP6V1G2-DDX39B///ATP6V1G2	ATP6V1G2-DDX39B readthrough (NMD candidate)///ATPase H+ transporting V1 subunit G2
7942118	0.000415964	2.05655e-05	-4.53403	2.48106	-0.81178	MYEOV	myeloma overexpressed
8101207	0.000416499	2.06045e-05	4.53353	2.47927	0.504116	SOWAHB	sosondowah ankyrin repeat domain family member B
7895038	0.000416926	2.06382e-05	-4.53309	2.47773	-0.302125
7930533	0.00041718	2.06747e-05	4.53262	2.47605	0.281612	LOC143188///VTI1A	uncharacterized LOC143188///vesicle transport through interaction with t-SNAREs 1A
8154447	0.00041718	2.06758e-05	4.53261	2.476	1.3459
8106418	0.000418544	2.0756e-05	4.53157	2.47234	0.208903	CRHBP	corticotropin releasing hormone binding protein
8145914	0.000419379	2.081e-05	4.53088	2.46988	0.237708	BAG4	BCL2 associated athanogene 4
8045455	0.000420067	2.08616e-05	-4.53022	2.46754	-0.241399	UBXN4	UBX domain protein 4
7895226	0.000420067	2.08731e-05	-4.53007	2.46702	-0.298184
8173208	0.000420067	2.08831e-05	-4.52994	2.46656	-0.374872	SPIN4	spindlin family member 4
7949798	0.000420067	2.08947e-05	4.52979	2.46604	0.21381	TMEM134	transmembrane protein 134
8002969	0.000420967	2.0962e-05	4.52894	2.463	1.17195	MAF	MAF bZIP transcription factor
7995797	0.000420967	2.09648e-05	4.5289	2.46287	0.72092	MT1E	metallothionein 1E
7982985	0.000422428	2.10503e-05	4.52781	2.45902	0.452552	MAPKBP1	mitogen-activated protein kinase binding protein 1
8119492	0.000423446	2.11137e-05	-4.52701	2.45617	-0.323148	BYSL	bystin like
8091411	0.000423571	2.11327e-05	-4.52677	2.45533	-1.37651	TM4SF1	transmembrane 4 L six family member 1
7983335	0.000424721	2.12029e-05	4.52588	2.45219	0.353021	CTDSPL2	CTD small phosphatase like 2
7998103	0.000425033	2.12312e-05	-4.52553	2.45093	-0.308136	GAS8	growth arrest specific 8
8010924	0.000426941	2.13393e-05	-4.52417	2.44612	-0.255265	VPS53	VPS53, GARP complex subunit
7946180	0.000427412	2.13757e-05	4.52371	2.44451	0.462747	TRIM3	tripartite motif containing 3
7989647	0.000427708	2.14034e-05	-4.52337	2.44328	-0.695164	KIAA0101	KIAA0101
8002571	0.000432062	2.16343e-05	4.5205	2.43314	1.24137	PHLPP2	PH domain and leucine rich repeat protein phosphatase 2
8050367	0.00043216	2.16522e-05	4.52028	2.43235	0.392068	NBAS	neuroblastoma amplified sequence
8016708	0.000434731	2.17941e-05	-4.51854	2.42618	-0.421984	LRRC59	leucine rich repeat containing 59
8155083	0.000434945	2.18276e-05	-4.51812	2.42472	-0.705581	CA9	carbonic anhydrase 9
7922200	0.000434945	2.18413e-05	-4.51796	2.42413	-1.33961	SELP	selectin P
7984470	0.000434945	2.18543e-05	4.5178	2.42357	0.204627	FEM1B	fem-1 homolog B
8093950	0.000434945	2.18571e-05	-4.51776	2.42344	-1.37129	S100P	S100 calcium binding protein P
7906377	0.000435567	2.19015e-05	-4.51722	2.42153	-1.2776	MNDA	myeloid cell nuclear differentiation antigen
7969488	0.000436562	2.19646e-05	4.51645	2.4188	0.45105	CLN5	ceroid-lipofuscinosis, neuronal 5
8161648	0.000438446	2.20726e-05	4.51514	2.41416	0.23138	KLF9	Kruppel like factor 9
8042874	0.000439734	2.21507e-05	4.51419	2.41083	0.324024	TTC31	tetratricopeptide repeat domain 31
8037309	0.000440521	2.22036e-05	4.51356	2.40857	0.27495	PHLDB3	pleckstrin homology like domain family B member 3
7994874	0.000441448	2.22636e-05	4.51284	2.40602	0.241291	FBRS	fibrosin
8161919	0.000441529	2.22809e-05	-4.51263	2.40528	-0.634233	TLE1	transducin like enhancer of split 1
8144947	0.00044327	2.23821e-05	4.51141	2.40099	0.378416
8097335	0.000443691	2.24167e-05	-4.511	2.39953	-0.866889	HSPA4L	heat shock protein family A (Hsp70) member 4 like
8004184	0.000446035	2.25485e-05	-4.50943	2.39399	-0.691774	XAF1	XIAP associated factor 1
8045349	0.000446787	2.26e-05	4.50882	2.39183	0.290013	MGAT5	mannosyl (alpha-1,6-)-glycoprotein beta-1,6-N-acetyl-glucosaminyltransferase
7917954	0.000447852	2.26673e-05	4.50803	2.38902	0.613802	FRRS1	ferric chelate reductase 1
7903369	0.000448527	2.2717e-05	-4.50744	2.38695	-0.29079	SLC30A7	solute carrier family 30 member 7
8014974	0.000448527	2.27285e-05	-4.5073	2.38647	-0.660968	TOP2A	topoisomerase (DNA) II alpha
8030171	0.000449653	2.27991e-05	4.50647	2.38354	0.348282	FTL	ferritin light chain
8139256	0.000452046	2.2934e-05	4.50489	2.37796	0.444722	URGCP-MRPS24///URGCP	URGCP-MRPS24 readthrough///upregulator of cell proliferation
8032899	0.000453639	2.30303e-05	4.50377	2.374	0.289136	TICAM1	toll like receptor adaptor molecule 1
7916248	0.000453639	2.30479e-05	4.50357	2.37328	0.617903	SLC1A7	solute carrier family 1 member 7
7941111	0.000453639	2.30557e-05	4.50348	2.37295	0.248424	ARL2-SNX15///SNX15	ARL2-SNX15 readthrough (NMD candidate)///sorting nexin 15
8112649	0.000453846	2.30799e-05	4.5032	2.37196	0.577558	FAM169A	family with sequence similarity 169 member A
8126303	0.00045465	2.31345e-05	-4.50256	2.36973	-1.49873	TREM1	triggering receptor expressed on myeloid cells 1
7911718	0.000461113	2.34772e-05	4.49862	2.35582	0.276441	LOC100129534	small nuclear ribonucleoprotein polypeptide N pseudogene
8160835	0.000461855	2.35289e-05	4.49804	2.35374	0.339148	RPP25L	ribonuclease P/MRP subunit p25 like
7899192	0.00046364	2.36338e-05	4.49684	2.34954	0.464307	RPS6KA1	ribosomal protein S6 kinase A1
8030078	0.000465387	2.37368e-05	4.49568	2.34543	0.398099	SPHK2	sphingosine kinase 2
8010021	0.000465399	2.37677e-05	4.49533	2.34419	0.359581	TEN1-CDK3///CDK3	TEN1-CDK3 readthrough (NMD candidate)///cyclin dependent kinase 3
7993371	0.000465399	2.37934e-05	-4.49504	2.34317	-0.312483	NOMO3///NOMO2///NOMO1	NODAL modulator 3///NODAL modulator 2///NODAL modulator 1
7993511	0.000465399	2.37934e-05	-4.49504	2.34317	-0.312483	NOMO3///NOMO2///NOMO1	NODAL modulator 3///NODAL modulator 2///NODAL modulator 1
7999791	0.000465399	2.37934e-05	-4.49504	2.34317	-0.312483	NOMO3///NOMO2///NOMO1	NODAL modulator 3///NODAL modulator 2///NODAL modulator 1
8125426	0.000465796	2.38557e-05	4.49434	2.3407	0.70253	BTNL2	butyrophilin like 2
8178795	0.000465796	2.38557e-05	4.49434	2.3407	0.70253	BTNL2	butyrophilin like 2
8179996	0.000465796	2.38557e-05	4.49434	2.3407	0.70253	BTNL2	butyrophilin like 2
7901192	0.000466631	2.39164e-05	-4.49366	2.3383	-0.369689	RAD54L	RAD54-like (S. cerevisiae)
7968800	0.000466631	2.39266e-05	-4.49354	2.3379	-0.383959	DGKH	diacylglycerol kinase eta
8037222	0.000466652	2.39501e-05	-4.49328	2.33697	-0.684612	CEACAM8	carcinoembryonic antigen related cell adhesion molecule 8
7957167	0.000466652	2.39557e-05	4.49322	2.33675	0.466137	TMEM19	transmembrane protein 19
8089285	0.000466831	2.39789e-05	-4.49296	2.33583	-0.622857
8165011	0.00046772	2.40387e-05	-4.49229	2.33348	-0.62668	FCN1	ficolin 1
7953150	0.000469564	2.41475e-05	-4.49108	2.32921	-0.296292	TEAD4	TEA domain transcription factor 4
7946504	0.000473004	2.43452e-05	4.48889	2.3215	0.514536	TMEM41B	transmembrane protein 41B
8044462	0.000473004	2.43529e-05	-4.48881	2.3212	-0.360839	TTL	tubulin tyrosine ligase
8142524	0.000473494	2.43923e-05	4.48837	2.31967	0.700187	TSPAN12	tetraspanin 12
8075637	0.000475473	2.45086e-05	4.4871	2.31517	0.461878	LARGE1	LARGE xylosyl- and glucuronyltransferase 1
7947396	0.000476397	2.45706e-05	-4.48642	2.31279	-0.341071	CSTF3	cleavage stimulation factor subunit 3
7982889	0.000477708	2.46526e-05	-4.48553	2.30964	-0.626949	NUSAP1	nucleolar and spindle associated protein 1
8087806	0.000478479	2.47067e-05	4.48494	2.30756	0.347235	PCBP4	poly(rC) binding protein 4
7982663	0.000479416	2.4776e-05	-4.48419	2.30492	-0.615698	BUB1B	BUB1 mitotic checkpoint serine/threonine kinase B
8058333	0.000479416	2.4784e-05	4.4841	2.30461	0.322225
7919787	0.000483857	2.50281e-05	-4.48147	2.29535	-0.488764	HORMAD1	HORMA domain containing 1
7909628	0.000484418	2.50717e-05	4.481	2.2937	1.57001	FLVCR1	feline leukemia virus subgroup C cellular receptor 1
8142930	0.000484488	2.50899e-05	-4.48081	2.29302	-0.302437	CEP41///CEP41	centrosomal protein 41///centrosomal protein 41
8013450	0.000484912	2.51264e-05	-4.48042	2.29164	-0.54932	LGALS9C///LGALS9B///LGALS9	galectin 9C///galectin 9B///galectin 9
7973336	0.000486323	2.52141e-05	-4.47948	2.28835	-0.649707	MMP14	matrix metallopeptidase 14
8085486	0.000487883	2.53097e-05	4.47846	2.28477	0.298972	XPC	XPC complex subunit, DNA damage recognition and repair factor
8043833	0.000492441	2.5561e-05	4.47581	2.27543	0.356471
8037179	0.000492683	2.55883e-05	4.47552	2.27442	0.292257	CNFN	cornifelin
7983614	0.00049338	2.56394e-05	4.47499	2.27254	0.286457
8017599	0.000497094	2.58473e-05	-4.47282	2.2649	-1.17042	PECAM1	platelet and endothelial cell adhesion molecule 1
8154209	0.00049761	2.58891e-05	-4.47238	2.26338	-0.469898
7937104	0.00049897	2.59749e-05	4.47149	2.26025	0.316002	LINC01165	long intergenic non-protein coding RNA 1165
8079346	0.000499698	2.6035e-05	4.47087	2.25807	0.281287	SACM1L	SAC1 suppressor of actin mutations 1-like (yeast)
7983512	0.000499698	2.60429e-05	-4.47079	2.25778	-0.579262	SQRDL	sulfide quinone reductase-like (yeast)
8112615	0.000500875	2.61192e-05	-4.47	2.25501	-0.554952	ENC1	ectodermal-neural cortex 1
7985130	0.000501099	2.615e-05	4.46969	2.2539	0.403921	SH2D7	SH2 domain containing 7
8092520	0.000501099	2.61611e-05	-4.46957	2.2535	-0.34629	C3orf70	chromosome 3 open reading frame 70
7983953	0.000501139	2.61782e-05	4.4694	2.25288	0.289267	RNF111	ring finger protein 111
7997168	0.000501436	2.62088e-05	4.46908	2.25178	0.24349	IST1	IST1, ESCRT-III associated factor
8128991	0.000502668	2.62883e-05	-4.46827	2.24891	-0.956291	LAMA4	laminin subunit alpha 4
8030991	0.00050398	2.63721e-05	-4.46741	2.24591	-0.263192	TPM3P9	tropomyosin 3 pseudogene 9
8117343	0.000505211	2.64517e-05	-4.4666	2.24306	-0.298601	HFE	hemochromatosis
7953303	0.00050524	2.64769e-05	4.46635	2.24216	0.805583	PLEKHG6	pleckstrin homology and RhoGEF domain containing G6
7936346	0.00050524	2.64948e-05	4.46617	2.24152	0.391434	ZDHHC6	zinc finger DHHC-type containing 6
8006531	0.00050524	2.64988e-05	-4.46613	2.24138	-0.717904	SLFN5	schlafen family member 5
7966839	0.000507161	2.66148e-05	4.46495	2.23725	0.753312	VSIG10	V-set and immunoglobulin domain containing 10
8028286	0.000507554	2.66507e-05	4.46459	2.23597	0.464984	SIPA1L3	signal induced proliferation associated 1 like 3
8108217	0.000508118	2.66956e-05	-4.46414	2.23438	-1.02838	TGFBI	transforming growth factor beta induced
8122279	0.000508459	2.67288e-05	-4.4638	2.23321	-0.625825	ARFGEF3	ARFGEF family member 3
7909603	0.000510239	2.68377e-05	-4.46271	2.22937	-0.264841	NENF	neudesin neurotrophic factor
7979671	0.000510257	2.6854e-05	4.46254	2.22879	0.257306	MAX	MYC associated factor X
7925320	0.000511933	2.69576e-05	-4.46151	2.22515	-0.953568	NID1	nidogen 1
7894501	0.000512578	2.7007e-05	-4.46102	2.22342	-0.317846
7925342	0.000513484	2.70702e-05	-4.46039	2.22122	-0.50029	ERO1B	endoplasmic reticulum oxidoreductase 1 beta
7942832	0.000513638	2.70937e-05	-4.46015	2.22039	-0.463168	DDIAS	DNA damage induced apoptosis suppressor
8073422	0.000515422	2.72034e-05	4.45907	2.21658	0.434839	TEF	TEF, PAR bZIP transcription factor
7929258	0.000516862	2.72949e-05	-4.45816	2.2134	-0.698295	KIF11	kinesin family member 11
7957072	0.000518319	2.73874e-05	4.45725	2.21021	0.393917	RAB3IP	RAB3A interacting protein
8007071	0.000518523	2.74138e-05	-4.45699	2.2093	-0.682109	CDC6	cell division cycle 6
8109712	0.000521273	2.75886e-05	-4.45528	2.20329	-0.675955	HMMR	hyaluronan mediated motility receptor
7998825	0.000521273	2.75909e-05	4.45526	2.20321	0.275178	PDPK1	3-phosphoinositide dependent protein kinase 1
8009685	0.000521273	2.76314e-05	4.45486	2.20183	0.712725	SLC9A3R1	SLC9A3 regulator 1
8016847	0.000521273	2.76375e-05	-4.4548	2.20162	-0.36512	TRIM25	tripartite motif containing 25
7927814	0.000521273	2.76376e-05	4.4548	2.20161	0.277362	SIRT1	sirtuin 1
8056102	0.00052236	2.77226e-05	-4.45398	2.19871	-0.681497	LY75-CD302///CD302	LY75-CD302 readthrough///CD302 molecule
7914940	0.00052236	2.77384e-05	-4.45382	2.19817	-0.329516	MRPS15	mitochondrial ribosomal protein S15
8168557	0.00052236	2.77424e-05	-4.45378	2.19804	-0.383087	SH3BGRL	SH3 domain binding glutamate rich protein like
7931571	0.000523191	2.78088e-05	4.45314	2.19578	0.997851	ZNF511-PRAP1///PRAP1	ZNF511-PRAP1 readthrough///proline rich acidic protein 1
8097829	0.000523191	2.7818e-05	4.45305	2.19547	0.574521	FHDC1	FH2 domain containing 1
8173531	0.000524268	2.79125e-05	-4.45214	2.19226	-0.299266	HDAC8	histone deacetylase 8
8177851	0.000524268	2.79367e-05	4.4519	2.19144	0.506419	C6orf136	chromosome 6 open reading frame 136
8179167	0.000524268	2.79367e-05	4.4519	2.19144	0.506419	C6orf136	chromosome 6 open reading frame 136
7989224	0.000524268	2.7947e-05	4.4518	2.1911	0.233315	ADAM10	ADAM metallopeptidase domain 10
7905909	0.000524268	2.7954e-05	4.45174	2.19086	0.402028	EFNA4	ephrin A4
8032670	0.000525876	2.80556e-05	4.45076	2.18743	0.258961	APBA3	amyloid beta precursor protein binding family A member 3
8011077	0.000526235	2.80906e-05	4.45042	2.18625	0.457906	PITPNA	phosphatidylinositol transfer protein alpha
7982358	0.000530256	2.83338e-05	-4.4481	2.17811	-0.686176	ARHGAP11A	Rho GTPase activating protein 11A
8162462	0.000530256	2.83371e-05	-4.44807	2.178	-0.250663	C9orf129///FAM120A	chromosome 9 open reading frame 129///family with sequence similarity 120A
8052669	0.000530347	2.83579e-05	4.44787	2.1773	0.360751	SERTAD2	SERTA domain containing 2
7923991	0.000530799	2.83981e-05	4.44749	2.17597	0.534017	PLXNA2	plexin A2
8009517	0.000532446	2.85106e-05	-4.44642	2.17223	-0.352578	SOX9	SRY-box 9
8072636	0.000532446	2.85182e-05	4.44635	2.17198	0.922044	ISX	intestine specific homeobox
8006820	0.000532471	2.85355e-05	4.44619	2.1714	0.323808	LASP1	LIM and SH3 protein 1
8008310	0.000534507	2.86607e-05	-4.44501	2.16727	-0.266233	EME1	essential meiotic structure-specific endonuclease 1
7915758	0.000534595	2.86815e-05	4.44481	2.16658	0.308547	GPBP1L1	GC-rich promoter binding protein 1 like 1
8041061	0.000540381	2.90243e-05	4.44161	2.15536	2.25653	PLB1	phospholipase B1
8008289	0.000540381	2.90244e-05	4.44161	2.15536	0.815464	TMEM92	transmembrane protein 92
8045889	0.000541495	2.91006e-05	-4.4409	2.15288	-0.303587	TANC1	tetratricopeptide repeat, ankyrin repeat and coiled-coil containing 1
8019857	0.000541616	2.91233e-05	-4.44069	2.15214	-0.557273	NDC80	NDC80, kinetochore complex component
8044450	0.000542469	2.91855e-05	4.44011	2.15013	0.478628	ZC3H6	zinc finger CCCH-type containing 6
8134201	0.000543925	2.92802e-05	4.43924	2.14707	0.211093	GATAD1	GATA zinc finger domain containing 1
7919606	0.000544066	2.93042e-05	-4.43902	2.14629	-0.490759	HIST2H2BF///HIST2H2BA///HIST2H2BE	histone cluster 2, H2bf///histone cluster 2, H2ba (pseudogene)///histone cluster 2, H2be
8079677	0.000545534	2.93996e-05	4.43814	2.14322	0.242601	P4HTM	prolyl 4-hydroxylase, transmembrane
7963280	0.000545618	2.94206e-05	-4.43795	2.14255	-0.493954	SMAGP	small cell adhesion glycoprotein
8094638	0.000548092	2.95705e-05	-4.43658	2.13775	-0.427275	WDR19	WD repeat domain 19
7978107	0.000550003	2.97061e-05	4.43534	2.13342	0.31586	NRL	neural retina leucine zipper
8071136	0.000550003	2.97109e-05	4.4353	2.13328	0.488725	PEX26	peroxisomal biogenesis factor 26
8087419	0.000550003	2.97232e-05	4.43519	2.13288	0.380502	AMT///AMT	aminomethyltransferase///aminomethyltransferase
7945620	0.000550977	2.97924e-05	4.43456	2.13069	0.280635	TOLLIP	toll interacting protein
8145418	0.000552523	2.98926e-05	-4.43366	2.12751	-0.557048	CDCA2	cell division cycle associated 2
7894605	0.000554291	3.00049e-05	-4.43264	2.12397	-0.222368
7995128	0.000555573	3.0091e-05	-4.43187	2.12126	-1.18202	ITGAX	integrin subunit alpha X
8088803	0.000556888	3.0179e-05	4.43108	2.11851	0.393318	EIF4E3	eukaryotic translation initiation factor 4E family member 3
7927288	0.000557475	3.02276e-05	4.43065	2.11699	0.453628	FAM35DP///FAM35BP///FAM35A	family with sequence similarity 35, member A pseudogene///family with sequence similarity 35, member A pseudogene///family with sequence similarity 35 member A
7896695	0.000558866	3.03198e-05	-4.42982	2.11411	-1.39587
8045619	0.00055935	3.03629e-05	4.42944	2.11277	0.33162	EPC2	enhancer of polycomb homolog 2
7907297	0.00055965	3.0396e-05	4.42915	2.11174	0.995217	FMO4	flavin containing monooxygenase 4
7958439	0.000560236	3.04447e-05	4.42871	2.11023	0.430386	USP30	ubiquitin specific peptidase 30
7932867	0.00056178	3.05455e-05	-4.42782	2.10711	-0.397331	ZNF438///ZNF438	zinc finger protein 438///zinc finger protein 438
8144279	0.000562664	3.06105e-05	4.42725	2.1051	0.382581	CLN8	ceroid-lipofuscinosis, neuronal 8
8147262	0.00056269	3.06288e-05	-4.42709	2.10453	-0.349175	OTUD6B	OTU domain containing 6B
8049942	0.000562843	3.06541e-05	4.42686	2.10376	0.322496	NEU4	neuraminidase 4
7985016	0.000564204	3.07453e-05	4.42606	2.10095	0.299912	SNX33	sorting nexin 33
7965322	0.000564204	3.0774e-05	-4.42581	2.10007	-0.618047	KITLG	KIT ligand
8095159	0.000564204	3.07791e-05	-4.42576	2.09991	-0.39963
8040190	0.000564278	3.08208e-05	-4.4254	2.09863	-0.303383	GRHL1	grainyhead like transcription factor 1
7939839	0.000564278	3.08419e-05	4.42521	2.09798	0.40646	PTPRJ	protein tyrosine phosphatase, receptor type J
7910387	0.000564278	3.08623e-05	4.42503	2.09736	0.701766	RHOU	ras homolog family member U
8171297	0.000564278	3.08655e-05	-4.42501	2.09726	-0.402529	MID1	midline 1
8012247	0.000564278	3.0868e-05	4.42498	2.09719	0.933812	SAT2	spermidine/spermine N1-acetyltransferase family member 2
7930956	0.000566295	3.09953e-05	-4.42387	2.0933	-0.231793	SEC23IP	SEC23 interacting protein
8145854	0.000568448	3.11303e-05	4.4227	2.0892	0.303557	PROSC	proline synthetase cotranscribed homolog (bacterial)
7995772	0.000572455	3.13669e-05	4.42065	2.08204	0.353848	MT4	metallothionein 4
7998590	0.000573962	3.14668e-05	4.41979	2.07904	0.188889	SPSB3	splA/ryanodine receptor domain and SOCS box containing 3
8161446	0.000574535	3.15155e-05	4.41937	2.07758	0.436637	FAM27E2///FAM27E3	family with sequence similarity 27 member E2///family with sequence similarity 27 member E3
8035083	0.00057511	3.15643e-05	4.41895	2.07612	1.94101	CYP4F2	cytochrome P450 family 4 subfamily F member 2
8180100	0.000575424	3.15988e-05	-4.41866	2.07509	-1.03155	HLA-DPA1	major histocompatibility complex, class II, DP alpha 1
7897089	0.000576786	3.1691e-05	4.41787	2.07234	0.27047	PLCH2	phospholipase C eta 2
7942135	0.000579108	3.18484e-05	-4.41653	2.06766	-0.634032	ANO1	anoctamin 1
8024900	0.000579108	3.18534e-05	-4.41649	2.06751	-0.424676	UHRF1	ubiquitin like with PHD and ring finger domains 1
7940959	0.000579185	3.1875e-05	4.4163	2.06687	0.229395	GPR137	G protein-coupled receptor 137
8079966	0.000580535	3.1973e-05	4.41547	2.06397	0.926765	SEMA3B	semaphorin 3B
7928300	0.000580535	3.19842e-05	4.41538	2.06364	0.308585	ANAPC16	anaphase promoting complex subunit 16
8180195	0.000581248	3.20657e-05	-4.41469	2.06124	-0.403713	CFHR1	complement factor H related 1
7895824	0.000581248	3.20677e-05	-4.41467	2.06118	-0.205404
8050278	0.000581248	3.2076e-05	-4.4146	2.06094	-0.422779	PDIA6	protein disulfide isomerase family A member 6
7962625	0.000583636	3.22253e-05	-4.41335	2.05655	-0.215248	RAPGEF3	Rap guanine nucleotide exchange factor 3
8159448	0.000584658	3.22993e-05	4.41273	2.05438	0.330418	MAMDC4	MAM domain containing 4
7975292	0.000585931	3.23895e-05	4.41197	2.05175	0.287375	RAD51B	RAD51 paralog B
8023889	0.000585931	3.24049e-05	4.41184	2.0513	0.19515	MBP	myelin basic protein
7982757	0.000586287	3.24422e-05	-4.41153	2.05022	-0.532195	KNL1	kinetochore scaffold 1
8010243	0.000586481	3.24706e-05	-4.4113	2.04939	-0.290588	SYNGR2	synaptogyrin 2
8164200	0.000586791	3.25122e-05	-4.41095	2.04818	-1.24604	ANGPTL2	angiopoietin like 2
8154233	0.000586791	3.2523e-05	-4.41086	2.04787	-1.22263	CD274	CD274 molecule
7984245	0.000589397	3.26852e-05	4.40951	2.04317	1.34522	SLC51B	solute carrier family 51 beta subunit
8055702	0.000591236	3.28165e-05	-4.40843	2.03938	-0.626284	NMI	N-myc and STAT interactor
8102560	0.000591236	3.28227e-05	-4.40838	2.0392	-0.609171	MAD2L1	MAD2 mitotic arrest deficient-like 1 (yeast)
8064868	0.000593499	3.29662e-05	-4.40719	2.03509	-0.443368	GPCPD1	glycerophosphocholine phosphodiesterase 1
7915500	0.000595899	3.31174e-05	4.40596	2.03076	0.820731	C1orf210	chromosome 1 open reading frame 210
7965681	0.000596002	3.31411e-05	-4.40576	2.03009	-0.509185	IKBIP	IKBKB interacting protein
7892814	0.000597085	3.32193e-05	-4.40512	2.02787	-0.543558
8027521	0.000598366	3.33085e-05	4.4044	2.02533	0.281155	GPATCH1	G-patch domain containing 1
8032265	0.000598972	3.33603e-05	4.40398	2.02387	0.217407	MEX3D	mex-3 RNA binding family member D
7991049	0.00059949	3.34071e-05	4.4036	2.02254	0.297526	C15orf40	chromosome 15 open reading frame 40
8126798	0.000599683	3.34553e-05	-4.40321	2.02118	-0.87188	ADGRF5	adhesion G protein-coupled receptor F5
7977046	0.000599683	3.34583e-05	-4.40318	2.0211	-0.952801	TNFAIP2	TNF alpha induced protein 2
7962058	0.000599683	3.3472e-05	-4.40307	2.02071	-0.756306	TMTC1	transmembrane and tetratricopeptide repeat containing 1
7928019	0.000600238	3.3521e-05	-4.40267	2.01933	-0.736248	HK1	hexokinase 1
7904314	0.000600612	3.356e-05	-4.40236	2.01823	-0.319374	TTF2	transcription termination factor 2
8164269	0.000600644	3.35798e-05	-4.4022	2.01767	-0.883546	ENG	endoglin
7912374	0.000601088	3.36228e-05	-4.40185	2.01647	-0.507462	SRM	spermidine synthase
8001818	0.000606842	3.39629e-05	4.39913	2.00697	0.301644	TK2	thymidine kinase 2, mitochondrial
7975361	0.000607445	3.40149e-05	4.39871	2.00552	0.421994	SUSD6	sushi domain containing 6
8030860	0.000608543	3.40946e-05	-4.39808	2.00331	-1.48878	FPR2	formyl peptide receptor 2
7979574	0.000612216	3.43188e-05	4.3963	1.99712	0.24522	SGPP1	sphingosine-1-phosphate phosphatase 1
8114511	0.000613973	3.44358e-05	-4.39538	1.99391	-0.734959	MZB1	marginal zone B and B1 cell specific protein
7928695	0.000614238	3.44691e-05	4.39511	1.993	0.724992	FAM213A	family with sequence similarity 213 member A
7975926	0.000615923	3.45969e-05	4.39411	1.98951	0.422808	CIPC	CLOCK interacting pacemaker
8080991	0.000615923	3.46007e-05	-4.39408	1.9894	-0.315237	HNRNPA3///HNRNPA3P1	heterogeneous nuclear ribonucleoprotein A3///heterogeneous nuclear ribonucleoprotein A3 pseudogene 1
8037608	0.000616002	3.46237e-05	4.3939	1.98877	0.193103	OPA3	optic atrophy 3 (autosomal recessive, with chorea and spastic paraplegia)
8152595	0.000616143	3.46502e-05	4.39369	1.98805	0.276856
7961230	0.000620581	3.49184e-05	-4.3916	1.98077	-0.446932	YBX3	Y-box binding protein 3
8028583	0.000621572	3.49948e-05	4.39101	1.97871	0.245741	PAK4	p21 (RAC1) activated kinase 4
8157253	0.000621572	3.50116e-05	4.39088	1.97826	0.490616	SNX30	sorting nexin family member 30
7930380	0.000622445	3.50795e-05	4.39035	1.97643	0.435851	ADD3	adducin 3
8088813	0.000623216	3.51416e-05	-4.38987	1.97476	-1.00819	PROK2	prokineticin 2
7970577	0.000624255	3.5219e-05	-4.38928	1.97268	-0.305275	MIPEP	mitochondrial intermediate peptidase
7928619	0.000624566	3.52553e-05	4.389	1.97171	0.19115	NUTM2B///NUTM2D///NUTM2A///NUTM2G///NUTM2F	NUT family member 2B///NUT family member 2D///NUT family member 2A///NUT family member 2G///NUT family member 2F
8133788	0.000625706	3.53475e-05	-4.38829	1.96924	-0.546848	PTPN12	protein tyrosine phosphatase, non-receptor type 12
7971920	0.000625706	3.53747e-05	-4.38808	1.96852	-0.323522	HNRNPA3///HNRNPA3P1	heterogeneous nuclear ribonucleoprotein A3///heterogeneous nuclear ribonucleoprotein A3 pseudogene 1
7945014	0.000625706	3.53761e-05	-4.38807	1.96848	-0.464322	CHEK1	checkpoint kinase 1
8093258	0.000626108	3.54439e-05	-4.38755	1.96668	-0.379037	IQCG	IQ motif containing G
8085033	0.000626108	3.54783e-05	-4.38728	1.96576	-0.47378	LMLN	leishmanolysin like peptidase
7930921	0.000626108	3.54865e-05	-4.38722	1.96554	-0.374443	BAG3	BCL2 associated athanogene 3
7924450	0.000626108	3.54881e-05	-4.38721	1.9655	-0.685653	DUSP10	dual specificity phosphatase 10
7912937	0.000626108	3.55046e-05	4.38708	1.96506	1.23486	PADI2	peptidyl arginine deiminase 2
7906235	0.000626108	3.55118e-05	4.38703	1.96487	0.296413	PRCC	papillary renal cell carcinoma (translocation-associated)
7969374	0.000626425	3.55486e-05	-4.38675	1.96389	-0.413286	BORA	bora, aurora kinase A activator
8141133	0.000631419	3.5851e-05	-4.38445	1.95589	-0.284186	SHFM1	split hand/foot malformation (ectrodactyly) type 1
7905929	0.000634852	3.60651e-05	4.38283	1.95028	0.752597	EFNA1	ephrin A1
8052845	0.000640917	3.64289e-05	-4.38011	1.9408	-0.384388	TIA1	TIA1 cytotoxic granule-associated RNA binding protein
8120176	0.000641119	3.64596e-05	-4.37988	1.94001	-0.411195	C6orf141	chromosome 6 open reading frame 141
7927710	0.000642248	3.65431e-05	-4.37925	1.93785	-0.788506	CDK1	cyclin dependent kinase 1
7971866	0.000644694	3.67017e-05	-4.37808	1.93376	-0.46687	DIAPH3	diaphanous related formin 3
7898939	0.000646345	3.68151e-05	4.37724	1.93085	0.364826	NIPAL3	NIPA like domain containing 3
8003611	0.00064823	3.6942e-05	-4.3763	1.9276	-0.5579	FAM57A	family with sequence similarity 57 member A
8049016	0.000649127	3.70127e-05	-4.37579	1.9258	-0.354609	PSMD1	proteasome 26S subunit, non-ATPase 1
8126163	0.000650215	3.70942e-05	4.37519	1.92372	0.268566	KCNK17	potassium two pore domain channel subfamily K member 17
8152668	0.000650846	3.71691e-05	-4.37464	1.92182	-0.493623	ATAD2	ATPase family, AAA domain containing 2
8005809	0.000650846	3.71694e-05	-4.37464	1.92181	-0.554549	LGALS9	galectin 9
7951865	0.000651488	3.72256e-05	4.37423	1.92039	2.28965	APOA1	apolipoprotein A1
8180415	0.000653554	3.73804e-05	4.3731	1.91647	0.562414	SLC25A51	solute carrier family 25 member 51
8030706	0.000653554	3.73965e-05	4.37298	1.91607	0.295808	EMC10	ER membrane protein complex subunit 10
7905571	0.000653554	3.74027e-05	-4.37294	1.91591	-1.16441	S100A9	S100 calcium binding protein A9
8172244	0.000653641	3.74273e-05	-4.37276	1.91529	-0.294304	FUNDC1	FUN14 domain containing 1
8035842	0.000655402	3.75478e-05	4.37188	1.91225	0.586379	ZNF91	zinc finger protein 91
7898057	0.000656308	3.76195e-05	-4.37136	1.91046	-0.777725	PDPN	podoplanin
7970241	0.0006577	3.77191e-05	4.37065	1.90796	0.729738	F10	coagulation factor X
7921076	0.000660459	3.78971e-05	-4.36936	1.90352	-0.370323	GPATCH4	G-patch domain containing 4
7919950	0.000660946	3.7945e-05	4.36902	1.90233	0.191344	PI4KB	phosphatidylinositol 4-kinase beta
7915015	0.000662483	3.80531e-05	-4.36825	1.89964	-0.328988	GNL2	G protein nucleolar 2
7899957	0.000662491	3.80735e-05	-4.3681	1.89913	-0.318915	ZMYM4	zinc finger MYM-type containing 4
7983969	0.000663503	3.81516e-05	-4.36754	1.8972	-0.662157	CCNB2	cyclin B2
8072817	0.000664882	3.82509e-05	-4.36684	1.89475	-0.402744	CDC42EP1	CDC42 effector protein 1
8036010	0.000664902	3.8272e-05	4.36669	1.89423	1.12164	PEPD	peptidase D
8156982	0.000665111	3.83041e-05	-4.36646	1.89344	-0.531158	SMC2	structural maintenance of chromosomes 2
8125859	0.000665593	3.83518e-05	4.36612	1.89226	0.205932	TAF11	TATA-box binding protein associated factor 11
8004699	0.00066742	3.84772e-05	-4.36523	1.88918	-0.334116	CHD3	chromodomain helicase DNA binding protein 3
8077958	0.000667783	3.85182e-05	4.36494	1.88818	0.422954	HDAC11	histone deacetylase 11
7910591	0.000668913	3.86077e-05	4.36431	1.88599	0.373218	NTPCR	nucleoside-triphosphatase, cancer-related
8126784	0.000668913	3.86236e-05	-4.3642	1.8856	-1.65021	PLA2G7	phospholipase A2 group VII
7968734	0.00066948	3.86765e-05	4.36383	1.88431	0.818379	SLC25A15	solute carrier family 25 member 15
8154215	0.000674639	3.89948e-05	-4.36159	1.87658	-0.441598
8172204	0.000676052	3.90968e-05	4.36088	1.87411	1.59652	MAOB	monoamine oxidase B
7894412	0.000677739	3.92323e-05	4.35994	1.87085	0.315715
8113023	0.000677739	3.92352e-05	4.35992	1.87078	0.299933	TMEM161B	transmembrane protein 161B
8122971	0.000681165	3.9454e-05	4.35841	1.86553	0.269816	ARID1B	AT-rich interaction domain 1B
7972682	0.000683243	3.95949e-05	-4.35744	1.86217	-0.432777	KDELC1	KDEL motif containing 1
8154836	0.000683387	3.96238e-05	-4.35724	1.86148	-0.477772	ANXA2P2	annexin A2 pseudogene 2
8167270	0.000684725	3.97219e-05	-4.35656	1.85915	-0.318212	FTSJ1	FtsJ RNA methyltransferase homolog 1 (E. coli)
8090214	0.000686967	3.98727e-05	-4.35553	1.85557	-0.337364	SLC12A8	solute carrier family 12 member 8
8159008	0.000688089	3.99585e-05	4.35495	1.85355	0.196565	SURF2	surfeit 2
8140085	0.000689896	4.00842e-05	4.35409	1.85058	0.987874	MLXIPL	MLX interacting protein like
7923086	0.000691238	4.0201e-05	-4.3533	1.84784	-0.654958	ASPM	abnormal spindle microtubule assembly
8050548	0.000691238	4.02037e-05	-4.35328	1.84777	-0.268898	LAPTM4A	lysosomal protein transmembrane 4 alpha
7913206	0.000692004	4.02691e-05	-4.35284	1.84624	-0.884341	RNF186	ring finger protein 186
7932985	0.000693064	4.0358e-05	-4.35223	1.84416	-0.531373	NRP1	neuropilin 1
8082846	0.000693064	4.03724e-05	-4.35214	1.84382	-0.527149	EPHB1	EPH receptor B1
7974366	0.000693137	4.03975e-05	-4.35197	1.84324	-0.54422	PTGER2	prostaglandin E receptor 2
8180409	0.000695594	4.05617e-05	-4.35086	1.83941	-0.401479	NPM1	nucleophosmin
8000700	0.000695896	4.06212e-05	4.35046	1.83803	0.341126
8003599	0.000695896	4.06212e-05	4.35046	1.83803	0.341126
8175492	0.000697192	4.07178e-05	-4.34981	1.83579	-0.370393	ATP11C	ATPase phospholipid transporting 11C
8019796	0.000697341	4.07522e-05	4.34958	1.83499	0.307	MAFG	MAF bZIP transcription factor G
8127425	0.000697341	4.07684e-05	4.34948	1.83462	0.492958	LMBRD1	LMBR1 domain containing 1
8010188	0.000698313	4.08698e-05	4.3488	1.83227	0.281462	TNRC6C	trinucleotide repeat containing 6C
8095230	0.000698313	4.08874e-05	-4.34868	1.83187	-0.330416	SRP72	signal recognition particle 72
8013157	0.000698313	4.08882e-05	4.34868	1.83185	0.364956	TOM1L2	target of myb1 like 2 membrane trafficking protein
7944537	0.000698387	4.093e-05	4.3484	1.83088	0.276314	POU2F3	POU class 2 homeobox 3
8083792	0.000698387	4.09346e-05	4.34837	1.83078	0.348555
7930714	0.000701464	4.11566e-05	4.34689	1.82568	0.260656	ATRNL1	attractin like 1
8126371	0.000701464	4.11697e-05	-4.3468	1.82538	-0.358858	CCND3	cyclin D3
8077185	0.000701464	4.11836e-05	4.34671	1.82506	2.32459	APOA1	apolipoprotein A1
8053325	0.000701464	4.11993e-05	4.34661	1.8247	0.351265
8174086	0.000701556	4.12258e-05	-4.34643	1.82409	-0.268609	ARMCX6	armadillo repeat containing, X-linked 6
7996051	0.000701625	4.1251e-05	4.34627	1.82352	0.239617	POLR2C	RNA polymerase II subunit C
7895478	0.000705771	4.15159e-05	4.34452	1.81748	0.266992
8054077	0.000705906	4.15451e-05	4.34433	1.81682	0.241737	ACTR1B	ARP1 actin-related protein 1 homolog B, centractin beta
7905481	0.000707677	4.16706e-05	-4.34351	1.81397	-0.409569
7927383	0.000708313	4.1738e-05	4.34306	1.81245	0.798634	ZNF488	zinc finger protein 488
7901110	0.000708313	4.17605e-05	4.34292	1.81194	0.365029	AKR1A1	aldo-keto reductase family 1 member A1
7962884	0.000708313	4.1772e-05	-4.34284	1.81168	-0.647005	RND1	Rho family GTPase 1
7967322	0.000712699	4.20555e-05	-4.341	1.8053	-1.78329	HCAR3	hydroxycarboxylic acid receptor 3
8031550	0.000712699	4.20735e-05	4.34088	1.8049	0.415326	EPN1	epsin 1
7969243	0.000714888	4.22243e-05	-4.3399	1.80152	-0.562878	CKAP2	cytoskeleton associated protein 2
7904959	0.0007188	4.24769e-05	-4.33827	1.7959	-0.560191
7897404	0.000726003	4.29244e-05	-4.33541	1.78601	-0.281154	PARK7	Parkinsonism associated deglycase
8039730	0.000726957	4.30027e-05	4.33491	1.78429	0.23281	ZSCAN18	zinc finger and SCAN domain containing 18
7922229	0.000731844	4.33265e-05	-4.33287	1.77722	-1.66845	SELE	selectin E
7981278	0.000731844	4.33456e-05	4.33275	1.77681	0.411856	DEGS2	delta 4-desaturase, sphingolipid 2
7959157	0.000731844	4.33578e-05	4.33267	1.77654	0.261733	GATC	glutamyl-tRNA amidotransferase subunit C
8169624	0.000732196	4.34006e-05	4.3324	1.77561	0.393502	SLC25A43	solute carrier family 25 member 43
8044133	0.000733023	4.34717e-05	4.33195	1.77407	0.452268	NCK2	NCK adaptor protein 2
8053214	0.000734604	4.36076e-05	4.3311	1.77112	0.164496	AUP1	ancient ubiquitous protein 1
7912198	0.000734604	4.36097e-05	-4.33109	1.77108	-0.337316	ENO1	enolase 1
8082928	0.000734634	4.36494e-05	-4.33084	1.77022	-1.65614	CLDN18	claudin 18
8037505	0.000734634	4.36556e-05	4.3308	1.77008	0.239276	TRAPPC6A	trafficking protein particle complex 6A
8174338	0.000735655	4.37554e-05	-4.33017	1.76793	-0.210692	MORC4	MORC family CW-type zinc finger 4
8088106	0.000735655	4.37606e-05	-4.33014	1.76782	-0.36955	TKT	transketolase
8000184	0.000735958	4.38175e-05	-4.32979	1.7666	-1.44669	IGSF6	immunoglobulin superfamily member 6
8051963	0.000735958	4.38228e-05	-4.32975	1.76648	-0.302935	SRBD1	S1 RNA binding domain 1
8178988	0.000736755	4.38924e-05	4.32932	1.76498	0.217002	ZBTB22	zinc finger and BTB domain containing 22
8145259	0.00073944	4.40746e-05	4.32819	1.76108	0.298083	CHMP7	charged multivesicular body protein 7
8046147	0.000739681	4.41113e-05	-4.32796	1.76029	-0.329535	BBS5	Bardet-Biedl syndrome 5
8016898	0.000741114	4.42269e-05	-4.32724	1.75782	-0.290041	SRSF1	serine and arginine rich splicing factor 1
8000978	0.000741114	4.42413e-05	4.32716	1.75752	0.306007	PRSS53	protease, serine 53
7960383	0.000741655	4.42973e-05	-4.32681	1.75633	-0.338117	PARP11	poly(ADP-ribose) polymerase family member 11
7994237	0.000741655	4.43546e-05	4.32646	1.75511	0.346685	LCMT1	leucine carboxyl methyltransferase 1
7924996	0.000741655	4.43583e-05	-4.32643	1.75503	-0.373967	C1orf198	chromosome 1 open reading frame 198
7928429	0.000741655	4.43628e-05	-4.32641	1.75493	-1.23879	PLAU	plasminogen activator, urokinase
8170775	0.000745395	4.46089e-05	-4.32489	1.74972	-0.317236	SSR4	signal sequence receptor subunit 4
7908993	0.000747277	4.4744e-05	4.32407	1.74686	0.353093	SOX13	SRY-box 13
7893061	0.000752675	4.50898e-05	-4.32196	1.73961	-0.332159
8008598	0.000753817	4.5181e-05	-4.32141	1.7377	-0.334589	PCTP	phosphatidylcholine transfer protein
7973214	0.00075436	4.52362e-05	4.32107	1.73655	0.217723	TOX4	TOX high mobility group box family member 4
8021187	0.00075552	4.53285e-05	-4.32052	1.73463	-0.506071	SKA1	spindle and kinetochore associated complex subunit 1
7918345	0.000756277	4.53966e-05	-4.3201	1.73321	-0.365768	PSMA5	proteasome subunit alpha 5
8001197	0.000762519	4.57943e-05	-4.31772	1.72499	-0.735773	NETO2	neuropilin and tolloid like 2
8165630	0.000763206	4.58619e-05	4.31731	1.7236	0.249069	ARRDC1-AS1	ARRDC1 antisense RNA 1
8065359	0.000763206	4.58814e-05	-4.3172	1.7232	-0.921461	CD93	CD93 molecule
[truncated: 31,253 more rows]

## Sheet: GSE102133_ileum_infCD_vs_C
ID	Gene.title	Gene.symbol	Gene.ID	logFC	AveExpr	t	P.Value	adj.P.Val	B
8102328	complement factor I	CFI	3426	2.3929	7.95103	13.4562	1.02635e-21	1.66775e-17	38.3577
7948058	folate hydrolase 1B///folate hydrolase (prostate-specific membrane antigen) 1	FOLH1B///FOLH1	219595///2346	4.90458	8.89067	13.4248	1.16278e-21	1.66775e-17	38.2402
7942998	folate hydrolase 1B///folate hydrolase (prostate-specific membrane antigen) 1	FOLH1B///FOLH1	219595///2346	4.96373	8.49686	13.36	1.50464e-21	1.66775e-17	37.9975
7939897	tripartite motif-containing protein 51-like	LOC101060256	101060256	2.53637	9.52385	12.0144	3.5697e-19	2.96749e-15	32.8254
8127370	KH RNA binding domain containing, signal transduction associated 2	KHDRBS2	202559	-0.986666	5.33451	-10.6597	1.07845e-16	5.25154e-13	27.3872
8178095	complement component 2	C2	717	1.53943	8.92925	10.6539	1.10552e-16	5.25154e-13	27.3635
8179331	complement component 2	C2	717	1.53943	8.92925	10.6539	1.10552e-16	5.25154e-13	27.3635
8118324	complement component 2	C2	717	1.52427	8.84301	10.6191	1.28304e-16	5.33295e-13	27.2213
8081386	NFKB inhibitor zeta	NFKBIZ	64332	1.381	8.89283	10.5845	1.48806e-16	5.49471e-13	27.0797
7946401	suppression of tumorigenicity 5	ST5	6764	0.705397	7.90747	10.5601	1.65245e-16	5.49471e-13	26.9796
8158167	lipocalin 2	LCN2	3934	3.42334	10.4079	10.3228	4.58401e-16	1.3857e-12	26.0042
7984524	progestin and adipoQ receptor family member 5	PAQR5	54852	-2.40092	7.25705	-10.161	9.21811e-16	2.55434e-12	25.3359
7988350	dual oxidase 2	DUOX2	50506	4.70844	10.2753	9.86465	3.32915e-15	8.51547e-12	24.1065
8047487	frizzled class receptor 7	FZD7	8324	-1.16385	7.16113	-9.65658	8.22983e-15	1.9547e-11	23.2393
7945371	interferon induced transmembrane protein 3	IFITM3	10410	1.33571	8.73769	9.47161	1.84388e-14	4.08751e-11	22.4658
8009145	potassium voltage-gated channel subfamily H member 6	KCNH6	81033	-1.46987	6.66952	-9.37065	2.86591e-14	5.95609e-11	22.0428
8087907	semaphorin 3G	SEMA3G	56920	-1.13316	7.05199	-9.31534	3.64995e-14	7.1393e-11	21.8108
8068671	beta-site APP-cleaving enzyme 2	BACE2	25825	1.40187	9.47809	9.27685	4.31918e-14	7.97897e-11	21.6493
8171172	matrix remodeling associated 5	MXRA5	25878	2.1472	9.00847	9.22649	5.38404e-14	9.42264e-11	21.4378
7920642	mucin 1, cell surface associated	MUC1	4582	3.03686	9.80191	9.1425	7.77683e-14	1.29298e-10	21.0849
7928770	cadherin related family member 1	CDHR1	92211	-2.71318	6.94989	-9.10738	9.07032e-14	1.40511e-10	20.9372
7972016				-2.19691	4.87998	-9.10176	9.29641e-14	1.40511e-10	20.9136
8018251	fatty acid desaturase 6	FADS6	283985	-1.0022	7.06692	-9.06915	1.07245e-13	1.55048e-10	20.7764
7965156	lin-7 homolog A, crumbs cell polarity complex component	LIN7A	8825	-1.42021	5.90089	-9.05386	1.14679e-13	1.58887e-10	20.712
7919800	cathepsin S	CTSS	1520	0.95969	9.75221	9.01444	1.36312e-13	1.81305e-10	20.5461
7977409	cysteine rich protein 1	CRIP1	1396	-1.18763	7.95577	-8.99996	1.45248e-13	1.8576e-10	20.4852
8125512	transporter 1, ATP binding cassette subfamily B member	TAP1	6890	0.888432	11.0149	8.93919	1.89603e-13	2.17403e-10	20.2293
8178867	transporter 1, ATP binding cassette subfamily B member	TAP1	6890	0.888432	11.0149	8.93919	1.89603e-13	2.17403e-10	20.2293
8180061	transporter 1, ATP binding cassette subfamily B member	TAP1	6890	0.888432	11.0149	8.93919	1.89603e-13	2.17403e-10	20.2293
7920128	S100 calcium binding protein A11	S100A11	6282	1.24605	9.97485	8.8999	2.25269e-13	2.49688e-10	20.0637
8134821	methylphosphate capping enzyme	MEPCE	56257	-0.410096	8.05806	-8.78678	3.70088e-13	3.96973e-10	19.5869
8180361	bone morphogenetic protein 8b	BMP8B	656	-1.15331	7.93983	-8.77931	3.82415e-13	3.97377e-10	19.5554
8131927	membrane palmitoylated protein 6	MPP6	51678	-1.38995	7.48587	-8.77159	3.95613e-13	3.98634e-10	19.5228
8080645	adaptor protein, phosphotyrosine interacting with PH domain and leucine zipper 1	APPL1	26060	-0.536958	8.68723	-8.72865	4.7767e-13	4.67161e-10	19.3418
7980891	tandem C2 domains, nuclear	TC2N	123036	0.97086	9.72293	8.6814	5.8781e-13	5.58453e-10	19.1424
8167603	chloride voltage-gated channel 5	CLCN5	1184	-0.763126	7.37684	-8.66085	6.43321e-13	5.94214e-10	19.0557
7904421	hydroxy-delta-5-steroid dehydrogenase, 3 beta- and steroid delta-isomerase 1	HSD3B1	3283	-2.25178	7.24245	-8.5766	9.31394e-13	8.37046e-10	18.7002
8160823	ciliary neurotrophic factor receptor	CNTFR	1271	-1.96597	7.89832	-8.55529	1.02279e-12	8.94999e-10	18.6102
8077635	8-oxoguanine DNA glycosylase	OGG1	4968	-0.50552	7.28892	-8.51678	1.21133e-12	1.0328e-09	18.4476
8125500	proteasome subunit beta 8	PSMB8	5696	0.610809	8.32043	8.49108	1.35609e-12	1.06438e-09	18.3391
8178855	proteasome subunit beta 8	PSMB8	5696	0.610809	8.32043	8.49108	1.35609e-12	1.06438e-09	18.3391
8180049	proteasome subunit beta 8	PSMB8	5696	0.610809	8.32043	8.49108	1.35609e-12	1.06438e-09	18.3391
8109612	adrenoceptor alpha 1B	ADRA1B	147	-0.54656	6.60159	-8.48512	1.39203e-12	1.06438e-09	18.314
8169473	plastin 3	PLS3	5358	1.29386	7.56488	8.48246	1.40841e-12	1.06438e-09	18.3027
8130837	FERM domain containing 1	FRMD1	79981	-1.00164	6.31884	-8.44602	1.65289e-12	1.22137e-09	18.1489
8142194	laminin subunit beta 1	LAMB1	3912	0.874958	9.33263	8.43265	1.75293e-12	1.26714e-09	18.0924
8162194	cyclin dependent kinase 20	CDK20	23552	-0.861629	6.5896	-8.35904	2.42212e-12	1.71363e-09	17.7816
8150002	F-box protein 16	FBXO16	157574	1.08359	5.58522	8.31568	2.9302e-12	2.02989e-09	17.5985
8065469	abhydrolase domain containing 12	ABHD12	26090	-0.665955	9.02261	-8.29028	3.27607e-12	2.17979e-09	17.4913
8121225	glutamate ionotropic receptor kainate type subunit 2	GRIK2	2898	-0.71442	5.11989	-8.29017	3.27768e-12	2.17979e-09	17.4908
8165552	NMDA receptor synaptonuclear signaling and neuronal migration factor	NSMF	26012	-0.864399	7.83997	-8.24363	4.02104e-12	2.61839e-09	17.2943
8111474	alanine--glyoxylate aminotransferase 2	AGXT2	64902	-1.26461	5.89434	-8.23949	4.09468e-12	2.61839e-09	17.2769
7983661				-1.33586	4.33633	-8.22457	4.37196e-12	2.74295e-09	17.2139
7915787	phosphoinositide-3-kinase regulatory subunit 3	PIK3R3	8503	1.26962	7.76881	8.18233	5.26293e-12	3.1883e-09	17.0355
8055249	family with sequence similarity 168 member B	FAM168B	130074	-0.404289	8.67324	-8.18187	5.27357e-12	3.1883e-09	17.0336
8008885	microRNA 21	MIR21	406991	1.42645	9.15076	8.17385	5.46263e-12	3.24363e-09	16.9997
7951408	caspase recruitment domain family member 16	CARD16	114769	0.918536	6.7208	8.13074	6.60076e-12	3.85067e-09	16.8178
8117476	butyrophilin subfamily 3 member A3	BTN3A3	10384	0.855993	8.43744	8.08408	8.101e-12	4.64439e-09	16.6208
8145227	Rho related BTB domain containing 2	RHOBTB2	23221	-1.13807	7.94502	-8.07565	8.40649e-12	4.73784e-09	16.5852
8152053	ankyrin repeat domain 46	ANKRD46	157567	-0.653378	7.06839	-8.02077	1.0695e-11	5.92719e-09	16.3537
7941985	T-cell immune regulator 1, ATPase H+ transporting V0 subunit a3	TCIRG1	10312	0.538517	9.71516	8.01052	1.11868e-11	6.05026e-09	16.3105
7950409	potassium voltage-gated channel subfamily E regulatory subunit 3	KCNE3	10008	1.11747	7.40862	8.00861	1.1281e-11	6.05026e-09	16.3024
8140971	sterile alpha motif domain containing 9 like	SAMD9L	219285	1.4329	9.77168	7.97898	1.28468e-11	6.78067e-09	16.1774
8111932	C-C motif chemokine ligand 28	CCL28	56477	1.90695	8.79082	7.96639	1.35759e-11	7.05352e-09	16.1244
7913727	myomesin 3	MYOM3	127294	-0.782426	6.50861	-7.95405	1.43308e-11	7.33119e-09	16.0723
[truncated: 33,187 more rows]

## Sheet: GSE207022__rectum_CD_vs_C
ID	Gene.title	Gene.symbol	Gene.ID	logFC	AveExpr	t	P.Value	adj.P.Val	B
[truncated: 33,252 more rows]

## Sheet: GSE75214_colon_infUC_vs_C
ID	adj.P.Val	P.Value	t	B	logFC	Gene.symbol	Gene.title
[truncated: 33,252 more rows]

## Sheet: GSE75214_colon_uninfUC_vs_C
ID	adj.P.Val	P.Value	t	B	logFC	Gene.symbol	Gene.title
[truncated: 33,252 more rows]

[truncated: 2 more sheets: GSE73661_colon_UC_vs_C, GSE48958_colon_infUC_uinfUC_C]
