# Supplementary material for: Decoding non-coding SNPs: systems genomics modelling dissects the heterogeneity of IBD
Source: Mol Syst Biol. 2025 Nov 26;22(2):259–80. doi: 10.1038/s44320-025-00169-3 (PMC12864814; doi:10.1038/s44320-025-00169-3)
Supplement: Supplementary file 9 — Source data Fig. 1 [file 44320_2025_169_MOESM9_ESM.zip › readme.txt]

Figure 1 is a workgflow foigure which we have created in power point you can open the attached slide.
