# Supplementary material for: Decoding non-coding SNPs: systems genomics modelling dissects the heterogeneity of IBD
Source: Mol Syst Biol. 2025 Nov 26;22(2):259–80. doi: 10.1038/s44320-025-00169-3 (PMC12864814; doi:10.1038/s44320-025-00169-3)
Supplement: Supplementary file 10 — Source data Fig. 2 [file 44320_2025_169_MOESM10_ESM.zip]

Archive with 19 entries (15 files):
- Figure2c/
- Figure2c/.Rhistory
- Figure2c/cd_only_ppi10rnd.txt
- Figure2c/Fig3c.png
- Figure2c/Figure2c.nb.html
- Figure2c/Figure2c.Rmd
- Figure2c/OmniPath_27_10_2021_directed.ncol
- Figure2c/ReactomePathways.gmt
- Figure2c/Reactome_CD_PPI_100_cutoff_ora_results.csv
- Figure2b/
- Figure2b/cd_only_ppi10rnd.txt
- Figure2b/Figure2b.nb.html
- Figure2b/Figure2b.rmd
- Figure2b/Figure_2b.png
- Figure2b/omnipathr-log/
- Figure2b/omnipathr-log/omnipathr-20251023-1528.log
- Figure2a/
- Figure2a/no_degree_CD_ppi_10k.cys
- Figure2_README.txt
