# Supplementary material for: Decoding non-coding SNPs: systems genomics modelling dissects the heterogeneity of IBD
Source: Mol Syst Biol. 2025 Nov 26;22(2):259–80. doi: 10.1038/s44320-025-00169-3 (PMC12864814; doi:10.1038/s44320-025-00169-3)
Supplement: Supplementary file 10 — Source data Fig. 2 [file 44320_2025_169_MOESM10_ESM.zip › Figure2c/cd_only_ppi10rnd.txt]

GeneID	Z_Mean	Z_Count	Heat_mean	Heat_sd_non_random_
P0DP24	-0.06430684679281291	0	6.631170680159267e-05	2.139852483181689e-05
P48995	-0.21539971929400265	0	0.0010648926752317234	0.0004224420693384151
Q03135	-0.018826021675968953	0	0.0019277455917285113	0.0011254836492158142
P14416	-0.04664731318308967	0	0.0003349157263689479	0.00027673840890752097
Q02790	-0.04238565915271626	0	4.274574717914511e-05	4.046417745359037e-05
Q99750	-0.06886102334615059	0	0.0007745572049791063	0.00039411735571680213
Q14571	-0.045776484567829116	0	0.0	0.0
P29966	-0.055101955598473404	0	0.00034387853104723303	0.0001496679342841502
Q13255	-0.04785763040672983	0	4.1331113914410736e-06	2.440104617897192e-06
Q13586	-0.04185624677675157	0	0.0001311888396795438	0.00011245006495205782
Q13507	-0.17174039639482938	0	0.00030248231282663647	0.00010259211924069072
Q9UBN4	-0.09464578472012175	0	9.205524104452033e-05	3.492206173045567e-05
Q9UL62	-0.10849190888481199	0	9.82905701956098e-05	3.687026596997794e-05
Q9Y210	-0.19443414423262223	0	0.0005995292942102182	0.00019996249877740835
Q13563	-0.12033358647752962	0	0.00019869548889778451	7.225166348008874e-05
Q9HBA0	-0.12913267755836488	0	0.00038828738925014163	0.00015516017643454563
Q9H1D0	-0.1658037873263091	0	0.0003960874990574957	0.00014005498703256145
P41180	-0.04386898773717786	0	2.5906458270438984e-05	1.141513469122766e-05
P19235	-0.04964772031196943	0	0.0007608438068115799	0.0003716029877186645
Q86YM7	-0.04348569548749767	0	0.0	0.0
Q14643	-0.08848575543275566	0	0.00014545496958967672	6.841486407731287e-05
Q14573	-0.04303586224206686	0	0.0	0.0
Q12797	-0.04164606933014625	0	0.0	0.0
Q96D31	-0.08569001720669381	0	0.0001061497087060999	4.57494442956021e-05
Q13976	-0.049702893802331616	0	2.6282877492680823e-05	8.547612961520589e-06
Q9Y225	-0.043353841545014274	0	0.0	0.0
P12931	-0.13264760669136327	0	0.0052773502697464275	0.0018809191969704632
Q8TD43	-0.046419596710010974	0	4.79622845945703e-06	2.5341738832128078e-06
Q96J92	-0.04756401461440342	0	5.5199532026735334e-05	3.346306843340293e-05
O14745	-0.048344917939361076	0	5.468432247355598e-05	2.0267526021387988e-05
P11171	-0.06059842890205945	0	3.848203432061204e-05	1.2416021852556617e-05
Q9NZU7	-0.04673975645668922	0	0.0	0.0
P62166	-0.044987469337334655	0	0.0	0.0
Q86VW0	-0.04474840410424367	0	0.0	0.0
P06241	-0.08508252401039648	0	0.0035044725381612133	0.0014274864048311017
P11229	-0.05556125801670376	0	0.0001665138063163941	5.751011047228114e-05
P20591	-0.06018791210940614	0	0.00018536159660049396	8.201497149857422e-05
O60500	-0.04601454143355149	0	0.00013194766296371216	6.91871593755754e-05
Q9NP85	-0.042203511721369	0	1.4641974303276544e-05	5.964155527034054e-06
Q96H20	-0.04415951399628292	0	4.210169166942628e-06	1.5154055599152863e-06
Q9HCX4	-0.06894385536297144	0	3.030106205691928e-05	1.1018378680714719e-05
P24588	-0.047657411779448426	0	4.188064448515704e-06	2.0448385564438914e-06
Q8NER1	-0.08000817747376467	0	0.0018951301543891517	0.0007371952670492322
P21554	-0.05713832730525614	0	5.1311938752090064e-05	1.6944602221827933e-05
Q00535	-0.10708335383185942	0	0.0005493160936370169	0.00020150686818957644
Q9UNN5	0.15145126620165442	0	0.003929447917384526	0.0026904343965070414
O95166	-0.09674395180030532	0	0.00023822397400445275	0.00017920906261372413
Q9NQT8	-0.04274415644867122	0	0.0	0.0
P0C851	-0.04361815485129961	0	0.0	0.0
P17612	0.07676021389423596	0	0.010695400408943987	0.004720396074113808
P04629	-0.10729790242160386	0	0.0015207166743377782	0.0008609404394083478
P00533	-0.2969924323385408	0	0.006686544707017969	0.0021573777651345263
Q8NET8	-0.04532841654685657	0	3.6095506825495376e-05	1.1646021564000544e-05
P08631	-0.0750639401211988	0	0.0005233927371811035	0.0002899137810249671
Q96J02	-0.09962211910127529	0	0.0005121754053731062	0.00018419571693372835
P06239	-0.04454825309253534	0	0.004420635102189228	0.0017300682392385304
P07948	-0.04701093653219226	0	0.0012309030207578251	0.0008365816450105465
Q14244	-0.04148632093373882	0	0.0	0.0
Q13438	-0.044402976190296185	0	0.0	0.0
Q9UKS6	-0.044426363626089135	0	0.0	0.0
P07947	0.005778542380155142	0	0.0030429077346633337	0.0013338128637093625
Q5W0U4	-0.04617419342434615	0	0.0	0.0
Q9NQA5	-0.17119427131212647	0	0.00038003227603354	0.00013167565253391402
P05937	-0.0523294997049693	0	1.359066005337022e-05	7.01754082669748e-06
P23284	-0.04570258935061187	0	0.0	0.0
Q9UEF7	-0.04541698796380365	0	6.173351065029414e-05	2.130385871670076e-05
P62491	-0.043187857910420395	0	0.0	0.0
P60903	-0.0450781314807458	0	2.4615301082898363e-05	8.862293533728737e-06
P21980	-0.05171574848950674	0	3.4843617428560995e-05	1.3775495369559079e-05
Q8TDD5	-0.13322939883890375	0	0.0001257827255897822	4.395124721157266e-05
Q86UT5	-0.04419364482994318	0	0.0	0.0
Q9BPW8	-0.043176244355444274	0	0.0	0.0
P49757	-0.0947303993412918	0	0.0001462256027202216	7.786709169838827e-05
P18031	-0.1166187181112344	0	0.0006583465205454938	0.0002080801911737242
P41220	-0.04355224855919467	0	5.17179202275332e-07	1.6819496472669533e-07
O94759	-0.04767768963513014	0	0.00043468166736745695	0.00031140477438486357
Q5JVL4	-0.045227670521347636	0	0.0	0.0
Q12923	-0.05782683152724572	0	0.00021180857059259372	7.521908373029795e-05
P63244	-0.04046760388084276	0	0.00029097386346463994	0.000147440942266352
Q9BX84	-0.05589829704763734	0	3.073781796974322e-05	1.0944448137405813e-05
Q99623	-0.05948457028160511	0	8.402178192679713e-05	2.648867661823271e-05
Q96QT4	-0.06720998299398025	0	3.240345793950166e-05	1.3304219096757325e-05
P04083	-0.07144805529072067	0	0.0002005322546617349	0.00011705792959539036
P28222	-0.04413814596887552	0	4.023724081766282e-05	3.173496166653488e-05
Q7Z2W7	-0.06298938895737739	0	4.166142283608252e-05	1.4479310951814344e-05
P35372	-0.11903296371152897	0	0.0004311384537770134	0.0001488531001353651
Q9GZU1	-0.055268665826556276	0	2.4804676589594855e-05	1.0947500188517607e-05
Q8IZK6	-0.05570560412471162	0	7.565426359826432e-06	3.3389875574978675e-06
P14314	-0.06425941713799954	0	0.00011438349060400172	4.2296969198525536e-05
Q9Y496	-0.05078623195914032	0	3.965544797700711e-05	1.4402819655026401e-05
P98161	-0.07865235741104316	0	0.0002947300656878756	0.00012736885699258163
Q13190	-0.04234167038994259	0	0.0	0.0
Q9P0L9	-0.10428134168422921	0	0.00024798650359302823	0.0001897545139343345
Q7Z443	-0.04418995778089349	0	0.0	0.0
P19237	-0.048125032130883455	0	5.17179202275332e-07	1.6819496472669533e-07
P19429	-0.03823506642117896	0	0.00032188629906834486	0.00029557382180001425
Q9NZM6	-0.04592667408270206	0	1.3653388977958328e-05	6.918382675575286e-06
P42574	-0.2569276304192395	0	0.005481119218602443	0.002373625253492607
O75822	-0.047069527032658966	0	0.00025109084913988973	0.0001591874111985811
P16144	-0.1503386740268226	0	0.006402868839850151	0.0030361865046354083
Q16539	1.6113397638687612	920	0.05480694349545864	0.029511605744369354
P49137	7.156415607329187	571	0.13185165867462414	0.18440874412633507
Q13151	0.08653331870215437	0	0.0023655738762211735	0.0033085098210901063
P31483	-0.04798794001917021	0	0.0	0.0
P24522	-0.007003915271207383	0	0.004772595052316022	0.004272179282413039
Q14103	-0.06426830933640958	0	5.420032546996323e-05	1.8133589122319217e-05
O95453	0.08288262576468018	0	0.002365573876221174	0.003308509821090108
O60674	0.47389532914767885	13	0.030173566058378003	0.02519540045852604
B1AK53	-0.041693699319611754	0	0.0	0.0
Q9UKN7	-0.06007689758650558	0	0.0	0.0
O95452	-0.06467000100071871	0	2.448265494834451e-05	1.714273926919183e-05
P29033	-0.06672763800048162	0	4.0135499915318934e-05	2.810285126097025e-05
Q01085	-0.03224434187451481	0	0.00019666020901307958	0.00010589458531800813
P46531	-0.2321226188287799	0	0.003745730411910291	0.002331194893741493
Q15915	-0.040916965879989046	0	0.0	0.0
Q92858	-0.147735156602543	0	0.002354233752853032	0.0008755130941833168
P26651	0.08917984737695411	0	0.0028614927968662264	0.0033434491098286293
Q5TA89	-0.1108557043566094	0	0.0007371482812771298	0.00029914028146021943
Q9Y219	-0.06326197487482772	0	0.00011311922913914559	3.771430151430429e-05
O00548	-0.07237095120442186	0	0.0002491177022543309	0.00014006731232257426
Q15475	-0.054810966807256965	0	5.541162226036904e-07	3.490101255711545e-07
Q8NES3	-0.04847153217417142	0	3.6695859606110823e-07	1.4348394514276354e-07
P32243	-0.08680244283000454	0	1.117465713200739e-05	4.36201850611563e-06
A6NHT5	-0.0454720852542486	0	2.2534059719216705e-08	1.4193078439893603e-08
P56178	-0.038815652640984404	0	0.0003382873776778472	0.00016763912178800134
P32242	-0.044334130382787176	0	2.2534059719216705e-08	1.4193078439893603e-08
Q9UI36	-0.050291279654579725	0	4.549389848413264e-05	1.3799007521679935e-05
Q96NX9	-0.05410178544797362	0	4.072203033980087e-05	1.6283583725542654e-05
Q06546	-0.04492369079769345	0	0.0002473956093824059	0.00013351404740661872
Q16881	-0.06686221540283059	0	7.545566086162638e-05	4.0721784458998646e-05
P10599	-0.014772479203855007	0	0.0015504886403362385	0.0008827520115885956
P27361	-0.1509146945094466	0	0.02236577116915489	0.007205624764876029
P28482	1.657525471028482	778	0.06719643685219127	0.060109978951937065
P50607	-0.04271376960634355	0	0.0	0.0
Q92786	-0.06539551424440358	0	0.00023771644474966967	0.0001569620231579335
Q99684	-0.013178637141387844	0	0.0013651448761125156	0.0009688230393167861
P49918	-0.05584859467236007	0	0.0007810551952720074	0.0002717134874596275
Q14145	-0.06610950235773888	0	0.00032362780935945294	0.0001472044491729665
P23771	0.014343720447411726	0	0.0023633497658035064	0.001986943244535134
O15520	-0.04682478582816461	0	0.0003369462734521194	0.00023888899185627315
Q9NZI8	-0.04724679334504852	0	0.00017310784601922915	8.135400124496852e-05
Q9Y297	-0.0721820756465755	0	0.0013166245226422747	0.001418334781028617
P23760	-0.07521431607857045	0	0.00033360242852521234	0.0001333914518556784
O94916	-0.05783190492747675	0	0.00023450545356742736	9.888096712660394e-05
P15121	-0.05087593505152422	0	2.860966533523185e-05	1.2063477989446255e-05
Q12951	-0.045012768068507444	0	1.8167745003399668e-06	1.1442954936759165e-06
Q06710	0.026119079173147364	0	0.0021356384576105025	0.0019387700409425552
P11487	-0.05428070149153799	0	0.00018465576888698328	0.0001163054436194995
P48065	-0.051962582136706646	0	2.860966533523185e-05	1.2063477989446255e-05
P31749	0.4908514304178363	13	0.03575895110869807	0.025332152046153498
O15111	0.36286697087788616	0	0.01763083023935662	0.00838522499687626
P53794	-0.05101616945729979	0	2.860966533523185e-05	1.2063477989446255e-05
P19838	-0.2416126299743784	0	0.016076038267281094	0.006131590042355782
P27986	-0.34114682978557814	0	0.01239435761940796	0.00401649250948257
Q6P1J9	-0.04560420232241974	0	0.0	0.0
Q9UKF6	-0.10633777409710124	0	3.0203456900816693e-05	1.5210923208232552e-05
Q92797	-0.04326734451868328	0	0.0	0.0
Q05048	-0.07823164446893616	0	0.0	0.0
P06493	-0.15898986263358558	0	0.002176701471408822	0.0008844799623149868
P31350	-0.032419896647532725	0	0.0005218706058813296	0.0003200144214271978
Q9UKV3	-0.046544584265469285	0	3.3405995972014866e-05	1.4341076276524163e-05
P38936	-0.1562278152694253	0	0.012046653520977663	0.004847010183141086
P04637	1.7453248052990096	1045	0.1609946663107142	0.11680281818299672
O43663	-0.05274277367808269	0	0.00043940755898700133	0.00031208698413228
P18847	-0.025576346611794858	0	0.0005750568346675674	0.00033338092490774846
Q13315	0.08045980044138275	0	0.009832893937445717	0.012344447233845637
Q15554	-0.0668695122526529	0	8.49003367318832e-05	7.787646702131014e-05
P04198	-0.046030538627866706	0	2.705615511638394e-05	9.80460775072185e-06
Q14566	-0.06011156467791934	0	2.1739148775003205e-05	1.0040517005604142e-05
Q00987	-0.0865233282706276	0	0.006368877405780073	0.0049965957646678156
Q7LG56	-0.030600963021760158	0	0.0005721118355146428	0.00033704371654677025
Q13535	-0.11332211490331716	0	0.0008248914684145394	0.0003173491515352816
P23025	-0.04721692156242763	0	0.0003850989281491861	0.00015154588282236269
P33991	-0.07188082725506297	0	9.898569535564657e-05	3.896073240772342e-05
P33992	-0.06173736139068769	0	1.855641999782217e-05	8.690177231849332e-06
P49736	-0.07462254055496595	0	8.309828170015514e-05	4.109689816534428e-05
P25205	-0.07728329720033338	0	0.00032715458268206196	0.0001639086220688597
Q01094	-0.17192748844196415	0	0.003947537385833018	0.0014305083439577794
Q9BXL8	-0.06123785806231137	0	0.0002300218251728103	0.00016279943034462526
Q9Y5W3	-0.04145298132688831	0	1.3002381854079281e-05	8.206304272545318e-06
P61073	-0.10332781231674575	0	0.004144983635239643	0.002679931916323751
P05019	-0.14118253399876582	0	0.0010152341767245235	0.0003534297328070378
P08069	1.150430502325891	772	0.025064686004047508	0.02467717291530414
P13500	-0.1933550557754567	0	0.0030835016265213055	0.0009937308539517758
P50281	-0.11143760136205216	0	0.0009125479219402825	0.00040697419201313445
P08253	-0.05162426370846347	0	0.006491910503660402	0.0020285645830613454
P00519	0.8804258989115936	505	0.023349839403095485	0.023881721102589234
O15350	-0.10966456264950113	0	0.0021191102571720697	0.0008262264562088708
P78527	-0.07293168898035421	0	0.000575523315430147	0.00039375776617012605
P33993	-0.09517386634550246	0	0.00026533979783607196	0.00013600823851228971
Q9UJA3	-0.04502075192295973	0	1.178875330071015e-06	4.272007662814521e-07
O00327	-0.13465801905713876	0	0.0015852019534318058	0.0009885808883919398
Q49AN0	-0.08346467082961172	0	0.00028437963394517394	0.00018581239722786092
Q16526	0.018313692886081104	0	0.002864720160707684	0.0023490826079759896
Q99743	-0.039485714662303	0	0.0	0.0
O15055	-0.06044803942273537	0	0.00011187074092583499	7.544492052416197e-05
O15534	-0.07830136586009524	0	0.000965335439843089	0.000520662932219369
Q6PL18	-0.044841015632125066	0	0.0	0.0
P03372	-0.10932134387998484	0	0.007936121641894596	0.0030233902837380295
Q96RU2	-0.042743529293904924	0	5.880456178275675e-05	7.38246354180796e-05
Q9HAW4	-0.0044251336123620495	0	0.0030036063653035476	0.0017948485772680163
O60260	-0.11121094379430695	0	0.00039086947706052744	0.0001690511049879422
P24864	-0.10142915281013934	0	0.0026102663447007245	0.0012025689007377095
P12004	-0.12086344489482428	0	0.002862264605383911	0.001031389080980275
Q9UNA4	-0.048533388676876676	0	8.729907046419247e-05	3.145736696987996e-05
Q99719	-0.04946163181455468	0	8.830754852109286e-06	3.81930274232019e-06
Q9Y253	-0.07079365934648321	0	0.0001616416540936874	5.461656431713098e-05
P01106	-0.06130613661898636	0	0.01464942305853635	0.005487363140413415
P10275	-0.21824783738356993	0	0.008607621832207623	0.003214362518618304
Q93009	-0.06426785860010839	0	2.6318174912017658e-05	1.455447315127601e-05
O15151	-0.027856293857825072	0	0.0033411622428292146	0.001907227510904095
Q04206	0.14834480654339888	0	0.015139997862107606	0.006782255332738717
P60484	-0.14412289750116902	0	0.004150994610878793	0.0017313314052782814
Q16254	-0.00423082691935211	0	0.0024513646875372326	0.002111546341237528
P28749	0.023451712950419208	0	0.003638428543048786	0.0023497679307940902
Q08999	0.06876170752615088	0	0.004141243353103028	0.002264097784594088
Q15329	0.04410122589813538	0	0.0022849169323969037	0.0020929471220415773
Q14676	-0.07549392996781078	0	0.0002678025618421947	0.00011903144457235786
Q12888	-0.1636437135096993	0	0.0019343723093347934	0.0007270247426147907
O76064	-0.05715611694318035	0	3.4201571299550487e-05	1.5027955087723844e-05
Q16777	-0.0861333016977036	0	0.0006023050760409651	0.0003485035939927452
P49792	-0.04983106780760942	0	1.5041409087769753e-05	5.355748923091141e-06
Q9UHX1	-0.04860273875815558	0	8.830754852109286e-06	3.819302742320192e-06
Q9Y6H5	-0.05433540150733744	0	8.81427648408807e-05	3.21041315066118e-05
Q96SD1	-0.04549354996791001	0	7.134274829748591e-05	7.671383762448663e-05
Q13426	-0.0984632193684642	0	0.0007502922061460152	0.0002543376403703198
P35222	-0.17495011421789045	0	0.01299144231006048	0.0062515785943922115
P05412	-0.18779369903573684	0	0.007252641879113033	0.003675057537538247
P0DMV9	-0.05636463012421004	0	0.0007995830044367146	0.00048392063959159284
Q99700	-0.04737170169646136	0	8.830754852109286e-06	3.81930274232019e-06
Q9Y5Z0	-0.04202499841041387	0	0.0	0.0
P05067	-0.1502442664566052	0	0.000776342814697909	0.0002512878245367295
P37840	2.9208140557828197	639	0.09239940834193071	0.11733574991385906
P56817	-0.061922580569476665	0	7.716091566463643e-05	2.4443857348941183e-05
Q96T60	-0.11315087015001825	0	0.0006077428537844076	0.00022148901895673078
P56524	0.006945571806838786	0	0.0033173178811332885	0.0022606267576607063
O14672	-0.06031743735588924	0	0.00026952088540530434	0.00019038354903242176
Q70Z35	-0.04248796364108823	0	0.0	0.0
Q9BXM7	-0.039449931794305275	0	0.00017413589619787872	8.807852837733175e-05
Q12931	-0.040889942322073165	0	0.0001887689632501025	9.429426980980383e-05
P23468	-0.04356302071072943	0	0.0	0.0
P40763	5.3586664660889465	864	0.20752338797225334	0.19641753110441115
P18887	-0.07560008318366847	0	0.00025810445815689176	0.00010764836834656565
P30086	-0.057507787327918204	0	8.720311156080241e-05	2.995893256224795e-05
P04049	0.09766861813415692	0	0.010796057705626378	0.012400468249782987
Q969H0	-0.05669639878579535	0	0.0005487492490824055	0.00033140865945370935
P24941	-0.02706954918782102	0	0.004987600031878476	0.002777693575104254
O60381	-0.03753813109072858	0	0.00023452926902550272	0.00011157633899639399
P62913	-0.044162456821069	0	8.455076070283573e-05	3.378984357419066e-05
Q9Y4A5	-0.05400686997246145	0	0.00011998561004954354	5.48864004759282e-05
Q13153	-0.20560550841129072	0	0.001763858733688487	0.000569748362945864
P49023	-0.011287526582478396	0	0.00659139150703283	0.0022319978528093434
P06396	-0.17112181710065547	0	0.0008898967886288093	0.00028889268520348224
Q96Q15	-0.05852248767846833	0	0.0	0.0
Q92900	-0.0637472310430413	0	8.140642421214347e-05	7.812326541443113e-05
P45985	-0.14213996300391846	0	0.004389903475852532	0.0017448926655790592
P45983	1.267779468676234	301	0.06238424885766479	0.030096328956209496
O75385	0.05183988601657273	0	0.0024868706020301752	0.002213540474653757
O75143	-0.06198658770527626	0	0.00022012572842913951	0.00016656224643029182
Q8TDY2	-0.07273002584837782	0	0.0002934161289159186	0.00023985814662571365
P42345	-0.028317875765332755	0	0.005898674323681431	0.0029160500481160657
Q9Y371	-0.042925027776472315	0	1.210219422761411e-05	4.313386128390913e-06
Q9P2Y5	-0.05114574523743375	0	2.6673404968482587e-05	1.0247419783517194e-05
Q8IYT8	-0.044178389142875085	0	6.09862938550087e-05	3.014899202288995e-05
Q14457	-0.051042205896636245	0	0.0030349919535220204	0.0022049586899240384
Q99570	-0.06605938375819971	0	0.0003526127853650602	0.0002275272945569079
Q13009	-0.08369201897313797	0	0.0012197752039759275	0.0004705650571529725
P63000	-0.4343372408960472	0	0.014581092995643693	0.004942805822884332
P01112	-0.1354967121548834	0	0.01166790041725305	0.004174902966236463
Q9H0Y0	-0.048655172240134215	0	1.9842184747440444e-05	7.95988511386757e-06
O94817	-0.07195551576919793	0	2.5894051095409753e-05	1.0387650073597187e-05
Q8N122	0.08174700208541473	0	0.004762800702745017	0.004333780485743701
Q96B36	-0.07826655472336706	0	0.000563255083622371	0.00023123473981136495
P53355	-0.019158496292289558	0	0.002316588197533111	0.0021186583423288153
Q96RR4	-0.04483538540915196	0	0.0002706123630415857	0.00011329841825084612
Q16659	-0.05498391460374444	0	0.00027570571983015	9.78149914531813e-05
Q07820	-0.024645885727758835	0	0.00210776602075801	0.0006932270650313269
Q92934	-0.098601696225434	0	0.003671236808745892	0.0013006125182542603
Q9H1Y0	-0.08585964313790631	0	0.0002429655103598082	0.0001193456739733049
O95352	-0.0897072295935262	0	0.0002927535454539912	0.00011744092790951504
Q9NT62	-0.07326738115195607	0	0.0002561406730124748	0.00014374058788670994
Q9P212	-0.09035112771103435	0	0.0005713547439755515	0.00017817152901769407
Q8IW41	-0.03859974306448489	0	0.0004006375468966025	0.00017078236221931156
Q676U5	10.224190443009544	1072	0.24688715318582083	0.1880898221904604
Q12983	-0.09350069932486552	0	8.102188502936977e-05	2.8851147981923016e-05
P10415	2.0574662657286114	796	0.07885978140891702	0.07322959728574892
Q07817	-0.022036976792305717	0	0.008776475336250594	0.003599443497767357
Q9H2V7	-0.04372104387361133	0	0.0	0.0
Q9Y4P1	-0.04611929576856189	0	0.0	0.0
Q9GZQ8	-0.06726752160256419	0	0.0005368519732386883	0.0004315611368235479
P0DP23	-0.06305755805998946	0	0.0003293803289974712	0.00017728281404777704
Q8NEB9	-0.0979247464097261	0	0.00042766104215549787	0.0002651149083781291
P07384	-0.07359293719909188	0	0.0008700891640823607	0.0002880491452368153
P17655	-0.043414652893938255	0	0.000345508561479395	0.00015246291947005754
P55957	-0.032516216059454386	0	0.0045657574697444475	0.002297736375513945
Q13541	-0.057855477721511804	0	0.0011872808971141835	0.0005074672552065511
Q13813	-0.06738139753731297	0	0.00021065514635962835	7.616058108598632e-05
Q04637	-0.15917633709163473	0	0.0012098961389368807	0.0004351302973932746
P56945	-0.09675940338381385	0	0.008346793939696754	0.0036606395123443534
P78344	-0.09900843406112933	0	0.0009250807764626937	0.0003627492947048406
O43432	-0.09338720882975414	0	0.0007750676836173475	0.0003009462793397786
P42575	-0.07261730511497326	0	0.0005750969264427305	0.0002103563773289388
P99999	-0.11370686403659322	0	0.007638474502328526	0.004630857241620365
Q9NR28	-0.09551403260932231	0	0.0015817574475585404	0.0008212875414483542
P55212	-0.16223126350143122	0	0.0025965369722074716	0.0011015317496566436
Q14980	-0.05880231635530788	0	0.00011058411284137386	4.36798094651917e-05
P08670	-0.002819519375238982	0	0.003763384782460835	0.0034906040227501815
O95831	0.051317934498776446	0	0.004301924379414821	0.0026451272986435996
Q13546	-0.10488153301969995	0	0.0010372020335359035	0.00038832218275299386
Q92851	0.16179779424427274	0	0.004822979424394076	0.0028699614530300448
Q92547	-0.07052692322502539	0	0.00042011115292618916	0.0001967379961332114
O00141	-0.01261094212387111	0	0.0026986244466405693	0.0017360110321600233
P56696	-0.05663789814682851	0	0.0001279909116567885	5.5908856121422765e-05
Q15319	-0.0795480257973643	0	0.00035902064731004523	0.00013351574686295195
P23560	-0.10452589297144882	0	0.00043407365383822715	0.00014261209471413874
Q9P202	-0.07491150770346745	0	0.0	0.0
P48431	-0.08067287696030721	0	0.00038898774590253297	0.0001618617241430392
Q9BZE3	-0.07953678246166357	0	0.00035902064731004523	0.00013351574686295195
Q8WXG9	-0.04369400654391288	0	0.0	0.0
O43306	0.17604798200018013	0	0.005801835477075332	0.0033143352830506843
Q02535	-0.07569817396560406	0	0.000395174089347971	0.00015180751018940015
Q02363	-0.03665500769458196	0	0.0022827514271653053	0.0009046549443805789
P41134	-0.06397235660508487	0	0.0009788296599579722	0.0004936823901265495
P15382	-0.04123877619972178	0	0.0	0.0
Q6ZQN5	-0.039477805846192364	0	0.0002543607628462408	0.00015543661397114628
P04628	0.3905821884906989	0	0.01220215704756859	0.008766975446404274
P38398	-0.11399563288218346	0	0.004763756260445486	0.0025623634758998085
P58753	-0.08701033233132727	0	9.904640937997525e-05	3.126755124312357e-05
Q99836	-0.10628084860717865	0	0.0001901151892493282	6.956684883562481e-05
Q02962	-0.06493537272315947	0	0.0005236867159560645	0.00020306688611800285
Q99502	-0.04526965409547641	0	2.2534059719216712e-08	1.4193078439893608e-08
O15530	-0.05954012511636511	0	0.0025479054895232536	0.0009842621828552848
P05129	-0.06686679147631606	0	0.0007752786081110882	0.00027602075218384
Q15118	-0.07252721551148823	0	0.0021314793184266396	0.0007211998094916775
P78504	-0.0948057127330124	0	0.0002515665336029291	0.00014983964902444476
P46527	-0.056348666423138224	0	0.00644659890514982	0.0030379883618338013
Q15910	-0.032123704437165695	0	0.0013192256197198675	0.0004699996288435038
Q14209	-0.06502898480562361	0	0.0015228898230242713	0.0005726596577418864
P14635	-0.16704834325677115	0	0.0036453019197620175	0.0014662066206915596
P20783	-0.03714052400739053	0	0.001237776787901973	0.0005234386290273613
P12644	-0.08659761040046807	0	0.0002321637186937516	9.378708154547793e-05
P15531	-0.072124465804071	0	0.00037714934899887035	0.00013336251048251356
P11234	-0.05674616577276135	0	0.00014471907388925178	5.3047272394355636e-05
Q15311	-0.06961357513779401	0	0.00011427644949962044	4.802121940586501e-05
Q12967	-0.06562109116208924	0	0.001033668535560673	0.00045340766168507735
P11233	-0.06764753726877325	0	8.337849677279219e-05	3.4205403860790176e-05
P60953	-0.34566122192851717	0	0.007505254877660024	0.0025055401716286368
P52951	-0.0362533729081718	0	0.00020675877219488182	0.00014855152839738178
Q14469	-0.12000070287477352	0	0.0010699033411523712	0.0003819995550742308
P48436	0.022232897958122774	0	0.0023054841208263676	0.0019180085876287709
P10721	1.4756391159492812	835	0.038355484185329	0.02940405131962854
P62993	-0.17601859931800684	0	0.011609879690758855	0.004086957858312459
P58743	-0.06821603769060262	0	7.807445611064868e-05	3.410440223406315e-05
P22612	0.15588760366305618	0	0.007654838314273503	0.004032721807424052
Q14164	-0.11719252103091377	0	0.0004389066682501931	0.00019758597721486904
Q92985	-0.06444103496825705	0	0.0013269803372456977	0.000611341405884602
P04626	-0.12031164779398842	0	0.001747859856913094	0.0006307947152633321
P31751	-0.14773841149497619	0	0.0030299756774335687	0.0010221478847353648
P11473	-0.06911591955530459	0	0.0007786324565042685	0.00035662826033784655
Q9NS91	-0.04868695488505069	0	2.3181064991917613e-06	1.0185614003901703e-06
O43502	-0.0568039697967237	0	7.07022482253487e-07	3.1066122711900194e-07
Q8N474	-0.04307781354026493	0	0.00021197225075393763	0.00015434911412592743
P56705	-0.07731695690203204	0	0.00017858648278595827	7.19003669485084e-05
Q96HF1	-0.04597775209979153	0	0.00012742149005108886	0.0001286531587999632
Q13394	-0.044082988208055965	0	0.00012742149005108886	0.0001286531587999632
Q13461	-0.0601982083420788	0	0.00020514859898226848	0.00020713158566795756
P26367	-0.012018809638397812	0	0.0018799891974753936	0.0018981613593440918
P19022	-0.0920773286057251	0	0.0009034355398242614	0.00032351676293642073
Q8TF72	-0.04319301797768849	0	0.00012742149005108886	0.0001286531587999632
P09544	-0.0867166476150058	0	0.0001814222228513704	7.256481365266329e-05
P55347	-0.04847714692089272	0	5.528767188089476e-05	2.0909526698368875e-05
P02751	-0.15933687289484247	0	0.0022167244167299433	0.0008557001790757022
Q13490	-0.11009032647484512	0	0.0007424753321768301	0.00025065774378318695
Q9BXH1	-0.05362613318049413	0	0.001177909897104328	0.0004897802551589569
Q16611	0.007908374683487204	0	0.004234337365422746	0.002449562183418469
Q9NR09	-0.049083672536650864	0	8.60688937649624e-05	4.095301292965257e-05
P55211	-0.2567847522546818	0	0.005439087863433522	0.0022515224283067344
Q13794	-0.03878626855061346	0	0.0006519681072500738	0.00034102443754211955
Q96IK5	0.0602096216528361	0	0.001967731760042546	0.001819537796649689
O43521	-0.10281737837861028	0	0.001976496186329598	0.0006308718325348492
P12830	-0.1322323572045618	0	0.005806185837507053	0.002712814427008261
O15143	-0.16074326116427332	0	0.0008098347570835724	0.0002814719028266313
Q15382	-0.07212697701840737	0	0.0007604122225565656	0.0005008880587507683
P49815	0.1541377195706512	0	0.006399119223645475	0.004287836725847468
Q92574	0.045102377393544404	0	0.0032546083674543386	0.003552413939444465
P61586	-0.47432399492742716	0	0.014028710609877643	0.005334715491501517
O60610	-0.09111109871589138	0	0.0003264814658637595	0.00011300329785258553
O75116	-0.061728095092758686	0	0.00033499092512183354	0.00014963623358653992
P54619	-0.07991658459573805	0	0.00018329711067103174	7.029918395099941e-05
Q12778	0.19592548917122557	0	0.009720904347593522	0.004171927859484999
Q86UR1	-0.03913512893387987	0	0.0004554818670951097	0.00020804317370846196
O75461	-0.042265507744171094	0	0.0	0.0
Q99708	-0.06897554049234977	0	0.0007250106805902587	0.00027191170254467874
Q92843	-0.04479934560744114	0	0.0017914545329025804	0.0007217705678085976
Q13323	0.06035585559499103	0	0.0028861125443203736	0.0020431263298475205
P63167	-0.02981958557836514	0	0.0004336077405804187	0.0002082179260259584
O15519	-0.041781894072456485	0	0.001252302963886872	0.0004479092110480096
P55210	-0.20318046792901928	0	0.004722143051196005	0.0018959125436403552
P19438	-0.09270814498332663	0	0.0007270874217239847	0.00026076043530255915
Q14790	-0.05118463912218415	0	0.005066446038805331	0.002354960261283538
P62136	-0.10427288904859441	0	0.0004072326812291094	0.000143543471093088
Q05397	-0.1736802446142096	0	0.01588012667613279	0.006005340734760677
Q16548	-0.06418782180565316	0	0.0005160246992328519	0.00016146774789161283
O14727	-0.30244514560622066	0	0.011834438255555448	0.006031672857556863
P21796	-0.09263297664724034	0	0.001778098563898627	0.0006784174447270944
Q07812	-0.13084560128979145	0	0.009698347194346793	0.004600413776095226
O43293	-0.04064891964881618	0	0.00021794990996896983	0.00014764735229402332
P40429	-0.04720195979416827	0	9.496388934363902e-06	6.433206064240278e-06
P42771	-0.0397979966028143	0	0.0033298942601382273	0.002207135843527044
Q15796	-0.25332317178746616	0	0.0023010921461449354	0.0008643343749599713
Q8IZJ1	-0.04143394680711808	0	0.0	0.0
Q9Y5P8	-0.047253575926330026	0	0.0	0.0
Q9BVC4	-0.058375607226027894	0	0.0006169662981674181	0.0004979141059607372
Q9BSB4	-0.04452590420857088	0	0.0	0.0
P41743	-0.06443148683596729	0	0.0005785843531355236	0.00030822818789470583
Q15139	-0.09464248593563625	0	0.0008329186043599692	0.00028715004644009197
Q86YT6	-0.042708147021167	0	0.0	0.0
Q16623	-0.10952996494730033	0	0.00015201551241736188	7.039761221568748e-05
P62753	-0.08346523323516557	0	0.0006454304084506665	0.00023166549907945467
O00198	0.14834601312169807	0	0.0035817566379460334	0.002849190719155909
Q14318	-0.04972817162679427	0	4.748504283206878e-05	2.739267276345509e-05
Q05513	-0.09597207611691734	0	0.004400733291824393	0.0016123370751389746
Q13158	0.07150079967549713	0	0.005511547788036468	0.0030308608123355064
Q9HB75	-0.023102490093626613	0	0.00042885042117698005	0.0003111341445049007
Q9Y6K9	0.358037929869803	0	0.01623506105607241	0.007763470618385405
P51812	-0.03991218690258437	0	0.0003006954228624332	0.00014512608787481043
P25445	0.07143548765218372	0	0.006488811826647596	0.0032471732306557544
Q9UKL3	-0.04195568418251071	0	0.00017991705519337754	9.003525775907387e-05
Q15418	0.05762078516787362	0	0.002258085813012304	0.0017618809428453356
Q02750	-0.1775698193766743	0	0.005068322624937932	0.0016082949163867637
P24844	-0.06446005047296534	0	6.833182454622758e-05	2.363601690358114e-05
P10586	-0.0717148838816155	0	1.4641974303276547e-05	5.9641555270340555e-06
P07900	0.008419427938285838	0	0.00265463172103718	0.0019339512290909523
Q92859	-0.056540295007718185	0	0.0	0.0
P10301	-0.14499338880367746	0	0.0009675829013990819	0.00029920283098287316
P63261	-0.3597097755358817	0	0.002834059374075699	0.0015073496901787619
P04150	-0.0067189326296996435	1	0.007898601005972837	0.012181971166624414
Q96A00	-0.057148973782072794	0	0.0001150413704923334	3.698162640460644e-05
O14974	-0.056945421752208104	0	6.13690644869788e-05	2.1310545564198768e-05
Q9UIK4	-0.05990892296400064	0	0.0001869450946882094	6.920852849879138e-05
Q13464	-0.12268414170845221	0	0.0005914986144523698	0.0002123230449050109
Q9Y490	-0.1127571786451635	0	0.0008638640860288948	0.0003051247549265396
P05556	0.1678190915902832	0	0.01224073321660322	0.014577999349250305
P26006	-0.11223026036518703	0	0.0006971173321305056	0.00033720444209882296
Q13485	-0.11507134690748795	0	0.00947164262175274	0.004099237647268772
P84022	5.302095684257814	778	0.18438853811304096	0.19543345266678308
P41221	0.03651926528826649	0	0.002148676201047672	0.0018473813496520046
Q9BRQ8	-0.027775441739529456	0	0.0004288504211769803	0.0003111341445049009
Q9NQW6	-0.027651829273919154	0	0.0004288504211769803	0.0003111341445049009
P08183	-0.10313760621580449	0	0.0018704371723036965	0.0006327672875450894
P62736	-0.036693651001865175	0	0.0007302529806778251	0.0003845962415718791
Q99856	-0.030292548521003198	0	0.000568124400415043	0.00032347134559653244
O14514	-0.027048120326788033	0	0.0004288504211769803	0.0003111341445049009
P25054	0.04669553862895261	0	0.005578391052660006	0.003339034931025169
Q15717	0.08703616705599694	0	0.0027286252940261326	0.0033325866935573975
Q96EB6	-0.05184117753587447	0	0.0015144338852074058	0.0007578148631447941
O96017	-0.0851425982654122	0	0.001449941687564096	0.0007461619258303886
O00716	-0.06292622273795284	0	0.0012825539810904405	0.0004935539807313488
O14757	-0.11893231036025731	0	0.0012472024460205686	0.0003952268993314497
P30291	-0.0743486642217192	0	0.00018977771717420497	8.806407704083796e-05
O75530	-0.04861830786860194	0	6.928173657296166e-05	2.5311372528472048e-05
Q14332	-0.10844621347555627	0	0.0004760579563229088	0.00019416154292753823
Q96AE4	-0.073566818208875	0	0.00015121267410325533	5.564130490732797e-05
Q9H211	-0.07212579739442115	0	0.0006120079333966288	0.00022871103680809838
P45973	-0.08668361888818775	0	0.001047517131515601	0.0003679845882870806
Q9NPD8	-0.04833535337734035	0	2.9571201352416327e-05	9.670926446671842e-06
Q9NVI1	-0.1467741981144354	0	0.00043324316801778934	0.00014723706349342676
P26358	0.05090529232334481	0	0.002626828587415845	0.0018853968364910014
Q9BXW9	-0.18930127154251208	0	0.0010048471886653571	0.0003454874838247596
P30304	0.10931294241962908	0	0.005501359859869299	0.004198114255467919
P29317	-0.05729910907980418	0	0.0009733290098583875	0.0003935974117568287
P30305	0.013657120114083241	0	0.003212199555514983	0.0034230926690895303
P20800	-0.028094796657950845	0	0.00042885042117698054	0.0003111341445049011
P30307	0.027584082604094496	0	0.004223720286830745	0.0035819087044331684
P68104	-0.0809755731234564	0	0.00046554524503228736	0.0003144406981769972
P42858	-0.029743231515186666	0	0.0005047574665737005	0.00031944250009099967
P07203	-0.020359752051359724	0	0.00056277392694806	0.00033957648375824496
Q99445	-0.02365882336652868	0	0.00042885042117698054	0.0003111341445049011
Q00597	-0.05694369539786938	0	0.0005209306325237258	0.00032134772265159003
P14210	-0.15164972531009496	0	0.0018860917083580854	0.0006380951570824675
Q8IY92	-0.041391487438038436	0	0.00013534126415573958	9.900026008812005e-05
P42224	-0.12329069903228083	0	0.006556508957488115	0.00319679080753119
Q16236	-0.11910995173490876	0	0.0015711648867251938	0.0005613895910636704
Q06830	-0.05223751115892379	0	0.00030563638375137424	0.0002092956925418563
Q8NHM5	-0.04489658585296623	0	0.0	0.0
Q13162	-0.053945080789756225	0	4.372823070769934e-06	1.922442198263979e-06
P15559	-0.07959243401401431	0	0.001581061026431171	0.0012247262857860981
O60516	-0.04560168805956953	0	6.09862938550087e-05	3.014899202288995e-05
Q13542	-0.04283063219891477	0	6.09862938550087e-05	3.014899202288995e-05
P30411	-0.053498820792533375	0	0.0005889123254458124	0.000323242622426275
P41279	-0.08488984178582222	0	0.0004846323149734529	0.0001683186977805686
Q99558	-0.1292261241837521	0	0.0017079151705853327	0.0007534657695150354
O14920	-0.007783150679040636	0	0.006356634084645205	0.003556319704765104
Q9BZR8	-0.023202809431853405	0	0.0008406696484933395	0.00039434693444260143
Q6R327	-0.028926641925470495	0	0.0006701696660976934	0.0004861968173158592
P06730	-0.21063205468666693	0	0.0038989788583319984	0.0013319670424230068
O75909	-0.022693006624961477	0	0.00042885042117698054	0.0003111341445049011
O95999	2.1201077668118624	1218	0.046705024399439535	0.02759198034881061
P29466	-0.14603855515743083	0	0.001577470015790119	0.0006055317095681114
Q9H4X1	-0.03033761330147275	0	0.0005142493083731487	0.00031725229604605065
O60238	-0.04017079480749298	0	0.0008392811819040491	0.0005113425320534421
O15392	-0.0758264725357419	0	0.0017261026225512423	0.0006621375779370957
Q15025	-0.036930808714310044	0	0.00012309257201149838	0.00011011137285487454
Q9UBU7	-0.05063364682759256	0	9.629943957654156e-05	7.974669147710289e-05
P20248	-0.09699876588084132	0	0.0016398002494784998	0.0005549480244269244
Q9GZX6	-0.04481663459984386	0	0.0	0.0
Q08334	-0.08308491910365094	0	0.0003189522920476512	0.00017296220052174342
P27701	-0.040492942532310144	0	0.001286077973936464	0.0007114982848941133
P01588	-0.026643161096217248	0	0.001754648987649312	0.0006558090569518305
Q96CF2	-0.024534667118206566	0	0.0004302915175590894	0.00031121893175780225
P39060	-0.025061269176909765	0	0.0005252639341278598	0.00032389980625497646
O94907	-0.046992704874023704	0	0.0007381526819721905	0.0003464071571134743
Q08345	-0.053440681809026634	0	0.0008109123212673971	0.0003652203925195123
Q6VAB6	-0.04503296275881094	0	0.0	0.0
P07339	-0.033389372018878344	0	0.000605445433993771	0.00033577394796794767
Q15831	-0.06145888493805406	0	0.000587291585488037	0.00022740945354356062
Q08257	-0.00934633524886835	0	0.0010752436848461514	0.0005074015020773926
Q9NX09	-0.024309984398035223	0	0.00042885042117698027	0.0003111341445049009
Q9H2X6	-0.06396200280701737	0	0.000412889174059351	0.0001954372248499632
P78423	-0.0415190524120334	0	0.0005695170813784501	0.00032468742722217803
Q14738	-0.04632477923865288	0	0.0014852749139914522	0.0010615615286345705
Q13362	-0.04784895350828711	0	0.0003941876059652788	0.00017948133326066892
P04406	-0.08925249031909448	0	0.0002862501379164843	9.399405575726492e-05
Q9H2A7	-0.04767337306949159	0	3.326834003538538e-05	1.4290224264474376e-05
O00574	-0.11726943528556058	0	0.0005125441645719675	0.00016831007088785203
Q9NZH6	-0.04885044734959283	0	2.915929423127292e-05	1.1193161904137848e-05
P78347	-0.03241300546757812	0	0.0004579161675252935	0.00022052142668816364
P24385	0.07679625025802542	0	0.018659570108019635	0.009352335873049358
P03952	-0.06933068872586025	0	1.6730772685637977e-06	5.799501878359118e-07
O95760	-0.04925323826186227	0	2.915929423127292e-05	1.1193161904137848e-05
P16619	-0.04502500203662694	0	0.0	0.0
P51681	-0.18018487402406128	0	0.0016646972692497125	0.0006103374661747359
Q9Y294	-0.06264397833006503	0	2.211161073535325e-05	1.1378969368913436e-05
Q13112	-0.07639265985663647	0	0.00016097678816870956	5.8885885529742005e-05
P50591	-0.06347388959432892	0	0.00015770837304412226	6.933398092098163e-05
O14798	-0.027522381909638884	0	0.0004332232442477505	0.0003124498740838406
O43318	0.050921595492565835	0	0.008076756993315354	0.003967203243084596
Q9NVP2	-0.04155649281459592	0	0.0	0.0
O00220	-0.04551102161595959	0	0.00044857443786291425	0.00031337246802349026
O14763	-0.046525179239192915	0	0.0006941406457277819	0.00035654370731752944
Q9H7Z6	-0.04821229293266216	0	1.4698581486692838e-06	5.209513599025263e-07
P62805	-0.16497017742450745	0	0.0012743921020028825	0.0006189119589189463
P09874	-0.027966254295429822	0	0.0026579794549872952	0.002005000622655313
Q9Y5B9	-0.04422407748809948	0	6.485469870166806e-05	4.8922015192765296e-05
Q13287	-0.03177438799379742	0	0.0006785244899405814	0.00037587507949867356
P05783	-0.057338856435216086	0	0.00019501634434457266	6.7287751787923e-05
Q15628	-0.1182526725211484	0	0.0004687597580758766	0.00015121433717027954
Q12933	-0.1443484300934662	0	0.0007044224843640893	0.00022419039721540546
P10914	0.020376360282980305	0	0.003910096056666029	0.0021227012903154707
Q96AZ6	-0.058401402050390946	0	9.885572093723057e-05	5.207748098579344e-05
O15524	0.09507908458029482	0	0.004610162752071162	0.0024868870996568736
P22301	-0.10831376597980509	0	0.004309648444461605	0.0025547245434298844
Q13651	-0.04841957150420491	0	0.0003189522920476512	0.00017296220052174342
Q9C000	0.033318901725910274	0	0.0025965320234124	0.0020573644232019495
P51878	-0.0713203485244101	0	0.0005335975803390714	0.0003408536858012234
P09038	-0.1439441549730939	0	0.0013871151792988945	0.0005175068875581564
Q9ULZ3	-0.10438855774093063	0	0.0005407500329702942	0.0003530439589337996
P57730	-0.04452447663647634	0	0.0	0.0
P35228	-0.10207730344898044	0	0.005009836380342473	0.002572892812683932
P05161	-0.06026776189301094	0	0.00016490249350662101	7.784645197248186e-05
P23458	-0.2372538433225148	0	0.0038237458315102365	0.0016593666143197975
Q5EG05	-0.0731001207493749	0	6.772736453087799e-05	2.5982376520750633e-05
P35568	0.06803986116369325	0	0.007256647208514951	0.0026575390980889953
P01583	-0.09807960335413747	0	0.0007531074537158061	0.0002501335210815325
Q9Y4H2	0.01753280902667114	0	0.003078408670249596	0.0010542237331955312
Q12772	-0.08070697045815003	0	0.00032376565254742294	0.00014005840246313916
P06213	-0.13892928944237487	0	0.0009115182983972129	0.0003317238128188442
P15336	-0.15643364660858194	0	0.001708235466104172	0.000572426263712046
Q96A56	-0.04760783374668552	0	5.290930025388378e-05	1.807030843319687e-05
P22570	-0.03613257152404973	0	0.0004496094781438508	0.0003140242727319639
P06733	-0.053466218463683594	0	0.00018156437390946613	5.974456188441007e-05
Q9BYX4	-0.08722256642601038	0	1.9049485677266186e-05	5.921729385371704e-06
Q7Z434	-0.11603177482983229	0	7.211514803256297e-05	2.7009568139881405e-05
Q9NQ88	-0.0225291507913406	0	0.0004288504211769803	0.0003111341445049009
P60174	-0.04764954603541946	0	2.915929423127292e-05	1.1193161904137848e-05
Q9HC29	-0.06807466582124355	0	0.0004594605544446605	0.00021816177257790747
P11387	-0.08631875420533787	0	0.00031849787006926994	0.00020763719517077507
A1A5B4	-0.04423581042649195	0	0.0	0.0
P04075	-0.05204584350785167	0	0.0001396370253452469	4.687072036032233e-05
P19525	-0.11503611197257027	0	0.0010752413120065616	0.0004514488839118708
Q8IUC6	-0.007213885984320731	0	0.0023336047564851913	0.001870019024414466
Q9UHD2	-0.13039915512644298	0	0.0004958636070277806	0.00020850526997283738
P01579	-0.2855920708792513	0	0.005972236984047414	0.0021501958081833615
P15260	-0.10838305930670615	0	0.0006807041783546305	0.0002532914886595863
P01574	-0.22323295880257396	0	0.005136307174797488	0.0024247255532417198
Q14653	-0.1066683614845299	0	0.00190163609856896	0.0007591265880328837
P09914	-0.05393832890031912	0	0.0001054543654660712	4.2097019881803134e-05
P13501	-0.08632720022671601	0	0.001112036146235957	0.00039572029652299074
P09493	-0.04510114016438088	0	6.927457987882084e-05	5.7488971802238266e-05
P46821	-0.06338143287776249	0	0.00013300753362368849	6.771354489754414e-05
Q9UQE7	-0.06344348462324141	0	0.00043578607797400563	0.00019434000927589484
Q9Y397	-0.04150100790476921	0	0.0	0.0
P01111	-0.04946486144593054	0	0.006007015515372782	0.0021074400064445484
Q99612	-0.04688097533630253	0	5.011209559246324e-05	2.9051766313390412e-05
P01344	-0.17140371332815513	0	0.0010797946674831313	0.00041374577126133597
P11717	-0.05058821228699062	0	3.5621045889298746e-05	1.4165772752507492e-05
P49771	-0.044607482659274375	0	0.0	0.0
P36888	-0.09327305908593006	0	0.0005556115388807391	0.0002091386212373008
P21583	-0.04735947882573261	0	0.000248297151386979	9.044873159388619e-05
Q9Y3F4	0.04682678839098468	0	0.0026742350101235093	0.002098667136672451
O00206	-0.10620261261813986	0	0.0002831850784663493	8.786281431931881e-05
Q92831	-0.023739247841645855	0	0.000848365784474786	0.0007655656121256888
P68431	-0.24860561239702766	0	0.0021111894676403933	0.000694373229855759
Q86XR7	-0.07310364516300231	0	7.096852254572687e-05	2.1402466886282564e-05
Q9Y4K3	-0.20554367626024025	0	0.0011499242250137905	0.0003772955092420116
O15455	-0.07380540839775099	0	6.856035601169981e-05	2.0347227166137972e-05
Q9NWZ3	-0.056317524432608124	0	1.6723857208991326e-05	5.281886176604551e-06
Q6ZNE5	-0.03921165831140797	0	0.00015169910672381543	0.00013502596895385591
Q8IXJ6	-0.04241203400258235	0	3.914153317259516e-05	1.9420395134170182e-05
Q92622	-0.051415483112158454	0	4.067694257693593e-06	1.5627315169863735e-06
Q9Y2G2	-0.05928198001609254	0	7.165494274632472e-05	3.683706157456721e-05
P50453	-0.04500760840212604	0	0.0	0.0
P19105	-0.06355553415513478	0	0.00012299719144069429	7.11053069122196e-05
P51397	-0.04531748259249576	0	6.09862938550087e-05	3.014899202288995e-05
Q02045	-0.06398181674306767	0	6.419871315478852e-05	2.2724162336626212e-05
P20042	-0.06168092889306735	0	6.577418770219128e-05	2.515322948295568e-05
P23443	-0.09030796314901156	0	0.003440612422601321	0.0011544868163020235
P41091	-0.05477123988091653	0	3.694858525062559e-05	1.4528792136170833e-05
P17643	-0.038079262468493205	0	0.0007518824010124991	0.0003421283796964433
O15205	-0.020998442909059205	1	0.0004288504211769803	0.0003111341445049009
Q9Y6I4	-0.04295050446565631	0	0.0	0.0
P0C0S5	-0.13367586908453458	0	0.00020643463588902326	8.472823176054236e-05
P13611	-0.04321252529243104	0	0.0008907030038099242	0.0003759308902340233
O43715	-0.022545732052192104	0	0.0004288504211769803	0.0003111341445049009
Q8IYM9	-0.02446613704087255	0	0.0004288504211769803	0.0003111341445049009
P27695	1.0065598120031465	142	0.022615930405277786	0.017057145142812726
Q8N5S9	-0.09694301608746898	0	0.0006766603191298266	0.00038071866758018053
Q14194	-0.048948036240127495	0	2.456948246529171e-05	9.49398576177696e-06
P14859	0.05692191024202216	0	0.002393362097255688	0.0021304991483887476
P06899	-0.09585668913710851	0	0.00040177308134717316	0.00019296026680938646
P23246	-0.06555677913211129	0	4.735570821700381e-05	1.5368906662907552e-05
Q15233	-0.0638828849738501	0	1.4443491006186138e-05	4.6875165321868e-06
Q8IW19	-0.04257030818824479	0	0.0	0.0
Q13263	-0.015085339479433834	0	0.0020935025018411894	0.001621031021847332
Q06609	0.8752189112666985	31	0.02375135893424345	0.016990373271140564
P29475	-0.08724084201564529	0	0.0003334289610381874	0.00013267038867454954
P25963	-0.13122069843131912	0	0.00633447713006066	0.002670025888458412
P49841	-0.1301395718552017	0	0.0024039652496793307	0.0008169665191881431
P13807	-0.06069524579856686	0	6.535418767111895e-05	2.1733163596649696e-05
Q16821	-0.04883369388462385	0	1.809384701998156e-05	6.021322129949852e-06
O15169	-0.08921398532029726	0	0.0047632257443239985	0.0029702687021044955
P48729	-0.07951785229440196	0	0.0003600702528817153	0.0001350330441345095
Q96AV8	-0.04392538616957278	0	0.0	0.0
P08047	-0.08417002666781072	0	0.0021640316773819377	0.0007037307930550333
O75581	2.813518600016928	1017	0.08857212523509932	0.07117630004842755
O94782	-0.04421838092097081	0	0.0	0.0
P63104	0.08926891952647488	0	0.004792263511070869	0.0038427621991614404
P53350	-0.0383313799156929	0	0.004150307021027714	0.003797725082841964
P52926	-0.041532670272085494	0	6.690082945080145e-05	7.44491978303725e-05
P29474	0.07111498075089649	0	0.008369915900971999	0.0035586519679824584
P17096	-0.05159211118137443	0	0.000409132983432842	0.00014999548819495488
Q9UM63	-0.025904107693368265	0	0.00042885042117698054	0.0003111341445049011
P11926	-0.055091297841197984	0	0.0014261635169260194	0.0005154059343038898
Q96FX8	-0.02811856927771907	0	0.0004381479295881735	0.0003119454425367009
O15547	-0.020968597545809174	0	0.00042885042117698054	0.0003111341445049011
P37231	-0.13755654234433692	0	0.0021261724133412535	0.0006692269261528862
Q9NQR1	-0.06196549838656386	0	3.4361800147128424e-05	1.1023154793480252e-05
Q01831	-0.046456853432263176	0	0.0005668447482162003	0.00034595444758935055
P08581	-0.1056565951177005	0	0.002774444362904259	0.0011861268867263963
Q9NPP4	-0.05239381579050876	0	0.0005934449821578235	0.00035199038467827165
Q92597	-0.030511995199870467	0	0.0006933044847643316	0.00034690509465861867
P31314	-0.04123672973053251	0	0.0	0.0
P00352	-0.04570087855647088	0	0.0	0.0
P27348	-0.06484512540810554	0	0.0016624585549183761	0.0006643777597327632
Q92466	-0.042502534059354675	0	0.0007907121873915787	0.00036524298417747676
Q92841	-0.04216638106790438	0	2.695708255227875e-05	1.455444095956243e-05
P06400	-0.15229875708827456	0	0.00847999283602989	0.0035601723598940936
Q92696	-0.024133413878586318	0	0.00042885042117698054	0.0003111341445049011
Q9Y478	0.0984336443675057	0	0.00475781862528493	0.003527743053196145
O43524	0.07875117501857944	0	0.005709373645833158	0.0028878206025360997
O75626	0.0804566358981801	0	0.002514741522154003	0.0018632236257163828
Q5JR12	-0.019735204592831054	0	0.0007332233265052217	0.0003487520029486603
Q9H4B4	-0.05000896837588475	0	7.305603002302103e-05	7.736609893334603e-05
P05121	-0.02863002395667945	0	0.004037037145569569	0.0022744854636748057
P36952	-0.030592215679991663	0	0.0004685447822796933	0.0003139093637334334
P31947	-0.04301569446079141	0	0.0023706981011964805	0.0008287129796942545
Q9Y6P5	-0.025245517277295494	0	0.00042885042117698054	0.0003111341445049011
Q71UM5	-0.024997887832906723	0	0.00042885042117698054	0.0003111341445049011
Q8NHY2	-0.022811390594414466	0	0.0004876549829597412	0.0003232636989705225
P29034	-0.028673582059004388	0	0.0004640010747256724	0.0003205017446072078
Q9NY72	-0.024882899498947456	0	0.00042885042117698054	0.0003111341445049011
O00767	-0.027833685269102956	0	0.0005127606219393019	0.00031700495682460014
Q658P3	-0.023247460136752177	0	0.00042885042117698054	0.0003111341445049011
Q96QD8	-0.0251110997980981	0	0.00042885042117698054	0.0003111341445049011
O60880	-0.033812141896391104	0	0.0004327366751934519	0.0003113572497724919
P01135	-0.04796095480887878	0	0.0005665202593013307	0.00032235494426847766
Q03518	-0.0295720723818896	0	0.0004899702453868371	0.00031639011218284087
O75582	0.10454482211725645	0	0.0033639176651460117	0.003370312686863194
P21675	-0.09578002848934375	0	0.0008823961324772887	0.00040111307320432133
Q92793	0.08249365175010082	0	0.00966840394167569	0.004256622481405794
P0C7U1	-0.044452452051040564	0	6.143465004606065e-05	2.7047288683926092e-05
O95251	-0.06052358494454566	0	7.295446321322421e-05	3.801399106102293e-05
Q9UKN8	-0.044515288118316294	0	0.0	0.0
Q15788	-0.04328696226242393	0	0.00028094920979028856	0.0001366827892000571
P67870	-0.03500790187041014	0	0.0002047564766811242	0.00010667058499277562
Q8N9B5	-0.04655270128085436	0	8.445685255489285e-05	6.625920470535356e-05
Q9Y6Q9	-0.038423713122853136	0	0.0009843654622961654	0.0003933336154271426
Q92630	-0.04512970658528767	0	8.932649272864459e-05	7.613183355081144e-05
Q01196	-0.07460007999747792	0	0.0011791683761166359	0.0004610110575719355
P46695	-0.025606103877915225	0	0.0007014411294507506	0.00035960046200821143
Q15596	-0.05917542917810314	0	0.00025508991326044135	9.188155080868925e-05
O60602	-0.06945065607829881	0	6.488016453499224e-05	1.985905518090249e-05
O43353	7.912969939116181	1462	0.1726942563555901	0.12262560736925515
Q9Y4C1	-0.046144289694639726	0	0.0	0.0
O15516	-0.11380831776475811	0	0.0013424015748174963	0.0009669877128388457
O94953	-0.043234108305700965	0	0.0	0.0
O75164	-0.04334555574622357	0	0.0	0.0
Q6PCD5	-0.04855060337109153	0	1.0063675914657984e-05	3.871659648730444e-06
Q16665	-0.11792387345677367	0	0.0040086751985330535	0.002234565606167308
O00401	-0.15097074254025575	0	0.0010102785225932914	0.0003668471608418188
Q96GX9	-0.04407546448329429	0	0.0	0.0
Q5FWF5	-0.05160094101634856	0	1.0201056892362716e-05	3.8683680468864975e-06
O60341	-0.08544406715058103	0	1.4367683693543088e-05	5.320830040460864e-06
P21580	-0.07766947652909126	0	0.00037197206050953313	0.00013197346530868898
Q96MU7	-0.040151195670783624	0	0.00021680451855988502	0.00013773587823802928
P01584	0.012852986595557829	0	0.005381690380460575	0.0025415467117521494
Q969W1	-0.0395419440386604	0	0.00012070679691428358	0.0001234563548523431
Q16531	-0.06095789855905237	0	0.0002473970693806925	0.0001235095512866529
Q14116	0.025733040704525364	0	0.0033242260061932703	0.0020795072449118174
O60216	-0.09471915575405945	0	0.00010066799509914435	6.683872743579704e-05
P42684	-0.04719974604535103	0	0.0003033343016310055	0.0001689535332336395
Q14191	0.004626990453583503	0	0.0014190460364546045	0.0006660408427278281
P04632	-0.03567183421274794	0	0.00017252416771144043	0.00011461376935824185
P13010	-0.046820773597076724	0	1.072663841814687e-05	9.595419634498408e-06
Q9UMN6	-0.04381239829313056	0	0.0	0.0
Q01201	-0.02374031198845655	0	0.0017902057494941235	0.000901749503108401
Q86X55	-0.04349083432722905	0	5.5283554184549365e-06	2.689564561678693e-06
P98170	-0.10017714606360642	0	0.0015825044148728635	0.0005835355651201267
Q96LA8	-0.044690986256641266	0	1.5011510427990182e-06	6.472704853368703e-07
P07996	-0.039963449654672654	0	0.0005511855177095764	0.0003253004394805231
Q4FZB7	-0.04480992038979785	0	0.0	0.0
Q8WXE1	-0.006957256087564489	0	0.001960598967929043	0.0012651856887255708
Q03164	-0.05852254303474708	0	2.409603522408664e-05	8.540186227910269e-06
P35813	-0.052594164107767814	0	8.597076205090413e-05	3.520230137298756e-05
Q9UIS9	-0.05332568709527948	0	0.0	0.0
Q15047	-0.06884121774517984	0	8.532729157312681e-05	5.203675095909187e-05
P04792	0.11141641397015367	0	0.003944715396359395	0.003545899792345223
Q14526	-0.04871966171867534	0	0.0005386009620048856	0.0003250556002697592
P51532	-0.05725342718749285	0	0.0009120963825704685	0.00037389213627247325
Q8IYW5	-0.08175901297834831	0	2.1731728155349014e-05	1.8102089875923825e-05
O14543	0.04979605547198116	0	0.0030194304234402282	0.0019624057175980135
Q9UQF2	0.07645461809487795	0	0.002412931100313606	0.0017808522408053866
P36507	-0.11731524634710953	0	0.003240525797522379	0.0010622565905953616
Q96LC9	-0.03647591577566777	0	0.00044767414915620796	0.0001983209907808288
Q86TI0	0.09008343958040634	0	0.002391515814077355	0.0021191999796717352
O60343	-0.043108242695278375	0	0.0002129044805565196	9.878470750908126e-05
O15297	-0.04763512441883889	0	9.075397355788664e-05	3.277172383796359e-05
Q7Z2E3	-0.04463128579377175	0	7.224407293522722e-05	4.978722256630098e-05
Q9NRG4	-0.045530262838519193	0	0.0002806658407968085	0.00010969565076521931
O15047	-0.04288380869826622	0	0.0	0.0
Q07325	-0.05815471867981823	0	0.0005204456725309538	0.00027805036901323345
P49682	-0.1195144711238524	0	0.0005125441645719674	0.000168310070887852
Q9BYW2	-0.026641167420171807	0	0.0004964074262201925	0.00031527720358875093
P80075	-0.04408368570651278	0	0.0	0.0
P13236	-0.0521356237194071	0	0.00038267960733542633	0.00012624189978391662
P05231	-0.17002945832794358	0	0.004886785926507664	0.0016253191589846374
P40189	-0.10553063841810637	0	0.0005703434060016165	0.00023486225942304263
Q96T68	-0.04500335315352052	0	7.526353563294763e-06	2.807082380154042e-06
Q8IZD2	-0.04428822876885875	0	0.0	0.0
Q02539	-0.05828616214082697	0	0.00042950610630949844	0.0004213391728510155
Q9H6W3	-0.043361768339003376	0	0.0	0.0
Q8TDD2	-0.0583793924115449	0	0.00012220856301203964	6.327937176631186e-05
O94761	-0.05531810664377488	0	0.00047374272534846936	0.0003145853339383826
Q8IUF8	-0.04380708797551561	0	8.455076070283573e-05	3.378984357419066e-05
P49840	-0.08570511993563137	0	0.0009494202606308753	0.00044139653759629754
P20749	-0.09951564904835514	0	0.0006658034595258712	0.00021651859798200695
Q13363	0.23054536615851193	0	0.007088890616097893	0.003794589565029406
P41970	-0.01690752445299331	0	0.0007007287138531	0.00027940176232642267
Q8WTS6	-0.043650038953037235	0	0.0	0.0
Q13029	-0.04494388709884518	0	7.022520410743041e-06	2.7662683013573007e-06
Q8TEK3	-0.04154708823941555	0	0.0	0.0
Q00610	4.104913482136922	1072	0.07543023172752793	0.05736991790703452
Q13489	-0.09693017313519207	0	0.0016249784931301346	0.0005722273908307215
Q86TL0	-0.04761846301991062	0	2.907376281171763e-05	1.2590533953308624e-05
Q9H0R8	-0.09666675524306455	0	0.000268458768285269	0.00012661229785906666
P18146	0.009897143311570612	0	0.0034225949447815062	0.0020077246077683172
Q99683	0.03071177315979354	1	0.007713917604292848	0.012357408232337157
O43464	-0.06510060922347402	0	0.0010782508247105538	0.0005266649729399383
O00273	-0.09783100451997817	0	0.0006069837372063844	0.0002132732407562453
Q8WYN0	-0.04657727302870656	0	0.0	0.0
P60520	-0.09820192119329024	0	8.652486728061159e-05	4.572276579559964e-05
P23588	-0.058872191681807205	0	0.0009230744829147021	0.0004744743688400147
P16104	-0.12295112735347731	0	0.0006950150824205009	0.0002561674010334229
Q9BY44	-0.0736613332885626	0	0.00021374968989198583	9.851081092819652e-05
Q9BQQ3	-0.06559090756175286	0	0.00016580646138919584	6.34281735662899e-05
Q9NYJ8	0.1213539831681096	0	0.005054082604971999	0.002887013618235387
Q15750	0.10458117415855978	0	0.005084420637132108	0.0028004645773897106
Q8IZQ1	-0.04368618784881654	0	0.0	0.0
Q9UER7	0.10561649834334805	0	0.004584492253611285	0.002873108037585706
Q13501	-0.14715177482264769	0	0.0005755443497341057	0.00037880367387091977
P01133	-0.15867433137182307	0	0.0008196501417555511	0.00027634874754828525
Q96GC9	-0.04381296131548866	0	0.0	0.0
P14778	-0.06451488375887116	0	0.0004351788386208288	0.0002675650317459257
Q9C0C7	-0.059199958018543115	0	0.0006022418645283558	0.00030621095972355845
P51149	-0.033718076592660226	0	0.00019666020901307953	0.00010589458531800809
Q9BQS8	-0.0014080034927052745	0	0.001472118621888642	0.0012969585973920132
P48023	0.11155130758342506	0	0.007231468754327797	0.0034077205876013286
P51398	-0.04537434409343973	0	3.0267126125772176e-05	1.4699567287580495e-05
Q9H082	-0.04468511244544498	0	0.0	0.0
Q14249	-0.061168840144738654	0	0.0009443263979398934	0.000463850913632861
Q08378	-0.045944563130442546	0	1.29929305603739e-05	4.752495932246424e-06
P02545	-0.06962394685058347	0	8.687070963104605e-05	3.3195116174596334e-05
Q8N5K1	-0.04940770987048051	0	8.830754852109285e-06	3.81930274232019e-06
P41182	0.06645332079272086	0	0.0032916410288326777	0.0019559577076378788
Q99988	-0.04213451693556901	0	0.0010112443168493427	0.0004252118640482399
P78560	-0.04831782948778359	0	6.768720086015044e-05	4.857502470700074e-05
P08238	0.059342738453909374	0	0.00252330403937661	0.0018680258332493917
P11142	-0.04280372820842885	0	0.0005694835422292804	0.0003282349514670789
P17931	0.00030158377664194104	0	0.0016675388312453476	0.0006792774043638736
P15018	-0.05656582733964399	0	0.0006424776129470435	0.00033491412990210753
Q9Y6D9	-0.03020482564375803	0	0.0004632863399870297	0.00031730865039023503
Q7Z419	-0.02175813068316437	0	0.0004288504211769803	0.0003111341445049009
P17936	-0.11233742898755071	0	0.0011321780939425087	0.0004343855095108162
Q13568	0.18657799428322872	0	0.004657956964763441	0.0028411306548771185
P05787	-0.025749624821317596	0	0.0010864674149346672	0.0004296872886639917
P09429	-0.07319740642084674	0	0.0009246060676290247	0.0004341738038646473
Q9UKT4	-0.06359473843964561	0	0.000300849371478551	0.00021144816424846646
Q9NYG5	-0.1405213817436158	0	0.002817804617167354	0.002597674824150564
Q13526	-0.07901624399284245	0	0.0004365573589625807	0.00020734871599501468
Q13105	-0.09074792031594817	0	0.00024132368511214762	0.00011999198687361192
P61081	-0.04332560179906895	0	0.0	0.0
Q13617	-0.057039367366630414	0	1.0303736011699068e-05	8.083622974056051e-06
Q9GZT9	-0.05060515604059889	0	1.4176021057753846e-05	8.751339734488596e-06
Q9H6Z9	-0.05053978081011626	0	1.4176021057753846e-05	8.751339734488596e-06
Q96KS0	-0.04414473506997338	0	4.1331113914410736e-06	2.440104617897192e-06
P40337	-0.07524659765757229	0	0.00033580992709933254	0.0001307350705141041
Q13761	-0.04515525353717324	0	1.8543526587901314e-05	7.335094741636158e-06
P01730	-0.17438511221317432	0	0.004203489598582321	0.0017065279967355639
P10242	-0.0738032141874772	0	0.0012850708111182593	0.0005528919470835948
Q86YC2	-0.047736533523070314	0	0.0001162356527548475	6.25216688119315e-05
Q09472	-0.05427736221158561	0	0.005214648756014542	0.002815449234800592
P08123	0.004311790550627359	0	0.0023087117213987044	0.0020061281936410514
P02452	-0.13663774753733032	0	0.0006788765809066682	0.000246091807084496
Q6ZW49	-0.0736264224755436	0	0.00023599342173880397	8.86970185989975e-05
Q9UBE8	-0.045640589939070636	0	0.0005102792031345473	0.00024164538969122845
Q9UNS1	-0.09208688112339838	0	0.00037035636480005894	0.00022318427191598804
Q04837	-0.04601658464671363	0	0.0	0.0
P35398	-0.04130774205027888	0	0.0001847342623697156	0.00011883982472652499
Q92753	-0.04418668298426623	0	0.0	0.0
P51449	-0.03248987409284983	0	0.0005734524485536671	0.00047261377430851404
P20393	-0.08420322198468873	0	0.00010153477118264153	6.719119349625587e-05
Q14995	-0.04468607665972667	0	0.0	0.0
P56645	-0.04909399956326298	0	1.015741799569363e-05	5.048648883235454e-06
Q86VP6	-0.04445804626077111	0	0.0	0.0
Q13616	-0.06896734124546275	0	0.0012997837980858553	0.0014527400953630342
P35754	-0.04513982060831529	0	0.0	0.0
P68133	-0.11822282207058286	0	0.0006122286530625112	0.00022792672309305067
P05305	-0.0977494376535475	0	0.0012879846079886556	0.0005552901344465226
P30968	0.003975528014904599	0	0.0021118469893095207	0.0021051422886845216
P35354	-0.1921097695434512	0	0.004071702092223405	0.001305355973915671
Q13285	-0.012554013789336047	0	0.00189914325517423	0.0019265295182197594
Q8N6T7	-0.045610819106156844	0	0.0	0.0
O75197	-0.13848632538026573	0	0.000515762170031915	0.0002138096146362918
Q13467	-0.11011155208571957	0	0.00047646229608608304	0.0001943387254982937
Q92905	-0.05821878621275817	0	4.142236888789313e-05	1.3554760557067388e-05
O15226	-0.04158194256867813	0	0.0	0.0
Q00653	-0.06568596522114248	0	0.001105639971621351	0.0004434985781918894
Q04864	-0.0567333225594986	0	2.4940652089169424e-05	1.0819024997781247e-05
Q15672	0.07199851255495043	0	0.0027638510476904045	0.001887487518202166
P01033	0.047560136682102516	0	0.002992810223964463	0.002172303714538371
Q92837	-0.05376586675407427	0	4.678635447579425e-05	1.6144411089293462e-05
O75474	-0.04493014465732898	0	0.0	0.0
P68400	-0.05239763968591979	0	0.0003912836324672378	0.00016871476585009462
P27694	0.18570447743825813	0	0.006135050729781779	0.004562045791051222
Q92993	-0.07284415407963044	0	0.0008554343162378973	0.00032952507014376493
P29590	-0.002858082951946095	0	0.0020220366068048378	0.001724820434306373
P53041	3.333991465584709	250	0.057635751111569676	0.13833520432723173
Q0VDD5	-0.043438473843939805	0	0.0	0.0
Q99417	-0.05343728369537907	0	0.0	0.0
P48039	-0.05516750016522903	0	0.0	0.0
P50148	-0.4019241680556099	0	0.0014568163821105024	0.0005373135863062028
P08754	0.23951519528958862	0	0.026664002531024394	0.02420101177532415
Q9UQ88	-0.044355460042841195	0	3.650452312696547e-05	1.0663627667769782e-05
O00303	-0.08491781044412562	0	0.0002400811250446499	0.00015694918223952895
P21127	-0.05624267500800957	0	1.1360916660246572e-05	3.3167505796078323e-06
O14746	-0.04771550674932051	0	0.006997911938251369	0.003421159339796292
Q75NE6	-0.029799806976819308	0	0.0006274658424915541	0.0003346494065916268
Q12824	-0.04673037901381521	0	1.0824945386746696e-05	3.877731674905537e-06
O15379	-0.11367726168306067	0	0.00032853179840283957	0.00011737653384643582
Q9BZK7	-0.04248184014002215	0	9.411895243190725e-05	5.329353447136333e-05
O95997	-0.10373701928966624	0	0.0013602035969694202	0.0009024002310036511
Q9UBK9	-0.046409776261143745	0	5.0822603142219344e-05	3.0479400673936498e-05
Q96MF7	-0.04618549736094361	0	0.0	0.0
P54274	-0.06461587217752204	0	0.0002547684738475841	0.00011394620802994974
Q9NYB0	-0.060603423504006465	0	0.0011360363907288737	0.0004659076559859138
Q9BSI4	-0.05699605275378634	0	0.0	0.0
P15407	0.012368582365983958	0	0.0018813971262876333	0.0009017896323457427
O14965	-0.1857753730437659	0	0.002682175148820838	0.0024941916505628256
Q9UBN7	-0.0679000796361748	0	0.00032436676612544675	0.00014853578816453192
P14625	0.05917880969212524	0	0.002288239603463275	0.0018720563269516686
Q14247	-0.1671563956249618	0	0.004092905823913699	0.0015404152927044241
Q9H853	-0.05423016309954846	0	0.00010408399633209049	3.5882608052587786e-05
P10412	-0.049953844666295814	0	8.839173259832329e-05	3.4939035948231824e-05
Q9BZR9	-0.04408764559750278	0	0.0	0.0
O94762	-0.046978971206305654	0	0.0	0.0
Q9NX47	-0.041387071138552875	0	0.0	0.0
O95786	-0.12216260868491818	0	9.869561594016758e-05	3.230566515283312e-05
Q9P1Z0	-0.04450881490077165	0	1.585813801045075e-06	7.3587790403998e-07
P17844	-0.047963453048013215	0	0.0002976423186019421	0.00018021014254515614
Q8TDB6	-0.10206262438694473	0	0.0006481624599350378	0.0005375835392410966
Q13547	-0.14641458425559073	0	0.0005063391456316637	0.0001698124540536883
Q9BYH8	-0.042461067450848836	0	0.0	0.0
P18846	-0.04735912605474682	0	0.00046313310325545406	0.0001715056129572103
Q9BY66	-0.04779446431615206	0	1.8543526587901314e-05	7.335094741636158e-06
Q9UGL1	-0.04277189969969362	0	6.485469870166806e-05	4.8922015192765296e-05
P41229	-0.04100856691006695	0	0.0	0.0
Q9NR48	-0.04097026652950146	0	0.0	0.0
P29375	-0.04200762808592456	0	0.0	0.0
Q99640	-0.04318901917574598	0	0.0004638916956570554	0.00016939045556854158
O43557	-0.04214016023114352	0	0.0	0.0
P36941	-0.06434708361743999	0	1.1444892304776799e-05	3.842259153324037e-06
P53805	-0.04768908562119167	0	0.0006071987607485321	0.0003191895320741246
P29965	-0.06813057616901894	0	0.000514734321933285	0.0002082803580616857
P25942	-0.10842255570459107	0	0.000493531381199608	0.0001840709757478044
Q9Y275	-0.047656771187389	0	2.4615301082898366e-05	8.862293533728737e-06
P01374	-0.06582837580692712	0	0.0001688590667917448	5.668906947526175e-05
Q06643	-0.045065763470610344	0	0.0	0.0
P17275	0.06781610028818973	0	0.002141451859196092	0.0018302618747511508
O43474	0.050527594397935076	0	0.0027562741804480323	0.0019351214306123278
P11309	0.0532144211109325	0	0.003057462646203205	0.0020646761327075313
Q02297	-0.05865955768531223	0	0.00017895441358167427	8.297805205168694e-05
P21860	-0.09310235477419905	0	0.00203316428863641	0.000906274453300709
Q14451	-0.027977354212605922	0	0.0008412141622127895	0.0004966615196116865
P98177	0.11389408796729805	0	0.005332488329204609	0.002752331023831866
P22307	-0.04558452814914002	0	0.0002075531715111349	9.546793378642394e-05
P35575	-0.009330816155544652	0	0.0013671855415762321	0.0006003493720146283
Q13309	-0.07512520880716927	0	0.000590584381431935	0.0002698082090551865
O75469	-0.10168759491621275	0	0.0010036777348237688	0.0003725510222652677
Q14978	-0.044009394176387634	0	2.2497221549847724e-05	9.929108983480761e-06
O14744	-0.038816921939961294	0	0.00016732613905097958	0.0001397199479972553
O95996	-0.046156279614254746	0	1.0898461318739956e-05	3.7205514383592383e-06
Q92769	-0.0844980378417013	0	0.00019713288046039652	6.442608530010007e-05
P26927	-0.013943773435089235	0	0.0008795304803021897	0.001047878098113314
O43463	-0.058454343040628194	0	0.001281883026373557	0.0005296884481261875
Q8IUQ4	-0.024141416291375683	0	0.0004876549829597404	0.00032326369897052166
Q9UPT9	-0.04497557859578545	0	0.0	0.0
P61088	-0.05769479992980199	0	6.10793547057894e-05	4.980965475512599e-05
Q12962	-0.05315070886558903	0	3.186514779254207e-05	1.2622595498373696e-05
O76075	-0.07386243578870082	0	0.0002347939968406813	8.516098756591016e-05
Q9UKL0	-0.052930649944627296	0	9.420282599307273e-06	3.517836156405501e-06
Q9NYS0	-0.04355119954652678	0	0.0	0.0
O14867	-0.05917622616423484	0	0.0	0.0
Q9NYR9	-0.042468896421136305	0	0.0	0.0
Q15653	-0.027063009231654667	0	0.0015406913902092497	0.0007055242163671114
P0DPQ6	-0.06298732241912282	0	0.0007094205701295383	0.00029005293983851214
P11215	0.36106186651966327	0	0.011324336189221275	0.014348999306327269
P01138	-0.10956989692491667	0	0.0004406730411330917	0.0001505696429149808
P17676	-0.047555530103869016	0	0.0006723443167643235	0.00025212945656041125
Q13950	-0.025428375571180023	0	0.0032122288521182246	0.002397000742623795
P42765	-0.04225516162076488	0	0.0	0.0
P35226	-0.07742232580254739	0	0.000371389832974977	0.00013611530409995149
P16220	1.1778614514817092	462	0.03884235783595074	0.02660454029212175
Q9UK53	-0.043702580337565036	0	0.0	0.0
Q07955	-0.06300435563251458	0	0.00034814165699914085	0.00013427155106497565
Q9BQ15	-0.043267803932767086	0	5.880456178275675e-05	7.38246354180796e-05
Q5XUX0	-0.045425829514405575	0	5.880456178275675e-05	7.38246354180796e-05
P42226	-0.037351959490190816	0	0.001869084816294211	0.0007404302550974498
Q9BQ08	-0.043400104753756254	0	2.5336483065322155e-05	1.0036943457987624e-05
Q9BXN2	-0.04607514088231104	0	2.5336483065322155e-05	1.0036943457987624e-05
Q9BZP6	-0.0445564778770164	0	2.5336483065322145e-05	1.0036943457987626e-05
P24394	-0.05247629479905809	0	0.0005874668717706896	0.00025432113605511775
O75676	-0.016886474888013814	0	0.000981279723849302	0.00039378737693225726
P01100	-0.014514980218327417	0	0.007770264150396515	0.0035566525103806527
P05112	-0.16208019632314397	0	0.0031373617750534303	0.0011214765965030338
Q6R6M4	-0.04448472286316965	0	0.0	0.0
P52333	0.595907236506963	107	0.027755460833117796	0.025008418953459132
Q8NG66	-0.04394929628977618	0	2.125547614398291e-05	6.978877407239408e-06
P26951	-0.04508752089321818	0	0.00046451593409664805	0.00020170091825119752
Q92922	-0.05581943956319954	0	0.000181955095448345	7.46175763697552e-05
P17252	-0.08596761830503656	0	0.001849736737480953	0.0010920468207966127
P04216	-0.04265915647127657	0	2.5336483065322145e-05	1.0036943457987628e-05
Q16649	-0.04514406584960526	0	6.905658854702616e-05	2.4094013592475344e-05
Q8N2W9	-0.04382069439017881	0	0.00018344937845540972	7.691950365863963e-05
Q6NXR0	-0.043405463899487316	0	8.509511625673799e-05	4.149026367219102e-05
Q16695	-0.05260813449178106	0	0.0003647025251789547	0.00017116677593581465
Q06187	-0.051392795274816855	0	0.000965787284836393	0.00048003546758632233
Q86Y97	-0.042806298225863994	0	0.0	0.0
P46734	-0.18289900887684085	0	0.002675873304158809	0.000982969504108481
Q9NRC8	-0.04504213188932972	0	0.0	0.0
Q9H9Y6	-0.03852918075324035	0	0.000572539188676363	0.0003300994015114857
P05198	-0.11871634341285249	0	0.00037609172566198005	0.00012714643931140062
Q9P2K8	-0.057838333864065485	0	1.2664488057829546e-05	8.590841029861308e-06
Q9BQI3	-0.04191906319936197	0	0.0	0.0
P11021	-0.0734623332827612	0	0.00029813688414054784	0.00010375812734469233
Q76MJ5	-0.051219128003190215	0	2.5980499903680597e-05	9.041779668609183e-06
Q9NZJ5	-0.06418660299780989	0	2.610680144678076e-05	9.074756523740508e-06
P30825	-0.04858292540560534	0	1.9906436103170386e-06	6.919501849352145e-07
P18848	-0.018821192020353955	0	0.003429202169457164	0.0034240887325400304
P52564	-0.19163050683130434	0	0.0028009150315475902	0.0011224331227058656
Q15759	-0.20790551966520668	0	0.0036065729070404447	0.0011949947296515295
Q96JB5	-0.043535141811080126	0	0.0	0.0
O75460	-0.055554271518595384	0	4.645225076088753e-05	1.5292654170506242e-05
O60934	-0.08578151219637241	0	0.001028683854598769	0.0004973868682621982
Q96H15	-0.043080586737209645	0	0.0	0.0
Q96D42	-0.05915917139717481	0	0.0	0.0
P18850	-0.06550908488144958	0	0.0002656190598765967	0.0001161948648470422
P10912	-0.016408159399229922	0	0.0027582155741962527	0.00215735869747138
P16471	-0.08095910415810392	0	0.0003324585297021621	0.00016236081346414184
P48357	-0.04911647388736464	0	0.00026292081872128167	0.0001501106738895587
Q01344	-0.03836409311209094	0	0.00040947521097025387	0.0001863070125763871
Q8N5D6	-0.04890206020415467	0	2.8609665335231838e-05	1.2063477989446246e-05
Q99062	-0.02371659178101993	0	0.000754713809448807	0.00040973646988847623
P42702	-0.070441507023233	0	0.0004395995013282816	0.00020002176594461236
P08887	-0.051379397957165514	0	0.00031947572980607397	0.00016047273054459798
Q53ET0	0.06723926174378798	0	0.0028512529326693236	0.0021620263801455488
Q9BT88	-0.04898561913085628	0	8.830754852109285e-06	3.8193027423201895e-06
O15354	-0.06516169654751265	0	7.638775989531177e-05	3.9358781809404364e-05
Q13155	-0.048658341225609955	0	4.2874673903017106e-05	1.2921446363268603e-05
O95816	0.10362511972000879	0	0.002365573876221174	0.003308509821090108
Q9UNE7	-0.026690066770916697	0	0.0009811939730373046	0.0007527434127946048
P49674	-0.053616201769262344	0	4.841427178886685e-05	2.6045855933286686e-05
O14640	-0.20334856462113393	0	0.0010411908568869082	0.0003709194873135529
P48730	-0.04590580852008991	0	2.4579488182785706e-05	2.249138155857865e-05
Q07352	0.07315789190257048	0	0.00257233319993607	0.0033242823356022045
Q86WJ1	-0.04511377176783807	0	6.485469870166806e-05	4.8922015192765296e-05
P58876	-0.04326687887530104	0	9.173686902175659e-05	4.980183796507167e-05
Q96KQ7	-0.040958071902263415	0	0.0	0.0
Q9H9B1	-0.050264161943097796	0	0.0	0.0
Q92794	-0.04791041102882876	0	1.1114631934921376e-05	4.003410428092987e-06
Q9UBC3	-0.048920788933281126	0	0.0	0.0
Q9Y6K1	-0.08344069593737577	0	0.0001332539050994089	4.4698221262819425e-05
Q92833	-0.04405148527902402	0	0.0	0.0
O15550	-0.04244623104821722	0	0.0	0.0
O15054	-0.043673178379835614	0	0.0	0.0
Q96T88	-0.04560638871996479	0	3.48685762593008e-07	3.190637849007668e-07
Q92830	-0.07174657577371797	0	0.00010598980006910287	3.906552865757711e-05
O00255	-0.04169463787174551	0	8.60763062040007e-06	2.7803720111758096e-06
P09630	-0.05414022007550257	0	1.7929167954530003e-06	7.201821249185088e-07
P31273	-0.06836364275591873	0	6.158783708619656e-05	2.6886840515177278e-05
Q9UPP1	-0.04248527755898111	0	0.0	0.0
Q9UPS6	-0.042310979098250254	0	0.0	0.0
P12544	-0.045342410629446044	0	0.0003239460568864442	0.00022830120795541337
Q01105	-0.07565478883279143	0	5.8788622374533455e-05	2.3607941067685488e-05
P10144	-0.09950953352396488	0	0.000742600067382188	0.0003365513568150447
P31274	-0.04614138160429718	0	3.7504676274600317e-07	1.2114478048694605e-07
Q86Y13	-0.04567729390459257	0	0.0	0.0
Q99496	-0.08045024295418325	0	0.00011327389905735252	4.1515167750465345e-05
P14780	-0.1240639923978762	0	0.006950252915204093	0.003056810232230143
Q969Q1	-0.037306833214817633	0	0.0002117768447153893	9.088842836734163e-05
P26583	-0.047850568374771925	0	1.7964281336432008e-05	1.2660339713891988e-05
Q02556	-0.07440226583105243	0	0.0004116700949387219	0.00018860262655472315
Q8N7H5	-0.04524603525073607	0	0.0	0.0
Q9Y5T5	-0.0444270437172694	0	8.096267668045196e-06	3.289834006171593e-06
O43189	-0.04535717751225488	0	0.0	0.0
Q15022	-0.05189948449630168	0	0.0	0.0
Q9NRZ9	-0.045756227958725484	0	9.297508411193429e-06	4.057156709814548e-06
Q9UJW3	-0.048561516305066325	0	1.4178700327069967e-06	6.187163982467181e-07
Q08945	-0.05658996218899044	0	1.5011510427990163e-06	6.472704853368699e-07
Q9NQC7	-0.040598123699093575	0	0.0005114729287162625	0.00023728360515803395
P31260	-0.05465801148697964	0	0.000231670127222961	9.169144842402152e-05
P08833	-0.06816946341482827	0	0.000603994402337568	0.00022140662042224776
Q9NQS1	-0.03938772139949807	0	0.00013534126415573947	9.900026008812e-05
Q07869	-0.04000516105793699	0	0.0012242778978975618	0.0004203426399754155
Q9NR83	-0.04117663350036687	0	9.069591754446684e-05	6.72476019515262e-05
Q02078	-0.006782487263006856	0	0.0031500323240161955	0.002083922657248491
P06858	-0.07469856121828987	0	0.003049158432161522	0.0016835818758373863
P14672	-0.0554404753000442	0	0.0009499380505721924	0.00041989440925974434
Q9Y618	-0.03945563458219227	0	0.0013772761261292166	0.00048396624615797455
Q92585	-0.04051876910210623	0	0.00022232662027153402	9.337089779412388e-05
Q13233	-0.24175658770717287	0	0.004669198915981131	0.001602520901955108
O15503	-0.062095161797622575	0	0.00018954103364675595	6.838951744074688e-05
Q8NC51	-0.06585541302679634	0	9.040413140753876e-05	3.0353091013936566e-05
Q9NRW4	-0.044600475469643054	0	0.0	0.0
P53779	-0.2333421409732737	0	0.002651180638635272	0.0010011102511405735
Q99873	-0.05263148190677337	0	0.00011539673931625812	6.192744042145253e-05
P49959	-0.04245027243164556	0	0.0013201007993142873	0.0007471305942099712
P54132	-0.0861351919593045	0	0.0017042124622220819	0.0009092916207385137
Q9BTP7	-0.06176056821592717	0	4.9828935695972965e-05	2.1449093526932686e-05
Q8IYD8	-0.07834054571528085	0	5.862131931474115e-05	3.129872774180986e-05
Q8N3U4	-0.05133898345785652	0	9.859378019769829e-05	6.630049932298326e-05
Q7Z5K2	-0.04314758123454486	0	0.0	0.0
Q8NEM0	-0.07144245234244093	0	0.00010598980006910285	3.906552865757711e-05
Q8TAQ2	-0.07338178008954882	0	0.0002145848408179763	7.1969561044014e-05
Q07889	-0.08875637543275484	0	0.007872710425857393	0.0025535461315361265
P05114	0.07740208096823775	0	0.0024582540445176227	0.003341687280928182
Q9NZJ0	-0.05228291336616161	0	2.7056155116383933e-05	9.804607750721852e-06
Q9NW38	-0.04776011142309201	0	2.0589306393852275e-05	6.524560428333932e-06
P55209	-0.0697244023528222	0	0.0002455316767316045	9.1334124639728e-05
Q16186	0.0004375365529714755	0	0.0008031515800812848	0.001008681004970213
Q9Y5K5	0.0010355001015934977	0	0.0008119993481089649	0.0010308844219222154
P12956	0.04445532483488089	0	0.0021295455419636723	0.0019435565627559073
Q00266	-0.044119694026505715	0	0.0	0.0
Q13330	-0.08304970708853122	0	0.0029420635328382596	0.0010821476941524403
Q15843	-0.0516217052216337	0	8.445685255489285e-05	6.625920470535356e-05
O96019	-0.04371160339968035	0	0.0	0.0
Q6P2H3	-0.043684616174024596	0	0.0	0.0
O00311	-0.07453564510989075	0	2.7603793105803596e-05	8.712879316752709e-06
P63279	-0.06538878073046879	0	0.0002099400142027424	7.32101677912774e-05
Q9P0U3	-0.06590318856357186	0	4.527386425884548e-05	1.3157152739550652e-05
Q969S8	-0.04343056801193948	0	0.0	0.0
P63165	-0.06933330113336762	0	0.0008527249491814819	0.0005126126284751128
P55854	-0.035059193043006365	0	0.0002487215150533962	0.00011999189976003109
Q9GZX5	-0.03979010868418463	0	0.0	0.0
Q9UJU2	0.13093580289269213	0	0.00669619969902523	0.003886798430061782
Q96L91	-0.04761907547453226	0	2.1137313772892588e-05	9.05709501123958e-06
O15360	-0.05779318808338051	0	0.0002483967418293273	0.00014702004917172709
Q13569	0.01586950675065486	0	0.001202221217171296	0.0008670207979424137
Q9HCK8	-0.04256208775743715	0	0.0	0.0
O60346	-0.044613808466446796	0	1.4336721319213745e-05	4.638981498175256e-06
P17181	-0.1292391073028185	0	0.0005394183009617801	0.00021847283390914426
P07910	-0.04518138575861835	0	5.28809680586587e-06	1.917470436863589e-06
Q00839	-0.044506338088334485	0	1.2538186514729308e-05	8.578294191563478e-06
O75376	-0.05932002507855243	0	0.00024353572107466077	8.938100644207106e-05
Q9BX66	-0.056621483666308106	0	0.00018756640418721173	6.288586723586363e-05
Q9NQB0	-0.014750819734780042	0	0.00259735974990987	0.0021510161180646505
Q06330	-0.15301582433827052	0	0.0013511363650389916	0.0006462144892760143
P06401	-0.12518484319034334	0	0.0007777429379344416	0.0003227732125360565
Q14994	-0.04377550647211201	0	7.155067789016702e-05	0.00010621779531619147
Q06945	-0.04492275877035139	0	5.821064030168273e-06	2.0299182887582953e-06
Q9H6I2	-0.06065217011068997	0	0.0	0.0
P55316	-0.05058307643382123	0	1.3677287315074777e-05	8.016999352818157e-06
Q04759	-0.0966997577739521	0	0.0011083616232272031	0.00039687733630051143
Q9BXL7	-0.05043406555477061	0	9.350109177176694e-05	3.438692700597129e-05
Q9BQA5	-0.06010864663071435	0	1.8937611957775525e-05	1.0546732441798912e-05
P33552	-0.03493467440254171	0	0.00043116080983583	0.000311255564585269
P06746	-0.08634427491014315	0	0.0004572050848619061	0.00018591753791371738
P39748	13.116975880724473	996	0.2309913828100328	0.19275300641609378
P27540	0.0030919989193473763	0	0.0014873202421249428	0.0009181733491922472
Q96FI4	-0.05120152083437041	0	0.0002745174978236606	0.00010160221241946444
P67809	-0.05351787564863746	0	0.00024889714114187286	9.438298195723433e-05
Q969S2	-0.047834187082173074	0	2.67664041239787e-05	9.71145131336633e-06
Q14207	-0.04328084257907041	0	3.104526550455003e-05	1.7289725314424444e-05
Q9BVW5	-0.05520259968395239	0	0.0001102974566184792	7.119052495412489e-05
Q9H400	-0.046250417258858346	0	2.7762109512953816e-05	1.0577127934315433e-05
P40692	-0.039901830540595096	0	0.000584420943457608	0.00034030033315848163
P54278	-0.04079468697655573	0	0.0007853471966861369	0.0005176238105593831
P43246	-0.02491046680449328	0	0.00046067856179754605	0.0003138297937391414
P63146	-0.03897404863965227	0	0.00188197453439867	0.0010970878528679655
Q9UKI8	-0.04694358628488762	0	1.950752543775838e-05	6.181754066466256e-06
O14578	-0.06580265718874366	0	0.00013788726922759316	5.080725300292848e-05
P53667	0.06574702136958047	0	0.0026437682020339693	0.003353992678296618
Q9Y281	-0.08986638838835306	0	0.00037618512400279736	0.00041865801379524856
P53671	-0.07161969630129866	0	0.00021324446422447762	6.75751777188265e-05
Q5VT25	-0.05672717999804102	0	9.526611533967029e-05	3.1082171256522186e-05
P23528	-0.13868674263724357	0	0.0006994749242957806	0.0005153256615514597
P68032	-0.10047597704702312	0	0.0002569630307609818	0.00023187368089366497
P51955	-0.0558451449552263	0	9.456126771377035e-05	7.088935570650439e-05
Q5FBB7	-0.04297444571788242	0	7.032618972395033e-05	4.5686563492761874e-05
P0DMV8	-0.08789464659939729	0	0.0003426316980401526	0.0001581100112953812
Q9H816	-0.05037460569487566	0	1.3062833487782744e-05	6.027944180636587e-06
Q8N137	-0.046756721643186686	0	1.747950706224537e-06	1.3103789994236667e-06
P63208	-0.06277225765953534	0	0.0011634275213026422	0.001362836566311557
O60244	-0.04979755073021806	0	0.0	0.0
P52630	-0.09060072181645044	0	0.0014781480184742053	0.0006334701485093623
P52292	0.06811266909738953	0	0.00236457364663658	0.002132705343744528
Q9BX63	-0.027744552511604712	0	0.0009796418138089534	0.0005655419089569886
O60729	-0.04492715408663017	0	0.0	0.0
Q9UM11	-0.10659973189387076	0	0.0021776658376721856	0.0022272536207808614
P51617	-0.13151366936374595	0	0.00044364530273547146	0.00015892342929940586
O60603	-0.1311015588721177	0	0.0014676528827260505	0.0004977512633681874
P61978	-0.05690262954436828	0	0.000988386555758085	0.0003391521097881333
Q16513	-0.06363278495650734	0	0.00021078066713076416	7.320058191335872e-05
Q03468	-0.043091443689256506	0	0.00013863748438057517	0.00012417950432496187
Q96CA5	-0.04342174219382745	0	0.0	0.0
Q9Y243	-0.0727597751390721	0	0.005801419302384149	0.0021292919647493257
Q9BXR5	-0.06842813157338923	0	5.6840314499316615e-05	1.751044445022866e-05
Q9NR97	-0.06533313618420185	0	5.429273243873024e-05	1.672562658728713e-05
P25490	-0.057387377876686706	0	0.0002762958850127923	0.00010883678562716799
P29372	-0.04517686939546839	0	0.0	0.0
P43699	0.008865478821912583	0	0.002006612713069802	0.001935365385690872
Q00613	0.0018722947975817585	0	0.0033304418709964247	0.003462817322506577
P33240	-0.0777444864717882	0	0.0	0.0
P78396	-0.06420995905369348	0	0.001225665175003727	0.0005864379951009034
Q96QB1	-0.04562910300344	0	8.19484433321955e-06	2.825185940781541e-06
Q9NWT6	-0.04446678431679134	0	0.0	0.0
P61956	-0.06472751840106254	0	7.721543114184988e-05	2.883472259347095e-05
P02763	-0.045273023536067616	0	1.64052013290507e-05	6.151958740074033e-06
Q08050	-0.059913035116282896	0	0.000954787656841038	0.00037595622920727994
P21359	-0.04483447685163179	0	0.0	0.0
Q8IUD6	-0.04504436389247144	0	0.0	0.0
P10071	-0.13915087384430938	0	0.0006241535899154349	0.0002757924045473035
P05204	-0.0440036689290887	0	7.5939455036319e-06	3.2078641307313265e-06
Q86U86	-0.04812422280912242	0	0.0005044772958091205	0.000679904195271325
P49916	-0.06796782317352276	0	0.00012818711587566238	6.823118020485717e-05
P18858	-0.014210206626288786	0	0.0019267167820603498	0.0013947474285339718
Q9Y4R8	-0.044765872876546924	0	1.5011510427990176e-06	6.472704853368706e-07
Q8TAQ5	-0.04209044830869572	0	5.880456178275673e-05	7.38246354180796e-05
Q99814	-0.031618238182062885	0	0.0011595511007545373	0.0008723619061061921
Q13257	-0.06097567210865442	0	9.634261389850214e-05	4.540922665456942e-05
Q9UJX3	-0.13519539057418523	0	0.0026229748327301766	0.002516580369056107
O60447	-0.04246163178110616	0	2.4579488182785686e-05	2.2491381558578636e-05
Q96GD4	-0.05113885478955864	0	0.00016773416906505983	7.862774840044613e-05
O60566	-0.07274610704434058	0	0.00013498355892294968	5.987421164555009e-05
Q12834	-0.08138806601309079	0	0.003519933395429673	0.0022638123513787595
P02778	-0.06622375528819707	0	0.0006780992716795666	0.00033164057898497706
Q9NR96	-0.09857910464744155	0	0.0002737301577172912	9.229928382631077e-05
Q9NYK1	-0.06776127111915857	0	5.705261300436554e-05	1.7575845938807217e-05
P10244	-0.04430836799321182	0	0.0008348875643064441	0.0004576498039075475
Q13111	-0.06509154690343877	0	0.00021212163726915448	0.00010156897253055763
P30279	-0.037283285521013586	0	0.004771494598288765	0.0024240597353171055
Q7L590	-0.04555685727190856	0	0.0	0.0
P09884	-0.09002145676553736	0	0.00014559311951238546	6.246227227603776e-05
Q8N3Y1	-0.045719684056235894	0	0.0	0.0
Q6ZMT4	-0.04296872028570998	0	0.0	0.0
O43683	-0.0661744706812291	0	0.00033162367521767276	0.00012951186109269169
Q14683	-0.05952588457194185	0	0.00017278545057623475	0.00010553552256534133
O95239	-0.043044979503629746	0	0.0	0.0
Q8NB78	-0.04234247521612259	0	0.0	0.0
P33981	-0.044059773994696655	0	2.211161073535325e-05	1.1378969368913432e-05
Q9H992	-0.05423891136175607	0	1.7837874107034228e-06	9.864698469198182e-07
O95359	-0.04574225493976415	0	1.226189322596861e-06	6.310155740942898e-07
P02708	-0.05303999212734459	0	0.00023506077509820655	0.0001355745507774715
Q14674	-0.09226796589723123	0	0.0008493443345975749	0.0006324640602017369
P60709	-0.3965167889613888	0	0.0034833309034192515	0.0016902466233536533
P35498	-0.05419964743410393	0	2.4096567693896657e-05	1.2364440937497929e-05
Q99250	-0.0547792410563727	0	2.4096567693896657e-05	1.2364440937497929e-05
Q13164	2.959332696055711	778	0.05607671231610502	0.05932941023090638
P22736	0.004941601122693365	0	0.0030483338464485483	0.0020988398606504206
Q9NY46	-0.05489979010143973	0	2.4096567693896657e-05	1.2364440937497929e-05
Q93008	-0.042901420418584114	0	0.0	0.0
Q12873	-0.04424835349398426	0	6.385182630613446e-05	4.944144616631853e-05
O75496	-0.07251023025251357	0	0.00037332483937192566	0.00013951373245293936
Q99741	-0.08294672342376251	0	0.0009447010855537895	0.0003953550413463394
Q99759	-0.10365204547527103	0	0.0004490857278302068	0.0001580779286699602
Q13163	9.902119602419502	778	0.1813046951243704	0.19443468180314094
P25208	-0.03956886557150029	0	0.0005927461239678914	0.00033262877787220866
P08684	-0.0875008411424081	0	0.0008168761841787562	0.00026020765138509206
P23511	-0.0410869450721409	0	0.0005927461239678914	0.0003326287778722087
P20813	-0.09318548624366454	0	0.00017155467672527042	6.995099711749757e-05
Q9H160	-0.04383056068506527	0	0.0	0.0
P11712	-0.08968739164452987	0	9.19046596068353e-05	3.5132522389618753e-05
P51946	-0.05685511618631041	0	0.0003703612289035571	0.00012767856111412453
P50613	-0.05095224311344933	0	2.1959326696401507e-05	7.313664070447281e-06
Q13619	-0.06994511722467264	0	1.8555863322196217e-05	9.85824175951195e-06
P51587	-0.07551942103084554	0	0.00022894903608065118	0.00011217509094797729
Q9NYZ3	-0.021760518594601017	0	0.0004534299093597643	0.00031333088174317284
Q02224	-0.06880364558837852	0	0.00026300809399984313	0.00018986589439700437
Q5VTD9	-0.042568606554728244	0	0.0	0.0
P49450	-0.07860382737156249	0	0.00030074106571651685	0.00010579509395797354
P20290	-0.058317073405059	0	0.0	0.0
P22466	-0.009703682270856284	0	0.0008779197523920122	0.0007126940515735466
P29323	-0.0919688064786494	0	0.0011982188922077524	0.00039314892761833095
P46934	0.9065625573067185	421	0.022548638135801536	0.023803609869482583
P62875	-0.02599979249955087	0	0.0007739440423801419	0.0007702151113664902
Q13216	-0.04317877900451292	0	0.0	0.0
Q15560	-0.0475716737587259	0	0.0	0.0
P07992	-0.0634857840654119	0	8.237864191609427e-05	3.1922082424172146e-05
Q92889	-0.08584355454589633	0	0.00017844058387726734	9.056555185008215e-05
Q149N8	-0.04126252729869347	0	0.0	0.0
Q9UBT6	-0.009312862547854512	0	0.0011691697208792975	0.0005113785398022118
Q9H8V3	-0.04784882562288352	0	4.2479546278961354e-05	2.6440999041979902e-05
Q9H0H5	-0.08162094083775286	0	0.0004945605042453571	0.0002351379739403632
P49454	-0.044111388441825446	0	2.0083464505967775e-05	7.908044821256535e-06
Q9HCS7	-0.05313867540398451	0	1.4094810912027501e-05	1.2624916273040317e-05
Q9NSV4	-0.055684268272010264	0	9.025623760582634e-05	3.03357127428164e-05
P35580	-0.0418330816595351	0	2.9666848990258446e-05	1.0239279510481209e-05
P22674	0.018131576041394565	0	0.0012229786231823703	0.0009199329642264639
Q9Y6I7	-0.04257222380892884	0	0.0	0.0
O43255	-0.03405054235971997	0	0.00019779539985817474	0.00010593956048823408
P46937	-0.07099009195509211	0	0.0016811084802672968	0.0013322910877192615
Q9H5I1	-0.04396455029188845	0	0.0	0.0
O75943	-0.046871697145409834	0	0.00013660561136546583	0.00010042911473146246
Q99638	-0.06640220152302806	0	0.00033116842092792767	0.00020685720707375074
Q9HCN2	0.04782902724487909	0	0.0022071673252020666	0.0019497906524240532
P11362	-0.09170001631910145	0	0.0008666226082356759	0.00029063393770166105
Q6PGQ7	-0.045414135825540124	0	4.322553140697769e-05	2.6465215301725712e-05
Q9NQS7	-0.04824045148630819	0	0.0009600933517117969	0.00044079964518522466
Q53HL2	-0.06888482504962103	0	6.715781337447791e-05	2.342535942746699e-05
O14777	-0.04596728552881673	0	3.1890470883331237e-06	1.6547386947755476e-06
P17706	-0.09472475831057305	0	0.0021022498612697717	0.0019900415141115885
P35968	-0.08097760188341013	0	0.0039900157288157235	0.0016506649868647616
Q06124	0.23734599989591199	0	0.013392840369375205	0.008835716605288304
Q8WY41	-0.045631115957061215	0	2.4342670835219255e-06	9.936836237664074e-07
P42229	-0.08477232351008275	0	0.004603646423342959	0.0016314056269777228
Q05655	0.05161008883016801	0	0.007145026495264213	0.003470061785920641
P28562	-0.07263072305106442	0	0.0015032082870196654	0.0005789620089312853
P22415	-0.03103060613998119	0	0.0006773623906235908	0.00041874445594831825
Q86WX3	-0.04171282047401884	0	0.0	0.0
Q9HBM0	-0.049347030156758544	0	0.0	0.0
O75445	-0.05043275186326876	0	0.0	0.0
Q9UBR4	-0.05460415794553512	0	5.475064871478918e-05	2.036115139660004e-05
O60936	-0.043787803874884755	0	0.0	0.0
Q9NSA3	-0.04472481770044173	0	0.0	0.0
P51692	-0.061398001910766886	0	0.002841462130023964	0.001024868690851572
P11388	-0.057422852216616874	0	6.683997710342304e-05	3.07461398966239e-05
Q9NRA0	-0.04964392188146354	0	0.0005090096664827438	0.00019164117288811148
Q13393	-0.19271467983767554	0	0.0012065557617530521	0.0004071704765705098
O43823	-0.043516028432013264	0	0.0	0.0
P55273	-0.049900304055864084	0	0.0001386964118434643	8.755528332706832e-05
Q00534	-0.06816053699727839	0	0.0023708629514819527	0.0009010217613141275
P17980	-0.004817445895788938	0	0.0008480340314172385	0.001010337799330065
P42773	-0.029309032548826667	0	0.0005219496555342733	0.0003214529981282744
P20823	0.1542587509343181	0	0.004561630096124267	0.0029829147351028763
Q5VVJ2	-0.043546375405486774	0	0.0	0.0
P11802	-0.11943071029633236	0	0.0032527169588613277	0.001286647766155853
P20815	-0.04849594971175785	0	7.721543114184987e-05	2.8834722593470945e-05
Q6IWH7	-0.04766538476162577	0	7.721543114184987e-05	2.8834722593470945e-05
P61289	-0.04504436498598139	0	0.0008770341184310651	0.0010101294714593223
P25116	-0.1278700247591045	0	0.0016305859332655717	0.0005633665052411421
Q13451	-0.04701546787194396	0	7.72154311418499e-05	2.8834722593470945e-05
P55075	-0.046635305164794784	0	0.00026394752293979607	0.00014406690722479769
P29353	-0.12035548848537356	0	0.006767685736248539	0.002278058784919069
P08473	-0.05174218695273353	0	0.000100866348285878	3.450560571737167e-05
Q99801	-0.06409436075857748	0	0.00011934174923573162	6.041100089922692e-05
Q9Y5K2	-0.04644066550972482	0	7.721543114184988e-05	2.883472259347095e-05
P20151	-0.06371244943424707	0	0.00010646273255871025	3.8057099913791736e-05
P07288	-0.2507957809041323	0	0.005120014436114645	0.0016928061810997702
Q9BW04	-0.04724009146682039	0	7.721543114184988e-05	2.883472259347095e-05
P15309	-0.04781869851586621	0	7.721543114184988e-05	2.883472259347095e-05
O76076	-0.04576579725789893	0	7.721543114184988e-05	2.883472259347095e-05
Q12770	-0.05903608949246264	0	0.0002859785021889634	0.00014181694552732618
Q687X5	-0.046371107131546394	0	7.721543114184988e-05	2.883472259347095e-05
O15393	-0.052474108421098835	0	0.00018951934493613722	0.00011210745493494116
Q9UM07	-0.019692354399748924	0	0.00042885042117698054	0.0003111341445049011
O75419	-0.048495746022082904	0	0.0004306885988894981	0.0002593583081554898
P06748	-0.08352509477754484	0	0.001266163513442675	0.0004440289788211329
P61968	-0.04669935262533697	0	0.0	0.0
Q16555	-0.046304806585329185	0	2.5295906921957734e-05	8.637775025751376e-06
Q9H4L4	-0.04268340437387187	0	0.0	0.0
P10636	0.15462981519845442	33	0.006107994682651007	0.012064910857357362
P07711	-0.06334856497643786	0	5.36890638946155e-05	1.870120263325395e-05
P09668	-0.042633621364662554	0	0.0	0.0
Q96RL1	-0.05007856004136475	0	3.074651763056157e-05	1.3002416017967912e-05
P43235	-0.05416491533676025	0	5.971390858527637e-05	2.3847544609866116e-05
P25774	-0.04766570900132419	0	6.111982420986253e-05	1.861552944775332e-05
O75444	-0.04753739228044845	0	0.00015362386990412524	0.0001307975418677781
Q99607	-0.05632655820460487	0	9.280663418229615e-05	6.391553819266582e-05
P11831	-0.02175795357381319	0	0.00382442710116659	0.003501763641407367
P48552	-0.056202780355388664	0	0.0006713108866433306	0.00025067996131650927
Q9UD71	-0.07610251559917328	0	0.0003829785732713549	0.00015940838166454834
P49711	-0.1029630805679746	0	0.0004065786203594932	0.00015768646134229882
P10276	-0.07477757597308599	0	0.0009652064756011558	0.0003488018819732159
P52952	-0.11395023786709423	0	0.00044427764627996653	0.0001632933552405947
Q15911	-0.042966517094248036	0	0.0	0.0
Q13562	0.1071109738302421	0	0.005772618929730136	0.0031020858842507534
P02771	-0.04284359140771352	0	0.0009069844864586443	0.0004266225713259192
Q05516	-0.038873820977010316	0	0.0003215856407959538	0.00013869735750617607
P49715	-0.05820191864976299	0	0.0007625277065812059	0.00032386262158065263
Q16620	-0.054676394316636866	0	0.0015774698580098296	0.0007051921542186216
Q16828	-0.03134295597795354	0	0.0003914308111534674	0.00017564268743621686
Q15078	-0.0812518467304113	0	0.00023846875910001384	9.40209445173862e-05
P20807	-0.04719633542510876	0	7.412891534233644e-05	2.7278416065535505e-05
Q7Z6Z7	-0.04432633103141482	0	5.9742220549526496e-05	3.959861366326329e-05
O60285	-0.04815888251107409	0	0.00013993183220113072	6.630180421311123e-05
Q9UPV0	-0.044879488338451956	0	0.00014709971567554623	9.984586917475594e-05
Q15819	-0.05321726139147384	0	3.782311601264745e-05	1.9223992741108952e-05
Q6PJP8	-0.0433912084357501	0	5.880456178275673e-05	7.38246354180796e-05
Q15181	-0.05171933255996549	0	3.893615494925932e-05	1.620651880256281e-05
Q7Z6J0	-0.04540362180214357	0	0.00015752246213525872	6.858858319158816e-05
Q9UIG0	-0.03595832361740404	0	0.0002728642630312802	0.00012049475847480456
Q9UQ84	-0.05299214832783406	0	0.0006127377834719473	0.0003574744342079934
Q8IXS2	-0.04667784023941133	0	3.531389912323199e-05	1.3077302987987419e-05
P78426	-0.05049399215457003	0	3.531389912323199e-05	1.3077302987987419e-05
Q9HBZ2	-0.04644835747338118	0	3.531389912323199e-05	1.3077302987987419e-05
Q9H4A6	-0.0472772543859895	0	3.531389912323199e-05	1.3077302987987419e-05
P07858	-0.06462241688519814	0	0.0004069592864591572	0.0001424585712138178
P17535	-0.059983105632018405	0	0.0007241531361469047	0.0002610057888070845
P01215	-0.026475704453816893	0	0.0007586134684997468	0.0003968503324725521
Q13177	-0.08775470820112077	0	0.0005953626684222892	0.00018816779823379142
Q13115	-0.020796441328273088	0	0.0005158413760235014	0.0003210686065148957
O14818	0.0034142286449106106	0	0.0009278024917749088	0.0010192322891487541
P19174	-0.23055924064971844	0	0.00838740841874175	0.002862042673377076
O15162	-0.03993177746919012	0	0.00016809966619017814	0.00012838344474431772
P09619	-0.10442309177480516	0	0.0018785749219640965	0.0007230234406224048
P29992	-0.21717908241136186	0	0.0005297593187407666	0.00018534304193105897
P42336	0.6379767445374622	189	0.03534940782342323	0.025300905365618295
P63096	6.4081004231441545	1395	0.2410162861359548	0.11818555870197338
P84996	-0.1124761622659381	0	0.003810768708198239	0.0013705014113980878
O60733	-0.03436542543321435	0	0.0027245457270994415	0.0013674657565335556
Q00722	-0.02844091385133671	0	0.002806591685702797	0.0012499506068705975
P15941	0.05046711708755198	0	0.002646251985234347	0.0018887223370711466
P16333	-0.0639762722788484	0	0.0006394819439553425	0.00023185877080377767
Q15208	-0.029856159739212056	0	0.001006617175444861	0.0012957057464181537
Q9Y2U5	-0.07873393313172063	0	0.0004443798657132014	0.00018274647656379287
O95622	0.1516484557779763	0	0.005890638429095859	0.0033396017885645723
Q02156	-0.014482744173379886	0	0.0018424303922457603	0.0011146588974432765
Q9NRM7	-0.05011676170239656	0	0.0009274605434835887	0.0006335141821462376
P14317	0.04349844138300264	0	0.0034445553851414103	0.0023651446403625707
Q9NRY4	-0.05902003911231962	0	0.0006327582240937816	0.00022236796194658083
Q96IF1	-0.05047953740988714	0	5.453756135933931e-05	5.071523022808679e-05
O75410	-0.05166981761752913	0	9.57043260695743e-05	5.421507328900403e-05
P52732	-0.057398929117509497	0	7.146458387949282e-05	5.340791945809025e-05
P50570	-0.06632075113354338	0	0.000247879479313036	0.00017356505219765316
Q9BZB8	-0.06792514017264477	0	0.0003004443904758121	0.00020221148981522667
Q9ULW0	-0.06244125866442606	0	0.00010989302221028885	5.830876515427711e-05
Q49MG5	-0.05150473739177988	0	7.91170495421241e-05	6.152133833575847e-05
Q15303	-0.13105443240242456	0	0.0005597986484397491	0.000190329507943741
O75081	-0.04718031772767325	0	6.19285296608837e-05	2.2066372568718344e-05
P19883	-0.02098124155298143	0	0.0005287395198047736	0.00034834408758574345
P15391	-0.039875945093550975	0	0.0001742469624508342	0.00013666498326787466
P35225	-0.06236754346412799	0	0.0008911852580170991	0.0003455601512309109
P22681	-0.21108890852375695	0	0.0036078888364314	0.0012687287720792848
P11230	-0.03583997770318271	0	0.00012070679691428352	0.00012345635485234304
P48061	-0.1341673564322658	0	0.0012543495618813731	0.0004100864748356681
P04040	-0.03801819743489987	0	0.00043579872440317936	0.00022314780626138416
Q02410	-0.0426749460093509	0	7.156814797102296e-05	7.134093311650546e-05
P60880	-0.13748216867032603	0	0.00019851601610648112	9.165641380266944e-05
P01148	-0.044421764567124974	0	0.0	0.0
Q9UQM7	-0.10425372337356191	0	0.0004528029321140097	0.0002164924892695399
Q96RU7	-0.038307635556528004	0	0.00010630275348323129	9.924546038933315e-05
Q13554	-0.06307243378289625	0	0.00027926085121403825	0.00017414053573135339
P51828	0.2065827325941555	0	0.005832102603201124	0.0033287411553739226
P46109	-0.22127506781058662	0	0.0064998354489620705	0.0037085987023087394
O60716	-0.1127675030001464	0	0.0009580833669173022	0.0003200859309191037
P10145	0.05732131262710058	0	0.010826416868784636	0.004092050730823211
P15692	-0.08279498281249033	0	0.009463413138002096	0.005129816799753269
Q96EP1	-0.04077254667612759	0	7.653670237298086e-05	5.4219693853147244e-05
Q13043	0.30880760998472323	0	0.011917767791289408	0.015421704173709872
P31268	-0.04878255922003684	0	1.4698581486692838e-06	5.209513599025262e-07
Q9UL17	-0.04720496585956712	0	0.0006698307117673396	0.00034222122238325203
Q96FL8	-0.04224730877965032	0	1.3750617950031383e-05	4.471622747537197e-06
O95391	-0.04581634402249588	0	1.3750617950031383e-05	4.471622747537197e-06
Q02742	-0.04410352566510844	0	1.3750617950031383e-05	4.471622747537197e-06
Q969G2	-0.04397872166012692	0	1.3750617950031383e-05	4.471622747537197e-06
O95600	-0.04130028335080956	0	1.3750617950031381e-05	4.471622747537197e-06
P62140	-0.0464455941398779	0	8.395845999727909e-06	3.296396677958519e-06
P31269	-0.07821842209063698	0	0.0002516279397848378	9.973650616875709e-05
Q9ULW8	-0.04818039066064581	0	0.00010414440185511102	5.243598059867799e-05
Q02447	-0.04677590627020112	0	0.0003542330217514948	0.00016105054342292324
Q92819	-0.04955218124693311	0	4.0760885858586494e-05	1.569640985218466e-05
P35520	-0.0422375591874319	0	1.3750617950031381e-05	4.471622747537197e-06
P07225	-0.06716842147142506	0	0.00038295901090845317	0.00019597813154605625
P22888	-0.08557685700683489	0	0.00010630146110697787	4.993399520566984e-05
P10620	-0.04516280584210733	0	1.3750617950031381e-05	4.471622747537197e-06
Q12882	-0.04357587878966563	0	1.3750617950031381e-05	4.471622747537197e-06
Q9BV73	-0.06170414602752604	0	4.6700855533530206e-05	1.8433096314547705e-05
P98194	-0.044409712138145485	0	1.3750617950031381e-05	4.471622747537197e-06
Q01959	-0.04900050408339111	0	6.591827502694729e-05	2.947013675752247e-05
Q08117	0.14098525482282945	0	0.0037433894043680206	0.0028992171401236604
P56279	-0.027853901226272237	0	0.00038057792277739036	0.0002947537425792146
O15438	-0.04420869788258967	0	1.3750617950031381e-05	4.471622747537197e-06
Q02241	-0.06167329989572649	0	0.00019859188738141146	6.979788337319181e-05
O95072	-0.060169643885161814	0	0.0006951470774262526	0.0003498245944955754
Q99661	-0.06408979422919733	0	0.00021529578566985606	7.480848272920982e-05
P17661	-0.04370832205086423	0	5.018096024317314e-06	2.0373800027633807e-06
Q9Y6W5	-0.06778037494086409	0	0.00040362021631894435	0.0001939356473442294
P57723	-0.020979360944541912	0	0.00042885042117698054	0.0003111341445049011
O15492	-0.028623275389182894	0	0.0005008526405934916	0.0003172441144685826
Q9UPY6	-0.055134942100273004	0	0.00033536648382591594	0.00016819449315446581
Q15642	-0.010035298994725723	0	0.0024699990842542087	0.0016971837138817576
O15056	-0.04348010026631224	0	0.0002324223897426992	0.00018243680988035471
O60504	-0.035000071449543466	0	0.0002932309646257366	0.00017258419181554428
O94875	-0.041408609605327835	0	0.00015508516144628867	0.00013202047748308153
O15304	-0.04759915907945872	0	1.3216708856781462e-05	7.361546805180478e-06
Q13671	-0.06413723913549649	0	0.0003053322994293496	0.00016297725073862978
Q9Y6N7	-0.07300184940901254	0	0.00017695955326923435	0.000162206998734263
Q96BI1	-0.043886962016799924	0	1.3750617950031381e-05	4.471622747537197e-06
P04156	-0.05742630613945048	0	0.002438599858297457	0.0019777481506565897
P07864	-0.019340054902117973	0	0.000517874836671909	0.00034606981281100623
Q70E73	-0.04272183094244776	0	0.00013392350577106453	0.00012952639688852772
Q7Z401	-0.044361080674040085	0	0.0	0.0
Q9NPI1	-0.061338924333022384	0	0.0	0.0
P15311	-0.11645287557902577	0	0.0006592017131058911	0.00022097439959432578
Q9H3F6	-0.04614072515359833	0	1.3750617950031381e-05	4.471622747537197e-06
Q9H063	-0.04423109937098825	0	6.09862938550087e-05	3.0148992022889944e-05
P20226	-0.12378458746959431	0	0.0005023682391012358	0.00017802438165564254
Q53FA7	-0.04749632175464983	0	0.0005355015926576055	0.0003268745636160259
Q13905	-0.07962209460743941	0	0.0013308667178301033	0.000532408243191616
O60673	-0.06912664990728468	0	0.0005762963511294515	0.0003377083412094283
P78536	-0.06311977380497925	0	0.00028558808774386494	0.0001357656221738073
O15460	-0.023149238240700105	0	0.0004288504211769803	0.0003111341445049009
P60842	-0.11965184306236896	0	0.0013802593492625954	0.0004913864487901987
P07333	1.6545307471658146	989	0.03761784486039551	0.03037785351883169
P29350	-0.1800321145305984	0	0.0016703061064370698	0.0005326292195008371
O43586	-0.03499319174877886	0	0.00012070679691428335	0.00012345635485234288
Q9UBN6	-0.026632273658989486	0	0.00043322324424775055	0.00031244987408384064
P07108	-0.06843052388222876	0	0.00023692201682186002	0.00010177068808825819
P02795	-0.05249997461447849	0	0.00019958325829811424	6.746345696936354e-05
P52788	-0.047353248254501254	0	7.721543114184988e-05	2.8834722593470945e-05
P37088	-0.05751147964535322	0	0.00015022234997135958	6.703034876330253e-05
P16118	-0.07905480105544212	0	0.00015709247994449182	5.236600487545991e-05
P07451	-0.04686468517189459	0	7.721543114184988e-05	2.8834722593470945e-05
P20711	-0.04994634939833062	0	0.00040086896819347475	0.00028655233036473945
P46736	-0.04387143804203487	0	0.0	0.0
Q06587	-0.04348599140757542	0	0.0	0.0
P20142	-0.04671985025148838	0	7.721543114184988e-05	2.8834722593470945e-05
Q9Y2D9	-0.058440653122444126	0	3.254728856850139e-05	1.0677265819524622e-05
O00559	-0.03777889348691374	0	0.0004767789059145177	0.00019803533588503755
P04155	-0.12136177624337124	0	0.0005178196735060528	0.00016492338980620373
Q16352	-0.045078207501298574	0	6.369781844151876e-05	2.426668517210074e-05
P17861	-0.057980878841897836	0	0.00022268642659769482	8.392031681013198e-05
Q5T9C2	-0.04637701245945345	0	6.369781844151876e-05	2.426668517210074e-05
P10809	-0.09987259748272997	0	0.00033930632627613485	0.0001151717482995084
P11166	-0.05419602405658688	0	0.0005420404699179084	0.00020094804731151847
P15291	-0.046024118534733205	0	6.369781844151876e-05	2.426668517210074e-05
P22692	-0.06473972230436825	0	0.00012869582070138824	4.425169867243011e-05
Q8WUA8	-0.049266512175268506	0	6.369781844151876e-05	2.426668517210074e-05
P05814	-0.06853400481683837	0	0.0002507449470103926	0.00012900095702226248
Q14258	-0.0458394127909692	0	6.369781844151876e-05	2.4266685172100742e-05
P37173	-0.0543077046544395	0	0.00042300378828408804	0.00017267289199875027
P36897	-0.10655461284838806	0	0.0008134449598574823	0.0003580106514827575
Q16082	0.08592672076950872	0	0.0024024571700307484	0.003310934324302399
O95835	-0.07765451831618657	0	0.0004654553486178146	0.0005352735802159445
Q13188	-0.06359864881998332	0	0.0010989591184116466	0.001084432962204255
Q9NS23	0.48241484041166877	26	0.011186554786863503	0.014519752202444508
P15172	-0.005647933419985613	0	0.004809475981886588	0.002223058882476319
P25685	-0.04745677992518255	0	4.073148393449268e-06	1.7362873492297318e-06
O75506	-0.05107859120684224	0	0.00033955557688983566	0.00017438495730412996
Q16644	-0.03578438981132221	0	0.00042169610547281407	0.00017478284990058777
P10398	-0.06810590128389483	0	0.0010561704229667933	0.0004887296941471043
P15056	-0.06913103741616487	0	0.0040962034463648735	0.0015403221888211974
O14558	-0.039760246087940876	0	7.718532136299587e-05	5.2362170477521623e-05
Q01543	-0.05735460416150399	0	0.00011184344902373214	4.221630693185464e-05
P28370	-0.04723288739564511	0	3.600576968475208e-05	1.2352020818052195e-05
P48960	-0.053594334296646805	0	1.3750617950031381e-05	4.471622747537196e-06
P08294	-0.04480522098686406	0	0.00010092574414299245	5.852941473451894e-05
P36956	0.02499295225874001	0	0.0029695683105220097	0.0022132568143884927
O43561	-0.07298966407950332	0	0.000893439670530783	0.0003007125782265453
Q9UBZ9	-0.07461724299991486	0	9.860140899715116e-05	3.331610423343611e-05
P49961	-0.04476760798240209	0	1.3750617950031381e-05	4.471622747537196e-06
Q15573	-0.04531794737512658	0	3.044426725743941e-05	1.732024232617394e-05
P49279	-0.058821788789774274	0	0.00026439864411001814	0.0001416572663879811
P53007	-0.04279474220411577	0	1.3750617950031381e-05	4.471622747537196e-06
Q9Y5K6	-0.019292620195803942	0	0.000517874836671909	0.00034606981281100623
O95714	-0.046554523328983036	0	1.2538186514729308e-05	8.578294191563478e-06
Q96NY9	-0.08978336220086994	0	0.00017724576453965769	9.271857790319043e-05
Q92698	-0.04205716593155061	0	0.0	0.0
Q9UI95	-0.06616724657024911	0	6.184436615954538e-05	3.927671502020216e-05
Q02548	-0.030862584336299605	0	0.00046110149527826323	0.00034158868415607655
Q15116	-0.07218435482303857	0	0.0005076190130372709	0.00041926612078565763
P17947	0.01851414435705716	0	0.00267159291171467	0.002004761594030535
P05107	0.261644564306794	0	0.011772081367498032	0.014393601451223993
P09603	-0.09919778077713878	0	0.0013405479319256667	0.0005359342827223642
O00213	-0.050551343866316954	0	0.0005160629924148061	0.00021750361630879813
P11274	-0.06747401425553115	0	0.0005161512061288106	0.00022475305826591809
P11912	-0.05946806038512977	0	0.00010812642375800084	4.826419056134882e-05
Q8IZP0	-0.05090053317170936	0	0.0017558309682286458	0.0006553771517391902
Q9HB96	-0.04977881361750814	0	2.0589306393852275e-05	6.524560428333932e-06
P16871	-0.043656649936125815	0	0.0005740347759986081	0.0004122707381800255
Q9GZM8	-0.06715072199183933	0	0.00011736392962703828	6.0044275828121055e-05
O75925	0.19075899261812276	0	0.004958363149859769	0.004060214652140057
P46060	-0.04600400728907413	0	1.562701136700202e-05	5.641062963857606e-06
P02788	-0.04561222158775674	0	2.3257095050728347e-05	9.877809958209883e-06
P08700	-0.08248700052888992	0	0.0010021574503578175	0.0003476300755096162
P08246	-0.0695039829768953	0	0.0010288099365904154	0.0004368209289614728
P61626	-0.04391855393107485	0	0.00011653837209615479	6.556042581028863e-05
P51451	0.04016663191784195	0	0.0029380006374780062	0.0012986968132403817
P15509	-0.02560821237488674	0	0.0009426716667327382	0.0004345848801963264
P05164	-0.02528009046983287	0	0.001512532321245079	0.0008872858262625877
P08571	-0.06944308296780632	0	0.00015277578661807784	6.366113938303068e-05
Q96FW1	-0.04302319441058056	0	0.0	0.0
P15976	0.01094028621009751	0	0.0024079174008812235	0.0018617788857779396
P09919	-0.08056048366361392	0	0.0004920863544055655	0.00018375518040105325
P04141	1.5399823490492979	959	0.036926557242368416	0.029374272278694442
P15927	0.2004398716973296	0	0.0066313284187099275	0.004578280701398988
O43324	-0.04001805986982006	0	0.0	0.0
O75663	-0.04538713675902048	0	0.0	0.0
P67775	-0.10593375849545605	0	0.0005163092847751815	0.0002498925211920252
Q99598	-0.049186617215192255	0	1.0381784296898493e-05	4.532090782432628e-06
P55072	-0.09022512431320491	0	0.0001442254938437837	6.767027863262998e-05
P13051	-0.0448357972349464	0	5.535992387032315e-06	1.9990751541170078e-06
P19338	-0.058234855395413454	0	0.0007179176400358687	0.00023917307422210591
Q96SB8	-0.047711301580915536	0	0.0	0.0
Q71DI3	-0.06408031413521294	0	0.0006830061586798129	0.0003760473880438211
Q99618	-0.0434594906376735	0	0.0	0.0
P43351	-0.07158654754753802	0	0.00039067640793542325	0.00020453250814557951
Q96FJ2	-0.03326935748430847	0	0.0002487215150533962	0.00011999189976003107
P78543	-0.03685365495343572	0	0.0004459348501687647	0.00031352439883180295
P01137	-0.2487530290229568	0	0.010492224232083031	0.003299643124779305
O75475	-0.05569814248370845	0	6.768307516299694e-05	2.229102955816635e-05
P02511	-0.05050285921634385	0	1.499969294344004e-05	9.35291978941406e-06
P08319	-0.047032195745613174	0	4.587408427714488e-06	1.5108364478317548e-06
P30041	-0.043101439312411914	0	0.00012767998043921303	0.00011047458223099886
O94788	-0.049655445570051034	0	4.587408427714488e-06	1.5108364478317548e-06
P07327	-0.05288622605944547	0	6.5820261682469e-05	2.3105584688385645e-05
P48506	-0.03273061290006088	0	0.0006509806720968558	0.00037818493004247017
P01375	-0.21699635621940822	0	0.010652139535409527	0.0031116815161688887
P15923	0.1037571517808771	0	0.007556719539666231	0.004686408201952531
P20333	-0.06659482631633934	0	7.165457623878023e-05	2.0972747036749495e-05
O95429	-0.04693872238348829	0	3.650452312696547e-05	1.066362766776978e-05
O75150	-0.061223396617259056	0	0.00015078092764809358	0.0001892939369694635
Q5VTR2	-0.061397391030373616	0	0.00015078092764809358	0.0001892939369694635
Q9P0L2	-0.04414226251997157	0	6.92279449595024e-05	5.85055913667817e-05
P11137	-0.07142521382362166	0	9.769508084128207e-05	3.344463779321604e-05
P27816	-0.04920996439296522	0	1.8653529274372894e-05	1.1517422699384748e-05
P28715	-0.06659452011995408	0	3.307562487588539e-05	1.9566244790346744e-05
P01308	-0.15663144034715554	0	0.0006835499421557322	0.0002416220587646061
P41273	-0.0449503633811111	0	0.0	0.0
Q07011	-0.04849458352020573	0	0.00025642409047485525	0.00014637106998469508
Q99933	-0.029054148235613003	0	0.00046527538603750764	0.00038065145314682174
P18428	0.03427732557882901	0	0.0020473324335564366	0.001830494194176749
Q16690	-0.024999251505110464	0	0.00045253277650251605	0.00031252094255770457
O95343	-0.04439757916199875	0	0.00012742149005108886	0.0001286531587999632
O14770	-0.044898071767946954	0	0.0	0.0
P02489	-0.04839766766362911	0	1.0412284515725549e-05	8.865166726595465e-06
Q9Y6R4	-0.05647471487797689	0	0.0012250090411135498	0.0003899193926694535
O75293	-0.027263258129691346	0	0.0008540911293501468	0.0004320906424780013
O75807	-0.07387508779166439	0	0.0007695838161037959	0.0004032610775771461
P14618	-0.052123152715137865	0	0.00030984331953895196	0.0001354013764743681
Q9Y2B4	-0.043760968042393836	0	3.78694576306686e-06	1.4201751193456994e-06
Q9UJX0	-0.04858592718378752	0	5.0442662152757744e-05	1.8023560555202093e-05
O60921	-0.046194988237947265	0	0.00013660561136546589	0.00010042911473146255
P48507	-0.04876346210042441	0	5.0442662152757744e-05	1.8023560555202093e-05
P09601	-0.11118508504501047	0	0.0020571455766959746	0.0007901117746949601
Q7KZI7	-0.07520191485711337	0	0.0001388781543978029	6.904924611635365e-05
P60896	0.0020554593405912743	0	0.0007938540716700893	0.001008095879541582
Q9NTG7	-0.04264937670607537	0	0.0	0.0
Q15742	-0.043927833697950114	0	0.0	0.0
P01127	-0.08554208771044258	0	0.0007695249618001029	0.00027129955316328484
P04085	-0.08299888257706362	0	0.0003593944446600775	0.00012476189909982284
Q13506	-0.044753665163553495	0	0.0	0.0
Q9BUZ4	-0.02026919060734243	0	0.0010841381520728711	0.00044278983940869616
O60671	-0.044852852536296	0	0.00013660561136546583	0.00010042911473146246
P32970	-0.04387216546191908	0	0.0	0.0
P26842	-0.05843260577432056	0	1.143121289668339e-06	5.390489288598337e-07
P51959	-0.026129601391986258	0	0.00042885042117698005	0.0003111341445049007
P53004	-0.04642451749631956	0	0.0	0.0
Q15465	-0.1170526680799033	0	0.00010283699655844261	7.667299994144798e-05
Q13635	-0.07632725421437513	0	0.00019875437702292283	8.189495209855513e-05
Q8N145	-0.046918432270606804	0	3.346420661715907e-05	3.604934235114409e-05
P05771	-0.07021808040459446	0	0.0037478711840897485	0.0015883078557178477
Q16656	-0.040523575220523946	0	7.65367023729809e-05	5.421969385314733e-05
Q00059	-0.053626398045700824	0	3.582981031577643e-05	1.4238320550450253e-05
Q9BVP2	-0.04619281873567621	0	0.0	0.0
O00165	-0.061600670574441775	0	0.00019051051565004116	7.07530489038514e-05
Q15349	0.1768236333845727	0	0.0051632910732658166	0.0027439691872074446
Q99835	-0.12822429624748002	0	0.0003085069731178889	0.00011282667981647723
Q9HCU8	1.1405427251527067	380	0.021701684046241884	0.017927438756070502
Q9NWV8	-0.04156295099216497	0	0.0	0.0
Q9UMX1	-0.08465697028071008	0	7.554281383695445e-05	2.538714188585675e-05
P08151	0.10994654942088344	0	0.00604583710768196	0.0030176359279724804
Q99728	-0.027914756485536856	0	0.0005836695268019525	0.00033376034698246707
P61077	-0.04223258723322184	0	0.0	0.0
P51511	-0.043256075934373195	0	7.156814797102296e-05	7.134093311650546e-05
P16035	-0.06144717764454643	0	0.00027013836885947655	0.00019600323145403317
P13521	-0.045204427249846184	0	7.156814797102296e-05	7.134093311650546e-05
P35625	-0.03205311465990137	0	0.0005489631996744487	0.00032873114881879124
P35637	-0.05805990520522824	0	0.00018115964189482857	0.00017837167048343755
O14733	0.025972450801977073	0	0.005797440074723758	0.0032060994425251476
Q13114	0.04689877275075662	0	0.004185880210678296	0.0027497743416544994
P05976	-0.08781214148053601	0	0.0010937785827051477	0.0004232334250992979
P29597	-0.24063945134898984	0	0.0027345175764338747	0.0013565312662755333
Q9Y6X2	-0.07319171130387898	0	0.00018826889787569806	6.740442993533041e-05
Q13007	-0.04499386717985035	0	0.00029802564530713747	0.00021111263966689853
P45984	-0.20463574599890078	0	0.0035550313504575984	0.0012217378415222179
P30281	-0.0175008073071616	0	0.005775115924035298	0.0027152311696399755
Q9H3D4	-0.11684730312212799	0	0.001021201743524476	0.0004456221304222534
O75030	-0.08031406445649295	0	0.0026478031134060183	0.0008859510501247225
O75569	-0.041104988965140477	0	0.0	0.0
P61024	-0.05143035585952297	0	0.0012591038025632443	0.0013658145582082788
Q6GPH4	-0.041449710324208536	0	0.0	0.0
Q96PM5	-0.04802978898480066	0	0.00034756013200453384	0.000139495418688968
Q13625	-0.03934018634805449	0	0.00011840254738311312	5.3040714781652826e-05
Q8WUF5	-0.06573401121214778	0	0.0012736962083506127	0.000553245114114888
Q96KQ4	-0.06841944379618152	0	0.00040119725678674215	0.00012965791457330013
Q9BUR4	-0.044823034647282496	0	0.0	0.0
Q15119	-0.045739250352674926	0	2.4914333746126092e-08	1.0995897180813071e-08
Q6UXS9	-0.03964349096637262	0	0.0	0.0
O43313	-0.04326943190783927	0	5.880456178275675e-05	7.38246354180796e-05
Q9Y2M0	-0.17001556209640667	0	0.0006129567850858492	0.00021074736513310412
Q01974	-0.06813076481115435	0	0.0006084805197050245	0.00022663238499422606
O15527	-0.0668068598141607	0	0.0001587639255306104	7.217678272857826e-05
Q9BUP3	-0.04372923998330702	0	0.0	0.0
Q92997	-0.18367238536169986	0	0.0006251746519627505	0.00020813212971365158
Q9UBK2	0.17896756206498796	0	0.006233215725816494	0.0031302546079948934
Q06787	-0.044946552649190986	0	0.0	0.0
Q99828	-0.0436545285272939	0	0.0	0.0
Q969X0	-0.044401792618584776	0	0.0	0.0
Q9NWT1	-0.05344035142571886	0	7.266992818051169e-05	2.425999213798148e-05
P60763	-0.148737971711008	0	0.003247773886991629	0.001135805821687626
P17081	-0.07864711673101189	0	0.0006547236226502832	0.0002713237038559738
Q99653	-0.05530016751237457	0	0.00023742422075271949	8.262394185484749e-05
P15153	-0.1847007109232478	0	0.004197571359945053	0.0014439439394782257
Q7L0Q8	-0.048333011404144845	0	0.00018483455060227424	6.393189340350961e-05
Q8WY54	-0.0445941316370852	0	0.0	0.0
P49593	-0.03991367183275652	0	0.0	0.0
Q14344	-0.17496884010620026	0	0.00039614493197127307	0.0001313068408127635
Q6UWZ7	-0.044079607767689405	0	5.8804561782756695e-05	7.382463541807948e-05
P07949	-0.10042611979586274	0	0.0016477321679920457	0.0008806937864473041
Q8IWV8	-0.04444542611122422	0	0.0	0.0
Q96G74	-0.04368196463198303	0	0.0	0.0
Q9UDY8	-0.05710125575398809	0	3.3040964205432574e-05	1.097591682479606e-05
P23921	-0.05850560270374864	0	0.0004339121367002287	0.00021987147734003662
Q9ULV8	0.06907527116097406	0	0.0025880362744326113	0.0017867093202140838
O15264	-0.15046961453388774	0	0.0015425055088068964	0.0006227934683905332
Q14397	-0.06071731135110724	0	8.464020591243131e-06	4.80968688391476e-06
P35557	-0.08834825393658505	0	0.0004579626788487524	0.0002003868480928495
O14625	-0.0532395505617127	0	0.0001905494817228167	7.082072780114898e-05
P36402	-0.09419445931772319	0	0.0008221440325080372	0.00028988597300559155
Q96T23	-0.04405658273091552	0	0.0	0.0
O60264	-0.05522662930928907	0	0.0	0.0
P33681	-0.05813785073470491	0	0.0011984411902482403	0.0006582736787702283
P10747	-0.05560644765141074	0	0.0012086124886534306	0.00040779742961888555
P42081	-0.04261892310479818	0	0.0010470236081763459	0.00043099031433182594
O14492	-0.023017761789379268	0	0.0008324344672074943	0.0005014227580799149
Q8IWV7	-0.0018436030542120457	0	0.0007938540716700889	0.0010080958795415818
P61201	-0.05334157338909707	0	0.0	0.0
Q13480	-0.09469001006590211	0	0.003034471944750195	0.0010399458893315026
P46108	-0.07558922100416092	0	0.010379135948198205	0.004877963065027767
P62942	-0.045091392463231725	0	7.147297106825259e-07	2.5827899843752764e-07
Q9H4L7	-0.042806838643101364	0	2.239031043407827e-06	6.706215016374031e-07
Q13127	-0.05795614234204718	0	2.873186192788723e-06	1.0729400277036779e-06
O60675	-0.048897264441402466	0	1.3624993815149997e-05	4.440920780822153e-06
P61244	0.023271846350296332	0	0.002705009620228308	0.0019702595912258957
Q99583	-0.04330663475773477	0	1.52782950772157e-05	1.1128318061553673e-05
O60239	-0.0457503531473505	0	3.140369515139812e-05	1.129101890427716e-05
Q9Y5V3	-0.045050911702481496	0	5.3480111324085654e-05	2.2877368769694344e-05
Q9H492	-0.07099056328372157	0	0.0004964595943222467	0.00041810781860215354
P27930	-0.053844968862309696	0	0.00010421384731282235	3.6858538688204095e-05
Q14596	-0.08264438375633487	0	0.00017349422350665527	0.00013376877548230886
P49768	-0.08581378566230558	0	0.0005029395265376666	0.00023464080176961258
Q03167	-0.06158227047068467	0	0.00015927806854247443	8.779607488414198e-05
P46063	-0.016115249929781035	0	0.0007484761890333456	0.000556569586508232
Q8WWW0	6.9535859224557575	571	0.13270983238956227	0.184773704946341
P20963	-0.001204880001566733	0	0.0030890578710515877	0.0013815859742969385
P43403	-0.12751141381927011	0	0.0006918850532697918	0.00023366837575727604
P62877	-0.05821047229702213	0	0.0011851969544560464	0.0013641411997714161
P60568	0.6853419052513663	5	0.03471462748335282	0.023706350369215416
P31785	-0.07521439209954	0	0.0009921627353636868	0.00037849090053745146
P78552	-0.04669261253233826	0	0.00029226071518166733	0.00015584651925856948
Q14627	-0.042366539789531484	0	0.0002933719997307558	0.000160460032976105
P15498	-0.07270678670427996	0	0.003544653380871243	0.0016784117623931925
Q13588	-0.07636528468362849	0	0.0009847288255656257	0.0003484478232304775
Q9UL54	-0.04157945998108133	0	5.880456178275668e-05	7.382463541807948e-05
Q9BY84	-0.03815593872382295	0	0.00012309257201149825	0.00011011137285487439
P43405	-0.061902636736500524	0	0.0012315178110101702	0.0008341408052426263
P10600	-0.04146795871665684	0	0.0024959715919895646	0.002011568033220882
P12643	-0.13824706485925609	0	0.0007766374947396089	0.0002880617745768282
Q13873	-0.1605414675652783	0	0.00018068970540867127	6.506928359722178e-05
P43026	-0.05910200445858552	0	2.1057298588977627e-06	1.5006841158371434e-06
Q13705	-0.13143659956906933	0	0.0001613814623706199	5.218658689722392e-05
P36896	-0.18238034009190288	0	0.000750978687865691	0.0002445755550731124
Q01113	-0.0462412612970451	0	0.00026514740982676543	0.00014882422566130508
P48551	-0.14124566784019346	0	0.0006721445282782852	0.00025550041717099786
Q9HBE5	-0.047253262816782216	0	0.0002484394631682968	0.000147151791034362
P10826	-0.03991862514637211	0	0.0004111406903390524	0.00017493954394037065
P19793	-0.1136037848968439	0	0.0014552839007755916	0.0004974814400268686
Q00604	-0.04387003776194037	0	0.0	0.0
Q9ULV1	-0.11550115198143271	0	0.00047530698401177375	0.00019406524947872722
P01236	-0.09321669579922941	0	0.002613978196948837	0.0010567380009615388
P01241	-0.06313821750453548	0	0.0016002117748799111	0.0009548539971343177
P38484	-0.09803553358253735	0	0.0005091542802522891	0.00020466453319662335
Q969D9	-0.05094559861795004	0	3.3444879220197346e-05	1.1340806858564774e-05
Q9HC73	-0.05013080372176201	0	0.00028381444404950183	0.0001703753269034481
Q00978	-0.09497486310610358	0	0.000499453760556989	0.00018614254450659536
P29459	0.054066164979156464	0	0.003069910309710608	0.0020967473256420515
P42701	-0.05452692423531028	0	0.0008314902835950821	0.0004514011988424496
P19419	-0.05902330057521861	0	0.0017670581202199177	0.0005567364253361315
P01562	-0.10033560114598353	0	0.0017775942032384905	0.0006355950786940677
P40933	-0.05387480577667147	0	0.00010296693660464855	3.6933537539491014e-05
Q13261	-0.04648971568193515	0	0.0002578711488158485	0.00014859964069803994
Q92918	-0.078507943495734	0	0.001969438836557701	0.000654514923853452
Q16584	-0.0670602240314335	0	0.0013579501517562477	0.0004883403032931808
P28324	-0.030470137784686834	0	0.0007041118171446552	0.00028505604099355523
Q06413	0.15520604549641237	0	0.007583116145459488	0.004367399037597741
O15105	-0.0788310862964465	0	0.002436714720201352	0.0012796074859221405
P56975	-0.043796904967806284	0	0.0	0.0
Q92765	-0.04179265254257978	0	0.0	0.0
Q15797	-0.1952915013719549	0	0.0015836526373387775	0.0006993538137799115
O43541	-0.07013393118155097	0	0.00017558553961355143	9.112364642285353e-05
O14654	-0.029024044405101673	0	0.0022236606188466576	0.0008811212698613529
Q02779	-0.05802927584949911	0	0.00035025166659212806	0.00013324059108573954
Q04771	-0.12771804728434916	0	0.0002481653065974799	8.5483912038262e-05
P37023	-0.10351628084391465	0	0.00018088421029865612	6.422712131130584e-05
O00238	-0.13530552583638925	0	0.00020778823761652616	7.365130367335829e-05
Q99717	-0.15809515066901905	0	0.0011092934954314625	0.0005345129046177579
Q9Y6C5	-0.07282949394066317	0	0.0001696806142112102	7.378490821753081e-05
Q14623	-0.05707126506770296	0	0.00025452191881455256	0.00018520889104707924
Q13202	-0.04280183312026362	0	2.3682355325535835e-05	7.935909565098816e-06
Q96QV1	-0.07315271870529874	0	0.0001696806142112102	7.378490821753081e-05
Q9NRP7	-0.04994028207263411	0	9.21692885391068e-06	3.187538832081273e-06
Q9H1J5	-0.07732674812291775	0	0.00017858648278595832	7.190036694850843e-05
O75084	-0.10924082159523613	0	0.000478652717042287	0.00019464464309012244
P15514	-0.04324687350379713	0	0.0007990743915503072	0.00036838140213375293
Q99075	-0.059048830366212585	0	0.000990172417115005	0.00031832455898212533
Q8WWG1	-0.04225303696632853	0	0.0	0.0
Q04721	-0.16775268675243546	0	0.0021602831605875773	0.0019431879002786284
Q13145	-0.053616380462165165	0	5.858440251495973e-05	2.1170409707991284e-05
P36894	-0.1326740893515186	0	0.0003516350014319041	0.00014045688783505315
Q9UPT6	-0.036910968949182874	0	0.0005083993938450494	0.00037230623598134523
Q99650	-0.05208005643094505	0	0.00024790133120653244	0.00014701744220665757
Q9UQ13	-0.04282563689037249	0	0.0	0.0
P01116	0.4211633288958096	0	0.015679136694279477	0.01443368309770444
Q9NR61	-0.06369446273630587	0	4.9764500122250606e-05	2.6975760757318952e-05
Q99466	-0.1709473111386739	0	0.0026618448531994065	0.0020396641885955472
Q9UM47	-0.1680654747239737	0	0.0022905561465487085	0.002040543508580524
Q9NYJ7	-0.052158499685895074	0	3.1977820513896536e-08	1.2503600933869382e-08
Q9NPF7	0.02320435756994654	0	0.0030977318102329825	0.002014529319898488
Q86Y01	-0.10142829492062566	0	0.0006184025375678604	0.0005100407255890609
P53778	-0.1473959645642944	0	0.0022651845682975205	0.0008144341504724524
O95405	-0.06717681284709653	0	0.00010543587753155488	6.363841055713811e-05
P26441	-0.04139123499196869	0	4.9431595699943964e-05	1.592547502382022e-05
O75462	-0.052837301090300305	0	1.773721963350927e-06	5.714435155606074e-07
Q9UKB1	-0.04559832289057897	0	0.0	0.0
Q9NSE2	-0.04662128667058145	0	7.122280816430774e-05	3.1338969697205085e-05
Q9NYL2	-0.04402339626368217	0	3.5826777419024213e-06	1.288378607813699e-06
Q9Y2T1	-0.08006797926581859	0	0.0016526525179649295	0.0008708406293210399
P48736	-0.09341843339770906	0	0.011527246485734204	0.003593840296638751
P08575	-0.06426377784607717	0	0.00027779561081102655	0.00011672804625616632
Q5VWK5	-0.04425969936124869	0	0.00036870652851368643	0.00020893289936962852
Q13387	-0.046563685356891336	0	7.508646892702807e-06	6.716793744148881e-06
Q92542	-0.04470936803552651	0	1.3338830921217748e-05	6.2230821338897734e-06
P51452	-0.046479891206888196	0	4.228618572322627e-05	1.7131087808085377e-05
Q9HCE7	-0.05863624064394377	0	2.635273382612567e-05	8.139375101400608e-06
Q99697	0.04071691022117883	0	0.0021810881457351083	0.0019904583625063683
Q13322	10.153160244511682	796	0.18482490275247196	0.19511155630723429
P12757	-0.05797729901261204	0	0.00018929444870007697	0.00013809416084180164
P12755	-0.06297427944252314	0	0.0001538934759738883	7.195661215957597e-05
P98082	-0.05007025587205659	0	5.1922201235867666e-05	2.043945497282871e-05
Q9UHF4	-0.0737070961965869	0	0.000347460211465574	0.0002100416699097082
Q8N6P7	-0.05780715237749817	0	0.0002794390772173036	0.00016616474670271805
O14641	-0.2109764980577622	0	0.0006248773962086773	0.00020863412970379352
Q96F81	-0.04305912266715756	0	0.0	0.0
Q96BI3	-0.04434522229625042	0	4.786286389378123e-07	2.2329882951016247e-07
Q96JA1	-0.045410103925232294	0	5.802192526166082e-05	2.0329352198818993e-05
P60510	-0.0622289865450159	0	3.650452312696546e-05	1.0663627667769784e-05
P49407	-0.08671334800766069	0	0.0007361583045505396	0.00038463316481183443
Q9BZE0	-0.07178437356309167	0	8.720585547358692e-05	4.239596172471076e-05
Q8N1N5	-0.0443922848610445	0	0.0	0.0
Q6EBC2	-0.04302090626709821	0	0.0	0.0
P13725	-0.04447186771291143	0	0.0	0.0
Q9HBE4	-0.044278547779797825	0	7.939651894897297e-06	2.764001756567854e-06
P03971	-0.04730964720164063	0	0.00016549676937944948	0.00016788328658769793
Q16671	-0.088546939538561	0	7.345973635782126e-05	2.914321800801372e-05
P61812	-0.07135464461025955	0	0.0029200661305864785	0.0020810346782369434
P08476	-0.1308247799630529	0	0.0013156149583669478	0.00048085411204450823
P18075	-0.11365397102985748	0	0.00036266800595747433	0.00012149122208922644
P22004	-0.06434895361614998	0	0.00014046176592868916	6.616369170971052e-05
Q6KF10	-0.05899667987602279	0	2.1057298588977627e-06	1.5006841158371434e-06
Q6IN85	-0.03939638976847618	0	0.0	0.0
Q9BWV1	-0.054975456562100004	0	4.8254283000510974e-06	3.597733074176788e-06
Q16878	-0.04266283544244248	0	0.0	0.0
Q9NYY1	-0.04899891824830354	0	3.650452312696545e-05	1.0663627667769777e-05
Q9NPH9	-0.042639364527897794	0	0.0	0.0
Q9UHD0	-0.04439727250919707	0	0.0003345301684340957	0.00021685571255594145
Q8NEV9	-0.04828144918118568	0	8.509511625673807e-05	4.14902636721911e-05
Q6UWB1	-0.04353584821184469	0	0.00020736398217058386	0.00013695114837829436
P51654	-0.04600312021057325	0	1.0638423819981006e-05	7.744086472446932e-06
Q13361	-0.04400168295870408	0	0.0	0.0
O75553	-0.06322135298532786	0	5.4275443076890564e-05	2.0622615465937706e-05
Q16619	-0.043475151455083814	0	0.0	0.0
Q14289	0.02890132027169374	0	0.005546387320591512	0.002776889450178941
Q8NI17	-0.04958244813457249	0	0.0	0.0
Q9NYA4	-0.04271224469536993	0	0.0	0.0
Q12891	-0.043532197360956225	0	0.0	0.0
Q9NZC7	-0.034680995318705866	0	0.0002608237092810091	0.00012335422147232393
Q5SW24	-0.042456371452621634	0	0.0	0.0
Q13347	-0.050329448844167964	0	0.00024240447759399302	0.00015611921494529992
P57059	-0.03888476368581268	0	0.00023849212517589375	0.00011137282390984613
Q9Y2G4	-0.043871817307990106	0	0.0	0.0
Q5S007	-0.07565889285730493	0	7.867577673222888e-05	2.6264964379226884e-05
Q8TCG2	-0.0658648839338348	0	5.4840993126158374e-05	1.85205540664233e-05
P16234	-0.05638697095421288	0	0.0013954452314919644	0.000831019692862019
Q9NRA1	-0.05060813912124459	0	1.6628221345652586e-05	5.416912738912761e-06
P05230	-0.05469972796843818	0	0.00023007963272214893	0.00012392684502614515
P21802	-0.07057688177475786	0	0.0014890170748300955	0.0008469512948573496
P08620	-0.06062663656945438	0	0.0006814253079527844	0.0002918750184398951
P21781	-0.06873673919936574	0	0.0005965538334483749	0.00024141203148404965
P31371	-0.042392893578995464	0	0.00020924166302194012	0.00012107210390028361
P17948	0.03732556332165332	0	0.003320210765127012	0.001639383415891876
P49765	0.11197305333463205	0	0.003721668617311639	0.002145364817775862
Q8WU20	-0.05967391993964173	0	0.00043336453199394845	0.00016807807792096417
P20827	-0.0615435665877792	0	0.0004918013136072202	0.00014904612450416182
P21709	-0.06918298368374809	0	0.0005306655912668699	0.00019259546616833237
O43921	-0.05036134196761859	0	6.637661736822513e-05	2.2500832477302036e-05
P52803	-0.04411791674142483	0	0.0	0.0
P54756	-0.06808797841056168	0	0.00037170903223155934	0.0001426363374721433
Q15768	-0.041401121892552795	0	0.0	0.0
P54753	-0.0755811991608142	0	0.0003844765853014715	0.0001460353377730155
Q9UF33	-0.06884528867230662	0	0.00037170903223155945	0.0001426363374721434
P52797	-0.04505698734889143	0	0.0	0.0
P52798	-0.04300479896905993	0	0.0	0.0
Q15375	-0.06839679614345374	0	0.0003717090322315594	0.00014263633747214335
P29322	-0.0681131724360553	0	0.00037170903223155934	0.0001426363374721433
P54764	-0.0778654430352752	0	0.0006032832295524234	0.00021202246121462993
P29320	-0.0717521004367273	0	0.0005256035971364777	0.00018998430407691597
P52799	-0.04696162940104505	0	6.704537513041009e-06	2.129718247720855e-06
P54760	-0.0716813864656662	0	0.0003754968005675444	0.00014366725571259375
Q8N5V2	-0.051235489837023425	0	0.0002427843653252087	8.894135503730724e-05
P29376	-0.12660815909942807	0	0.0006028334464823424	0.00019392734552431883
O15123	0.007936354845807948	0	0.0016690082374714278	0.0010016625049381128
Q02763	-0.10712004367657282	0	0.00045658919502598655	0.00017313368409105579
Q15389	0.011088176268880442	0	0.001598653506649033	0.0010089718367883582
Q9Y264	-0.04127839171658445	0	0.0	0.0
Q8NFZ5	-0.04923425372006557	0	2.032980569033019e-05	6.656654031527953e-06
O00468	-0.047035484296960264	0	2.1356158503026127e-05	7.218302919587604e-06
O15146	-0.1056559717870934	0	0.0005396970209873355	0.00018881538481522485
Q18PE1	-0.0447945711419961	0	0.0	0.0
P56704	-0.1318703445099411	0	0.00017902706514958425	7.198598201399792e-05
P34925	-0.0727875618680468	0	0.0006560275229535128	0.00025099872518650584
Q8IWU2	-0.07523195224986676	0	0.00039275623081480625	0.00015013850473524708
Q14393	-0.04447013810519766	0	0.0	0.0
P30530	-0.08556987467050697	0	0.0004271572534335912	0.00016457292476492998
Q12866	-0.07606891640746355	0	0.00037170903223155934	0.0001426363374721433
Q06418	-0.0837770237340479	0	0.0004106431983405898	0.0001606031567168137
Q6PKX4	-0.04788731893219756	0	3.787441531672126e-05	1.5966321963452758e-05
P39905	0.03482613487542725	0	0.0016951389642958481	0.0009243062072633375
Q13882	0.061406427700557806	0	0.0026407687761860433	0.0012210809237368132
Q9UGK3	-0.044900777050882315	0	9.357657601425944e-05	3.574746019346182e-05
P20936	-0.10263217990341306	0	0.000930324984124332	0.0004285129770316926
O43639	-0.06866075422883852	0	0.0003971732890238472	0.00013469035787473844
P51843	-0.07047094670665169	0	3.5358384124680993e-06	1.7516493013142597e-06
Q15466	-0.04349323681739583	0	0.0001560662612038678	0.00011274522350105731
P41235	0.01055586484714263	0	0.0036307399177175643	0.0024866896962289268
P28702	-0.053858513158223584	0	0.00043449246198230227	0.00019548811325151172
P13631	-0.05484700642161998	0	0.0004707983867932257	0.00019088909190996845
Q13133	-0.0501159745488568	0	0.0008163762940253694	0.00025669382492925284
P24468	-0.06037841833255854	0	0.0002878608107532538	0.00017220922322835067
P48443	-0.07798642317540427	0	0.0006563489877043397	0.0002707965041535052
Q92731	-0.055522331229106124	0	0.00045390477228686736	0.00025073560096261136
P55055	-0.04791161591342607	0	9.882647997686234e-05	4.1402052145573146e-05
P43354	-0.0409304443478458	0	0.000564970873101408	0.000295781255754338
Q92570	-0.02816689497226409	0	0.0010338807452773219	0.0004741065558629292
P05113	0.09618331958068539	0	0.003812575622986394	0.0023573240563680782
P63151	-0.05160604579706028	0	8.177306425496712e-05	2.3978245934410288e-05
P16591	-0.03300900773495642	0	0.0007489627221121553	0.0004598795825774922
Q16512	-0.08359336474938912	0	0.0001996902347945155	7.18112666650179e-05
Q155Q3	-0.04550449070552408	0	0.0	0.0
P13385	-0.044437406503894564	0	0.0	0.0
P57105	-0.04332424608560451	0	0.0	0.0
Q9C0C9	-0.042596316133172975	0	0.0	0.0
Q9HAU4	-0.06198608992350347	0	0.0002653413943556935	9.792637788340561e-05
Q96PU5	-0.046529267670133975	0	9.979289520141015e-05	4.4359009864533886e-05
Q13107	-0.041016892070876755	0	7.65367023729809e-05	5.421969385314733e-05
Q9NVW2	-0.04415348714350154	0	0.0	0.0
O95218	-0.047450108225047825	0	0.00021016601332769056	8.541617866647893e-05
O43294	-0.051312062671498376	0	6.694706847198739e-05	2.6810082463921412e-05
P57679	-0.04556879923429503	0	5.3768358171983494e-06	1.9664078482300576e-06
Q86UK5	-0.048311318552221955	0	5.3768358171983494e-06	1.9664078482300576e-06
Q9ULC3	-0.047701611127234984	0	0.0	0.0
O00482	-0.04946187602288524	0	2.296863461567946e-05	1.2019971095649861e-05
Q9UBC0	-0.04892334173113049	0	3.8872944672714656e-05	2.1810168728315807e-05
Q96KB5	-0.04378069941637778	0	0.0	0.0
P05093	-0.03004097304311076	0	0.0012742487650423517	0.0006308189679618977
P41240	-0.03724089723782246	0	0.007719325181368671	0.0036773178398762955
O43819	-0.044567536412092046	0	0.0	0.0
Q15121	-0.05284977327859819	0	0.00023866082628805978	0.00010941700254687402
Q8IU57	-0.07626406690661475	0	0.0002803281475647123	0.00016426161546000538
Q12851	-0.06796791833655212	0	0.000642366515054238	0.00020954155519500276
P40238	-0.07714379320128066	0	0.00030743721175769897	0.00016654485233906787
P40225	-0.04841675440811976	0	7.996771850554272e-05	2.3451803242478417e-05
P26992	-0.06862439156589227	0	0.0002500357099690979	0.000147265138708794
P13232	-0.04468185785542607	0	0.0002964815247670797	0.00014847334833482137
P17542	-0.09616187080674862	0	0.00047686580941722686	0.00017087520832080456
Q05923	-0.03845028725081907	0	0.0002757776701697772	0.00012318769506961148
Q12852	-0.06169455497507887	0	0.00015672683550330022	9.23263698573252e-05
P35638	-0.05773785309253014	0	0.0004534929502656542	0.00024064103969867888
P98077	-0.06774634005673179	0	0.0031365048575742694	0.0011046519819821962
Q92529	-0.07747676232952334	0	0.0025562090889640317	0.0008768508954239507
O95819	-0.07383643907678905	0	0.0016891829018589543	0.0007297105260323893
P21333	-0.05835117422871598	0	0.0003187680775301926	0.00011189071489587511
Q92783	-0.029495210897761727	0	0.0004592370202268747	0.00040261903148185846
Q9HBH9	-0.03358325024769693	0	0.00039775592832576594	0.00016780044190813512
Q9BUB5	-0.03043380274414893	0	0.0003859856806361132	0.00016535657789925503
O14511	-0.04150276731026376	0	0.0	0.0
P41159	-0.0737224187254609	0	0.00018615678478342627	8.00469540441473e-05
P15884	0.1344181444887096	0	0.0040082442172743316	0.002953909585646241
O43187	-0.053438673921861614	0	3.3077976768671746e-05	1.3309264103047995e-05
Q9Y4K4	-0.0464158468067853	0	0.0006121949477574324	0.00035643398852136976
Q9UHA4	-0.043875450052044414	0	0.0	0.0
Q04724	0.14224145745772993	0	0.003924267284599869	0.002963322270859411
Q7L7X3	-0.04309349901553165	0	5.880456178275675e-05	7.38246354180796e-05
O43323	-0.05101602085452025	0	3.0627283371600834e-06	1.2059768352416216e-06
Q10586	-0.03345115541386373	0	0.0004895290326583158	0.00041413005650580174
Q8NER5	-0.08979382281033958	0	9.175343337140104e-05	3.161144125807803e-05
Q99956	-0.04271787564432382	0	0.0	0.0
Q9H461	-0.14700251276799095	0	0.0004753069840117737	0.00019406524947872717
Q9Y5W5	-0.043617497422957806	0	7.536741911774941e-06	4.441496740066033e-06
Q92835	-0.05762315736597774	0	0.00035665937335998144	0.00011210426782205519
P35070	-0.04837474107688948	0	8.653038952487101e-06	6.112313942620521e-06
P34820	-0.06537913390167895	0	0.00014046176592868916	6.616369170971052e-05
Q9Y2E6	-0.08178551198365666	0	0.0004152892517025877	0.00033085128508117005
Q9HCP0	-0.055698496248745615	0	2.3834783606081812e-05	7.935037445332961e-06
P15248	-0.03688780014235563	0	0.0001979058202321689	0.0001351483525721384
Q9NS73	-0.04181554031471938	0	0.0	0.0
Q8TAD8	-0.041333326206019594	0	7.65367023729809e-05	5.421969385314733e-05
O14980	-0.07440102593299094	0	0.0005418152566030071	0.00020079923791916095
O00744	-0.0771169020960836	0	0.00017858648278595832	7.190036694850843e-05
O14964	-0.10914222272941045	0	0.00022590024577411136	7.708740149696647e-05
Q16873	-0.04503280515979903	0	1.5652604296888247e-05	7.277078052263287e-06
Q9Y6W6	-0.04387189994311204	0	2.3682355325535838e-05	7.935909565098814e-06
Q8IVH8	-0.06164274070194281	0	0.0001512232260279483	4.3602451972393756e-05
Q8IVT5	-0.05113994714652618	0	0.00015957536754084646	8.299419260241682e-05
O43283	-0.07007601694937726	0	0.00026851140480651706	0.00010281406304262243
Q9NRF2	-0.049185337693420816	0	7.357566089194997e-05	2.5220639551419787e-05
P78324	-0.0283186117720904	0	0.00043892766929396523	0.00031938693340023856
Q8N752	-0.04596288663266885	0	0.00019341296884615045	0.00010808036507920826
Q92935	-0.04497060792048622	0	0.0	0.0
P14921	1.49984398944342	911	0.041184272834112925	0.03165472217783961
Q8WTR2	-0.04318119839975703	0	0.0	0.0
O95071	-0.06913081620034031	0	0.000134996492905591	0.00011133097782311003
O00587	-0.04583879782486243	0	3.444245363418914e-07	1.3776207734775938e-07
Q96MU8	-0.04390277188814079	0	2.046696072741212e-05	9.604925719964527e-06
Q8NCW0	-0.045744882820490926	0	2.0466960727412118e-05	9.604925719964524e-06
O95163	-0.04188079036326127	0	0.0	0.0
O00144	-0.10705414619996004	0	0.0004750700393003849	0.00019402952729760973
Q13627	-0.04545188247146188	0	0.0	0.0
P35658	-0.042893193317493625	0	6.210654235660458e-06	2.0709186675127565e-06
P49790	-0.046853729585621444	0	6.210654235660458e-06	2.0709186675127565e-06
O75593	-0.04478437386156251	0	2.695708255227874e-05	1.4554440959562425e-05
Q8IZL2	-0.051445067524637456	0	4.8481951921989034e-05	2.3187696379903988e-05
Q96JK9	-0.05320418962920663	0	4.8481951921989034e-05	2.318769637990398e-05
O60271	-0.09064781378127001	0	5.756507392633439e-06	2.1470785023264595e-06
Q9NPH3	-0.10090075494759185	0	0.00011817637035819767	4.0812867152055e-05
Q9Y3M2	-0.04546132124152457	0	0.0	0.0
O75928	-0.04248337980231994	0	8.455076070283573e-05	3.3789843574190656e-05
Q14765	0.08687954454272112	0	0.0053391197961242575	0.0029392553322375604
P20809	-0.0632333780482209	0	0.0009663486695929758	0.00040779719950286757
Q14626	-0.04804469802903733	0	0.00034614677928181337	0.00016293046062172621
O00755	-0.07665295809374006	0	0.00017858648278595835	7.190036694850843e-05
Q9C0J9	-0.045484690441522556	0	0.0004147434736685623	0.0001488340812769567
Q6UXL0	-0.06147741898601674	0	0.000347460211465574	0.0002100416699097082
Q8WXI2	-0.04524033003594261	0	0.0	0.0
O00422	-0.049686648908993346	0	3.840093036712337e-06	1.290513045865045e-06
Q6ZNA4	-0.04615663208290076	0	0.00017091574729630237	0.00010658022989901889
Q9NPG1	-0.10703846779763018	0	0.0004750700393003849	0.00019402952729760973
P36873	-0.11496641058307785	0	0.0006594124177194476	0.0002911247245205747
Q969G9	-0.04370243753588393	0	0.0	0.0
Q9BRX9	-0.0415190531150434	0	0.0	0.0
[truncated: 4,820 more rows]
