# Supplementary material for: Decoding non-coding SNPs: systems genomics modelling dissects the heterogeneity of IBD
Source: Mol Syst Biol. 2025 Nov 26;22(2):259–80. doi: 10.1038/s44320-025-00169-3 (PMC12864814; doi:10.1038/s44320-025-00169-3)
Supplement: Supplementary file 10 — Source data Fig. 2 [file 44320_2025_169_MOESM10_ESM.zip › Figure2c/Figure2c.Rmd]

---
title: "R Notebook Figure 2c"
output: html_notebook
---

Please set work directory to the notebook folder.

1. Remove anything left in the datafiles
```{r}
rm(list=ls())
```
If necesearry please install the following packages:2
if (!requireNamespace("BiocManager", quietly = TRUE))
    install.packages("BiocManager")
BiocManager::install("clusterProfiler")
BiocManager::install("ReactomePA") 
BiocManager::install("rrvgo")
BiocManager::install("enrichplot")
BiocManager::install("msigdbr")
BiocManager::install("org.Hs.eg.db")
BiocManager::install("AnnotationDbi")
install.packages("ggplot2")
install.packages("glue")
```
Installing MULEA
```{r}
#Installing the BiocManager package if needed
#Installing the fgsea package with the BiocManager
BiocManager::install("fgsea")
install.packages("mulea")
```
2. Reading in necesearry packages
```{r}
library(clusterProfiler)
library(ReactomePA)
library(rrvgo)
library(enrichplot)
library(ggplot2)
library(msigdbr)
organism ="org.Hs.eg.db"
library(organism, character.only = TRUE)
library(glue)
library(mulea)
library(tidyverse)
library(AnnotationDbi)
library(scales)
```
3. Reading in data files
```{r}
outcome_cd <- read.csv("cd_only_ppi10rnd.txt", sep="\t", row.names = 1)
head(outcome_cd)
selected_outcome_cd <- outcome_cd[outcome_cd$Z_Count>0,] 
```
Reactome gene annotation file
```{r}
reactome_ontology <- read_gmt("ReactomePathways.gmt")
```
```{r}
reactome_ontology <- reactome_ontology %>% 
rename(ontology_id = "ontology_id",
    ontology_name = "ontology_name",
    list_of_values = "list_of_values")
head(reactome_ontology)      
```
Filtering onytology for minimum 5 and maximmum 500 elments - excluding really large and really small patheways. We can change theese settings later.
```{r}
reactome_ontology_filtered <- filter_ontology(gmt = reactome_ontology,
                                        min_nr_of_elements = 5,
                                        max_nr_of_elements = 500)
```
OmniPath newtwork file
```{r}
op <- read.csv("OmniPath_27_10_2021_directed.ncol", sep=" ", header = FALSE, row.names = NULL)
head(op)
```
```{r}
bg <- unique(c(op$V1,op$V2))
```

# Translating genes in the background and outcome data to gene symbols

# Translate background genes
```{r}
bg_symbols <- mapIds(org.Hs.eg.db, keys = bg, column = "SYMBOL", keytype = "UNIPROT", multiVals = "first")
```

5. Enrichmnet and creating Figure 2c
```{r}
commonly_afffected_genes_cd <- selected_outcome_cd[selected_outcome_cd$Z_Count>100,] 
```
```{r}
dim(commonly_afffected_genes_cd)
```
```{r}
commonly_afffected_cd_genes_symbols <- mapIds(org.Hs.eg.db, keys = row.names(commonly_afffected_genes_cd), 
column = "SYMBOL", keytype = "UNIPROT", multiVals = "first")
```

```{r}
ora_model <- ora(gmt = reactome_ontology_filtered, 
                 # Test set variable
                 element_names = commonly_afffected_cd_genes_symbols, 
                 # Background set variable
                 background_element_names = bg_symbols, 
                 # p-value adjustment method
                 p_value_adjustment_method = "eFDR", 
                 # Number of permutations
                 number_of_permutations = 10000,
                 # Number of processor threads to use
                 nthreads = 2, 
                 # Setting a random seed for reproducibility
                 random_seed = 42) 

reactome_results_cd_ppi <- run_test(ora_model)
```
```{r}
reactome_results_cd_ppi$GeneRatio <- reactome_results_cd_ppi$nr_common_with_tested_elements / length(commonly_afffected_cd_genes_symbols)
sig_results_cd_ppi <- reactome_results_cd_ppi %>%
    # Rows where the eFDR < 0.05
    filter(eFDR < 0.1) %>%
    # Arrange the rows by the gene ratio for plotting
    arrange(desc(GeneRatio))
sig_results_cd_ppi$ontology_id <- factor(sig_results_cd_ppi$ontology_id,
levels = sig_results_cd_ppi[order(sig_results_cd_ppi$GeneRatio, decreasing = FALSE), "ontology_id"])
sig_results_cd_ppi
```
```{r}
write.csv(reactome_results_cd_ppi, glue("Reactome_CD_PPI_100_cutoff_ora_results.csv"), row.names = FALSE)
```
Label formatting
```{r}
sig_results_cd_ppi$formed_id <- gsub("_", " ", sig_results_cd_ppi$ontology_id)
sig_results_cd_ppi$formed_id <- factor(sig_results_cd_ppi$formed_id,
                                    levels = sig_results_cd_ppi[order(sig_results_cd_ppi$GeneRatio,
                                    decreasing = FALSE), "formed_id"])

```
Adding a small amount for the fDR calcuation based on the MULEA calcautions.
```{r}
sig_results_cd_ppi$eFDR = sig_results_cd_ppi$eFDR +10^-12
```
```{r}
dotplot_reactome_cd_ppi <- ggplot(sig_results_cd_ppi[1:20,], aes(x=GeneRatio, y=formed_id)) +
    geom_point(aes(size=nr_common_with_tested_elements, colour=eFDR)) +
    scale_y_discrete(labels = label_wrap(50)) + 
    scale_color_continuous(low="red", high="blue", 
                           limits=c(10^-5, 0.1),
                           trans = "log10", name="Emprical FDR")
                

dotplot_reactome_cd_ppi <- dotplot_reactome_cd_ppi +
    scale_size(limits = c(2,20), range = c(2,15), name = "Number of genes") + 
    xlim(0, 0.23) +
    xlab("Gene Ratio") +
    ylab("Reactome pathways") +
    theme_light() +
    theme(rect=element_rect(fill="white")) +
    theme(panel.background = element_rect(fill = "white")) +
    theme(plot.background = element_rect(fill = "white")) +
    theme(plot.background = element_rect(colour = "white"))+
    theme(axis.title.x = element_text(colour = "black", size = 10)) +
    theme(axis.title.y = element_text(colour = "black", size = 10)) +
    theme(axis.text = element_text(color= "black", size = 10)) +
    theme(axis.line = element_line(color = "black")) +
    theme(legend.background = element_rect(fill ="white")) +
    theme(legend.text = element_text(color="black", size = 10)) +
    theme(legend.title = element_text(color= "black", size = 10)) 
```
```{r}
dotplot_reactome_cd_ppi
```
```{r}
png("Fig3c.png",width=8, height=8, units="in", res=600)
dotplot_reactome_cd_ppi
dev.off()
```
