# Supplementary material for: Decoding non-coding SNPs: systems genomics modelling dissects the heterogeneity of IBD
Source: Mol Syst Biol. 2025 Nov 26;22(2):259–80. doi: 10.1038/s44320-025-00169-3 (PMC12864814; doi:10.1038/s44320-025-00169-3)
Supplement: Supplementary file 10 — Source data Fig. 2 [file 44320_2025_169_MOESM10_ESM.zip › Figure2c/OmniPath_27_10_2021_directed.ncol]

P0DP24 P48995
Q03135 P48995
P14416 P48995
Q02790 P48995
Q99750 P48995
Q14571 P48995
P29966 P48995
Q13255 P48995
Q13586 P48995
P48995 Q13507
Q13507 P48995
P48995 Q9UBN4
Q9UBN4 P48995
P48995 Q9UL62
Q9UL62 P48995
P48995 Q9Y210
P48995 Q13563
Q13563 P48995
P48995 Q9HBA0
Q9HBA0 P48995
P48995 Q9H1D0
P0DP24 Q13507
P41180 Q13507
P19235 Q13507
Q86YM7 Q13507
Q14643 Q13507
Q14573 Q13507
Q12797 Q13507
Q96D31 Q13507
Q13976 Q13507
Q9Y225 Q13507
P12931 Q13507
Q8TD43 Q13507
Q13563 Q13507
Q96J92 Q13507
O14745 Q9UBN4
P11171 Q9UBN4
Q9Y225 Q9UBN4
Q9NZU7 Q9UL62
P62166 Q9UL62
Q86VW0 Q9UL62
Q9UL62 Q9Y210
P0DP24 Q9Y210
P06241 Q9Y210
P11229 Q9Y210
P20591 Q9Y210
O60500 Q9Y210
Q13976 Q9Y210
Q9NP85 Q9Y210
Q9Y225 Q9Y210
Q96H20 Q9Y210
Q13563 Q9HCX4
P24588 Q8NER1
P0DP24 Q8NER1
P21554 Q8NER1
Q00535 Q8NER1
Q9UNN5 Q8NER1
O95166 Q8NER1
Q9NQT8 Q8NER1
P0C851 Q8NER1
P17612 Q8NER1
P12931 Q8NER1
P04629 Q8NER1
Q9BRV3 Q9Y5S1
P00533 Q8NET8
P24588 Q9HBA0
P0DP24 Q9HBA0
P06241 Q9HBA0
P08631 Q9HBA0
Q14573 Q9HBA0
Q96J02 Q9HBA0
P06239 Q9HBA0
P07948 Q9HBA0
Q14244 Q9HBA0
Q13438 Q9HBA0
Q9UKS6 Q9HBA0
P12931 Q9HBA0
Q13563 Q9HBA0
P07947 Q9HBA0
Q5W0U4 Q9NQA5
P05937 Q9NQA5
P0DP24 Q9NQA5
P23284 Q9NQA5
Q02790 Q9NQA5
Q9UEF7 Q9NQA5
P62491 Q9NQA5
P60903 Q9NQA5
P21980 Q9NQA5
Q8TDD5 Q9NQA5
Q9NQA5 Q8TDD5
Q9H1D0 Q9NQA5
Q9NQA5 Q9H1D0
P0DP24 Q9H1D0
P23284 Q9H1D0
P06241 Q9H1D0
Q9UEF7 Q9H1D0
Q86UT5 Q9H1D0
Q9BPW8 Q9H1D0
P49757 Q9H1D0
P18031 Q9H1D0
P62491 Q9H1D0
P41220 Q9H1D0
P60903 Q9H1D0
P12931 Q9H1D0
Q9GZU5 Q7Z4N2
P0DP24 O94759
Q5JVL4 O94759
Q12923 O94759
P0DP24 Q8TD43
P63244 Q9BX84
Q99623 Q9BX84
Q9BX84 Q96QT4
Q96QT4 P04083
P63244 Q96QT4
P28222 Q7Z2W7
P35372 Q7Z2W7
P17612 Q9GZU1
Q8IZK6 Q9GZU1
Q9GZU1 Q8IZK6
Q9GZU1 Q8TDD5
Q8IZK6 Q8TDD5
P14314 Q13563
Q9Y496 Q13563
P98161 Q13563
Q13190 Q13563
P98161 Q9P0L9
Q7Z443 Q9P0L9
P19237 Q9P0L9
P19429 Q9P0L9
P63244 Q9NZM6
P42574 O75822
P42574 P16144
Q16539 P49137
P49137 Q13151
P31483 P24522
Q14103 P24522
P49137 O95453
Q13151 P24522
O60674 P19235
B1AK53 Q9UKN7
O95452 P29033
P29033 O95452
Q16539 Q01085
O95453 P24522
P49757 P46531
Q01085 P24522
Q15915 Q92858
Q16539 P26651
Q5TA89 Q92858
Q92858 Q5TA89
P49137 P26651
Q9Y219 P46531
O00548 P46531
Q15475 Q8NES3
Q15475 P32243
Q15475 A6NHT5
Q15475 P56178
Q15475 P32242
Q15475 Q9UI36
Q15475 Q96NX9
Q13402 Q96QU1
Q96QU1 Q13402
Q06546 Q16881
Q06546 P10599
P27361 Q06546
P28482 Q06546
P50607 P28482
P50607 P27361
Q92786 Q99684
Q99684 P49918
Q14145 Q06546
Q92786 Q92858
P23771 O15520
Q9NZI8 Q9Y297
P23760 Q96NX9
Q96NX9 P23760
O94916 P15121
Q12951 Q06710
P11487 Q12951
O94916 P48065
P31749 O15111
O94916 P53794
O15111 P19838
P27986 P31749
Q6P1J9 Q9UKF6
Q92797 Q05048
P06493 P31350
P42574 Q9UKV3
P38936 P06493
P04637 O43663
P04637 P18847
Q13315 Q15554
P04198 Q14566
Q00987 Q7LG56
Q13535 P23025
P04198 P33991
P04198 P33992
P04198 P49736
P04198 P25205
Q01094 Q9BXL8
Q9Y5W3 P61073
P05019 P08069
P13500 P50281
P50281 P08253
P00519 O15350
P78527 P00519
P04198 P33993
P04198 Q9UJA3
O00327 Q49AN0
Q49AN0 O00327
O00327 Q16526
Q16526 O00327
Q99743 O15055
Q99743 O15534
Q6PL18 P03372
Q6PL18 Q01094
Q96RU2 Q9HAW4
O60260 P24864
P12004 Q9UNA4
O60260 Q99719
P12004 Q9Y253
P04198 P04637
Q6PL18 P01106
Q6PL18 P10275
Q93009 Q00987
Q93009 O15151
Q04206 P60484
Q16254 P28749
Q08999 Q15329
Q08999 Q16254
Q14676 Q12888
O76064 Q16777
Q14676 O76064
O60260 P49792
O60260 Q9UHX1
O60260 Q9Y6H5
Q96SD1 Q13426
O60260 P35222
O60260 P05412
O60260 P0DMV9
O60260 Q99700
Q9Y5Z0 P05067
O60260 P37840
P56817 P05067
Q13426 Q96T60
Q12888 P56524
O14672 P05067
Q70Z35 P60484
Q9BXM7 Q12931
P23468 P40763
P18887 Q96T60
P30086 P04049
Q96RU2 Q969H0
P24941 P01106
O60381 P01106
P62913 Q9Y4A5
Q9Y4A5 P01106
P01106 Q9Y219
Q969H0 P01106
Q13153 P49023
P42574 P78527
P42574 P06396
Q96Q15 Q92900
Q13315 Q96RU2
P45985 P45983
O75385 O75143
O75385 Q8TDY2
P42345 O75143
Q9Y371 Q9P2Y5
O75143 Q8TDY2
P42345 Q8IYT8
Q14457 Q99570
Q13009 P63000
P01112 Q13009
Q9H0Y0 O94817
P42345 Q8N122
P31749 Q96B36
P53355 Q96RR4
P53355 Q16659
Q9P2Y5 Q99570
Q8IYT8 O75143
Q9P2Y5 Q14457
Q96B36 Q8N122
P42345 Q96B36
Q8IYT8 Q8TDY2
Q07820 Q92934
Q9H0Y0 Q9H1Y0
O95352 Q9NT62
P01112 Q9P212
Q16539 Q8IW41
Q8IW41 P04637
Q9H1Y0 Q676U5
P04637 Q07820
Q12983 P10415
Q12983 Q07817
Q9H2V7 P10415
Q9H2V7 Q07817
Q9Y4P1 Q9GZQ8
P0DP23 P53355
P53355 P25205
Q9Y371 Q8NEB9
P07384 P10415
P17655 P10415
P07384 Q07817
P17655 P55957
P07384 P55957
P42574 Q13541
P42574 Q13813
P42574 Q04637
P42574 P56945
P42574 P78344
P42574 O43432
P42574 P10415
P42575 P99999
P42575 Q9NR28
P55212 Q14980
P55212 P08670
P17655 Q07817
P42575 O95831
P42575 Q13546
Q92851 Q13546
Q92851 P55957
Q92547 Q13535
O00141 P56696
Q15319 P23560
Q92858 Q15319
Q15319 Q99684
Q9UKN7 Q9P202
P48431 Q92858
Q92858 Q9BZE3
Q8WXG9 O43306
Q02535 Q92858
Q02363 Q92858
P46531 Q06710
P41134 Q92858
P15382 P56696
P46531 Q6ZQN5
P04628 Q6ZQN5
Q01094 P38398
P58753 Q99836
Q15475 Q02962
Q15475 Q99502
Q12951 Q15475
O15530 P05129
Q15118 P05129
P78504 P46527
Q01094 Q15910
Q14209 P14635
P04628 P78504
P04628 P46531
P46531 P04628
P46531 Q92858
P04628 P56178
Q15319 P20783
P46531 Q5TA89
P46531 P48431
P46531 P12644
P01106 P15531
P11234 Q15311
Q12967 P11233
Q15311 P60953
Q15311 P63000
P04628 P52951
P04628 Q02962
P04628 Q06710
P04628 Q14469
P78504 P46531
P46531 Q14469
P04628 P48436
P10721 P62993
Q15475 P12644
Q15475 O15520
Q15475 P11487
Q99502 P11487
P56696 P58743
P22612 P56696
Q15475 P23771
Q14164 Q92985
P04626 P62993
Q01094 P12004
P31751 P38936
P31749 P46527
P11473 P42574
Q9NS91 O43502
P05129 P04049
Q8N474 P56705
Q96HF1 P04628
Q13394 Q13461
P26367 P19022
P26367 Q8TF72
Q8N474 P09544
Q8N474 P04628
P55347 P26367
P26367 Q96HF1
P26367 Q8N474
P26367 P02751
P26367 Q13394
Q13490 P42574
P42575 P55957
P42574 P42575
Q9BXH1 Q07820
Q07820 Q16611
Q9NR09 P55211
Q13794 Q96IK5
Q07820 O43521
P12830 O15143
P42345 O75385
Q15382 P42345
P49815 Q15382
P49815 Q92574
O95352 Q9GZQ8
P61586 O60610
P31749 P49815
Q13794 Q07820
P61586 O75116
O95352 Q9H0Y0
O95352 O94817
O94817 Q9H1Y0
Q9NT62 Q9GZQ8
Q96RR4 P54619
Q12778 Q86UR1
O75461 Q99708
P42574 Q14980
Q92843 Q13323
P63167 O43521
O15519 Q92851
P55210 P08670
P55210 P19438
P55210 P16144
P42574 P08670
Q14790 P42574
Q92851 P42574
P42574 P49023
P62136 Q92934
P42574 Q05397
O43521 Q16548
Q07817 O14727
O43521 P21796
Q07817 P21796
Q16611 P21796
Q07812 P21796
P53355 P04637
O43293 P40429
P42771 Q07817
Q15796 P53355
Q8IZJ1 Q9Y5P8
Q15382 Q9BVC4
Q9BSB4 O75143
Q13794 Q07812
P41743 Q92934
P45983 P10415
P53355 Q15139
Q86YT6 P53355
P53355 Q14457
P53355 Q16623
P53355 P62753
Q9BXH1 Q16548
Q9BXH1 Q07812
O00198 Q07817
O00198 P10415
Q15382 Q14318
Q14318 P42345
Q13794 Q16548
Q05513 Q13158
Q9HB75 P42575
Q9HB75 Q9Y6K9
P51812 Q8N122
P25445 Q9UKL3
Q15418 Q8N122
Q9UKL3 Q14790
Q02750 P27361
P27361 P51812
P28482 Q15418
O43293 P24844
P28482 P51812
P28482 P53355
P12931 P53355
P10586 P53355
P53355 O43293
P53355 P49815
P27361 P53355
P07900 P53355
Q92859 P53355
P10301 P04049
Q8IZJ1 P53355
Q15418 P53355
P51812 P53355
P04049 Q02750
P06396 P63261
O43293 P04150
O43293 Q96A00
O43293 O14974
P35222 Q9UIK4
O43293 P10275
Q13464 O43293
Q96A00 P62136
P53355 Q9Y490
Q9Y490 P05556
P53355 P26006
P53355 P42771
Q13485 P53355
P84022 P53355
P40763 P41221
Q13315 Q14676
P04637 Q9BRQ8
P04637 Q9NQW6
P04637 P08183
P04637 P62736
P04637 Q99856
P04637 O14514
P04637 P25054
Q15717 Q96EB6
O96017 Q15717
O00716 P14635
O14757 P30291
Q01094 O75530
P41221 Q14332
Q9UHX1 P01106
Q9UHX1 Q96AE4
P31749 P38936
Q96AE4 P01106
P38936 Q01094
O00716 P42771
Q16254 Q9HAW4
Q14209 P42771
Q01094 Q9H211
Q01094 P42771
Q14209 P12004
O75461 P38398
O75461 P45973
Q9NPD8 Q9NVI1
P04637 P26358
Q9NPD8 Q9BXW9
P04637 P00533
P49137 P30304
P04637 P29317
O14757 P30305
P04637 P20800
P49137 P30307
P04637 P68104
P49137 P30305
P04637 P42858
P04637 P07203
P04637 Q99445
P04637 Q00597
P04637 P14210
Q13315 Q8IY92
P42224 P25445
P42224 P38936
Q16236 Q06830
Q13315 P55957
Q8NHM5 Q13162
Q8NHM5 P15559
Q13535 Q99708
Q13535 Q9NVI1
Q01094 O14727
P06493 Q01094
Q14209 O75530
P42345 O60516
P42345 Q13542
P49137 Q92574
P04637 P30411
P04637 P55957
P41279 Q99558
O14920 Q92574
P04637 Q9BZR8
P41279 P45985
P31749 Q6R327
Q13542 P06730
Q13541 P06730
P42345 Q13541
O60516 P06730
P04637 O75909
O95999 Q9Y6K9
P04637 P55212
P04637 Q92851
P04637 P29466
Q99558 O14920
P04637 Q9H4X1
P04637 O60238
P04637 O15392
Q15025 Q9Y6K9
Q14209 Q15910
Q16254 Q9H211
Q01094 Q9UBU7
P20248 Q01094
Q9GZX6 Q08334
P04637 P27701
P01588 P19235
P04637 P30307
P49137 P49815
P04637 Q96CF2
P04637 P39060
O60674 P40763
P04637 O94907
P04637 Q08345
Q6VAB6 P41279
O96017 P04637
P19838 P41279
P04637 P07339
Q13315 Q15831
P04637 Q08257
P04637 Q9NX09
Q9H2X6 P04637
P04637 P78423
Q13315 Q9H2X6
Q13315 Q14738
Q13315 Q13362
P29466 P04406
Q9H2A7 O00574
P29466 Q9NZH6
P29466 P55210
P78347 P24385
P03952 P54619
P29466 O95760
P16619 P51681
Q9Y294 Q13112
P50591 O14798
O43318 O14920
Q15831 P54619
Q9NVP2 Q13112
O00220 O14763
Q9H7Z6 P62805
P09874 Q9Y5B9
O00220 Q13546
O14763 Q13546
Q13287 P42224
P05783 Q15628
P01106 Q13794
Q13315 P00519
O00220 Q15628
O14763 Q15628
Q13490 Q12933
P10914 Q96AZ6
P78527 Q92900
P42224 O15524
P22301 Q13651
Q9C000 P51878
P29466 P09038
P29466 Q9ULZ3
P57730 P29466
P10914 P35228
P05161 P23458
Q5EG05 P29466
P23458 P35568
P29466 P01583
P23458 Q9Y4H2
P29466 Q12772
P06213 Q9Y4H2
P15336 P08253
Q01094 Q96A56
P04637 P22570
P42224 P46527
P29466 P06733
Q12933 Q99558
P00519 P42224
Q9BYX4 Q7Z434
P04637 Q9NQ88
P29466 P60174
O15350 Q96A56
Q9HC29 Q99558
P78527 P42575
P00519 P11387
Q9HB75 P78527
P42224 P01106
A1A5B4 P42224
P42224 P10914
P29466 P04075
P19525 P42224
Q8IUC6 Q13546
Q8IUC6 Q9UHD2
Q8IUC6 Q14164
P01579 P15260
Q92985 P01574
Q14653 P09914
Q14653 P13501
P53355 P09493
P46821 P53355
P53355 P46821
Q13315 Q9UQE7
Q01094 Q9UIK4
P01588 Q9UIK4
O43293 P38936
Q9Y397 P01112
Q9Y397 P01111
Q99612 Q9UIK4
P01344 P11717
P49771 P36888
P21583 P10721
P01344 P08069
Q13315 Q9Y3F4
Q96Q15 P04637
O96017 Q9Y3F4
O00206 P58753
Q92831 P68431
O00206 Q86XR7
Q86XR7 Q8IUC6
Q9Y4K3 O43318
Q8IUC6 Q9Y4K3
O15455 Q8IUC6
Q99836 Q9NWZ3
Q6ZNE5 Q14457
Q8IXJ6 Q12778
Q12778 O95352
Q92622 Q14457
Q9Y2G2 P55211
Q9Y2G2 O14727
P50453 P29466
P29466 Q9Y2G2
O43293 P19105
P53355 P19105
Q13464 P19105
P04637 P10415
P42345 P51397
O15519 Q9NT62
O43293 Q02045
P51812 Q92934
P42574 P20042
P23443 P62753
P53355 P10415
P06493 O15392
P42574 P41091
P04637 P17643
P04406 Q15382
P04637 O15205
Q9Y6I4 P0C0S5
P04637 P13611
P04637 P11473
P04637 O43715
P04637 Q8IYM9
P04637 P49815
P04637 O94759
P31749 Q14643
P04406 P27695
Q8N5S9 Q14194
P04406 P14859
P14859 P06899
P23246 Q15233
Q15233 P11387
Q8IW19 P09874
Q13315 Q13263
O14757 Q06609
P29475 P25963
P49841 P13807
Q16821 P13807
P49841 O15169
P48729 O60260
Q96AV8 P08047
P49841 O75581
O94782 Q9BXW9
P45983 P63104
P10415 Q14457
O96017 P30304
P53350 P30291
Q13315 P52926
P31749 P29474
Q13315 P17096
Q00535 O60260
P48729 P35222
P48729 P30304
O14757 P04637
P04637 Q9UM63
Q01094 P42574
P04637 P11926
P04637 P29474
P04637 Q96FX8
P04637 O15547
P37231 Q9NQR1
P04637 P08253
Q01094 Q01831
P04637 P08581
P04637 Q9NPP4
P04637 Q92597
P31314 P00352
Q13535 Q01094
P27348 Q01094
Q01094 P27348
Q01094 Q92466
Q13315 Q00987
Q92841 P03372
Q92841 Q00987
P04637 P06400
P04637 Q92696
P04637 Q9ULZ3
P04637 P60484
P04637 Q9Y478
O00141 O43524
P04637 O75626
P04637 Q5JR12
P31749 Q12778
Q9H4B4 P04637
Q01094 P14635
Q01094 P55210
P04637 P05121
P04637 P36952
P04637 P31947
P04637 Q9Y6P5
P04637 Q71UM5
P04637 Q8NHY2
P04637 P29034
P04637 Q9NY72
P04637 O00767
P04637 O15350
P49841 P24385
P04637 Q658P3
P04637 Q96QD8
P04637 O60880
P04637 O14798
P04637 O00220
P04637 P01135
P04637 Q03518
O15169 P01106
P49841 P01106
O14920 Q9Y6K9
O14757 P30304
O75582 P0C0S5
P21675 O43521
Q92793 P0C7U1
O95251 P62805
O95251 P68431
Q14790 P55212
Q9UKN8 P68431
Q15788 P62805
Q15788 P68431
P06493 P67870
Q00987 Q8N9B5
Q9Y6Q9 P68431
Q92630 P04637
Q9UHD2 Q92985
Q01196 P46695
Q7Z434 Q9UHD2
Q15596 P68431
Q9Y6Q9 P62805
O60602 Q99836
O43353 O95999
Q9Y4C1 P68431
O15516 P68431
Q15596 P62805
O94953 P68431
O75164 O43521
Q13535 Q6PCD5
O00220 Q13158
Q16611 O95831
Q16665 P04637
P67870 P04637
P00519 O00401
Q96GX9 O14727
Q5FWF5 O60341
P21580 Q9Y6K9
P00519 Q96MU7
P29466 P01584
P00519 Q969W1
Q01831 Q16531
P29466 Q14116
Q5FWF5 O60216
P42684 O00401
P00519 Q14191
P04632 P17655
P13010 Q92466
Q99570 Q8NEB9
Q9UMN6 Q01201
Q9UMN6 P68431
Q86X55 Q01201
P55957 Q16611
P55957 Q07812
Q13315 P53350
Q9NR28 P98170
Q96LA8 P07996
Q13535 P53350
P30291 P06493
Q4FZB7 P62805
P13010 Q8WXE1
Q03164 Q01201
P35813 P54619
Q9UIS9 Q15047
P49137 P04792
Q01094 Q14526
P51532 Q14526
O76064 Q8IYW5
O14543 Q9Y4K3
O14543 Q9UQF2
P36507 P27361
P45983 Q96LC9
P45983 P35568
P51878 Q14116
P51878 P01584
P45983 Q07812
Q02750 P28482
P31749 Q86TI0
P31749 O60343
O15297 Q13315
P09874 P18887
P09874 Q7Z2E3
P07900 Q9NRG4
Q9NRG4 P04637
O15047 O43521
Q07325 P49682
Q9BYW2 P68431
P13501 P51681
P80075 P51681
Q9NRG4 P68431
P13236 P51681
P05231 P40189
Q96T68 P68431
Q7Z434 O14920
Q8IZD2 P68431
P09874 Q02539
Q9H6W3 Q8TDD2
Q14318 Q07817
Q14318 P10415
P04637 O94761
P01106 Q8IUF8
P49840 P20749
Q13363 P41970
Q8WTS6 P68431
O15297 O96017
Q13029 P68431
Q8TEK3 P68431
Q9NQR1 P62805
Q9NR28 Q13490
Q676U5 Q00610
Q9NR28 Q13489
P42574 Q86TL0
Q13158 Q9H1Y0
Q86TL0 Q9H0R8
Q9NR28 O15392
Q13158 Q13546
P18146 Q92547
Q01094 O15297
Q01094 Q99683
O43464 Q9NR09
O43464 Q13489
O43464 Q13490
Q9Y4P1 Q9H0R8
O43464 P98170
Q9Y4P1 O95166
Q9NR09 Q9NR28
P55210 O00273
O60238 Q9H0R8
Q8WYN0 P60520
P42574 O14920
P42574 Q04206
P42574 P23588
Q9Y4P1 P60520
Q13315 Q9Y6K9
Q13490 P55210
Q13489 P55210
Q13315 P16104
P16104 Q14676
P42574 P35222
P42574 Q9BY44
O15392 P55211
P42574 Q9BQQ3
O60260 P21796
P00533 P62993
P42574 Q13464
Q9Y4K3 Q9NYJ8
Q15750 O43318
Q13489 P55211
Q9NR09 P42574
Q9BXM7 Q14457
Q8IZQ1 O94817
P42574 P55210
Q9NYJ8 O43318
Q99683 Q9UER7
P25445 Q9UER7
Q8IZQ1 Q13501
Q92843 Q16611
P55210 P09874
P42574 O00273
P01133 P00533
Q92843 Q07812
Q96GC9 Q14457
Q12933 Q99683
Q9NR09 P55210
P51812 P49815
Q15418 P49815
P27361 P49815
O95352 Q9H1Y0
P17612 Q9GZQ8
P01583 P14778
Q14457 Q9C0C7
P51149 Q9BQS8
Q12933 O14920
P04637 P48023
P51398 P99999
Q8NEM7 Q7Z3C6
P78344 P98170
Q9H082 Q676U5
P78344 Q13490
Q16611 O43464
Q07812 Q14249
P78344 O14727
P42575 Q08378
P55212 P02545
Q16611 Q14249
Q8N5K1 P10415
P55957 Q92843
Q92934 Q92843
Q9BXH1 Q92843
O43521 Q92843
O43521 P10415
P55957 Q07817
O43521 Q07817
P10415 Q16611
O43521 Q16611
Q07817 Q16611
P04637 P41182
P41182 P04637
P08047 Q99988
P04637 Q06609
Q9HB75 Q13546
Q9HB75 P78560
P78560 Q13546
P78560 P42575
P42575 Q12933
Q12933 Q13546
Q15628 Q13546
P04637 Q14526
P04637 P08238
P04637 P11142
P04637 P17931
P04637 P15018
P04637 Q9Y6D9
P04637 Q7Z419
P04637 P17936
P04637 Q13568
P04637 P05787
P09429 Q14457
Q14457 P09429
P06493 Q8NEB9
Q07820 Q14457
Q00535 Q8NEB9
P21580 Q14457
Q9Y4K3 Q14457
P63167 Q9C0C7
O75385 P63167
O75385 Q9C0C7
P28482 Q8N122
O75385 O43293
Q9UKT4 Q9NYG5
Q13526 Q9UKT4
P53350 Q9UKT4
P06493 Q9UKT4
Q9Y297 Q9UKT4
P41182 Q13105
P41182 Q13535
Q13105 P38936
P61081 Q13617
Q13438 Q9GZT9
Q13438 Q9H6Z9
Q9GZT9 Q16665
Q9H6Z9 Q16665
Q96KS0 Q16665
P40337 Q16665
Q13761 P01730
P10242 P23771
P38398 Q86YC2
Q86YC2 P38398
Q01196 P01730
Q09472 P10242
Q92793 P10242
P10242 P08123
P10242 P02452
Q6ZW49 Q13315
Q9UBE8 P10242
Q13526 P41182
Q12888 Q6ZW49
Q6ZW49 Q12888
O15534 Q13315
Q9UNS1 Q13535
P42224 Q14676
Q04837 P04637
P49841 Q00987
Q96EB6 O15055
P35398 O00327
Q92753 O00327
P51449 O00327
P09874 Q16665
P20393 O00327
O15534 O00327
O15055 O00327
Q14995 O00327
P56645 O00327
Q86VP6 Q13616
P61081 Q13616
P35754 P68133
P04406 P05305
Q15796 P30968
P84022 P30968
P05412 P35354
P35754 P04406
Q13485 P30968
Q13285 P30968
P35754 Q14653
O94907 O75581
Q8N6T7 Q04206
O94907 O75197
P41221 Q13467
Q92905 P01106
Q92905 Q16665
Q92905 Q00987
Q92905 P05412
Q92905 P46527
O15226 Q00653
O15226 P19838
O15226 Q04206
O15226 Q04864
Q15672 P01033
Q15672 P12830
Q15672 Q04206
P31751 Q15672
Q92837 P49841
O75474 P49841
P68400 P35222
Q13315 Q92900
Q13315 Q9Y4K3
Q13315 P27694
Q92993 P10275
Q92993 P01106
P29590 Q92993
P53041 Q13315
Q0VDD5 Q99417
P48039 P50148
P48039 P08754
Q9UQ88 O00303
P21127 O00303
Q92466 P38936
O15297 P16104
P00519 O14746
P04637 Q75NE6
P17612 P68431
Q12824 P01106
P06400 Q16665
O15379 Q13263
Q13263 P40763
Q13263 Q9BZK7
P06400 Q01094
Q01094 O95997
Q99612 O95997
O75461 Q9UBK9
Q96MF7 P54274
Q96MF7 Q9NYB0
Q96MF7 Q15554
Q96MF7 Q9BSI4
Q6P1J9 P01106
P49841 P15407
O14965 Q9UBN7
Q9UBN7 P14625
Q09472 Q9UBN7
Q9UBN7 Q14247
Q9UBN7 Q9H853
O75164 P10275
O75164 P10412
Q9BZR9 O15524
O94762 Q06609
Q9NX47 O95786
Q9P1Z0 P38936
P17844 P04637
Q8TDB6 P62805
P17844 Q13547
Q14164 P25963
Q9BYH8 P40763
P23771 P22301
P18846 P22301
P23458 P40763
Q9BY66 P68431
Q9UGL1 P68431
P41229 P68431
Q9NR48 P68431
P29375 P68431
P53350 Q99640
O15111 Q00653
O43557 P36941
Q99558 P53805
Q99558 Q04206
P29965 P25942
Q9Y275 Q99558
P01374 P19438
Q06643 P36941
P36941 Q99558
Q99558 P40763
P20749 Q00653
P40763 P17275
P20749 P19838
P40763 O43474
P40763 P18146
P40763 Q96IK5
P40763 P11309
P40763 O75626
P24941 Q12778
O43524 O43521
Q09472 P04637
P35222 Q12778
Q02297 P04626
P25942 Q12933
P21860 Q14451
Q12778 O43474
P31749 O43524
P31749 P98177
O43524 P22307
Q12778 P35575
Q13309 Q12778
P19838 Q92793
Q93009 Q12778
Q96EB6 Q12778
Q9UEF7 P06213
Q92793 Q01201
O75469 Q12778
Q12778 O75469
Q9UEF7 P08069
P35222 P98177
P35222 O43524
Q09472 P68431
P31749 Q09472
O15111 Q92793
Q14978 P68400
O75385 Q14457
Q14457 Q8NEB9
Q16611 Q07812
O14744 P62805
O95996 P35222
O14744 P0C0S5
Q92769 P0C0S5
Q92769 P06899
P26927 P06899
Q96EB6 O43463
Q92769 P68431
Q8IUQ4 P35222
Q92769 P62805
Q9UPT9 P0C0S5
P16104 Q12888
Q12933 O43318
P04792 P08047
P04792 P61088
Q15139 P04792
P49840 O75581
Q8WTS6 Q12962
Q8WTS6 P04637
O00273 O76075
Q9UKL0 O60341
Q9NYS0 P25963
P60484 Q01094
Q01094 Q06609
O14867 Q16236
O14867 P15559
Q9NYR9 Q15653
P49841 P35222
P04637 Q8IUQ4
P27361 O43521
P28482 O43521
P0DPQ6 O43521
P0DPQ6 P11215
P0DPQ6 P15407
Q14790 P55210
Q14790 P55957
P01138 P04629
P17676 Q13950
P55211 P55210
P27361 P17676
P28482 P17676
P42765 Q12983
Q12983 Q15382
P35226 P42771
P48729 P16220
Q13535 Q92900
Q92934 Q07817
Q9UK53 P38936
Q13315 Q07955
Q13315 Q9BQ15
Q9Y4C1 P10275
Q13158 Q92851
O15519 Q13158
P42574 P55212
O43524 P48023
Q96EB6 O43524
O43524 P46527
O43524 P24522
Q13315 Q5XUX0
O14744 P68431
Q92934 P10415
P10415 Q07812
Q07817 Q07812
P42226 Q9BQ08
P42226 Q9BXN2
P42226 Q9BZP6
P24394 P23458
O75676 P01100
P05112 P24394
Q6R6M4 P30304
P24394 P52333
Q8NG66 P30304
P26951 O60674
P31749 Q92922
O15530 P17252
P42226 P04216
P42226 Q16649
P42224 P48023
Q8N2W9 P42224
P12004 P26358
P42224 Q6NXR0
P42226 P23771
P27361 O75582
O43524 Q9BXM7
O14920 P19838
P41279 Q02750
P41279 P36507
Q4FZB7 Q16695
Q06187 P58753
Q86Y97 P62805
P41279 P46734
Q9NRC8 Q9H9Y6
Q15118 O00141
O00141 Q12778
P48039 P28482
Q92993 P04637
Q00987 Q92993
P06493 Q92993
P19525 P05198
Q9P2K8 P05198
O95786 Q7Z434
Q9UHD2 Q14653
Q9BQI3 P05198
P45983 P05412
P07384 Q9H1Y0
P11021 Q76MJ5
P11021 Q9NZJ5
Q9NZJ5 Q16236
Q9NZJ5 Q13489
Q9NZJ5 Q13490
Q9NZJ5 P30825
Q9NZJ5 P18848
P52564 Q15759
Q96JB5 P06493
Q96JB5 O14757
P11021 O75460
Q96EB6 O60934
Q96H15 Q96D42
P11021 P18850
O60674 P10912
P16471 O60674
P48357 O60674
Q01344 O60674
P01100 O94916
P05412 O94916
O94916 Q8N5D6
Q8N2W9 Q9Y6K9
O14543 Q99062
P09874 Q8N2W9
O14543 P42702
O14543 P08887
P16220 Q53ET0
Q53ET0 P16220
P16220 Q92793
O60260 Q9BT88
O60260 O15354
O60260 Q13155
P17655 Q9H1Y0
O95816 Q9UNE7
P49674 O14640
P48730 O15055
P31749 Q07352
P10914 P50591
P10914 Q14790
P09874 Q86WJ1
P10914 P58876
P10914 P12004
Q92993 P68431
Q92993 P0C0S5
Q92993 P62805
Q96EB6 Q92993
O75676 P16220
Q92793 P68431
Q09472 P06899
Q09472 P0C0S5
Q96KQ7 P68431
Q9H9B1 P68431
Q15047 P68431
Q92794 P68431
Q96KQ7 Q9UBC3
Q96KQ7 Q9Y6K1
Q92833 Q9H9B1
Q9H9B1 P24385
O15550 P68431
O15054 P68431
O15550 P06400
O14717 Q9ULG6
O60341 P68431
Q96T88 P26358
Q13263 P42224
P16104 Q92830
Q13547 Q13263
Q92769 P40763
Q92830 P68431
O00255 Q03164
O00255 P09630
O00255 P31273
Q9UPP1 P68431
O15047 P68431
Q9UPS6 P68431
Q03164 P68431
P12544 Q01105
Q96EB6 Q04206
P12544 P01584
Q01105 P15531
Q96EB6 Q01201
Q96EB6 P25963
P10144 Q9H853
O00255 P31274
Q96LA8 P68431
Q86Y13 P0C0S5
P35226 Q99496
O00255 O14746
P42224 Q92793
Q92793 P14780
Q12778 Q969Q1
Q8N6T7 P68431
P12544 P27695
P12544 P26583
P42224 Q02556
P22301 P19838
Q09472 O94761
Q8N7H5 O43463
O60674 P68431
Q9Y5T5 P0C0S5
O43189 Q15022
Q9NRZ9 Q9UJW3
Q9NRZ9 P26358
Q9NRZ9 P31273
Q9NRZ9 P09630
P04792 P10275
Q16665 Q12983
P08047 O60238
P01135 P00533
Q86Y13 Q08945
P17252 P28482
P17252 P27361
P35754 O14920
Q09472 P41182
P12931 P00533
Q9NQC7 Q9Y6K9
P31260 Q12778
P10275 Q12778
Q12778 P10275
P10275 O43524
P17676 Q12778
Q12778 P08833
P78527 Q13263
Q13315 Q9NQS1
Q15759 P15336
Q07869 Q12778
O15297 Q00987
Q9NR83 Q02078
Q07869 P06858
Q12778 P37231
Q02078 P14672
Q12778 Q9Y618
Q12778 Q92585
Q13490 Q9Y6K9
P42345 P23443
P49841 Q13233
O15503 Q8NC51
Q9NRW4 P53779
Q96J02 O15519
P10599 P19838
P27695 P15407
Q99873 P49959
P54132 Q9BXW9
Q9BTP7 Q8IYD8
P53350 Q8N3U4
P53350 O60216
Q7Z5K2 O60216
Q8NEM0 Q8TAQ2
Q13535 Q8TAQ2
P62993 Q07889
Q00597 P54132
P05114 Q13315
Q92831 Q09472
Q01094 Q9NZJ0
Q9NW38 Q9BXW9
Q9NW38 Q9NVI1
Q92793 Q92831
Q92831 Q92793
Q92793 Q14191
P55209 P06899
P12004 Q13112
P09874 Q9UGL1
Q09472 Q14191
Q96EB6 Q14191
Q13547 P04637
Q16186 Q9Y5K5
Q96EB6 P12956
O14965 P38398
Q13315 P15336
Q09472 Q92841
Q00266 P03372
Q00266 P38398
Q13330 P03372
Q13330 P38398
Q15843 Q13617
O75676 Q04206
O96019 Q13315
O15530 P31749
Q6P2H3 P49736
O00311 P49736
P63279 Q13263
P62136 Q13263
Q9P0U3 Q13263
Q09472 P17844
Q09472 P16104
Q09472 P62805
Q969S8 Q13263
Q09472 P09874
P63165 P09874
P55854 P09874
Q9GZX5 Q13263
Q09472 P35222
P48729 Q9UJU2
Q96L91 Q92993
Q99496 P0C0S5
Q96L91 O15360
Q96L91 P0DMV9
Q96L91 P38936
Q09472 Q13569
Q9HCK8 P35222
P48729 O60346
P48729 P17181
P48729 O15169
P48729 P07910
Q5XUX0 P24385
P78527 Q00839
Q8WXE1 P38398
Q9Y618 P37231
O75376 P37231
P37231 Q9BX66
Q96EB6 Q9Y618
Q96EB6 O75376
Q969H0 P46531
P35222 Q9NQB0
P84022 Q12778
P37231 P14672
O75376 Q06330
P03372 Q12778
P49137 P16220
P06401 Q12778
Q14994 Q12778
Q9UBE8 Q9NQB0
Q06945 Q9NQB0
Q9H6I2 Q9NQB0
P55316 Q12778
Q04759 Q9BXL7
P01106 P38936
Q15796 Q9NQB0
P84022 Q9NQB0
Q09472 Q15796
P17676 Q16254
Q9BQA5 P78527
Q9BQA5 P33552
O94761 P27695
O94761 P06746
O94761 P39748
P27695 P27540
Q14191 Q96FI4
P31749 P67809
P67809 Q969S2
Q14207 Q9BQA5
Q9BQA5 P62805
Q9BQA5 Q13315
Q9BVW5 P27694
Q9BVW5 P33991
Q9BVW5 Q9UNS1
Q9UNS1 Q9BVW5
P07948 Q9H400
Q09472 P39748
O43318 Q9UBE8
P40692 P54278
P54278 O15350
P43246 Q13535
O14757 P63146
O14757 Q9UKI8
P25054 P06746
P25054 P39748
P18887 P06746
P27695 P10599
P61586 O14578
P53667 Q9Y281
Q13464 P53671
Q5VT25 P53667
Q5VT25 P53671
P23528 P68032
Q9Y281 P68032
P53667 P23528
P53671 P23528
Q13464 P53667
P42226 P61586
Q92547 Q8WXE1
P51955 Q5FBB7
P0DMV8 Q9H816
P51955 Q8N137
P53350 Q8IYD8
Q9Y4K3 Q15750
Q96RU2 P01106
Q93009 P63208
O60244 P52630
P52292 P10914
P10914 Q9BX63
O60729 Q9UM11
P51617 Q92985
O60603 Q86XR7
Q86XR7 Q99836
Q01094 P18887
P61978 P04637
P61586 Q16513
Q13490 Q99558
Q13489 Q99558
Q13490 Q13546
Q13489 Q13546
Q03468 P04637
Q96CA5 Q9NR28
Q9Y4K3 Q9Y243
Q9Y4K3 P31749
Q9BXR5 Q99836
Q99836 P51617
Q9NR97 Q99836
Q15118 Q16513
P06400 P25490
Q13569 P10275
Q13569 P06401
Q13569 P04150
P29372 P03372
Q13569 Q92793
Q13569 P43699
P29372 Q9UIS9
Q00613 P78527
Q15717 P01100
Q15717 P01106
Q92797 P33240
Q15717 P38936
Q15717 P78396
Q96QB1 O43521
Q15717 P14635
Q15717 P20248
Q13569 P03372
O43524 Q13315
P42224 P29466
Q15717 P04637
Q9NWT6 Q16665
P42224 P27540
P61956 O60341
P61956 Q9UKL0
P17676 P02763
P42224 Q16665
P27361 Q16665
P28482 Q16665
O60341 P04637
Q08050 P30307
P21359 P01112
Q8IUD6 O95786
P49841 P10071
Q09472 P05114
P05204 Q86U86
P05114 Q86U86
P05114 Q92831
P11387 P49916
P11387 P18858
Q9Y4R8 P42345
Q9Y4R8 Q13315
P09874 P11387
P24522 P06493
O96017 Q15554
P06493 P30304
Q13263 Q00987
Q8TAQ5 Q13547
Q13315 Q8TAQ5
O14757 Q9HAW4
Q9HAW4 P63146
Q09472 Q16665
Q09472 P27540
O14757 P68431
Q9NWT6 Q99814
Q92793 P27540
Q9NWT6 Q09472
Q13257 Q9UJX3
Q9UKT4 Q9UM11
P53350 O60447
P09874 Q96GD4
O60566 Q12834
Q13257 Q12834
O96017 O95997
O14757 O95997
Q14653 P02778
Q9NR96 Q99836
Q9NYK1 Q99836
P51532 P38936
Q16254 P10244
P51532 P24522
Q13315 P54132
P54132 Q13111
Q16539 Q92466
Q16539 P30279
P51812 P68431
O75582 P68431
Q7L590 P09884
Q8N3Y1 P24385
Q6ZMT4 P10275
P52292 O96017
O43683 Q12834
O43683 Q14683
O95239 O43663
P53350 Q14683
Q8NB78 P68431
P33981 O43663
Q93009 Q9H992
P33981 O95359
O60341 P02708
O60341 P49918
Q14674 Q14683
O60341 P60709
O60341 P35498
O60341 Q99250
Q13164 P22736
O60341 Q9NY46
Q93008 Q9H992
Q9NWZ3 P51617
Q13263 Q15047
Q13263 Q12873
Q13315 Q01094
O75496 Q99741
P24941 P38936
Q13315 P08047
Q13315 Q14683
Q99759 Q13163
Q13315 O15151
P04637 P25208
P11473 P08684
P04637 P23511
P11473 P20813
Q9H160 Q09472
Q8IXJ6 P68431
Q96EB6 P27695
Q9Y294 Q09472
P11473 P11712
Q96EB6 P68431
Q92831 P62805
O15151 Q00987
O15151 P04637
P27695 P40763
P25054 P35222
P51946 P50613
Q15843 Q13619
Q13535 Q13315
Q8NEM0 P51587
Q96RU2 P63208
P04637 Q9NYZ3
Q99684 Q07812
Q13315 Q96SD1
P33552 Q02224
Q5VTD9 P38936
O14965 P49450
Q96GD4 P49450
O60341 P10275
P20290 P22466
P45983 Q96J02
O14965 P30305
P06493 P30305
P53350 Q9HAW4
P78527 Q02539
P04637 P40692
Q13535 Q9HAW4
P20290 P29323
P04637 P54278
P46934 P62875
Q13216 P05114
Q13216 Q15560
P23025 P07992
P23025 Q92889
Q13535 Q9BXW9
Q149N8 P12004
O94782 P12004
P38936 Q9UBT6
P04637 Q9UBT6
Q9NZJ0 Q13619
O96017 Q00987
P12004 Q9H211
Q86VP6 Q13619
Q9Y294 P68431
Q9NVP2 P68431
Q9Y294 P62805
O96017 Q9Y294
Q9NVP2 P62805
P53350 P30307
Q9Y4K3 Q99683
P53350 Q08050
Q08050 Q96GD4
Q9H8V3 P60953
Q9H0H5 P60953
Q08050 P49454
P09874 P68431
Q13216 Q9HCS7
Q08050 P14635
P09874 P0C0S5
Q08050 P30304
P09874 P62805
Q13216 P23025
Q08050 P30305
P09874 P06899
Q03468 Q9HCS7
Q9H8V3 P61586
Q9NSV4 P49450
P60953 Q9NSV4
P61586 Q13464
Q13464 P35580
Q13315 P78527
P27695 P22674
P35754 Q99683
P10599 Q99683
P38936 P39748
P38936 P12004
P02778 P49682
O15350 P25445
Q9Y6I7 Q9H2X6
O43255 Q9H2X6
P46937 O15350
Q96J02 O15350
O15379 P68431
Q13315 Q8IUQ4
P24941 P06400
Q9H5I1 P68431
Q8IUQ4 Q9H2X6
Q9H2X6 Q13363
O75943 Q99638
P55212 Q9H2X6
P45983 Q13363
P00519 P46937
P67870 O96017
Q12834 P20248
P12830 Q9NYG5
Q12834 Q9NYG5
Q15910 P68431
P10415 Q9HCN2
Q9HCN2 P99999
P04637 Q12834
Q96GD4 P68431
O43463 P68431
O00716 Q75NE6
Q01094 P11362
Q96GD4 P06400
Q14209 Q75NE6
Q01094 Q75NE6
Q01094 Q04206
O75461 Q01094
Q01094 P11021
P53350 Q6PGQ7
Q9NQS7 P53350
O43683 P53350
O14965 P53350
P33981 Q53HL2
P53350 O60566
P51955 O14777
P17706 P40763
P17706 P42224
P17706 P35968
Q06124 O14746
O76064 P06899
Q8WY41 Q92769
P29475 Q92769
P45983 P42229
P00519 Q05655
Q05655 P78527
P10599 P08047
P78527 Q9P2K8
P10599 P03372
P10599 P04150
P10599 P27540
P35754 P23511
P28562 Q16539
Q16539 P01100
Q16539 P00533
Q16539 P30304
Q16539 P22415
P45983 P30305
Q16539 P30305
Q96EB6 P04637
Q86WX3 Q96EB6
Q8WXG9 Q9P202
Q8WXG9 Q9HBM0
Q8WXG9 O75445
Q15319 Q9UBR4
O60936 Q13158
O60936 P25445
O60936 Q07812
P06493 P68400
Q92830 O15524
P12931 P40763
Q9NSA3 P35222
O95997 Q14674
Q9UKT4 Q12834
P23458 P51692
P23458 P42229
Q96T88 P11388
Q16254 P14635
Q16254 P06493
P10244 P14635
P31749 O14746
Q14790 O15350
P42574 O15350
Q9H2X6 P29590
P29590 P46937
P63165 P46937
O15350 P55212
O15350 Q9BXH1
Q9NRA0 Q92769
Q8IYW5 P16104
P11473 Q13393
Q9NRA0 Q13547
O15379 P62805
Q9Y618 O15379
O75376 O15379
P56524 P38936
O15379 P38936
O43823 O15379
O15379 Q04206
P55273 Q00534
P08047 P56524
P17980 P42771
Q13315 P54274
P42773 Q00534
Q92793 P20823
Q13315 O75943
Q5VVJ2 P0C0S5
P55273 P11802
P01106 P42771
P42773 P11802
P01106 P06730
P01106 Q13616
P10275 O15519
Q13535 P04637
P10275 P20815
P10275 Q6IWH7
P08047 P38936
Q92831 P20823
P10275 P42575
P61289 P38936
P61289 P42771
P10275 P17936
Q00987 P04637
P10275 P25116
P10275 Q13451
P27695 P04637
P10275 P55075
P27695 Q01201
Q13315 O60934
P61289 Q9Y6Q9
P04637 P38936
P04637 O14727
P27361 P29353
P04637 Q07812
P10275 P08473
Q13315 P38398
P10275 Q99801
Q13315 P04637
P10275 Q9Y5K2
P10275 P08253
P10275 P20151
P10275 P07288
P10275 P11926
P04637 P24522
P10275 Q9BW04
P10275 P15309
P10275 O76076
P10275 Q12770
P10275 Q687X5
P10275 O15393
Q01094 O15350
Q9UPT9 P06899
Q93009 Q9HAW4
O60341 P07288
O14757 P30307
O96017 P30307
P04637 P43246
P04637 P12004
P04637 Q9UM07
Q9UM07 P68431
Q13315 Q99638
Q92547 O75419
Q9UM07 P06748
P61968 P38398
P38398 Q99708
Q13315 O96017
Q13315 Q99708
P49841 Q00613
P49841 P16220
P49841 Q16555
P63279 Q06945
Q9H4L4 Q09472
P49841 P10636
Q00535 P10636
P07711 P55957
P63165 Q13485
P63165 Q13426
P09668 P55957
P63165 Q96RL1
P43235 P55957
P25774 P55957
P63279 P63165
Q9UM07 P62805
O75444 P22301
P63165 Q99607
P63165 P11831
P06241 Q16236
Q92793 Q04206
P63165 P48552
Q92793 Q16236
P63165 Q9Y4K3
O75444 Q16236
Q9UD71 P62136
Q9Y4K3 P10242
P63165 P49711
P00519 Q06609
P63165 P35398
P61956 P10276
P63165 P52952
Q15911 Q13562
Q15911 P02771
Q13562 P38936
Q05516 P49715
Q13562 Q16620
Q05516 P20248
Q05516 P01106
P63165 Q05516
P05129 Q14145
P24941 Q05516
Q05516 Q16828
Q05516 Q99684
Q00535 Q13315
Q09472 Q05516
Q05516 Q02363
Q00535 Q15078
P61956 Q99607
P01106 P20807
Q7Z6Z7 P01106
P42771 Q92993
P42771 Q00534
P31749 O60285
P06748 P42771
P42771 Q7Z6Z7
Q13535 Q9UPV0
Q13315 Q9UPV0
Q149N8 Q15819
P06493 P25205
Q13535 Q96RL1
Q13315 Q6PJP8
Q15181 P31749
P18846 Q7Z6J0
Q9UIG0 P16104
Q13535 Q9UQ84
P18846 Q8IXS2
P18846 P78426
P18846 Q9HBZ2
Q13535 O15360
P18846 Q9H4A6
P62136 Q13547
P62136 P06400
P24941 P49916
Q00987 P61978
Q9H816 Q15554
O00255 Q9UBU7
Q03164 P42773
P07858 P55957
P10144 P55957
O00255 P17535
Q03164 P46527
P18847 P01215
Q13177 P00519
P05412 P01215
P99999 O14727
P18146 P28562
P18146 Q13115
P08047 Q9UBT6
P00519 O14818
P16220 Q9UBT6
P00519 Q15139
Q9NZJ0 Q9NQR1
P00519 P19174
P00519 O15162
P00519 P09619
Q9Y243 Q96B36
P29992 P42336
P63096 P08253
P30968 P84996
P30968 P29992
P00519 O15151
P29992 O60733
P30968 P63096
P00519 Q9Y6Q9
P00519 P25963
P29992 Q00722
P00519 P15941
P00519 P16333
Q15208 Q13233
Q15208 Q9Y2U5
Q05655 O95622
Q02156 O95622
P00519 O60674
P00519 Q13233
P00519 Q00987
P04637 Q9NRM7
P00519 P03372
P00519 P63244
P00519 P07203
P42684 P07203
P00519 P14317
P00519 Q9NRY4
P01100 P01215
O14965 Q96IF1
O14965 O75410
P00519 P00533
O14965 P52732
P00519 P50570
O14965 Q9BZB8
P00519 Q92466
P42684 Q14247
Q96GD4 Q9NQS7
P00519 Q14247
O14965 Q9UD71
O14965 Q9ULW0
O14965 Q49MG5
Q15303 O75081
P30968 P35222
P16220 P19883
Q05655 Q15717
P00519 P15391
Q15717 P35225
P00519 P22681
Q15303 P03372
P00519 P11230
P03372 P48061
P06401 P03372
P00519 Q03135
P42684 P04040
Q15303 Q16611
Q9UBN7 Q15717
P30968 Q02410
P30968 P60880
Q15717 P28562
P01148 Q9UQM7
Q15717 Q96RU7
P01148 Q13554
Q02156 P51828
Q05655 P51828
P00519 P46109
P00519 P35222
P00519 O60716
Q15717 P04626
Q15717 P10145
Q15717 P15692
Q15717 P35354
Q15717 P38398
P12931 P61978
P67870 P30291
Q9UNS1 Q13315
Q96EP1 P53350
Q13043 O43524
Q13315 Q92547
Q03164 P31268
P08047 Q9UL17
P08047 P98161
P08047 Q96FL8
P08047 O95391
P08047 Q02742
P08047 Q969G2
P08047 Q14676
P08047 O95600
Q15717 Q00987
Q15717 P06730
P62140 Q13263
Q03164 P31273
Q03164 P31269
P08047 Q9ULW8
P23511 Q9ULW8
Q02447 Q92819
P08047 P35520
P08047 P07225
P08047 Q92819
P08047 P22888
P60484 P08047
P08047 P10620
Q96GD4 O15392
P08047 P29474
P08047 Q12882
P51955 Q9BV73
P51955 P35222
P08047 P98194
P08047 Q01959
Q08117 P56279
P08047 O15438
Q96GD4 Q02241
Q96GD4 Q9H0H5
Q96GD4 P08670
Q96GD4 O95072
P51955 Q8NG66
Q96GD4 Q99661
Q96GD4 P17661
P00519 Q9Y6W5
P04637 P57723
P04637 O15492
P00519 Q9UPY6
P00519 Q15642
P12931 P42336
P00519 O15056
P08253 P00533
P00519 Q07889
P00519 O60504
P42684 O94875
P00519 O94875
P42684 O15304
Q13315 Q9UQ84
P42684 Q13671
P00519 P29353
P00519 Q9Y6N7
P08047 Q96BI1
P08047 P04156
P16220 P07864
P00519 Q70E73
P08047 P07864
P08047 P13501
P08047 P15692
P42684 Q70E73
Q7Z401 Q9NPI1
P08047 O15392
P08047 P15311
P08047 Q9H3F6
Q9H063 P20226
P04637 Q53FA7
P04637 O14763
P00519 Q99638
P04637 Q01831
P00519 P49023
P00519 Q13905
Q15796 P08047
P08047 P02452
P04637 O60673
P08047 P78536
P04637 O15460
P01106 Q04637
P01106 P60842
P04637 Q99988
Q15717 P07333
P04637 Q13489
P00519 P29350
P04637 Q02363
P00519 O43586
P04637 Q9UBN6
P10275 P07108
P10275 P02795
P10275 P05412
P10275 P52788
P10275 P37088
P10275 P16118
P10275 P07451
P10275 P05783
P10275 P20711
P28482 P06493
P49841 P06493
P12931 P10275
P24941 P24864
P49841 P24864
Q99640 P06493
P46736 P06899
P46736 P0C0S5
Q06587 P0C0S5
P10275 P20142
Q15303 Q9Y2D9
P03372 P24385
P03372 P01106
P03372 O00559
P03372 P04155
P03372 Q16352
P03372 P17861
P03372 Q5T9C2
P03372 P05787
P03372 P11142
P03372 P15531
P03372 P10809
P03372 P11166
P03372 P15291
P03372 P22692
P03372 Q8WUA8
P03372 P23771
P03372 P07339
P00533 P42229
P00533 P24385
P40763 P35228
P00533 P40763
P42229 O14965
Q15303 P42229
P42229 P05814
P04626 P35354
P00533 Q01094
Q01094 P10244
P00533 P12004
P00533 P78527
P04626 P06493
Q15303 Q00987
Q14258 Q9BYX4
P21580 Q9UHD2
Q14258 O95786
P21580 Q14164
P31749 Q92574
P37173 Q15796
P36897 P84022
P36897 Q15796
P31749 P84022
P37173 P84022
P40763 P07900
Q16082 P45983
O95835 P46937
Q13188 Q9NRM7
P07900 P31749
P07900 P04049
Q9NS23 Q13188
Q13188 O95835
P07900 P15172
P12931 Q03135
Q13315 Q9NS23
P07900 P12931
P00533 Q03135
P03372 P10276
P07900 Q00597
P25685 Q00613
Q00613 P0DMV9
O75506 Q00613
Q00613 P14625
Q9UBN7 P07900
Q16082 P42574
P07900 P10415
P10809 Q07812
P17676 P07900
P49137 Q16082
Q16082 P31749
P31749 P04792
Q16082 Q9Y243
P04792 P25963
Q16644 P04792
Q16539 P28482
Q00597 P19525
Q16539 P27361
P40763 P08238
P17676 P40763
P36507 Q16659
P10398 P36507
P15056 Q02750
P04049 P36507
P15056 P36507
P28482 P15056
P10398 P28482
P10398 Q02750
P28482 P04049
P27361 P04049
O14558 Q9UD71
O14558 Q9Y243
Q01543 P10415
P36507 P28482
P27361 Q15418
Q15418 Q92934
O76064 P0C0S5
P42229 Q07817
P10398 P27361
P27361 P15056
P61088 Q12933
P61088 Q9Y4K3
Q12933 Q13489
P78527 P45983
P08047 P28370
P45983 P08047
P08047 P48960
P08047 P08294
Q13315 Q7LG56
P08047 P36956
P08047 O43561
P04637 P01112
Q9Y253 Q9UBZ9
P08047 P22301
P08047 P49961
P08047 Q9BXH1
P08047 Q15573
P08047 P49279
P49715 P49279
P08047 P53007
Q13535 P08047
P16220 Q9Y5K6
P08047 Q9Y5K6
O95714 Q8IYW5
O95714 O76064
P12004 O60673
Q9UBZ9 O60673
Q15717 P49279
Q92547 Q99638
Q99638 Q92547
Q92547 P09884
O14757 Q9NW38
Q9H816 Q96NY9
P78527 O95714
Q92698 Q96NY9
Q9UI95 P53779
P51532 Q01831
Q01831 P51532
Q92466 Q01831
Q02548 Q15116
P00519 P55211
P17947 P11215
P00519 P04040
P17947 P05107
P17947 P09603
Q16513 P30305
P53350 Q9H8V3
P00519 O00213
P00519 P56945
Q02548 P15391
P00519 P11274
Q02548 P11912
Q02548 P07333
P53350 P14635
P00519 Q00535
P09603 P07333
P12931 P42684
P08631 P42684
P00519 P42684
Q5FWF5 Q9UQE7
P23025 Q9UPV0
P38398 P48431
P00519 Q8IZP0
O14757 Q9HB96
P31749 Q92547
O14757 Q9BXW9
P12931 P00519
P08631 P00519
P52333 P16871
O14965 Q9GZM8
P06493 Q9GZM8
P53350 O96017
Q9NS23 Q12834
O14965 Q9NS23
O75925 P48436
P63279 P46060
P49792 P46060
P63279 Q96RL1
Q05516 P26951
P63279 P37231
P49715 P02788
Q01196 P07333
P01106 Q75NE6
Q01196 Q75NE6
Q75NE6 Q01196
Q01196 P08700
Q01094 P01106
P49715 P08246
P49715 P61626
Q01196 P51451
O95714 P23025
Q02548 P51451
P49715 P15509
P49715 P05164
P49715 P08571
Q01196 P08246
Q96FW1 P61088
Q01196 P05164
Q01196 P15509
Q96FW1 Q8IYW5
P15976 P17947
P40763 P17947
P49715 P17947
P09919 Q99062
P17947 P09919
P17947 P04141
P04141 P15509
P49715 P07333
P49715 Q99062
Q13315 Q13541
Q13315 P15927
Q13535 P49736
Q13315 P25205
O43324 Q13535
Q13315 P16220
O75663 P67775
P09874 P49959
Q13535 Q14683
Q96MF7 Q99598
P78527 P55072
O15297 P13051
O15297 P04637
P19338 P27694
Q96MF7 Q96SB8
P14210 P08581
P08581 P29353
Q71DI3 Q12888
Q13315 P31749
Q16695 Q12888
O15297 O14757
Q99618 P30291
O94782 Q9NVI1
P28562 Q9NVI1
P38398 P24522
P43351 Q06609
P31749 Q00987
P10415 P12956
Q96FJ2 Q96LC9
P04637 P78543
P01106 O43521
P78543 P24385
P31749 P49841
P49841 P99999
P49841 P21796
P25490 P25445
P01137 P35228
P28482 P55211
P31749 P04049
P00533 Q02750
O75475 P02511
O75475 P04792
P17275 P10415
O75475 P08319
O75475 P30041
O75475 O94788
P17275 P00533
O75475 P07327
O75475 P48506
P01375 O75475
P17275 Q07817
P18146 Q02535
P01106 O14746
Q02535 P15923
Q13263 P38936
Q92993 P78527
Q92934 P99999
Q16611 P99999
Q16611 Q9NR28
Q07812 O43464
Q96LC9 Q92843
Q13263 P24522
Q13263 Q07812
Q13263 Q9BXH1
Q13263 Q13794
Q14164 Q14653
P27694 Q8WXE1
P42574 O75475
Q14145 Q16236
P42574 P09874
P40763 Q07817
P40763 P10415
P28482 P40763
P27361 P40763
Q07812 O95831
Q07812 P99999
O15392 P42574
Q14191 P43351
O15392 P55210
Q13315 Q12888
P29590 Q92547
P06400 O00716
P06400 Q14209
P54132 P04637
P01375 P20333
O95429 P19438
P20333 Q12933
P78344 P06493
P78344 P10415
Q9Y297 P30291
O75150 Q5VTR2
Q5VTR2 O75150
P78527 Q14191
P78527 P16104
Q13526 P10636
Q9P0L2 P11137
Q9P0L2 P27816
P28715 P12004
P01308 P06213
P41273 Q07011
P18146 P38936
P18146 P48023
Q99933 P10415
P18146 P37231
P18146 P00533
P04637 Q969H0
P17676 P18428
Q06330 Q5TA89
P04637 Q16690
Q16690 P27361
Q969H0 P24864
P04637 Q13794
P26367 Q13461
P26367 O75444
P26367 O95343
Q13535 P38398
O14770 P26367
Q13535 O14757
O75444 P02489
O75444 P02511
P04637 P28562
Q9Y6R4 P52564
O75293 Q9Y6R4
Q08050 P08253
P12956 Q07812
Q8NEM0 Q01094
Q99933 O75807
Q9Y6R4 P45985
P48729 P04637
P29590 P48729
P53355 P14618
P48729 Q9Y2B4
P30304 P24941
P01106 P30304
P98170 P42574
Q07812 O14727
Q13489 P42574
P98170 P55211
Q16236 Q9UJX0
O60921 P12004
Q16236 P48507
P15336 P18847
Q16236 P09601
Q13535 O75943
Q7KZI7 P10636
P60896 P51587
Q9P0L2 P10636
P61088 P12004
Q9NTG7 P12956
Q16236 P15559
Q15742 P18146
P18146 P01137
P18146 P01127
P18146 P04085
P18146 P01344
O14965 P04637
Q12888 P04637
P01106 P30279
P27694 P39748
Q01094 O14757
P01106 P11802
Q99496 Q16777
Q13506 P18146
P08047 P46695
P04637 P46695
P04637 Q7LG56
P54132 P39748
P18146 P04637
Q86YC2 P51587
P18146 P60484
P16104 Q8NEM0
P04637 Q9BUZ4
Q13535 O60671
P04637 Q9BXH1
P67870 P20226
P04637 Q9HB75
P04637 P25445
P62805 Q12888
P25445 Q13158
P32970 P26842
P48023 P25445
P50591 Q9UBN6
P50591 O14763
P50591 O00220
P04637 Q92466
P04637 P51959
O14763 Q13158
P19438 Q13546
P19438 Q15628
Q15628 Q13158
Q15628 Q12933
P01375 P19438
Q13490 P55211
P21580 Q15628
P53004 P09601
Q15465 Q13635
P53004 P17535
P21675 P46527
Q9Y297 Q8N145
P53004 P05771
P53004 P05412
P06213 P35568
P53004 P15336
Q16656 P05198
Q16656 Q00059
P31749 Q16656
Q9BVP2 P04637
Q16656 P20042
P10144 O00165
P42345 Q15349
P23443 Q00987
P11309 Q92934
Q13635 Q99835
O96017 P38398
Q14191 Q9HCU8
P12004 Q9HCU8
Q99708 P49959
Q9NWV8 P38398
P27694 Q9BX63
Q92547 Q01094
P46734 Q16539
P0DPQ6 P17535
P61088 P16104
P0DPQ6 P10415
Q99683 P46734
Q9UMX1 P08151
O14558 P31749
P0DMV8 O14727
Q02750 Q16659
Q16828 Q16659
P24522 Q16539
Q99728 P38398
P61077 P38398
P55211 P42574
P56279 P31749
P42575 Q14790
P30968 P50281
P30968 P51511
P30968 P14780
P30968 P16035
P30968 P13521
P30968 P01033
P30968 P35625
Q9P2K8 Q9BY44
Q9NZJ5 Q9BY44
Q96LC9 Q07817
O75460 P17861
P35637 O43521
Q9NZJ5 O14727
P12931 P60953
P12931 P01112
P60953 Q13233
Q13233 P45985
Q13233 O14733
Q96LC9 Q07820
Q96LC9 P10415
P35637 Q07817
P45983 Q07817
O43521 Q07812
P35637 P10415
Q13114 Q99558
Q9C000 P99999
Q9UIK4 P05976
P98170 P55210
P01148 P30968
Q92993 Q13315
O75460 P45983
Q9BY44 P18848
P18848 P35637
P10144 Q92934
P29597 P42224
Q09472 P40763
Q09472 P42229
O75925 P42224
Q9Y6X2 P40763
Q14790 Q13546
P23458 P42224
Q13007 P01574
P45983 P42224
P45984 P42224
P38936 P30281
P46527 P30281
P30281 P24864
P63000 P40763
Q96J02 Q9H3D4
Q9Y6X2 O75030
Q969H0 O14965
O14733 P45983
O75569 P19525
P61024 P06493
Q16539 O75807
Q16539 P0DPQ6
P30279 Q00534
P30281 Q00534
Q93009 P04637
Q6GPH4 P98170
Q96PM5 P46527
P30281 P11802
P24385 P11802
Q13625 P04637
Q8WUF5 P04637
P30279 P11802
P24385 Q00534
Q96KQ4 P04637
Q9BUR4 P04637
P31749 Q92934
P31749 P55211
Q15119 P31749
Q15118 P31749
Q9BXH1 Q07817
Q9BXH1 P10415
Q6UXS9 P55211
P45983 Q92934
P31749 P60484
Q13315 O43313
P31749 P16220
P45983 P55957
Q13794 P10415
Q13794 Q07817
Q9BXW9 Q9Y2M0
Q9Y371 Q07812
Q9Y371 Q16611
P41221 Q01974
P42771 Q00987
Q969H0 Q9Y6Q9
P07384 O15527
Q9BUP3 P04637
Q7KZI7 Q92997
P38398 P00519
Q13153 P35222
O15519 Q14790
P60953 Q13153
P63000 Q13153
Q13535 P16104
Q07812 Q9NR28
Q15118 Q13153
Q6UXS9 P55210
Q00535 Q13153
P04626 Q13153
P24941 Q13153
Q00987 Q9H3D4
O96017 Q01094
Q969H0 Q9UBK2
Q969H0 Q8NC51
Q969H0 P05412
Q969H0 Q9H3D4
O14727 P55211
Q13158 Q14790
Q13315 Q9BXW9
Q06787 Q13153
Q99828 Q13153
Q969X0 Q13153
Q9NWT1 Q13153
P60763 Q13153
P17081 Q13153
Q99653 Q13153
P15153 Q13153
Q7L0Q8 Q13153
P62993 Q13153
P16333 Q13153
Q8WY54 Q13153
P49593 Q13153
P49674 P30304
P53355 Q9P0L2
P53355 Q7KZI7
P53355 Q13526
Q01094 P15927
Q01094 P09884
P48729 Q00987
P25116 Q14344
Q9NT62 O95166
Q9NT62 P60520
Q6UWZ7 P38398
P12004 P39748
Q8TAQ5 P04637
P12004 Q9UQ84
P45983 P16104
O15169 Q13233
P07949 P29353
Q8IWV8 O94761
Q9H0R8 Q13501
Q96G74 Q13114
Q9UK53 P04637
Q14676 O96017
Q9BXL7 Q9UDY8
Q7LG56 P23921
Q9ULV8 P00533
O15264 Q16644
Q14397 P35557
O95997 P04637
P35222 Q9UJU2
O14625 P49682
P12830 P35222
O00255 Q9BXW9
P35222 P36402
Q96T23 O60264
P33681 P10747
P42081 P10747
P39748 P27695
Q9H160 P04637
O14492 P22681
P10747 P62993
Q14191 P39748
P01137 P05067
Q8IWV7 O94761
Q9H160 P61201
Q92585 Q06330
P08581 Q13480
P25942 Q13114
P51532 P35222
Q9BX63 P38398
P23025 P15927
Q08117 Q04206
O95352 O95166
O95352 P60520
P60520 O95352
O14640 P63000
Q9NS23 P26927
P00519 P46108
P00533 P19174
P60520 Q13501
P62942 P42345
P27694 Q14191
P23025 P27694
Q9H4L7 Q13263
Q92622 Q8NEB9
Q9UKL0 Q13127
P78396 Q01094
O15379 O60675
Q9BXM7 O60260
P61244 Q99583
P51587 Q06609
O00255 P19838
O60239 Q06187
P62993 Q13480
Q01974 Q9Y5V3
Q6P1J9 P35222
Q9H492 Q13501
O15169 P35222
P00533 P04626
P00533 P21860
P61244 P01106
P01584 P27930
Q06330 Q9Y618
Q03468 P28715
Q14596 O95166
Q92466 Q16531
P04637 P31350
O14640 O15169
P04637 Q14191
Q14191 P04637
Q9UMX1 P10071
P12931 P04049
P01106 Q13105
O95352 Q9H492
P49768 P12830
P49768 P35222
O00255 Q04206
Q9H492 Q9NT62
Q14596 Q9H0R8
Q04206 Q15653
P01137 P37173
P01137 Q03167
P01137 P36897
P27694 P46063
O00327 O15516
O15516 O00327
Q8WWW0 Q9NS23
P01112 Q8WWW0
P62993 Q05397
P57730 Q9Y2G2
P01584 P14778
P01112 Q9NS23
P04629 P29353
P20963 P43403
P15018 P42702
P62877 Q13616
Q9Y6K9 O15111
P60568 P31785
P35225 P78552
P35225 Q14627
O43318 P45985
O43318 Q9Y6K9
P15498 P19174
P15498 Q13588
O43318 P52564
Q04759 O43318
P22681 P43403
P37173 Q9Y4K3
P15498 P61586
P15498 P60953
O15524 P23458
Q99683 P45985
Q99683 O14733
Q99683 P52564
P01112 P04049
P30086 O43318
Q9UL54 P52564
Q9BY84 Q9UQF2
P29350 P23458
P15498 P43405
P15498 P22681
P10600 P37173
Q15759 Q8IW41
P12643 Q13873
P43026 Q13873
Q13705 P36896
P46531 O15111
Q01113 P23458
P48551 P23458
Q13651 P23458
Q06124 Q13480
Q9HBE5 P23458
P29350 P43403
P07948 P27986
P10826 P19793
Q00604 Q9ULV1
P01236 P16471
P01241 P16471
P01241 P10912
P17181 P23458
P29597 P52630
P23458 P52630
P29597 P17181
P01579 P38484
P15260 P23458
P29597 P40763
Q969D9 Q9HC73
P42224 Q00978
P52630 Q00978
O14920 P25963
O14920 Q15653
O15111 P25963
O15111 Q15653
P18031 P29597
P27361 Q07889
O60674 Q06124
P84022 P03372
P84022 P46531
P08700 P26951
P01308 P08069
P29459 P42701
Q13115 P28482
Q13115 P27361
Q16539 P15336
P27361 P19419
Q15418 P01100
P45983 P19419
P52333 P42229
P35568 O60674
P45983 P15336
P40189 O60674
P01562 P17181
P01574 P17181
P01562 P48551
P01574 P48551
P40933 Q13261
Q16539 P19419
O43318 P46734
P23458 Q06124
Q92918 Q16584
P45983 P28324
P27361 P28324
Q13115 P45983
P46531 Q06330
Q16539 Q06413
O15105 P36897
P56975 Q15303
Q02297 Q15303
Q92765 P04628
P27361 Q15797
O43541 Q15797
Q06413 P05412
Q13164 Q06413
P01111 P04049
P52333 P42224
P08069 O14654
Q02779 O14733
Q15759 O75582
P28482 O75582
Q13485 P16220
P00533 P29353
Q04771 Q15797
P37023 Q15797
Q13164 Q02078
O00238 Q99717
O00238 Q15797
P27361 O75676
Q9Y6C5 Q99835
Q15465 Q9Y6C5
Q14623 Q9Y6C5
P63000 Q13177
O43318 O14733
O43541 P36897
O15105 P84022
O43541 P84022
O15105 Q15796
O43541 Q15796
P28482 Q16828
P28562 P28482
Q13202 Q16539
Q16828 P27361
Q16539 Q16644
Q13202 P45983
Q15465 Q96QV1
Q9UMX1 Q9NRP7
Q9H1J5 O75084
P28482 P84022
P27361 P84022
P28482 Q15796
P27361 Q15796
P42701 O60674
P15514 P00533
Q99075 P00533
Q8WWG1 Q15303
O14543 P23458
O14672 Q04721
P30086 P15056
Q9UL54 P46734
Q04771 Q99717
P00533 P22681
Q13145 P36894
Q13145 P36897
P01574 P29597
O14543 O60674
O43541 P36894
O15105 P36894
O43541 Q04771
O15105 Q04771
O14654 Q13588
Q9UPT6 Q16584
Q9UPT6 O14733
P18031 P35568
Q99650 P40189
P49841 O95996
Q9UQ13 P01116
Q9NR61 Q99466
Q9HC73 O60674
Q13485 Q9UJU2
P84022 Q9UJU2
Q15796 Q9UJU2
P01574 P23458
Q13485 P01100
P78504 Q04721
Q9Y219 Q04721
Q9Y219 Q9UM47
Q9NYJ7 P46531
P16871 Q9HC73
O95996 O15169
P41221 Q9ULV1
P29350 P52333
P04628 O75581
Q9NPF7 P42701
Q86Y01 P46531
P05231 P08887
P08887 P40189
O14733 P53779
O14733 P45984
P52564 P53778
P45985 P53779
P52564 Q16539
P45985 P45984
P46734 Q15759
Q13163 Q13164
O95405 Q15796
P26441 O75462
O14543 P42229
O75197 O15169
Q9Y2U5 P45985
Q9Y2U5 Q02750
Q9UKB1 P84022
P36896 Q15796
O15169 P84022
P51617 Q15750
P51617 Q9NYJ8
P08069 P35568
P46531 Q9UJU2
O60674 P51692
O15524 O60674
Q9NSE2 P42229
O14543 P16471
Q9NSE2 P16471
Q9NR61 P46531
P01106 P84022
P48730 O15169
Q9NYL2 O14733
P17706 P23458
O75582 P16220
O75582 P18846
P35568 O14654
P35222 Q9Y2T1
P35568 P48736
P31749 P23443
P60484 O15530
Q13153 P04049
P08575 P52333
O15105 P37023
Q5VWK5 O60674
Q9NPF7 Q5VWK5
Q13387 Q16539
P49768 Q92542
P15260 O60674
P48551 P29597
Q13233 P27361
O95405 P36897
P51452 P28482
P51452 Q16539
P51452 P45983
Q9HCE7 O15105
P35222 Q99697
Q86YT6 P78504
P04626 P21860
O14672 Q9UM47
Q13322 P46934
P46934 P08069
P12757 P84022
P12755 P84022
P12755 Q13485
P12755 Q15796
P98082 Q92997
Q9H2X6 P12755
P52333 P40763
Q9UHF4 P29597
Q8N6P7 P29597
Q9UHF4 P23458
Q8N6P7 P23458
Q15796 Q13485
P84022 Q13485
Q9ULV1 O14641
Q15797 Q13485
P29350 O15524
Q96F81 Q15465
P36897 P37023
O60674 P42224
P48736 P63000
P84022 Q06413
P38484 P23458
P16220 P98177
Q92542 Q96BI3
Q96JA1 P22681
P00533 Q96JA1
P60510 O14654
P29590 O95405
P29590 P84022
P29590 Q15796
P27361 P49407
Q9UMX1 Q9BZE0
Q01974 O00238
P35222 O15105
O60674 P42229
P49841 Q99835
P18031 O60674
P18031 P40763
P29350 O60674
Q96JA1 P21860
Q96JA1 P04626
Q96JA1 Q15303
P42702 P40189
Q8N1N5 Q13153
Q6EBC2 Q99650
P13725 Q99650
Q9Y618 Q13363
P01116 P04049
O75581 O15169
P38484 O60674
Q16539 Q15750
Q9HBE4 Q9HBE5
Q13705 P36894
P03971 Q16671
P37173 P36897
Q13705 Q04771
Q13873 Q04771
Q13705 O00238
Q13873 O00238
P61812 P37173
P08476 Q13705
P18075 Q13705
P22004 Q13705
P12643 Q13705
Q13705 P37023
P18075 Q13873
P22004 Q13873
Q6KF10 Q13873
P12644 Q13873
Q6IN85 P60510
Q9Y297 Q9BZE0
Q9Y297 P10071
Q13164 Q15418
Q15465 Q9BWV1
Q16878 Q15465
P28482 P46734
P35813 P84022
P35813 Q15796
P16220 P84022
P35813 Q15797
O14654 P48736
Q96EB6 O15105
Q9NYY1 Q8N6P7
Q13007 Q8N6P7
Q9NPH9 Q9UHF4
Q9GZX6 Q9UHF4
Q9UHD0 Q9UHF4
Q9NYY1 Q9UHF4
Q13007 Q9UHF4
P46934 P60484
Q8NEV9 Q6UWB1
P27361 P42229
P01116 P15056
P01112 P15056
P49841 P84022
P27361 P01106
P51654 Q15465
Q13361 P46531
P46531 Q06413
O75553 P46531
P46531 Q16665
Q16619 P40189
P52333 Q14289
Q8NI17 O60674
O15524 P15260
Q06124 P42224
P67775 P84022
P67775 Q15796
Q9NYA4 Q15796
Q9NYA4 P84022
Q12891 Q13485
Q9NZC7 Q13485
Q5SW24 P36897
P36897 Q13347
P12931 P37173
P36897 P60953
Q96J02 O15105
P57059 O15105
Q14623 Q13635
P49840 P49815
Q5SW24 O14641
Q9Y2G4 O14641
O14640 Q5S007
O14640 Q8TCG2
O14641 Q8TCG2
P31749 P35222
P45984 P35222
P16234 P09619
P22681 P16234
Q03135 P16234
Q9NRA1 P16234
Q9NRA1 P09619
P09619 P29353
P04085 P16234
P01127 P16234
P05230 P11362
P05230 P21802
P09038 P21802
P11487 P21802
P08620 P21802
P21781 P21802
P55075 P21802
P31371 O15520
O15520 P21802
P17948 P19174
P49765 P17948
P04629 Q8WU20
P04629 P19174
P20827 P21709
O43921 P29317
P52803 P54756
Q15768 P54753
P20827 Q9UF33
O43921 Q9UF33
P52797 Q9UF33
P52798 Q9UF33
P52803 Q9UF33
P52803 Q15375
P20827 P29322
P20827 P54764
P52803 P54764
P20827 P29317
P20827 P29320
P52803 P29320
P20827 P54756
P52799 P54760
P29320 P46108
P54764 Q8N5V2
P29376 P35568
P29376 P48736
P29376 P22681
O15123 Q02763
Q15389 Q02763
Q9Y264 Q02763
Q02763 Q8NFZ5
O00468 O15146
Q18PE1 O15146
P56704 P34925
Q15078 Q8IWU2
Q14393 P30530
Q14393 Q12866
Q06418 P27986
P07949 Q6PKX4
P39905 P07949
P00519 P42345
Q13882 Q9UGK3
P08069 P20936
P11362 Q8WU20
O43639 Q05397
P21860 P27986
P04626 P27986
P10586 P35568
P00533 P03372
P51843 P03372
Q15466 P41235
P10276 P19793
P28702 P10276
P19793 P13631
P13631 P28702
P28702 P13631
P19793 Q07869
P19793 P37231
P19793 Q13133
P28702 P37231
P24468 P19793
Q15466 P03372
P10275 P03372
P51843 Q13285
P51843 P10275
P48443 P10276
P10276 Q92731
Q92731 P10276
P55055 Q07869
Q07869 P55055
P37231 P55055
P55055 P37231
Q13133 Q07869
P37231 Q13133
P24468 P37231
P37231 P24468
P03372 P37231
P55055 P19793
P37231 P48443
P03372 P19793
P19793 P03372
P03372 Q92731
P10275 P19793
P19793 P10275
P10275 Q13285
P22736 P24468
P43354 Q92570
Q92570 P43354
P10275 P35222
P10276 P35222
P11473 P35222
Q15596 P19793
Q15596 P37231
P48357 P40763
Q13882 P40763
Q9BZR9 Q9Y6X2
Q9NPH9 Q08334
P23458 P42226
P05113 Q01344
O60674 P42226
Q92905 P29597
P18031 P63151
Q96EB6 P42229
P09619 P16591
Q16512 O75084
Q155Q3 O14640
Q00604 O75197
Q9HCE7 O15169
P13385 O75197
P13385 O75581
Q92765 P41221
P57105 Q9NR61
O00548 Q04721
Q99873 O43541
Q99873 Q13873
Q9C0C9 O43541
O15105 Q9HAU4
Q96PU5 O15105
P31749 Q13107
Q13107 P36897
Q9NVW2 O15105
Q9HAU4 P36897
O95218 Q15797
O43294 Q15797
O43294 Q99717
O43294 O15105
Q92859 P12643
Q92859 P12644
Q99835 P57679
Q99835 Q86UK5
Q9ULC3 Q9UMX1
P17612 Q9UMX1
P49841 Q9UMX1
Q15466 Q96EB6
Q96EB6 O00482
Q15466 Q9UBC0
Q93009 P37231
P24468 Q92786
Q06830 P28562
Q96KB5 P28562
P15941 P45983
P45983 P23443
Q16539 P16220
Q16539 P05093
P41240 P36888
P41240 P10721
O43819 Q99683
Q13233 P26651
Q12933 P26651
Q9BY84 Q16539
Q15121 P27361
Q08334 Q8IU57
Q9HAU4 Q15796
P49407 Q00987
Q16539 P61244
Q99062 P23458
Q12851 Q13233
P06241 P29353
P40238 O60674
P40225 P40238
P40238 P29597
Q13588 P48736
P15514 P04626
P31785 P23458
P31785 P52333
P26441 P26992
P13232 P16871
P24394 P31785
P49841 P05412
P27361 P17542
P29353 Q13588
P78552 O60674
P78552 P29597
Q05923 P28482
Q05923 Q16539
Q12852 P45985
P00533 Q13588
P01116 Q13233
Q16539 P35638
Q16584 P45985
P00533 P98077
P00533 Q92529
Q06124 P52333
O95819 Q13233
P78552 P24394
Q92918 Q13233
Q16584 P46734
Q16584 P52564
P21333 P45985
Q99062 P29597
P28562 P45983
P15509 O60674
Q04721 Q06330
P52333 Q92783
O60674 Q92783
Q16539 Q9HBH9
P27361 Q9HBH9
P27361 Q9BUB5
Q16539 Q9BUB5
O14511 P21860
O14511 Q15303
Q13043 P45985
Q02779 P45985
P41159 P48357
Q02297 P21860
P35222 P15884
Q92765 Q9H1J5
Q13153 Q02750
P14778 O43187
Q9Y4K4 Q13233
Q9Y297 P35222
Q01113 P52333
P36896 P84022
Q92997 Q92837
P23458 P29353
Q15796 P16220
P04626 Q13588
P04626 P29353
Q9UHA4 P27361
Q9UJU2 Q04724
P56975 P00533
Q9UKB1 P35222
Q7L7X3 P46734
Q16539 O75676
O43323 Q9Y6C5
P60953 Q13177
P60953 Q16584
O60674 Q10586
P23458 Q10586
P52333 Q10586
Q9UQF2 Q02779
Q9UQF2 Q12852
Q9UQF2 O14733
Q9UQF2 Q92918
P29597 P42229
O95819 O43318
Q8NER5 P84022
Q8NER5 Q15796
P67775 O15169
Q99956 P28482
P17612 P04049
P17252 P04049
P17252 P01116
P28562 P27361
Q99956 P27361
P28482 Q07889
P01116 Q9Y4K4
O43323 Q96QV1
Q14623 Q96QV1
Q13233 Q15796
Q9H1J5 Q9H461
Q96EB6 P98177
Q9Y5W5 Q9H1J5
P29353 Q92835
P35070 P00533
P35070 Q15303
Q99075 Q15303
P84022 P05412
Q92918 O43318
Q16690 P28482
Q9HCE7 P84022
Q9HCE7 Q15796
P08069 Q9Y4H2
Q13485 P18846
P30086 Q02750
P10912 P29597
P10912 P23458
P34820 P36894
P34820 Q04771
Q13145 O00238
Q13145 P37023
Q9UPT6 P45985
Q9UPT6 Q13233
Q9Y2E6 Q9UM47
Q92997 Q9HCP0
O43541 O00238
O15105 O00238
P09603 P15509
P09919 P15509
Q99650 O60674
P15248 Q01113
P60484 Q9Y243
Q13588 P18031
Q9UL54 P45985
Q9UL54 O14733
P41279 Q13163
Q13177 P04049
P60484 P63000
Q13387 P45983
P16220 P35222
Q9NS73 Q12852
P35568 P29353
P52333 P23458
Q8TAD8 Q13485
Q07889 P01112
P40189 P29597
Q9HAU4 Q15797
Q9NYL2 Q13163
P45983 P41970
P27361 P41970
Q16539 P41970
Q92830 P84022
Q92830 Q15796
O14980 Q13485
O00744 Q13467
O14964 O95405
O14964 Q15796
Q16873 Q04721
Q16873 Q9UM47
Q16873 Q99466
P35222 P15923
Q13485 Q02078
Q15796 Q02078
P46734 O15264
P52564 O15264
P46734 P53778
P84022 P10275
Q9Y2U5 Q13163
P01133 P04626
Q9Y6W6 P45983
P42702 O60674
P42702 P29597
P42702 P23458
Q8IVH8 Q13233
P60953 Q9NWT1
P98082 P36897
P98082 P37173
P98082 Q15796
Q9HAU4 P12757
Q16873 P46531
Q9UM47 Q06330
P46108 P45983
Q9P0L2 Q92997
Q9BUB5 P06730
Q9HBH9 P06730
P26992 P23458
Q8IVT5 P04049
Q9UER7 P37173
O15530 O00141
Q07889 P01111
Q15418 P49841
P30086 O95819
P63000 Q16584
O43283 O14733
Q9NRW4 P45983
O43541 Q15750
O15105 Q15750
P49407 O14641
P49407 O14640
Q9NRF2 O60674
P17706 P42229
Q06124 P08069
Q06124 P78324
P08069 P78324
P84022 P23771
P01106 Q15796
Q99062 O60674
P48730 O95996
P48730 P49841
P48730 O14640
Q9NYJ7 Q04721
Q9NYL2 P45985
Q9NYL2 P46734
Q9NYL2 P52564
O15169 Q8N752
P18031 P08069
P35568 Q13588
O75676 P18846
Q9Y4H2 P48736
Q92935 Q15465
P27361 P14921
Q8N752 P35222
P48730 P35222
Q8WTR2 P45983
P63244 P08069
P08575 P23458
O95071 P06401
Q5VWK5 P29597
O00587 P78504
Q13233 P28482
Q96MU8 O75581
Q8NCW0 O75581
O94907 Q8NCW0
O94907 Q96MU8
O95163 P45983
Q9HBE5 P52333
P09544 O00144
Q13627 P08151
P06730 P84022
P06730 Q13485
P35658 Q15796
P49790 Q15796
O75593 Q15796
Q13387 O15264
Q8IZL2 Q04721
Q96JK9 Q04721
Q8IZL2 Q9UM47
Q96JK9 Q9UM47
Q8IZL2 P46531
Q96JK9 P46531
Q8IZL2 Q99466
Q96JK9 Q99466
O60271 P45985
O60271 P61244
O60271 Q99759
Q92830 O15105
P29350 P42226
P40189 P23458
Q7Z6J0 Q02779
Q7Z6J0 P45985
Q7Z6J0 Q12852
Q7Z6J0 O14733
Q7Z6J0 P45983
Q9HCE7 P36897
Q9BY84 Q13387
Q9NPH3 P14778
Q92997 P63000
P84022 P61244
P49757 Q96J02
Q96J02 P46531
Q9Y3M2 P35222
O75928 Q14765
P20809 Q14626
P12757 Q13485
P12757 Q15796
O00755 Q13467
Q9H2X6 Q15797
O15169 Q9Y6R4
Q9Y618 Q9C0J9
P04150 P84022
Q8N2W9 P84022
Q8N2W9 Q13485
P35658 P84022
P49790 P84022
P35658 Q13485
P49790 Q13485
Q6UXL0 P29597
Q6UXL0 P23458
Q15831 P49841
Q08334 P29597
Q08334 P23458
Q6VAB6 P04049
Q15121 P28482
Q16539 P84022
Q99717 Q13485
O14543 Q14765
Q8WXI2 P04049
Q9UMX1 O00422
Q99835 P17612
P14778 P51617
Q6ZNA4 O15105
O15169 Q6ZNA4
P56705 Q9NPG1
Q9H2X6 Q9UER7
Q9Y6X2 P84022
O15105 O75807
P36873 P36897
O75807 P36873
Q9UKB1 Q13485
O75925 Q13485
P35222 P20823
Q969G9 Q92997
Q9BRX9 P04049
Q9BRX9 P27361
Q9BRX9 Q02750
Q8IU57 P29597
Q8IU57 P23458
Q6EBC2 Q8NI17
O15530 P31751
Q9H0M0 O15105
Q13641 P00533
Q96J02 Q15796
Q15583 Q9H0M0
Q9H0M0 Q15796
P28482 P49407
Q9H488 O00587
Q9H488 Q8NES3
O76050 P78504
Q9H488 Q96C23
P34925 O14641
P34925 Q92997
P34925 O14640
O43312 P08151
O43312 Q9BZE0
O43312 Q9UMX1
Q9UHA4 Q02750
P43250 Q99835
P49407 Q99835
Q99835 P49407
P18031 P06213
P17706 P06213
A7MBM2 Q15465
Q9P2K9 Q15465
P63151 P04049
P63151 Q8IVT5
Q12852 O14733
Q13387 P53779
P53779 Q9UPT6
O60271 Q16539
Q13387 P45984
Q9UPT6 P45984
P45983 Q9UPT6
P17706 P52333
Q9UPN9 Q13485
Q969H4 P04049
O43791 Q13618
Q96AX9 Q9Y219
Q99650 P23458
P05412 P15884
Q9Y5K5 O15105
P62491 P78504
P48357 P23458
P49841 Q7KZI7
O43312 P63000
Q07889 P01116
Q13588 Q07889
Q9H6Z4 P35222
Q9Y5X1 P00533
O60674 Q14765
P29597 Q14765
Q9HCP0 O75581
Q9HCP0 O75197
P49841 O75197
P37173 O43318
P60953 P60484
P63244 P40763
Q13705 Q8NER5
P22004 Q16671
P61160 P36896
O95390 P61160
P27539 P61160
P08476 P61160
P18075 P61160
P12643 P61160
O95972 P61160
Q16671 Q04771
Q16671 O00238
O95390 Q13705
Q96S42 Q13705
P43026 Q13705
O95972 Q13873
P17612 P08151
P49841 P08151
Q8N752 P08151
P17612 P10071
Q8N752 P10071
P09603 Q99062
P04141 Q99062
Q9Y6R0 Q96J02
P60510 O43524
P17612 Q9BZE0
P49841 Q9BZE0
Q8N752 Q9BZE0
P31749 P17612
O15105 P62136
P62136 P37023
Q7Z6J0 Q9UQF2
O14508 P08069
P28482 Q99683
Q13618 Q9BZE0
Q9UPN9 P84022
Q9UPN9 Q15796
Q9GZU7 Q15797
O14595 Q15797
Q9HAU4 P35222
P10071 Q93074
Q9Y5K5 P36897
O00512 P35222
O95476 P36894
Q9P0W0 P17181
Q9NZH8 P17181
Q8IU54 Q08334
Q8IZJ0 Q08334
Q8IZI9 Q08334
P22301 Q08334
Q9P0W0 P48551
Q9NZH8 P48551
Q8IU54 Q8IU57
Q8IZJ0 Q8IU57
Q8IZI9 Q8IU57
Q9UHD0 Q6UXL0
Q9NYY1 Q6UXL0
Q13007 Q6UXL0
Q9GZX6 Q969J5
P48357 P29597
Q00987 P08069
Q6ZNA4 P84022
Q6ZNA4 Q15796
O15105 Q9NYJ8
Q16539 Q14765
Q16539 P40763
P45983 P40763
Q16539 P42224
Q15831 Q7KZI7
P36897 P29353
P49841 Q15797
P21741 Q04721
O15357 Q9UQF2
Q5VTY9 Q15465
Q12860 P46531
P48745 P46531
P55001 P46531
Q99466 Q06330
P46531 Q15797
Q16873 Q06413
P46531 P10301
Q16873 P35222
Q16873 P49336
P49840 Q16873
P49336 P46531
Q13573 Q06330
Q9Y618 Q13573
P46531 Q13573
Q06330 Q86X95
Q9C0J9 Q06330
Q16873 Q06330
Q16873 P04637
Q16619 P42702
P17181 P15260
Q8NI17 P23458
Q9NSE2 P48357
O14508 P48357
O14543 P48357
O14543 P42701
Q06124 P42229
Q06124 P40763
O14522 P40763
Q09472 O15105
Q09472 Q13485
P36897 Q9Y4K3
Q15759 Q15796
Q9H6Z4 Q15796
Q9H6Z4 P84022
Q96RT1 Q15796
Q96RT1 P84022
O43541 P31273
O15105 Q9Y3F4
O43541 Q96FA3
P46937 O15105
P62942 P36897
P36897 Q9NPB6
Q9NPB6 Q9HCE7
P49674 Q99835
O43323 Q13635
Q8N752 O75581
P43250 O75581
P48729 O75581
P48730 O75581
P49674 O75581
O14640 P35222
O14640 P05412
O14640 Q9Y4D1
Q9Y283 O14640
Q9Y608 Q92997
O14641 Q5S007
Q92997 Q5S007
Q15797 O14640
O14640 P84022
Q9UBE8 Q9UJU2
P68400 Q9UJU2
Q92997 Q99755
Q6IMN6 O75581
O14640 Q13464
O14641 P63000
P49674 Q01974
Q01974 P25098
P16234 P19174
P09619 P19174
P16234 P46108
P09619 Q06124
P09619 P16333
P09619 Q13588
Q03135 P09619
P09619 P20936
P09619 P46108
Q9GZP0 P09619
P11362 Q14449
P21802 Q13588
P10767 P21802
O60258 P21802
O76093 P21802
Q9HCT0 P21802
P31371 P22607
P35968 P98077
P35968 P08758
P35968 P29353
P35916 P29353
P22681 P08581
P08581 Q92990
P08581 Q13588
P08581 Q96S59
Q04912 Q13588
P26927 Q04912
P31749 Q04912
Q04912 P31946
Q04912 P27348
P04629 P00519
P04629 Q13588
P04629 P42679
P04629 A7KAX9
Q13501 P04629
P04629 Q9NRF2
P04629 O14492
P23560 Q16620
Q16620 P06241
Q13501 Q16620
Q16620 Q92529
P20783 Q16288
Q16288 P19174
Q16288 P29353
P52797 P29320
P52798 P54764
P98172 P54762
P52799 P29323
P29317 O00459
P29317 Q13588
P24666 P29317
P29317 P29353
P20827 Q15375
O43921 Q15375
P52797 Q15375
P52798 Q15375
O43921 P29322
P52797 P29322
P52798 P29322
P52803 P29322
P52798 P29317
P52798 P29320
O43921 P54756
P52797 P54756
P52798 P54756
P52799 P54762
P98172 P29323
P98172 P54753
P52799 P54753
P52799 P29320
P29320 P12931
P29320 P06241
P54764 O94989
P54764 P06241
P54762 Q14451
P54762 P24666
P54762 P16333
P29323 P12931
P29323 P20936
P00519 P29323
P29323 O43426
P29323 Q15811
P54753 P20936
P29376 P29353
P29376 P19174
P29376 P04049
P21246 Q9UM73
Q9UM73 P19174
Q9UM73 P40763
P21741 Q9UM73
P23471 Q9UM73
P23467 Q9UM73
Q9UM73 Q92529
Q9UM73 P29353
Q9Y264 P35590
O95841 Q02763
Q02763 O60496
Q02763 Q13588
Q02763 Q14451
Q02763 Q14449
P41221 Q01973
Q08345 P29353
Q16832 P29353
P12931 Q16832
P68400 O15146
P29350 P08922
P04628 P34925
Q6ZMQ8 Q9UEW8
Q6ZMQ8 Q15078
Q00535 Q8IWU2
Q8IWU2 P62136
P30530 Q63HR2
P30530 Q13588
P30530 P48736
P30530 O15524
Q12866 P15498
P43250 Q06418
P07949 Q13322
P07949 P40763
P07949 Q8TEW6
P07949 Q9P104
P07949 Q13588
P07949 P56159
P07949 Q8WU20
P00519 Q14511
Q13322 P00519
P00519 Q13588
P00519 P15498
Q8N488 P00519
P22670 P00519
P41240 Q96MU7
P98082 P41240
P08069 P41240
Q92793 P41240
Q9NWQ8 P41240
P42679 P10721
Q13882 Q07666
P06239 P29350
P06239 P43403
P06239 P46531
Q13094 P19174
P61586 P19174
Q08881 P19174
Q9Y2X7 P19174
Q13480 P19174
Q13588 P19174
P04626 P19174
P68104 P19174
P00533 P16333
P16333 O00401
O14543 P20936
P12931 P20936
P06239 P20936
P20936 P51636
P20936 P01112
P00533 Q14449
P27348 Q14814
P63104 Q05513
P27348 Q15139
Q8WU20 Q13588
Q8WU20 Q06124
Q8WU20 P22681
A7KAX9 P60953
A7KAX9 P46109
A7KAX9 P46108
Q13480 A7KAX9
Q9UQC2 A7KAX9
A7KAX9 P63000
A7KAX9 P61586
A7KAX9 P12931
P00533 O43639
P09619 O43639
Q16620 O43639
P06213 Q14451
P07949 Q14451
Q14451 Q92730
Q15811 P60953
P47736 P61224
P61224 P15056
Q9UEW8 Q16539
P15498 Q04759
P15498 P28482
P14778 P27986
P19235 P27986
P06213 Q8TEW6
Q8TEW6 P46108
Q8TEW6 P12931
Q8TEW6 P06241
P06213 Q9P104
P07949 Q99704
Q06124 Q9UQC2
P40189 Q9UQC2
P10586 P06213
P10586 Q9Y4H2
P04626 P03372
P10275 P21860
P51843 Q92731
Q15466 P19793
Q15466 O00482
P10828 P19793
P28702 P10827
Q15466 P28702
P10827 P19793
P19793 Q96RI1
P11473 P19793
P28702 P11473
Q14994 P19793
O75469 P19793
P19793 P22736
P10276 P22736
P28702 P10828
P10828 P42229
P10589 P19793
P28702 P10589
P24468 P10589
P28702 P24468
P10588 P10828
Q15466 Q92731
P04150 P08235
P08235 P04150
P51843 O00482
Q15466 O75469
P28702 Q03181
P19793 Q03181
P49116 P41235
P51843 P62508
O95718 P51843
P51843 O95718
P51843 P06401
P51843 P22736
Q9Y618 P06401
Q9Y618 P10275
Q15466 P10827
Q15466 P10828
Q15466 P10276
Q15466 P10826
Q15466 Q07869
Q15466 P55055
Q15466 Q13133
Q15466 Q14994
Q15466 O95718
Q15466 P62508
Q15466 P11474
Q15466 P10275
P10827 P13631
P13631 P10827
P10276 P10827
P10827 P10276
P10826 P10827
P10827 P10826
P10827 P48443
P48443 P10827
P10827 P24468
P24468 P10827
P10828 P37231
P10826 P28702
Q07869 P48443
P04150 P37231
P37231 P04150
Q9Y5X4 P20393
P55055 Q03181
Q03181 P55055
P28702 P55055
Q03181 Q13133
Q13133 Q03181
O75469 P41235
P10588 P19793
P43354 P19793
P28702 Q07869
P43354 P28702
P10828 P48443
P11473 P48443
P48443 P11473
P43354 P48443
P48443 P43354
P13056 P10275
P49116 P10275
P49116 P03372
P49116 Q92731
P10588 P24468
P24468 P10588
P04150 P24468
P24468 P04150
P04150 P19793
P19793 P04150
P04150 P22736
P04150 P43354
P43354 P04150
P04150 Q92570
Q92570 P04150
P10275 P04150
P22736 P10589
P22736 P43354
P43354 P22736
P22736 Q92570
Q92570 P22736
P20823 P03372
P41221 Q9UBE8
P35222 P22736
P35222 P43354
P35222 Q92570
Q15596 P10276
P03372 Q15596
P48552 P03372
P10276 P48552
P48552 P10276
P28702 P48552
P48552 Q07869
P10276 P00533
P12931 P19793
P12931 P37231
P05771 P14598
Q05655 P14598
Q13153 Q92934
P09769 P49023
P08631 P49023
P07948 P49023
P12931 P49023
P17612 Q8TCU6
P22694 Q8TCU6
P22612 Q8TCU6
P51817 Q8TCU6
P09769 Q05397
P08631 Q05397
P07948 Q05397
P12931 Q05397
P09769 Q14289
P08631 Q14289
P07948 Q14289
P12931 Q14289
P43403 Q9UQC2
Q05513 Q8TEW0
Q8TEW0 Q13009
P06239 P22681
Q05397 P60484
Q08881 Q9UKW4
O43561 P15498
P60953 Q05513
Q05513 P28482
Q05513 P27361
P52333 P52630
P52333 P51692
P28482 P01100
P27361 P01100
P06239 P20963
P51681 P52333
P61073 P52333
O95622 P49913
P49913 P17612
P49913 P22694
P09769 P29353
P08631 P29353
P07948 P29353
P12931 P29353
B0LPE5 Q92934
Q9Y243 Q92934
Q15653 P19838
B0LPE5 P49841
Q9Y243 P49841
B0LPE5 O43524
Q9Y243 O43524
P43403 Q16539
B0LPE5 P38936
Q9Y243 P38936
P01730 P06239
P41240 P06239
O14775 Q01970
P50150 Q01970
Q15257 B0LPE5
Q15257 Q9Y243
P63096 O95622
P63096 O43306
P04899 O95622
P04899 O43306
P08754 O95622
P08754 O43306
P09769 P27986
P08631 P27986
Q13191 P27986
Q13191 Q96EV4
P29350 P27986
P29350 Q96EV4
O14775 P27986
P50150 P27986
P51681 P63096
P51681 P04899
P51681 P08754
P61073 P63096
P61073 P04899
P61073 P08754
P49407 P63096
P49407 P04899
P49407 P08754
P32121 P63096
P32121 P04899
P32121 P08754
P28482 P29350
P27361 P29350
Q9UQC2 Q13094
P43403 Q13094
P49841 P08574
P10747 Q13191
P43403 P15498
P43403 O43561
P06239 Q9Y3P8
O43561 P19174
P22681 P19174
P63096 P09769
P63096 P12931
P04899 P09769
P04899 P08631
P04899 P07948
P04899 P12931
Q13233 P36507
P22681 P27986
P22681 Q96EV4
Q06124 P27986
Q06124 Q96EV4
Q08881 P10747
P06239 Q08881
O43561 P27986
P09769 Q92556
P08631 Q92556
P07948 Q92556
P29350 P20963
P49841 Q13469
Q9Y243 P41279
P20292 P09917
P48061 P25106
O14625 P25106
Q99731 Q9NPB9
O00585 Q9NPB9
O15444 Q9NPB9
P08476 P27037
P08476 P36896
P08476 Q8NER5
P09529 P27037
P09529 P36896
P09529 Q13705
P09529 Q8NER5
P05111 P27037
P05111 P36896
P05111 Q13705
P05111 Q8NER5
P35318 Q16602
P35318 O60895
Q7Z4H4 Q16602
Q7Z4H4 O60895
P01258 Q16602
P01258 O60895
P10092 Q16602
P10092 O60895
P35318 O60896
Q7Z4H4 O60896
P01258 O60896
P10092 O60896
P35318 P30988
P35318 O60894
Q7Z4H4 P30988
Q7Z4H4 O60894
P01258 P30988
P01258 O60894
P10997 P30988
P10997 O60894
P10092 P30988
P10092 O60894
P10997 O60895
P10997 O60896
P03971 O00238
P03971 P36894
P03971 Q04771
Q9ULZ1 P35414
P0DMC3 P35414
P01019 P30556
P01019 P50052
P07225 P30530
Q9Y275 Q96RJ3
P08949 P28336
P07492 P30550
P08949 P30550
O75888 Q02223
Q9Y275 Q02223
O95393 O00238
O95393 P27037
O95393 P36894
O95393 P37023
O95393 Q04771
O95393 Q13705
O95393 Q13873
P12643 O00238
P12643 P27037
P12643 P36894
P12643 P37023
P12643 Q04771
P12644 O00238
P12644 P27037
P12644 P36894
P12644 P37023
P12644 Q04771
P12644 Q13705
P22003 O00238
P22003 P27037
P22003 P36894
P22003 P37023
P22003 Q04771
P22003 Q13705
P22003 Q13873
P22004 O00238
P22004 P27037
P22004 P36894
P22004 P37023
P22004 Q04771
P18075 O00238
P18075 P27037
P18075 P36894
P18075 P37023
P18075 Q04771
Q7Z5Y6 O00238
Q7Z5Y6 P27037
Q7Z5Y6 P36894
Q7Z5Y6 P37023
Q7Z5Y6 Q04771
Q7Z5Y6 Q13705
Q7Z5Y6 Q13873
P34820 O00238
P34820 P27037
P34820 P37023
P34820 Q13705
P34820 Q13873
Q9UK05 O00238
Q9UK05 P27037
Q9UK05 P36894
Q9UK05 P37023
Q9UK05 Q04771
Q9UK05 Q13705
Q9UK05 Q13873
P01042 P46663
P01042 P30411
P01024 Q16581
P01031 P21730
P39019 P21730
P01031 Q9P296
P06307 P32238
P01350 P32239
P06307 P32239
Q99616 P32246
P80075 P32246
Q16627 P32246
Q16663 P32246
P55773 P32246
P10147 P32246
P13501 P32246
P80098 P32246
P13236 P32246
Q9Y4X3 P46092
Q9NRJ3 P46092
Q99616 P41597
O15467 P41597
P13500 P41597
P80098 P41597
P80075 P41597
P51671 P41597
O00175 P41597
Q9Y258 P41597
P51671 P51677
Q99616 P51677
Q16663 P51677
P13500 P51677
O00175 P51677
Q9Y258 P51677
Q9NRJ3 P51677
P13501 P51677
P80098 P51677
P80075 P51677
P02778 P51677
O14625 P51677
Q07325 P51677
Q92583 P51679
O00626 P51679
P51671 P51681
Q99616 P51681
Q16627 P51681
O15467 P51681
P13500 P51681
P10147 P51681
P80098 P51681
O15263 P51684
P78556 P51684
Q99731 P32248
O00585 P32248
P22362 P51685
O15444 P51686
Q99731 O00421
P32971 P28908
Q99969 Q99788
Q99969 P46091
P26441 P40189
P26441 P42702
Q9UBD9 P40189
Q9UBD9 P26992
Q9UBD9 P42702
O75462 P40189
O75462 P26992
O75462 P42702
P06850 P34998
P55089 P34998
Q96RP3 P34998
P06850 Q13324
P55089 Q13324
Q96RP3 Q13324
Q969E3 Q13324
P54577 P25024
P09341 P25024
P80162 P25024
P10145 P25024
P09341 P25025
P19875 P25025
P19876 P25025
P42830 P25025
P80162 P25025
P02775 P25025
P10145 P25025
Q99616 P49682
Q99731 P49682
P78556 P49682
P13501 P49682
P48061 P49682
P51671 P49682
P80098 P49682
P48061 P61073
O43927 P32302
P78423 P49238
O95150 Q93038
P01189 P41143
P01213 P41143
P01210 P41143
Q92838 Q9UNE0
Q92838 Q9HAV5
Q6UW88 P00533
O14944 P00533
O14944 Q15303
P05305 P25101
P20800 P25101
P14138 P24530
P15692 P17948
P49767 P35916
O43915 P35916
Q9NRA1 P35916
P04083 P25090
Q8IVG9 P25090
P49913 P25090
P0DJI8 P25090
P04083 P25089
Q9NRV9 P25089
Q8IVG9 P25089
P01215 P23945
P01225 P23945
P56704 O60353
P56705 O60353
P41221 O60353
P22466 P47211
P22466 O43603
P22466 O60755
Q99988 Q6UXV0
Q9UBU3 Q92847
P01286 Q02643
P09681 P48546
P01275 P43220
P01275 O95838
P01275 P47871
Q9UNG2 Q9Y5U5
O43555 P30968
P09919 P32927
P04141 P32927
P27539 O00238
P27539 P27037
P27539 P36894
P27539 P36896
P27539 P36897
P27539 Q13705
P27539 Q13873
P27539 Q8NER5
P55107 O00238
P55107 P27037
P55107 P36894
P55107 P36896
P55107 P36897
P55107 Q13705
P55107 Q13873
P55107 Q8NER5
Q9NR23 O00238
Q9NR23 P27037
Q9NR23 P36894
Q9NR23 P36896
Q9NR23 P36897
Q9NR23 Q13705
Q9NR23 Q13873
Q9NR23 Q8NER5
Q7Z4P5 O00238
Q7Z4P5 P27037
Q7Z4P5 P36894
Q7Z4P5 P36896
Q7Z4P5 P36897
Q7Z4P5 Q13705
Q7Z4P5 Q13873
Q7Z4P5 Q8NER5
O60383 O00238
O60383 P27037
O60383 P36894
O60383 P36896
O60383 P36897
O60383 Q13705
O60383 Q13873
O60383 Q8NER5
P01242 P10912
P01160 P16066
P16860 P16066
P23582 P20594
Q02747 P25092
Q16661 P25092
P43080 Q02846
Q9UMX6 Q02846
P43080 P51841
Q9UMX6 P51841
O43557 Q92956
P01374 Q92956
O15467 Q9H3N8
P07602 O15354
P07602 O60883
P13501 O95800
Q2MKA7 Q9BXB1
Q6UXX9 Q9BXB1
Q9BXY4 Q9BXB1
Q2I0M5 Q9BXB1
Q2MKA7 O75473
Q6UXX9 O75473
Q9BXY4 O75473
Q2I0M5 O75473
Q9BXY4 Q9HBX8
Q2MKA7 Q9HBX8
Q6UXX9 Q9HBX8
Q2I0M5 Q9HBX8
P01210 Q96LB2
P35318 Q96LB1
P01566 P17181
P01566 P48551
P01570 P17181
P01570 P48551
P05015 P17181
P05015 P48551
P01571 P17181
P01571 P48551
P01563 P17181
P01563 P48551
P01568 P17181
P01568 P48551
P05014 P17181
P05014 P48551
P01569 P17181
P01569 P48551
P05013 P17181
P05013 P48551
P01567 P17181
P01567 P48551
P32881 P17181
P32881 P48551
P05000 P17181
P05000 P48551
P20809 P40189
P29459 Q99665
P29460 P42701
P29460 Q99665
P40933 P31785
P40933 P14784
Q9P0M4 Q8NFR9
Q9P0M4 Q96F46
Q16552 Q8NAC3
Q16552 Q96F46
Q96PD4 Q8NAC3
Q96PD4 Q96F46
Q14116 Q13478
Q14116 O95256
Q9NZH6 Q13478
Q9NZH6 O95256
P01583 Q9NPH3
P01584 Q9NPH3
P18510 Q9NPH3
P18510 P14778
Q9HBE4 P31785
Q9GZX6 Q8N6P7
P29460 Q5VWK5
Q9UHF5 Q96F46
Q9UHF5 Q9NRM6
Q9H293 Q96F46
Q9H293 Q9NRM6
Q8NEV9 P40189
Q14213 P40189
Q14213 Q6UWB1
P60568 P01589
P60568 P14784
P18510 P31785
P18510 P01589
P18510 P14784
O95760 Q9NPH3
O95760 Q01638
Q9UHA7 Q9NPH3
Q9UHA7 Q9HB29
Q9NZH7 Q9NPH3
Q9NZH7 Q9HB29
Q9NZH8 Q9NPH3
Q9NZH8 Q9HB29
Q9UBH0 Q9NPH3
Q9UBH0 Q9HB29
P08700 P32927
P05112 P31785
P35225 P24394
P05112 P78552
P05113 P32927
P13232 P31785
P15248 P31785
P01213 P41145
P01189 P41145
P15692 P35968
P49767 P35968
Q9NRA1 P35968
Q15726 Q969F8
P15018 P40189
P13725 P40189
P13725 P42702
P01215 P22888
P0DN86 P22888
P01229 P22888
P20382 Q99705
P20382 Q969V1
P01189 Q01726
P01189 P41968
O00253 P41968
P01189 P32245
O00253 P32245
P01189 P33032
O00253 P33032
P12872 O43193
P01213 P35372
P01210 P35372
P0DP23 Q15746
P0DP24 Q15746
P0DP25 Q15746
P0DP23 Q9H1R3
P0DP24 Q9H1R3
P0DP25 Q9H1R3
P61366 P17342
P23560 P08138
P20783 P08138
P34130 P08138
P01138 P08138
P20366 P25103
Q9UHF0 P25103
P20366 P21452
Q9UHF0 P21452
P20366 P29371
Q9UHF0 P29371
Q5H8A3 Q9HB89
P48645 Q9HB89
Q5H8A3 Q9GZQ4
P48645 Q9GZQ4
Q13519 P41146
Q8NG41 P48145
Q8N729 P48145
Q8NG41 P48146
Q8N729 P48146
O15130 Q9GZQ6
Q9HCQ7 Q9GZQ6
O15130 Q9Y5X5
P0C0P6 Q6W5P4
P30990 P30989
P30990 O95665
P01178 P30559
P01185 P30559
P23510 P43489
O43612 O43613
O43612 O43614
P18509 P41586
P01282 P41586
P0DP23 P54750
P0DP24 P54750
P0DP25 P54750
P0DP23 Q01064
P0DP24 Q01064
P0DP25 Q01064
P0DP23 Q14123
P0DP24 Q14123
P0DP25 Q14123
P58294 Q8TCW9
Q9HC23 Q8TCW9
P58294 Q8NFJ6
Q9HC23 Q8NFJ6
P84077 O14939
Q9NZQ7 Q15116
P0DML2 P16471
P0DML3 P16471
Q14406 P16471
P81277 P49683
P12272 P49683
P01303 P49683
P12272 Q03431
Q96A98 Q03431
P12272 P49190
P83859 Q96P65
O14788 Q9Y6Q6
P04090 Q9HBX9
P04808 Q9HBX9
Q8WXF3 Q9HBX9
P51460 Q8WXD0
P04090 Q8WXD0
P04808 Q8WXD0
Q8WXF3 Q8WXD0
Q8WXF3 Q9NSD7
Q9Y5Q6 Q9NSD7
Q9Y5Q6 Q8TDU9
Q8WXF3 Q8TDU9
P09683 P47872
P01282 P47872
O00230 P30872
P61278 P30872
O00230 P30874
P61278 P30874
O00230 P32745
P61278 P32745
O00230 P31391
P61278 P31391
O00230 P35346
P61278 P35346
Q9Y275 O14836
Q969D9 P16871
P61812 P36897
P61812 Q03167
P10600 P36897
P10600 Q03167
P01215 P16473
P01222 P16473
P01374 P20333
O43508 Q9NP84
Q14393 Q06418
P07225 Q06418
O95399 Q9UKP6
Q765I0 Q9UKP6
P01286 P32241
P18509 P32241
P01282 P32241
P18509 P41587
P01282 P41587
P01178 P37288
P01185 P37288
P01178 P47901
P01185 P47901
P01178 P30518
P01185 P30518
P47992 P46094
Q9UBD3 P46094
P01303 P25929
P10082 P25929
P01303 P49146
P10082 P49146
P01303 P50391
P01298 P50391
P10082 P50391
P01303 Q15761
P01298 Q15761
Q9UQM7 P17600
Q9UQM7 P11137
Q9UQM7 P42261
O15530 P23443
P62879 P48549
P0DP24 Q9UQM7
P04629 P46108
P55211 P55212
Q99986 P15336
Q13255 P62879
Q13255 P50148
P0DP24 P46940
P46940 P01111
P05556 Q13418
P36402 Q9UJU2
Q9UJU2 O75030
P49840 O75030
O14492 P52735
P06239 P52735
P06239 Q07889
P35568 P42336
P17612 Q92934
Q04917 Q92934
Q86UR5 Q9Y2J0
Q86UR5 Q04917
Q86UR5 P20336
Q86UR5 O14795
Q86UR5 P21579
Q8WZA2 Q86UR5
P16220 P39905
P17612 P39905
P17612 P16220
Q92918 P28482
P04049 Q92918
P0DP24 P20020
P08908 P08754
P50148 Q9NQ66
Q15418 P16220
P28482 P49137
P17612 P17600
Q14012 P17600
P28482 P17600
Q00535 P17600
P52735 P63000
Q9UQM7 Q13009
P17252 Q13009
P62993 P52735
P43403 P52735
P12931 P52735
Q8IV61 P01111
Q8IV61 P62834
P17252 Q8IV61
P01111 Q12967
P62834 Q12967
P00519 P62993
P0DP24 P29475
Q03060 Q9Y2W7
Q9Y2W7 P16220
Q16539 O75582
P23443 Q03060
Q8N4C8 Q16539
Q16539 Q9BXL6
P28482 Q9BXL6
Q9BXL6 P06730
P36402 P11831
P28482 P19419
Q92793 P05412
Q92793 P19419
Q92793 P36402
P0DP24 Q16566
P0DP24 Q08828
P0DP24 P63098
P62879 Q9NQ66
Q16566 P16220
P08172 P08754
P08172 P62879
P62879 Q8IV61
P62879 P25098
P62879 Q08462
P01111 P42336
P62879 P42336
P62879 Q00975
P35568 P62993
P29353 P62993
P35568 P16333
P62879 P35568
P17252 Q12879
P30872 P08754
P30872 P62879
P30872 P09471
P30874 Q96B97
P21728 P63092
P21728 P08754
P30874 P09471
P30874 P08754
P30874 P62879
P28223 P50148
P25105 P09471
P25105 P50148
P11229 P50148
P25105 P62879
P08172 P09471
P11229 P29992
Q14344 Q14289
P08908 P63092
P08908 P62879
O15530 Q15418
P62993 Q5VWX1
Q13639 P63092
P28223 P62879
Q13639 P62879
P12931 Q5VWX1
P14416 P08754
P14416 P62879
P17612 P19174
Q13255 P29992
Q96B97 P09455
P09455 P29353
P09455 P62993
P17612 P19838
P28482 Q92793
P63098 O95644
P51572 Q14790
P51572 P10415
P51572 Q07817
P55957 P10606
Q07812 P10606
P39687 O14727
Q9UGP8 P11021
P06241 Q12879
P12931 Q12879
P07384 Q12879
P06241 P35222
P16591 P35222
P14416 P09471
Q13153 Q14155
Q14155 Q07960
Q14155 P63000
Q14155 P60953
Q07960 O75116
Q04917 P23528
Q13153 P53667
O75116 P53667
P17612 Q14643
P17252 P29475
Q9UQM7 P29475
Q16566 P29475
P17612 P29475
Q15746 Q92614
O00418 P13639
P0DP24 O00418
Q15418 O00418
P23443 O00418
P32004 P15311
P21554 P62879
P06241 Q05397
Q9Y2J0 P20336
P17612 Q9Y2J0
Q9UQM7 Q9Y2J0
P12931 P56945
P56945 P46108
P46108 Q13905
Q13905 P62834
P62834 P15056
Q13153 P00519
P30542 P08754
P30542 P62879
P00519 P52735
P35348 P62879
P08913 P62879
P35348 P50148
P35348 P29992
P08913 P08754
P08913 P09471
P17252 P00519
P00519 Q12888
Q9Y2U5 P28482
P15056 Q92918
Q04917 P15056
P62834 P04049
P63098 P29475
P06239 P04049
P17612 P62834
P17612 Q96RR4
Q96RR4 Q14012
P0DP24 Q96RR4
Q9UQM7 P16220
Q14012 P16220
Q9UHA4 Q92918
Q9UHA4 P28482
Q99558 Q13233
Q99558 P16333
Q9UQF2 P80370
Q99759 Q8IVH8
Q9Y6R4 Q8IVH8
Q9Y6R4 Q8N4C8
P17252 Q96A00
Q96A00 O60237
Q16512 Q96A00
Q13418 Q96A00
O75116 Q96A00
P45880 Q16611
P45983 O43521
Q8IVH8 Q16539
Q16539 Q02080
P63000 Q92974
Q92974 Q07960
Q9UQF2 P45985
P49407 Q9UP38
Q9HCP0 O14640
P12931 P49407
Q9Y4G8 P62834
Q9Y4G8 P10114
P0DP24 P20336
P17252 Q05193
P17252 P29966
P17252 P17677
P31150 P20336
P17252 Q08462
P63092 Q08828
P17252 O95622
P63092 O95622
P63092 Q08462
P07550 P63092
P07550 P62879
Q15382 P04049
Q14289 P62993
Q14289 P16389
Q13277 Q09470
P62879 Q09470
Q13277 Q00975
P62879 Q13277
P21579 Q13936
P21579 Q15878
P0DP24 O14795
Q9HCP0 Q16650
Q9HCP0 P20020
Q06124 P62993
P09619 O14492
Q06124 O43609
O43609 P62993
Q06124 P49023
P41240 P49023
P41240 Q05397
P41240 P12931
Q06124 P42336
P0DP24 Q12879
P29274 P63092
P29274 P62879
P52735 Q07960
P52735 P60953
Q92888 Q07960
Q03113 Q92888
Q14344 Q92888
Q99418 P84077
Q9NYI0 P84077
P01111 P15056
P17612 P15056
P21728 P62879
P11229 P62879
P17252 Q9Y263
P28482 Q9Y263
Q16539 Q9Y263
Q07960 O14578
Q13237 P29475
Q05397 Q08043
P46663 P62879
P46663 P50148
P46663 P08754
P46663 P29992
Q13972 P01111
Q13972 P63000
Q9UQM7 Q13972
P0DP24 Q14643
Q9Y6W6 Q16539
O43374 P01111
P0DP24 Q13972
O95398 P62834
P0DP24 Q13671
Q13671 P01111
Q04917 Q13671
Q15139 Q04917
P17612 P23415
P17252 P23415
P12931 P23415
P12931 P14867
Q16620 P29353
P49840 P16220
P31749 P49840
Q13362 P49840
Q96B97 O60674
Q14344 P35241
P25105 P08754
Q16566 Q03060
Q92558 O15143
Q13237 P28907
P41220 P29992
P41220 P50148
P41220 P08754
P28482 Q9NZV8
P08069 P52735
O15169 P49840
P49840 P35222
Q9H1A4 P35222
P49840 Q9H1A4
P08754 Q08462
Q03060 P16220
P62993 Q05193
P12931 Q05193
Q71U36 Q05193
Q9UQF2 Q13972
Q9UQF2 Q13009
Q9Y6D5 P84077
P17612 Q92793
Q13237 P16220
P16220 P21675
P17612 Q9UD71
Q92793 P35222
Q86X55 P35222
P02751 P05556
Q9UD71 P36873
Q96FS4 P62834
P17612 P07550
Q8N6T3 P84077
P47736 P62834
P49798 P50148
P49795 P50148
O60237 Q92614
Q05397 P29353
P55085 P62879
P55085 P50148
P07477 P55085
P49407 P55085
Q14289 P00533
P17252 O94856
P29353 Q07889
P04629 P62993
Q9Y2U5 Q9HC23
P62879 Q08828
P49815 P62834
P17600 P19086
Q13153 P17600
P14416 P19086
P08908 P19086
P19086 O95622
P19086 Q08828
Q13191 P52735
P63098 Q9UD71
P17612 P21728
O43255 P52735
Q99704 Q8IV61
P00519 Q99704
P52799 Q99704
P52799 Q8IV61
P49407 P07550
Q9Y6F9 Q9UP38
Q9Y6F9 Q9BQ69
Q13191 P12931
Q13191 P42336
Q13191 P29353
Q13191 P00533
Q13191 P62993
Q9UQM7 Q9NZV8
Q9Y2W7 Q9NZV8
P17612 Q9NZV8
Q9Y2W7 Q9NSA2
P17612 P10636
Q9HCP0 P10636
P07384 P10636
P28482 P10636
Q13480 P42336
P08173 Q05639
P08173 P08754
P08173 P62879
P0DP24 Q9NQ66
P17612 P39086
P17252 P39086
P63098 P14867
P17612 P42261
P62879 O00555
P17252 Q00975
Q9UQM7 Q00975
P17252 P42261
Q9UQM7 P21817
O15079 Q13277
Q12959 P39086
Q9NSB8 P21817
P0DP24 P53355
P10606 O14727
Q13075 P55211
P84074 Q13075
Q13075 P42574
Q13075 P55210
P17612 P11137
P17252 P11137
P17252 P02686
P43405 Q71U36
P43403 Q71U36
P06241 Q71U36
P07948 Q71U36
P12931 Q14247
Q14247 Q05193
P0DP24 P29966
Q00535 P12036
Q13362 P12036
P36873 P23528
Q13362 P23528
P06396 P55211
P63098 P11137
P63098 P10636
P63098 Q71U36
P28482 P12036
P28482 P07197
P07384 O15020
P17252 P35611
P0DP24 P35611
P17612 P35611
P0DP24 O15020
P00533 P11171
Q9HCP0 P16157
O75116 P47756
P17612 P21333
Q9Y566 Q14155
Q14155 Q9Y2X7
P07384 P11137
Q8NFW9 Q9UQM7
Q16555 Q71U36
P17252 P06730
P61011 P08240
Q9NZJ5 P05198
Q8TCW9 P05198
P78344 P06730
P55010 P05198
O75822 P78344
Q13362 P31749
O15304 Q07817
Q9NZU7 Q9UQM7
P0DP24 P24588
P0DP24 P01111
P0DP24 Q9P0L0
P17252 P25098
P0DP24 P25098
P62993 P18433
P53680 P49407
Q9UBS5 P09471
Q9UBS5 P62879
P17252 Q13255
P17612 Q14432
P17612 Q13370
P17612 Q08499
Q13237 O76074
P17612 O76074
P49407 Q08499
P17612 Q12879
P29992 Q9NQ66
Q13191 P46108
Q13191 P06241
Q13191 P06239
P60953 Q02779
P63000 Q02779
Q96PV0 P01111
Q9UQM7 Q96PV0
Q8IV61 P31749
Q13418 P31749
Q13418 P49840
Q96RR4 Q16566
Q96RR4 P31749
Q16566 P17600
O14795 Q13277
Q9HCP0 Q13277
P61925 P17612
Q13627 P05198
Q13627 P10636
Q13362 P56945
P49840 P05120
Q9HCP0 P05120
P05120 P36873
Q96B97 Q08043
Q96B97 O43609
P53041 P10636
P49593 Q14012
P49593 Q9UQM7
P49593 Q16566
P36873 Q12879
Q13362 Q12879
P36873 Q9UQM7
P17612 Q13522
Q13522 P36873
P63098 P17600
P17252 P49840
P46940 P35222
P60953 P46940
P63000 P46940
P18433 P06241
P18433 P12931
P18433 P06239
Q9UQM7 Q13277
P42574 P48426
P25098 P35372
P49407 P35372
P17252 P10415
P49840 P05412
P49840 P10636
P04049 Q92934
P35813 Q92934
Q13362 Q92934
P36873 P10415
Q5VWX1 Q92793
P21579 Q13277
P11233 Q15311
P78509 P05556
P17252 P20020
P17612 P20020
P17612 P54829
P63098 P54829
P54829 P28482
P55210 Q02080
P42574 Q02080
P12931 O15020
P06241 P42261
P07384 P42261
P17252 Q13936
P17612 Q13936
Q13362 Q13936
P17252 P35568
Q9UQM7 A7KAX9
P63244 P06241
Q13362 P16220
P17252 P14867
P17252 Q9NQ66
P17612 Q9NQ66
P17252 Q16854
P31749 Q12888
Q07812 Q92934
Q16611 Q92934
Q13362 Q16566
Q13153 Q15746
P49840 O95644
Q9HCP0 O95644
Q16539 O95644
P17612 O95644
Q04917 O95644
Q04917 Q12778
Q05397 P56945
Q13233 P45983
Q13526 P05412
Q7L0J3 P21579
P60953 Q92558
P62993 Q92558
P00533 Q92558
Q13362 P10415
P42574 Q13362
P42574 P63098
P12931 P19174
P06239 P19174
P07948 P19174
P06241 P19174
P08631 P19174
O75116 Q16555
Q9NZN5 Q07960
P12931 P78352
P05412 P16220
Q13233 P54764
Q16539 P05412
Q9UQM7 Q12959
Q13362 Q14012
Q9UQM7 Q13362
Q9BQ69 Q9UP38
Q05397 P49023
P46108 P49023
P00533 P46108
P10415 P55957
P10415 Q13323
Q13323 Q07817
A7KAX9 Q07960
Q04917 P04049
P63098 Q13522
P42574 P06400
P63098 Q16566
P53355 Q13277
Q14790 Q8TCW9
P42574 Q8TCW9
P55210 Q8TCW9
P63098 Q12879
Q8NFX7 Q13277
P0DP24 P21817
P21554 P08754
P21554 P09471
P34972 P08754
P34972 P09471
P34972 P62879
P63098 Q14643
P62942 P63098
P16157 Q14643
Q14831 P08754
Q14831 P09471
Q14831 P62879
P0DP24 Q14831
P17252 Q14831
P17612 Q14831
Q13237 Q14831
P0DP24 P14416
Q9NRD5 Q14831
P49840 P49768
P30626 P21817
Q14183 O14795
P78352 P78559
Q02779 P78352
P12931 P63244
P12931 P25098
P12931 O15146
P0DP24 P63000
P0DP24 Q99578
P11171 P42261
P63098 Q13936
P12931 P43405
P07948 P43405
P43405 P19174
P21359 P01111
P35462 P08754
P35462 P09471
P35462 P62879
P35462 P62993
Q9UQM7 P21579
P28482 Q5VWX1
P12931 Q13936
P06241 Q13936
P17612 P48050
P06241 P78352
Q99988 P04626
P17612 O00555
O95816 P04049
O95816 P10415
Q00987 Q12888
O14490 P29475
P17612 Q9Y6E0
P05556 Q14289
P63098 Q92934
Q04917 Q12888
Q16620 Q9Y4H2
Q9Y4H2 P42336
Q16620 P35568
Q04917 P35568
P28482 Q02080
P07384 Q9Y6J0
Q9Y6J0 P63098
P28482 P29966
P17612 P14867
P63098 P16220
Q9H3Z4 Q00975
Q9H3Z4 P62879
P16220 Q00403
P29353 P42336
P04626 P42336
P04629 P42336
P17612 Q86UR5
Q10567 P14867
Q10567 P09496
Q10567 Q05193
Q07960 P48426
Q99873 Q5VWX1
P10144 P20336
P02452 P05556
P04004 P05556
P02671 P05556
Q13905 P01111
P01210 P41145
P01210 P41146
P41143 P62879
P41145 P62879
P35372 P62879
P41146 P62879
P41143 P09471
P41143 P08754
P41145 P09471
P41145 P08754
P35372 P09471
P35372 P08754
P41146 P09471
P41146 P08754
P04626 Q13424
Q12879 P19174
Q12879 Q92796
P04629 P35568
P10114 P01111
P10114 Q12967
P08069 P29353
P08069 Q13322
Q13322 P08069
P06213 Q13322
Q13322 P42336
P36873 P16220
Q8TCT0 P04049
O15350 Q9P2Y5
O75385 O95166
O75385 Q6ZNE5
O95166 O14641
P27348 Q8N122
P42345 P31749
P42345 Q9UBS0
P49841 Q92993
Q04206 Q14457
Q13541 Q8N122
Q8TDY2 P04637
Q8TDY2 Q14289
Q8TDY2 Q676U5
Q8TDY2 Q92574
Q92993 O75385
Q96FJ2 Q9C0C7
O00221 Q16236
O00221 Q9NWQ8
O14682 Q16236
O14920 Q16236
O15264 Q16236
O15379 Q16236
O15379 Q9NWQ8
O15525 P05412
P01375 Q16236
P03372 Q16236
P06454 Q14145
P08238 Q14145
P10599 Q9BYW2
P17252 Q16236
P25490 P13569
P25713 P09601
P25713 Q16236
P35354 Q14145
Q16236 P42574
P52564 Q16236
P53778 Q16236
P62877 P25963
P62877 Q16236
P68400 Q14145
P68400 Q16236
Q13501 Q14145
Q9GZQ8 Q13501
Q13547 O60675
Q13547 Q16236
Q14145 O14920
Q14145 P08263
Q14145 P63000
Q15759 Q16236
Q16236 P13500
Q16236 P13569
Q16236 P23763
Q16236 P98088
Q16539 Q16236
Q6FI27 Q16236
Q8TAE8 Q16236
Q92769 Q16236
Q96EB6 Q16236
Q96HS1 Q16236
Q9UKB1 P25963
Q9Y297 P25963
Q9Y5W3 Q16236
Q13315 P25963
Q9Y6K9 P25963
O15111 Q9Y618
O15111 Q04206
Q8IUD2 O15111
Q9Y6K9 Q15653
Q16539 P68400
Q16539 P67870
P19784 P25963
P67870 P25963
Q16539 P25963
Q09472 Q04206
O14920 O00221
Q14164 Q04206
Q13546 Q9Y6K9
Q13233 O14920
Q99558 O15111
Q99759 O14920
Q8N5C8 O43318
Q13315 P49959
Q13315 Q92878
P19838 Q9Y618
P19838 Q04206
O15379 P19838
Q04206 P25963
Q00653 Q01201
O75582 Q04206
P27348 O43524
O15169 P25054
P61088 Q13404
Q8N5C8 Q9NYJ8
Q13404 Q9Y4K3
P27361 Q15349
P28482 Q15349
O15530 P51812
O15530 Q15349
O43318 O15111
O43318 Q99558
Q9Y4K3 Q9BQ95
Q9BQ95 Q13233
Q13233 O15111
P52564 P45983
P01100 P05412
P05412 P01100
Q9H0E2 P51617
P08571 O00206
O00206 Q99836
P51617 O00206
Q9NWZ3 O00206
Q6UXS9 P29466
Q8NHY2 P29466
Q96C10 O95786
O95786 Q13114
O95786 Q9UHD2
O95786 Q14164
O95786 Q9BYX4
Q9BYX4 O95786
Q9BYX4 Q13114
Q9BYX4 Q9UHD2
Q9BYX4 Q14164
Q7Z434 Q13114
Q7Z434 Q14164
Q96C10 Q7Z434
Q96C10 Q13114
Q96C10 Q9UHD2
Q96C10 Q14164
Q96C10 Q9BYX4
Q7Z434 O15111
Q13114 Q14164
Q14164 Q9UHD2
Q9UHD2 Q14164
Q13114 Q9UHD2
Q92844 Q9UHD2
Q96C10 Q14653
Q96C10 Q92985
Q7Z434 Q14653
Q7Z434 Q92985
Q9H171 Q9UHD2
P57730 Q9NPP4
P57730 Q9ULZ3
Q8NHY2 Q9NPP4
Q8NHY2 Q9ULZ3
Q5XLA6 Q9NPP4
Q5XLA6 Q9ULZ3
Q5XLA6 P29466
P29466 Q9NPP4
P57730 Q9C000
P57730 P51878
Q8NHY2 Q9C000
Q8NHY2 P51878
Q5XLA6 Q9C000
Q5XLA6 P51878
P29466 Q9C000
P29466 P51878
P57730 Q9NX02
Q8NHY2 Q9NX02
Q8NHY2 Q9Y2G2
Q5XLA6 Q9NX02
Q5XLA6 Q9Y2G2
P29466 Q9NX02
O43318 P45983
Q9Y239 O15263
Q9Y239 Q16539
Q9Y239 P45983
Q9NPP4 Q9Y239
Q9Y239 O43353
Q9NPP4 O43353
Q9Y239 P29466
O43353 O14920
Q9HC29 Q01523
Q9HC29 O15263
Q96RT1 Q9HC29
Q9HC29 P28482
Q9NPP4 Q9HC29
Q9HC29 O43353
Q9HC29 Q16539
Q9H257 Q16539
Q9HC29 P45983
Q9H257 P45983
Q96RT1 O43353
Q9HC29 Q9Y239
O43353 O43318
Q9Y4K3 O14920
Q9Y4K3 P25963
O43353 Q16539
Q9Y4K3 Q16539
O43318 Q16539
O43353 P45983
Q9Y4K3 P45983
P61088 O43318
Q8WXC3 P29466
O43353 O15111
O43353 Q9Y6K9
Q15654 O43353
Q96EQ8 O95786
Q96EQ8 Q9BYX4
Q9Y4K3 Q9Y6K9
P01579 P40306
P19438 Q14790
Q12933 O15111
Q92851 P55210
P49662 P29466
P19525 P04637
P0DMV8 O95831
P55957 P99999
P42574 O43903
Q05513 P19838
Q9UHD2 P19838
O43318 P19838
P14778 Q99836
Q9NWZ3 Q9Y4K3
O60603 Q15399
Q15399 O60603
P58753 Q9Y4K3
O60603 Q99836
O60603 Q9Y2C9
Q9Y2C9 O60603
O60603 Q9H0E2
P51617 O60603
O15455 Q86XR7
Q13546 Q9Y572
Q8IUC6 Q9Y572
O14543 P15260
Q05655 P42224
Q9Y4K3 Q13568
O60674 P23458
P23458 O60674
P15260 P42224
P23458 P29597
P52630 P42224
Q92793 Q00978
Q09472 Q00978
P28482 O75676
Q9C000 O14727
Q9H257 O43353
Q9BX69 O43353
Q13158 O75618
Q99575 Q9ULZ3
Q9UFF9 Q9ULZ3
O14745 P13569
P43250 O14745
Q86UL8 P60484
Q12923 P98172
Q12923 P25445
P53778 Q13424
Q15599 Q01970
Q5TCQ9 P60484
Q9HD26 P13569
O00192 Q96RT1
Q9UQB3 Q96RT1
P62136 O15169
P62136 P38398
P62136 P55211
P62136 P30281
P62136 P30307
P62136 P28482
P62136 P27361
P62136 Q00987
P62136 P29474
P31751 P55211
P62136 P07737
P62136 P40763
P62136 P04637
P62140 P31749
P62140 O15169
P62140 Q13422
P62140 Q00987
P62140 P35240
O14713 P05556
P28698 P17252
P62140 P29474
P62140 P04637
P36873 O15169
P68400 O15259
P36873 P50750
P36873 Q00987
P36873 P29474
Q6GPH4 Q13490
P36873 P04637
P41236 P62136
Q6GPH4 Q13489
O14713 P16144
O14713 P18084
O14713 P18564
P67775 P31749
Q99704 P05556
P67775 P31751
P42574 O76075
Q99704 P05107
O14713 P26012
P67775 Q9Y243
Q99704 P26010
P67775 Q13315
P67775 P10415
P67775 Q9BXL7
P67775 O14757
P67775 O96017
P67775 Q9UPZ9
P67775 P35222
P67775 P13639
Q99704 P26012
P19419 P17252
P67775 P32519
P67775 O43524
P67775 Q12778
P67775 A8MYZ6
P67775 P98177
P67775 P56524
P67775 Q8WUI4
P67775 Q02750
P67775 P36507
P06493 Q9NQS7
P67775 Q99759
P07332 P11274
P67775 O43318
P67775 Q8TD08
P67775 P28482
P67775 P27361
P23946 P05305
P67775 Q9BUB5
Q13283 P19525
P42680 Q06187
Q14444 Q13283
Q13490 P42575
P67775 Q05655
P67775 Q9H0H5
P67775 P04049
P67775 P06400
Q12913 P09619
P67775 P28749
P67775 Q08999
P67775 Q04206
P67775 P37840
P67775 P08047
P12931 P67775
P67775 Q13188
P67775 Q13043
P67775 Q12800
P67775 P19429
P67775 P04637
P62714 P31749
P62714 P31751
P62714 Q9Y243
Q9UDY8 Q9NYJ8
P62714 Q13315
P62714 P10415
P62714 Q9BXL7
P62714 O14757
P62714 O96017
P62714 P32519
P62714 Q8WUI4
P19784 Q9Y5B0
O43561 P62993
P27361 P16949
P62714 O14920
P62714 Q00987
P62714 P01106
P68400 Q9Y5B0
P62714 P11233
P31749 P84243
P62714 P04637
P30153 P10636
P30153 Q5FBB7
Q9BZE9 Q9H867
P63151 P67775
P63151 P36897
Q00005 O15530
P67870 Q9Y5B0
Q9Y2T4 P12931
Q15172 P36897
Q15173 P31749
Q15173 P10415
Q15173 P42574
Q9UN86 P25963
Q13362 P18846
P27361 Q13362
Q13362 P23443
Q14738 P04049
Q08209 Q92934
Q08209 O00429
Q9UQC2 P42336
Q08209 P21333
Q08209 O95644
Q08209 Q13469
Q08209 Q12968
P16298 Q92934
P16298 O00429
P16298 P21333
P16298 O95644
P25791 P17542
Q9H237 P56704
P16298 Q13469
P16298 P19484
P48454 Q92934
P48454 O00429
P48454 P21333
P48454 O95644
P48454 Q13469
P60510 O75531
P60510 O15379
P60510 Q9GZM8
P60510 Q04206
P53041 Q16543
P53041 Q9UPZ9
P53041 Q99683
P53041 P04150
Q96NX5 O43432
Q92733 Q9UI95
Q9HAZ2 P37231
Q9HAZ2 P12755
Q70Z35 P63000
P14416 P63096
Q13131 P13569
Q13131 Q53ET0
Q92633 P63096
Q13131 Q16526
Q13131 Q13363
Q13131 Q09472
Q13131 Q12778
Q13131 O43524
Q13131 P98177
Q13131 A8MYZ6
O00398 P63096
Q13131 Q92538
Q13131 Q06210
Q13131 P08151
Q15391 P63096
Q13131 P56524
Q13131 Q9UQL6
Q13131 Q8WUI4
Q13131 P41235
Q13131 Q9H0B6
Q13131 P52292
Q13131 Q05469
Q13131 Q9GZY8
Q13131 Q9NP71
Q9GZQ4 P63096
Q13131 P29474
Q13131 P49116
Q13131 O60825
Q13131 Q16875
Q13131 O75925
Q13131 P14859
Q13131 Q9UBK2
Q13131 Q9Y478
Q13131 P04049
Q13131 P06400
Q13131 Q8N122
Q13131 Q9NYV6
Q13131 O95863
Q13131 P36956
Q13131 Q86TI0
Q13131 Q6N021
Q13131 P04637
Q13131 O75385
Q13131 Q9BU19
P54646 Q13085
P54646 Q9UQB8
P54646 Q53ET0
P54646 O14920
P54646 P06213
P54646 O60825
P54646 Q13393
P54646 Q8N122
P54646 P36956
P54646 Q92574
P54646 P49815
P54646 O75385
O00254 Q5JWF2
P54646 P50552
Q9Y478 P29474
Q9Y478 Q8N122
Q9Y478 O75385
Q8N726 P06748
P27361 Q13950
Q96P68 Q5JWF2
P17612 Q12802
P28336 Q5JWF2
P53350 Q8N4N8
P17612 Q9HC16
P17612 P52565
P17706 P12931
P31749 Q13188
P17612 Q16790
P17612 P27708
P17612 P55211
P17612 P16070
P17612 P13569
P17612 P33076
P17612 P41240
P17612 Q8N752
P62136 P04049
P17612 P35222
P17612 O60716
P17612 Q9NRD9
P17612 Q9NP97
P17612 P04626
P17612 P03372
P17612 P50549
P48145 P08754
P17612 Q92837
P17612 O00168
P17612 P06241
P17612 P36382
P17612 P10070
P17612 P48058
P17612 Q13002
P17612 P49840
P17612 P49841
P17612 P84243
P17612 Q9BY41
P17612 P05114
P17612 Q14103
P17612 P35367
P17612 O14558
P17612 P35568
P17612 P13612
P17612 Q12809
P27037 Q04771
Q92633 P08754
P17612 O60928
P17612 P48549
P17612 Q9NPC2
P17612 Q9H2S1
P17612 P24390
Q9GZQ4 P08754
Q9GZQ6 P08754
P17612 Q14847
P17612 P13796
P17612 Q05469
O00398 P08754
Q15391 P08754
Q9Y271 P08754
P55085 P63096
P11309 P27448
P17612 P32245
P17612 Q14896
P17612 P54296
P17612 Q9NXR1
P17612 P07196
P17612 P35240
P30559 P38405
P17612 P29474
P17612 Q86UR1
P17612 Q9Y233
P17612 P11309
P17612 Q86V86
P17612 Q9P1W9
P17612 Q13526
P17612 Q01970
P06493 Q8TAP9
O14843 Q03113
P47900 P38405
P17612 Q15054
P17612 Q96SB3
P17612 Q13131
P17612 P31323
P17612 P35236
P21462 O95837
P28482 Q14674
P32298 P30411
P28482 Q8IW41
P17612 P07949
P17612 O43665
P06493 O14757
P17612 P48436
P68400 Q13371
P19784 Q01892
P17612 P12931
P17612 P36956
P17612 P11831
P17612 Q07955
P17612 P16949
P17612 P17542
P17612 P21731
P17612 Q6PIY7
P17612 Q00059
P17612 P05549
P17612 P19429
P17612 Q8IWU9
P17612 P50552
P17252 O14986
P68400 P55010
P17612 P19544
P17612 Q9UQL6
P17612 P63104
P22694 Q92934
P22694 Q14896
P22694 Q6PIY7
P22612 Q92934
P22612 Q14896
P12931 P41235
P22612 P29474
P22612 Q6PIY7
P54619 P54646
P35626 P30411
P17252 P21399
P31749 Q99490
Q9Y243 Q99490
P31751 Q99490
P17252 P04083
P17252 P29972
Q13177 Q9BUB5
P68400 P45973
P00533 P09211
P17252 P52566
P17252 Q05682
P17252 P41180
Q9NYV4 P24928
Q13131 P17600
P17252 P22681
P17252 P06127
P17252 P55273
P17252 P23528
P17252 P28329
P17252 P30622
P17252 Q9BR76
P17252 Q92793
P12931 O15492
P28482 Q15648
P17252 P17812
P17252 Q99418
P53350 Q9H2D6
P17252 O60869
P17252 P00533
Q9Y243 P15056
P68400 Q9Y365
P68400 O75379
P17252 Q96KS0
P17252 Q01844
P17252 P15311
Q16665 Q96A26
Q969H4 Q9NS23
P45983 P22736
P62136 P51955
P17612 O14649
P17252 P13726
P17252 P17302
P17252 P19086
P17252 P48058
P17252 Q5JVS0
Q9Y243 Q04912
P31751 Q04912
O60346 P31751
P24941 Q99741
P17252 P05114
P17252 P05204
P22681 O94875
P53350 Q49MG5
P17252 P09651
P17252 P35367
P17252 Q9UJY1
P17252 P46940
P17252 P05107
P17252 P16144
P17252 O60928
P17252 Q12791
P68400 Q15672
P17252 Q07954
P51452 P27361
P17252 P08581
P17252 P24844
P28482 P61978
P27361 P61978
P17252 P14598
P49840 Q8NHW3
P17252 O95644
P17252 Q99801
P17252 P29474
P17252 Q96PH1
P17252 Q86UR1
P17252 Q8NFA2
P17252 Q96RI1
P50613 P24941
P50613 P03372
P17252 Q14432
P17252 Q15121
O95747 P55011
P17252 Q01970
P17252 Q13393
P17252 P08567
P17252 Q15139
P17252 Q13976
P17252 P49768
P17252 Q05209
Q9Y243 P98177
P31751 P98177
Q13555 O60266
P06493 P22314
O15530 Q02156
P17252 P29350
Q15303 Q92529
P50613 P24928
P68400 P60484
P49841 P36956
P17252 P60880
Q16654 P29803
Q6ZVD8 Q13043
P53350 P51587
P17252 P11831
P17252 Q13769
P06493 O60566
P17252 P19429
O43293 Q00987
P17252 Q13507
P17252 Q8TD43
P17252 Q9NQA5
O95382 Q99683
P11362 P56945
Q96L73 Q04206
P67775 P06730
P05771 P04083
P05771 Q06187
P05771 P21730
P05771 P28329
P51812 P84243
Q13627 Q05193
Q13131 O00418
P05771 Q99418
P05771 Q01844
P05771 P49840
P05771 Q5JVS0
P05771 Q9P2D0
P05771 Q12906
P49841 Q9UKT5
P53350 P25490
P05771 Q03721
P05771 Q14847
P31749 P10276
P50750 P24928
P50750 P84022
P05771 Q16236
P05771 P29474
P05771 Q96D31
P17612 Q00613
P05771 Q9UBS0
P05771 P16949
Q9HC97 P09471
P05771 P19429
P49841 O95863
P05771 P11388
P05771 P14679
Q09472 Q13950
Q96A26 P21796
P49674 O15055
Q05655 O95817
Q05655 P30411
Q05655 P21730
Q05655 P28329
Q05655 P52757
P43657 P09471
Q05655 P98082
Q05655 P51398
Q05655 P07108
P56524 Q13950
O00398 P09471
P53350 P35568
Q05655 O00429
Q05655 Q01543
Q05655 Q16658
Q05655 P11413
Q05655 P25098
Q05655 P49840
P30154 P67775
Q05655 P68431
Q05655 Q5JVS0
Q05655 P17096
P51582 P09471
P05771 P41180
Q05655 P61978
Q05655 P40189
Q05655 P35568
Q8N5S9 Q16566
Q05655 P05107
Q05655 P48048
Q05655 Q13887
Q05655 P53671
Q05655 P45983
Q05655 P15941
Q05655 Q14896
Q05655 Q15080
Q05655 P29474
Q05655 P10588
Q05655 P30086
Q05655 O14939
Q05655 O15162
Q05655 Q9NRY6
Q05655 Q15139
Q05655 Q9Y2R2
Q05655 P18433
Q05655 P23396
P31749 P19367
Q9Y243 P19367
P31751 P19367
Q05655 P31431
Q05655 P29353
Q05655 P17405
Q05655 P19429
Q05655 O15350
Q05655 Q13263
P53779 P31947
Q9GZQ4 P09471
Q05655 P31946
Q05655 P63104
Q02156 P15336
Q02156 Q92934
Q02156 P28329
Q02156 O60716
Q02156 P11362
Q02156 P17302
Q02156 P46940
Q02156 P43629
Q02156 P29474
Q02156 Q16625
Q02156 Q9BZL6
Q02156 P48751
Q02156 P40763
Q02156 Q86XR7
Q02156 Q8NER1
P31751 O43524
P31749 Q05195
Q9Y243 Q05195
P31751 Q05195
P31749 O60825
Q9Y243 O60825
P31751 O60825
P51812 P07101
P52333 Q96LC7
Q9UBY5 P08754
P17612 P15924
P05129 P04083
P46937 Q15561
P05129 Q7Z2E3
P05129 Q14155
P05129 P06127
O15530 Q96BR1
P16298 P10636
Q08209 P10636
P48454 P10636
P05129 P28329
P05129 Q99418
P05129 P48058
P05129 P25098
P05129 P49840
P05129 Q5JVS0
P05129 P07900
P05129 P29474
P05129 P49768
P05129 Q9UBS0
P05129 P19429
P05129 P11388
P24723 P04083
Q92542 P49810
P24723 P29474
P24723 Q15139
P24723 Q9BZL6
O60346 P31749
O60346 Q9Y243
Q6ZVD8 P31749
Q6ZVD8 Q9Y243
Q6ZVD8 P31751
P41743 P15311
P41743 P29474
Q04759 Q5JVS0
Q04759 Q00613
O15530 Q9Y243
P31749 P62136
P62136 Q9Y243
Q9Y243 P62136
P31751 P62136
P62136 P31751
P36873 P31749
P36873 Q9Y243
P36873 P31751
Q04759 P32942
Q04759 P26038
P05771 P04049
Q04759 P29474
Q04759 Q9Y4G8
Q04759 Q8IV61
Q05513 P35611
Q05513 P35612
Q05513 Q9Y243
P62140 Q9Y243
P62140 P31751
Q05513 O43315
Q05513 P55211
Q05513 P28329
P27361 P50616
Q15173 Q9Y243
Q15173 P31751
Q05513 Q5JVS0
Q05513 O14920
Q05513 P35568
Q05513 Q7KZI7
Q05513 P27448
P29275 P63096
Q05513 P35580
Q05513 P14598
P31751 Q96B36
Q05513 P29474
P78527 P31749
P78527 Q9Y243
P78527 P31751
P29275 P38405
P29275 P09471
Q05513 P49768
Q05513 Q04206
Q05513 P08047
P35548 Q96T58
P17252 Q9Y624
Q05513 Q15831
Q15139 P53367
Q15139 Q92934
P25100 P38405
P31749 Q9UQC2
P31749 Q99683
Q15139 Q13936
Q15139 P12830
P31749 Q53EL6
P31749 Q7L5N1
Q9Y243 Q7L5N1
P31751 Q7L5N1
Q9Y243 P35222
P31751 P35222
P31749 A8MYZ6
Q9Y243 Q12778
Q9Y243 A8MYZ6
P31751 Q12778
P31751 A8MYZ6
Q13547 P15172
Q15139 Q9Y5P4
Q15139 P35222
Q15139 Q14247
Q15139 Q96QB1
P13945 P38405
P31749 P09601
P31749 O43464
Q15139 Q8WUI4
P31749 P55072
Q9Y243 Q99683
P31751 Q99683
Q15139 Q9UBF8
Q15139 Q13563
Q15139 P19174
P31749 P07550
Q9Y243 P29474
P31751 P29474
P31749 Q7Z6J0
Q9Y243 Q7Z6J0
P31751 Q7Z6J0
P25101 P63096
Q15139 Q96A00
Q15139 Q9Y3E5
P31749 P09651
P31749 P41279
P31749 O15151
Q15139 Q13671
Q15139 O95863
Q15139 Q8WYL5
Q15139 O60602
P31749 P51617
P31749 Q92945
P31749 P04150
P31749 Q9Y3C5
Q9BZL6 Q8WYL5
P78527 O96017
P78527 Q96SD1
P78527 Q14653
P78527 P49917
Q9UJX6 O14640
P17612 P17655
P78527 Q96T60
P78527 P14859
Q9UHD2 P31749
P37288 P50148
O15552 P09471
P28482 P24928
Q683Z8 P30304
Q15077 P09471
P08908 P50148
Q13315 Q96T60
Q13315 Q9H3D4
Q96GD4 Q9H410
P06493 Q01196
Q12923 Q9BUL8
Q96GD4 Q8NG31
P37288 Q5JWF2
P46663 Q5JWF2
P78527 P15927
P78527 Q9NUW8
P78527 P04637
P78527 P22415
Q13976 P13569
O75582 P78371
P51812 P78371
Q15349 P78371
Q15418 P78371
O75676 P78371
O43614 P19086
Q13976 Q9Y613
Q13976 P78347
P32238 P38405
P32238 Q5JWF2
P27361 P47712
Q13976 P35367
Q13976 P04792
O60729 P04637
P48730 Q00987
P24941 Q9H3D4
Q8TDV5 P08754
P08603 P02741
P53779 Q12778
P53779 A8MYZ6
P53779 P98177
P53779 O43524
P45983 Q12778
P45983 A8MYZ6
P45983 P98177
P45983 O43524
P45984 Q12778
P45984 A8MYZ6
P45984 P98177
P45984 O43524
P28482 Q12778
P28482 A8MYZ6
P28482 P98177
P28482 O43524
Q13976 Q14847
P20309 P50148
P11309 Q12778
P11309 A8MYZ6
P11309 P98177
P11309 O43524
P08912 P63096
Q13976 Q03393
P48729 P55957
P48729 P37840
P28336 P08754
P08908 O95837
P68400 Q9Y6W5
O15194 Q15796
O60716 P19022
O60716 P22223
P08311 P01024
P49840 Q92908
P28336 P09471
Q9Y271 P30679
Q13976 P31645
O00744 Q9UP38
Q9Y271 P50148
Q5VWQ8 P01112
Q5VWQ8 P01116
P27361 Q9NYV6
Q13976 P11831
Q13976 P19429
Q9NS75 P50148
Q5VWQ8 P01111
Q15139 P22059
Q13976 P50552
Q13237 P04792
Q13237 Q03393
O60260 P42566
P51817 P98161
P49683 Q14344
P49683 O95837
P49683 P63096
P49683 P08754
P49683 P09471
P49683 P50148
P30559 O95837
Q99873 P62633
Q99873 Q92804
P32238 O95837
P68400 P05549
P21728 P19086
P06493 P52732
P21917 P19086
P21918 P08754
Q13627 Q12778
Q13627 A8MYZ6
Q13627 P98177
Q13627 O43524
Q9Y463 P20823
Q13523 P19419
Q13523 Q9Y2Y9
Q9GZQ4 Q03113
P54821 P11831
Q9Y6M0 O60216
P55085 P30679
Q96RI0 O95837
P27361 P24928
P49768 P46531
P28336 O95837
Q14980 Q6PEY2
P49768 Q9UM47
P49768 Q04721
P49768 Q99466
P50613 P04637
Q9NZ42 P49768
Q9NZ42 P34925
O60542 Q9GZZ7
O43586 P50570
P46937 Q15562
P46937 Q99594
P46937 P28347
P98172 P54760
P25105 O95837
P25105 P63096
P00533 Q13480
P27361 Q9BR01
P25105 P38405
P25105 Q5JWF2
O96014 O15146
Q15303 P62993
P25105 P19086
Q13635 P14635
Q6ISU1 P06239
Q6ISU1 P43403
Q15154 Q9BV73
Q06124 P01116
P60484 P35813
P60484 P42229
Q13258 P38405
Q13258 Q5JWF2
P34995 Q03113
P34995 O95837
P22681 Q15303
P31751 P49841
Q9Y243 O14746
P31751 O14746
P34995 P38405
P34995 P50148
P34995 Q5JWF2
P43116 P38405
P43116 P63092
P63000 P31749
Q9Y243 P63000
P31751 P63000
Q9Y243 P10276
P31751 P10276
P31749 Q15672
Q9Y243 Q15672
O14944 P21860
P43116 Q5JWF2
P43115 Q03113
Q9Y243 P55072
P31751 P55072
P31749 P98170
Q9Y243 P98170
P31751 P98170
P43115 P63096
P43115 P08754
P43115 P09471
Q9UBV4 Q9NPG1
P43115 P19086
P43115 P16520
P35408 P63096
P35408 P38405
P35408 Q5JWF2
P43088 O95837
Q9UBV4 O75581
P31749 Q86V81
P31749 O14757
P31749 P63104
P43088 P38405
P43088 P50148
Q969H0 P23769
P17612 P54646
P43088 Q5JWF2
P43119 P38405
P43119 P50148
P28482 Q9BUB5
P43119 Q5JWF2
P35354 P05112
P35354 P15172
Q03431 O75581
Q96A98 P49190
P01270 Q03431
P01270 P49190
Q14289 P29474
Q14289 Q05397
Q05397 O43707
Q8IUQ4 Q9Y6H5
Q05397 P27986
P07949 Q05397
P28482 P10242
P27361 P10242
P45984 P04637
Q96PU5 P84022
O60285 O14974
Q05397 Q9Y490
Q13177 P01236
Q13882 P31749
Q13882 Q9Y243
Q13882 P31751
Q13882 Q13017
Q13882 P56945
P06454 P55211
O75365 P05787
Q15257 P31749
Q15257 P31751
Q06124 P32927
Q06124 P35221
Q06124 P31260
Q06124 P35568
Q06124 Q99683
Q06124 O95297
Q06124 P01111
O15264 P16949
Q06124 Q05397
Q00535 Q14194
P06241 P84243
Q06124 P12931
Q13315 Q6UWZ7
P28482 P23443
Q05209 P56945
Q05209 Q14161
Q05209 P06213
Q92793 P52630
Q05209 O60674
Q05209 Q14289
Q05209 P29353
Q12933 Q13077
Q13077 Q12933
Q9H257 O95999
O14640 P25054
Q05209 P42768
Q12923 P06213
Q12923 P25963
P68400 Q9H257
Q12923 O00506
Q15678 P56945
P18031 P00519
P18031 P12814
P31749 P18031
P18031 Q9Y243
P18031 P11274
Q96PY6 P21796
O15111 Q9Y6Q9
P68400 P35579
P18031 P29320
P49841 P17676
P17612 Q9Y6Q9
P24941 Q15910
O14920 Q12778
O14920 A8MYZ6
O14920 P98177
O14920 O43524
P25116 Q03113
P55085 P08754
Q16539 O43255
O00254 P63096
P18031 O43561
Q96RI0 P19086
Q9UKB1 Q9UMX1
Q969H0 Q99466
Q13387 O14733
P18031 Q8TD08
P18031 P08581
O14842 Q03113
P17252 O60500
P05771 P49768
P49336 Q01094
O15552 Q14344
Q92914 Q15858
Q14192 P10275
P18031 P25963
Q5NUL3 Q5JWF2
Q92914 Q9NY46
Q9HAU4 O15198
Q92914 P35499
Q92914 Q9UQD0
P05230 P22455
Q92915 Q9UI33
Q92915 P35498
O15357 Q9ULV8
P18031 P09619
P18031 Q05655
Q8NBI6 P46531
P18031 Q05397
P18031 P08922
O95684 Q15691
P18031 P12931
P18031 O75886
Q8NFG4 Q9HB90
P18031 P51692
P21462 P63096
Q16825 P12931
Q9Y2R2 P22681
Q9Y2R2 P20963
Q9Y2R2 P06239
Q9Y2R2 P43403
P17706 P00533
P17706 Q02790
P17706 P06241
P17706 P17302
P17706 P08581
P17706 P29353
P17706 P42226
P06241 Q14643
P17706 O00401
P26045 P55072
P54829 Q16611
P54829 P06241
P54829 Q16539
P29350 P63261
P29350 Q14790
P29350 P21854
P29350 P32927
P29350 P00533
P06213 P29350
P29350 Q12809
P29350 P35968
P06241 Q14524
P29350 O94916
P29350 Q14289
P29350 P78314
P12931 P29350
P29350 P40763
P35236 P28482
P43378 P06213
Q9NPG1 P09341
Q9NPG1 P62873
P43378 P46459
P18433 Q14721
P23467 P10912
P23467 P06213
O60755 P63096
P23467 P28482
P23467 P27361
P23467 P08581
P23769 P17947
P08575 P06241
P08575 O60674
P45983 Q14653
P08575 P06239
P08575 Q86WV1
P23469 P28482
P10586 P31749
P06241 P10586
P10586 P06239
P10586 P19174
P10586 P07949
P62873 P42336
P14921 Q99684
Q99684 P14921
P28482 Q9UKX7
Q92847 P38405
Q03113 O15085
P07949 Q16539
P36888 P29353
P23470 O60674
P08754 O95379
P16520 P19174
P59768 P42336
P30968 P38405
P63215 P42336
P63215 P19174
P63211 P42336
Q96T91 P16473
P06744 Q9UKV5
Q8TDV5 P63096
P21675 P04637
Q9HC97 Q14344
P04628 Q9UP38
Q969H0 Q16204
P25098 P30411
P04628 Q9NPG1
P25098 P18545
P25098 Q99835
Q9HD43 P06213
P04628 O60353
P25098 P37840
P43250 P30411
P04628 Q9H461
O95433 P30793
Q16665 P01588
Q12913 P00533
Q12913 P17948
Q12913 P06213
P30550 P63096
Q12913 P35968
Q12913 O43561
Q12913 P28482
Q676U5 P53675
Q12913 P27361
Q12913 P08581
Q12913 P27986
Q12913 P19174
Q12913 P07949
Q15262 Q9ULT6
P49840 Q07820
P49840 P23246
Q15256 P49023
Q15256 P40763
P49841 P30279
P26022 P08603
P49023 Q13418
Q9ULZ3 Q07812
P49841 P49770
P49841 Q9NR50
P49841 Q13144
P10082 Q15761
P04628 O75197
P49841 Q8NHW3
Q92769 P33076
P56524 Q02078
P56524 Q14814
P41968 P84996
Q15276 P20339
Q15276 Q9UJ41
Q9UJ41 P20339
P63000 Q9UQB8
Q86VS8 P21757
P63000 P45983
P63000 P45984
P63000 Q13464
P17481 P40424
P17481 P40426
P01112 P10398
P63000 P35125
P63244 Q13308
Q9NS91 P12004
O60671 Q92547
O60216 P04114
O60216 Q01196
P01112 P42338
P43378 P10912
Q92878 P38398
Q92878 P49959
P35367 P63096
P07900 Q8NFG4
P07900 P04150
P08238 Q9HC29
P28221 P63096
P28482 Q13362
Q7L7X3 Q13043
Q9UL54 Q13043
Q9H2K8 Q13043
P08069 O00443
P08069 P27986
P08069 Q92569
P53779 P35222
P45983 P35222
P04049 Q99683
O14920 Q99704
P17612 Q13185
P17252 P35612
P04049 Q13043
Q05655 Q9UQ80
P05129 P43629
Q12967 Q13671
Q12967 Q92963
Q9H2T7 P15923
Q96S59 Q9Y463
P52306 P60953
P52306 P01116
P52306 P63000
P52306 P15153
P52306 P62834
P52306 P61224
P52306 P61586
P52306 P62745
P52306 P08134
Q92565 P01112
Q92565 P01116
Q92565 P01111
Q8TEU7 P01111
O14920 Q04206
Q13308 P35222
P10826 P48443
P48443 P10826
P13631 P48443
P48443 P13631
Q8N9B8 P01112
Q8N9B8 P01116
Q0VAM2 P01116
P98082 O75581
Q0VAM2 P01111
Q8N431 P01112
Q8N431 P01116
Q8N431 P01111
Q99576 O43524
Q96RI0 Q03113
Q9NS23 Q13043
Q8WWW0 P01116
Q6ZTQ3 Q13188
P06400 P39687
Q6UW88 Q15303
Q8TEU7 P01112
P06400 P15172
P06400 Q15643
Q99708 Q96T58
Q96T37 P18583
P31431 O14640
Q06330 P52657
Q06330 Q14469
Q06330 Q8IZL2
Q06330 Q96JK9
Q06330 P23759
P62877 P19838
P62877 Q00653
P53805 Q08209
P27361 Q05682
Q16629 Q9UBU9
Q04206 Q99966
Q16829 P28482
P11362 P00338
Q12974 P24941
Q04206 P18146
Q04206 P56524
Q04206 P05412
P29350 P10721
Q04206 P08047
P78509 P98155
P00797 P01019
P01019 P00797
P00797 O75787
P46695 Q13362
P68400 P18846
P07949 P31749
P07949 Q9Y243
P07949 P31751
P07949 P28482
P07949 P27361
P06493 P06400
P11802 P28749
Q13615 P42345
P06493 P29692
P39905 P56159
P49840 P13807
Q9H4B4 P15336
P24941 P03372
O14920 Q92934
O60684 P46531
Q9Y644 P46531
P48729 P55316
P06239 P03372
Q13153 Q13352
Q13882 P51692
P06493 P30307
Q13418 O14974
P28482 P03372
P27361 P03372
Q15256 Q16539
Q09472 Q02078
O14920 P31946
Q14164 O43524
P49758 P05106
Q15382 Q13393
Q92831 P46531
P61586 Q14192
P61586 P07737
Q15669 P43403
P17081 Q9UPT5
Q9HCE7 Q5VWQ8
Q969F8 O95837
P34130 P04629
Q13671 P00533
Q13671 P01112
Q13671 P01116
Q06587 Q13642
P78347 P54821
Q13546 Q5VWQ8
Q13546 P25445
Q13546 Q13233
Q9UQL6 Q06413
O43353 Q13568
P27361 Q9UJY1
P53350 Q96BK5
Q05655 P04637
O14744 P31269
Q9Y572 P00367
Q9Y572 P06737
P31751 O43464
P24941 P17676
P68400 P05114
Q9Y448 Q8N4N8
Q99578 Q01851
P15918 P42345
P55895 P42345
Q13129 Q13671
P01116 P42336
Q13129 Q92963
Q92730 P45983
Q6ZNA4 Q96CW1
Q6ZNA4 P12757
Q9GZU7 Q15796
Q9Y3C5 Q96J02
Q9NTX7 O15169
Q9NTX7 Q9Y2T1
P49336 P84022
Q9NTX7 Q9H2K2
Q9NTX7 O95271
P04150 P42229
Q68DV7 Q14332
P78317 P23511
P28482 Q15797
P61457 P35680
Q13115 P45984
P17252 P19174
P78317 P25208
P78317 Q13952
O76064 P0C0S8
O76064 P16104
P67870 P55957
Q9Y6N7 P15336
Q9HCK4 P15336
Q96MS0 P15336
Q9Y6N7 P30281
Q9HCK4 P30281
Q96MS0 P30281
Q9Y6N7 P30305
Q9HCK4 P30305
Q96MS0 P30305
Q13043 Q9NRM7
Q9Y6N7 P30307
Q9HCK4 P30307
Q96MS0 P30307
P43405 P29353
P49841 Q9Y6H5
Q13464 P35611
Q13464 Q8N264
P17612 O14813
Q01664 Q12857
P49841 Q04206
Q13464 Q9NRY4
P24941 Q02535
Q99956 Q16539
Q9H2X6 P26367
Q13464 P15311
Q13464 Q9Y613
Q13464 Q9UPT6
Q13464 P45983
Q13464 Q6WCQ1
P29350 P14784
Q13464 O14950
Q13464 P24844
Q13464 Q15746
Q13464 P07737
Q13464 O14974
Q13464 O60237
Q13464 P60484
P06239 Q13444
Q13464 P48436
O75116 Q15306
O75116 Q99962
P06239 Q9H4E7
Q01973 P12931
Q01974 P21333
Q01974 P45983
P68400 P52907
P29323 P10301
P28482 P37231
P54646 Q9BZL4
Q8TDC3 P30307
P68400 P18887
O75444 P14921
P11309 P46527
P53350 Q9H0H5
P15927 Q8WXE1
Q8IXW5 P24928
Q2M2I8 P49757
Q16566 Q9UQL6
Q9UQM7 Q05469
P06239 O43561
P27361 P06239
Q16539 P04150
P06239 P15941
P11802 P38398
Q68CZ1 Q04206
P28482 P09874
P27361 P09874
Q96KN7 Q92834
Q92834 P61006
P27635 P05412
P27635 P07947
P62913 O15350
P04843 P35372
Q15418 P30304
Q15418 P30305
P28482 Q13485
P27361 Q13485
Q15418 Q96RK0
Q15418 Q8TB45
Q13464 O14649
P31749 P24941
Q15418 P23588
Q15418 P03372
Q15418 P50549
Q15418 P21333
Q13315 Q09472
P00519 O60260
O15111 Q9NQC7
P68400 Q13422
P28482 Q9NQX3
P27361 Q9NQX3
P17612 Q14738
P49841 Q14194
Q8NES3 Q9NYJ7
Q8NES3 P78504
Q15418 P84243
Q15418 P35568
Q15418 Q9UBP6
Q05655 Q09472
Q15418 O75030
Q15418 Q05195
Q15418 Q92570
P31947 Q9GZV5
P61981 Q9GZV5
P31946 Q9GZV5
Q04917 Q9GZV5
P63104 Q9GZV5
P62258 Q9GZV5
P27348 Q9GZV5
P42684 P17676
Q15418 P62753
Q86XK2 Q9NZJ0
P49841 Q04721
P24941 P04637
P28482 Q96RK0
P27361 Q96RK0
P14778 P53779
P28482 Q9HBH9
P53350 P54274
Q96K30 Q06330
Q15418 P19634
Q15418 Q15831
P51452 P04626
Q9NPH3 Q9H0E2
Q9Y243 Q9UKV8
Q9NYF0 O14641
P67775 P23443
P62714 P37840
P30153 P67775
Q15418 P50552
Q15418 Q8IX03
Q15418 P67809
Q15349 Q92934
Q15349 P25963
P51812 P18848
P51812 Q96RK0
P51812 P16220
P51812 P19525
P49137 P53667
Q9UBE8 P40763
Q13177 Q02750
P51812 P03372
P51812 P49840
P41240 P07948
Q9HBW0 Q14344
Q8IVH8 Q04759
P49767 O60462
Q6ZMJ4 P07333
P51812 P33778
P24941 Q8WXE1
P51812 P05114
P51812 P05204
P19883 P08476
O15530 Q02750
P51812 O14649
P51812 Q14934
P54646 O00763
P51812 O60825
P68400 P30260
Q5VWQ8 P27986
P00519 Q92918
P51812 Q8IX03
P23771 P49715
P30519 P69905
P00738 P68871
P48730 P04637
P51812 P67809
Q9UBY5 Q14344
Q9UBY5 O95837
Q13131 Q6UUV9
O75582 P19419
O75582 P0C0S8
Q93097 Q9NPG1
P41743 P49757
O75582 P84243
P28482 Q08499
Q02156 P21802
O75582 P47712
P00533 P15311
O75582 P40763
O75582 P07101
P23443 P27708
Q9NPG1 O14640
Q00987 Q9NXV6
P23443 P23588
P23443 P03372
P23443 P04792
P43657 P08754
Q96GD4 Q9UKV0
Q13489 Q13490
P49840 Q96RR4
P49841 Q96RR4
P22612 Q96RR4
P22694 Q96RR4
P23443 P35568
P23443 Q05195
P23443 Q53EL6
Q93097 O75197
P06493 P15172
Q15722 O95837
P23443 O60825
P23443 Q6R327
P09544 O75197
P23443 Q9H3D4
Q9UBS0 Q05195
Q9UBS0 Q53EL6
O75582 Q92934
O75676 Q92934
O96013 P18084
O75582 P30304
P51812 P30304
Q15349 P30304
O75676 P30304
O75582 P30305
P51812 P30305
Q15349 P30305
O75676 P30305
O75582 Q96RK0
Q15349 Q96RK0
O75676 Q96RK0
Q15349 P16220
O75582 Q8TB45
P51812 Q8TB45
Q15349 Q8TB45
O75676 Q8TB45
O75582 O00418
P51812 O00418
Q15349 O00418
O75676 O00418
P68400 P18858
Q13627 P04637
O75582 P23588
P51812 P23588
Q15349 P23588
O75676 P23588
O75582 P50549
P51812 P50549
Q15349 P50549
O75676 P50549
O75582 P21333
P51812 P21333
Q15349 P21333
O75676 P21333
O75582 P01100
P51812 P01100
Q15349 P01100
O75582 P49841
P51812 P49841
Q15349 P49841
Q15349 P84243
O75676 P84243
Q8IYT8 Q9Y478
P45984 P15336
O75582 P35568
P51812 P35568
Q15349 P35568
O75676 P35568
O75582 Q9UBP6
P51812 Q9UBP6
Q15349 Q9UBP6
O75676 Q9UBP6
O75582 O75030
P51812 O75030
Q15349 O75030
O75676 O75030
P49841 Q14232
O75582 Q05195
P51812 Q05195
Q15349 Q05195
O75676 Q05195
O75582 Q92570
P51812 Q92570
Q15349 Q92570
O75676 Q92570
O75582 P51812
P51812 O75582
O75582 Q15349
Q15349 O75582
O75582 Q15418
O75582 O75676
O75676 O75582
P51812 Q15349
Q15349 P51812
P51812 Q15418
O75676 P51812
P51812 O75676
Q15349 Q15418
O75676 Q15349
O75676 Q15418
O75582 P62753
P51812 P62753
Q15349 P62753
O75676 P62753
P24941 P54198
P09958 P46531
O75582 Q8N122
Q15349 Q8N122
O75676 Q8N122
O75582 P19634
P51812 P19634
Q15349 P19634
O75676 P19634
O75582 Q15831
P51812 Q15831
Q15349 Q15831
O75676 Q15831
O75582 P49815
Q15349 P49815
O75676 P49815
O75582 P50552
P51812 P50552
Q15349 P50552
O75676 P50552
O75582 Q8IX03
Q15349 Q8IX03
O75676 Q8IX03
P16591 P10275
O75582 P67809
Q15349 P67809
O75676 P67809
Q4VCS5 P46937
Q13535 Q01831
P11802 Q06413
P11309 P38936
Q9HB90 Q8N122
P06239 P06127
Q9NQL2 Q8N122
Q2MKA7 Q9ULT6
Q6UXX9 P31431
P21802 P62993
Q9UM73 P62993
P54753 P62993
P08581 P62993
P35590 P62993
P30530 P62993
P08069 P62993
P22607 P62993
P36888 P62993
P29317 P62993
P29322 P62993
P22455 P62993
P11362 P62993
P54760 P62993
Q12866 P62993
Q15375 P62993
P54756 P62993
Q8IWU2 P62993
P06213 P62993
Q9UF33 P62993
Q04912 P62993
Q01974 P62993
P14616 P62993
P29376 P62993
P16234 P62993
P07333 P62993
Q16832 P62993
Q08345 P62993
P29320 P62993
P54764 P62993
P09619 P62993
O15146 P62993
Q01973 P62993
Q16288 P62993
Q02763 P62993
P08922 P62993
Q13308 P62993
Q06418 P62993
P07949 P62993
Q16620 P62993
Q6ZMQ8 P62993
P54762 P62993
P29323 P62993
P21860 P62993
P21709 P62993
P35916 P62993
P34925 P62993
P35968 P62993
P17948 P62993
P21802 P16144
Q9UM73 P16144
P54753 P16144
P08581 P16144
P35590 P16144
P30530 P16144
P08069 P16144
P22607 P16144
P36888 P16144
P29317 P16144
P29322 P16144
P00533 P16144
P22455 P16144
P11362 P16144
P54760 P16144
Q12866 P16144
Q15375 P16144
P54756 P16144
Q8IWU2 P16144
P06213 P16144
P04626 P16144
P10721 P16144
Q9UF33 P16144
Q04912 P16144
Q01974 P16144
P14616 P16144
P29376 P16144
P16234 P16144
P07333 P16144
Q16832 P16144
Q08345 P16144
P29320 P16144
P54764 P16144
P09619 P16144
O15146 P16144
Q01973 P16144
Q16288 P16144
Q02763 P16144
P08922 P16144
Q13308 P16144
Q06418 P16144
P07949 P16144
Q16620 P16144
P04629 P16144
Q6ZMQ8 P16144
P54762 P16144
P29323 P16144
Q15303 P16144
P21860 P16144
P21709 P16144
P35916 P16144
P34925 P16144
P35968 P16144
P17948 P16144
P21802 Q05397
Q9UM73 Q05397
P54753 Q05397
P08581 Q05397
P35590 Q05397
P30530 Q05397
P08069 Q05397
P22607 Q05397
P36888 Q05397
P29317 Q05397
P29322 Q05397
P00533 Q05397
P22455 Q05397
P11362 Q05397
P54760 Q05397
Q12866 Q05397
Q15375 Q05397
P54756 Q05397
Q8IWU2 Q05397
P06213 Q05397
P04626 Q05397
P10721 Q05397
Q9UF33 Q05397
Q04912 Q05397
Q01974 Q05397
P14616 Q05397
P29376 Q05397
P16234 Q05397
P07333 Q05397
Q16832 Q05397
Q08345 Q05397
P29320 Q05397
P54764 Q05397
P09619 Q05397
O15146 Q05397
Q01973 Q05397
Q16288 Q05397
Q02763 Q05397
P08922 Q05397
Q13308 Q05397
Q06418 Q05397
Q16620 Q05397
P04629 Q05397
Q6ZMQ8 Q05397
P54762 Q05397
P29323 Q05397
Q15303 Q05397
P21860 Q05397
P21709 Q05397
P35916 Q05397
P34925 Q05397
P35968 Q05397
P17948 Q05397
Q9NQC3 Q96FE5
P62873 Q9NQ66
Q01196 Q03014
P31749 P15056
P31751 P15056
P31749 P38398
Q9Y243 P38398
P31751 P38398
P31749 P49760
Q9Y243 P49760
P31751 P49760
Q01196 P01106
Q13950 Q92793
Q8IWQ3 Q13131
P42771 P24941
Q13950 P46531
P49841 P10070
P40189 P29353
O00505 P46531
Q92585 P04637
P17252 P38936
Q9BZL6 Q9UBF8
Q13315 Q8NHY2
Q13761 P46531
P24941 Q5TZA2
P11802 Q02078
P28482 P46527
P27361 P46527
Q9Y3V2 Q16665
P19793 P35222
P24941 Q01167
Q92585 Q09472
Q15154 P41208
P17252 P49841
P28482 Q15831
P27361 Q15831
Q02750 P49841
O43318 Q8WUI4
P45983 P04150
O96013 P62826
P17252 Q9UBS0
P34925 Q9H461
Q02750 P35568
P21453 P63096
P21453 P08754
P21453 P09471
P21453 P19086
P12931 P51812
P11362 Q14247
P46734 Q9Y463
O95136 Q03113
O95136 Q14344
O95136 O95837
O95136 P63096
P35125 P62330
O95136 P08754
O95136 P09471
O95136 P50148
O95136 P19086
Q13464 P61587
Q99500 O95837
Q99500 P63096
Q12972 Q15910
Q99500 P08754
Q99500 P38405
Q99500 P09471
Q99500 P50148
Q99500 Q5JWF2
P09544 O75581
Q99500 P19086
Q9H228 P63096
Q9H228 P08754
Q16512 P04049
P17252 O14939
Q5JTC6 P35222
Q96GD4 P04637
P10721 Q14451
P49591 P01106
Q9UPW6 Q9H3D4
Q9H4B6 Q13188
Q13043 Q9H4B6
Q9H4B6 Q13043
P06493 P12272
Q02779 P15923
P48729 O43524
Q13418 O14950
P03956 P02458
P24723 P49841
Q15139 P48426
Q96AP0 O14746
Q9HBW0 P63096
P17252 P47712
P31947 O95863
Q9NRW4 P03372
P31431 O14641
P31431 Q92997
Q9HCN8 O75096
Q9NX18 P21912
Q13177 P05412
Q14242 P16581
Q14242 P16109
Q14563 O14786
Q14563 O75051
Q99985 O60462
Q13535 Q03164
O00743 O43318
Q13275 O60462
Q92854 O43157
O75326 O60486
P12830 P35221
Q9P0U3 Q16665
Q8IYM1 Q14141
Q16181 Q02224
Q9UHD8 Q6ZSZ5
O15194 Q15797
Q09472 Q6DJT9
Q09472 Q9UPG8
P50750 O00267
Q13546 Q8N5C8
Q9NQC7 Q12933
Q9NQC7 Q9Y4K3
P23515 Q96FE5
P68400 Q92688
P01009 Q07954
P01008 Q07954
P31751 Q92934
Q92793 P15172
O75365 P15311
Q00535 P62136
P49841 Q9UI10
Q9NYY3 P37840
Q9NYY3 Q16143
Q01105 P67775
Q15637 Q01844
P23246 P11387
Q9P2Y5 Q8NEB9
O00141 P46527
O00141 Q969H0
P28482 Q14247
P43246 P54132
Q13153 P52565
P53350 P37840
O00141 A8MYZ6
O00141 P98177
O00141 P08151
O00141 P42858
O00141 Q99759
Q13627 P49418
P29350 P43405
Q9BXY4 P31431
O00141 Q92597
O00141 Q9UN36
P23467 P35968
O00141 Q96PU5
O00141 P04150
O00141 Q99835
Q9HBY8 O43524
Q9HBY8 Q12778
Q9HBY8 A8MYZ6
Q9HBY8 P98177
P53350 Q71F23
Q96BR1 Q13045
P28482 P49418
Q96BR1 O43524
Q96BR1 Q12778
Q96BR1 A8MYZ6
Q96BR1 P98177
Q96BR1 P49840
Q96BR1 P49841
P39905 O00451
P27361 P23443
P17612 Q00536
Q01105 P62714
O14492 P06213
Q9P0V3 P02786
Q00535 Q96RR4
Q4KMG0 Q12982
P68400 Q2V2M9
Q8N9B8 P01111
P42345 P35568
P35813 Q16539
P15927 P49959
Q9Y371 P22681
P42574 Q92934
Q9NS75 P08754
Q00526 P05412
P48729 Q8TB45
Q96B97 P22681
Q8NES3 P46531
Q7Z6J0 Q16584
P56704 O75084
P56704 Q14332
P56704 Q9ULW2
P56704 Q9ULV1
P56704 Q13467
P56704 O00144
P56704 Q9NPG1
P56704 Q9H461
P56704 Q9UP38
Q5S007 Q14155
Q07817 P55211
Q96JC9 P55199
P02671 P20702
P51582 P30679
P31751 Q13188
Q9Y243 Q13188
O60674 P05107
Q9Y2T1 P49841
P48729 P49841
O14640 P49841
Q13555 P00533
P06493 Q9H8V3
Q00535 P42858
Q8TEK3 P01106
P35222 P15172
Q9Y4D1 P61586
Q9NPG1 P61586
Q16539 Q15672
P27361 Q9NRA0
P45983 Q15672
P06493 Q92574
P24941 P29374
P17252 Q06124
P50052 P50148
Q5H9F3 Q8WUI4
P49792 P46527
P40818 Q9H4P4
Q9UIF7 Q92547
P49792 Q8TD16
Q7Z6J0 P15153
P62136 Q13422
Q92529 P62993
P67870 Q13422
P19525 Q15172
Q15465 P00450
Q9UQ13 O14807
Q9UQ13 P62136
P25098 P41143
O14965 O95983
P06493 P23443
P06493 P08047
Q92794 P04637
P28482 P17302
Q8IUQ4 P46531
Q8IUQ4 Q9UM47
Q8IUQ4 Q04721
Q8IUQ4 Q99466
Q8IUQ4 P49757
O43255 Q9Y6H5
P57059 Q6UUV9
P57059 Q53ET0
P57059 Q6UUV7
P68400 P56270
P60228 P33993
Q9UQM7 Q15121
P68400 P48426
Q16539 Q9H1K0
P45983 Q96EB6
Q96KB5 Q06830
Q9H0K1 Q15078
P06493 Q9NXR1
O75925 Q13642
P36873 Q13422
Q9Y6X0 Q01105
Q9H0K1 Q9BV73
Q9H0K1 Q53ET0
P32239 P38405
P42684 P46108
Q9NXV6 P04637
P49841 Q9Y5Q3
P28221 O95837
P43115 Q9UBI6
Q9Y6N7 P30279
Q9HCK4 P30279
Q96MS0 P30279
Q9H0K1 P35568
Q9Y2K2 Q53ET0
P15498 P62993
P68400 P35659
Q15848 Q96A54
P28482 P84243
P06493 Q2NKX8
P52333 O14939
Q15788 P42229
P68400 P41236
P49789 P35222
Q96EB6 Q09472
Q96EB6 A8MYZ6
P28482 Q05682
Q96EB6 P46531
Q96EB6 Q9UBK2
Q96EB6 P23025
Q8IXJ6 Q92831
P07550 O95837
P17693 P26715
P28482 P19525
P17612 Q04206
Q8IXJ6 P15172
Q9NTG7 P48735
Q8N6T7 P01375
Q9NRC8 P04637
Q9Y243 P46527
P31751 P46527
Q15475 P15311
P12757 Q15797
P12757 Q99717
P12755 Q09472
P12755 Q15797
Q9Y243 P51617
P31751 P51617
Q9Y243 O60285
P31751 O60285
P12755 Q99717
P84550 P52954
P63208 Q13616
Q13309 P38936
Q13309 P46527
Q9UKB1 P63208
Q13309 Q5VWQ8
Q13309 P01106
Q13309 Q13485
P31751 Q09472
Q6PML9 P49757
O75093 P35052
O75093 Q9Y6N7
O75093 Q9HCK4
O75093 Q96MS0
O94813 P35052
O94813 Q8WZ75
Q9H2G2 Q99683
Q8IY92 Q92889
P28482 P78536
P27361 P78536
Q15797 Q13950
P28482 P29590
P31749 P08670
P84022 P55317
P84022 Q9BZS1
P84022 P43699
P84022 Q9UM47
P84022 Q04721
P84022 Q99466
P84022 P26367
P84022 Q06710
P84022 Q13950
P53779 O43521
P45984 O43521
P50148 Q9P212
O43541 P49116
O43541 Q13485
P68400 Q9NYV6
O43293 O14950
O75688 P50750
O15105 Q8N5C8
O15198 Q13485
P51531 Q92922
P51531 Q8TAQ2
P51532 Q92922
P51532 Q8TAQ2
P51532 P37275
Q9H4L7 Q13547
Q12824 P51532
Q13535 Q8WXE1
Q16539 P49841
Q8TEV9 O75385
Q99835 P32121
Q99835 P09341
Q99835 P06241
Q99835 P63096
Q99835 P04899
Q99835 P08754
Q99835 P11488
Q99835 P19087
Q99835 P62873
Q99835 P62879
Q99835 P16520
Q99835 Q9UBI6
P28482 P49795
Q99835 P59768
Q99835 P63215
Q99835 P63211
Q99835 P12931
Q99835 Q9NRP7
Q99835 Q9UMX1
Q99835 Q13009
Q9HCE7 P36894
Q9HCE7 Q13873
P0DP24 P48454
P24941 Q14207
Q92793 Q06413
Q9HCE7 Q13950
Q9HCE7 Q15797
Q9HCE7 Q13485
Q9HCE7 Q99717
Q9HCE7 O43541
Q9HCE7 O15198
Q9HCE7 P37173
Q9HAU4 P36894
Q9HAU4 Q13873
P53779 P61978
P45983 P61978
P45984 P61978
Q9HAU4 Q99717
Q9HAU4 P37173
Q9HCE7 P12757
Q9HAU4 Q13485
Q9HAU4 O43541
P24941 Q01196
Q08881 Q96LC7
O15530 Q9BXL7
P06493 Q13415
P06493 P49459
Q7KZF4 Q99685
Q15831 P04637
P28482 Q9NYA1
P27361 Q9NYA1
P28482 Q09472
Q13424 P29475
P51948 P03372
Q9Y5X1 Q05193
Q9Y5X1 P50570
O15524 P51617
Q92993 P46531
O15524 P52333
O14543 P40189
O14543 P35568
O14543 P52333
O14544 P10721
P27361 Q09472
Q9NPG1 Q03113
Q9BX66 P22681
P46777 O15350
Q07890 P01112
Q07890 P01116
P06493 O00562
P68400 Q15185
P06493 Q53EZ4
Q9H6I2 P35222
P41225 P35222
Q06945 P35222
P06239 P16885
P35712 P35222
Q14980 Q9BQE3
O43561 O00459
P53778 P15336
P08047 O43186
Q86UP2 P33176
P08047 Q9UKX5
Q09472 P52292
P28482 P19634
Q02086 P10914
Q02447 Q9UKX5
O15264 P05787
Q02446 O43186
O60271 Q15759
P17947 Q02556
O00303 P46531
O60674 Q99683
Q16539 P49918
P17947 P17542
O43791 Q9Y6Q9
O43609 Q07889
O43597 Q13191
Q9C004 P04049
Q9C004 Q15569
Q6ZRS2 P10275
P12931 P31749
P12931 Q9Y243
P12931 P31751
P12931 P04083
P12931 P07355
Q8IZL9 P24941
P28482 P11362
P27361 P11362
P12931 P63010
P12931 Q9NRY4
P12931 P52565
P12931 Q9NR80
P12931 P30411
P49674 P35222
P12931 P51813
P12931 Q14790
P12931 P51636
P12931 P19022
P12931 P33151
P12931 P46527
P12931 P13688
P12931 P23528
P12931 P52757
P12931 P36544
P12931 Q00610
P12931 P35222
P68400 P07910
P12931 P11511
Q16539 Q14814
P12931 Q14118
P12931 Q9UN19
P12931 P23743
Q15915 P10071
P68400 P37840
P12931 P50402
P12931 P06733
P12931 P29317
P12931 P03372
P12931 P15311
P68400 P42768
P12931 Q9UKT4
P12931 P35916
P12931 Q13480
P12931 P17302
P12931 P48167
P12931 Q13322
P12931 P62993
P45983 Q13043
P12931 P06396
P12931 Q9Y3Q4
P19784 Q712K3
P28482 P05412
P27361 P05412
P12931 P08069
P12931 O14920
P12931 O15357
P12931 P20701
P12931 P05107
P12931 P05106
P12931 P14923
P12931 P22001
P12931 Q14721
P12931 P48048
P12931 P10721
P12931 P01116
P12931 Q9NRM7
P12931 O95835
P12931 Q07954
P12931 O95297
P12931 P15941
P12931 Q15746
O60716 P33151
P12931 P25963
P12931 P35228
P12931 Q86UR1
Q16539 Q6STE5
P12931 Q13177
P12931 O15530
P12931 O60331
P12931 O15162
P12931 P41743
Q92569 P42336
P12931 Q15139
P12931 P60484
P12931 P63000
P12931 Q13905
Q16539 P04637
P12931 Q7L0Q8
P12931 P10301
P12931 Q99961
P12931 O43597
P12931 Q13813
P12931 Q9UGK3
P12931 P42224
P12931 P42229
P12931 P51692
P12931 O14746
P12931 P01135
P12931 Q13009
P12931 Q68CZ2
P12931 P42681
P12931 P16662
P12931 Q9UKW4
P12931 P09327
P12931 Q92558
P12931 Q9NZC7
P06493 Q8WWK9
Q13363 P38398
P36956 Q7KZF4
P28482 P49841
Q12772 Q7KZF4
P11831 P05231
Q9BZ95 Q14653
Q9BZ95 P01106
P11831 P35354
O43295 Q92558
Q96SB4 Q9Y5S9
Q96SB4 Q07955
P78362 Q9UKV3
Q01130 Q00987
P84103 Q9UBU9
O75177 Q92793
P49336 Q15797
Q86XK2 P41182
P28482 Q13541
P27361 P08047
P45984 P16104
Q8WYL5 P23528
Q8WYL5 Q9BR76
Q76I76 P23528
Q8TE77 P23528
P30872 Q03113
P30872 P63096
P30874 O95837
P30874 P63096
P32745 P63096
P32745 P08754
P31391 Q03113
P31391 P63096
P31391 P08754
P35346 P63096
P35346 P08754
P35346 P09471
Q9Y2E6 Q9UHD2
Q00535 P04637
P45983 Q06481
P45983 P05067
P27361 Q15788
P42224 P14316
P42224 Q04206
P40763 Q9NZQ7
P11802 P84022
P40763 P15692
Q14765 O43504
P42229 Q9Y6K1
P42229 Q9BZS1
Q14344 O15085
P78504 Q9UM47
P42226 P42224
Q15468 Q13526
O94804 P26038
Q15831 Q8TDC3
Q15831 Q8IWQ3
Q15831 Q9P0L2
Q15831 P27448
Q15831 Q96L34
Q15831 Q14680
Q15831 O60285
Q15831 Q9H093
Q15831 Q13153
Q15831 P54646
Q15831 P60484
P68400 P08047
Q15831 P57059
Q15831 Q9H0K1
Q15831 Q9Y2K2
Q15831 Q9NRH2
Q15831 Q7RTN6
Q9UEE5 P04637
Q9Y6E0 Q9Y2H1
Q9Y6E0 Q15208
Q9P289 P15311
Q13188 Q7L9L4
Q13188 Q9H8S9
Q13043 Q7L9L4
Q13043 Q9H8S9
Q15208 P46937
P00519 Q13188
P49354 P01116
Q96J02 P08151
Q13188 P51955
Q13043 Q12778
Q13043 P98177
Q13043 A8MYZ6
P63096 O14939
Q13043 P33778
Q13043 O95835
Q13043 P19429
P16949 Q8NG68
Q9UNE7 Q15797
Q9UNE7 Q99717
P45984 P84243
P45984 P35568
Q8WUJ0 Q969H0
Q9UMX1 Q8NEA6
Q16539 P13726
P30304 P27361
P06493 P04637
O15111 P49815
P49841 P50219
P45984 P50616
P43405 Q8WV28
P43405 Q06187
P43405 P14317
P43405 Q13422
P43405 Q13261
P43405 P06239
P43405 Q92918
P43405 P10636
P43405 P17252
Q16539 Q15717
P43405 P02730
P43405 P37840
O96017 P10636
P54792 P17252
P43405 P68366
Q15750 P45983
Q15750 P45984
Q15750 P53778
Q15750 O15264
Q15750 Q15759
Q15750 Q01974
Q9NYJ8 P53779
Q9NYJ8 P45983
Q9NYJ8 P45984
P24941 Q08999
P68400 P35221
Q9NYJ8 P53778
Q9NYJ8 O15264
Q9NYJ8 Q16539
Q9NYJ8 Q15759
Q8N5C8 P53779
Q8N5C8 P45983
Q8N5C8 P45984
Q8N5C8 P53778
Q8N5C8 O15264
Q8N5C8 Q16539
Q8N5C8 Q15759
P06493 P02545
Q15154 P51955
P25103 O95837
P25103 P63096
P25103 P08754
P25103 P38405
P25103 P09471
P25103 P50148
Q99986 O75531
P25103 Q5JWF2
P25103 P19086
P21452 O95837
P21452 P63096
P21452 P08754
P21452 P50148
P29371 Q03113
P29371 Q14344
P49137 Q07352
P29371 O95837
P29371 P63096
P29371 P08754
P29371 P38405
P29371 P50148
P29371 Q5JWF2
Q9H4B4 Q07817
P67775 P23396
P21675 P52655
P17542 Q96AE4
Q7KZI7 Q8WUI4
Q7L7X3 Q13188
Q9UL54 P19419
Q9UL54 Q13188
Q9H2K8 Q13188
Q7Z434 Q14790
Q15633 Q9UPY3
Q86VP1 P21580
Q9UHD2 Q9Y243
Q9UHD2 P31751
Q9UHD2 O14920
Q99683 P38936
Q9UHD2 Q13568
Q9UHD2 P25963
Q9UHD2 Q04206
Q9UHD2 Q04864
Q9UHD2 Q13501
Q9UHD2 P42226
P28482 Q9UPT5
P27361 P17535
Q9BZK7 P10275
Q92633 Q14344
P53779 P05412
P61244 Q9Y6D9
Q13207 P15172
Q13207 P15173
P21731 Q14344
P21731 O95837
P21731 P63096
P21731 P50148
P23193 O95071
Q09472 Q01543
P15923 P15172
P49137 O75925
P56279 P31751
P56279 Q9Y243
O95988 P31749
O95988 P31751
O95988 Q9Y243
P13385 P36896
P13385 P27037
P13385 P01137
Q15562 Q9GZV5
Q9GZV5 Q15562
Q99594 Q9GZV5
Q9GZV5 Q99594
Q15561 Q9GZV5
Q9GZV5 Q15561
P28347 Q9GZV5
Q9GZV5 P28347
P42680 P51813
Q02763 P29353
O15379 O15105
Q16539 P42566
Q15569 P23528
Q15569 Q9Y281
Q96S53 P23528
Q96S53 Q9Y281
Q96S53 P60981
P68400 P11388
P49915 P04637
Q8NFU7 P31269
Q8NFU7 P60484
P68400 Q14676
Q7L590 O94761
Q14676 O60934
Q8NFU7 O94813
Q8NFU7 Q96SR6
Q6N021 O15294
Q6N021 P19544
O43151 O15294
Q00987 P46531
Q00987 Q99466
Q00987 O15350
Q92481 P04637
Q16539 P23769
Q01664 Q13547
Q01664 P08047
Q14186 Q01094
Q92734 O15027
Q92734 Q96JE7
P10646 P98155
O96013 P35222
P01137 Q06710
P01137 P27986
P01137 P63151
O00712 P08651
P41743 Q9H8V3
P36897 P68104
P34130 Q16620
P36897 P27986
P36897 O00459
P36897 P63000
P36897 P61586
P17252 P10721
P36897 Q01082
P37173 Q9NPB6
P37173 P27986
P37173 O00459
P06241 P10636
Q9HBE1 P78317
P68400 Q01892
Q06413 P15172
P37173 O95405
P21980 P68431
P07996 P01138
P35442 Q08722
Q5T1C6 P31749
Q5T1C6 Q9Y243
Q5T1C6 P31751
P06493 P52926
Q9Y2W1 P23246
P68400 P45984
Q9H461 O75581
Q9UDY2 Q9GZV5
Q9UDY2 P46937
Q04727 Q02962
Q9UKI8 Q99638
P14780 P01137
O00712 Q14938
Q9Y6C9 P55957
Q99986 P68431
P19784 P18887
Q99986 P05412
P56278 P31751
P42345 Q9Y243
P42345 P31751
Q9NR97 Q86XR7
Q9BXR5 Q86XR7
O60602 Q86XR7
Q9Y2C9 Q86XR7
Q9NR96 Q86XR7
Q9NYK1 Q86XR7
Q15399 Q86XR7
Q9NR97 P58753
Q9BXR5 P58753
O60603 P58753
O15455 P58753
O60602 P58753
Q9Y2C9 P58753
Q9NR96 P58753
Q9NYK1 P58753
Q15399 P58753
Q9BXR5 Q9NR97
Q9NR97 Q9BXR5
O60603 Q9NR97
Q9NR97 O60603
O00206 Q9NR97
Q9NR97 O00206
O15455 Q9NR97
Q9NR97 O15455
O60602 Q9NR97
Q9NR97 O60602
Q9NR97 Q9Y2C9
Q9Y2C9 Q9NR97
Q9NR96 Q9NR97
Q9NR97 Q9NR96
Q9NR97 Q9NYK1
Q15399 Q9NR97
Q9NR97 Q15399
O60603 Q9BXR5
Q9BXR5 O60603
O00206 Q9BXR5
Q9BXR5 O00206
O15455 Q9BXR5
Q9BXR5 O15455
O60602 Q9BXR5
Q9BXR5 O60602
Q9BXR5 Q9Y2C9
Q9Y2C9 Q9BXR5
Q9BXR5 Q9NR96
Q9NR96 Q9BXR5
Q9BXR5 Q9NYK1
Q9NYK1 Q9BXR5
Q15399 Q9BXR5
Q9BXR5 Q15399
O60603 O00206
O15455 O60603
O60603 O15455
O60602 O60603
O60603 O60602
O60603 Q9NR96
Q9NR96 O60603
O60603 Q9NYK1
Q9NYK1 O60603
O00206 O15455
O15455 O00206
O00206 O60602
O60602 O00206
O00206 Q9Y2C9
Q9Y2C9 O00206
O00206 Q9NR96
Q9NR96 O00206
O00206 Q9NYK1
Q9NYK1 O00206
Q15399 O00206
O15455 O60602
O60602 O15455
O15455 Q9Y2C9
Q9Y2C9 O15455
O15455 Q9NR96
Q9NR96 O15455
O15455 Q9NYK1
Q9NYK1 O15455
O15455 Q15399
Q15399 O15455
O60602 Q9Y2C9
Q9Y2C9 O60602
O60602 Q9NR96
Q9NR96 O60602
O60602 Q9NYK1
Q9NYK1 O60602
O60602 Q15399
Q15399 O60602
Q9NR96 Q9Y2C9
Q9Y2C9 Q9NR96
Q9NYK1 Q9Y2C9
Q9Y2C9 Q9NYK1
Q15399 Q9Y2C9
Q9Y2C9 Q15399
Q9NR96 Q9NYK1
Q15399 Q9NR96
Q9NR96 Q15399
Q15399 Q9NYK1
Q9NYK1 Q15399
P31314 P14921
P31314 P67775
P31314 P62714
P31314 P06400
O43711 P14921
P49755 P49768
P28289 P06753
P21580 Q13546
P22694 P08138
P21580 Q9Y4K3
P42345 O00141
Q05513 Q07812
O76064 Q9NS91
P01375 P48736
P42345 Q9H1K1
P01375 O75509
Q96RJ3 Q13114
P28482 P19484
P45984 P05412
P19438 Q12933
P20333 Q13077
O75509 Q15628
Q93038 Q15628
P48023 O95407
O95150 O95407
O14788 O00300
O75888 O14836
Q9UKE5 Q9NQB0
Q07912 Q9Y5X1
Q9H2K2 O15169
Q9H2K2 Q9Y2T1
O95271 O15169
O95271 Q9Y2T1
Q99986 Q12888
Q99986 P04637
Q9NS56 P04637
Q13625 Q96A00
Q96A56 P60520
Q96A56 O95166
Q96A56 Q9BXW4
Q8IXH6 P60520
Q8IXH6 Q9H492
Q86Y07 O75531
P04637 Q16611
P06241 P16410
P04637 P14921
P06241 Q13224
Q16549 P49715
P04637 Q15418
P04637 O75582
P04637 Q15349
P04637 O75676
O15530 P05771
Q96S44 P04637
P01266 P07202
P12270 Q9Y6D9
P12270 Q13257
Q15628 Q13490
Q15628 Q13077
Q15628 O00463
P17612 Q13972
Q12933 Q13233
Q12933 Q12851
Q9Y4K3 P52789
P51617 Q9Y4K3
Q9Y4K3 Q9UDY8
Q9Y4K3 Q99558
Q9Y4K3 Q8N5C8
Q9Y4K3 Q9Y6Q6
Q6Q0C0 Q99759
Q96RU7 P31749
Q96RU7 Q9Y243
Q96RU7 P31751
Q00534 Q01196
P09341 P17612
Q96F44 Q99453
P19474 P49915
O15164 P10275
O15164 P04637
P49841 E9PAV3
P28482 P23396
P27361 P25098
P14373 O00750
P14373 A8K0Z3
Q9UQM7 Q96PM5
Q15643 P10827
Q15643 P10828
P17612 P16144
Q96QT4 O00418
Q92574 Q15382
Q15139 Q9UQL6
Q99576 Q12778
Q99576 P98177
Q99576 Q00653
Q99576 Q04206
Q6SA08 P16220
Q5TCY1 P10636
Q9UNY4 Q99459
P33981 P00519
P68400 Q13563
P17612 P61224
O96017 P33981
P33981 P38646
P33981 P04637
Q8NG68 Q71U36
Q8NG68 P68363
Q8NG68 Q9BQE3
Q8NG68 P0DPH7
Q8NG68 Q6PEY2
Q8NG68 P68366
Q8NG68 Q9NY65
P07437 Q15796
P07437 P84022
Q05513 Q96RI1
P23443 P08151
P48729 Q12968
Q05655 Q16206
P42681 P16410
P42681 Q13094
Q9NPG1 P63211
Q05655 P40763
Q9BZK7 P20749
P29597 P51452
Q8TF42 P22681
P0CG48 O60260
P49459 P12004
P63279 P41161
P63279 O75030
P63279 Q6DJT9
P17612 Q96PU5
P63279 Q13485
P63279 P35712
P67870 P55010
Q92914 Q9Y5Y9
O15169 P36894
Q86X55 P23759
P27361 P84243
P28482 O75581
P27361 O75581
P01148 P10275
P07948 Q06187
Q16633 P14859
Q96GD4 P25490
Q04721 P15923
P49841 O75444
Q86Y07 Q13469
O14867 P04406
O14867 P52789
O14867 P09601
Q8NEZ5 O14867
P31947 Q92934
P61981 Q92934
P31946 Q92934
P63104 Q92934
P62258 Q92934
P27348 Q92934
P31947 Q9UQL6
P61981 Q9UQL6
P31946 Q9UQL6
Q04917 Q9UQL6
P63104 Q9UQL6
P62258 Q9UQL6
P27348 Q9UQL6
Q13253 P36894
Q9Y297 P46937
Q5JTC6 Q9HCP0
P07550 P38405
P30556 P50148
Q9Y243 Q86V81
P31751 Q86V81
P31749 P14598
Q9Y243 P14598
P31751 P14598
O00548 Q9UM47
P25098 P32245
P31749 P10275
P31751 Q9UBK2
P31751 P49815
P00519 Q06187
Q8WW43 P49810
O14965 Q9UPY8
Q96GD4 P84243
Q96GD4 Q9NS23
Q5H9F3 Q13363
P30411 P08754
P32238 P50148
Q9Y243 Q00987
P31751 Q00987
P06493 P10275
P06493 P38398
P06493 P18858
P06493 P06748
P06493 Q9UKX7
P06493 P29590
P06493 Q99638
P06493 Q96EB6
P24941 Q12959
Q99677 P19086
Q9H1C0 Q14344
P11802 Q06830
P06493 Q16659
P24941 P18858
Q00534 P06400
Q16566 Q99623
P50613 P21127
P00519 P05412
P31749 P78362
Q9Y243 P78362
P31751 P78362
P31749 Q15942
Q9Y243 Q15942
P31751 Q15942
P06493 O00571
P06493 Q01167
P06493 P55211
P27361 Q9UKX7
P29279 O75581
Q15154 Q12798
Q5VWQ8 P31947
Q5VWQ8 P61981
Q5VWQ8 P31946
Q5VWQ8 Q04917
Q5VWQ8 P63104
Q5VWQ8 P62258
Q5VWQ8 P27348
P08174 P48960
P48729 P10070
P31749 P56178
P24941 P46527
Q00535 Q02078
P24941 P49736
Q86V24 Q9UKG1
P24941 P62136
P00519 P43351
O76064 P61088
P06493 Q06481
P31749 P05106
Q9Y243 P04792
P31751 P04792
P31749 O75376
Q9Y243 O75376
P31751 O75376
P31749 P26358
Q9Y243 P26358
P31751 P26358
P31749 Q16584
P31749 Q01860
Q13315 P41236
Q9UQM7 Q05682
P07550 P50148
Q9UQ88 P21127
P54792 Q9Y4D1
Q13315 Q15797
Q9UNH5 Q9NQR1
Q96BI3 Q9NZ42
P08631 Q13444
O14713 P26010
Q92915 Q15858
Q8WW43 P49768
P50613 P10275
Q92997 P49674
P63211 P48736
Q8WW43 Q9NZ42
P0DP24 P16298
P21860 P42336
P29275 P08754
P0DP24 Q08209
P49674 P15923
P25445 Q99683
P31751 P16220
Q9Y243 P16220
O15392 P98170
Q96RR4 Q13131
O15264 Q15139
P00519 P15172
P06493 P30260
Q14980 P04350
P28482 P38936
P27361 P38936
P28482 Q12772
Q13315 O94916
P45983 P04637
Q00535 P49768
Q9UQ52 Q9UM47
Q9UQ52 Q04721
Q9UQ52 P46531
Q9UQ52 Q99466
P32238 P09471
P62993 Q07890
Q15759 P04637
P24941 P84022
Q9UER7 Q00987
O14757 O15350
P00450 Q99835
Q6W2J9 Q9UQL6
Q92585 P24863
P30411 P30679
O00311 P33993
Q14344 P61586
Q16539 Q9H211
O00311 P33991
Q9UBN7 Q01130
P29275 P19086
P30556 Q9UBI6
Q9Y243 Q09472
P06493 P52948
P68400 Q9UER7
P06493 P48200
P24941 P26358
P24941 O14757
P01116 P42338
P68400 O43395
P25101 Q14344
Q16539 P68431
P35227 P63279
P28482 P17655
Q04725 Q9UJU2
P68400 P83916
Q16539 Q9Y6Q9
Q16539 Q9UBK2
P11362 Q15118
P31947 O43524
P61981 O43524
P31946 O43524
Q04917 O43524
P63104 O43524
P62258 O43524
P28482 Q01196
P27361 Q01196
P48730 P10636
P24530 P09471
Q9HD26 Q14457
P04275 P00451
O00230 Q96LB1
Q96GD4 Q3KR16
P22607 P40763
Q00535 P16949
Q86YT6 Q9NR61
P28799 P19438
P49841 Q92585
P11802 Q08050
P68400 Q04206
P31947 P46937
P61981 P46937
P31946 P46937
Q04917 P46937
P63104 P46937
P62258 P46937
P27348 P46937
P42127 O75882
Q8N5S9 Q13131
Q96EB6 Q6UUV9
Q9UQM7 P15036
P20749 Q13547
Q8TDC3 P30305
Q06187 P78347
Q9UQB9 P68431
P06493 P26358
P78536 P46531
Q14012 Q9UQL6
P00533 P51692
Q9UQM7 P14921
Q13557 Q08289
P05067 Q13564
P50570 O00159
Q13555 O43318
O15264 O00418
P17655 P49840
P17655 P49841
P24941 P20248
P06493 Q5FWF5
P31751 Q13043
Q4VCS5 Q9GZV5
Q9Y243 P84022
P31751 P84022
O15111 Q9Y261
Q13315 Q9UBU7
Q96GD4 Q08J23
P31749 Q15121
Q9Y243 Q15121
P31751 Q15121
P18074 P19447
P09038 P22455
O96017 O15151
Q9UBL3 O43435
Q13191 P16333
P06493 Q15910
P24941 P55273
P48730 O14641
P02679 P02751
P02679 P04004
P02679 P04275
P51813 Q05397
P68400 P13569
P06493 Q9Y5T5
P00533 P42566
Q13315 P20823
P19784 Q13144
Q13535 P16220
Q96GD4 Q13315
P24941 P06401
P00734 P55085
P06493 P17096
Q9UQM7 Q86UR5
P30304 P04049
P68400 P61244
Q9Y243 P55211
Q5NUL3 P09471
P06493 O00418
P24941 P06748
P67870 P35222
P35637 Q9UQ80
Q8WWM7 P40238
P42684 O14818
P68400 P29590
Q969H0 Q5VWQ8
Q8NFT8 P46531
P51587 Q9Y253
Q9Y297 Q15910
P50750 P04637
Q6W2J9 Q13547
Q15744 P53567
Q9NWT6 Q9UM47
Q9NWT6 Q04721
Q9NWT6 P46531
Q9NWT6 Q99466
P06493 Q06830
P68400 P53539
P28482 P36956
P27361 P36956
P00533 O00750
Q9NZD4 P69905
P15289 P69905
Q9UQL6 Q02078
Q96A54 Q9UKG1
Q13315 Q5VTR2
P24941 O75533
Q5JTC6 P25054
Q9UQM7 P23677
O00238 O15198
P06493 Q6PGQ7
Q9Y243 Q13043
Q13315 Q9UER7
Q14012 P49757
P06493 Q13501
Q00535 P10275
P07333 P16885
P00533 P27986
P32121 Q9Y496
P31751 P49840
Q12982 P60953
P06241 Q03135
O14757 O00311
P68400 P49427
Q92888 P61586
Q9UQM7 P35367
P03372 O00459
Q92793 P48551
P24941 P12272
P50613 Q01094
P78536 P01375
P48730 P46937
P49674 Q9GZV5
Q9Y243 P56178
P31751 P56178
Q5JTC6 O15169
Q92769 P24385
P06493 P10415
Q00535 Q14195
P06241 Q13322
Q5JTC6 P49841
P62324 P17482
Q9UQM7 Q15796
P00519 Q14847
Q96GD4 O60879
Q9Y2T1 P25054
O14965 Q9Y448
P46108 P22681
Q9UQL6 Q13950
P29274 P08754
P18825 P19086
P02647 O95477
Q9Y243 O14757
P31751 O14757
P31751 P41279
P31749 Q8TDD2
Q8WW43 Q92542
P35414 P08754
Q15788 Q8IXJ9
Q8IXJ9 Q15788
P47901 P50148
Q6W2J9 O15379
P30411 Q14344
P13497 P20908
P13497 Q02388
P31947 O43521
P61981 O43521
P31946 O43521
Q04917 O43521
P63104 O43521
P62258 O43521
P27348 O43521
P31749 P45985
Q9UQM7 P00533
Q5JTC6 O75581
P32239 P08754
P32239 P09471
P06493 Q9BXS6
Q13535 Q9UBU7
P50613 P10276
P50750 Q15596
P55291 Q4KMG0
P41134 P31749
P41134 Q9Y243
P41134 P31751
Q2M2I8 Q96CW1
P21554 O95837
Q9Y618 P41182
O15194 P84022
Q92633 P30679
Q92633 P50148
Q9UBY5 P30679
P31431 P63000
O14965 P41208
Q9Y243 O60343
P31751 O60343
Q92905 Q13485
Q00535 P31146
P00519 P46527
P33032 P50148
Q99705 P09471
Q14155 Q9ULV8
P50750 Q15797
Q8IXJ9 P10276
Q8IXJ9 P19793
P24941 A8MYZ6
P24941 P98177
P24941 O43524
P16220 Q12778
P16220 A8MYZ6
P16220 O43524
P48729 Q12778
P48729 A8MYZ6
P48729 P98177
O60682 P15923
Q14469 P04150
P15172 Q6STE5
P68400 Q13829
Q15788 P51692
O14965 Q13158
P05412 P17947
O75084 O14640
Q14332 O14640
Q9ULW2 O14640
Q9ULV1 O14640
Q13467 O14640
O00144 O14640
O60353 O14640
Q9H461 O14640
Q9UP38 O14640
O75084 P63092
Q14332 P63092
Q9ULW2 P63092
Q9ULV1 P63092
Q13467 P63092
O00144 P63092
Q9NPG1 P63092
O60353 P63092
Q9H461 P63092
Q9UP38 P63092
Q13233 P40763
P13500 P51679
Q00535 P53779
P18545 P16499
Q9Y243 P07550
P31751 P07550
P31749 Q9Y261
Q9Y243 Q9Y261
P31751 Q9Y261
P22681 O00459
P68400 P25963
Q9NRM7 O95863
Q9NRM7 P46937
Q9NRM7 P61981
O14874 P12694
Q9UQM7 Q06210
Q15848 Q86V24
Q9UM73 Q92569
P12931 P15514
P08069 O15530
P00519 P17676
O14965 Q9NRM7
P49841 Q13541
P31749 P23769
P24941 Q86WB0
P63096 Q08828
P31751 Q01860
P61586 Q13393
P12821 P01019
P06493 Q07666
P31749 Q9UBP6
Q9Y243 Q9UBP6
P31751 Q9UBP6
Q9H4E7 P60953
P46663 P30679
Q96CJ1 P55199
Q06330 Q9Y5J3
P30411 P63096
Q9BV47 P04637
Q6KF10 P36894
Q13233 Q6UUV9
P68400 P06127
P04637 Q00653
P06493 P27816
Q06124 P01112
P28482 P49715
P30518 P38405
P21860 P48736
P06493 Q14674
Q96GD4 Q9UQL6
Q9UQM7 P16070
Q5S007 Q8N6T3
P31749 P03372
Q9Y243 P03372
P31751 P03372
O14965 P68431
Q9UQM7 P48058
P24863 P46531
Q9GZQ6 P09471
P31749 Q9H4A3
Q9Y243 Q9H4A3
P31751 Q9H4A3
P24941 P38432
P31947 Q99683
P61981 Q99683
P31946 Q99683
Q04917 Q99683
P63104 Q99683
P62258 Q99683
P27348 Q99683
Q13547 Q01543
P27361 Q08499
P02649 P98155
O43184 P31431
Q00526 P18846
Q9Y243 Q92945
P31751 Q92945
P31749 Q96S44
Q9Y243 Q96S44
P31751 Q96S44
P06493 Q14739
P31749 P53804
Q9Y243 P53804
P31751 P53804
Q9Y243 P08670
P31751 P08670
Q13315 Q92945
Q03135 P17096
P68400 P17936
Q9Y243 P09651
P31751 P09651
P68400 Q13547
P51617 P40763
P12830 O75581
P31749 Q9BWT1
Q9Y243 Q9BWT1
P31751 Q9BWT1
P31749 P49918
Q9Y243 P49918
P31751 P49918
P31749 Q13043
P55196 Q13671
Q9Y243 P49840
Q00526 Q12800
Q9Y243 Q16584
P31751 Q16584
P31749 O43521
P28482 Q96PH1
Q9UKG1 Q15831
P13497 P05997
P15976 Q8IX07
Q9UNH5 Q16659
O60729 Q16659
Q00535 P07814
P00519 Q13671
P06493 Q13042
P52926 Q66K89
Q99500 Q14344
P28482 P50616
P68400 Q9H2G2
Q6ZNA4 P12755
Q92585 P35222
Q9GZU7 P84022
Q5VWQ8 P40763
Q13315 O15360
Q13217 Q9P2K8
P46663 O95837
Q92630 P05412
P32239 P30679
Q13535 O96017
P24530 O95837
P24530 P08754
P24530 P50148
P31947 Q9NS23
P61981 Q9NS23
P31946 Q9NS23
Q04917 Q9NS23
P63104 Q9NS23
P62258 Q9NS23
P27348 Q9NS23
P45985 Q16539
Q14703 Q70SY1
P31749 Q9UBK2
Q9Y243 Q9UBK2
Q96GD4 O14777
P00533 O15492
Q13554 Q9NQC7
P68400 P05455
P04233 P61073
P00519 Q03468
P00519 Q15746
P29274 O95837
Q9Y297 O15534
Q0VAM2 P01112
P06493 P15531
P30556 Q14344
P30556 P30679
P61328 P35499
Q8NFG4 Q9NQL2
Q12904 Q9HAU4
P27037 P36896
O43603 P30679
O43603 P08754
O75081 Q9Y2D9
P17844 P10275
Q92847 P19086
Q96RL1 P38398
O60729 Q99618
O14641 O15169
P49841 P03372
P49841 Q8IZQ8
Q15628 Q14790
O43614 P08754
P68400 O95863
P49674 P25054
Q9H3N8 P63096
P28566 P08754
P28223 P63096
P06493 Q99661
P41595 P08754
P41595 P19086
P02452 Q08345
O43464 Q15121
P06493 P33991
P06493 Q15149
P27361 Q92934
Q13616 P46527
P49137 P11831
P78368 O15534
O00311 Q5FWF5
Q9Y261 P32243
P68400 P31749
P68400 Q9Y243
P68400 P31751
Q9NPG1 Q9UBE8
P50750 Q96PM5
P0DMV9 P22413
P06241 P15498
O15194 P06400
Q13557 Q14654
P49840 O75444
Q9Y297 P47736
Q00534 Q08999
Q9Y243 P04049
P31751 P04049
Q5VWQ8 P49841
Q14332 O75581
P21918 P19086
P07384 Q15078
P07384 P49840
Q92630 O43255
P17655 Q15078
P20807 P49840
O14640 Q9NQ66
O14641 Q9NQ66
Q92997 Q9NQ66
P61586 P45983
P49715 P22415
P68400 Q01105
Q9Y243 P10275
P31751 P10275
P28482 P10415
P27361 P10415
Q9BRX9 P36507
P30291 P24941
Q5T9L3 P56704
Q9H4A3 O95747
P56704 O75197
P56704 O75581
P56703 Q9NPG1
P56703 O75581
P56705 O75197
P56705 O75581
P41221 O75581
P41221 P34925
Q9H1J7 Q9NPG1
Q9H1J7 O60353
Q9H1J7 O75197
Q9H1J7 O75581
Q9Y6F9 Q9NPG1
Q9Y6F9 O75197
O00755 O75084
O00755 Q14332
O00755 Q9ULW2
O00755 Q9ULV1
O00755 O00144
O00755 Q9NPG1
O00755 O60353
O00755 Q9H461
O00755 Q9UP38
P19544 Q9BWF3
P19544 Q05066
Q9H0M0 P36897
Q9GZV5 O14640
Q9GZV5 P15172
Q9GZV5 P43699
Q9GZV5 Q06710
Q9GZV5 P37231
Q9GZV5 Q13950
Q9GZV5 Q15796
Q9GZV5 P84022
Q9GZV5 Q15361
O14980 P04637
Q8NBI6 Q9UM47
Q8NBI6 Q04721
Q8NBI6 Q99466
P46937 P35222
P46937 O14640
P46937 Q13950
P46937 Q15797
P31946 P07196
P31946 P78362
P62258 P46527
P62258 Q9GZM8
P62258 P07196
P61981 P07196
Q04917 P46527
P27348 P30307
P27348 P46527
P27348 P07196
P63104 P07196
P25490 P46531
P25490 Q9UM47
P25490 Q04721
P25490 Q99466
P43403 Q9UJU6
P43403 P51452
P43403 P15941
P43403 Q9UQQ2
Q5D1E8 P23769
Q5D1E8 P17542
O95405 P84022
Q15915 P08151
O60481 P10071
Q9ULT6 Q14332
Q96K83 Q9UH73
P36508 P20226
Q9ULT6 O75581
Q86VG3 P20290
Q9UJZ1 P07766
Q9H3K2 P99999
Q14457 Q92995
Q92995 Q14457
Q14694 P04637
Q14457 Q14694
Q14694 Q14457
Q13443 P21802
P50281 Q13443
O43823 P17612
Q99996 Q15642
P20701 Q99996
O95613 Q96SN8
Q96SN8 P23258
Q96SN8 Q12834
Q96SN8 O60566
Q96SN8 Q13257
Q86UT6 Q7Z434
Q86UT6 Q15366
Q15366 Q7Z434
Q15366 Q96J02
Q96J02 Q7Z434
Q86UT6 Q9Y4K3
P09958 P06213
P29122 P06213
Q8IWR1 Q9BQ95
Q9BQ95 Q7Z434
Q16665 O76061
Q09472 P17861
Q96EB6 P17861
Q09472 P84022
P49674 P46937
Q96P48 P63000
Q96P48 P60953
Q8WZ64 P61586
Q8WZ64 P63000
Q8WZ64 P60953
Q8WWN8 P63000
Q8WWN8 P60953
Q07960 P61586
Q07960 P60953
P98171 P63000
Q13017 P61586
O43182 P61586
P85298 P61586
Q9BRR9 P63000
A1A4S6 P61586
Q6P4F7 P61586
Q3KRB8 P61586
Q3KRB8 P60953
Q8IWW6 P63000
Q53QZ3 P63000
Q14CB8 P61586
Q9P2F6 P61586
Q9P2F6 P63000
Q9P2F6 P60953
Q5T5U3 P61586
Q7Z5H3 P61586
Q7Z5H3 P63000
Q7Z5H3 P60953
Q9P227 P61586
Q9P227 P63000
Q9UNA1 P61586
Q6ZUM4 P63000
Q9P2N2 P61586
Q52LW3 P61586
Q7Z6I6 P61586
Q7Z6I6 P63000
Q7Z6I6 P60953
Q2M1Z3 P61586
Q2M1Z3 P63000
Q2M1Z3 P60953
O14559 P63000
Q9NRY4 P61586
Q9NRY4 P63000
Q9C0H5 P63000
Q9C0H5 P60953
Q5TG30 P61586
Q5TG30 P60953
Q17R89 P63000
P15882 P63000
P52757 P63000
P63167 P61586
O94988 P63000
Q9NYF5 P63000
Q9NYF5 P60953
Q9P107 P61586
Q9P107 P63000
Q9P107 P60953
B2RTY4 P61586
Q13459 P61586
Q13459 P63000
Q13459 P60953
Q9H0H5 P63000
Q9Y3L3 P63000
Q7Z6B7 P63000
O75044 P63000
O75044 P60953
O43295 P63000
Q92502 P61586
Q92502 P60953
Q9Y3M8 P61586
Q5VT97 P63000
Q8N103 P61586
Q8N103 P63000
Q12979 P63000
P11274 P63000
Q12802 P61586
Q92974 P61586
Q9NR81 P61586
Q9NR80 P61586
Q9NR80 P60953
Q12774 P61586
O43307 P60953
O15013 P61586
O15013 P63000
O15013 P60953
O15085 P61586
Q9NZN5 P61586
O94989 P61586
O94989 P60953
Q96PE2 P61586
Q8IW93 P61586
Q86VW2 P61586
Q96DR7 P60953
Q8N1W1 P61586
Q6XZF7 P60953
Q8IZD9 P63000
Q96BY6 P63000
P98174 P60953
Q7Z6J4 P60953
Q5JSP0 P60953
Q96M96 P60953
Q6ZNL6 P63000
P10911 P61586
P10911 P63000
P10911 P60953
O15068 P61586
O15068 P60953
Q7Z628 P61586
Q8N5V2 P61586
Q9ULL1 P60953
Q58EX7 P60953
Q96PX9 P60953
O94827 P61586
Q3KR16 P61586
Q3KR16 P63000
Q8TCU6 P63000
Q70Z35 P61586
Q70Z35 P60953
O14827 P61586
O14827 P63000
O14827 P60953
Q96N96 P60953
Q8IVF5 P63000
O75962 P63000
P15498 P63000
P52735 P61586
Q9UKW4 P61586
A1L390 P60953
Q9BQS8 Q9GZQ8
Q9BQS8 Q9H492
Q9H0B6 Q9BQS8
Q96CN9 Q15811
Q08379 Q9BQQ3
Q4V328 Q13233
P05198 P18848
P36873 P05198
P04201 P30556
P04201 P21333
P21333 O14733
P25490 P38606
Q969X5 Q9Y282
Q4V328 P45983
Q9UJC3 Q06124
Q5JRX3 P05067
P10644 P17612
P10644 P22694
P31321 P17612
P31321 P22694
P13861 P17612
P13861 P22694
P31323 P22694
P08100 P11488
P68400 Q13283
Q683Z8 P04637
Q86UE8 Q9Y294
Q9BYP7 Q9H4A3
Q9Y3S1 Q9H4A3
Q6PHR2 P08151
Q6PHR2 P10070
Q6PHR2 P10071
Q9Y5S2 P26038
Q13888 P03372
Q96SN8 P05067
P22612 P00540
P17612 P00540
P22694 P00540
Q683Z8 Q01094
P22612 Q8WTQ7
P17612 Q8WTQ7
P22694 Q8WTQ7
P22612 Q15835
P17612 Q15835
P22694 Q15835
Q86Z02 Q9UER7
Q9Y6K9 Q04206
Q13283 Q9UN86
Q9UN86 Q13283
Q05655 Q9UQL6
Q04759 P15407
Q05655 O76090
P22612 Q9HBA0
P17612 Q9HBA0
P22694 Q9HBA0
P17252 Q9HBA0
Q05655 P05787
Q05655 Q99808
Q9UPN9 P35222
Q05655 P35222
Q05655 P61073
Q9BQ87 Q13363
Q05655 Q9BZK7
Q9P1W9 P14618
A9UF07 P43351
Q9BYP7 Q9UHW9
Q15131 P15036
Q15300 P40763
Q8IXL6 Q9GZV9
Q86Z02 O60829
P00519 Q05086
P00519 Q9H3D4
P63244 Q92615
P67775 Q14653
P63244 P67775
Q9ULX6 Q08211
Q08211 P52948
Q99836 Q08211
Q99836 Q9H2U1
P12268 P31749
P12268 Q9Y243
P12268 P31751
Q92615 P11940
P11940 P06730
Q96N16 P07437
P31749 Q6PKG0
Q9NV92 P46934
Q9BT67 P46934
P46934 Q12809
P55072 O95786
O00124 P55072
P31749 P52789
O15550 P41970
O15550 P11308
O15550 P15036
O15550 P41212
O15550 Q01543
O15550 P17947
Q8NEZ4 Q9NZQ7
Q92600 O75420
Q92600 Q6Y7W6
Q8IXJ9 P37231
Q9Y5Z9 P01112
P09936 P0CG48
Q9Y5K5 Q15796
Q9Y5K5 P84022
Q9ULT6 Q9ULV1
P29375 P60484
Q86V86 Q92934
Q9P1W9 Q92934
Q92890 P01730
Q8TAS1 P46527
Q8TAS1 P02686
Q8TAS1 Q9BSJ6
Q8TAS1 Q15637
Q8TAS1 P16949
Q9BZM5 P26718
Q13191 P10721
O75385 Q9UGI9
Q8IYT8 P54646
Q8IYT8 Q9UGI9
P22415 O14672
Q9UPU5 Q92466
P40818 P56817
Q93008 P42566
Q93008 Q13485
Q93008 Q16637
Q9UKP6 O95837
Q9UKP6 P63096
Q9UKP6 P08754
Q9UKP6 P38405
Q9UKP6 P09471
Q9UKP6 P50148
Q9UKP6 Q5JWF2
P18848 O75807
P18850 P35638
P35638 O75807
Q05655 Q9UBS0
Q9UKP6 P19086
Q9ULT6 Q13467
Q2M2I8 Q9BXS5
Q8IZP0 P22681
P00519 Q13535
P00519 P17844
P00519 O15269
P42684 P17931
P24666 P09619
P30542 P63096
P29274 P63096
P0DMS8 P63096
P0DMS8 P08754
P35348 O95837
P35368 P50148
P25100 P50148
P25100 Q5JWF2
P18089 P09471
P30556 P63096
P30556 P08754
P31749 P23588
P31749 Q15910
P31749 P15976
P31749 Q12906
P31751 O15111
P31751 P15311
Q9Y243 O15111
Q9Y243 Q01860
P31749 P54253
Q9Y243 P54253
P31751 P54253
P31749 Q07812
Q9Y243 Q07812
P31751 Q07812
Q9Y243 O43521
P31751 O43521
Q9Y243 P24941
Q9Y243 Q9UQC2
P31751 Q9UQC2
Q9Y243 P15976
P31751 P15976
Q9Y243 P23769
P31751 P23769
Q9Y243 P52789
P31751 P52789
Q9Y243 Q12906
P31751 Q12906
Q9Y243 O15151
P31751 O15151
Q9Y243 Q53EL6
P31751 Q53EL6
P31749 Q16875
Q9Y243 Q16875
P31751 Q16875
P31749 Q9Y2I7
Q9Y243 Q9Y2I7
P31751 Q9Y2I7
Q9Y243 Q9Y3C5
P31751 Q9Y3C5
P31749 P21453
Q9Y243 P21453
P31751 P21453
Q5TCX8 Q02750
P31749 P12755
Q9Y243 P12755
P31751 P12755
Q9Y243 Q8TDD2
P31751 Q8TDD2
P31749 P17542
Q9Y243 P17542
P31751 P17542
P31749 O15119
Q9Y243 O15119
P31751 O15119
P31749 P46937
Q9Y243 P46937
P31751 P46937
Q9UM73 P23246
P53778 P10415
O15264 P10415
Q16539 P10415
Q15759 P10415
Q15389 P35590
Q96CW1 P00533
Q96BI3 P49768
P35414 P63096
P02647 P02649
P04114 P01130
P02649 Q92673
Q9ULT6 O60353
P49407 Q9Y496
Q5T4W7 O60609
O00192 P12830
O00192 P22223
O00192 P33151
Q76L83 P37231
P18848 P35638
Q9Y4P1 Q9BXW4
Q13315 O14757
Q13315 Q16665
Q13315 O75150
Q13315 Q7L7X3
Q13315 Q9NUW8
Q13535 Q00987
Q13535 O60934
Q13535 Q9Y253
Q13535 P78527
O14965 Q9UNN5
O14965 Q8TEW0
O14965 Q13526
Q96GD4 Q96CF2
Q96GD4 Q8WWK9
Q96GD4 P56524
Q96GD4 Q9UPY8
Q96GD4 Q9Y2I6
P47901 P08754
P47901 P38405
P47901 Q5JWF2
Q92934 P04637
Q9BXH1 Q16611
O00512 Q9Y3Y4
P46663 P63096
P30411 O95837
O14672 P01133
P36894 O00238
P36894 Q15797
P36894 Q99717
Q6PGQ7 O14965
P46736 P0C0S8
O60885 P24928
Q8WUW1 Q6T4R5
Q8TDC3 P23258
Q06187 P51813
Q06187 P16885
Q9Y297 Q53EL6
Q9Y297 P84022
Q9Y297 Q13485
Q13901 P20393
Q07021 P04264
Q5T1M5 P60709
P0DP24 P29474
P0DP24 Q9UQD0
Q9UQM7 P16615
Q9UQM7 P28329
Q9UQM7 P10636
Q9UQM7 Q9Y618
Q9UQM7 P35372
Q9UQM7 Q05397
Q99502 P16104
Q9UQM7 P16949
Q9UQM7 P07101
Q13554 P35222
Q13554 Q13131
Q13554 P42224
Q13554 P16949
Q13557 P13688
Q13557 P56524
Q13557 Q14524
Q13555 Q9UQL6
Q16566 P56524
Q16566 P16949
Q96RR4 P54646
P07384 P49841
P17655 P10636
Q86X55 Q92922
P42574 P38398
P42574 Q13635
P49662 P57764
P51878 P57764
Q9UKL3 P19838
P20810 P07384
P20810 P17655
P20810 P20807
Q03135 O75581
Q96JA1 Q9ULV8
Q9ULV8 Q96JA1
P22681 O15519
P22681 P04626
P06213 P22681
P22681 P10721
O00257 O60315
P32238 P30679
P32238 P08754
Q8ND76 O94921
O43303 O15078
P51677 P28482
P51677 P27361
P10747 P48736
Q9UNH5 P48200
Q9UNH5 P04637
O60729 Q9NQR1
O60729 Q13309
Q5VT25 P24844
Q8N6U8 Q5JWF2
P60953 P49841
P60953 P35125
Q99459 P52272
O00311 O75475
P19022 Q4KMG0
P06493 Q14790
P06493 Q9UJX2
P06493 O00311
P06493 P00533
P06493 O15287
P06493 P39748
P06493 Q08050
P06493 Q12778
P06493 A8MYZ6
P06493 P98177
P06493 O43524
P06493 Q14807
P06493 Q9NQR1
P06493 P05783
P06493 P05787
P06493 O95835
P06493 Q02750
Q5T1M5 O43516
P06493 Q07820
P06493 O15151
P06493 P36507
P06493 Q9Y6Q9
P06493 O94916
P06493 Q14980
P06493 O00443
P06493 P62136
P06493 O95997
P06493 P46060
P06493 P15927
P06493 P23396
P06493 Q13950
P06493 Q9Y3Z3
P06493 Q8IXJ6
P06493 P36956
P06493 Q13586
P06493 O15350
P06493 Q86WB0
Q8IZL9 Q9UPZ9
P24941 P38398
P24941 Q99626
P24941 P25098
P24941 Q02363
P24941 P25205
P24941 P33991
P24941 P10244
P24941 Q13416
P24941 Q8IZL8
P24941 Q06830
P24941 Q99708
P24941 Q9NYV6
P24941 Q8IXJ6
P24941 Q12800
P24941 P04183
P24941 O15350
Q00526 Q5TKA1
Q00526 P06400
P11802 Q14814
P11802 P15172
P11802 P15173
P11802 Q8IZL8
P11802 Q9NS23
P11802 P06400
P11802 Q13761
Q00535 Q99490
Q00535 O15516
Q00535 P26358
Q00535 P15311
Q00535 O43464
Q00535 O94916
Q00535 P04150
Q00535 O60331
Q00535 Q13794
P03372 P27986
Q00535 Q05397
Q00535 P12931
Q00535 P40763
Q09472 Q14814
Q00535 Q9Y490
Q00534 P38936
Q00535 P06400
Q00534 P46527
Q00534 Q06830
Q16549 P28324
P48730 Q96T88
P50613 P11802
P68400 Q9Y4R8
P06493 Q9UNZ2
P49336 P51946
P49336 Q9UM47
P49336 Q04721
P49336 Q99466
Q9Y243 P84243
P31751 P84243
Q92585 O60563
Q00535 P29474
P06493 Q08379
P30153 P62714
P42771 P11802
Q8N726 Q13535
Q8N726 Q00987
P42772 P11802
P0DP24 Q8N5S9
Q16667 P24941
Q4KMG0 P00519
Q4KMG0 O60271
P31749 O15519
Q9Y243 O15519
P31751 O15519
P37173 Q13347
P06493 O14994
P17612 Q14978
P47901 P63096
P21860 P42338
Q9UQB8 Q92558
P24941 P49459
A8MT69 Q8IYD8
O15078 P61006
Q96RI0 P63096
P08603 P00751
O14757 Q96GD4
P06493 O43683
O14757 P54132
P54646 P28482
P54646 P27361
O14757 O00716
O14757 P84243
O14757 O15151
O14757 Q8NG66
O14757 P19838
O14757 P43405
O96017 P06400
P50613 Q13285
Q9Y371 Q14457
O96017 P40337
Q99683 Q969S3
O96017 P18887
Q16539 P17275
P15882 Q15078
P11229 P08754
P08172 P63096
P20309 P30679
O00141 P10636
P20309 P63096
P20309 P08754
P08912 P08754
P08912 P50148
P08912 P19086
O15111 O43524
O15111 Q12778
O15111 A8MYZ6
O15111 P98177
O15111 P84243
O15111 Q92985
Q8NG31 O60566
O15111 Q9BUZ4
Q96EB6 P58012
P33076 P15173
P30622 Q14203
P49760 P18031
Q9HAZ1 P00519
O15516 Q9UJ55
P00533 P52735
O15169 O15105
P23946 P14138
P21554 Q03113
Q9Y243 P67809
P31751 P67809
P21554 Q14344
P21554 P63096
P21554 P19086
P34972 P63096
P34972 P19086
Q9UNS2 Q07889
O00230 Q92847
Q92793 Q13351
P46109 Q92918
P46109 P42338
P46108 Q92918
P46108 Q05397
Q6UUV7 P20749
P02489 P43320
P43320 P53674
P43320 P26998
Q9ULT6 Q9H461
P41240 Q96J02
P41240 P08575
P47710 Q04206
Q8N752 P10070
P48729 Q9NRF8
P48729 Q13158
P48729 P17931
P48729 O15151
P48729 P62745
Q16512 Q9NYL2
P48729 Q99835
P48729 P63104
P48730 P43629
P48730 Q9UJU2
P48730 Q9Y6Q9
P48730 P02810
P48730 Q9GZV5
P49674 O15169
P49674 P55957
P49674 O14641
P49674 Q13541
P49674 Q9UJU2
P49674 O15534
P78368 Q9Y5P4
P78368 P84022
P68400 P33527
P07947 P11802
P68400 P49418
P68400 P27540
P68400 P55957
P68400 P42575
P68400 P51636
P68400 P30307
P68400 P30622
P68400 P35638
P68400 O95786
P68400 P20042
P68400 Q13541
P68400 P03372
P68400 Q06265
P68400 Q13224
P68400 P14317
P68400 Q92769
P68400 O15379
P68400 P08238
P68400 Q16666
P68400 P05412
P68400 P49736
P68400 P08473
P68400 O75925
P68400 P08575
P68400 P46060
P68400 Q15019
P68400 O15266
P68400 P54274
P68400 Q04724
P68400 P04637
P68400 O43156
P68400 Q712K3
P68400 P11473
P68400 P25490
P19784 P55957
P19784 Q13547
P19784 Q92769
P19784 Q00613
P19784 Q99801
P19784 P08575
P19784 Q01105
P67870 Q16625
P67870 Q9UBF6
P67870 Q01105
Q13363 Q9C0J9
Q13363 P12830
Q13363 O60315
O95476 Q13873
O95476 Q14693
Q9GZU7 Q15672
O14595 Q15796
O14595 P84022
P35221 P46937
P26232 P46937
P35222 P48431
O60716 P12830
O60716 P63000
O60716 P52735
Q9UQB3 P12830
P53350 P11388
Q9UQB3 P19022
Q9UQB3 P22223
Q9UQB3 P33151
Q13616 P35222
P39880 Q96FE7
Q9Y3A5 Q7Z2Z2
P99999 P55211
Q7L576 Q6T4R5
Q9Y271 P63096
Q9NS75 O95837
Q9NS75 P19086
P31749 Q5VWQ8
Q5VWQ8 Q9Y243
Q5VWQ8 P31751
Q5VWQ8 P10275
Q5VWQ8 O75460
Q5VWQ8 P15976
Q5VWQ8 O60674
Q5VWQ8 P42336
P98082 Q5VWQ8
Q05209 Q05397
O43293 P04637
Q9UER7 O43918
Q16531 Q01094
Q9UHI6 P58012
Q9H4E7 P62834
Q9H4E7 P61224
P42345 Q8TB45
P23469 Q14721
O60610 P55283
Q9NRI5 P33176
Q9NRI5 Q9GZM8
Q9NRI5 P43034
Q6UY11 P46531
O00548 Q99466
O00548 P16298
O00548 Q08209
O00548 P48454
Q9NYJ7 Q9UM47
Q9NYJ7 Q99466
Q9NYJ7 P16298
Q9NYJ7 Q08209
Q9NYJ7 P48454
Q9NR61 P16298
Q9NR61 Q08209
Q9NR61 P48454
Q09013 P26678
Q13217 P19525
Q13217 Q9NZJ5
P50570 P15498
Q99704 P05106
Q99704 P16144
Q99704 P18084
Q99704 P18564
P19784 Q13541
P21728 O95837
P21728 P38405
P21728 P50148
P21728 Q5JWF2
P35462 P63096
Q16539 P19634
P35462 P19086
P21917 P63096
P21918 P38405
P21918 P09471
P21918 P50148
Q86Y01 P50553
Q86Y01 Q09472
P28562 P45984
P51452 P00533
Q13115 Q16539
Q16690 Q16539
Q16828 Q12778
Q16828 A8MYZ6
Q16828 P98177
Q16828 O43524
Q16829 Q16539
O14640 O75581
O14640 P61586
O14641 O75581
O14641 Q9NPB6
P68400 Q13144
Q13627 P24385
Q13627 P46531
Q13627 Q9UM47
Q13627 Q04721
Q13627 Q99466
Q13627 P53805
Q13627 P37840
Q13627 O43597
Q9Y463 P24385
Q92630 Q14195
O43781 Q96B36
Q01094 Q13547
P68400 P06744
P05305 P24530
P25101 O95837
P25101 P08754
P25101 P38405
P25101 P50148
P25101 Q5JWF2
P25101 P19086
P24530 P63096
P24530 P38405
O95967 P15502
O43921 P54764
P52797 P29317
P52797 P54764
P52803 P29317
Q15768 P54764
P00533 P04083
P00533 P0DP24
P00533 O60716
P00533 Q9UBN7
P00533 O14964
P00533 P15941
P00533 P61925
P00533 O14939
P00533 P18031
P00533 P42224
Q8N6I1 P84022
P19525 P06493
Q9P2K8 P56192
O00303 Q9UM47
O00303 Q04721
O00303 Q99466
Q15369 Q02539
Q15369 Q99466
P22413 P06213
Q09472 P28562
Q09472 P84243
Q09472 Q06413
Q09472 Q10571
Q09472 P15172
Q09472 Q15797
Q9Y6I3 P00533
P04626 Q15303
P04626 Q92529
P21860 O00329
Q15303 P42336
Q15303 P42338
Q15303 O00329
P28715 P18074
Q03468 P27695
P28482 Q14790
P27361 Q14790
P28482 P24941
P27361 P24941
P28482 P68400
P27361 P68400
P28482 Q01094
P27361 Q01094
P28482 P00533
P27361 P00533
P28482 Q13480
P27361 Q13480
P28482 Q9UBN7
P27361 Q9UBN7
Q14980 Q9BUF5
Q14980 Q13509
Q14980 Q71U36
Q14980 P68363
Q14980 Q9BVA1
Q14980 Q9H4B7
Q14980 P68371
Q14980 Q3ZCM7
Q14980 Q9NY65
Q14980 P23258
Q14980 P0DPH7
Q14980 P0DPH8
Q14980 P07437
Q14980 P68366
P28482 P27361
P27361 P37231
P28482 P19793
P27361 P19793
P28482 P08047
P28482 Q92574
P27361 Q92574
P28482 P49815
P14921 Q9UKX5
Q99504 P16104
Q15910 P10275
Q15910 P31260
Q15910 P31269
P15311 P07332
P00734 O00254
P00734 P25116
P00734 Q07954
P24723 P49840
P55085 O95837
O00254 Q03113
O00254 O95837
P45984 P17275
O00254 P30679
O00254 P09471
Q96RI0 Q14344
Q96RI0 P50148
P25116 O95837
Q9H4B4 Q99986
P25116 P30679
P25116 P09471
P25116 P50148
O95990 Q9Y243
Q8IYD8 Q9NPI8
P49759 P00519
Q8IYD8 Q92547
Q9UBX5 P15502
P35555 O95967
P35555 Q9UBX5
P35555 P01137
Q969P5 P15172
Q9UKT4 P12830
Q9UKB1 Q9HAW4
Q9UKB1 O00418
Q9UKB1 O15534
Q969H0 Q9UM47
Q969H0 Q04721
Q9BV47 Q13158
P68400 Q13133
P68400 Q01082
O14842 P09471
Q13627 O75533
O14842 Q5JWF2
O15552 P38405
O15552 Q5JWF2
P54792 P05771
O14843 P08754
Q5NUL3 P63096
Q5NUL3 P38405
Q5NUL3 P50148
P68400 O14737
Q9NQC7 P20749
Q92914 Q9UI33
Q92914 P35498
Q92914 Q99250
Q92914 Q14524
P61328 Q9Y5Y9
P61328 Q9UI33
P61328 P35498
P61328 Q99250
P61328 Q9NY46
P61328 Q14524
P61328 Q9UQD0
P61328 Q15858
Q92913 Q9Y5Y9
Q92913 Q9UI33
Q92913 Q9NY46
Q92913 P35499
Q92913 Q14524
Q92913 Q9UQD0
Q92913 Q15858
Q92915 Q9Y5Y9
Q92915 Q99250
Q92915 Q9NY46
Q92915 P35499
Q92915 Q14524
Q92915 Q9UQD0
P05230 P22607
P09038 P22607
P12034 P11362
P12034 P21802
P21802 P60484
P22607 P42224
P49137 P63104
P22455 P40763
Q13642 Q06330
Q5TD97 Q03060
Q6UN15 P51003
Q13451 P04150
P36888 P35222
P43403 P29353
P11309 Q04206
P48730 Q16665
P02751 P31431
P49354 P01112
P49354 O14807
P49356 P01112
P49356 P01116
P49356 O14807
P55317 O00712
P55317 Q14938
Q12948 Q06330
Q12778 O75874
O43524 O75874
P98177 O75874
A8MYZ6 O75874
P21462 P08754
P25090 O95837
O60307 P60484
P06241 Q99490
P06241 O14559
P06241 P22681
P06241 P52757
P06241 O15117
P68400 Q9ULV4
P25116 P63096
P06241 O43561
P06241 Q13094
P06241 Q16539
P06241 Q9H204
P06241 Q04759
P06241 P51812
Q9UP38 O14641
Q9UP38 Q92997
Q14332 O14641
Q14332 Q92997
Q14332 O75197
Q9NPG1 Q14344
Q9NPG1 P50148
Q9NPG1 P16520
Q9ULV1 Q92997
Q9ULV1 O75197
Q9ULV1 O75581
Q13467 O14641
O14757 P06400
Q13467 Q92997
Q13467 O75197
Q13467 O75581
Q9H461 O75197
O95166 Q3MII6
Q06547 P51610
Q8TAK5 P51610
O96017 P10721
P28482 P10275
P27361 P10275
Q9UBC7 O43603
P47211 P63096
P47211 P08754
O43603 P63096
O43603 P50148
O60755 O95837
O60755 P08754
P15976 P04839
P15976 P23769
P15976 Q01196
P23769 P37231
P30047 P30793
P25800 P17542
O75925 Q12888
Q9Y264 P21802
Q9Y264 Q9UM73
Q9Y264 P54753
Q9Y264 P08581
Q9Y264 P30530
Q9Y264 P08069
Q9Y264 P22607
Q9Y264 P36888
Q9Y264 P29317
Q9Y264 P29322
Q9Y264 P00533
Q9Y264 P22455
Q9Y264 P11362
Q9Y264 P54760
Q9Y264 Q12866
Q9Y264 Q15375
Q9Y264 P54756
Q9Y264 Q8IWU2
Q9Y264 P06213
Q9Y264 P04626
Q9Y264 P10721
Q9Y264 Q9UF33
Q9Y264 Q04912
Q9Y264 Q01974
Q9Y264 P14616
Q9Y264 P29376
Q9Y264 P16234
Q9Y264 P07333
Q9Y264 Q16832
Q9Y264 Q08345
Q9Y264 P29320
Q9Y264 P54764
Q9Y264 P09619
Q9Y264 O15146
Q9Y264 Q01973
Q9Y264 Q16288
Q9Y264 P08922
Q9Y264 Q13308
Q9Y264 Q06418
Q9Y264 P07949
Q9Y264 Q16620
Q9Y264 P04629
Q9Y264 Q6ZMQ8
Q9Y264 P54762
Q9Y264 P29323
Q9Y264 Q15303
Q9Y264 P21860
Q9Y264 P21709
Q9Y264 P35916
Q9Y264 P34925
Q9Y264 P35968
Q9Y264 P17948
P23560 P21802
P23560 Q9UM73
P23560 P54753
P23560 P08581
P23560 P35590
P23560 P30530
P23560 P08069
P23560 P22607
P23560 P36888
P23560 P29317
P23560 P29322
P23560 P00533
P23560 P22455
P23560 P11362
P23560 P54760
P23560 Q12866
P23560 Q15375
P23560 P54756
P23560 Q8IWU2
P23560 P06213
P23560 P04626
P23560 P10721
P23560 Q9UF33
P23560 Q04912
P23560 Q01974
P23560 P14616
P23560 P29376
P23560 P16234
P23560 P07333
P23560 Q16832
P23560 Q08345
P23560 P29320
P23560 P54764
P23560 P09619
P23560 O15146
P23560 Q01973
P23560 Q16288
P23560 Q02763
P23560 P08922
P23560 Q13308
P23560 Q06418
P23560 P07949
P23560 P04629
P23560 Q6ZMQ8
P23560 P54762
P23560 P29323
P23560 Q15303
P23560 P21860
P23560 P21709
P23560 P35916
P23560 P34925
P23560 P35968
P23560 P17948
Q15389 P21802
Q15389 Q9UM73
Q15389 P54753
Q15389 P08581
Q15389 P30530
Q15389 P08069
Q15389 P22607
Q15389 P36888
Q15389 P29317
Q15389 P29322
Q15389 P00533
Q15389 P22455
Q15389 P11362
Q15389 P54760
Q15389 Q12866
Q15389 Q15375
Q15389 P54756
Q15389 Q8IWU2
Q15389 P06213
Q15389 P04626
Q15389 P10721
Q15389 Q9UF33
Q15389 Q04912
Q15389 Q01974
Q15389 P14616
Q15389 P29376
Q15389 P16234
Q15389 P07333
Q15389 Q16832
Q15389 Q08345
Q15389 P29320
Q15389 P54764
Q15389 P09619
Q15389 O15146
Q15389 Q01973
Q15389 Q16288
Q15389 P08922
Q15389 Q13308
Q15389 Q06418
Q15389 P07949
Q15389 Q16620
Q15389 P04629
Q15389 Q6ZMQ8
Q15389 P54762
Q15389 P29323
Q15389 Q15303
Q15389 P21860
Q15389 P21709
Q15389 P35916
Q15389 P34925
Q15389 P35968
Q15389 P17948
P05230 Q9UM73
P05230 P54753
P05230 P08581
P05230 P35590
P05230 P30530
P05230 P08069
P05230 P36888
P05230 P29317
P05230 P29322
P05230 P00533
P05230 P54760
P05230 Q12866
P05230 Q15375
P05230 P54756
P05230 Q8IWU2
P05230 P06213
P05230 P04626
P05230 P10721
P05230 Q9UF33
P05230 Q04912
P05230 Q01974
P05230 P14616
P05230 P29376
P05230 P16234
P05230 P07333
P05230 Q16832
P05230 Q08345
P05230 P29320
P05230 P54764
P05230 P09619
P05230 O15146
P05230 Q01973
P05230 Q16288
P05230 Q02763
P05230 P08922
P05230 Q13308
P05230 Q06418
P05230 P07949
P05230 Q16620
P05230 P04629
P05230 Q6ZMQ8
P05230 P54762
P05230 P29323
P05230 Q15303
P05230 P21860
P05230 P21709
P05230 P35916
P05230 P34925
P05230 P35968
P05230 P17948
P09038 Q9UM73
P09038 P54753
P09038 P08581
P09038 P35590
P09038 P30530
P09038 P08069
P09038 P36888
P09038 P29317
P09038 P29322
P09038 P00533
P09038 P11362
P09038 P54760
P09038 Q12866
P09038 Q15375
P09038 P54756
P09038 Q8IWU2
P09038 P06213
P09038 P04626
P09038 P10721
P09038 Q9UF33
P09038 Q04912
P09038 Q01974
P09038 P14616
P09038 P29376
P09038 P16234
P09038 P07333
P09038 Q16832
P09038 Q08345
P09038 P29320
P09038 P54764
P09038 P09619
P09038 O15146
P09038 Q01973
P09038 Q16288
P09038 Q02763
P09038 P08922
P09038 Q13308
P09038 Q06418
P09038 P07949
P09038 Q16620
P09038 P04629
P09038 Q6ZMQ8
P09038 P54762
P09038 P29323
P09038 Q15303
P09038 P21860
P09038 P21709
P09038 P35916
P09038 P34925
P09038 P35968
P09038 P17948
P08620 Q9UM73
P08620 P54753
P08620 P08581
P08620 P35590
P08620 P30530
P08620 P08069
P08620 P22607
P08620 P36888
P08620 P29317
P08620 P29322
P08620 P00533
P08620 P22455
P08620 P11362
P08620 P54760
P08620 Q12866
P08620 Q15375
P08620 P54756
P08620 Q8IWU2
P08620 P06213
P08620 P04626
P08620 P10721
P08620 Q9UF33
P08620 Q04912
P08620 Q01974
P08620 P14616
P08620 P29376
P08620 P16234
P08620 P07333
P08620 Q16832
P08620 Q08345
P08620 P29320
P08620 P54764
P08620 P09619
P08620 O15146
P08620 Q01973
P08620 Q16288
P08620 Q02763
P08620 P08922
P08620 Q13308
P08620 Q06418
P08620 P07949
P08620 Q16620
P08620 P04629
P08620 Q6ZMQ8
P08620 P54762
P08620 P29323
P08620 Q15303
P08620 P21860
P08620 P21709
P08620 P35916
P08620 P34925
P08620 P35968
P08620 P17948
P55075 Q9UM73
P55075 P54753
P55075 P08581
P55075 P35590
P55075 P30530
P55075 P08069
P55075 P22607
P55075 P36888
P55075 P29317
P55075 P29322
P55075 P00533
P55075 P22455
P55075 P11362
P55075 P54760
P55075 Q12866
P55075 Q15375
P55075 P54756
P55075 Q8IWU2
P55075 P06213
P55075 P04626
P55075 P10721
P55075 Q9UF33
P55075 Q04912
P55075 Q01974
P55075 P14616
P55075 P29376
P55075 P16234
P55075 P07333
P55075 Q16832
P55075 Q08345
P55075 P29320
P55075 P54764
P55075 P09619
P55075 O15146
P55075 Q01973
P55075 Q16288
P55075 Q02763
P55075 P08922
P55075 Q13308
P55075 Q06418
P55075 P07949
P55075 Q16620
P55075 P04629
P55075 Q6ZMQ8
P55075 P54762
P55075 P29323
P55075 Q15303
P55075 P21860
P55075 P21709
P55075 P35916
P55075 P34925
P55075 P35968
P55075 P17948
P15514 P21802
P15514 Q9UM73
P15514 P54753
P15514 P08581
P15514 P35590
P15514 P30530
P15514 P08069
P15514 P22607
P15514 P36888
P15514 P29317
P15514 P29322
P15514 P22455
P15514 P11362
P15514 P54760
P15514 Q12866
P15514 Q15375
P15514 P54756
P15514 Q8IWU2
P15514 P06213
P15514 P10721
P15514 Q9UF33
P15514 Q04912
P15514 Q01974
P15514 P14616
P15514 P29376
P15514 P16234
P15514 P07333
P15514 Q16832
P15514 Q08345
P15514 P29320
P15514 P54764
P15514 P09619
P15514 O15146
P15514 Q01973
P15514 Q16288
P15514 Q02763
P15514 P08922
P15514 Q13308
P15514 Q06418
P15514 P07949
P15514 Q16620
P15514 P04629
P15514 Q6ZMQ8
P15514 P54762
P15514 P29323
P15514 Q15303
P15514 P21860
P15514 P21709
P15514 P35916
P15514 P34925
P15514 P35968
P15514 P17948
O95750 P21802
O95750 Q9UM73
O95750 P54753
O95750 P08581
O95750 P35590
O95750 P30530
O95750 P08069
O95750 P22607
O95750 P36888
O95750 P29317
O95750 P29322
O95750 P00533
O95750 P22455
O95750 P11362
O95750 P54760
O95750 Q12866
O95750 Q15375
O95750 P54756
O95750 Q8IWU2
O95750 P06213
O95750 P04626
O95750 P10721
O95750 Q9UF33
O95750 Q04912
O95750 Q01974
O95750 P14616
O95750 P29376
O95750 P16234
O95750 P07333
O95750 Q16832
O95750 Q08345
O95750 P29320
O95750 P54764
O95750 P09619
O95750 O15146
O95750 Q01973
O95750 Q16288
O95750 Q02763
O95750 P08922
O95750 Q13308
O95750 Q06418
O95750 P07949
O95750 Q16620
O95750 P04629
O95750 Q6ZMQ8
O95750 P54762
O95750 P29323
O95750 Q15303
O95750 P21860
O95750 P21709
O95750 P35916
O95750 P34925
O95750 P35968
O95750 P17948
P31371 P21802
P31371 Q9UM73
P31371 P54753
P31371 P08581
P31371 P35590
P31371 P30530
P31371 P08069
P31371 P36888
P31371 P29317
P31371 P29322
P31371 P00533
P31371 P22455
P31371 P11362
P31371 P54760
P31371 Q12866
P31371 Q15375
P31371 P54756
P31371 Q8IWU2
P31371 P06213
P31371 P04626
P31371 P10721
P31371 Q9UF33
P31371 Q04912
P31371 Q01974
P31371 P14616
P31371 P29376
P31371 P16234
P31371 P07333
P31371 Q16832
P31371 Q08345
P31371 P29320
P31371 P54764
P31371 P09619
P31371 O15146
P31371 Q01973
P31371 Q16288
P31371 Q02763
P31371 P08922
P31371 Q13308
P31371 Q06418
P31371 P07949
P31371 Q16620
P31371 P04629
P31371 Q6ZMQ8
P31371 P54762
P31371 P29323
P31371 Q15303
P31371 P21860
P31371 P21709
P31371 P35916
P31371 P34925
P31371 P35968
P31371 P17948
O15123 P21802
O15123 Q9UM73
O15123 P54753
O15123 P08581
O15123 P35590
O15123 P30530
O15123 P08069
O15123 P22607
O15123 P36888
O15123 P29317
O15123 P29322
O15123 P00533
O15123 P22455
O15123 P11362
O15123 P54760
O15123 Q12866
O15123 Q15375
O15123 P54756
O15123 Q8IWU2
O15123 P06213
O15123 P04626
O15123 P10721
O15123 Q9UF33
O15123 Q04912
O15123 Q01974
O15123 P14616
O15123 P29376
O15123 P16234
O15123 P07333
O15123 Q16832
O15123 Q08345
O15123 P29320
O15123 P54764
O15123 P09619
O15123 O15146
O15123 Q01973
O15123 Q16288
O15123 P08922
O15123 Q13308
O15123 Q06418
O15123 P07949
O15123 Q16620
O15123 P04629
O15123 Q6ZMQ8
O15123 P54762
O15123 P29323
O15123 Q15303
O15123 P21860
O15123 P21709
O15123 P35916
O15123 P34925
O15123 P35968
O15123 P17948
O43320 P21802
O43320 Q9UM73
O43320 P54753
O43320 P08581
O43320 P35590
O43320 P30530
O43320 P08069
O43320 P22607
O43320 P36888
O43320 P29317
O43320 P29322
O43320 P00533
O43320 P22455
O43320 P11362
O43320 P54760
O43320 Q12866
O43320 Q15375
O43320 P54756
O43320 Q8IWU2
O43320 P06213
O43320 P04626
O43320 P10721
O43320 Q9UF33
O43320 Q04912
O43320 Q01974
O43320 P14616
O43320 P29376
O43320 P16234
O43320 P07333
O43320 Q16832
O43320 Q08345
O43320 P29320
O43320 P54764
O43320 P09619
O43320 O15146
O43320 Q01973
O43320 Q16288
O43320 Q02763
O43320 P08922
O43320 Q13308
O43320 Q06418
O43320 P07949
O43320 Q16620
O43320 P04629
O43320 Q6ZMQ8
O43320 P54762
O43320 P29323
O43320 Q15303
O43320 P21860
O43320 P21709
O43320 P35916
O43320 P34925
O43320 P35968
O43320 P17948
P21781 Q9UM73
P21781 P54753
P21781 P08581
P21781 P35590
P21781 P30530
P21781 P08069
P21781 P22607
P21781 P36888
P21781 P29317
P21781 P29322
P21781 P00533
P21781 P22455
P21781 P11362
P21781 P54760
P21781 Q12866
P21781 Q15375
P21781 P54756
P21781 Q8IWU2
P21781 P06213
P21781 P04626
P21781 P10721
P21781 Q9UF33
P21781 Q04912
P21781 Q01974
P21781 P14616
P21781 P29376
P21781 P16234
P21781 P07333
P21781 Q16832
P21781 Q08345
P21781 P29320
P21781 P54764
P21781 P09619
P21781 O15146
P21781 Q01973
P21781 Q16288
P21781 Q02763
P21781 P08922
P21781 Q13308
P21781 Q06418
P21781 P07949
P21781 Q16620
P21781 P04629
P21781 Q6ZMQ8
P21781 P54762
P21781 P29323
P21781 Q15303
P21781 P21860
P21781 P21709
P21781 P35916
P21781 P34925
P21781 P35968
P21781 P17948
P11487 Q9UM73
P11487 P54753
P11487 P08581
P11487 P35590
P11487 P30530
P11487 P08069
P11487 P22607
P11487 P36888
P11487 P29317
P11487 P29322
P11487 P00533
P11487 P22455
P11487 P11362
P11487 P54760
P11487 Q12866
P11487 Q15375
P11487 P54756
P11487 Q8IWU2
P11487 P06213
P11487 P04626
P11487 P10721
P11487 Q9UF33
P11487 Q04912
P11487 Q01974
P11487 P14616
P11487 P29376
P11487 P16234
P11487 P07333
P11487 Q16832
P11487 Q08345
P11487 P29320
P11487 P54764
P11487 P09619
P11487 O15146
P11487 Q01973
P11487 Q16288
P11487 Q02763
P11487 P08922
P11487 Q13308
P11487 Q06418
P11487 P07949
P11487 Q16620
P11487 P04629
P11487 Q6ZMQ8
P11487 P54762
P11487 P29323
P11487 Q15303
P11487 P21860
P11487 P21709
P11487 P35916
P11487 P34925
P11487 P35968
P11487 P17948
P49771 P21802
P49771 Q9UM73
P49771 P54753
P49771 P08581
P49771 P35590
P49771 P30530
P49771 P08069
P49771 P22607
P49771 P29317
P49771 P29322
P49771 P00533
P49771 P22455
P49771 P11362
P49771 P54760
P49771 Q12866
P49771 Q15375
P49771 P54756
P49771 Q8IWU2
P49771 P06213
P49771 P04626
P49771 P10721
P49771 Q9UF33
P49771 Q04912
P49771 Q01974
P49771 P14616
P49771 P29376
P49771 P16234
P49771 P07333
P49771 Q16832
P49771 Q08345
P49771 P29320
P49771 P54764
P49771 P09619
P49771 O15146
P49771 Q01973
P49771 Q16288
P49771 Q02763
P49771 P08922
P49771 Q13308
P49771 Q06418
P49771 P07949
P49771 Q16620
P49771 P04629
P49771 Q6ZMQ8
P49771 P54762
P49771 P29323
P49771 Q15303
P49771 P21860
P49771 P21709
P49771 P35916
P49771 P34925
P49771 P35968
P49771 P17948
Q9NSA1 P21802
Q9NSA1 Q9UM73
Q9NSA1 P54753
Q9NSA1 P08581
Q9NSA1 P35590
Q9NSA1 P30530
Q9NSA1 P08069
Q9NSA1 P22607
Q9NSA1 P36888
Q9NSA1 P29317
Q9NSA1 P29322
Q9NSA1 P00533
Q9NSA1 P22455
Q9NSA1 P11362
Q9NSA1 P54760
Q9NSA1 Q12866
Q9NSA1 Q15375
Q9NSA1 P54756
Q9NSA1 Q8IWU2
Q9NSA1 P06213
Q9NSA1 P04626
Q9NSA1 P10721
Q9NSA1 Q9UF33
Q9NSA1 Q04912
Q9NSA1 Q01974
Q9NSA1 P14616
Q9NSA1 P29376
Q9NSA1 P16234
Q9NSA1 P07333
Q9NSA1 Q16832
Q9NSA1 Q08345
Q9NSA1 P29320
Q9NSA1 P54764
Q9NSA1 P09619
Q9NSA1 O15146
Q9NSA1 Q01973
Q9NSA1 Q16288
Q9NSA1 Q02763
Q9NSA1 P08922
Q9NSA1 Q13308
Q9NSA1 Q06418
Q9NSA1 P07949
Q9NSA1 Q16620
Q9NSA1 P04629
Q9NSA1 Q6ZMQ8
Q9NSA1 P54762
Q9NSA1 P29323
Q9NSA1 Q15303
Q9NSA1 P21860
Q9NSA1 P21709
Q9NSA1 P35916
Q9NSA1 P34925
Q9NSA1 P35968
Q9NSA1 P17948
P14210 P21802
P14210 Q9UM73
P14210 P54753
P14210 P35590
P14210 P30530
P14210 P08069
P14210 P22607
P14210 P36888
P14210 P29317
P14210 P29322
P14210 P00533
P14210 P22455
P14210 P11362
P14210 P54760
P14210 Q12866
P14210 Q15375
P14210 P54756
P14210 Q8IWU2
P14210 P06213
P14210 P04626
P14210 P10721
P14210 Q9UF33
P14210 Q04912
P14210 Q01974
P14210 P14616
P14210 P29376
P14210 P16234
P14210 P07333
P14210 Q16832
P14210 Q08345
P14210 P29320
P14210 P54764
P14210 P09619
P14210 O15146
P14210 Q01973
P14210 Q16288
P14210 Q02763
P14210 P08922
P14210 Q13308
P14210 Q06418
P14210 P07949
P14210 Q16620
P14210 P04629
P14210 Q6ZMQ8
P14210 P54762
P14210 P29323
P14210 Q15303
P14210 P21860
P14210 P21709
P14210 P35916
P14210 P34925
P14210 P35968
P14210 P17948
P49765 P21802
P49765 Q9UM73
P49765 P54753
P49765 P08581
P49765 P35590
P49765 P30530
P49765 P08069
P49765 P22607
P49765 P36888
P49765 P29317
P49765 P29322
P49765 P00533
P49765 P22455
P49765 P11362
P49765 P54760
P49765 Q12866
P49765 Q15375
P49765 P54756
P49765 Q8IWU2
P49765 P06213
P49765 P04626
P49765 P10721
P49765 Q9UF33
P49765 Q04912
P49765 Q01974
P49765 P14616
P49765 P29376
P49765 P16234
P49765 P07333
P49765 Q16832
P49765 Q08345
P49765 P29320
P49765 P54764
P49765 P09619
P49765 O15146
P49765 Q01973
P49765 Q16288
P49765 Q02763
P49765 P08922
P49765 Q13308
P49765 Q06418
P49765 P07949
P49765 Q16620
P49765 P04629
P49765 Q6ZMQ8
P49765 P54762
P49765 P29323
P49765 Q15303
P49765 P21860
P49765 P21709
P49765 P35916
P49765 P34925
P49765 P35968
O43915 P21802
O43915 Q9UM73
O43915 P54753
O43915 P08581
O43915 P35590
O43915 P30530
O43915 P08069
O43915 P22607
O43915 P36888
O43915 P29317
O43915 P29322
O43915 P00533
O43915 P22455
O43915 P11362
O43915 P54760
O43915 Q12866
O43915 Q15375
O43915 P54756
O43915 Q8IWU2
O43915 P06213
O43915 P04626
O43915 P10721
O43915 Q9UF33
O43915 Q04912
O43915 Q01974
O43915 P14616
O43915 P29376
O43915 P16234
O43915 P07333
O43915 Q16832
O43915 Q08345
O43915 P29320
O43915 P54764
O43915 P09619
O43915 O15146
O43915 Q01973
O43915 Q16288
O43915 Q02763
O43915 P08922
O43915 Q13308
O43915 Q06418
O43915 P07949
O43915 Q16620
O43915 P04629
O43915 Q6ZMQ8
O43915 P54762
O43915 P29323
O43915 Q15303
O43915 P21860
O43915 P21709
O43915 P34925
O43915 P35968
O43915 P17948
O43921 P21802
O43921 Q9UM73
O43921 P54753
O43921 P08581
O43921 P35590
O43921 P30530
O43921 P08069
O43921 P22607
O43921 P36888
O43921 P00533
O43921 P22455
O43921 P11362
O43921 P54760
O43921 Q12866
O43921 Q8IWU2
O43921 P06213
O43921 P04626
O43921 P10721
O43921 Q04912
O43921 Q01974
O43921 P14616
O43921 P29376
O43921 P16234
O43921 P07333
O43921 Q16832
O43921 Q08345
O43921 P29320
O43921 P09619
O43921 O15146
O43921 Q01973
O43921 Q16288
O43921 Q02763
O43921 P08922
O43921 Q13308
O43921 Q06418
O43921 P07949
O43921 Q16620
O43921 P04629
O43921 Q6ZMQ8
O43921 P54762
O43921 P29323
O43921 Q15303
O43921 P21860
O43921 P21709
O43921 P35916
O43921 P34925
O43921 P35968
O43921 P17948
P12034 Q9UM73
P12034 P54753
P12034 P08581
P12034 P35590
P12034 P30530
P12034 P08069
P12034 P22607
P12034 P36888
P12034 P29317
P12034 P29322
P12034 P00533
P12034 P22455
P12034 P54760
P12034 Q12866
P12034 Q15375
P12034 P54756
P12034 Q8IWU2
P12034 P06213
P12034 P04626
P12034 P10721
P12034 Q9UF33
P12034 Q04912
P12034 Q01974
P12034 P14616
P12034 P29376
P12034 P16234
P12034 P07333
P12034 Q16832
P12034 Q08345
P12034 P29320
P12034 P54764
P12034 P09619
P12034 O15146
P12034 Q01973
P12034 Q16288
P12034 Q02763
P12034 P08922
P12034 Q13308
P12034 Q06418
P12034 P07949
P12034 Q16620
P12034 P04629
P12034 Q6ZMQ8
P12034 P54762
P12034 P29323
P12034 Q15303
P12034 P21860
P12034 P21709
P12034 P35916
P12034 P34925
P12034 P35968
P12034 P17948
O15520 Q9UM73
O15520 P54753
O15520 P08581
O15520 P35590
O15520 P30530
O15520 P08069
O15520 P22607
O15520 P36888
O15520 P29317
O15520 P29322
O15520 P00533
O15520 P22455
O15520 P11362
O15520 P54760
O15520 Q12866
O15520 Q15375
O15520 P54756
O15520 Q8IWU2
O15520 P06213
O15520 P04626
O15520 P10721
O15520 Q9UF33
O15520 Q04912
O15520 Q01974
O15520 P14616
O15520 P29376
O15520 P16234
O15520 P07333
O15520 Q16832
O15520 Q08345
O15520 P29320
O15520 P54764
O15520 P09619
O15520 O15146
O15520 Q01973
O15520 Q16288
O15520 Q02763
O15520 P08922
O15520 Q13308
O15520 Q06418
O15520 P07949
O15520 Q16620
O15520 P04629
O15520 Q6ZMQ8
O15520 P54762
O15520 P29323
O15520 Q15303
O15520 P21860
O15520 P21709
O15520 P35916
O15520 P34925
O15520 P35968
O15520 P17948
P52797 P21802
P52797 Q9UM73
P52797 P54753
P52797 P08581
P52797 P35590
P52797 P30530
P52797 P08069
P52797 P22607
P52797 P36888
P52797 P00533
P52797 P22455
P52797 P11362
P52797 P54760
P52797 Q12866
P52797 Q8IWU2
P52797 P06213
P52797 P04626
P52797 P10721
P52797 Q04912
P52797 Q01974
P52797 P14616
P52797 P29376
P52797 P16234
P52797 P07333
P52797 Q16832
P52797 Q08345
P52797 P09619
P52797 O15146
P52797 Q01973
P52797 Q16288
P52797 Q02763
P52797 P08922
P52797 Q13308
P52797 Q06418
P52797 P07949
P52797 Q16620
P52797 P04629
P52797 Q6ZMQ8
P52797 P54762
P52797 P29323
P52797 Q15303
P52797 P21860
P52797 P21709
P52797 P35916
P52797 P34925
P52797 P35968
P52797 P17948
P52803 P21802
P52803 Q9UM73
P52803 P54753
P52803 P08581
P52803 P35590
P52803 P30530
P52803 P08069
P52803 P22607
P52803 P36888
P52803 P00533
P52803 P22455
P52803 P11362
P52803 P54760
P52803 Q12866
P52803 Q8IWU2
P52803 P06213
P52803 P04626
P52803 P10721
P52803 Q04912
P52803 Q01974
P52803 P14616
P52803 P29376
P52803 P16234
P52803 P07333
P52803 Q16832
P52803 Q08345
P52803 P09619
P52803 O15146
P52803 Q01973
P52803 Q16288
P52803 Q02763
P52803 P08922
P52803 Q13308
P52803 Q06418
P52803 P07949
P52803 Q16620
P52803 P04629
P52803 Q6ZMQ8
P52803 P54762
P52803 P29323
P52803 Q15303
P52803 P21860
P52803 P21709
P52803 P35916
P52803 P34925
P52803 P35968
P52803 P17948
Q9NP95 P21802
Q9NP95 Q9UM73
Q9NP95 P54753
Q9NP95 P08581
Q9NP95 P35590
Q9NP95 P30530
Q9NP95 P08069
Q9NP95 P22607
Q9NP95 P36888
Q9NP95 P29317
Q9NP95 P29322
Q9NP95 P00533
Q9NP95 P22455
Q9NP95 P11362
Q9NP95 P54760
Q9NP95 Q12866
Q9NP95 Q15375
Q9NP95 P54756
Q9NP95 Q8IWU2
Q9NP95 P06213
Q9NP95 P04626
Q9NP95 P10721
Q9NP95 Q9UF33
Q9NP95 Q04912
Q9NP95 Q01974
Q9NP95 P14616
Q9NP95 P29376
Q9NP95 P16234
Q9NP95 P07333
Q9NP95 Q16832
Q9NP95 Q08345
Q9NP95 P29320
Q9NP95 P54764
Q9NP95 P09619
Q9NP95 O15146
Q9NP95 Q01973
Q9NP95 Q16288
Q9NP95 Q02763
Q9NP95 P08922
Q9NP95 Q13308
Q9NP95 Q06418
Q9NP95 P07949
Q9NP95 Q16620
Q9NP95 P04629
Q9NP95 Q6ZMQ8
Q9NP95 P54762
Q9NP95 P29323
Q9NP95 Q15303
Q9NP95 P21860
Q9NP95 P21709
Q9NP95 P35916
Q9NP95 P34925
Q9NP95 P35968
Q9NP95 P17948
O14944 P21802
O14944 Q9UM73
O14944 P54753
O14944 P08581
O14944 P35590
O14944 P30530
O14944 P08069
O14944 P22607
O14944 P36888
O14944 P29317
O14944 P29322
O14944 P22455
O14944 P11362
O14944 P54760
O14944 Q12866
O14944 Q15375
O14944 P54756
O14944 Q8IWU2
O14944 P06213
O14944 P04626
O14944 P10721
O14944 Q9UF33
O14944 Q04912
O14944 Q01974
O14944 P14616
O14944 P29376
O14944 P16234
O14944 P07333
O14944 Q16832
O14944 Q08345
O14944 P29320
O14944 P54764
O14944 P09619
O14944 O15146
O14944 Q01973
O14944 Q16288
O14944 Q02763
O14944 P08922
O14944 Q13308
O14944 Q06418
O14944 P07949
O14944 Q16620
O14944 P04629
O14944 Q6ZMQ8
O14944 P54762
O14944 P29323
O14944 P21709
O14944 P35916
O14944 P34925
O14944 P35968
O14944 P17948
Q9GZV9 P21802
Q9GZV9 Q9UM73
Q9GZV9 P54753
Q9GZV9 P08581
Q9GZV9 P35590
Q9GZV9 P30530
Q9GZV9 P08069
Q9GZV9 P22607
Q9GZV9 P36888
Q9GZV9 P29317
Q9GZV9 P29322
Q9GZV9 P00533
Q9GZV9 P22455
Q9GZV9 P11362
Q9GZV9 P54760
Q9GZV9 Q12866
Q9GZV9 Q15375
Q9GZV9 P54756
Q9GZV9 Q8IWU2
Q9GZV9 P06213
Q9GZV9 P04626
Q9GZV9 P10721
Q9GZV9 Q9UF33
Q9GZV9 Q04912
Q9GZV9 Q01974
Q9GZV9 P14616
Q9GZV9 P29376
Q9GZV9 P16234
Q9GZV9 P07333
Q9GZV9 Q16832
Q9GZV9 Q08345
Q9GZV9 P29320
Q9GZV9 P54764
Q9GZV9 P09619
Q9GZV9 O15146
Q9GZV9 Q01973
Q9GZV9 Q16288
Q9GZV9 Q02763
Q9GZV9 P08922
Q9GZV9 Q13308
Q9GZV9 Q06418
Q9GZV9 P07949
Q9GZV9 Q16620
Q9GZV9 P04629
Q9GZV9 Q6ZMQ8
Q9GZV9 P54762
Q9GZV9 P29323
Q9GZV9 Q15303
Q9GZV9 P21860
Q9GZV9 P21709
Q9GZV9 P35916
Q9GZV9 P34925
Q9GZV9 P35968
Q9GZV9 P17948
Q9NRA1 P21802
Q9NRA1 Q9UM73
Q9NRA1 P54753
Q9NRA1 P08581
Q9NRA1 P35590
Q9NRA1 P30530
Q9NRA1 P08069
Q9NRA1 P22607
Q9NRA1 P36888
Q9NRA1 P29317
Q9NRA1 P29322
Q9NRA1 P00533
Q9NRA1 P22455
Q9NRA1 P11362
Q9NRA1 P54760
Q9NRA1 Q12866
Q9NRA1 Q15375
Q9NRA1 P54756
Q9NRA1 Q8IWU2
Q9NRA1 P06213
Q9NRA1 P04626
Q9NRA1 P10721
Q9NRA1 Q9UF33
Q9NRA1 Q04912
Q9NRA1 Q01974
Q9NRA1 P14616
Q9NRA1 P29376
Q9NRA1 P07333
Q9NRA1 Q16832
Q9NRA1 Q08345
Q9NRA1 P29320
Q9NRA1 P54764
Q9NRA1 O15146
Q9NRA1 Q01973
Q9NRA1 Q16288
Q9NRA1 Q02763
Q9NRA1 P08922
Q9NRA1 Q13308
Q9NRA1 Q06418
Q9NRA1 P07949
Q9NRA1 Q16620
Q9NRA1 P04629
Q9NRA1 Q6ZMQ8
Q9NRA1 P54762
Q9NRA1 P29323
Q9NRA1 Q15303
Q9NRA1 P21860
Q9NRA1 P21709
Q9NRA1 P34925
Q9NRA1 P17948
P01344 P21802
P01344 Q9UM73
P01344 P54753
P01344 P08581
P01344 P35590
P01344 P30530
P01344 P22607
P01344 P36888
P01344 P29317
P01344 P29322
P01344 P00533
P01344 P22455
P01344 P11362
P01344 P54760
P01344 Q12866
P01344 Q15375
P01344 P54756
P01344 Q8IWU2
P01344 P06213
P01344 P04626
P01344 P10721
P01344 Q9UF33
P01344 Q04912
P01344 Q01974
P01344 P14616
P01344 P29376
P01344 P16234
P01344 P07333
P01344 Q16832
P01344 Q08345
P01344 P29320
P01344 P54764
P01344 P09619
P01344 O15146
P01344 Q01973
P01344 Q16288
P01344 Q02763
P01344 P08922
P01344 Q13308
P01344 Q06418
P01344 P07949
P01344 Q16620
P01344 P04629
P01344 Q6ZMQ8
P01344 P54762
P01344 P29323
P01344 Q15303
P01344 P21860
P01344 P21709
P01344 P35916
P01344 P34925
P01344 P35968
P01344 P17948
P01138 P21802
P01138 Q9UM73
P01138 P54753
P01138 P08581
P01138 P35590
P01138 P30530
P01138 P08069
P01138 P22607
P01138 P36888
P01138 P29317
P01138 P29322
P01138 P00533
P01138 P22455
P01138 P11362
P01138 P54760
P01138 Q12866
P01138 Q15375
P01138 P54756
P01138 Q8IWU2
P01138 P06213
P01138 P04626
P01138 P10721
P01138 Q9UF33
P01138 Q04912
P01138 Q01974
P01138 P14616
P01138 P29376
P01138 P16234
P01138 P07333
P01138 Q16832
P01138 Q08345
P01138 P29320
P01138 P54764
P01138 P09619
P01138 O15146
P01138 Q01973
P01138 Q16288
P01138 Q02763
P01138 P08922
P01138 Q13308
P01138 Q06418
P01138 P07949
P01138 Q16620
P01138 Q6ZMQ8
P01138 P54762
P01138 P29323
P01138 Q15303
P01138 P21860
P01138 P21709
P01138 P35916
P01138 P34925
P01138 P35968
P01138 P17948
O76093 Q9UM73
O76093 P54753
O76093 P08581
O76093 P35590
O76093 P30530
O76093 P08069
O76093 P22607
O76093 P36888
O76093 P29317
O76093 P29322
O76093 P00533
O76093 P22455
O76093 P11362
O76093 P54760
O76093 Q12866
O76093 Q15375
O76093 P54756
O76093 Q8IWU2
O76093 P06213
O76093 P04626
O76093 P10721
O76093 Q9UF33
O76093 Q04912
O76093 Q01974
O76093 P14616
O76093 P29376
O76093 P16234
O76093 P07333
O76093 Q16832
O76093 Q08345
O76093 P29320
O76093 P54764
O76093 P09619
O76093 O15146
O76093 Q01973
O76093 Q16288
O76093 Q02763
O76093 P08922
O76093 Q13308
O76093 Q06418
O76093 P07949
O76093 Q16620
O76093 P04629
O76093 Q6ZMQ8
O76093 P54762
O76093 P29323
O76093 Q15303
O76093 P21860
O76093 P21709
O76093 P35916
O76093 P34925
O76093 P35968
O76093 P17948
P20827 P21802
P20827 Q9UM73
P20827 P54753
P20827 P08581
P20827 P35590
P20827 P30530
P20827 P08069
P20827 P22607
P20827 P36888
P20827 P00533
P20827 P22455
P20827 P11362
P20827 P54760
P20827 Q12866
P20827 Q8IWU2
P20827 P06213
P20827 P04626
P20827 P10721
P20827 Q04912
P20827 Q01974
P20827 P14616
P20827 P29376
P20827 P16234
P20827 P07333
P20827 Q16832
P20827 Q08345
P20827 P09619
P20827 O15146
P20827 Q01973
P20827 Q16288
P20827 Q02763
P20827 P08922
P20827 Q13308
P20827 Q06418
P20827 P07949
P20827 Q16620
P20827 P04629
P20827 Q6ZMQ8
P20827 P54762
P20827 P29323
P20827 Q15303
P20827 P21860
P20827 P35916
P20827 P34925
P20827 P35968
P20827 P17948
P05019 P21802
P05019 Q9UM73
P05019 P54753
P05019 P08581
P05019 P35590
P05019 P30530
P05019 P22607
P05019 P36888
P05019 P29317
P05019 P29322
P05019 P00533
P05019 P22455
P05019 P11362
P05019 P54760
P05019 Q12866
P05019 Q15375
P05019 P54756
P05019 Q8IWU2
P05019 P06213
P05019 P04626
P05019 P10721
P05019 Q9UF33
P05019 Q04912
P05019 Q01974
P05019 P14616
P05019 P29376
P05019 P16234
P05019 P07333
P05019 Q16832
P05019 Q08345
P05019 P29320
P05019 P54764
P05019 P09619
P05019 O15146
P05019 Q01973
P05019 Q16288
P05019 Q02763
P05019 P08922
P05019 Q13308
P05019 Q06418
P05019 P07949
P05019 Q16620
P05019 P04629
P05019 Q6ZMQ8
P05019 P54762
P05019 P29323
P05019 Q15303
P05019 P21860
P05019 P21709
P05019 P35916
P05019 P34925
P05019 P35968
P05019 P17948
P01308 P21802
P01308 Q9UM73
P01308 P54753
P01308 P08581
P01308 P35590
P01308 P30530
P01308 P22607
P01308 P36888
P01308 P29317
P01308 P29322
P01308 P00533
P01308 P22455
P01308 P11362
P01308 P54760
P01308 Q12866
P01308 Q15375
P01308 P54756
P01308 Q8IWU2
P01308 P04626
P01308 P10721
P01308 Q9UF33
P01308 Q04912
P01308 Q01974
P01308 P14616
P01308 P29376
P01308 P16234
P01308 P07333
P01308 Q16832
P01308 Q08345
P01308 P29320
P01308 P54764
P01308 P09619
P01308 O15146
P01308 Q01973
P01308 Q16288
P01308 Q02763
P01308 P08922
P01308 Q13308
P01308 Q06418
P01308 P07949
P01308 Q16620
P01308 P04629
P01308 Q6ZMQ8
P01308 P54762
P01308 P29323
P01308 Q15303
P01308 P21860
P01308 P21709
P01308 P35916
P01308 P34925
P01308 P35968
P01308 P17948
Q9GZP0 P21802
Q9GZP0 Q9UM73
Q9GZP0 P54753
Q9GZP0 P08581
Q9GZP0 P35590
Q9GZP0 P30530
Q9GZP0 P08069
Q9GZP0 P22607
Q9GZP0 P36888
Q9GZP0 P29317
Q9GZP0 P29322
Q9GZP0 P00533
Q9GZP0 P22455
Q9GZP0 P11362
Q9GZP0 P54760
Q9GZP0 Q12866
Q9GZP0 Q15375
Q9GZP0 P54756
Q9GZP0 Q8IWU2
Q9GZP0 P06213
Q9GZP0 P04626
Q9GZP0 P10721
Q9GZP0 Q9UF33
Q9GZP0 Q04912
Q9GZP0 Q01974
Q9GZP0 P14616
Q9GZP0 P29376
Q9GZP0 P16234
Q9GZP0 P07333
Q9GZP0 Q16832
Q9GZP0 Q08345
Q9GZP0 P29320
Q9GZP0 P54764
Q9GZP0 O15146
Q9GZP0 Q01973
Q9GZP0 Q16288
Q9GZP0 Q02763
Q9GZP0 P08922
Q9GZP0 Q13308
Q9GZP0 Q06418
Q9GZP0 P07949
Q9GZP0 Q16620
Q9GZP0 P04629
Q9GZP0 Q6ZMQ8
Q9GZP0 P54762
Q9GZP0 P29323
Q9GZP0 Q15303
Q9GZP0 P21860
Q9GZP0 P21709
Q9GZP0 P35916
Q9GZP0 P34925
Q9GZP0 P35968
Q9GZP0 P17948
P10767 Q9UM73
P10767 P54753
P10767 P08581
P10767 P35590
P10767 P30530
P10767 P08069
P10767 P22607
P10767 P36888
P10767 P29317
P10767 P29322
P10767 P00533
P10767 P22455
P10767 P11362
P10767 P54760
P10767 Q12866
P10767 Q15375
P10767 P54756
P10767 Q8IWU2
P10767 P06213
P10767 P04626
P10767 P10721
P10767 Q9UF33
P10767 Q04912
P10767 Q01974
P10767 P14616
P10767 P29376
P10767 P16234
P10767 P07333
P10767 Q16832
P10767 Q08345
P10767 P29320
P10767 P54764
P10767 P09619
P10767 O15146
P10767 Q01973
P10767 Q16288
P10767 Q02763
P10767 P08922
P10767 Q13308
P10767 Q06418
P10767 P07949
P10767 Q16620
P10767 P04629
P10767 Q6ZMQ8
P10767 P54762
P10767 P29323
P10767 Q15303
P10767 P21860
P10767 P21709
P10767 P35916
P10767 P34925
P10767 P35968
P10767 P17948
P04085 P21802
P04085 Q9UM73
P04085 P54753
P04085 P08581
P04085 P35590
P04085 P30530
P04085 P08069
P04085 P22607
P04085 P36888
P04085 P29317
P04085 P29322
P04085 P00533
P04085 P22455
P04085 P11362
P04085 P54760
P04085 Q12866
P04085 Q15375
P04085 P54756
P04085 Q8IWU2
P04085 P06213
P04085 P04626
P04085 P10721
P04085 Q9UF33
P04085 Q04912
P04085 Q01974
P04085 P14616
P04085 P29376
P04085 P07333
P04085 Q16832
P04085 Q08345
P04085 P29320
P04085 P54764
P04085 P09619
P04085 O15146
P04085 Q01973
P04085 Q16288
P04085 Q02763
P04085 P08922
P04085 Q13308
P04085 Q06418
P04085 P07949
P04085 Q16620
P04085 P04629
P04085 Q6ZMQ8
P04085 P54762
P04085 P29323
P04085 Q15303
P04085 P21860
P04085 P21709
P04085 P35916
P04085 P34925
P04085 P35968
P04085 P17948
P52798 P21802
P52798 Q9UM73
P52798 P54753
P52798 P08581
P52798 P35590
P52798 P30530
P52798 P08069
P52798 P22607
P52798 P36888
P52798 P00533
P52798 P22455
P52798 P11362
P52798 P54760
P52798 Q12866
P52798 Q8IWU2
P52798 P06213
P52798 P04626
P52798 P10721
P52798 Q04912
P52798 Q01974
P52798 P14616
P52798 P29376
P52798 P16234
P52798 P07333
P52798 Q16832
P52798 Q08345
P52798 P09619
P52798 O15146
P52798 Q01973
P52798 Q16288
P52798 Q02763
P52798 P08922
P52798 Q13308
P52798 Q06418
P52798 P07949
P52798 Q16620
P52798 P04629
P52798 Q6ZMQ8
P52798 P54762
P52798 P29323
P52798 Q15303
P52798 P21860
P52798 P21709
P52798 P35916
P52798 P34925
P52798 P35968
P52798 P17948
P01133 P21802
P01133 Q9UM73
P01133 P54753
P01133 P08581
P01133 P35590
P01133 P30530
P01133 P08069
P01133 P22607
P01133 P36888
P01133 P29317
P01133 P29322
P01133 P22455
P01133 P11362
P01133 P54760
P01133 Q12866
P01133 Q15375
P01133 P54756
P01133 Q8IWU2
P01133 P06213
P01133 P10721
P01133 Q9UF33
P01133 Q04912
P01133 Q01974
P01133 P14616
P01133 P29376
P01133 P16234
P01133 P07333
P01133 Q16832
P01133 Q08345
P01133 P29320
P01133 P54764
P01133 P09619
P01133 O15146
P01133 Q01973
P01133 Q16288
P01133 Q02763
P01133 P08922
P01133 Q13308
P01133 Q06418
P01133 P07949
P01133 Q16620
P01133 P04629
P01133 Q6ZMQ8
P01133 P54762
P01133 P29323
P01133 Q15303
P01133 P21860
P01133 P21709
P01133 P35916
P01133 P34925
P01133 P35968
P01133 P17948
P01127 P21802
P01127 Q9UM73
P01127 P54753
P01127 P08581
P01127 P35590
P01127 P30530
P01127 P08069
P01127 P22607
P01127 P36888
P01127 P29317
P01127 P29322
P01127 P00533
P01127 P22455
P01127 P11362
P01127 P54760
P01127 Q12866
P01127 Q15375
P01127 P54756
P01127 Q8IWU2
P01127 P06213
P01127 P04626
P01127 P10721
P01127 Q9UF33
P01127 Q04912
P01127 Q01974
P01127 P14616
P01127 P29376
P01127 P07333
P01127 Q16832
P01127 Q08345
P01127 P29320
P01127 P54764
P01127 P09619
P01127 O15146
P01127 Q01973
P01127 Q16288
P01127 Q02763
P01127 P08922
P01127 Q13308
P01127 Q06418
P01127 P07949
P01127 Q16620
P01127 P04629
P01127 Q6ZMQ8
P01127 P54762
P01127 P29323
P01127 Q15303
P01127 P21860
P01127 P21709
P01127 P35916
P01127 P34925
P01127 P35968
P01127 P17948
P34130 P21802
P34130 Q9UM73
P34130 P54753
P34130 P08581
P34130 P35590
P34130 P30530
P34130 P08069
P34130 P22607
P34130 P36888
P34130 P29317
P34130 P29322
P34130 P00533
P34130 P22455
P34130 P11362
P34130 P54760
P34130 Q12866
P34130 Q15375
P34130 P54756
P34130 Q8IWU2
P34130 P06213
P34130 P04626
P34130 P10721
P34130 Q9UF33
P34130 Q04912
P34130 Q01974
P34130 P14616
P34130 P29376
P34130 P16234
P34130 P07333
P34130 Q16832
P34130 Q08345
P34130 P29320
P34130 P54764
P34130 P09619
P34130 O15146
P34130 Q01973
P34130 Q16288
P34130 Q02763
P34130 P08922
P34130 Q13308
P34130 Q06418
P34130 P07949
P34130 Q6ZMQ8
P34130 P54762
P34130 P29323
P34130 Q15303
P34130 P21860
P34130 P21709
P34130 P35916
P34130 P34925
P34130 P35968
P34130 P17948
P49763 P21802
P49763 Q9UM73
P49763 P54753
P49763 P08581
P49763 P35590
P49763 P30530
P49763 P08069
P49763 P22607
P49763 P36888
P49763 P29317
P49763 P29322
P49763 P00533
P49763 P22455
P49763 P11362
P49763 P54760
P49763 Q12866
P49763 Q15375
P49763 P54756
P49763 Q8IWU2
P49763 P06213
P49763 P04626
P49763 P10721
P49763 Q9UF33
P49763 Q04912
P49763 Q01974
P49763 P14616
P49763 P29376
P49763 P16234
P49763 P07333
P49763 Q16832
P49763 Q08345
P49763 P29320
P49763 P54764
P49763 P09619
P49763 O15146
P49763 Q01973
P49763 Q16288
P49763 Q02763
P49763 P08922
P49763 Q13308
P49763 Q06418
P49763 P07949
P49763 Q16620
P49763 P04629
P49763 Q6ZMQ8
P49763 P54762
P49763 P29323
P49763 Q15303
P49763 P21860
P49763 P21709
P49763 P35916
P49763 P34925
P49763 P35968
P49763 P17948
P49767 P21802
P49767 Q9UM73
P49767 P54753
P49767 P08581
P49767 P35590
P49767 P30530
P49767 P08069
P49767 P22607
P49767 P36888
P49767 P29317
P49767 P29322
P49767 P00533
P49767 P22455
P49767 P11362
P49767 P54760
P49767 Q12866
P49767 Q15375
P49767 P54756
P49767 Q8IWU2
P49767 P06213
P49767 P04626
P49767 P10721
P49767 Q9UF33
P49767 Q04912
P49767 Q01974
P49767 P14616
P49767 P29376
P49767 P16234
P49767 P07333
P49767 Q16832
P49767 Q08345
P49767 P29320
P49767 P54764
P49767 P09619
P49767 O15146
P49767 Q01973
P49767 Q16288
P49767 Q02763
P49767 P08922
P49767 Q13308
P49767 Q06418
P49767 P07949
P49767 Q16620
P49767 P04629
P49767 Q6ZMQ8
P49767 P54762
P49767 P29323
P49767 Q15303
P49767 P21860
P49767 P21709
P49767 P34925
P49767 P17948
P01135 P21802
P01135 Q9UM73
P01135 P54753
P01135 P08581
P01135 P35590
P01135 P30530
P01135 P08069
P01135 P22607
P01135 P36888
P01135 P29317
P01135 P29322
P01135 P22455
P01135 P11362
P01135 P54760
P01135 Q12866
P01135 Q15375
P01135 P54756
P01135 Q8IWU2
P01135 P06213
P01135 P04626
P01135 P10721
P01135 Q9UF33
P01135 Q04912
P01135 Q01974
P01135 P14616
P01135 P29376
P01135 P16234
P01135 P07333
P01135 Q16832
P01135 Q08345
P01135 P29320
P01135 P54764
P01135 P09619
P01135 O15146
P01135 Q01973
P01135 Q16288
P01135 Q02763
P01135 P08922
P01135 Q13308
P01135 Q06418
P01135 P07949
P01135 Q16620
P01135 P04629
P01135 Q6ZMQ8
P01135 P54762
P01135 P29323
P01135 Q15303
P01135 P21860
P01135 P21709
P01135 P35916
P01135 P34925
P01135 P35968
P01135 P17948
O60258 Q9UM73
O60258 P54753
O60258 P08581
O60258 P35590
O60258 P30530
O60258 P08069
O60258 P22607
O60258 P36888
O60258 P29317
O60258 P29322
O60258 P00533
O60258 P22455
O60258 P11362
O60258 P54760
O60258 Q12866
O60258 Q15375
O60258 P54756
O60258 Q8IWU2
O60258 P06213
O60258 P04626
O60258 P10721
O60258 Q9UF33
O60258 Q04912
O60258 Q01974
O60258 P14616
O60258 P29376
O60258 P16234
O60258 P07333
O60258 Q16832
O60258 Q08345
O60258 P29320
O60258 P54764
O60258 P09619
O60258 O15146
O60258 Q01973
O60258 Q16288
O60258 Q02763
O60258 P08922
O60258 Q13308
O60258 Q06418
O60258 P07949
O60258 Q16620
O60258 P04629
O60258 Q6ZMQ8
O60258 P54762
O60258 P29323
O60258 Q15303
O60258 P21860
O60258 P21709
O60258 P35916
O60258 P34925
O60258 P35968
O60258 P17948
P20783 P21802
P20783 Q9UM73
P20783 P54753
P20783 P08581
P20783 P35590
P20783 P30530
P20783 P08069
P20783 P22607
P20783 P36888
P20783 P29317
P20783 P29322
P20783 P00533
P20783 P22455
P20783 P11362
P20783 P54760
P20783 Q12866
P20783 Q15375
P20783 P54756
P20783 Q8IWU2
P20783 P06213
P20783 P04626
P20783 P10721
P20783 Q9UF33
P20783 Q04912
P20783 Q01974
P20783 P14616
P20783 P29376
P20783 P16234
P20783 P07333
P20783 Q16832
P20783 Q08345
P20783 P29320
P20783 P54764
P20783 P09619
P20783 O15146
P20783 Q01973
P20783 Q02763
P20783 P08922
P20783 Q13308
P20783 Q06418
P20783 P07949
P20783 Q16620
P20783 P04629
P20783 Q6ZMQ8
P20783 P54762
P20783 P29323
P20783 Q15303
P20783 P21860
P20783 P21709
P20783 P35916
P20783 P34925
P20783 P35968
P20783 P17948
Q9HCT0 Q9UM73
Q9HCT0 P54753
Q9HCT0 P08581
Q9HCT0 P35590
Q9HCT0 P30530
Q9HCT0 P08069
Q9HCT0 P22607
Q9HCT0 P36888
Q9HCT0 P29317
Q9HCT0 P29322
Q9HCT0 P00533
Q9HCT0 P22455
Q9HCT0 P11362
Q9HCT0 P54760
Q9HCT0 Q12866
Q9HCT0 Q15375
Q9HCT0 P54756
Q9HCT0 Q8IWU2
Q9HCT0 P06213
Q9HCT0 P04626
Q9HCT0 P10721
Q9HCT0 Q9UF33
Q9HCT0 Q04912
Q9HCT0 Q01974
Q9HCT0 P14616
Q9HCT0 P29376
Q9HCT0 P16234
Q9HCT0 P07333
Q9HCT0 Q16832
Q9HCT0 Q08345
Q9HCT0 P29320
Q9HCT0 P54764
Q9HCT0 P09619
Q9HCT0 O15146
Q9HCT0 Q01973
Q9HCT0 Q16288
Q9HCT0 Q02763
Q9HCT0 P08922
Q9HCT0 Q13308
Q9HCT0 Q06418
Q9HCT0 P07949
Q9HCT0 Q16620
Q9HCT0 P04629
Q9HCT0 Q6ZMQ8
Q9HCT0 P54762
Q9HCT0 P29323
Q9HCT0 Q15303
Q9HCT0 P21860
Q9HCT0 P21709
Q9HCT0 P35916
Q9HCT0 P34925
Q9HCT0 P35968
Q9HCT0 P17948
P21583 P21802
P21583 Q9UM73
P21583 P54753
P21583 P08581
P21583 P35590
P21583 P30530
P21583 P08069
P21583 P22607
P21583 P36888
P21583 P29317
P21583 P29322
P21583 P00533
P21583 P22455
P21583 P11362
P21583 P54760
P21583 Q12866
P21583 Q15375
P21583 P54756
P21583 Q8IWU2
P21583 P06213
P21583 P04626
P21583 Q9UF33
P21583 Q04912
P21583 Q01974
P21583 P14616
P21583 P29376
P21583 P16234
P21583 P07333
P21583 Q16832
P21583 Q08345
P21583 P29320
P21583 P54764
P21583 P09619
P21583 O15146
P21583 Q01973
P21583 Q16288
P21583 Q02763
P21583 P08922
P21583 Q13308
P21583 Q06418
P21583 P07949
P21583 Q16620
P21583 P04629
P21583 Q6ZMQ8
P21583 P54762
P21583 P29323
P21583 Q15303
P21583 P21860
P21583 P21709
P21583 P35916
P21583 P34925
P21583 P35968
P21583 P17948
P15692 P21802
P15692 Q9UM73
P15692 P54753
P15692 P08581
P15692 P35590
P15692 P30530
P15692 P08069
P15692 P22607
P15692 P36888
P15692 P29317
P15692 P29322
P15692 P00533
P15692 P22455
P15692 P11362
P15692 P54760
P15692 Q12866
P15692 Q15375
P15692 P54756
P15692 Q8IWU2
P15692 P06213
P15692 P04626
P15692 P10721
P15692 Q9UF33
P15692 Q04912
P15692 Q01974
P15692 P14616
P15692 P29376
P15692 P16234
P15692 P07333
P15692 Q16832
P15692 Q08345
P15692 P29320
P15692 P54764
P15692 P09619
P15692 O15146
P15692 Q01973
P15692 Q16288
P15692 Q02763
P15692 P08922
P15692 Q13308
P15692 Q06418
P15692 P07949
P15692 Q16620
P15692 P04629
P15692 Q6ZMQ8
P15692 P54762
P15692 P29323
P15692 Q15303
P15692 P21860
P15692 P21709
P15692 P35916
P15692 P34925
P09603 P21802
P09603 Q9UM73
P09603 P54753
P09603 P08581
P09603 P35590
P09603 P30530
P09603 P08069
P09603 P22607
P09603 P36888
P09603 P29317
P09603 P29322
P09603 P00533
P09603 P22455
P09603 P11362
P09603 P54760
P09603 Q12866
P09603 Q15375
P09603 P54756
P09603 Q8IWU2
P09603 P06213
P09603 P04626
P09603 P10721
P09603 Q9UF33
P09603 Q04912
P09603 Q01974
P09603 P14616
P09603 P29376
P09603 P16234
P09603 Q16832
P09603 Q08345
P09603 P29320
P09603 P54764
P09603 P09619
P09603 O15146
P09603 Q01973
P09603 Q16288
P09603 Q02763
P09603 P08922
P09603 Q13308
P09603 Q06418
P09603 P07949
P09603 Q16620
P09603 P04629
P09603 Q6ZMQ8
P09603 P54762
P09603 P29323
P09603 Q15303
P09603 P21860
P09603 P21709
P09603 P35916
P09603 P34925
P09603 P35968
P09603 P17948
P10912 Q13163
Q92847 O95837
Q92847 P63096
Q92847 P50148
P63096 O95379
P04899 Q08828
P04899 O95379
P08754 Q08828
P50148 P01112
P50148 P61586
P63092 O15169
P62873 Q00722
P16520 P42336
Q9UBI6 P31751
Q9UBI6 P42336
Q9UBI6 Q9P212
Q9UBI6 P17612
P59768 P19174
P63211 P19174
P30968 O95837
P30968 P08754
Q9HD26 P08588
P51654 P27487
O75487 P56704
O75487 P41221
Q99527 P00533
Q99527 P50148
Q8TDV5 P38405
Q8TDV5 P50148
Q8TDV5 P19086
Q9UNW8 O95837
Q9UNW8 P30679
Q9UNW8 P38405
Q9BXC1 Q14344
Q13304 P08754
P32249 P63096
P32249 P08754
P32249 P19086
Q9UPC5 P63096
P31749 P22736
Q9NQS5 P63096
Q9NQS5 P08754
P22681 P62993
P62993 Q9UQC2
P62993 Q92918
Q9Y3R0 Q06413
P25098 P15311
P25098 Q16539
P25098 P05387
P34947 P30411
P34947 O75581
P34947 P04637
P43250 Q01726
P30550 O95837
P30550 P38405
P30550 P09471
P30550 P50148
P30550 P04054
P49840 Q13144
P49840 Q9Y5Q3
P49840 P01106
P49840 P46531
P49841 P25054
P49841 O00327
P49841 Q07812
P49841 Q9HB09
P49841 Q6PGQ7
Q16549 P41212
P49841 P30281
P49841 P30304
P49841 P38936
P49841 P33076
P49841 Q9NQX3
P49841 P16401
P49841 P56524
Q9UQM7 Q9UBS5
P49841 Q14103
P27361 P15336
P49841 Q07820
P49841 P20929
P49841 P12036
P49841 Q14494
P49841 P46531
P49841 P20393
Q03113 P61586
P49841 P04150
P49841 O60346
P49841 Q02156
P49841 P49768
P49841 P60484
P49841 Q9H0Z9
P49841 Q01974
P49841 P23246
P49841 Q96R06
Q6Q788 P06858
Q4G148 P46531
Q4G148 Q04721
A0PJZ3 P46531
A0PJZ3 Q04721
A0PJZ3 Q9UM47
A0PJZ3 Q99466
P10144 P11717
P0C0S8 Q8IYW5
P27361 Q15672
P38936 Q00526
Q5VWQ8 Q99683
P69905 Q86VB7
P34947 P37840
P68871 Q86VB7
P08631 Q13905
O43613 O95837
O43613 P63096
O43613 P08754
O43613 P09471
O43613 P50148
O43613 P19086
O43614 Q14344
Q05397 P12814
O43614 P63096
O43614 P09471
Q15637 P35637
Q13547 Q04206
O15379 Q01094
O15379 Q13547
P56524 Q06413
P12931 Q05655
Q86XK2 P04637
Q9UQL6 Q14814
Q8WUI4 Q6DJT9
Q8WUI4 Q9UPG8
Q14526 P40763
Q16665 P15692
Q9H2X6 P16220
Q9H2X6 P17096
P17693 Q99706
P17693 Q8NHL6
P17096 Q03052
P09429 O00206
P09601 P69905
P35680 P18846
P35680 P16220
Q96ED9 Q7Z7A1
Q86VS8 Q9UEW3
P09629 P78527
P28356 O00470
P00738 P02647
P00738 P69905
P01112 O00329
P01112 P48736
P35367 P08754
P35367 P38405
P35367 P09471
P35367 P50148
P35367 Q5JWF2
P35367 P19086
P25021 O95837
P25021 P63096
P25021 P08754
P25021 P38405
P25021 P50148
P25021 Q5JWF2
Q9Y5N1 P63096
Q9Y5N1 P08754
Q9Y5N1 P09471
Q9H3N8 P08754
P07900 P10275
P07900 Q9HC29
P07900 P29474
P07900 P43034
P07900 P53041
P07900 P36897
P07900 P37173
P08238 P10275
P08238 P29474
P0DMV8 P22413
P0DMV8 Q8NFG4
P0DMV8 Q9HC29
P0DMV8 P04150
P0DMV9 Q9HC29
P54652 Q99683
P04792 P30793
P98160 Q13332
P08908 P63096
P49841 Q9Y6R4
P28222 O95837
P28222 P63096
P28222 P09471
P28221 P08754
P28221 P19086
P28566 P09471
P28566 P19086
P30939 P63096
P30939 P08754
P28223 O95837
P28223 P08754
P41595 O95837
P28335 Q03113
P28335 P63096
P28335 P09471
P28335 P50148
P28335 P19086
Q13639 O95837
Q13639 P63096
Q13639 P08754
Q92913 Q99250
Q13639 P38405
Q13639 Q5JWF2
Q13639 P19086
P50406 Q14344
P50406 P38405
P55072 Q8TAT6
P50406 P50148
P50406 Q5JWF2
P50406 P19086
P34969 O95837
P34969 P08754
P34969 P38405
P34969 P09471
P34969 P50148
P34969 Q5JWF2
P34969 P19086
P05362 P20702
O14920 P42771
O14920 Q9NQC7
O14920 Q9Y6Q9
Q14164 P03372
Q14164 Q12778
Q14164 A8MYZ6
Q14164 P98177
Q14164 Q04864
Q14164 P42224
P49674 O60716
Q05513 P49841
Q13651 O60674
P29459 P29460
Q13261 P14784
Q13261 P52333
Q13261 P29597
P14778 P45983
P14778 P45984
P14784 P29353
P24394 P35568
P24394 Q9Y4H2
P24394 O60674
P24394 P42229
P08887 O60674
Q13418 Q9Y243
Q13418 P31751
Q13418 P23528
Q15759 O60381
Q13418 E9PAV3
Q13418 Q13765
Q13418 Q8TAE6
P05111 Q03167
P06213 P0DP24
Q9UKT4 Q9UJX3
P06213 P29353
Q96JP5 Q99558
P51617 Q96FA3
P51617 Q8N2H9
Q8N2H9 P51617
Q9Y616 Q9NWZ3
Q9NWZ3 P14598
Q9NWZ3 Q9HAT8
P10914 Q02556
Q8IU81 P14316
Q7Z5L9 P14316
Q15306 Q13568
Q00978 P48551
P12931 Q9ULV8
Q96J02 Q9UM47
Q96J02 Q04721
Q96J02 Q99466
Q96J02 P21580
Q96J02 Q8NFZ5
P06241 Q00535
P49841 P04637
P05362 P20701
O14713 P05107
O14713 P05106
P12931 Q06187
P16144 P42336
P16144 P42338
P16144 O00329
P16144 P48736
Q08881 P42680
Q6GPH6 Q14643
P06239 P60484
O60674 P02647
O60674 Q92888
P24941 P17096
O60674 P16410
O60674 Q15910
O60674 Q9UQC2
O60674 P20701
O60674 O14744
O60674 P41597
Q86VZ6 P49116
Q8WYK2 P15336
Q8WYK2 P05412
P53779 P15336
P53779 Q07817
P45984 Q07817
P53779 P84022
P45983 P84022
P45984 P84022
P05412 Q13485
Q92831 Q06413
Q92831 P15172
Q92831 Q9UM47
Q92831 Q04721
Q92831 Q99466
Q92831 Q15796
Q92831 P84022
Q92993 P15172
Q92993 Q01130
Q92794 Q13950
Q8WYB5 Q13950
Q9Y2K7 Q04206
Q8NHM5 Q99496
Q9UGL1 O00257
Q9UGL1 P55316
Q9UGL1 P55771
O15550 Q99607
O15550 P31260
O15550 P31270
O15550 P31271
O15550 P49639
O15550 P20719
O15550 P31268
O15550 P31269
O15550 O43248
O15550 P31276
O15550 P09017
Q15154 O15182
O15550 P09630
O15550 P31273
O15550 Q05516
P35968 P19174
Q92945 Q92997
Q2M1P5 P10070
P00734 Q96RI0
Q96AC1 P05556
Q9BQL6 P05556
Q86UX7 P05556
Q96AC1 P05107
Q9BQL6 P05107
Q86UX7 P05107
Q96AC1 P05106
Q9BQL6 P05106
Q86UX7 P05106
Q96AC1 P16144
Q9BQL6 P16144
Q86UX7 P16144
Q96AC1 P18084
Q9BQL6 P18084
Q86UX7 P18084
Q96AC1 P18564
Q9BQL6 P18564
Q86UX7 P18564
Q96AC1 P26010
Q9BQL6 P26010
Q86UX7 P26010
Q96AC1 P26012
Q9BQL6 P26012
Q86UX7 P26012
Q969F8 P50148
P10721 O60674
O43474 P11831
P49841 Q13887
Q03164 Q9H7Z6
Q03164 Q01196
O14686 P03372
Q8IZD2 O95944
Q8IZD2 P10276
Q8NG31 O43683
O00505 Q9UM47
O00505 Q04721
O00505 Q99466
O00629 Q9UM47
O00629 Q04721
O00629 P46531
O00629 Q99466
O60684 Q9UM47
O60684 Q04721
O60684 Q99466
Q14974 P84022
P01116 O00329
P01116 P48736
P01116 Q9NS23
P02533 P19438
P02533 Q15628
P04264 P25054
P04264 P05164
Q9BUB5 P47712
Q9UHA4 P36507
O43561 P42336
Q9NRM7 Q9GZV5
O95835 Q9GZV5
P06239 P10747
P06239 P20138
P06239 P16410
P06239 Q99704
P06239 Q9BZS1
Q13315 Q16204
P06239 Q9H204
P55072 Q92890
Q5H9F3 Q9UQL6
P06239 Q04759
P06239 Q9UQQ2
P06239 P29353
P06239 Q96LC7
Q8NES3 O00548
Q8NES3 Q04721
P48742 P32243
Q9UBR4 Q96A47
P12931 P08238
Q8WWY8 Q9HBW0
Q8TAP4 Q02577
Q8TBB1 P49757
P28300 O95967
P63279 P58012
Q92633 Q03113
Q92633 O95837
Q92633 P09471
Q9HBW0 Q03113
Q9HBW0 O95837
Q9HBW0 P08754
Q9HBW0 P09471
Q9HBW0 Q5JWF2
Q9UBY5 Q03113
Q9UBY5 P63096
Q9UBY5 P09471
Q9UBY5 P50148
Q9UBY5 P19086
Q99677 P08754
Q99677 P38405
Q99677 P09471
Q99677 Q5JWF2
Q9H1C0 P08754
Q9H1C0 P09471
P43657 O95837
P43657 P63096
P43657 P50148
P43657 P19086
Q9NZR2 O14641
P41240 P46531
Q5S007 P31749
Q5S007 Q9Y243
Q5S007 P31751
Q9UPZ9 Q8N122
Q5S007 P10636
Q5S007 P26038
Q5S007 Q99961
Q5S007 Q99962
Q5S007 O95295
P01374 P36941
Q9NPC1 P63096
Q9NPC1 P08754
Q15722 P09471
Q14766 P01137
Q14767 P35555
P36941 Q12933
P07948 P15391
P07948 P46527
P07948 P14317
P07948 O75807
P07948 P29350
P07948 Q13291
O75444 P10242
Q9UJ55 P14373
Q9UJ55 A8K0Z3
Q92585 P49336
Q92585 P68431
Q92585 P62805
Q92585 Q06413
Q92585 P46531
Q92585 Q04721
Q92585 Q9UM47
Q92585 Q99466
Q9GZQ8 Q14596
Q9BXW4 Q14596
Q02750 P32121
Q02750 P37231
Q02750 P17542
Q96A56 Q9H492
Q96A56 Q9GZQ8
P45985 P19793
P52564 P46108
P52564 P53779
P52564 P45984
P52564 Q9NQU5
O14733 Q13158
O14733 P35568
Q16584 Q13526
Q12852 O14950
Q99558 Q00653
Q13233 Q13158
Q13233 P52564
Q9Y2U5 P36507
Q99759 P46734
Q99759 P45985
Q99759 P53805
Q9Y6R4 P46734
O43318 Q8IVT5
O43318 Q15653
O00755 O75197
P09341 Q9P212
Q92918 Q13094
Q9Y4K4 P49841
P53779 P05067
P53779 P54259
P53779 P30307
P53779 Q9NR28
P53779 O95644
P53779 Q5JR12
P53779 P16949
P53779 Q93045
P53779 P04637
P53779 P63104
Q15759 P05787
Q15759 P15923
Q15759 Q15672
P53778 P05787
O15264 P04637
Q16539 P31751
Q16539 Q9UIG0
Q16539 P42574
Q16539 P24385
Q16539 P38936
Q16539 Q99626
Q16539 O15519
Q16539 Q15075
Q16539 Q13541
Q16539 P03372
Q16539 Q15910
Q16539 P11362
Q16539 O43524
Q16539 Q12778
Q16539 A8MYZ6
Q16539 P98177
Q16539 P84243
Q16539 O60381
Q16539 P05787
Q16539 Q16584
Q16539 P10636
Q16539 Q02078
Q16539 Q9NQU5
Q16539 P47712
Q16539 P06400
Q16539 P15923
P31947 Q13322
P61981 Q13322
P31946 Q13322
Q04917 Q13322
P63104 Q13322
P62258 Q13322
P27348 Q13322
Q16539 O43257
Q8TD08 P05412
P28482 Q8IZP0
P28482 O00213
P28482 Q92974
P28482 P15336
P28482 P41182
P28482 Q96LC9
P28482 P27708
P28482 Q53EZ4
P28482 P33076
P28482 P50548
Q12824 P51531
Q15759 P00533
P55085 Q5JWF2
P28482 Q9UQC2
P28482 Q9H8Y8
P28482 Q13322
P28482 P78347
P28482 P46695
P28482 Q14005
P28482 P35568
P28482 P17535
P28482 Q07666
P28482 Q07866
P28482 P06239
P28482 P42702
P28482 Q8NHW3
P28482 P02686
P28482 Q07820
Q13546 Q9Y4K3
P28482 O75030
P28482 Q969V6
P28482 P14598
P28482 Q15788
P28482 Q9NXR1
P28482 Q14934
P28482 Q86UR1
P28482 P43354
P28482 P49585
P28482 Q08493
P28482 P06401
P28482 O00562
P28482 P47712
P28482 Q01860
P28482 Q07869
P28482 Q96SB3
P28482 P30041
P28482 O95997
Q9H4A3 Q9UHW9
P28482 P35398
P28482 O60504
P41221 O75084
P41221 Q9ULW2
P41221 O00144
P41221 Q9NPG1
P41221 Q9H461
P41221 Q9UP38
P28482 Q02447
P28482 Q9NRA0
P28482 P42229
P28482 Q13586
P28482 Q12800
P28482 P10828
P28482 P12270
Q92570 P10415
P28482 Q15672
P28482 P17480
P27361 Q8IZP0
Q96FA3 Q13489
P31749 Q6PIY7
P27361 P49418
P27361 Q92974
P27361 Q9UIG0
P27361 P41182
Q13873 P36894
P27361 P27708
P27361 P55211
P27361 P33076
Q9BX63 P54132
P27361 O43524
P27361 Q9UQC2
P27361 P17302
P27361 Q13322
P27361 P49841
P27361 Q00613
P27361 Q15046
P27361 Q07866
P27361 O43561
P27361 P42702
P27361 P43364
P27361 P49137
P27361 P56270
P27361 P02686
P27361 Q07820
P27361 Q15648
Q9H4A3 Q9UEW8
P27361 Q969V6
P27361 P05976
P27361 P14598
Q16539 Q14790
P27361 Q9NZQ3
P27361 Q14934
P27361 P04150
P27361 Q13153
P27361 P29590
O15379 P24385
P27361 Q07869
P27361 P23396
P27361 Q8N122
P04083 P21462
P24941 P30307
P39687 P55211
O00254 P38405
P27361 Q02447
P27361 Q12772
P27361 O14994
P27361 Q12800
P27361 P07101
P27361 P10828
P21918 P63096
P27361 P04637
P27361 P17480
Q16659 Q9Y6Q9
P08913 P63096
Q13164 P14921
Q13164 P17302
P08588 P38405
P24941 Q16204
P50613 P06493
Q9UQF2 Q12851
Q9UQF2 P46531
Q9UQF2 Q06330
Q13387 Q9UQF2
P45983 Q12904
P45983 P54259
Q92794 Q01196
P45983 P30307
P45983 P38936
P45983 Q9NRA8
Q16539 P78356
P49759 P18031
P45983 P84243
P78406 P52948
P45983 Q00613
Q02156 Q9UBS0
P07550 Q5JWF2
Q9Y271 O95837
P35916 P51812
Q96T58 Q06330
P45983 P17535
P45983 P05787
P45983 O43561
P45983 O75581
Q9BPV8 Q03113
O15552 P30679
P45983 Q07820
P45983 P01106
P45983 Q13469
P45983 Q12968
P45983 Q99640
P45983 P37231
P45983 Q5JR12
P45983 P19793
P45983 P31947
P45983 P42226
P45983 P16949
P21728 P63096
P43657 Q14344
P45983 P31946
P45984 Q9UIG0
P45984 P30307
P45984 P19419
P21917 P08754
P21917 P09471
O00755 O75581
P45984 Q9UQF2
P45984 O95140
P45984 P01106
Q13153 Q13233
P45984 Q13469
P45984 Q12968
P45984 Q5JR12
P45984 P49768
P45984 Q9NYV6
P45984 P19793
P45984 P31947
P45984 P40763
P45984 P16949
P55085 P09471
Q96RI0 P08754
Q96RI0 P38405
O14842 P63096
O14842 P38405
O14842 P50148
O15552 Q03113
O15552 P50148
P45984 P63104
P49137 Q9NY61
O14843 P63096
Q5NUL3 P19086
P31749 Q9BVI0
Q9Y243 Q9BVI0
P31751 Q9BVI0
P47211 P09471
O43603 Q03113
P49137 O95816
P49137 Q15717
P49137 P50549
O60755 P09471
O60755 P19086
Q92847 P09471
P30968 Q5JWF2
Q8TDV5 O95837
Q8TDV5 Q5JWF2
Q9UNW8 P08754
O96017 Q13972
Q9UNW8 P09471
Q9UNW8 P50148
Q9UNW8 Q5JWF2
P49137 Q00987
Q9BXC1 P38405
Q9BXC1 Q5JWF2
Q13304 P63096
Q13304 P09471
Q13304 P50148
P32249 Q03113
P32249 P09471
Q9UPC5 P08754
Q9UPC5 P09471
Q9HC97 Q03113
P42127 Q01726
P50570 P29033
Q9HC97 P63096
Q9HC97 P08754
P49137 P53350
P49137 P15923
Q9HC97 P19086
Q9Y2T6 Q14344
Q9NQS5 P09471
Q9NQS5 P19086
P30550 P08754
P36507 P37231
P30550 Q5JWF2
P30550 P19086
P56706 Q9ULW2
P25021 P19086
P25116 P08754
Q92847 Q5JWF2
Q8IW41 P25685
Q8IW41 P07101
P56706 Q9UP38
O43614 O95837
P25021 P09471
P28222 P08754
P56706 Q9NPG1
P28566 P63096
Q13639 P50148
Q13164 Q14814
P56706 O75197
Q9HBW0 P38405
Q9HBW0 P50148
Q9HBW0 P19086
Q9H1C0 Q03113
Q9H1C0 P19086
Q7KZI7 Q92974
Q7KZI7 Q8TEW0
Q7KZI7 Q7L804
P43657 Q03113
Q7KZI7 P46939
Q6P0Q8 P60484
P29275 O95837
P29275 P50148
Q96J02 Q86Y01
P29275 Q5JWF2
P35348 P38405
P08913 P19086
P18089 P19086
P18825 P63096
P30556 O95837
P30518 Q5JWF2
P06493 P50548
Q7Z434 Q86WV6
P61244 Q8IWI9
P46663 P38405
P46663 P09471
P32239 Q5JWF2
Q9Y243 O43464
P06493 P08670
Q96RI0 P09471
P25116 P19086
O43603 O95837
P28221 P09471
P61244 Q9BW11
P61244 Q14582
P28223 P19086
P41595 P63096
P41595 P50148
P61244 P50539
Q9H1J5 Q9NPG1
P28335 O95837
P28335 P30679
P28335 P08754
Q14703 Q96BA8
Q13639 P09471
P50406 O95837
P50406 P63096
P50406 P09471
O43462 Q96BA8
Q01726 O95837
Q01726 P50148
Q01726 Q5JWF2
O00254 P08754
Q99677 O95837
P41968 Q03113
P41968 P30679
P41968 P08754
P41968 P09471
Q99677 P50148
Q9H1C0 P63096
P41968 P50148
P41968 P19086
P32245 Q03113
P32245 P84996
P32245 Q5JWF2
Q15722 Q03113
Q15722 P63096
Q15722 P08754
P33032 O95837
P33032 P63096
P32245 P50148
P32245 P19086
P33032 P08754
P33032 P38405
P33032 Q5JWF2
P33032 P19086
Q99705 P63096
Q99705 P08754
Q99705 P38405
Q99705 P50148
Q969V1 Q03113
Q969V1 O95837
Q969V1 P30679
Q969V1 P63096
Q969V1 P08754
Q969V1 P38405
P35368 Q5JWF2
P18825 P08754
Q969V1 P50148
Q00987 Q09472
P49757 Q00987
Q00987 P49757
P18825 P09471
P24530 P19086
Q03112 P84022
Q5NUL3 P08754
P30968 P50148
P33032 Q03113
Q02078 P15172
P30542 P19086
P17612 P41161
Q9GZT5 Q9NPG1
O00192 P19022
P36507 P49841
P36507 P35568
Q13315 Q5UIP0
P36507 P17542
Q9GZT5 O75197
Q13315 Q9UQR1
Q13535 P33991
P20749 O15379
Q6W2J9 Q99496
P07766 P16333
Q14680 P30305
P06493 Q9H1A4
P06493 O95251
Q8IW41 P31152
O00255 P31269
Q9GZT5 O75581
Q00535 P14416
P33076 P48382
Q99705 Q5JWF2
P68400 Q08945
P54792 Q9P219
O00744 Q14332
Q9GZY8 O00429
O00587 P46531
O00587 Q04721
Q86YT6 O00548
Q86YT6 Q9NYJ7
Q86YT6 P34925
Q86YT6 Q16637
P14174 P04233
P80370 P02751
P04626 Q96N67
P27361 O75030
Q8N4C8 Q12809
Q92913 P35498
P11362 O60506
P22455 P42224
P63092 P27986
P49841 O43602
Q9BUB5 O43597
P58340 Q9UNS2
COMPLEX:O14686_P61964_Q15291_Q9C005_Q9UBL3 P03372
O00744 Q9NPG1
P27361 P35228
P46531 Q9UBP5
P01112 P42336
O00744 O75197
Q9NY61 Q07812
O43193 O95837
O43193 P08754
O00744 O75581
O14672 P16070
O14672 P12830
Q5S007 P37840
O43193 P50148
P08253 P01137
O96014 O75084
O96014 Q14332
O96014 Q9ULW2
O96014 Q9ULV1
O96014 Q13467
O96014 O00144
O96014 Q9NPG1
O96014 O60353
O96014 Q9H461
O96014 Q9UP38
P08254 Q99075
O14672 P04626
O14672 P46531
P28482 P16949
Q7L9L4 Q9NRM7
Q7L9L4 O95835
Q9H8S9 Q9NRM7
Q9H8S9 O95835
O14672 Q99466
P05164 P02647
P45984 P54259
P78536 P15514
P78536 O14944
P78536 Q99075
P78536 P01135
P49137 Q9UKV8
O96014 O75581
Q96LB2 O95837
P00519 P53350
Q96LB2 P63096
Q96LB2 Q5JWF2
Q96LB1 O95837
Q96LB1 P38405
Q96LB1 P50148
P15531 Q8IVT5
Q96LB1 P19086
Q969V6 P11831
Q9ULH7 P11831
P52701 P54132
O43347 P49757
P26927 P33778
Q9H1J5 O75197
P26927 Q13043
P00519 Q9H2X6
Q13315 Q969H0
O14965 P10275
P56278 P31749
P56278 Q9Y243
P48039 P63096
P48039 P19086
Q93098 Q9NPG1
P49286 P63096
P49286 P08754
P49286 P09471
P49286 P19086
P30542 P09471
Q03468 Q96FI4
P17612 P25054
P42345 Q9H063
P25100 O95837
P42345 P40763
P42345 P19484
P08588 Q5JWF2
P06493 Q9Y2I6
P35414 O95837
P37288 P38405
P50613 P49736
Q969V5 P31749
Q9UIF7 Q13535
P01106 Q9Y6K1
P45452 P02458
P01106 P52789
P50613 Q9H0D6
P30411 Q03113
Q9H1R3 Q06413
Q15746 Q05682
Q15746 P14649
Q15746 P24844
Q8IZQ8 P11831
P15172 P51532
P32238 P63096
P32239 O95837
P00519 O95433
P32239 P63096
P11229 O95837
P11229 P63096
P20309 O95837
P21918 O95837
P21918 Q5JWF2
P25101 P09471
P24530 Q5JWF2
P55085 P19086
Q93098 O75581
Q96RI0 Q5JWF2
Q5NUL3 O95837
P25090 P08754
O43603 Q14344
Q92847 P08754
Q8TDV5 P09471
Q9UNW8 P19086
O43613 Q03113
O43613 P30679
O43614 P50148
P35367 O95837
O14904 P02708
P08908 P09471
P28222 P19086
P34969 P63096
Q99677 P63096
P41968 O95837
O14904 Q9NPG1
Q9UBL3 P23771
Q14596 Q9H492
Q14596 Q13501
Q09161 Q02556
Q9Y297 P30304
Q9Y2A7 Q6T4R5
P19338 P68871
P78543 Q16236
Q15596 P10275
Q9Y6Q9 P10275
Q13772 P10275
Q13772 P37231
O75376 P41182
Q9Y618 Q96T58
Q99608 Q9UBK2
Q92597 P20338
P20929 O00401
Q96PU5 Q15796
P30411 P50148
P08173 P09471
P08912 O95837
P01116 P15923
P51955 P36873
P08912 P30679
P08912 P09471
Q8TD19 Q9HC98
Q8TD19 Q8TDX7
P32245 P38405
Q969V1 Q5JWF2
P56975 P04626
P56975 P21860
O14511 P00533
O14511 P04626
Q8WWG1 P00533
Q8WWG1 P04626
Q8WWG1 P21860
Q02297 P00533
P23769 P04839
Q96LB1 Q5JWF2
O14904 O75197
Q13535 P15927
P35240 O95835
P35240 Q9NRM7
Q13469 Q02078
Q13469 Q14814
O14672 P35070
Q9Y243 P22736
P31751 P22736
Q5H9F3 P56524
O00221 P19838
P35869 P04798
O00170 P04155
P27540 P04798
Q12986 P11940
Q12986 Q96ST3
Q6T4R5 Q9NYB9
P31749 P35226
Q9Y243 P35226
P31751 P35226
Q8N4C6 O60674
Q9Y243 P45985
P31751 P45985
O15111 P24385
Q99801 P31749
Q99801 Q9Y243
Q99801 P31751
Q99801 Q13547
Q9UBE8 P46531
Q9UBE8 P15884
P28336 Q03113
P28336 Q14344
P28336 P63096
P28336 P38405
P28336 P50148
P28336 P19086
P22392 O15554
Q13287 P56693
Q9UBR4 P61371
Q9HB89 O95837
Q9HB89 P50148
Q9GZQ4 O95837
Q9GZQ4 P30679
Q9GZQ4 P50148
Q9GZQ4 P19086
Q9Y239 Q676U5
Q9HC29 Q676U5
Q96S42 P36896
Q96S42 Q8NER5
P78543 P17482
P08238 O14727
Q13253 P12643
Q13253 P12644
Q13253 O00238
Q13253 Q13873
Q13253 P43026
P46531 P15923
Q86UR1 P10415
P48145 P63096
Q9GZQ6 P63096
Q9GZQ6 P19086
P49959 O60934
Q96LB2 P08754
Q9Y5X5 P63096
Q9Y5X5 P08754
Q96LB2 P38405
Q96LB2 P09471
Q9Y5X5 P09471
Q8TAT6 Q92890
P06748 O94992
P06748 P31269
P17612 P19793
Q96LB1 P63096
Q15466 P49715
Q76LX8 P04275
P06493 P39880
Q96LB2 P19086
Q96LB1 P08754
P24468 P15172
Q96LB1 P09471
P04150 Q03135
P04150 P06239
P27361 Q01860
Q13164 P29590
P42345 Q13322
Q92570 Q07812
Q92570 Q9BXH1
P01111 P10398
P01111 P42338
P01111 P48736
P23511 P08047
Q99748 P56159
Q99748 P07949
O96028 P10275
O95631 O95185
Q9HB63 Q6ZN44
O14904 O75581
P51677 P53778
P51677 O15264
P51677 Q16539
P51677 Q15759
Q16620 O43559
Q16620 P22001
O60285 O95835
O60285 P04637
Q9H093 O95835
Q8WVJ2 P43034
O95989 P31751
Q14980 Q13885
Q14980 Q9UJT1
P49757 P08151
P49757 P04637
P58417 P58400
P58417 Q9ULB1
Q13315 O43683
P58417 Q9Y4C0
Q4KMG0 Q16539
O75665 Q13099
O15294 Q8NFU7
O14904 O15146
P56945 P84022
P41143 O95837
P41143 P63096
P41145 P63096
P41145 P19086
P41146 O95837
P41146 P63096
P41146 P19086
P35372 P63096
P35372 P19086
Q13554 P49840
Q07820 Q07812
P31947 Q96B36
P61981 Q96B36
P31946 Q96B36
Q04917 Q96B36
P63104 Q96B36
P62258 Q96B36
P27348 Q96B36
P31947 Q12778
P31947 A8MYZ6
P31947 P98177
P61981 Q12778
P61981 A8MYZ6
P61981 P98177
P31946 Q12778
P31946 A8MYZ6
P31946 P98177
Q04917 A8MYZ6
Q04917 P98177
P63104 Q12778
P63104 A8MYZ6
P63104 P98177
P62258 Q12778
P62258 A8MYZ6
P62258 P98177
P27348 Q12778
P27348 A8MYZ6
P27348 P98177
P31947 Q92945
P61981 Q92945
P31946 Q92945
Q04917 Q92945
P63104 Q92945
P62258 Q92945
P27348 Q92945
Q13535 Q14566
Q96P68 O95837
Q96P68 P63096
Q96P68 P08754
Q96P68 P38405
Q96P68 P09471
Q96P68 P50148
Q96P68 P19086
O95747 Q13153
P78536 Q9UM47
P78536 Q04721
P78536 Q99466
O95747 P55017
P30559 P63096
P29274 P38405
O95433 P07900
P30559 P08754
P30559 P50148
P30559 Q5JWF2
P29274 P09471
P29274 P50148
P29274 Q5JWF2
O00398 Q03113
O00398 Q14344
O00398 O95837
P29274 P19086
O00398 P19086
Q96G91 O95837
Q96G91 P63096
Q96G91 P08754
P35348 Q14344
P35348 Q5JWF2
P35368 O95837
Q96G91 P38405
Q96G91 P09471
P35368 P38405
Q96G91 P50148
Q96G91 Q5JWF2
Q96G91 P19086
Q9H244 P63096
P18089 Q03113
P18089 P63096
P18089 P08754
Q9H244 P08754
P08588 O95837
Q9H244 P09471
Q9H244 P19086
Q9BPV8 Q14344
P13945 Q5JWF2
Q9BPV8 O95837
Q9BPV8 P30679
Q9Y243 P23588
P31751 P23588
Q9Y243 Q15910
P31751 Q15910
P31749 P15311
Q9Y243 P15311
Q9BPV8 P09471
Q9BPV8 P50148
Q15391 O95837
Q9Y243 P04150
P31751 P04150
Q15391 P09471
Q15391 P19086
P31749 Q13370
Q9Y243 Q13370
P31751 Q13370
P47900 Q03113
P47900 Q14344
P47900 P30679
P47900 P63096
P47900 P09471
P47900 Q5JWF2
P47900 P19086
P41231 Q03113
P41231 Q14344
P41231 P30679
P41231 P38405
P41231 Q5JWF2
P51582 Q14344
O60729 P25054
P51582 P63096
P51582 P08754
P51582 P19086
Q15077 Q03113
Q15077 Q14344
Q15077 P30679
Q15077 P38405
Q15077 Q5JWF2
Q15077 P19086
P53778 P30305
O15264 P30305
Q15759 P30305
P53778 P30307
O15264 P30307
Q16539 P30307
Q15759 P30307
P53778 P41235
O15264 P41235
Q16539 P41235
Q15759 P41235
P53778 P10636
O15264 P10636
Q15759 P10636
P53778 Q14934
O15264 Q14934
Q16539 Q14934
Q15759 Q14934
P43034 P30622
Q13153 P10398
Q13153 Q92974
Q13153 O15143
Q13153 O14965
Q13153 Q13363
Q13153 Q14247
Q13153 P63167
Q13153 P78545
Q13153 P03372
Q13153 P21333
Q13153 P19086
Q13153 P68431
Q13153 Q8IYU2
Q13153 Q13418
P15289 P68871
Q13153 Q99661
Q13153 P36507
Q96BI3 P49810
P02647 P04180
Q13153 P35240
Q13153 Q9UQ80
Q13153 P18669
Q13153 P36871
Q13153 P53350
Q13153 O95863
Q13153 P16949
Q13153 Q99426
O00327 Q9UJ55
P35222 Q9Y4A5
Q13153 P08670
Q13153 P30291
Q13177 P55210
Q9H2X6 P46527
Q13177 P35240
O14905 P02708
O75914 Q05682
O75914 P04049
Q9NZS9 Q14790
P30411 P09471
O75914 P19429
Q13177 P36507
Q86YC2 Q9Y253
Q86YC2 Q06609
O14905 Q9NPG1
Q16566 P14866
O14905 O75197
P55196 Q92963
O14905 O75581
Q13555 Q9Y618
P20807 Q15078
P20807 P49841
P20807 P10636
Q9NPB6 P17252
P09874 P04637
Q96IZ0 P19544
P24863 Q9UM47
P24863 Q04721
P24863 Q99466
P23760 Q9UJU2
P32239 P50148
P06493 Q13541
P23759 Q03164
P23759 O14686
O94921 O75581
P23759 COMPLEX:P61964_Q03164_Q15291_Q9C005_Q9UBL3
P23759 COMPLEX:O14686_P61964_Q15291_Q9C005_Q9UBL3
P06493 P04183
Q6ZW49 Q02962
P24941 P15172
P24941 P10644
P40337 Q9H257
Q00535 Q15833
Q96KB5 P81274
Q96KB5 P68431
P40424 P15172
P35227 Q03933
Q15154 Q8N4C6
Q15154 O95613
P12004 O95944
Q16549 P18850
Q16549 P30305
Q16549 Q92945
Q16549 P67775
Q86U70 P50458
P08603 P01024
O96017 Q13362
P08173 P63096
P68400 Q9UBF6
P68400 Q16623
O96017 Q08050
Q5JTC6 P19544
P19784 P42768
Q9UBY5 P38405
Q9Y2H9 P60484
Q5VU43 Q14896
Q5VU43 P10644
Q5VU43 P13861
P28482 P07101
P27361 P17655
P27361 P49715
P27361 Q14247
P16234 P12931
P27361 Q12778
P27361 A8MYZ6
P27361 P98177
P27361 P78347
P27361 Q14005
P27361 P35568
P27361 O95644
P27361 Q86UR1
P27361 P49585
P27361 P06401
P27361 O95997
P09619 P12931
O00330 Q99626
O00330 P26367
Q15118 P29803
Q15119 P08559
Q13164 O00141
Q8IW41 P47712
Q15119 P29803
Q15120 P29803
Q16654 P08559
Q9P0J1 P08559
P41968 P38405
P32245 O95837
Q9P0J1 Q15797
Q9P2J9 P08559
P32245 P63096
P41279 P53350
O15530 P36507
O15530 Q16512
O15530 Q16513
P32245 P08754
O15530 P53350
O15530 Q05655
P40337 P04637
O15530 Q05513
O43193 Q03113
O43193 P63096
Q96LB2 P50148
O15530 Q9UBS0
P48039 P09471
O15530 Q9HBY8
Q6A1A2 P31749
Q6A1A2 Q9Y243
Q6A1A2 P31751
Q6A1A2 O00141
Q9HAT8 P51617
P51532 O14746
Q969V5 Q9Y243
Q969V5 P31751
Q13145 Q13467
O15055 P14859
P07737 P55283
Q9C0D0 P62136
Q14596 P60520
P19338 P10243
P19338 P10242
Q15788 P03372
Q16829 P10912
Q96PU5 P37088
O43189 P31260
O43189 P31269
Q8IWS0 P17480
P04628 O75084
P04628 Q14332
P04628 Q9ULW2
P04628 Q9ULV1
P04628 Q13467
P04628 O00144
Q9GZT5 O75084
Q9GZT5 Q14332
Q9GZT5 Q9ULW2
Q9GZT5 Q9ULV1
Q9GZT5 Q13467
Q9GZT5 O00144
Q9GZT5 O60353
Q9GZT5 Q9H461
Q9GZT5 Q9UP38
O00744 O75084
O00744 Q9ULW2
O00744 Q9ULV1
O00744 O00144
O00744 O60353
O00744 Q9H461
P56703 O75084
P56703 Q14332
P56703 Q9ULW2
P56703 Q9ULV1
P56703 Q13467
P56703 O00144
P56703 O60353
P56703 Q9H461
P56703 Q9UP38
Q93097 O75084
Q93097 Q14332
Q93097 Q9ULW2
Q93097 Q9ULV1
Q93097 Q13467
Q93097 O00144
Q93097 O60353
Q93097 Q9H461
Q93097 Q9UP38
Q9H1J7 O75084
Q9H1J7 Q14332
Q9H1J7 Q9ULW2
Q9H1J7 Q9ULV1
Q9H1J7 Q13467
Q9H1J7 O00144
Q9H1J7 Q9H461
Q9H1J7 Q9UP38
Q9UBV4 O75084
Q9UBV4 Q14332
Q9UBV4 Q9ULW2
Q9UBV4 Q9ULV1
Q9UBV4 Q13467
Q9UBV4 O00144
Q9UBV4 O60353
Q9UBV4 Q9H461
Q9UBV4 Q9UP38
O14904 O75084
O14904 Q14332
O14904 Q9ULW2
O14904 Q9ULV1
O14904 Q13467
O14904 O00144
O14904 O60353
O14904 Q9H461
O14904 Q9UP38
P09544 O75084
P09544 Q14332
P09544 Q9ULW2
P09544 Q9ULV1
P09544 Q13467
P09544 Q9NPG1
P09544 O60353
P09544 Q9H461
P09544 Q9UP38
Q9Y6F9 O75084
Q9Y6F9 Q14332
Q9Y6F9 Q9ULW2
Q9Y6F9 Q9ULV1
Q9Y6F9 Q13467
Q9Y6F9 O00144
Q9Y6F9 O60353
Q9Y6F9 Q9H461
O14905 O75084
O14905 Q14332
O14905 Q9ULW2
O14905 Q9ULV1
O14905 Q13467
O14905 O00144
O14905 O60353
O14905 Q9H461
O14905 Q9UP38
P56706 O75084
P56706 Q14332
P56706 Q9ULV1
P56706 Q13467
P56706 O00144
P56706 O60353
P56706 Q9H461
P56705 O75084
P56705 Q14332
P56705 Q9ULW2
P56705 Q9ULV1
P56705 Q13467
P56705 O00144
P56705 Q9H461
P56705 Q9UP38
Q9H1J5 Q14332
Q9H1J5 Q9ULW2
Q9H1J5 Q9ULV1
Q9H1J5 Q13467
Q9H1J5 O00144
Q9H1J5 O60353
Q9H1J5 Q9UP38
Q93098 O75084
Q93098 Q14332
Q93098 Q9ULW2
Q93098 Q9ULV1
Q93098 Q13467
Q93098 O00144
Q93098 O60353
Q93098 Q9H461
Q93098 Q9UP38
Q9Y5X5 P19086
O95433 P08238
O60346 P17252
O60346 P05771
O60346 P23443
O60346 Q13043
Q9P2J9 Q15797
Q6ZVD8 P17252
Q6ZVD8 P05771
Q6ZVD8 P23443
Q9BTU6 Q9HAW4
O75925 P17844
O75925 O75626
O75925 P15927
Q8N2W9 P15927
Q8N2W9 Q12888
Q13492 P53675
Q13492 Q00610
Q6ZUJ8 P42336
Q6ZUJ8 P42338
Q6ZUJ8 P48736
Q6ZUJ8 P27986
Q8NEB9 P31749
Q8NEB9 Q9Y243
Q8NEB9 P31751
Q8NEB9 P60484
P42336 P31749
P42336 Q9Y243
P42336 P31751
P48736 P31749
P48736 Q9Y243
P48736 P31751
P48736 O15530
Q9NR30 P05412
P11309 P36888
P11309 Q9UM11
P11309 P68431
P11309 Q99683
P11309 Q00987
P11309 P39019
P11309 Q13309
Q9NRC8 Q9NR31
Q9P1W9 P38936
P78536 P15941
Q86V86 P38936
Q86V86 P46527
Q9P1W9 P46527
Q86V86 O43524
Q9P1W9 O43524
Q86V86 Q12778
Q86V86 A8MYZ6
Q86V86 P98177
Q9P1W9 Q12778
Q9P1W9 A8MYZ6
Q9P1W9 P98177
Q86V86 P68431
Q9P1W9 P68431
Q86V86 Q99683
Q9P1W9 Q99683
Q86V86 P27448
Q9P1W9 P27448
Q86V86 Q00987
Q9P1W9 Q00987
Q86V86 Q04206
Q9P1W9 Q04206
Q86V86 P39019
Q9P1W9 P39019
Q9BSJ6 Q13492
Q13526 Q14653
Q13526 P01106
Q13526 P46531
Q9BXM7 P99999
Q9BXM7 O43464
Q9BXM7 P0CG48
Q08209 Q14934
O75364 Q13330
Q8NG27 Q01082
P22612 Q16637
P17612 Q16637
P22694 Q16637
P14618 P40763
Q16512 Q92974
Q16512 P10275
Q16512 P00533
Q16512 Q12778
Q16512 A8MYZ6
Q16512 P98177
Q16512 O43524
Q16512 Q16539
Q16512 P10636
Q13145 O14641
Q16512 P18669
Q16512 P36871
Q16512 O95863
P55347 P49639
P00749 Q03405
Q03405 P05106
Q03405 P04264
P19174 Q07889
P53350 Q9H1A4
O95633 O14793
P53350 Q9UBB4
P53350 O15392
P53350 Q99741
P53350 Q53EZ4
P53350 P30622
P53350 Q14203
P53350 O14641
P53350 Q2NKX8
P53350 Q13158
P53350 Q9NYZ3
P53350 Q00613
P53350 O14920
P53350 O95251
P53350 Q2M2Z5
P53350 Q00987
P53350 P01106
P53350 P06748
P53350 Q9Y266
P53350 Q96CV9
P53350 Q13526
P53350 Q3KR16
P53350 P62826
P53350 P47736
P53350 Q9NS56
P53350 O15350
P53350 P13693
P53350 P08670
Q9NYY3 Q9HC77
Q9NYY3 Q969H0
Q9NYY3 P06748
Q9H4B4 P30304
Q9H4B4 P30307
Q9H4B4 Q16665
Q9H4B4 P05412
O75582 P03372
Q15349 P03372
O75676 P03372
Q9H4B4 P60484
Q9H4B4 P37840
Q9H4B4 Q16143
Q9H4B4 P11388
O00444 Q9HC77
O43660 P52272
Q01453 P25189
Q6P2M8 O43432
Q9H488 P46531
Q9H488 Q9UM47
Q9H488 Q04721
Q9H488 Q99466
Q8NBL1 P46531
Q8NBL1 Q04721
Q8NBL1 Q9UM47
Q8NBL1 Q99466
P48729 P10071
Q9NUX5 O14746
Q16633 P09086
Q01851 P03372
Q12837 P03372
P16298 P05412
Q08209 P05412
P48454 P05412
Q13283 O95786
P37231 Q13547
P37231 P60484
P35813 O15169
P35813 P50750
Q9Y243 Q07352
P31751 Q07352
P35813 O14920
O75688 O14920
O75688 Q02962
O15297 P53778
O15297 Q16539
Q15303 P48736
P49593 Q13177
Q5SGD2 Q99683
P62136 O14965
P84077 Q9Y2X7
Q9Y2X7 P84077
Q14247 O15144
Q9HD43 P56945
P07384 Q05397
Q05397 P07384
P12931 Q15654
P12931 O43184
Q96MI6 Q13153
P60709 Q13393
O75815 P42336
P06241 A7KAX9
P06213 Q13480
P43405 Q05397
Q14289 O43294
P06213 P42336
P31431 Q9BRJ7
P06213 Q06124
P06213 Q03135
Q05397 Q9ULH1
P07384 P22681
P56945 Q13905
P22681 P08648
P06241 P31431
P60709 P23528
Q15052 Q9Y2X7
P43405 P62993
P17252 P31431
P17252 P50552
P12814 Q93052
Q15052 P63000
P46109 Q13905
P43405 Q14247
P43405 P40763
P63000 Q15569
P07384 P15311
P07948 P22681
O43150 P84077
P29350 P22681
P12931 Q92882
O15530 P05556
P67775 P49023
Q8N264 P63000
P17252 P06213
O75815 Q13153
P15498 P01112
Q14289 O43150
Q05209 P00519
O43639 Q13153
Q13153 O43639
O15144 P60709
P63244 P20936
O15530 Q13153
P07948 P56945
P06241 P56945
P19174 Q14118
P67775 P17252
P17252 Q9Y490
P46108 Q13480
P18206 P60709
P43405 P49023
P18433 P56945
P12931 Q9Y2X7
Q05397 P19174
P17612 P07384
Q05209 P49023
P67775 P50552
P12931 P98161
P06213 P20936
Q14289 P22681
P60709 P00519
P42336 P56945
P56945 P42336
P45983 P49023
O43184 P42336
P22681 P42336
P63000 P46108
P41240 P06241
P07384 Q14247
P05556 Q05397
Q07889 P63000
P31749 Q13153
P06241 Q07889
P12814 Q13393
P06241 P17252
P63000 Q13393
P42336 Q05397
Q05397 P42336
P61586 Q86UP2
Q03135 P67775
P06241 Q06124
P17612 P61586
P17252 P08670
P07384 P21333
P06241 P42336
P50552 P60709
Q9NVD7 Q15569
P28482 P07384
P15311 Q05397
P60709 Q14247
Q14247 P60709
Q05397 Q15052
P17252 P21333
P15311 P60709
P17612 Q05209
Q16827 P49023
Q9H0C8 Q13418
Q05209 Q14511
P06241 P49023
P07384 P12814
P12814 P07384
Q9Y2X7 P49023
P17252 P12931
P46109 P56945
P56945 P46109
P19634 P15311
P46109 P49023
Q93052 P50552
P12931 Q9ULH1
P07737 P60709
P06241 O43294
P12931 P05556
P46109 Q13480
Q13480 P46109
P12931 P22681
P46109 Q14511
Q14511 P46109
P07948 P42336
Q15942 P50552
P10586 P56945
P06213 P15498
P29350 P15498
P17252 P61586
P67775 P23528
Q05397 Q9HD43
Q9HD43 Q05397
P07384 P61586
P17252 P07384
P07384 P49023
P49023 P07384
P17252 Q14118
Q14118 P17252
P07384 Q9Y490
Q9Y490 P07384
Q05209 P15498
P07384 P18206
P15498 P42336
P42336 P15498
Q9Y2X7 Q05397
Q05397 Q14451
P29350 P78324
P07384 P29966
Q13153 Q15052
P67775 Q14511
P07384 P29350
P12931 Q9UPT6
P17252 P60709
P61586 O60331
P63000 Q86UP2
P43405 P42336
Q92556 P63000
P35568 P31749
P31749 P21333
P60484 P29353
P29350 P12814
P43405 Q14289
P17252 P05556
Q9Y490 P08648
P07384 P05556
Q9HD43 P12931
Q14289 Q96B97
O75962 P61586
P46108 Q14185
P08648 P17706
P18031 P56945
P43405 P22681
Q9ULH1 P84077
Q14289 Q9ULH1
P07384 P12931
Q13464 P08670
P17252 P18206
P31749 P05556
Q05397 Q9UNA1
P28482 P49023
P17252 P18433
P07384 P18031
P18031 P07384
P07384 Q9HBL0
O43184 P05556
Q9HBL0 P42336
P17252 P40763
Q13393 P50570
P84077 Q13393
Q06124 Q14289
P41240 P35568
P67775 P56945
P42336 Q14289
P18031 Q03135
P43405 P15311
P07948 Q14511
P61586 P18031
P17252 P63000
P08648 Q05397
P46108 Q14511
Q14511 P46108
P63000 O60331
P07948 P17252
P06241 P05556
O75815 P63000
Q15052 P22681
P05556 P17612
P17612 P05556
P28482 Q13153
Q14185 P63000
P62993 Q7L0Q8
P54652 P45983
P12931 P18564
P18564 P12931
P17252 P05106
P56945 Q14185
P23229 P41240
P11215 P41240
P17252 P26010
P29350 P52735
Q13418 O15530
P20936 P62993
P38570 P41240
Q14289 P46108
P17301 P41240
P29966 P60709
Q13153 P17612
P12931 Q07889
P56199 P17706
P49023 Q14247
P63000 P61586
P41240 Q9NRY4
Q05397 P63000
P18564 Q05397
O15530 P17612
P26012 Q05397
P29353 Q13418
Q15052 Q9NZN5
Q06124 P15498
P05107 P15498
P05106 Q13418
P17252 P18564
Q06124 P52735
P20936 P19174
P42336 P63000
P63000 P42336
P17252 P26012
P20701 P41240
P35568 P22681
Q9UKW4 P63000
P46109 Q14185
P12931 P15498
P15498 P12931
P20702 P41240
P46109 P45983
P56945 P45983
P53708 P41240
P29353 Q13480
P06241 P00519
P17655 P18031
Q13153 P61586
Q05397 P26010
P18031 P46108
P06241 Q13905
P22681 Q14155
Q14155 P22681
P00519 Q9NYB9
P63000 Q13017
Q13017 P63000
P05106 Q05397
P06756 Q13418
P61586 P60709
P12931 P26012
P26012 P12931
P05556 P46109
P05106 P18031
Q13797 P41240
P18564 P41240
Q14289 P63000
Q13683 P41240
Q14155 Q9NZN5
P18084 Q05397
P06213 Q9UKW4
P17252 Q05397
P17655 Q9HBL0
P12931 Q13017
P35241 P60709
Q13464 Q13480
P18084 P41240
P16144 P41240
Q14289 P40763
P26010 P41240
P67775 Q13153
Q14155 P31749
P12931 P18084
P18084 P12931
P29350 Q9UKW4
P16144 Q05397
Q05397 P16144
P08648 P41240
P01112 Q15052
Q9H4E7 P63000
P41240 P29353
P13612 P41240
P17252 P18084
Q15052 P31749
P12814 P12931
O75578 P41240
P05106 Q14289
P19174 P52735
P52735 P19174
P12931 P26010
Q06124 Q07889
Q13464 P19634
P43405 P26038
Q13464 O60331
Q13349 P41240
Q9H4E7 P61586
P05107 P41240
P12931 P16144
P16144 P12931
Q14289 P29353
P28482 Q13464
Q9UKX5 P41240
P05106 P41240
P19634 P35241
P17252 P01112
P06241 P62993
P43405 P52735
P61586 P15311
P04216 Q9NRY4
P19174 Q9UKW4
P04216 Q13017
P43405 Q9UKW4
P43405 P05106
P05556 P41240
P63000 Q9NYB9
P26006 P41240
P56199 P41240
P08648 Q13418
P63000 Q14247
P26012 P41240
Q05397 Q14247
Q05397 Q14185
Q06124 Q9UKW4
P17612 P28482
P28482 P17612
P42336 P46108
P46108 P42336
P17252 P62993
P12931 P61586
P42336 O15530
P19634 P26038
P05107 Q14289
P13612 Q05397
P29353 P28482
P06756 P41240
P01112 P45983
P22681 P06756
P06756 Q05397
P06241 P05106
A7KAX9 P31749
Q14289 Q07889
P05107 Q05397
Q03135 P50281
P07384 P05106
P00519 Q8N8S7
P35568 Q03135
Q07889 Q13480
Q13480 Q07889
P28482 P62993
P28482 P45983
O15530 P05106
Q13464 Q05397
Q13464 P35241
P06241 P52735
Q92974 P31749
Q03135 Q07889
Q13464 P26038
P31431 P49023
P45983 P29353
P20936 P29353
P62993 P01112
P35568 P46108
P17655 Q9Y490
P01137 COMPLEX:P36897_P37173
P61812 COMPLEX:P36897_P37173
P10600 COMPLEX:P36897_P37173
P42081 P16410
P33681 P16410
O75144 Q9Y6W8
Q9BQ51 Q15116
Q16627 P51677
O15467 P32246
O15467 P51685
Q9Y258 P32246
Q9Y258 P51681
Q9Y258 P49238
P16619 P32246
P16619 P51677
P42830 P25024
P02775 P25024
P01583 COMPLEX:P14778_Q9NPH3
P01584 COMPLEX:P14778_Q9NPH3
P18510 P27930
P50591 O00300
O43557 O95407
P22301 COMPLEX:Q08334_Q13651
Q14005 P01730
P15692 O14786
P19256 P06729
P02751 P06756
P04004 P06756
P01024 P20023
Q92854 O15031
P15151 Q15762
Q13275 P51805
P07585 P00533
P32942 P05107
O95631 Q8IZJ1
O95631 P43146
P98172 O15197
Q13477 P13612
Q13477 P26010
P00740 Q07954
Q92583 P51685
Q8N474 Q14332
Q8N474 O60353
P00750 Q07954
Q9UBT3 O75581
Q9UBT3 O75197
P01137 P00533
P01137 P84022
Q9UMF0 P20701
Q9UMF0 P05107
P49747 P05556
P49747 P05106
P49747 P16671
P07942 Q13683
P07942 P06756
P07942 P05556
P07942 P23229
P07942 P56199
P07942 P17301
P05121 Q07954
P56703 P34925
P13500 P32246
P13500 P46092
Q99616 O00590
Q99616 Q9NPB9
Q99616 P51686
P02452 P08648
P02452 Q16832
P02452 P16070
P02452 P06756
P02452 Q9UKX5
P02452 P17301
P04004 P08648
P04004 P53708
P04004 P35968
P04004 P08514
P04004 P05106
P04004 P18564
P04004 P18084
P21815 P05106
P21815 P06756
P02656 P01130
Q9BZM6 P26718
Q16363 P23229
Q16363 P06756
Q16363 P05556
P02788 Q07954
P04196 P21860
P10646 Q07954
P10646 P13726
P04070 P07204
Q9GZV9 P78562
P28161 Q92736
P08476 Q04771
P08476 Q13145
P52799 P54764
O60542 P07949
P01024 P20702
P01024 P17927
P01024 P05107
Q9NR61 Q04721
Q9NR61 Q9UM47
P17752 P34969
P17752 P08908
P17752 P30939
P17752 P28221
P17752 P28335
P17752 Q13639
P17752 P50406
P17752 P28222
P17752 P28223
P17752 P41595
P17752 P47898
P17752 P28566
Q16613 P49286
Q16613 P48039
P02649 P01130
P02649 O75197
P02649 Q14114
O95972 O00238
O15230 P23229
O15230 P05556
O15230 P17301
P78504 Q99466
P02741 P78380
P07492 P32247
O95390 P36896
P11047 P23229
P11047 P56199
P11047 Q13683
P11047 P06756
P11047 P05556
P11047 P17301
O00585 P49682
O00585 O00590
P09237 P18827
P07996 P13612
P07996 Q08722
P07996 P18827
P07996 P05556
P07996 P08514
P07996 P05106
P07996 P31431
P07996 P23229
P07996 P16671
P04275 P08514
P04275 P05106
P04275 P07359
P12830 P00533
P12830 P08069
P12830 P26010
P12830 P38570
O75326 P05556
P01583 P27930
Q13753 P23229
Q13753 P05556
Q13753 P17301
P14543 P10586
P09038 P31431
P09038 P34741
P09038 O14786
P05362 P00533
P05362 P05107
P24821 P08648
P24821 P18827
P24821 P00533
P24821 P05106
P24821 P18564
P24821 P53708
P24821 Q13683
P24821 P05556
P24821 P31431
P24821 P17301
P01133 Q03135
Q14563 Q9HCM2
Q14563 Q9UIW2
Q99965 P05556
Q99965 P23229
P58166 Q13705
P19113 P35367
P19113 P25021
P19113 Q9Y5N1
P0DP24 P40145
Q96HF1 Q13467
P06850 Q01718
Q14116 Q9NZN1
O43927 P46092
O43927 P49682
Q9Y566 O94910
O00634 Q92859
O00634 Q4KMG0
P19320 P13612
P19320 P05556
P19320 P05107
P19320 Q13349
P12111 P05556
P12111 P17301
P02776 P49682
P02776 P21802
P02776 P01130
P02776 P07204
Q8WWY8 Q99677
Q15465 Q4KMG0
P08123 P16070
P08123 P05556
P08123 Q9UKX5
P08123 P05106
O43915 O60462
P62330 Q13393
P12110 P05556
Q99748 O00451
Q8NBP7 P01130
O15041 Q9Y4D7
P20396 P34981
P08571 Q15399
P02461 P05556
Q8NFZ4 P58400
Q8NFZ4 Q9HDB5
P02671 P05107
Q9UKY0 P08865
Q92819 O75330
Q92819 P16070
P00734 P07204
P55103 Q13705
P55103 P36896
Q99731 P46092
Q99731 O00590
P00747 P05556
P00747 Q03405
P00747 P25116
Q9UBD9 O75462
P78536 P05556
P78536 Q15303
P04899 P51828
P08519 Q9HBW0
Q16787 P05556
Q8NFY4 Q9UIW2
Q9Y219 Q99466
O95157 P58400
O95157 Q9HDB5
O75094 Q9HCK4
O75094 Q9Y6N7
O95715 P61073
Q9NQC3 Q9NS68
Q9HB63 P43146
P21246 O75056
P21246 P23471
Q14773 P11215
Q14773 P20701
Q14773 P05106
Q14773 P05107
P09429 Q9NR96
P02751 P13612
P02751 P05106
P02751 P23229
P02751 P53708
P02751 P16070
P39060 P05556
Q13444 P05556
Q13444 P05106
P0DP23 Q14831
P09681 P41586
Q99259 Q14833
Q9NZ94 P58400
Q9NZ94 Q9HDB5
P08572 P05106
Q9Y6N6 P05556
Q9NRJ3 O00590
P12109 P05556
P12109 P23229
P21980 Q9Y653
P35442 P13612
P35442 P05556
P35442 P05106
P35442 P23229
P35442 P16671
P29279 P11215
P29279 P05107
P12107 P05556
P29965 Q13114
P84996 P51828
P20908 P05556
P43026 Q01974
P43026 O00238
P05997 P05556
P43405 O43561
P02462 P05556
P10321 P43629
P13747 P26717
P13747 Q13241
P13747 P43629
P13747 P26715
Q969E3 P34998
P02458 P05556
Q96DA0 P61073
Q13591 Q9ULL4
P25391 Q13683
O15444 O00590
Q13751 P05556
Q13751 P23229
P80075 O00590
Q14031 P05556
P10451 P13612
P10451 P16070
P10451 P05556
P10451 P05106
P53420 P05106
P01189 P41586
P01189 P35372
P58417 Q9HDB5
P01275 P41586
Q8N2Q7 Q9HDB5
O00622 P11215
O00622 P05106
P24043 Q13683
P01215 P41586
Q16787 P26006
Q16363 P26006
P24043 P26006
P25391 P26006
Q9Y6N6 P26006
P07996 P26006
P78509 P26006
P55268 P26006
O15230 P26006
P11047 P26006
Q13751 P26006
P04004 P26006
P07942 P26006
Q13753 P26006
P02751 P26006
Q9NQC3 Q9BZR6
P15907 P20273
P48023 P19438
Q16787 P16144
P24043 P16144
P55268 P16144
O15230 P16144
P11047 P16144
Q13751 P16144
P07942 P16144
Q13753 P16144
P04070 Q9UNN8
P02776 Q9UNN8
P25391 P26012
P04004 P26012
P02462 P26012
P02751 P26012
Q9GZX6 Q13651
Q9NZ53 P14151
P28906 P14151
P08603 P14151
Q29980 P26718
Q29983 P26718
Q5VY80 P26718
Q9BZM4 P26718
Q8TD07 P26718
Q6H3X3 P26718
P55103 P27037
Q96S42 P27037
P58166 P27037
O95390 P27037
P43026 P27037
P01023 Q07954
P07093 Q07954
P45452 Q07954
P14780 Q07954
P14625 Q07954
P00749 Q07954
P30533 Q07954
P01024 Q07954
P00451 Q07954
P07602 Q07954
P09211 Q12933
Q9UBC7 O60755
Q15465 Q99835
P80075 Q9NPB9
P01019 P04201
P01138 Q9ULH0
P19113 Q9H3N8
P0DJI8 O60603
P10153 O60603
P24821 P06756
Q14031 P06756
P10451 P06756
Q14773 P06756
P53420 P06756
Q13443 P06756
P08123 P06756
P02462 P06756
Q2MKA7 O75581
Q9BQB4 O75581
P0DJI8 Q8WTV0
P02751 P35916
P42127 O60291
Q14773 P08514
P02458 P08514
P08123 P08514
P02751 P08514
P27797 Q14162
P55103 Q04771
P09529 Q04771
P25063 P16109
P01019 P98164
Q8NFY4 P35968
P10145 P35968
P39060 P35052
Q9NZQ7 P33681
P24821 Q13797
P00747 Q13797
P10451 Q13797
O43184 Q13797
Q13444 Q13797
P02751 Q13797
P16860 P17342
P01160 P17342
Q13214 O14786
P49763 O14786
P58417 Q9P2S2
Q8NFZ4 Q9P2S2
O95157 Q9P2S2
Q9NZ94 Q9P2S2
P02751 P26010
Q86WN2 P17181
P00533 P18085
Q92913 P00533
P49913 P00533
P00533 P0DP25
Q9Y2I2 Q9HCJ2
Q14031 P56199
P24043 P56199
P12109 P56199
P53420 P56199
P20908 P56199
P12110 P56199
P02458 P56199
P12111 P56199
P05997 P56199
P08123 P56199
P02462 P56199
P02751 P18564
P84996 P40145
P04899 P40145
P0DP23 P40145
P0DP25 P40145
P01210 Q9NZT2
P10451 P08648
O00622 P08648
P39060 P08648
Q13444 P08648
P78536 P08648
P02751 P08648
P84996 O60503
P04899 O60503
Q9BQB4 O75197
P19876 P25024
P19875 P25024
P55774 P32246
P10451 P18084
P08572 P18084
Q13443 P18084
Q14031 P17301
P24043 P17301
P25391 P17301
Q9Y6N6 P17301
P12109 P17301
P53420 P17301
P12107 P17301
P12110 P17301
P02458 P17301
P98160 P17301
Q13751 P17301
O15335 P17301
P08123 P17301
P02462 P17301
P02751 P17301
P02461 P17301
P00747 P55085
P84996 Q08828
Q9UBC7 P47211
P35318 O15218
Q86UU9 P25103
P78509 Q14114
P00734 P14770
P01112 P34741
P02751 P34741
P19875 P46094
Q92854 P08581
Q13591 P08581
P04439 P43630
P01889 P43630
P13236 P51685
P55774 P51685
O15444 P46092
P80098 P46092
P48061 P51679
P13501 P51679
P10147 P51679
P35354 Q9Y5Y4
P01189 Q01718
P08709 P13726
P04439 P43626
P10321 P43626
P39900 Q03405
O00292 Q13705
P16860 P20594
Q96B86 Q92859
P01375 Q15628
P04439 P43628
P10321 P43628
P01889 P43628
Q86WN2 P48551
P20908 O75056
P24043 P08865
P25391 P08865
P55268 P08865
Q5T4W7 P07949
P13598 P20701
P02787 P02786
P15692 O60462
P01275 P27487
P09341 Q16570
P02458 O75578
P13987 P06729
P43026 P36894
Q06643 P25942
P34130 Q00994
P23560 Q00994
P07602 P10275
Q6UXI9 P53708
O94813 P18827
P17693 Q13241
P01889 Q13241
P30533 P98155
P17693 P43629
P04439 P43629
P01889 P43629
P24043 P05556
P55268 P05556
Q6UXI9 P05556
P53420 P05556
Q13443 P05556
O15335 P05556
O00622 P05107
P13598 P05107
Q8N2Q7 P58400
P24043 P23229
Q13443 P23229
P13591 P11362
Q92954 P16070
O94813 Q9HCK4
P13591 Q9Y6N7
O94813 Q9Y6N7
P10147 P51677
P13236 P51677
P55774 P51677
P19883 P01137
P07996 P01137
P58166 P01137
Q06828 P01137
P08476 P01137
Q9Y6C2 P01137
O75610 P01137
P07585 P01137
P55103 P01137
O00292 P01137
P09529 P01137
Q13145 COMPLEX:P36897_P37173
P19883 P61812
P07996 P61812
P58166 P61812
Q06828 P61812
Q14766 P61812
P08476 P61812
Q9Y6C2 P61812
O75610 P61812
P07585 P61812
P55103 P61812
O00292 P61812
P09529 P61812
P19883 P10600
P07996 P10600
P58166 P10600
Q06828 P10600
Q14766 P10600
P08476 P10600
Q9Y6C2 P10600
O75610 P10600
P07585 P10600
P55103 P10600
O00292 P10600
P09529 P10600
Q13145 COMPLEX:P36896_P37173
Q13145 COMPLEX:P37173_Q8NER5
P41271 P12643
O60565 P12643
O75610 P12643
Q9H2X0 P12643
P12645 P12643
O00292 P12643
Q9H772 P12643
Q13145 COMPLEX:P27037_P36894
Q13145 COMPLEX:P36894_Q13705
Q13145 COMPLEX:P36894_Q13873
Q13145 COMPLEX:O00238_P27037
Q13145 COMPLEX:O00238_Q13705
Q13145 COMPLEX:O00238_Q13873
P41271 P12644
O60565 P12644
O75610 P12644
Q9H2X0 P12644
P12645 P12644
O00292 P12644
Q9H772 P12644
P41271 P43026
O60565 P43026
O75610 P43026
Q9H2X0 P43026
P12645 P43026
O00292 P43026
Q9H772 P43026
P41271 Q6KF10
O60565 Q6KF10
O75610 Q6KF10
Q9H2X0 Q6KF10
Q13253 Q6KF10
P12645 Q6KF10
O00292 Q6KF10
Q9H772 Q6KF10
P41271 Q7Z4P5
O60565 Q7Z4P5
O75610 Q7Z4P5
Q9H2X0 Q7Z4P5
Q13253 Q7Z4P5
P12645 Q7Z4P5
O00292 Q7Z4P5
Q9H772 Q7Z4P5
P41271 O95972
O60565 O95972
O75610 O95972
Q9H2X0 O95972
Q13253 O95972
P12645 O95972
O00292 O95972
Q9H772 O95972
P41271 P22003
O60565 P22003
O75610 P22003
Q9H2X0 P22003
Q13253 P22003
P12645 P22003
O00292 P22003
Q9H772 P22003
Q13145 COMPLEX:P27037_Q04771
Q13145 COMPLEX:Q04771_Q13705
Q13145 COMPLEX:Q04771_Q13873
P41271 P22004
O60565 P22004
O75610 P22004
Q9H2X0 P22004
Q13253 P22004
P12645 P22004
O00292 P22004
Q9H772 P22004
P41271 P18075
O60565 P18075
O75610 P18075
Q9H2X0 P18075
Q13253 P18075
P12645 P18075
O00292 P18075
Q9H772 P18075
P41271 Q7Z5Y6
O60565 Q7Z5Y6
O75610 Q7Z5Y6
Q9H2X0 Q7Z5Y6
Q13253 Q7Z5Y6
P12645 Q7Z5Y6
O00292 Q7Z5Y6
Q9H772 Q7Z5Y6
P41271 P34820
O60565 P34820
O75610 P34820
Q9H2X0 P34820
Q13253 P34820
P12645 P34820
O00292 P34820
Q9H772 P34820
P17813 COMPLEX:P37023_Q13873
P17813 COMPLEX:P27037_P37023
P19883 Q96S42
O75610 Q96S42
P58166 Q96S42
P55103 Q96S42
P08476 Q96S42
O00292 Q96S42
P09529 Q96S42
P19883 P27539
O75610 P27539
P58166 P27539
P55103 P27539
P08476 P27539
O00292 P27539
P09529 P27539
P19883 Q9NR23
O75610 Q9NR23
P58166 Q9NR23
P55103 Q9NR23
P08476 Q9NR23
O00292 Q9NR23
P09529 Q9NR23
Q13145 COMPLEX:P27037_P36896
Q13145 COMPLEX:P36896_Q13705
P19883 P09529
Q13145 COMPLEX:P27037_Q8NER5
Q13145 COMPLEX:Q13705_Q8NER5
P19883 P55103
P19883 P58166
P19883 COMPLEX:P08476_P09529
P19883 COMPLEX:P05111_P08476
Q13145 P27037
P19883 COMPLEX:P05111_P09529
Q13145 Q13705
Q9BXY4 P04628
Q6UXX9 P04628
Q2I0M5 P04628
Q9H237 P04628
Q2MKA7 P04628
O94907 P04628
Q9Y5W5 P04628
Q6P988 P04628
Q8NBI3 P04628
P22692 P04628
Q9UBU2 P04628
Q9UBT3 P04628
Q5T4F7 P04628
O95813 P04628
P36955 P04628
Q6X4U4 P04628
Q9BQB4 P04628
Q6FHJ7 P04628
Q13145 COMPLEX:O75197_Q9UP38
Q68DV7 COMPLEX:O75197_Q9UP38
Q8J025 COMPLEX:O75197_Q9UP38
Q9ULT6 COMPLEX:O75197_Q9UP38
Q13145 COMPLEX:O75197_Q9ULW2
Q68DV7 COMPLEX:O75197_Q9ULW2
Q8J025 COMPLEX:O75197_Q9ULW2
Q9ULT6 COMPLEX:O75197_Q9ULW2
Q13145 COMPLEX:O75197_Q14332
Q68DV7 COMPLEX:O75197_Q14332
Q8J025 COMPLEX:O75197_Q14332
Q9ULT6 COMPLEX:O75197_Q14332
Q13145 COMPLEX:O75197_Q9NPG1
Q68DV7 COMPLEX:O75197_Q9NPG1
Q8J025 COMPLEX:O75197_Q9NPG1
Q9ULT6 COMPLEX:O75197_Q9NPG1
Q13145 COMPLEX:O75197_Q9ULV1
Q68DV7 COMPLEX:O75197_Q9ULV1
Q8J025 COMPLEX:O75197_Q9ULV1
Q9ULT6 COMPLEX:O75197_Q9ULV1
Q13145 COMPLEX:O75197_Q13467
Q68DV7 COMPLEX:O75197_Q13467
Q8J025 COMPLEX:O75197_Q13467
Q9ULT6 COMPLEX:O75197_Q13467
Q13145 COMPLEX:O60353_O75197
Q68DV7 COMPLEX:O60353_O75197
Q8J025 COMPLEX:O60353_O75197
Q9ULT6 COMPLEX:O60353_O75197
Q13145 COMPLEX:O75084_O75197
Q68DV7 COMPLEX:O75084_O75197
Q8J025 COMPLEX:O75084_O75197
Q9ULT6 COMPLEX:O75084_O75197
Q13145 COMPLEX:O75197_Q9H461
Q68DV7 COMPLEX:O75197_Q9H461
Q8J025 COMPLEX:O75197_Q9H461
Q9ULT6 COMPLEX:O75197_Q9H461
Q13145 COMPLEX:O00144_O75197
Q68DV7 COMPLEX:O00144_O75197
Q8J025 COMPLEX:O00144_O75197
Q9ULT6 COMPLEX:O00144_O75197
Q9BXY4 Q9GZT5
Q6UXX9 Q9GZT5
Q2I0M5 Q9GZT5
Q9H237 Q9GZT5
Q2MKA7 Q9GZT5
O94907 Q9GZT5
Q9Y5W5 Q9GZT5
Q6P988 Q9GZT5
Q8NBI3 Q9GZT5
P22692 Q9GZT5
Q9UBU2 Q9GZT5
Q9UBT3 Q9GZT5
Q5T4F7 Q9GZT5
O95813 Q9GZT5
Q8N474 Q9GZT5
P36955 Q9GZT5
Q6X4U4 Q9GZT5
Q92765 Q9GZT5
Q9BQB4 Q9GZT5
Q6FHJ7 Q9GZT5
Q96HF1 Q9GZT5
Q9BXY4 O00744
Q6UXX9 O00744
Q2I0M5 O00744
Q9H237 O00744
Q2MKA7 O00744
O94907 O00744
Q9Y5W5 O00744
Q6P988 O00744
Q8NBI3 O00744
P22692 O00744
Q9UBU2 O00744
Q9UBT3 O00744
Q5T4F7 O00744
O95813 O00744
Q8N474 O00744
P36955 O00744
Q6X4U4 O00744
Q92765 O00744
Q9BQB4 O00744
Q6FHJ7 O00744
Q96HF1 O00744
Q9BXY4 Q9UBV4
Q6UXX9 Q9UBV4
Q2I0M5 Q9UBV4
Q9H237 Q9UBV4
Q2MKA7 Q9UBV4
O94907 Q9UBV4
Q9Y5W5 Q9UBV4
Q6P988 Q9UBV4
Q8NBI3 Q9UBV4
P22692 Q9UBV4
Q9UBU2 Q9UBV4
Q9UBT3 Q9UBV4
Q5T4F7 Q9UBV4
O95813 Q9UBV4
Q8N474 Q9UBV4
P36955 Q9UBV4
Q6X4U4 Q9UBV4
Q92765 Q9UBV4
Q9BQB4 Q9UBV4
Q6FHJ7 Q9UBV4
Q96HF1 Q9UBV4
Q9BXY4 P09544
Q6UXX9 P09544
Q2I0M5 P09544
Q9H237 P09544
Q2MKA7 P09544
O94907 P09544
Q9Y5W5 P09544
Q6P988 P09544
Q8NBI3 P09544
P22692 P09544
Q9UBU2 P09544
Q9UBT3 P09544
Q5T4F7 P09544
O95813 P09544
P36955 P09544
Q6X4U4 P09544
Q92765 P09544
Q9BQB4 P09544
Q6FHJ7 P09544
Q96HF1 P09544
Q9BXY4 Q93097
Q6UXX9 Q93097
Q2I0M5 Q93097
Q9H237 Q93097
Q2MKA7 Q93097
O94907 Q93097
Q9Y5W5 Q93097
Q6P988 Q93097
Q8NBI3 Q93097
P22692 Q93097
Q9UBU2 Q93097
Q9UBT3 Q93097
Q5T4F7 Q93097
O95813 Q93097
Q8N474 Q93097
P36955 Q93097
Q6X4U4 Q93097
Q92765 Q93097
Q9BQB4 Q93097
Q6FHJ7 Q93097
Q96HF1 Q93097
Q9BXY4 P56703
Q6UXX9 P56703
Q2I0M5 P56703
Q9H237 P56703
Q2MKA7 P56703
O94907 P56703
Q9Y5W5 P56703
Q6P988 P56703
Q8NBI3 P56703
P22692 P56703
Q9UBU2 P56703
Q9UBT3 P56703
Q5T4F7 P56703
O95813 P56703
Q8N474 P56703
P36955 P56703
Q6X4U4 P56703
Q92765 P56703
Q9BQB4 P56703
Q6FHJ7 P56703
Q96HF1 P56703
Q9BXY4 P56704
Q6UXX9 P56704
Q2I0M5 P56704
Q2MKA7 P56704
O94907 P56704
Q9Y5W5 P56704
Q6P988 P56704
Q8NBI3 P56704
P22692 P56704
Q9UBU2 P56704
Q9UBT3 P56704
Q5T4F7 P56704
O95813 P56704
Q8N474 P56704
P36955 P56704
Q6X4U4 P56704
Q92765 P56704
Q9BQB4 P56704
Q6FHJ7 P56704
Q96HF1 P56704
Q9BXY4 P56705
Q6UXX9 P56705
Q2I0M5 P56705
Q9H237 P56705
Q2MKA7 P56705
O94907 P56705
Q9Y5W5 P56705
Q6P988 P56705
Q8NBI3 P56705
P22692 P56705
Q9UBU2 P56705
Q9UBT3 P56705
Q5T4F7 P56705
O95813 P56705
P36955 P56705
Q6X4U4 P56705
Q92765 P56705
Q9BQB4 P56705
Q6FHJ7 P56705
Q96HF1 P56705
Q9BXY4 Q9Y6F9
Q6UXX9 Q9Y6F9
Q2I0M5 Q9Y6F9
Q9H237 Q9Y6F9
Q2MKA7 Q9Y6F9
O94907 Q9Y6F9
Q9Y5W5 Q9Y6F9
Q6P988 Q9Y6F9
Q8NBI3 Q9Y6F9
P22692 Q9Y6F9
Q9UBU2 Q9Y6F9
Q9UBT3 Q9Y6F9
Q5T4F7 Q9Y6F9
O95813 Q9Y6F9
Q8N474 Q9Y6F9
P36955 Q9Y6F9
Q6X4U4 Q9Y6F9
Q92765 Q9Y6F9
Q9BQB4 Q9Y6F9
Q6FHJ7 Q9Y6F9
Q96HF1 Q9Y6F9
Q9BXY4 O00755
Q6UXX9 O00755
Q2I0M5 O00755
Q9H237 O00755
Q2MKA7 O00755
O94907 O00755
Q9Y5W5 O00755
Q6P988 O00755
Q8NBI3 O00755
P22692 O00755
Q9UBU2 O00755
Q9UBT3 O00755
Q5T4F7 O00755
O95813 O00755
Q8N474 O00755
P36955 O00755
Q6X4U4 O00755
Q92765 O00755
Q9BQB4 O00755
Q6FHJ7 O00755
Q96HF1 O00755
Q9BXY4 P56706
Q6UXX9 P56706
Q2I0M5 P56706
Q9H237 P56706
Q2MKA7 P56706
O94907 P56706
Q9Y5W5 P56706
Q6P988 P56706
Q8NBI3 P56706
P22692 P56706
Q9UBU2 P56706
Q9UBT3 P56706
Q5T4F7 P56706
O95813 P56706
Q8N474 P56706
P36955 P56706
Q6X4U4 P56706
Q92765 P56706
Q9BQB4 P56706
Q6FHJ7 P56706
Q96HF1 P56706
Q9BXY4 Q9H1J5
Q6UXX9 Q9H1J5
Q2I0M5 Q9H1J5
Q9H237 Q9H1J5
Q2MKA7 Q9H1J5
O94907 Q9H1J5
Q6P988 Q9H1J5
Q8NBI3 Q9H1J5
P22692 Q9H1J5
Q9UBU2 Q9H1J5
Q9UBT3 Q9H1J5
Q5T4F7 Q9H1J5
O95813 Q9H1J5
Q8N474 Q9H1J5
P36955 Q9H1J5
Q6X4U4 Q9H1J5
Q9BQB4 Q9H1J5
Q6FHJ7 Q9H1J5
Q96HF1 Q9H1J5
Q9BXY4 Q93098
Q6UXX9 Q93098
Q2I0M5 Q93098
Q9H237 Q93098
Q2MKA7 Q93098
O94907 Q93098
Q9Y5W5 Q93098
Q6P988 Q93098
Q8NBI3 Q93098
P22692 Q93098
Q9UBU2 Q93098
Q9UBT3 Q93098
Q5T4F7 Q93098
O95813 Q93098
Q8N474 Q93098
P36955 Q93098
Q6X4U4 Q93098
Q92765 Q93098
Q9BQB4 Q93098
Q6FHJ7 Q93098
Q96HF1 Q93098
Q9BXY4 O14904
Q6UXX9 O14904
Q2I0M5 O14904
Q9H237 O14904
Q2MKA7 O14904
O94907 O14904
Q9Y5W5 O14904
Q6P988 O14904
Q8NBI3 O14904
P22692 O14904
Q9UBU2 O14904
Q9UBT3 O14904
Q5T4F7 O14904
O95813 O14904
Q8N474 O14904
P36955 O14904
Q6X4U4 O14904
Q92765 O14904
Q9BQB4 O14904
Q6FHJ7 O14904
Q96HF1 O14904
Q9BXY4 O14905
Q6UXX9 O14905
Q2I0M5 O14905
Q9H237 O14905
Q2MKA7 O14905
O94907 O14905
Q9Y5W5 O14905
Q6P988 O14905
Q8NBI3 O14905
P22692 O14905
Q9UBU2 O14905
Q9UBT3 O14905
Q5T4F7 O14905
O95813 O14905
Q8N474 O14905
P36955 O14905
Q6X4U4 O14905
Q92765 O14905
Q9BQB4 O14905
Q6FHJ7 O14905
Q96HF1 O14905
Q13145 COMPLEX:O75581_Q9UP38
Q68DV7 COMPLEX:O75581_Q9UP38
Q8J025 COMPLEX:O75581_Q9UP38
Q9ULT6 COMPLEX:O75581_Q9UP38
Q13145 COMPLEX:O75581_Q9ULW2
Q68DV7 COMPLEX:O75581_Q9ULW2
Q8J025 COMPLEX:O75581_Q9ULW2
Q9ULT6 COMPLEX:O75581_Q9ULW2
Q13145 COMPLEX:O75581_Q14332
Q68DV7 COMPLEX:O75581_Q14332
Q8J025 COMPLEX:O75581_Q14332
Q9ULT6 COMPLEX:O75581_Q14332
Q13145 COMPLEX:O75581_Q9NPG1
Q68DV7 COMPLEX:O75581_Q9NPG1
Q8J025 COMPLEX:O75581_Q9NPG1
Q9ULT6 COMPLEX:O75581_Q9NPG1
Q13145 COMPLEX:O75581_Q9ULV1
Q68DV7 COMPLEX:O75581_Q9ULV1
Q8J025 COMPLEX:O75581_Q9ULV1
Q9ULT6 COMPLEX:O75581_Q9ULV1
Q13145 COMPLEX:O75581_Q13467
Q68DV7 COMPLEX:O75581_Q13467
Q8J025 COMPLEX:O75581_Q13467
Q9ULT6 COMPLEX:O75581_Q13467
Q13145 COMPLEX:O60353_O75581
Q68DV7 COMPLEX:O60353_O75581
Q8J025 COMPLEX:O60353_O75581
Q9ULT6 COMPLEX:O60353_O75581
Q13145 COMPLEX:O75084_O75581
Q68DV7 COMPLEX:O75084_O75581
Q8J025 COMPLEX:O75084_O75581
Q9ULT6 COMPLEX:O75084_O75581
Q13145 COMPLEX:O75581_Q9H461
Q68DV7 COMPLEX:O75581_Q9H461
Q8J025 COMPLEX:O75581_Q9H461
Q9ULT6 COMPLEX:O75581_Q9H461
Q13145 COMPLEX:O00144_O75581
Q68DV7 COMPLEX:O00144_O75581
Q8J025 COMPLEX:O00144_O75581
Q9ULT6 COMPLEX:O00144_O75581
Q01973 Q9UP38
P34925 Q9UP38
Q01974 Q9UP38
Q01973 Q9ULW2
P34925 Q9ULW2
Q01974 Q9ULW2
Q01973 Q14332
P34925 Q14332
Q01974 Q14332
Q01973 Q9NPG1
P34925 Q9NPG1
Q01974 Q9NPG1
Q01973 Q9ULV1
P34925 Q9ULV1
Q01974 Q9ULV1
Q01973 Q13467
P34925 Q13467
Q01974 Q13467
Q01973 O60353
P34925 O60353
Q01974 O60353
Q01973 O75084
P34925 O75084
Q01974 O75084
Q01973 Q9H461
Q01974 Q9H461
Q01973 O00144
P34925 O00144
Q01974 O00144
P01133 COMPLEX:P00533_P04626
Q8NFM7 P11362
Q8NFM7 P21802
Q8NFM7 P22607
Q8NFM7 P22455
Q86Z14 P11362
Q86Z14 P21802
Q86Z14 P22607
Q86Z14 P22455
Q9UEF7 P11362
Q9UEF7 P22607
Q9UEF7 P22455
P09486 P04085
P09486 P01127
P09486 Q9NRA1
P09486 Q9GZP0
O60462 P35968
O14786 P35968
O60462 COMPLEX:P17948_P35968
O14786 COMPLEX:P17948_P35968
O60462 COMPLEX:P35916_P35968
O14786 COMPLEX:P35916_P35968
P24592 P05019
P18065 P05019
P24593 P05019
P08833 P05019
P17936 P05019
P22692 P05019
P24592 P01344
P18065 P01344
P24593 P01344
P08833 P01344
P17936 P01344
P22692 P01344
P24592 Q6UXB1
P18065 Q6UXB1
P24593 Q6UXB1
P08833 Q6UXB1
P17936 Q6UXB1
P22692 Q6UXB1
O75487 P01308
P98164 COMPLEX:Q13635_Q99835
Q9BWV1 COMPLEX:Q13635_Q99835
Q4KMG0 COMPLEX:Q13635_Q99835
P54826 COMPLEX:Q13635_Q99835
Q96QV1 COMPLEX:Q13635_Q99835
P98164 COMPLEX:Q99835_Q9Y6C5
Q9BWV1 COMPLEX:Q99835_Q9Y6C5
Q4KMG0 COMPLEX:Q99835_Q9Y6C5
P54826 COMPLEX:Q99835_Q9Y6C5
Q96QV1 COMPLEX:Q99835_Q9Y6C5
Q9Y4X3 P41597
Q9Y4X3 P51677
P22362 Q9NPB9
P10720 P49682
P18510 P01583
P18510 P01584
P43490 P06213
P35590 Q02763
P23467 COMPLEX:P05556_P08648
P01024 COMPLEX:P05107_P11215
P01024 COMPLEX:P05107_P20702
Q969E1 Q9UBU3
O00253 P01189
P35030 P25116
P08311 P25116
P12544 P25116
P07478 P25116
P07477 P25116
P35030 P55085
P08311 P55085
P12544 P55085
P07478 P55085
P35030 O00254
P08311 O00254
P00747 O00254
P12544 O00254
P07478 O00254
P07477 O00254
P35030 Q96RI0
P08311 Q96RI0
P12544 Q96RI0
P00747 Q96RI0
P07478 Q96RI0
P07477 Q96RI0
P35030 Q8TEW0
P08311 Q8TEW0
P00734 Q8TEW0
P12544 Q8TEW0
P00747 Q8TEW0
P07478 Q8TEW0
P07477 Q8TEW0
P08138 Q16620
P08138 P04629
P08138 Q16288
Q9Y5Q6 Q8WXD0
P46379 O14931
P02458 P16070
P02462 P16070
P08572 P16070
P53420 P16070
Q14031 P16070
P12109 P16070
P12110 P16070
P12111 P16070
A6NMZ7 P16070
P25391 P16070
P24043 P16070
Q16787 P16070
Q16363 P16070
O15230 P16070
P07942 P16070
P55268 P16070
Q13751 P16070
P11047 P16070
Q13753 P16070
Q9Y6N6 P16070
P02452 P18827
P08123 P18827
P02458 P18827
P02462 P18827
P08572 P18827
P53420 P18827
Q14031 P18827
P12109 P18827
P12110 P18827
P12111 P18827
A6NMZ7 P18827
P02751 P18827
Q92752 P18827
Q9UQP3 P18827
P22105 P18827
P35442 P18827
P49746 P18827
P35443 P18827
P49747 P18827
P02452 P31431
P08123 P31431
P02458 P31431
P02462 P31431
P08572 P31431
P53420 P31431
Q14031 P31431
P12109 P31431
P12110 P31431
P12111 P31431
A6NMZ7 P31431
Q92752 P31431
Q9UQP3 P31431
P22105 P31431
P35442 P31431
P49746 P31431
P35443 P31431
P49747 P31431
P25391 Q7L0J3
P24043 Q7L0J3
Q16787 Q7L0J3
Q16363 Q7L0J3
O15230 Q7L0J3
P07942 Q7L0J3
P55268 Q7L0J3
Q13751 Q7L0J3
P11047 Q7L0J3
Q13753 Q7L0J3
Q9Y6N6 Q7L0J3
P25391 Q7L1I2
P24043 Q7L1I2
Q16787 Q7L1I2
Q16363 Q7L1I2
O15230 Q7L1I2
P07942 Q7L1I2
P55268 Q7L1I2
Q13751 Q7L1I2
P11047 Q7L1I2
Q13753 Q7L1I2
Q9Y6N6 Q7L1I2
P25391 Q496J9
P24043 Q496J9
Q16787 Q496J9
Q16363 Q496J9
O15230 Q496J9
P07942 Q496J9
P55268 Q496J9
Q13751 Q496J9
P11047 Q496J9
Q13753 Q496J9
Q9Y6N6 Q496J9
P49746 P16671
P35443 P16671
P02452 Q9HCN6
P08123 Q9HCN6
P02458 Q9HCN6
P02462 Q9HCN6
P08572 Q9HCN6
P53420 Q9HCN6
Q14031 Q9HCN6
P12109 Q9HCN6
P12110 Q9HCN6
P12111 Q9HCN6
A6NMZ7 Q9HCN6
P49746 Q08722
P35443 Q08722
P49747 Q08722
O00468 Q14118
P98160 Q14118
P25391 Q14118
P24043 Q14118
Q16787 Q14118
O15230 Q14118
Q13751 Q14118
P11047 Q14118
Q13753 Q14118
Q9Y6N6 Q14118
P09326 Q9BZW8
Q12860 Q92823
P05107 Q15762
P04439 P01732
P01889 P01732
P10321 P01732
P13747 P01732
P30511 P01732
P17693 P01732
P01889 P10966
P10321 P10966
P13747 P10966
P30511 P10966
P17693 P10966
P10321 P43627
P10321 Q14954
P10321 P43632
P30511 P43629
P30511 P43630
P10321 Q8N743
P20036 P01730
P04440 P01730
P01909 P01730
P28067 P01730
P28068 P01730
P01906 P01730
P06340 P01730
P13765 P01730
P01920 P01730
P79483 P01730
P13762 P01730
Q30154 P01730
Q9NQS3 Q495A1
Q9NT99 P10586
O75077 P08648
O75077 P05106
O00585 P46092
Q8NHW4 P32246
Q8NHW4 P51677
Q8NHW4 P51681
P16284 P28907
P25940 O75056
P49747 P08648
Q9UBU2 O75197
Q86YW7 P16473
P01042 Q8IZ08
P02788 Q86VZ4
P13591 Q96MS0
P23515 P20333
P48651 Q6NYC1
P48651 Q8WTV0
P83859 Q15391
P05155 Q07954
O75093 P18827
Q03403 P61073
P49767 P41587
P14784 P01589
P14784 P31785
P31785 P14784
P01589 P31785
Q14627 P24394
P42701 Q5VWK5
Q8NEJ0 P23229
P07942 P26012
Q8NEJ0 P26012
Q8NEJ0 P16144
O14786 Q9UIW2
P32004 O14786
Q8NEJ0 P08865
Q9UNN8 P07204
P36897 Q03167
P32004 Q9UIW2
Q96MS0 Q9Y6N7
P09172 P18825
P09172 P07550
P09172 P13945
P09172 P35348
P09172 P35368
P09172 P25100
P09172 P08913
P09172 P18089
P09172 P08588
P09172 Q8N6U8
P28329 P11229
P28329 P08172
P28329 P20309
P28329 P08173
P28329 P08912
P07101 P21728
P07101 P14416
P07101 P35462
P07101 P21917
P07101 P21918
P46597 P49286
P17752 Q8NDV2
P17752 Q8TDV5
Q9NPH0 O94992
O60760 Q13258
P35354 P43088
O60760 Q9Y5Y4
P01148 Q96P88
P05108 Q6TCH7
P09529 Q13145
O15230 P48509
P07942 P48509
Q8NEJ0 P48509
Q8NEJ0 P56199
Q8NEJ0 P17301
Q8NEJ0 P26006
Q8NEJ0 Q13683
Q8NEJ0 P05556
P28482 P21802
P04439 Q13241
P16619 P51679
Q02156 O14920
P06241 P31994
P53350 P30260
P35626 P51681
Q07912 P10275
O14920 Q9H3D4
Q04912 P08581
P53350 P30305
P45984 Q14934
P17252 P21731
P49137 P07101
P43405 Q13094
P68400 Q16625
P00519 P08581
P06241 Q86WV1
P04629 Q92529
Q99683 P45983
P45983 P10636
P00533 P35222
Q9NQU5 Q00987
P28482 Q15746
P19784 P35222
P07948 P00519
P25098 P21731
O43318 P23588
P06239 O14543
Q9BWU1 O00303
P06493 Q9Y6I3
P46020 P11216
P17612 Q92736
P25098 P08172
Q15139 P50552
P52333 P29353
P68400 P32121
P17252 Q13418
P49137 O15511
P05771 Q07869
P31749 P19634
P43405 Q9GZY6
O60674 P62993
P24941 O75469
Q9UM73 Q06124
P33981 Q9Y6D9
P25098 P07550
P07948 P32927
O14965 Q15398
Q00535 Q16555
Q9H4B4 O96017
P06213 Q99704
Q15118 P08559
P06239 Q13291
Q15831 Q13131
P41240 P07947
P53350 Q9Y2I6
O00141 P28482
P24941 Q99728
O14920 Q14653
P06239 P15498
Q00535 Q02750
P17612 Q9H0K1
P06239 P14784
P06241 P11137
P68400 P11831
P06239 P42229
Q13976 P41220
P07948 O15492
Q02779 Q92630
P17252 O14745
Q04759 P35568
P17612 O14965
Q13882 P49023
Q9UQM7 Q4G163
Q15746 O14950
P41743 Q8TEW0
P06241 P06127
Q04759 Q9UEW8
P17252 P52565
P12931 Q9Y371
P68400 Q13323
P24941 Q08050
P43250 P61073
P61586 P27361
P28482 P32004
P45983 P10276
Q14289 Q14247
P06493 O43663
P50613 P13631
P48729 P25054
Q9UQM7 Q92736
P17252 P30086
Q04759 O43516
O14965 Q9Y6A5
Q16539 P18850
P06239 Q16539
O00141 Q96J92
Q99683 Q16539
Q16539 P10275
P17252 P78536
P53355 Q13224
Q9Y572 Q8NB16
P11802 O15151
P12931 P34741
P17252 O94806
P17612 Q9NQA5
Q15139 P16144
Q15746 P10916
P49137 Q00613
Q05655 Q9H257
P17612 P10276
P27361 P10636
P06493 P14635
P42336 P23443
P12931 P35968
Q9H2X6 O00257
P43405 P51452
P17612 Q8N5S9
Q02156 P08581
P06493 P16949
P28482 Q9BY84
Q13627 Q96S94
Q15139 P02686
O75116 O14974
O15111 Q01201
Q9UBE8 Q13485
P48729 P27348
Q13131 O00763
Q04759 O95267
Q13177 Q04637
P17612 P26678
Q12913 P12931
P17612 O95295
P49137 P33241
P17612 P15311
Q9BXM7 Q8IXI2
P08575 P20963
P08575 P07948
Q9UNH5 Q9UM11
P30304 P11802
O95278 Q9UMS0
P10586 P35222
P24666 P35222
P24666 P43403
Q99956 P45983
Q99956 P45984
Q9Y6W6 P45984
O95147 P27361
O95147 P45984
O95147 Q16539
Q9BY84 P45984
Q9BY84 P53779
Q9NRX4 O15554
P62136 P05198
P62136 Q9UQM7
P62140 P05198
P62140 P30307
P36873 P30307
P67775 P41743
P67775 Q15139
P67775 P01106
P67775 P17612
P67775 Q00987
P67775 Q9UQM7
P62714 P23443
P62714 P41743
Q08209 Q8WYL5
Q08209 Q13522
Q08209 Q05193
Q08209 Q9UD71
P16298 Q05193
P48454 Q05193
P35813 P52564
P35813 P45985
O75688 O43318
P60510 Q92918
P60510 P16104
P53041 P04049
Q93096 P17544
O75365 P05556
O75365 P56945
P18031 P35222
P18031 P46459
P18031 Q99704
P18031 P42229
Q12923 P35568
P26045 P20963
Q92729 P35222
P23469 P27361
P23469 P07947
Q12913 O60716
Q15262 P00533
P28827 O60716
Q9HD43 P06239
P29350 O60716
Q06124 Q9NWQ8
Q06124 Q9Y6R4
Q06124 P00533
Q06124 P51692
Q06124 P35968
P17706 P51692
P17706 P09619
Q9BV47 Q16539
P51452 P45984
P04049 P63104
P63104 P04049
P04049 P27348
P27348 P04049
P04049 P31946
O15530 P41743
Q12834 Q9UM11
P30260 Q9UM13
Q9UM13 P30260
P30260 Q12834
Q12834 P30260
P30260 Q9UM11
Q9UM11 P30260
Q12834 Q9UJX6
Q07869 Q9Y618
Q13363 P48552
Q03112 Q13363
P20248 P06400
P24864 P38936
P38936 P24864
P20248 Q99741
P24864 P46527
P46527 P24864
P20248 P04637
P30304 P24864
Q04637 P06730
Q9Y6D9 Q13257
P28482 P28324
Q9UQ80 P10275
Q15596 P04150
Q9BPZ3 P11940
Q58A45 P11940
P18858 P12004
P21860 P29353
Q8N122 P23443
P06400 Q99683
P29374 P06400
Q13309 P49918
Q9Y297 Q15653
Q9Y297 P19838
Q15303 P27986
P24394 P42226
P06241 P27986
Q92738 Q12929
O75925 P63165
P63165 Q9H2X6
O75928 P63165
Q96J02 Q15303
Q13526 P04637
Q13526 O15350
Q14469 Q04724
Q15788 P06401
Q15788 P11473
P15056 P63104
Q12959 P60484
Q96QZ7 P60484
Q8TEW0 Q9Y624
Q9Y5C1 P06858
Q9BY76 P06858
P60953 P42768
P60953 Q07912
O43597 P22681
P22681 P07333
P11215 P05164
Q13191 P08581
Q06124 P10721
P28482 P01106
P34947 P07550
Q05655 P08581
P49137 P08670
P41240 P09769
P06241 P20963
P07947 P22681
P06239 P25963
P07948 P42229
P08631 P51692
P28482 Q04206
P11802 Q08999
P06239 Q13094
Q16566 Q92793
P08631 P11274
P07948 P19235
P06241 P37840
P07948 P02730
P09769 P14317
Q13976 O76074
Q15835 P08100
P07948 P11137
P07948 P11912
P06241 P11912
P07948 P12318
P06241 P16885
P12931 P16885
P12931 P20138
P06241 P40259
P07948 P40259
P45985 P53778
P06241 Q13291
P06239 Q9UN19
Q13153 P15056
P53350 Q9UJX2
Q13418 Q96C90
P07948 P31994
P51451 P31994
Q15349 P18848
Q15349 Q14934
P07948 P31995
Q13976 Q9Y6F6
Q14674 O60216
P07766 P43403
P20963 P43405
P02751 P18084
P42574 Q13043
P42574 Q13188
P42574 P36956
P42574 Q01082
P42858 P42574
P42574 Q13177
Q05655 P42574
P42574 P52566
P42574 Q02413
P42574 P54259
P63098 Q13469
P63098 Q12968
P63098 Q14934
P45983 P17544
P24385 P06400
P06400 P17480
P30279 P06400
P30281 P06400
Q7Z6Z7 Q07820
Q16539 Q9UGJ0
P12931 O00254
P00533 O00459
P04626 O00459
P21860 O00459
O14745 P60484
Q9NZC7 O15350
O60260 Q16342
O60674 P19174
P21860 O60674
O60674 P27986
P00533 P46109
P53350 P04637
P08069 P62258
P08631 Q07889
P06241 P10301
P10301 P27986
P10912 P19174
P10912 P27986
P11362 P19174
P55196 P12931
P16333 P42768
P00533 P16885
P04626 P16885
P27986 P16885
Q9NS37 P18848
P21860 P19174
P19235 P29350
P29350 P19235
P04626 P20936
P04626 P23458
P08887 P23458
P29353 P27986
P43405 P27986
P27986 P60953
P60953 P27986
Q9UQC2 P27986
Q15303 P29353
P31947 P61981
P61981 P31947
P12931 P31994
P38398 P04637
P38398 Q14192
P42566 Q9Y6I3
P06241 P42768
P43405 O00459
P43405 P09769
P43628 P29350
Q6P0Q8 P48764
P51451 P00533
P51813 P46108
Q8TEW0 P57087
P61764 Q13393
P08069 P61981
P61981 P10398
P15056 P61981
Q00987 P0CG47
Q96B97 P0CG47
O95782 P62993
P53680 P62993
Q13094 P62993
Q8WV28 P62993
P62258 P63104
P63104 P62258
P04626 P98077
Q04206 Q13625
Q9NPB6 Q05513
P04626 Q06124
Q9P2D0 Q06187
P27986 Q07889
Q07889 P27986
P07947 Q13177
P16333 Q13177
Q13177 Q14155
Q13177 Q15052
O60880 Q13291
Q15303 O00459
P00533 Q92569
P04626 Q92569
P21860 Q92569
Q96LW7 O95999
Q8TEW0 Q9BX67
Q9H467 P06401
Q9UMX0 P49768
Q9UQB8 Q9Y6W5
P25098 P51681
Q13315 Q92630
O75582 P05114
P54646 P41235
O00141 P48048
P45983 Q14934
Q9UHD2 Q96CV9
Q8NE63 P04637
Q00535 O14827
Q13315 Q9H2K8
Q00535 P05067
O14757 P51587
Q15139 P00533
P45983 Q8WYK2
Q15746 P19105
O75116 P26038
Q00535 Q9UD71
P06241 O60716
P12931 P12318
P12931 Q8IVP5
Q9NWQ8 P06241
P42685 P60484
Q13882 Q9NRY4
P16591 P40763
P06241 P42681
Q99873 Q07666
Q9NQR1 P04637
Q92793 P40763
P19784 P32121
Q00534 P35222
P42574 P38936
Q01538 P06493
Q07075 P06307
Q9UHI8 P13611
Q9NRE1 P14780
P48730 P17302
O00141 P16220
Q05655 P00533
Q9HCP0 Q12778
P06493 P14136
P28482 P04150
P63165 P04150
P17612 P13807
P28482 P22736
Q15418 P22736
P63279 Q03933
P17252 P34741
P05771 P34741
P11274 P27348
P07288 P17936
P28482 P15923
P27361 P15923
O14920 P35568
Q13153 P29466
P08637 P06239
P02649 P10636
P09769 P37840
P07948 P37840
Q15382 P15056
O60674 P04049
P16591 Q14247
P17612 P01100
P08631 P22681
P20151 P05121
P42574 Q06609
P06493 P00519
P28482 P26651
Q99683 P45379
P28482 P04637
Q66K89 P04637
P68400 P12830
P55211 P08670
Q13131 Q13085
Q09472 P10275
Q92831 P10275
Q92831 P33076
Q9H6P5 P52655
P17252 O60479
Q13555 P42224
Q99873 P42224
P06239 P42224
Q15418 P11831
P10144 P42574
Q04759 O15111
P42574 P26599
Q13177 Q15746
O75914 Q9UM54
P12931 O60716
P07949 P45983
P63279 Q13547
Q8WYL5 Q9Y281
P36897 Q15797
O60674 P78347
Q14790 Q13077
P10144 O00273
Q09013 O14974
P55212 Q01826
P43405 P78314
P17612 Q15831
O75582 Q13541
P31749 Q13541
P51449 Q13541
Q96P09 P55211
Q00535 Q05193
Q99873 P48552
P63165 Q13363
P17612 Q12972
P51812 Q16695
P27361 P53805
P17252 P61764
Q04759 O14920
P42574 Q99755
P41227 Q16665
Q00535 O75553
Q02750 O75676
Q9H1A4 O95997
P07948 Q9UN19
P00533 O14828
Q00535 Q9GZM8
P05129 P30086
Q05513 P30086
P42892 P05305
P17612 O00418
P05771 P29966
Q16512 P29966
P14780 P42830
Q15118 P23443
P53778 O60239
Q15139 Q9ULH0
Q8IVT5 P28482
Q02156 P05556
P17252 O14920
P01375 O14920
Q02156 Q15139
P09038 P17302
P28482 Q92934
Q02750 P40763
P36507 P40763
P35354 P40763
P05231 P40763
P40763 P42224
P01579 P40763
P41159 P40763
P21583 P40763
P04141 P40763
P22301 P40763
P01588 P40763
P08887 P40763
P01133 P40763
P01138 P40763
P23560 P40763
Q15139 P16220
P19174 P16220
Q15759 P16220
P28482 P16220
P27361 P16220
P22612 P16220
P22694 P16220
P17612 P14598
P08700 P10415
P19525 P10415
P06241 P11274
P01133 P62993
P11274 P46109
P08631 P12318
P06400 P15336
O75582 P15336
P25098 P04637
P27361 Q04206
P01375 Q04206
P04049 Q04206
P01584 Q04206
Q04759 P15311
O75116 P15311
P60568 P31749
Q13322 P31749
P21860 P31749
O14965 P31749
P10826 P31749
P13631 P31749
Q99835 P31749
P21583 P31749
P01308 P31749
P06239 P40763
P40189 P40763
Q9GZX6 P40763
Q9HBE4 P40763
Q05513 P31749
P61586 P31749
P06213 P31749
P05305 P31749
P05019 P31749
Q9BPZ7 P31749
P09038 P31749
P85299 P31749
P43405 P42229
P19174 P42229
P16591 P42229
P01579 P42229
P01236 P42229
P19235 P42229
P36888 P42229
Q13153 P14598
P17252 Q13522
P17252 Q04206
Q16539 Q04206
Q05655 Q04206
Q02156 P50552
P17252 P15336
Q04759 P21731
Q02156 P21731
P05771 P21731
P05129 P21731
P24723 P21731
Q05655 P21731
Q13976 P21731
P17252 Q07869
Q05655 P29966
P01270 O14745
P01042 P29474
P17252 Q01959
P17252 P04626
P23443 P49841
Q14289 P49841
Q13418 P49841
O15530 O14920
Q9NQU5 P10275
P11233 P12931
P21246 P12931
Q12923 P12931
P04899 P06241
P61586 P06241
P41180 P06241
Q12923 P06241
P41240 P08631
P46940 O00401
P10415 P01106
P05771 Q9BXL7
P01308 P35568
Q04759 P35241
P98161 P35222
P01375 P05412
P10997 P05412
Q8WZ42 O15273
Q8IW41 P04792
P30990 P04792
Q14012 Q9UKV0
Q14738 P07101
P01137 P38936
P06213 P25963
P43405 P25963
P12931 P07949
Q15118 Q05513
O75116 P19105
P57059 P04637
P01137 P04637
P46527 P11802
P01106 P46527
P01375 P35568
Q13131 P49815
P04626 P35222
P08581 P35222
P0C1S8 P06493
Q05655 Q02750
Q8IVT5 Q02750
Q15465 Q02750
P46940 Q02750
Q13233 Q02750
P05129 P98082
P43250 P07550
P35626 P07550
Q15759 Q02078
P28482 P14921
P05231 O00141
P27361 P13631
Q9HC98 P23443
P60953 P46734
Q9H2K8 P46734
Q16512 P46734
O75293 P46734
Q02779 P46734
Q13153 P46734
O95257 P46734
P15056 P46734
Q13233 P46734
Q96GD4 P16949
P22612 P16949
P01160 P50552
Q16829 P27361
Q9Y6W6 P27361
Q13202 P27361
Q9BY84 P27361
Q05923 P27361
P01375 P27361
P01133 P27361
P14210 P27361
P50591 P27361
O95750 P27361
P09038 P27361
Q05513 O95644
Q13976 Q05469
Q13526 P04049
P30153 P04049
Q02156 P61586
Q9H2G2 P61586
P22612 P32927
P17612 P32927
P22694 P32927
P35658 P06730
P35658 Q00987
Q9NQU5 P53667
O96013 P53667
P42574 P53667
P15018 Q9UGK3
P01579 P42224
P28482 P42224
P01574 P42224
P01133 P42224
P13725 P42224
P35225 P42224
P05771 P35568
P31749 Q14247
Q9UBS0 P62753
P12931 P12830
P02741 P35568
O14974 P53350
Q92903 P04637
P23458 Q99683
P01579 Q99683
Q9NR96 P42224
P15018 P42224
O75928 P42224
P22301 P42224
P05231 P42224
O43683 P04637
P53350 Q9UJX3
P51451 P37840
P06239 P37840
P12931 P37840
P07947 P37840
P08631 P37840
Q92876 P37840
P09936 P37840
P53350 Q9UJX5
P06493 Q9UJX5
Q9BXM7 Q07817
Q9NZM5 P60484
P53350 Q13042
Q8IVT5 P36507
P06493 Q9BQQ3
O60934 O96017
O96017 O14757
P53350 O00139
O14965 P25963
P01375 P25963
Q13233 P25963
P05771 P06400
O96013 P04637
O75116 P53671
P01236 P03372
P21781 P03372
Q12852 Q16539
Q13233 Q16539
P43405 Q16539
Q02750 Q16539
P12931 Q16539
P30679 Q16539
P29992 Q16539
P50148 Q16539
O95837 Q16539
Q07912 Q14247
P07947 Q05397
P61586 Q05397
Q02297 Q05397
P20827 Q05397
Q9Y6W6 P28482
Q13202 P28482
P01133 P28482
P28482 Q15256
Q06187 P19174
P01133 P19174
P09038 P19174
P42680 P19174
Q05513 P45983
Q04759 P45983
Q06187 P45983
P11234 P45983
P11233 P45983
P05771 P45983
P60953 P45983
P34741 P45983
Q05513 P45984
P11234 P45984
P11233 P45984
P60953 P45984
P63000 P35222
Q09472 O15350
P06241 P43403
P01308 Q03135
P15692 P49023
P11274 P46108
Q06187 P25963
Q05513 P53779
P11234 P53779
P11233 P53779
P60953 P53779
P63000 P53779
P14210 P45983
P11309 P23588
Q13043 Q15208
P26927 O43524
P43405 P16885
P20963 Q13094
P07948 Q9GZY6
P36897 P17813
P01137 Q15796
P17612 P52564
Q9H2K8 P52564
Q7L7X3 P52564
Q16512 P52564
O75293 P52564
Q02779 P52564
Q13153 P52564
O95257 P52564
P15056 P52564
P01583 Q15750
O43318 P54646
P37173 P17813
Q15118 P31751
Q9Y6M4 P04637
P78368 P04637
Q9HCP0 P04637
P49674 P04637
Q9H9Q4 Q13426
P12931 Q9H2X6
P12931 P01111
P15692 P33151
P05362 P33151
P01308 P51636
P31431 Q05397
P51451 Q05397
P06239 Q05397
P48061 Q05397
P12931 Q16625
P50591 Q14790
P67775 P00533
P00533 O60331
P51451 Q9UN19
P06241 Q9UN19
P07947 Q9UN19
P08631 Q9UN19
P09769 Q9UN19
Q9HBW0 Q14289
P05305 Q14289
Q9HBW0 Q15654
Q6R327 O00141
P51946 P24941
P50750 P06400
Q00987 P06400
Q9UBU7 P49736
P84022 P46527
Q02750 Q08050
O96020 P06400
P01308 O00141
P85299 O00141
O75676 Q13541
P48730 P25054
P35790 P35222
P35222 P24385
P32239 Q9BZL6
Q13233 Q12968
P48730 Q12778
Q9Y6M4 Q12778
P78368 Q12778
P49674 Q12778
P48730 Q00535
P53778 P04637
P24941 Q01094
Q13153 P45985
Q13464 P45985
O75116 P45985
P63000 P45985
O75116 P19634
P41279 O14757
Q15910 P38398
P51946 P06493
P51948 P10276
O15455 Q14653
O95786 Q14653
Q14164 Q9NQC7
P01375 P19838
Q15382 Q96B36
Q9Y243 P49815
P15692 P29474
P31749 Q92793
P49815 Q9BPZ7
O95819 P19634
P24941 P49918
Q99759 O15111
O95819 O15111
P01375 O15111
Q15759 P04150
P45984 P04150
P53779 P04150
Q00535 P49418
P06493 Q15717
P01375 P37231
P17612 P41181
P01185 P41181
O95398 Q92736
P51812 P11831
Q99626 P35222
O15111 P42345
P06493 Q92934
P45984 Q92934
P53779 Q92934
P38936 P06400
Q9NQS7 O43683
Q96KB5 O43663
O96020 O15350
Q13627 P55211
P61586 P43694
P28482 P43694
P21802 P06401
P06400 P28749
Q15759 P28324
Q16539 P28324
P42345 Q9NYV6
P31749 Q13309
P01308 P18031
Q13526 P15056
P27361 Q15746
P01133 P61586
P17252 Q9NYA1
P05771 Q9NYA1
P01375 Q9NYA1
P08922 O43524
Q16584 P17676
P63000 P28482
P45983 O95644
P45983 P10275
Q8IVT5 P15056
Q9H4A3 Q96J92
Q9BXM7 P0CG47
Q9NQU5 P04049
Q9P286 P04049
Q9Y2H1 O60285
P06241 P06239
Q9NWQ8 P06239
P06241 Q96LC7
Q13873 Q15797
P34947 P61073
P52735 O95644
Q15759 P19634
P16885 P47712
P01185 P04792
P03372 P04792
P49841 O95644
P04628 P35222
P56704 P35222
O75581 P35222
P22612 P35222
P06241 P14923
Q15759 P22415
P09919 Q9UQC2
P06239 P52630
O75116 P10916
P01375 P28482
P14210 P28482
Q15848 P29474
Q13976 Q8WZ42
Q16539 P04792
Q15759 Q9UBK2
P01133 P42566
Q15759 P03372
P17612 O94763
P12931 Q02750
Q13464 Q99962
O75116 O60237
P22694 Q9NP71
P22612 Q9NP71
P22694 Q9UD71
P22612 Q9UD71
P17612 Q7LDG7
P22612 P10071
P22694 P10071
Q13976 P26678
P22612 P26678
P68400 O95644
Q12852 Q15759
P43405 Q15759
Q13202 Q15759
P12931 Q15759
Q9Y624 P27361
Q04759 P27361
P60568 P27361
Q8IVT5 P27361
P05771 P27361
O14939 P27361
O75365 P27361
P62834 P27361
Q99558 P27361
P62330 P27361
P46940 P27361
Q9Y624 P28482
Q04759 P28482
P60568 P28482
P05771 P28482
O14939 P28482
O75365 P28482
P62834 P28482
P61586 P28482
Q99558 P28482
P62330 P28482
P46940 P28482
P09038 P28482
P45985 Q05655
Q16584 Q13233
Q7Z2Y5 Q13233
Q9UKE5 Q13233
Q13177 Q13233
P63000 Q13233
P49841 P49815
P04899 P51451
Q14289 P51451
P41240 P51451
Q12923 P51451
P51451 P00519
P06239 P00519
P07947 P00519
P09769 P00519
P04899 P06239
Q14289 P06239
Q12923 P06239
Q12923 P07948
P04899 P07947
Q14289 P07947
Q12923 P07947
Q12923 P08631
Q12923 P09769
P06241 P00533
P06239 P00533
P07947 P00533
P08631 P00533
P09769 P00533
P07996 P00533
P10275 P00533
P51451 Q8N5V2
P06241 Q8N5V2
P06239 Q8N5V2
P12931 Q8N5V2
P07948 Q8N5V2
P07947 Q8N5V2
P08631 Q8N5V2
P09769 Q8N5V2
P19174 Q9UQM7
P48730 P10070
Q9Y6M4 P10070
P78368 P10070
Q9HCP0 P10070
P49674 P10070
P53350 O75116
P53350 Q5FBB7
Q05513 Q13469
Q02750 Q92934
O96013 Q92934
P17612 P13631
P17612 P18827
P05129 P10276
P17252 P10276
P05771 P15056
P17252 P15056
Q99578 P15056
Q92963 P15056
P23560 Q00535
O43353 Q14765
Q14774 Q14765
P16591 P18031
P12931 O60674
P35228 O60674
P01584 O60674
P61073 O60674
P01579 O60674
P17612 Q13469
Q16539 Q13469
P05305 P00533
P30990 P00533
P06493 P19793
P35228 P29597
P01584 P29597
P35228 Q99665
P01584 Q99665
P31749 P48552
P28482 P48552
P27361 P48552
P01308 P31751
P46940 P15056
Q8WTQ7 P08100
Q8IWQ3 P10636
Q8TDC3 P10636
Q13177 P01106
Q13315 Q8N0Z6
Q08881 O43561
P60953 Q5VT25
Q16539 P13631
P29323 P34741
P35626 P21731
P06241 Q99704
P07948 Q99704
P06241 Q05655
P07948 Q05655
P43405 Q05655
Q15759 O75030
Q16539 O75030
Q15759 P31150
Q16539 P31150
Q15759 Q06413
Q15831 P43268
P01133 O60716
P06241 Q96J84
P06241 O60500
P18433 P06213
Q03135 P35968
P35813 Q99717
Q15796 P84022
P35813 O15198
Q04771 O15198
P36894 O15198
P17706 P07333
P18031 P07333
P05112 P42226
P35225 P42226
P52333 P42226
P07948 P20273
P06241 O75553
P78509 O75553
P07948 P30273
P06241 P30273
P12931 P16284
Q13177 Q14247
O75914 Q14247
P31749 Q9UBS0
Q9Y243 Q9UBS0
P31751 Q9UBS0
Q13164 Q15349
P28482 Q9UK32
O75385 Q8IVP5
P22612 P10070
P22694 P10070
P12931 O95185
P06241 Q9UQC2
Q15078 Q9UD71
P17612 P16118
P22694 Q05469
P22612 Q05469
P17612 O60240
Q15382 P23443
P01375 P23443
P31749 P40818
Q96HS1 Q8IVP5
P68400 Q8IVP5
P01375 Q99683
P35568 Q9Y4H2
P01127 P12931
P01133 P12931
P14210 P12931
P12931 P28482
O95750 P28482
P04637 P08069
P60033 P15311
P00533 Q07912
P39905 P07101
P01584 P07101
P01133 O14964
P01133 P04083
P01133 P16144
P01133 P25391
O14543 P06213
P01375 P06213
P08581 P23443
Q96J92 P55017
P05231 Q06124
P01137 P42345
P50391 P05198
Q9BXM7 O95140
P26441 P07101
Q00535 P07101
Q00987 P10275
P60484 P10275
Q9UKW4 P10275
P06493 P17302
P01019 P27986
Q13976 O14974
Q00535 Q13164
Q02156 Q07157
P01375 P05362
P78527 Q00987
O75116 P24844
Q15848 Q9UKG1
Q00536 P46459
Q05655 Q9NPP4
O60885 P50750
Q02156 P00533
P23560 P17600
P05019 P29353
P35968 P29474
Q15831 P38936
P28482 P56693
P53350 Q01538
O00141 P37088
P06241 Q14247
P11274 P43405
P06493 P53350
Q02156 P06213
Q13158 Q9Y6K9
P12931 P43146
Q13153 Q7Z628
P06241 Q9NRY4
P01138 Q13972
P45983 Q93045
P01308 O14492
P01241 P51692
P06493 P30622
P26927 Q12778
Q15118 Q96PN8
P25098 P35368
P17252 P35368
Q13535 O15287
P00519 P42229
Q32MK0 P10916
Q13315 Q92903
P08047 P43487
Q00535 P61764
P49841 Q68CJ9
Q15139 P29350
Q9H4A3 Q8N9I0
Q05655 P26010
Q13555 P17600
P27361 Q15256
P17252 Q13574
P17612 O43566
P27361 Q05469
P31749 P26927
P31749 P10827
Q13554 Q15746
Q9UQM7 O60266
Q13554 P16220
Q13557 P16220
Q13555 P16220
P08575 Q9H2G2
P06493 Q16512
P06493 Q15942
P24941 Q9H1A4
P24941 O15169
P24941 P30260
P24941 Q15329
P24941 P16401
P24941 P20700
P24941 Q00987
P24941 Q15788
P24941 Q13485
P07333 P35568
P48729 P21673
P48730 P27348
P49674 Q16625
P49674 P27348
P49674 P63104
Q9HCP0 P27348
P78368 P27348
Q9Y6M4 P27348
P19784 P12830
P19784 Q16625
P19784 Q04206
P19784 P04637
P19784 O95218
P19525 Q9BY44
P21802 P19174
P22607 P19174
P22455 P19174
P06241 P29323
P06241 P10721
P06241 O14939
P49841 Q14247
P49841 Q13562
P49841 Q12968
P49841 Q6GQQ9
P49841 Q8TAQ2
P49841 P08621
P49841 P49459
P49841 Q9UKY1
P49841 Q15942
P08069 Q14247
P06213 P41743
P06213 P52735
P06239 P40259
P06239 P29320
P06239 P23458
P06239 P52333
P06239 P10721
P06239 O43914
P07948 P06241
P07948 P10721
P07948 P09619
O43318 P84022
P41279 P28482
P28482 P10276
P53779 Q02078
P53779 Q13469
P53778 Q02078
P53778 Q06413
P53778 Q14814
Q16539 P14921
Q16539 P15036
Q16539 P01106
Q16539 P10276
Q16539 P07101
P27361 P26651
P45983 P03372
P45983 Q16584
Q8IW41 P45983
P45983 P06748
P45983 Q02962
P45983 O75533
P45983 Q15796
P45983 Q13485
P45983 P08621
P45983 P12931
P45984 P01100
Q16620 P19174
P16234 P20936
P16234 P29353
P09619 P27986
Q15118 Q9Y243
Q15118 P17612
Q15118 P17252
Q15118 Q15418
Q15118 Q96BR1
Q16816 P11216
Q16816 P11217
P15735 P11216
P15735 P11217
Q13131 P42345
P17612 Q09428
P17612 P15336
P17612 P42345
P17612 Q12791
P17612 Q14934
P17612 Q04917
P22694 P62834
P22694 P16949
P17252 P23588
P17252 P01100
P17252 P20338
P17252 P21453
P17252 P31946
P17252 Q04917
P05771 P00533
P05771 P04626
P05771 P10721
P05771 Q96A00
Q05513 P08581
Q13976 O96001
Q13464 P10916
O75116 P35241
P12931 P08581
P29597 P51692
Q9H7Z6 P04637
Q09472 P06400
Q09472 P23771
Q9Y2U5 O14733
O00444 O96004
Q02156 P08670
Q00534 P10415
P27361 P15976
Q96NX5 P16220
P54764 P19174
P45984 P29353
P53779 P29353
O75116 P29474
Q15759 P42224
P06213 P42229
O60674 P42680
Q15139 P43405
Q13535 P51587
Q07912 P56945
P54764 Q00535
P17612 Q01959
P00540 Q02750
O75914 Q02750
P53779 Q07820
Q05513 Q13164
P09619 Q13480
P42345 Q14693
Q05513 Q15139
O14733 Q16539
P41743 Q6P1M3
O15264 Q8IW41
P53778 Q8IW41
Q13976 Q92934
P23443 Q92934
P08631 Q9UQC2
P45983 Q9Y4H2
Q99986 P16220
P27361 P43694
P51532 P03372
Q12834 Q9UJX2
P35222 P27986
P38398 P03372
P24522 P12004
Q9UBS8 P10275
P05412 P18847
P18847 P05412
P20339 Q15075
Q86YR5 P63096
P61764 Q16623
P36404 Q9BTW9
P62330 O60331
O75460 Q12933
P11233 Q96KP1
Q92793 Q13887
P10301 P10398
P35869 P03372
P51532 P04150
Q13547 Q13363
Q14653 Q92793
Q09472 P24385
Q15119 Q15118
P0DP23 P46940
P35240 O14964
O00311 P25205
Q9Y4H2 P27986
P21926 Q969P0
P03952 P01042
P05156 P01024
P24394 P29353
P35568 P27986
P16035 P08253
P00734 P02671
P30260 Q13042
Q13042 P30260
P07900 P04637
P49916 P18887
P49792 Q14974
Q99418 P62330
O60674 Q05397
P29350 Q13094
P06396 P68133
P55010 O75821
Q07817 P99999
Q9UKS7 Q13422
P27540 P35869
P06400 P01106
P55010 P20042
P35625 P08253
P48552 P04150
P04637 P26447
P26447 P04637
P62070 P04049
P21675 P35269
O75886 P23458
P23458 O75886
P61024 Q13309
O60318 P25205
Q9Y6R4 P60953
P36897 P16070
P01106 P08047
P08047 P01106
P37840 P28482
P42768 O15145
P04637 P35354
P04049 P61981
Q9UM73 P52333
P24385 P40763
P40763 P24385
Q92565 P62834
P21579 Q16623
P49792 P62826
Q8WU20 P62993
Q00613 P34932
Q99816 Q9UK41
P52565 P61586
Q99558 Q9Y6K9
P18754 P62826
P07766 P27986
P26678 O14983
P63000 O15068
P00533 P08069
P63151 P23443
Q05086 P49815
P02730 P00918
Q8N2W9 P10275
O00170 P35869
P19525 Q12906
O15524 P40238
P21333 Q12933
P12004 Q9UGP5
P49790 Q14974
P23458 P62993
P07949 P46108
O60880 P06241
P07996 P00747
P10721 P27986
Q15648 P04637
P04150 P16220
P52948 Q14974
P04150 P19838
P35241 P52565
P00533 Q07889
P11233 Q13393
Q8NFT6 O00311
Q05655 P06213
P49759 Q07955
P04150 Q04206
Q04206 P04150
Q15554 Q9NYB0
P06396 P02751
Q13309 P24864
P02748 P13987
P13987 P02748
Q9Y297 Q00653
P21579 P60880
P62826 Q14974
Q13671 P20339
O14654 P62993
P02671 P00750
P01112 Q12967
O15524 P14784
P15918 P55895
P55895 P15918
P18848 Q92793
P15391 P15498
P29590 P05412
Q9C000 P55211
P10415 Q14790
P01023 P07288
P02686 P60201
Q14181 P09884
P04637 P09429
P09429 P04637
Q04206 P01106
P05412 P14921
Q9UQF2 P31749
P15056 P31946
Q14247 P61158
Q99816 Q00987
P07948 P48736
P01112 P27986
P27986 P42338
P35222 Q9HCS4
P08697 P00747
P05154 P04070
P40189 Q06124
Q06124 P10912
P07225 P12259
P63010 P32121
O43597 P62993
P26678 P16615
O00463 P25942
Q16512 Q01850
Q96SB4 P08621
P38936 P40763
O14745 P15311
Q14344 Q9NZN5
P52565 P63000
O14543 P19235
O75376 P03372
P03372 P05412
P05412 P03372
P19544 P04637
P38936 P24385
P23142 P02751
P41235 Q12778
P04150 P04637
P04637 P04150
P19878 P63000
P63000 P19878
P78318 P67775
P30304 P78396
P60953 O00401
P12004 P24941
O60238 P10415
P01031 P13671
P46060 P62826
P49768 Q9Y4K3
P98170 Q8N668
O60229 P63000
P22681 P17948
O43187 Q9Y4K3
O60716 Q86T24
Q92993 Q9BZS1
Q9UI95 Q9UM11
Q99638 P10415
P43487 P62826
Q9HCE7 P61586
Q9Y3I1 Q13490
Q75N03 P12830
Q92793 P04637
Q13148 Q9UBN7
Q9UJW3 Q9Y6K1
Q96DY7 Q00987
P78543 Q99873
O75496 Q9H211
Q9H211 O75496
P38398 P06748
O43463 Q03112
P07900 Q16665
Q92831 Q9Y2Y9
Q13363 Q9NQB0
O15379 P01106
P49792 P56524
P10275 O75376
Q96J02 O14964
Q99933 P11142
Q13547 Q13351
O15379 Q13950
O75376 Q07869
P11474 Q9UBK2
Q9UBK2 P11474
Q07666 Q92793
Q92793 P36956
P63279 P10242
Q9Y618 P03372
Q13263 Q01094
P83876 O60828
Q09472 P22736
Q92831 P04637
Q9NVI1 Q9BXW9
Q9HB96 Q9BXW9
Q05086 P04637
P21675 Q00987
P49915 Q93009
Q9HB96 Q00597
P62913 Q00987
Q92830 P01106
Q13485 P52952
P22681 P04629
O14618 P00441
Q09472 O43524
Q969H0 P10242
Q9Y4K3 Q92985
P31749 Q9Y6K9
P06400 P08047
P18074 Q13888
Q99623 P03372
O15524 P29597
P34932 O14727
P25490 P04637
Q5MJ70 P24941
P12931 Q07666
Q92993 P05067
Q9UKV5 P55072
Q9UL19 Q7Z434
P61077 P25963
Q96PU4 Q8WW12
Q9GZT9 Q99814
Q9H4P4 P21860
Q6VVB1 O95278
Q9UKT4 P30260
Q86TM6 O15354
Q9H0M0 Q9H3D4
O14508 P10912
P19525 O15111
Q14676 P38398
Q13216 Q03468
Q01094 Q13309
O00206 O95999
Q13889 Q13888
O14543 Q06124
P16220 P04637
Q14526 Q96EB6
P17980 P37840
P37840 P17980
Q16623 P60880
O60260 Q8IXI2
O43609 P22681
Q9BZW8 O60880
O43236 P98170
P06748 P04637
Q9P287 P38936
P05771 Q8IV61
P61586 Q16512
Q14232 P49770
Q09472 P25490
Q99497 P37840
Q9HAV4 P62826
Q92793 P10275
P42574 Q00987
Q13287 P01106
P04049 P06400
P28715 P32780
Q2MKA7 Q68DV7
Q05086 P54725
P61604 P10809
Q02447 P08047
P50148 Q01970
Q92989 O94913
Q96J02 P61073
P78317 P29590
Q8IUC6 Q13114
Q96CA5 P42574
O96028 Q13547
O15503 Q12770
Q12770 O15503
O14757 Q16531
Q16531 O14757
O15524 P32927
P55055 O95477
Q09472 P43694
P04637 Q07817
Q07817 P04637
P15923 Q02363
P51965 P54253
Q96A65 O00471
Q15788 Q07869
P35269 Q9Y5B0
Q9NYG5 O00762
Q13309 Q09472
O60260 O95140
O95140 O60260
P40763 P26358
O43318 Q13131
P60903 P47712
P43405 Q13191
Q13191 P43405
P46527 P61586
P61586 P46527
P46934 P21860
P78352 Q15303
Q8WTS1 Q96AD5
Q01094 Q00577
P63000 O75914
P08238 O15360
P0DP23 P21817
Q9UER7 P10275
Q13501 Q9Y4K3
P49792 Q00987
O75925 P04637
Q00987 Q16665
Q9Y6R0 Q9Y4K3
P67775 Q05513
P04792 Q9UER7
P00533 P42336
P40763 Q15672
P98170 O43353
P28482 Q15025
Q13464 P30304
Q13546 Q99558
P09237 P16144
Q9Y2U5 P25963
O15105 O43318
O43318 Q9H2X6
Q13480 Q99759
Q99759 P25963
P37173 Q9Y3F4
P37173 O15105
Q8NFZ5 Q04206
Q8NFZ5 P19838
Q9Y6Q6 Q12933
P30260 Q9UJX2
Q9UJX2 P30260
P30260 Q9H1A4
Q9H1A4 P30260
P30260 Q9UJX6
Q9UJX6 P30260
P30260 Q9UJX5
Q9UJX5 P30260
P30260 Q9UJX4
Q9UJX4 P30260
P21580 Q12933
Q12933 Q15750
Q12933 Q14790
P19438 Q92636
Q9UHD2 Q9H6S1
P20333 Q13490
Q15583 Q15796
O43294 P10275
Q14186 P28749
Q13485 Q14186
Q04206 P10275
Q8WUF5 Q04206
Q9H2X6 Q9UBE8
Q9UBE8 P35222
P01106 P49715
P49715 P01106
Q96L73 P10275
Q8IV45 P19838
Q05655 P23229
Q05655 P16144
P10721 Q99704
P08631 P10721
P10721 P48736
P10721 P42229
P10721 Q7Z698
P10721 P51692
P10721 O15524
P07947 P10721
P05129 O14641
Q9UJU2 P47902
P17252 O14641
P05771 O14641
Q07954 Q9UP38
P38398 P10275
Q13485 P15336
Q92997 P35222
P29353 Q99704
Q13485 Q16254
P00533 Q12929
Q13546 P00533
O14929 Q16695
P07900 Q13546
Q13547 Q15796
Q9NRP7 P08151
O00422 P08151
Q96ST3 P08151
Q9UJX2 Q9UM11
Q9UM11 Q9UJX2
Q9H1A4 Q9UM11
Q9UM11 Q9H1A4
Q9UM11 Q9UM13
Q9UM13 Q9UM11
Q9UJX6 Q9UM11
Q9UM11 Q9UJX6
Q9UJX5 Q9UM11
Q9UM11 Q9UJX5
Q9UJX4 Q9UM11
Q9UM11 Q9UJX4
P42224 Q13158
Q13480 P42338
Q13480 P48736
Q13480 Q92569
P62877 Q9Y297
P31749 Q9UKG1
Q13485 Q15329
Q14790 Q92851
Q14790 Q99558
P46109 O00459
P46109 P27986
Q13616 P25963
Q13485 P49711
P27986 P46108
P46108 P27986
Q13526 P35222
P67870 Q04206
Q13042 Q9UJX2
Q9UJX2 Q13042
Q13042 Q9H1A4
Q9H1A4 Q13042
Q13042 Q9UM13
Q9UM13 Q13042
Q13042 Q9UJX6
Q9UJX6 Q13042
Q13042 Q9UJX5
Q9UJX5 Q13042
Q13042 Q9UJX4
Q9UJX4 Q13042
P63208 P25963
Q9H1A4 Q9UJX2
Q9UJX2 Q9H1A4
Q9UJX2 Q9UM13
Q9UM13 Q9UJX2
Q9UJX2 Q9UJX6
Q9UJX6 Q9UJX2
Q9UJX2 Q9UJX5
Q9UJX5 Q9UJX2
Q9UJX2 Q9UJX4
Q9UJX4 Q9UJX2
P30086 O15111
O15111 Q16695
P28749 P24864
Q13485 P28749
P62826 P10275
Q9H1A4 Q9UM13
Q9UM13 Q9H1A4
Q9H1A4 Q9UJX6
Q9UJX6 Q9H1A4
Q9H1A4 Q9UJX5
Q9UJX5 Q9H1A4
Q9H1A4 Q9UJX4
Q9UJX4 Q9H1A4
Q9UJX6 Q9UM13
Q9UM13 Q9UJX6
Q9UJX5 Q9UM13
Q9UM13 Q9UJX5
Q9UJX4 Q9UM13
Q9UM13 Q9UJX4
Q07912 P10911
Q9UJX5 Q9UJX6
Q9UJX6 Q9UJX5
Q9UJX4 Q9UJX6
Q9UJX6 Q9UJX4
Q13485 P10275
O95425 P10275
P10275 P63279
P63279 P10275
Q9UJX4 Q9UJX5
Q9UJX5 Q9UJX4
P67775 P25054
Q15796 Q9Y3F4
Q9Y3F4 Q15796
P63208 P15923
Q99966 Q13485
P12931 O15111
Q8TAD8 Q15796
P49427 P25963
P61077 P19838
P61077 Q15796
P51668 P12757
P62837 P25963
P62837 Q15796
P24385 P28749
P24385 Q08999
O60683 O00623
Q12933 Q8IVH8
P02649 P05067
P08047 Q01094
P30530 P19174
P0DMV8 P04637
Q13972 P61586
Q99638 Q07817
O15287 Q9NPI8
Q9HB96 O15360
Q9UBP5 P27540
Q15424 P03372
Q9UKV0 Q02078
P43405 Q15349
Q14186 Q14209
Q14188 Q14209
P06400 P21675
P19438 Q13158
Q13889 P19447
P06400 Q14186
Q14186 P06400
Q14188 P06400
Q14188 P28749
Q01094 P19838
P63211 P62873
P32780 P19447
P19447 Q13888
P32780 P18074
Q13889 P18074
P32780 Q13888
P28715 P19447
P28715 Q13888
P07900 P35869
P01033 P03956
P07900 P10809
P09619 P42229
P38936 P20248
P07357 P02748
P49763 P15692
P13725 P05231
O15467 P32302
P22362 P32246
P10147 P32302
P13501 P32302
P20783 P23560
P23560 P20783
P13236 P32302
O75925 P03372
Q05086 P06401
P61769 P13747
P38117 P13804
O95257 P12004
O95257 P06493
O75293 P06493
Q14188 Q01094
P04637 Q8N726
P35232 Q01094
Q01094 P20226
P06400 P17947
P49459 P0CG47
O15519 Q9UER7
P63000 Q00722
O15355 P67809
P05154 P00734
Q13043 Q8WWW0
Q8WWW0 Q13043
P11940 Q04637
P49336 P24863
Q9UER7 P04637
P10415 Q9C000
Q07817 Q9C000
P25054 Q9NR80
O15350 Q9H3D4
P32780 Q01831
Q96PM5 P04637
P00734 P00451
P08571 O60603
P51681 P61073
P02511 P42574
Q00613 P63165
Q13042 Q8NHZ8
Q8NHZ8 Q13042
P06396 P10275
P00751 P01024
P01008 P00740
P0DP24 Q13557
P0DP24 Q13554
P0DP24 Q13555
P51668 P0CG47
Q16666 P04637
Q05086 P0CG47
O14807 P04049
P09936 P0CG47
P53779 P17535
Q8N163 Q96EB6
P41567 Q14152
P47813 Q14152
Q12933 Q9UKE5
Q9HD42 Q9UN37
P22314 P0CG47
Q96QF0 P61006
P38398 P0CG47
Q13616 P0CG47
Q9UKT4 Q9UM13
Q9UKT4 Q9UJX6
Q9HAN9 P09874
P10599 P42574
O75113 Q96J02
P0CG47 O60260
P24158 P24001
P51946 P10276
P31946 P62258
P62258 P31946
P31946 P61981
P61981 P31946
P31946 P27348
P61981 P62258
P62258 P61981
P62258 P27348
P61981 P27348
P48436 Q13950
O75844 P02545
Q9Y6N7 O75044
P29350 P24394
Q05513 P23458
Q9Y4H2 O00459
P07332 P27986
P35568 O00459
P61073 Q05397
P35626 P61073
O75159 P24394
Q9Y4H2 P62993
P23443 P27986
P27986 P23443
P23458 P07332
P52333 P35568
Q9UQC2 O00459
P07948 Q9UQC2
Q14192 Q9Y4K3
P49768 O00548
P49757 P05067
Q9Y6R0 P46531
P49810 P46531
P49810 Q04721
P49810 Q9UM47
P49810 Q99466
Q96HZ4 Q14469
Q13547 Q06330
P43403 P07437
P62993 Q08881
P01732 O43561
Q9UJU6 Q92918
Q13094 P42768
Q7LDG7 P62834
Q13094 Q9UKW4
P06239 Q9H400
P46108 O00459
P10747 O00459
Q9Y6W8 P27986
Q9Y6W8 O00459
O95644 Q13469
P01732 P06239
P16871 P42229
P16871 P51692
P42680 P15498
O60674 P67775
P32927 P29353
P43405 Q9UQC2
P32927 P23458
P26951 P23458
P10721 O14492
P10721 Q9ULZ2
P10721 Q13322
P10721 O00459
P10721 P42680
P42680 Q99704
P10721 P42336
Q09472 O75030
P42768 P61160
O43516 P61160
P10721 Q9UQQ2
Q92993 P40763
P23458 P27986
Q99836 Q9NPH3
P14778 Q9Y4K3
P51617 O43318
Q9NYJ8 O15111
Q9Y4K3 O15111
Q969U6 O43318
Q9Y2U5 O14920
Q9Y2U5 O15111
Q13501 P51617
P00533 Q8WU20
Q9H4A3 Q9Y2U5
Q9H4A3 Q99759
Q92738 P20339
Q8NFH8 Q15311
Q9UBC2 Q9Y6I3
P27361 P54829
P46734 P27361
P01112 Q13233
Q13480 O00329
P27986 P48736
O00459 P42338
O00459 P48736
Q92569 P42338
P00533 Q07890
P22681 P0CG47
P01133 P22681
P22681 P01133
P62993 P0CG47
O00459 Q07889
P01133 Q07889
P01133 P29353
P27986 P52735
P52735 P27986
Q13191 O00459
Q13191 P01133
P01133 O00459
P01133 P27986
O43559 P28482
O95630 P00533
P11233 O14939
P62834 Q9P212
P16871 P06241
P16871 P27986
P16871 Q14289
P23458 Q14289
P98082 P84022
P36897 Q9Y3F4
P84022 Q9Y3F4
Q9Y3F4 P84022
P84022 Q16254
P84022 Q15329
P84022 O60315
Q15796 O60315
Q15796 Q06413
Q13616 P84022
P36897 P49354
Q15583 Q13485
Q13547 Q13485
P84022 P28749
P84022 Q14186
P36897 O15169
P84022 P37275
Q9H1A4 Q9UJX3
Q9UJX3 Q9H1A4
Q9UJX3 Q9UJX6
Q9UJX6 Q9UJX3
P30260 Q9UJX3
Q9UJX3 P30260
Q9UJX3 Q9UJX5
Q9UJX5 Q9UJX3
Q9UJX3 Q9UJX4
Q9UJX4 Q9UJX3
Q13042 Q9UJX3
Q9UJX3 Q13042
Q13042 Q9UM11
Q9UM11 Q13042
Q9UJX2 Q9UJX3
Q9UJX3 Q9UJX2
Q9UJX3 Q9UM13
Q9UM13 Q9UJX3
Q9UJX3 Q9UM11
O15530 Q13485
O15530 O15105
O15530 Q9Y3F4
Q92905 O15105
P84022 P48436
P37173 P29353
P84022 P38398
P84022 Q92793
Q92793 P84022
P35222 P42336
Q13485 Q92793
Q92793 Q13485
P01137 O15105
P37173 P30153
Q92837 O15169
P98082 O15169
P56545 Q9NQB0
Q8N474 P41221
Q96HF1 P41221
P25054 Q13418
Q9Y5W5 P41221
Q9Y5W5 Q9H1J7
Q9Y5W5 O96014
O14640 Q9BTU6
Q01344 P23458
P07948 Q01344
Q9NRP7 P10070
P12755 P10070
P19838 Q9Y6K9
Q9Y6K9 P19838
Q13490 Q14790
Q13490 Q13158
O15519 Q15628
O15519 Q13546
Q13490 O15519
P19438 O15111
P19438 P20333
P20333 P19438
Q13200 Q9Y297
P19438 Q9Y6K9
Q9Y572 P15104
Q14790 Q9Y572
Q13546 O14920
Q15628 O14920
P19438 Q9NY59
P19438 P21580
P21580 P19438
P52333 P14784
P23458 O00459
P14784 P42229
P14784 P42224
P14784 P40763
O14543 P14784
P14784 O14543
P42336 Q05513
P42338 Q05513
P48736 Q05513
O00329 Q05513
P10415 Q9Y287
P07948 P27361
P27797 P10275
P04406 P10275
O75928 P10275
P48552 P10275
O00459 Q05397
Q05397 O00459
P14625 P10275
P10275 P27986
P35869 P10275
Q06830 P10275
P15884 P10275
P55317 P10275
P49841 P10275
Q9ULJ6 P10275
P10275 Q99497
Q92759 P32780
Q13889 P32780
Q92759 Q13888
Q92759 Q13889
Q92759 P19447
Q92759 P18074
P51946 Q92759
P10275 Q92922
Q15788 Q92922
Q96EB6 P10275
Q02790 P10275
Q15788 P40763
P40763 O14512
O60674 Q9Y4H2
P40763 Q12778
P51692 O14512
P42229 O14512
P31749 O14920
O60674 O00459
O14654 P27986
P48357 P52333
P30101 P40763
P41159 P02741
P50281 P16070
P16473 P50148
P16473 Q14160
P17612 P25963
P01112 O00459
Q9Y4H2 P29353
P16144 P27986
P55268 P23229
Q16787 P23229
P00533 P23229
P21980 P51178
Q8WV28 P19174
Q8WV28 Q07889
P51451 P22681
Q8WV28 P16885
P06239 P11912
P29350 Q8WV28
P08631 P56945
P40259 P43405
P15391 O00459
P29350 P11912
P29350 P40259
P62070 O00329
P40189 P62993
P29597 Q06124
P40189 P15498
P27986 P40763
O60674 P29353
P40189 P42224
P15923 P41134
Q9NQB0 Q02363
Q02556 Q9Y4K3
Q9C0K7 P98170
P98170 O14727
Q96FA3 O43318
P29466 P58753
P98170 P55212
Q99836 Q9Y4K3
O14920 P51617
P51617 O14920
Q5VVH5 P51617
P98170 Q9NYJ8
P04049 P98170
P98170 Q15750
Q8IUC6 Q14653
Q13501 Q13546
O14920 Q13501
Q13501 O14920
Q9Y616 Q9Y4K3
P51617 O43187
P51617 Q9Y616
P08138 P51617
P21580 Q8IUC6
P01112 P55196
O14920 Q9Y4H2
Q14790 O14920
O14920 P19525
O00206 Q8IUC6
Q6IA17 Q99836
O60603 P63000
Q13077 Q8IUC6
Q8IUC6 Q13077
Q99576 P04049
Q02156 P04049
Q00722 Q16539
P62834 P55196
P30086 O14920
P01116 Q12967
P42336 Q8IUC6
Q02156 P28482
P10144 P55210
P61019 P04406
Q06187 P25445
O15455 Q9Y4K3
O15455 O43318
O15455 Q8N5C8
P07900 O15392
O14727 P42574
P42574 O14727
P36888 P27986
P19838 P05412
P12830 O60331
O15379 P37231
P08581 P12830
O15264 P15336
Q16539 Q9Y463
P35222 P01106
P35221 P27986
Q96T23 P19838
P45985 Q15759
O14733 P45985
P42771 P04637
P45983 Q9NZC7
P35222 O75030
Q14653 Q09472
Q09472 P10914
O60716 O60331
Q9BY84 P45983
P15170 Q99683
Q6SZW1 Q8IUC6
P01100 P24385
O14745 P35222
Q9UI14 P35222
Q16584 O15111
P41279 O15111
O15111 P35568
Q14790 O15111
Q92851 Q99558
P06239 P48736
P43403 P48736
P61073 P48736
P61073 P29992
P00533 P23458
P30273 P43405
P31785 O60674
P29350 P29597
P29350 P17181
P15498 P27986
P27986 P15498
Q92793 P10914
P49407 P25963
Q13077 Q99558
Q05513 P25963
Q96EY1 P25963
Q96EY1 O14920
Q13330 Q13352
P31751 P45983
P48551 P52630
P18146 P10275
P09914 P60228
P16333 O75914
Q8WXH5 O60674
P28562 P53779
Q9Y6W6 P53779
P28562 Q15759
Q9Y6W6 Q15759
P60953 O75914
P53779 P19419
P32121 P53779
Q7L5N1 P42574
Q9Y2Z0 Q9Y239
Q9HC29 Q9C000
O43353 Q15750
O43353 Q9NYJ8
Q14790 O75618
Q9Y2Z0 Q96P20
Q99836 Q13158
P03372 Q14258
O15553 Q9ULZ3
P29466 O15553
Q8WXC3 Q9ULZ3
Q12933 Q5VWQ8
Q5VWQ8 Q12933
Q9NQC7 O95786
P54646 Q15654
Q14790 Q8WUI4
Q8WUI4 Q14790
P01584 P05187
Q96KP1 Q9UHD2
P51617 O15111
O14543 Q14186
P24864 Q01094
O43586 O15553
Q86WV6 Q14653
P55212 P05067
Q14790 P05067
Q8IUQ4 P37840
Q9UKB1 P10070
Q9Y297 Q9H3D4
P04637 Q99728
Q99728 P0CG47
Q13616 P24941
Q13616 P38936
Q15382 Q8N122
Q92574 Q6R327
P49815 Q6R327
Q92574 Q9BPZ7
Q92574 Q9BVC4
P49815 Q9BVC4
P49815 P42345
Q7L523 Q8N122
Q5VZM2 Q8N122
P49841 Q92574
P42345 P30622
Q5VZM2 P42345
Q9HB90 P42345
P42345 P55884
Q8N122 P55884
P20248 Q13309
Q13309 P20248
Q9NSE2 P10912
Q9P0N9 Q92574
Q13619 P49815
Q14318 Q12809
Q9H6Z9 Q99814
Q14240 P06730
Q13541 O60573
P62942 O15105
P62942 Q9HCE7
Q9BUB5 Q04637
Q9BYG5 Q05513
P60953 Q9BYG4
P60953 Q9BYG5
P60953 Q9NPB6
O14920 P42345
P08238 P31749
P31749 Q05655
Q05513 P23443
P20749 O95999
Q99697 Q9UJU2
Q9UJU2 Q99697
P27986 Q05513
P27986 O15530
Q99616 P13500
P02741 P05231
P05231 P02741
P08246 P10145
P02776 P10145
P10145 P14780
P50453 P10144
P12544 P12956
P10144 Q14790
P10144 Q92851
P48551 P42224
P10144 P55211
P29466 P42574
P10144 O95155
P10144 P04275
P37840 P27361
P10144 Q07820
P42574 Q07820
P06748 P10144
P51124 P06748
Q13490 O43353
Q13489 O43353
P28360 P04637
Q92831 P14316
Q8IU81 P15336
O00220 Q14790
O14763 Q14790
Q3LXA3 Q9BYX4
Q8N2W9 Q14653
Q8N2W9 Q8IUC6
P05231 P01023
Q9H171 Q9Y572
Q9H0E2 Q9Y4K3
Q9UHD2 Q13137
Q13546 O15111
P36897 Q15750
P52565 P62745
Q99665 Q14765
O15211 P11233
P62070 O15211
O00187 P0C0L5
P09871 P0C0L5
Q86UR1 Q9Y5S8
Q9Y5S8 Q86UR1
P21926 Q14005
Q96EY1 O60674
P40763 Q16665
Q8IXH6 O95166
Q9H0R8 P41145
O43353 Q13114
O43707 P29474
P15941 P17931
Q9UHD2 P62258
O95257 Q9Y6R4
P12931 P21802
Q12796 P62993
Q13547 P84022
Q15796 Q15797
Q16666 Q86WV6
P08571 O15455
P17947 P15498
Q9NZL4 P0DMV8
Q13568 P29460
Q13568 P29459
P08246 P14780
Q99684 P08246
P43626 Q06124
P43626 P29350
O43914 Q13241
P43629 P29350
P43629 Q06124
P61073 P62937
P62937 P61073
P06748 P61073
P25490 P01106
P00734 P02679
P67775 P25025
P30153 P25025
Q04917 P27348
P63104 P27348
P31947 P27348
O00626 P32248
P25054 Q13363
P29590 Q99607
Q12933 O43353
Q96EB6 O15350
Q9H0W8 Q96Q15
P04271 P46940
P06748 P10914
P52565 P60953
P00918 P19634
O43745 P19634
P19235 P62993
Q9P2Y5 Q92622
Q13489 Q14790
O00187 P0C0L4
P09871 P0C0L4
Q01094 P04637
P29597 P19525
Q09472 P35354
Q99933 P19838
P51617 Q9Y6K9
Q8N5C8 Q9Y6K9
Q9BRV8 Q14164
Q92844 Q9Y6K9
O14512 P06213
O14512 P35568
Q15628 Q9Y6K9
Q86WV6 Q14164
Q13501 Q9Y6K9
Q9H3M7 Q96P20
Q9Y2U5 Q9Y6K9
Q7Z434 Q96P20
P07948 Q01362
P27540 Q9H6Z9
P27540 Q9GZT9
Q14116 P24158
Q9HBV1 O14862
Q86XR7 Q9Y4K3
Q15843 Q8TBC4
O95999 Q04206
P05067 P04406
P01116 P10398
P31947 P63104
P63104 P31947
P07900 P0CG47
P46527 P24385
Q96SB4 Q9BRL6
P49759 Q96SB4
P78362 Q07955
P78362 O95218
Q03112 Q13547
Q03112 Q92769
P08069 P31946
Q96B97 P00533
P52948 Q9UBU9
P35658 Q9UBU9
P49790 Q9UBU9
P42768 O15143
O00401 O15143
Q96CA5 P55211
Q15691 P54274
P38398 Q9BXW9
Q99933 P0DMV8
P38936 O96020
P38936 P78396
P22681 P07949
O95835 Q15942
P15056 P27348
P32302 P04899
P38398 P16104
P62993 Q07666
Q92956 O00463
Q92956 Q12933
Q9BUJ2 P04637
Q9H9A7 P54132
P24941 Q96PU4
P63000 P53365
P24534 P26641
P29692 P26641
P04792 P04637
Q9H2X6 Q00987
Q15554 P54132
O43809 Q8N684
P38936 P30279
P46527 P30279
Q96AP0 Q9BSI4
Q00987 P29590
P28340 P49005
P28340 Q9HCU8
P29279 P02751
P62834 Q8WWW0
P35232 P04637
P60953 O96013
Q14232 Q9NR50
O94811 P37840
Q13438 Q16665
P04049 P31947
Q9BYG4 Q05513
P46527 P20248
P09874 Q01094
O96020 P46527
P46527 O96020
P04637 O14503
P52657 P20226
P62993 O00401
P17542 P15923
Q9C004 P22681
Q9Y265 O14746
Q9Y265 O60832
Q13547 P62805
P46527 P78396
Q2M3C7 Q9NYA1
Q96RK4 Q15154
Q9HCU8 P49005
P49005 Q15054
P22736 P10415
P35222 Q12913
Q13586 Q96D31
P27986 P45983
P62070 Q13671
P49407 P53779
P04049 P62258
P27986 P48023
P19784 P68400
Q13642 P48552
P07996 P02751
Q04206 O95863
P19338 Q00987
P26447 Q00987
Q15788 Q13133
P63104 P10398
P11362 P27986
Q86WH2 Q13043
Q9H2L5 Q13188
Q8TC07 O95166
Q9P286 P60953
P62258 Q04917
Q04917 P62258
Q96A65 Q8IYI6
P48443 Q13133
P35240 Q4VCS5
P61978 Q07666
Q92905 P55085
Q15672 P04637
Q01094 Q96EB6
Q96EB6 Q01094
P60484 P35226
P26368 P09012
Q56P42 Q9ULZ3
P42772 Q00534
Q13573 P11473
P34130 P23560
P01375 Q9Y6K9
P05412 P15407
Q96GD4 P06748
P46108 Q92569
P12931 Q92569
Q05397 Q92569
Q92569 Q05397
P01033 P14780
P14780 P01033
Q8NBW4 O43504
O00401 O15145
P62993 Q9UKT9
Q9UKX7 P52294
Q13547 O95863
O75531 P50402
P05412 P15408
Q96F24 Q8NEB9
Q92859 Q6ZVN8
Q9BZW8 O14796
P28702 Q13133
P17661 P08670
Q8IU80 Q6ZVN8
Q12959 Q7Z628
Q92837 P49840
Q9UI10 P49770
P30511 P43632
P02724 P02730
P02730 P02724
Q9NWT6 O96018
P15884 Q02363
Q13257 P30260
Q12834 Q9UJX5
P58004 Q9NXC5
P25054 P60953
Q96SB3 P36873
Q15113 P13497
Q86WQ0 P49116
Q8TDX7 Q96P20
Q07869 P07900
Q9UER7 P19634
Q16512 P08670
Q6UB98 O75528
P01024 Q9Y279
P14210 P02751
Q9UER7 P04150
P05121 P00749
Q14289 P06396
P06400 P05412
Q9NYG5 Q9UJX6
Q9UJX6 Q9NYG5
P00533 Q99418
Q04724 Q01196
Q15056 P60842
Q05397 P43146
Q92859 Q05397
P60953 Q15052
Q15052 P60953
Q99417 P01106
P62942 P01137
Q92831 Q06330
P61201 P55209
P61244 P02794
O60610 P02751
O14745 Q03431
P12956 P02751
P02751 P63000
P63000 P02751
Q13418 P02751
Q07817 P10415
Q96SL8 P54845
Q13158 P55957
Q08722 Q12983
Q9UHY1 Q92905
P63279 Q9UHF7
P04004 P05121
O60244 P04150
P42566 P62993
Q99608 P04637
O60907 P35222
P43628 Q06124
P14373 P06400
Q09472 P11473
Q92560 P38398
P38398 Q99759
P08631 Q92569
O43422 Q13217
O43561 P16885
Q13547 P38936
P62258 P10398
O00401 P63261
P84095 Q92556
Q00987 P00374
O60296 P63252
Q92793 Q01094
Q01105 P04150
O60260 O94826
Q8NB91 Q9NW38
Q9UBK2 Q07869
Q9NYJ8 Q9Y6K9
Q12841 P01137
O00716 P10244
Q96CK0 Q13285
Q13330 P78537
Q13418 P09486
P28070 Q13616
P22681 Q92569
Q15025 P19838
O95405 P62136
O14807 P55196
P04150 Q96S59
P49407 Q99683
P25445 P55957
Q9H0M0 Q9Y3C5
P30626 P20073
P17948 P98077
P19387 P15173
Q658P3 O60238
P19438 Q9UER7
P21731 P62873
P62873 P21731
Q99497 Q86Z02
P05067 Q99767
Q6P5Z2 Q9UNA1
P29317 P27986
P35568 Q92569
Q86VP6 P62877
P63027 P60880
P51610 Q13105
Q13105 P51610
Q01094 P28749
Q9UKB1 P46937
Q05397 P42224
Q9NQU5 P60953
Q9NRR8 P60953
P61024 P46527
P00533 P62330
P54274 P54132
P01033 P08253
Q92793 P01106
P06239 O60496
P40337 P62487
Q8N2W9 Q9UJU2
O60716 P49768
P49768 O60716
P04053 P12004
P08238 Q16665
P04637 P18074
P22736 P04637
Q01995 Q9UBS8
Q5T447 Q9H2D6
Q9H422 P04637
P12980 P15923
Q8TAE8 P10275
P24821 P02751
P43119 P63092
Q9H147 P04053
Q00987 P38936
O75528 P03372
P48552 Q13285
Q15759 Q16539
Q13950 P05412
P63208 P24941
Q8N726 P11802
Q8TDN4 Q9H3D4
Q8WUM4 P00533
P52926 Q9Y6X2
P05771 Q9Y6K9
Q92769 P01106
Q92769 P12830
Q92769 Q15796
Q9UBU7 P33993
P11362 Q92793
Q15796 Q92793
Q92793 Q15796
Q6ZRS2 Q92793
Q92831 O15350
P04271 P36871
P23297 P36871
Q6IA86 P40763
Q8IZL8 P40763
Q99615 P07900
P30304 Q99683
O95376 Q99684
Q96DX7 Q9Y577
Q99816 P38936
P42574 P43146
Q9UKG1 P43146
Q15287 Q9HAU5
O43307 Q9NQX3
Q9NR80 P63000
Q9NS56 P63165
P63208 P38936
P25685 Q00987
P45983 P48023
P48023 P55957
P62873 P84996
P04792 P62877
O14610 P62879
P02751 P62993
Q07960 P63000
P63208 P46527
P63244 Q9H3D4
Q00987 Q04206
P68400 O14640
P09234 Q01844
P16234 P27986
P17948 P27986
P27986 P49023
P49023 P27986
Q05513 P00533
P27986 Q8IZP0
P10301 Q12967
P62070 Q12967
Q12967 P62070
Q12972 O75533
Q06187 P62993
P37231 Q03135
P42345 O00303
Q13177 P53667
P29350 O43561
P84022 P30304
P84243 P45973
Q9UJX6 O00762
P30281 Q08999
O14508 P19235
Q15788 P01100
Q14192 Q66K89
Q15797 P31273
O14810 Q16623
Q14247 O00401
P08238 P31751
P49792 P63165
Q14686 P10275
P49674 Q9BQ89
O15524 P46109
Q09472 Q15596
Q15596 Q92793
Q92793 Q15596
P08246 Q7Z3S9
Q9BUR4 O60832
Q8IUQ4 Q96RU7
Q9UI95 Q9NQB0
P04792 Q9UJX3
Q9UKB1 P35968
P63208 Q9UKT4
Q13309 Q9UMW8
Q9UHV2 P42771
P07996 P08253
P01106 P17480
P17936 P00533
P07900 P00540
Q9H6Z4 P18754
Q9UER7 Q13485
P10809 O00206
P13671 P10643
P42575 P25445
P02649 P11150
P11150 P02649
P06858 P02649
O75173 P16112
P35625 O75173
P07355 P00747
P02751 Q16610
P43235 P09486
P98160 P15692
P41162 Q9UHI6
P16070 P52735
P16070 Q13009
P16070 Q92888
P10721 Q16827
P09769 P22681
P11309 O95644
P13987 P07357
P17948 P29353
Q07889 P10301
P10301 Q8WWW0
P07948 Q04759
P07948 P61978
P07948 Q8NDB2
P11473 P05412
Q8WX92 P05412
P45984 P17535
Q03112 P56545
P22681 P29597
Q99819 P62745
P08134 Q13464
O60890 P61586
P61586 P78357
P52566 P61586
Q99819 P61586
Q7Z6B7 P61586
Q6ZSZ5 P61586
P03973 P08246
P08246 P03973
P08047 P24385
Q9Y6Q9 P24385
P07288 P12272
P01008 P00734
P29597 P27986
P01730 P27986
P62070 P27986
Q15464 P27986
P27986 P63000
P63000 P27986
P20807 Q14315
P27986 P56945
P56945 P27986
P09619 P42336
P42336 Q05655
P50148 P42336
O14654 P42336
O14807 P42336
P04054 Q9Y263
Q9GZY6 P19174
P05121 P00747
P00750 P00747
P07288 P00747
P00749 P00747
P00747 P01138
Q9Y265 P00747
P05121 P00750
P08254 P05121
P00750 P28482
P00749 P00750
P00750 P27361
P49798 P25105
P55212 P05549
P02776 P04070
P09874 P10244
P16389 P50549
P02766 P02647
P04156 P31948
Q16270 P01308
P12004 Q00534
O75293 P12004
Q07864 P12004
O14508 P16471
P07602 P04062
P07288 P04279
P05154 P07288
P07225 P04070
P00734 P04070
P04070 P00734
P04070 P12259
P04070 P00451
P01112 Q02750
Q02750 Q15349
P00734 P07225
P07225 P00734
P07225 P00451
Q05655 P29350
P29350 P40189
P29350 P10912
P29350 P51692
P00734 P00740
P00734 Q96IY4
P00734 P03951
P00734 P00749
O75886 P29597
P16591 O60716
P29322 P48736
O43914 P43403
P43403 Q9NWQ8
P28482 P60983
P28482 O95071
P17252 O14746
P17252 P63104
P17252 P61981
P05771 Q16659
Q02156 P12931
Q02156 Q13009
Q05655 Q13009
Q05655 Q14289
Q05513 P12931
Q14449 Q05513
P04637 P04271
Q8IWL2 Q8IWL1
P09237 P01138
P84095 Q96JJ3
Q8WYP3 P20339
P04629 P62834
P62834 O43566
O00522 P62834
P62834 O00522
Q8TEU7 P62834
P62834 Q7Z5R6
P18754 P52948
P43487 P18754
O14980 P18754
P00797 P51606
Q9NSU2 P27694
P21980 P06400
P06400 Q02447
P78396 P06400
Q9UBU8 P06400
P10523 P08100
Q03431 P49407
P63010 P49407
Q01130 P08621
P01137 P09486
P78352 P28223
P13236 P10147
P17676 P10147
Q15599 P48764
P21860 Q07889
O14810 P63027
O14795 Q16623
Q6ZWJ1 Q12846
P10747 P20963
P20963 P10747
P01730 P10747
P10747 P01730
P14784 P62993
Q01362 P62993
P01732 Q07955
P01730 P51681
P51681 P01730
P08138 P62993
Q13596 P25116
P05154 P07204
P07204 P05154
P21731 Q03113
P06454 P42574
P67775 Q13541
P51817 P10644
P33076 P25208
P29084 P32780
P10242 P17676
P35269 Q9GZU7
Q13616 Q01094
Q01094 Q12888
Q99856 Q01094
P23025 P32780
Q00839 P32780
P62993 P19419
P01127 P01112
O95267 P01112
P01112 Q7Z569
Q8TDF6 P01112
Q15835 O43924
P07332 Q9UIW2
Q7LDG7 P01116
P12931 P98172
P12931 Q12929
Q13424 P62993
P12931 P25092
P12931 O94887
P01137 P61812
P61812 P01137
P01137 P04004
P01137 P21810
Q9UER7 P01137
P42574 P21980
P46531 Q86UW9
P10600 P61812
P61812 P10600
Q9UBN7 P68366
P53350 P23258
P04637 Q9UQR1
P04637 O43474
O75528 P04637
P51532 P04637
P04637 Q8N114
Q9BTV7 P04637
Q8WYH8 P04637
Q92738 P62993
P35968 Q13322
P04629 O43559
P04629 Q9ULH0
P04629 P27986
P04629 P20936
Q16288 Q9ULH0
P55060 P12830
Q03113 P12830
Q14344 P12830
P04004 P15692
P98155 O75553
Q01543 Q13351
Q13351 Q01543
O96013 P06756
P05155 P00736
P08709 P00742
P00451 P00742
Q00597 Q9BXW9
P63000 P13498
P02655 P06858
P50452 P07477
Q92793 P98177
P98172 O43639
P01160 P08473
O75914 Q15052
O75914 P49023
O75914 Q14155
O75914 Q9Y2X7
P62328 Q13418
P47813 P05198
Q12884 P27487
Q9BY41 P62805
Q86XR7 P51617
P63000 P42768
Q92793 P15976
P31785 P42224
P31785 P29353
P31785 P42229
P62070 P10398
Q16665 P00558
P09884 Q07864
P12814 O14939
P33076 O14593
O14939 P35372
Q07817 Q9BZR8
O60238 Q07817
Q96BY2 Q07817
Q9HD36 Q07812
Q16584 O14733
P05107 P27701
P27701 P05107
O14981 P20226
P62070 Q8WWW0
O95398 P62070
Q13972 P62070
P41182 P17535
Q92793 Q15699
Q9UBE8 Q92793
Q12891 Q04912
O75916 Q02846
P51587 P84022
Q13094 P16885
P25098 P50148
Q04721 Q86Y01
P25098 P51679
Q8NFX7 P60880
P35626 P51679
Q13105 P42772
Q14258 P31947
Q16620 Q9NRF2
Q16620 Q9ULH0
P62330 Q99755
O43150 P62330
P16333 P63000
P63000 P16333
P16333 O95819
Q9H4P4 Q15303
Q6UWB1 P42224
P42701 Q14765
P07766 P29353
Q03113 P42680
P11831 P43694
P25815 Q9HB71
P42574 Q16512
P42574 O76094
Q14005 P42574
P42574 Q86W56
P42574 Q15276
P42574 P05198
P42574 P27708
P42574 Q9H2G2
P42575 P55210
Q15796 Q16254
Q14814 Q02078
P43694 Q06413
O95999 O15111
P28562 P53778
P08493 P12643
P12643 P08493
P48995 Q13873
Q13873 P63172
P01137 P12643
Q96T58 O75376
O75376 Q9UI36
Q96CV9 Q92664
P12645 P01137
P10912 P42229
P42229 P10912
O15524 P10912
O14543 P10912
P22004 Q99717
P36896 Q13485
Q9Y6X2 Q13485
P50148 Q00722
P18075 Q6X4U4
Q6X4U4 P18075
P30411 P29992
P30411 P29474
Q03135 Q9UQ49
Q99683 O75340
P62826 Q9H6Z4
P49790 P62826
Q9UKX7 P62826
P49792 O14980
P25685 Q13217
O15530 Q04917
P36894 Q15750
Q9H2H0 O14640
Q9Y6X2 Q15796
Q99816 Q9UER7
Q96JJ3 Q14185
P54727 Q13569
P38398 P19838
P38398 Q06609
Q13257 Q13042
Q9H0E9 P37231
Q969D9 P42229
P55212 O60437
Q16254 P38398
Q03113 Q15283
O15530 Q12967
O95622 P17612
O15123 Q15389
Q15389 O15123
P29590 P40763
P53803 P38398
Q7Z5R6 P50552
P55010 O15371
Q96CA5 P55210
P55210 P20810
P78560 Q14790
O15273 O14793
P27361 O60504
P05154 P10323
Q12933 P45984
Q12933 Q9Y4K4
P19022 P27986
P18031 P19022
Q8N6T3 P53621
P46109 Q92608
P05937 P29218
P52566 P63000
P63000 Q9Y2A7
P63000 Q92558
P63000 Q7L576
P63000 Q9Y613
Q9P286 P63000
Q92608 P63000
P63000 Q13576
Q9P035 P63000
Q92608 P15153
P29466 P20810
O60610 Q9UQB8
O76094 Q9UHB9
Q08209 P14867
P42574 Q08209
O15265 O43186
Q9NQS1 O14727
Q08209 O43426
Q9Y6J0 Q08209
O43555 Q96P88
Q9BZW8 O43561
O14788 Q9Y4K3
Q6P0Q8 Q9Y4K3
Q92905 P61296
Q9H3Z4 P13569
Q99683 Q9UPT6
Q16555 P07437
P48552 Q13133
O15492 Q14344
P29590 Q16539
P0DP23 Q13555
Q9Y2U5 Q16513
O14503 O00327
Q9H6Z4 O14980
P49790 O14980
Q9UKX7 O14980
P37198 O14980
O14980 Q9UKK6
Q15078 Q13153
Q14114 O75553
P0DP23 P24588
P78406 Q9UBU9
P0DP23 Q99578
Q15788 Q86X55
Q9UBU7 P25205
O00311 P33992
O15151 Q09472
O75528 Q09472
Q9UKX7 Q14974
O15350 P29590
P78317 Q9UHF7
O60566 Q9UJX3
Q9BY84 Q15759
P62324 Q99873
Q16623 Q01668
Q9NPF5 Q9UER7
Q8WXA9 P84103
Q12834 Q13042
Q9Y2I1 O14654
P07384 P01583
Q14296 P31483
Q13330 P51946
Q12834 O95997
O95977 Q14344
O95977 P63096
O15169 O75925
Q9Y3D6 O00429
P35658 O14980
P05198 P49770
P05198 Q14232
Q14232 P05198
P05198 Q9UI10
Q13144 P20042
Q13144 P49770
O75916 P11488
Q9Y6W5 P61160
Q9Y6W5 P61158
Q15648 Q92908
Q03113 Q12802
Q03113 Q9NZN5
Q504Q3 P11940
Q9Y2A7 Q92558
Q9Y2A7 Q9Y6W5
O43422 Q13043
Q96F07 Q92558
Q5T0N5 O00401
Q15629 Q8IUC6
Q92542 P56817
Q07820 Q9UMX3
Q9UQB8 Q8N8S7
P68400 P17480
Q96F07 Q9Y6W5
Q9Y6W5 O15145
P42574 P35251
P68400 P43034
Q9H237 Q9H1J7
Q15223 Q8TEW0
Q9NQS3 Q8TEW0
O14807 Q8WWW0
Q8IZH2 Q9Y4Z0
Q8WWG9 P51787
P0DP23 Q96RR4
O14807 Q92565
Q53EL6 Q04637
P55345 P06401
O94856 Q92823
P49759 O43172
P28340 Q15054
P00387 P00167
Q96IZ0 Q9GZV3
P49759 Q13247
Q96PY6 P05814
P55196 P35221
Q96BD5 O60341
P01589 P40763
P07858 P00749
Q08209 Q53ET0
P01042 P08311
P08311 P02775
Q09666 Q13426
P40763 P15172
P07711 P00749
P07711 P01034
P08581 P40763
P04156 P13591
Q13526 P06493
P40763 P10912
Q06124 Q8N109
Q8N109 Q06124
Q8N109 P29350
P28827 P35222
P56817 Q14242
P35221 Q12959
Q9Y235 P41238
P07711 P04233
P21333 P60953
Q9P2M7 Q92974
P60953 Q13393
P02489 Q07817
P02511 Q07817
P49841 P20749
P52566 P60953
P27361 P20749
P11274 P19174
P11274 P20936
Q99819 P60953
P60953 Q8TEW0
P60953 Q13576
Q13363 Q09472
Q9BZ29 P60953
P60953 P23443
Q15759 P19419
Q09472 P29590
P23497 P14921
P11831 Q14192
Q15796 P56915
P84022 P56915
Q05655 P08069
Q04759 Q9Y6K9
Q15759 P05412
Q96N67 P60953
Q13485 Q16625
P09619 O00459
P09619 Q92569
P06400 P20226
Q9HCE7 P0CG47
Q92833 P52952
Q53GL7 P01106
O00198 Q92843
Q9NSU2 O60934
Q13625 Q13564
P08069 O00459
P28749 P01106
P37173 Q13485
P36897 Q13485
Q15796 P28749
P28749 P10244
O94776 P04637
P61011 P09132
P07384 P02452
O75943 P33993
P07858 Q9NYA1
Q5VWK5 P40763
Q92993 P16220
P10114 O95819
P02751 O75173
P30876 Q9Y5B0
Q03135 P35613
Q01196 P30281
P06858 P11597
P42574 P40692
P63211 P84996
P08172 P29992
P08172 P30679
P08172 O95837
P20941 O43186
P17643 P14679
P09668 P07988
P28715 Q92759
P0DP23 P20020
P27797 P06858
P62873 O00555
P50607 P50148
O00254 Q96RI0
Q9BUZ4 Q9Y6R4
P68133 Q14247
O43847 P01258
O43184 P01133
Q16829 P45983
P68400 Q9UKY1
P04637 P42773
P01137 P02458
Q96CW1 O14641
P09237 P03956
P50281 P18827
O95832 P08253
P02751 P14780
P00747 P14780
P14780 P00747
P07996 P14780
P35625 P14780
P09603 P01375
O15524 P09603
P16333 P43146
Q96RU7 Q7L5N1
P23528 P68133
P01024 P01031
P06681 P01024
P68133 P63000
O43809 Q92989
Q92989 O43809
P04003 P0C0L5
P48740 P0C0L5
Q92783 P23458
Q05655 P27361
Q05655 P28482
P45983 Q16539
P27361 P45983
O60674 P52630
P25098 P30556
Q02156 P27361
Q13191 P07949
P01375 P01579
P01579 P01375
P29317 P20936
Q13557 P42224
Q06124 P15260
Q02763 P42229
P61073 P42224
P61073 P52630
P61073 P40763
P61073 P51692
P35968 Q9NP31
P61073 Q14344
P51681 P50148
P30556 P19174
Q14289 Q9Y6R4
Q05513 P01112
P25025 P08754
O14543 Q9Y4H2
P49407 P30556
P09619 P40763
P16234 P40763
P15976 P40763
P40763 P15976
P01137 P29279
P29279 P01137
P29279 P61812
P61812 P29279
P29279 P10600
P08246 Q99062
P25445 P00533
P19235 P22681
P22681 P19235
P19235 P19174
P19235 Q13480
P08581 P25445
P25445 P29350
P11362 O00459
P35916 Q92529
P06241 P78314
P28482 P23769
P05981 P14210
P00749 P14210
P14210 P00749
P07948 Q14643
P07332 P35568
P10912 P35568
P06213 Q07666
O14508 P06213
P08700 P42336
P16234 P23458
O60674 P25963
P09619 O60674
P06239 Q8IWV1
P40238 P29353
P08138 Q96GC6
Q04206 Q14653
Q07687 P35548
Q05655 P04049
P08581 P27986
P08581 P19174
P07947 P09619
P09619 P42224
P16234 P42224
Q02750 P19419
P48736 Q06124
Q06124 P48736
P27361 Q06124
P43403 Q8IWV1
P28482 P15976
P28482 Q8N5H7
P28482 Q8WU20
P05771 O15111
P05771 O14920
Q05513 P42226
Q05513 P49840
Q13905 P61224
P52333 P07332
P12931 Q8N5H7
P12931 Q8WU20
P29965 P04637
P04629 P27361
P04629 Q96EY1
P41743 O15111
Q14790 Q9Y6K9
Q06187 Q6ZUJ8
P10275 P42574
P42574 P10275
P43405 Q6ZUJ8
P43405 Q8IWV1
Q13905 P17081
Q16620 O14492
P42574 P55957
Q9Y4H2 O00329
Q9Y4H2 Q92569
Q9Y618 Q92731
O75928 Q13485
Q14289 Q9ULZ2
Q9P0U3 Q13547
Q9Y4K3 P52564
Q92731 Q15759
P18846 P05412
Q14790 Q15311
Q9H488 P78504
O14672 O00548
O00587 O00548
Q9H013 O14788
O14543 O95999
Q9H488 O00548
P06400 P55210
P61981 Q04917
Q04917 P61981
P06241 Q02156
P24723 P12931
P16070 Q9NZN5
Q92558 P63261
Q00526 Q01094
P08581 Q14247
Q13547 Q92793
O14976 P10275
P49918 P11802
Q09472 P01106
Q8WW38 Q09472
Q9UHV2 P11802
O75925 Q92793
Q92793 P11473
Q16623 Q00535
Q00535 O43426
P12004 P30281
P30281 P42575
O00716 P20248
P20248 Q9H211
Q13526 P14635
O75293 P14635
O95257 P14635
P24864 P38432
P24864 P10244
Q96PU5 P04629
Q13309 P06400
Q14012 P04406
P02776 P13501
P11802 P10644
P63000 P04839
P63000 P14598
P34741 P15311
P55210 Q9HAW4
Q13422 Q9UKT9
Q12923 P50479
O95295 P60880
P15311 P52566
Q92786 P41235
P10599 P31689
Q9GZV5 P23760
O14745 Q9NSA0
P35240 Q12967
P14780 P10646
P55058 P02647
P00734 P12259
P12259 P00734
P00734 P40197
P22894 P10646
P09237 P10646
P39900 P10646
P42574 P05783
P55212 P05783
P00748 P03952
P00747 P08254
P22894 P16112
P10415 P99999
Q9BXP8 P24593
P45880 P99999
P63165 Q969V6
O75381 Q16621
Q9UQF0 Q15758
P04792 P99999
P41240 P20963
P09237 P07585
P56537 Q02878
P07948 P11836
O75832 Q00987
Q16288 P98077
Q16620 P98077
P04629 P98077
P62993 P98077
P98077 P62993
Q9NW38 Q0VG06
Q8NB91 Q0VG06
O43663 Q9H0H5
Q6ZNK6 Q96CG3
O14745 Q8IVM8
P42574 P11387
O14503 Q9C0J9
P55212 P11387
Q9UQB3 Q9NYA1
Q9Y6X2 P08235
P59103 P14920
O96020 P49918
O60271 Q07866
Q96F44 Q96RN5
Q05655 P60709
Q08999 Q13574
Q9H4Z3 P52945
Q01196 P49715
Q8TEW0 Q8NI35
Q14790 P10275
P14416 Q01959
Q8IZV2 P00533
Q15303 P51692
Q96RT1 P04049
Q96KS0 Q99814
P55345 P06400
Q9NYB0 Q8WWW0
P05412 P18146
Q9NR28 P55211
P01133 P25098
Q16665 Q99967
Q13546 P19838
P04629 Q13972
Q9HAV4 Q9UL40
P07948 Q9NYA1
P08246 P28799
P04150 P21579
P05121 P08246
P08246 P05121
P07996 P08246
P08246 P07996
P08246 P01042
Q8TDY4 P62330
Q8IVT5 P63104
Q9Y490 P08514
Q13042 Q9NYG5
Q9NYG5 Q13042
Q9NYG5 Q9UM13
Q9UM13 Q9NYG5
Q8NHZ8 Q9UJX6
Q9UJX6 Q8NHZ8
P30260 Q8NHZ8
Q8NHZ8 P30260
Q13257 Q9UJX6
Q12834 Q9UM13
Q12834 Q9UJX3
Q6S5L8 P62993
P43146 Q00169
P10644 P13612
P13612 P10644
P42574 P15976
P35222 Q9NZI8
Q92558 P61160
Q9HAV4 P68104
Q8NFW5 P32243
Q12834 Q9H1A4
Q9UJU2 Q13950
Q13547 P12830
P54132 Q12888
Q8N122 P35568
Q8TAE8 P22736
P23025 Q92466
Q13526 P23443
P63000 Q05655
O15269 O95477
Q96K83 P15976
P37231 Q92905
P01106 Q8TCG1
Q969U6 P49815
P22681 P08069
Q14512 P05230
P22736 Q16665
P36897 O43318
Q9Y230 O14746
P25101 P29992
Q12933 Q9HAU4
Q9Y3C5 Q13546
Q13309 P28562
Q96CW1 P32121
Q9NS23 Q00987
O00170 P07900
Q92558 P60709
Q9UPY6 P60709
P19235 P29353
P19235 Q9Y4H2
P19235 P46109
Q9Y6W5 P60709
P04637 P03372
P13056 P03372
P60709 P24928
Q9UBK2 P03372
Q96T76 P03372
P19447 Q01831
P32780 Q92889
O15143 P60709
P00734 P00488
Q12923 P48023
Q07869 P07148
P02776 P09038
P04004 P09038
O43927 P09038
P02751 P48061
P48061 P02751
P0DP23 P35611
Q92793 Q12778
P50452 P09958
P09958 Q9UK23
P06241 Q6PIZ9
P06241 Q9Y3P8
P38435 P04070
P38435 P00742
P50552 P06396
Q9UKE5 P06396
P23297 P14136
P05412 P04150
P20226 P04150
Q12824 P04150
Q92922 P04150
Q96GM5 P04150
Q13263 P04150
Q969G3 P04150
Q8IZL8 P04150
P11021 P04156
P11021 P55210
P84996 Q08462
P63244 Q13224
Q13224 Q05586
Q15438 P84077
P84077 Q99755
P53367 P84077
P28223 P29992
P41595 P29992
P84996 O43306
P84996 O95622
P04264 P01042
Q08752 P12235
Q99614 P0DMV8
P18848 P0DPQ6
P07900 P31751
P01106 P07900
P05546 P00734
P08631 P12314
P08631 P42338
P08631 O00459
P05198 Q9NR50
Q04756 P14210
P28067 P04233
P28068 P04233
P01889 Q14943
P10321 P43631
P09429 P28356
P27348 Q07812
P35368 P29992
P02787 P17936
P17936 P35858
Q13219 P22692
P24593 P35858
P12318 O43561
Q9Y6F6 Q14643
P08069 P23458
P08069 P63104
P00441 P10415
P51654 P01344
O15524 P35568
P01562 Q00978
Q92831 P10914
P05231 P12272
P12272 P05231
P01562 P60568
P60568 P01562
P06213 Q8WU20
P29466 O60260
P60568 P29353
P01589 P19838
P01589 P51692
P51692 P01589
P23458 Q06187
P49768 O75460
P04626 O60674
O60674 P51681
Q99665 O60674
O75886 O60674
P08887 P12931
P55212 P20700
P15514 P14780
P29350 P11274
P30281 P15514
P10415 P09874
P29350 P42702
P06734 P05107
P09466 P08575
P08575 P01730
P07355 P00750
P10646 P00742
Q86UR5 P60880
Q86UR5 Q16623
P06239 P49023
P06239 P56945
P06239 Q6PIZ9
Q9UHI8 P16112
P22392 Q05193
Q16143 P05067
P33993 Q05086
P10301 P55196
P62070 P55196
P26715 Q06124
P26715 P29350
P08138 Q00994
P08138 P29353
P34947 P25103
Q9UBU3 P01303
P29475 Q13363
P29475 Q9Y272
P37840 Q02156
P37840 P07101
Q16143 P37840
P09429 P19838
P26583 P15918
P35568 Q9UM73
P19838 P01100
P09874 P19838
P08311 P01019
O14788 P19838
Q99576 P19838
Q04206 P01100
Q04206 Q07869
P84022 Q9Y5J3
Q9Y297 Q04206
Q05513 P19338
P06748 P19525
P41159 P54646
Q9UBU3 P41159
P15036 P14921
P01100 P14921
P31749 P31751
P43405 P15391
P15391 P52735
P31749 Q09666
O14807 P15056
Q05513 P04049
Q13976 P04049
P54753 P46108
O14543 P07333
P51959 Q00987
P63165 Q00987
Q00987 Q92831
Q92831 Q00987
O75925 Q00987
Q7LDG7 P01111
P01100 P19419
P19419 P01100
P28324 P01100
Q15853 P01100
P08581 O14964
P04626 Q07889
P63208 Q4G163
O43639 Q13177
Q12933 P10599
P00540 P36507
P11216 P11217
P30153 Q4G163
P50222 P38936
P01375 Q92482
P49642 P49643
P29597 P61978
P55273 P30281
Q13239 P51451
P07947 P56945
P27986 P42681
Q13541 A6NMX2
Q9BS18 Q9UJX2
Q9UJX2 Q9BS18
O95398 P01137
P07947 P49023
P01137 P07237
P51451 P49023
O00401 P59998
P06241 Q9UIW2
P06400 P25440
Q16644 P35226
O00716 P06493
P28482 P12034
P06756 P28482
O15111 P01106
O15111 O00221
O15111 O00559
P21333 O14920
Q14164 P19838
Q9Y5W3 P30291
Q9UHD2 Q9Y230
Q13233 P09488
Q99759 Q9Y6K9
Q9UM73 P04637
P30273 Q06187
Q02763 P06241
P07947 P06241
P49768 Q15303
P10966 P06239
P01258 Q14289
Q00005 P04049
O43318 Q9Y230
P30291 Q07955
P50613 Q8WUM0
P31749 O75817
P51813 Q8WUF5
P45984 P14921
P31749 P05060
P11362 P26196
P23443 P52298
P17612 Q6UN15
P50750 P26599
P68400 Q96LA8
P11802 Q9UMR2
P45983 Q9UKY1
P51956 Q9NQV6
P45984 P19525
Q9UBE8 Q14934
Q8IW41 O60315
P54646 Q86V48
Q12851 Q9Y5B6
Q9NR20 Q15020
Q59H18 P14317
Q9Y463 P22694
P11802 Q13363
O15075 Q8N5S9
Q99986 Q14934
P10398 Q00536
P45984 O00267
Q92630 Q00534
Q8NE63 Q86WP2
O43683 P19338
Q05655 P50750
Q9UEE5 Q15056
P45983 Q05516
Q59H18 Q15642
O00238 Q13562
P49760 Q14934
P23443 Q8N5S9
P37173 Q14192
Q05655 Q8N5S9
P50613 Q13485
Q9P1W9 Q9Y2K5
Q00526 Q14247
P49759 O15151
Q9Y572 Q92934
Q13153 O15151
P68400 P05060
Q8TD19 Q15942
P10398 Q15942
Q96GD4 Q9UIK4
Q9UEE5 P23497
O43683 P18858
O43781 Q9Y3T9
Q00535 Q8WUF5
O75676 P06733
P28482 P49459
O76039 Q15349
Q04771 Q14934
P50750 P06748
P50613 Q9UMY1
O00238 Q99623
Q9NSY1 Q15942
Q02750 P51956
P50613 P56693
P37173 Q92625
P53779 Q15942
P37173 P46108
P31749 Q8WUM0
P53779 Q9UKY1
Q05513 P61978
P45984 Q15642
Q04771 Q15349
Q8N165 P14317
Q05513 O75534
Q14289 P04406
P37173 Q15942
P23443 O43150
P41743 P19338
P17252 O43294
Q8TAS1 Q8WUF5
P23443 P61978
P22455 P51813
P28482 P54727
P68400 P23588
O75716 P11831
Q96S53 Q9Y265
Q16288 Q05655
P30291 Q8N5S9
P11802 P50747
Q9Y463 Q14934
Q16512 Q8WUA7
Q00536 P46108
P53779 P50747
P51957 Q13330
P22455 Q8WUF5
P54646 Q14202
Q04759 O60285
Q12851 P31948
P11802 O75533
P11802 P20749
Q05513 Q8WUF5
P04049 Q15056
P45985 O15151
O60285 Q03113
P51617 O14757
P21802 P46108
P45983 P19338
Q9H1R3 Q9Y4K4
Q6P3W7 Q14247
Q92630 Q9BRS8
P68400 Q8TAQ2
Q00535 Q9UER7
Q9NR20 Q9NYB9
P49674 Q12972
P11802 Q14247
P06241 Q8TDY4
O76039 P38919
P51956 Q15942
P53350 Q9UKY1
O43318 Q05655
Q15208 Q8WUF5
P68400 O94763
P11309 Q9Y230
P04049 P19525
P78362 Q8N5S9
O96017 P18858
Q9NR20 P14317
P30291 Q13330
Q9UEE5 Q9Y3Q8
P17612 O14980
P17612 Q9UNY4
P07947 Q04917
Q05513 Q99856
P23443 Q14151
P17612 P43243
Q6J9G0 Q14247
Q8IW41 P06748
P17252 Q15056
Q15349 Q00987
P11309 Q14934
O75676 Q14934
P41743 Q13330
O60674 P09769
P11802 Q12968
P11309 Q99576
P11309 P19525
P49760 P53999
P11802 Q14653
P30291 Q14202
P07947 Q8TDY4
P37173 Q9Y265
Q8IW41 Q07955
P20594 Q13404
P11309 P23497
P50613 Q8WXF1
Q9UEE5 P50548
O43683 Q14738
Q9UHD2 Q04917
Q9HC98 Q9Y5B6
P78362 O43150
P28482 Q13330
P21802 Q14247
P17612 Q8TAQ2
P11802 P19338
Q92630 Q00613
O15530 Q8WUA7
P11802 P22681
P23443 P17612
Q8NE63 Q15349
P50750 Q13562
P23443 P62258
P48729 Q14247
P53779 P22681
Q13882 Q9Y230
O15530 Q15642
P11802 Q8NFH5
P19784 Q9UKY1
P43403 Q9NYB9
P54646 O95149
P49760 Q01081
O43353 Q05655
Q13153 Q15056
Q8N2I9 Q14653
P41743 P15927
P68400 O60285
Q13153 Q6NZY4
P45983 Q92993
P11802 Q13562
P10398 Q15366
P31749 Q9Y383
Q13043 P23588
Q13153 Q14934
Q13555 Q8N5S9
Q15418 Q14653
Q00534 P15927
P50613 Q96BK5
P17612 Q9NRA8
Q13043 Q99750
P17612 Q6IE81
Q96SB4 O15151
O75716 Q9Y230
Q9UHD2 P04792
P45984 P08621
O15530 Q00341
P45983 P13489
Q96GD4 O15151
P50613 P18887
Q9Y6E0 P50747
Q9HAZ1 Q15942
Q15208 Q00987
P08581 Q9NYB9
Q8IV63 Q92800
Q9NR20 P54727
P36894 P43403
Q9P1W9 Q9NRA8
P50613 Q8N5S9
P45983 P15927
Q6P3W7 P61978
P57059 Q15942
P30291 P23588
P22681 P21802
Q9UEE5 Q6UN15
Q08345 Q99623
P41279 Q8N5S9
P45984 Q13330
P45983 Q15654
Q14296 Q15637
Q9H1R3 P30154
Q8TAS1 Q14934
P11802 O75534
P53778 P50747
P17612 Q9UNE7
Q13153 Q9NYB9
P45984 Q9BUJ2
Q9P1W9 Q15349
P37173 O75534
Q96LW2 P67775
Q7KZI7 Q6P0N0
Q9UEE5 Q9BW71
Q8TD19 Q8WUF5
P28482 P10644
Q13153 Q06455
P11802 Q9Y534
Q92630 Q9BW71
Q7Z7A4 Q14934
O43683 Q8N2Z9
Q9H4A3 Q9UMX1
P11802 Q8WUF5
P49760 Q13330
Q13153 O00255
P78362 P23588
P49841 Q8WXF1
Q07912 Q8WUF5
P30291 Q8WUM0
Q05513 Q15349
P78362 P17612
Q13976 P38398
Q15109 P56693
P68400 Q8TBF4
Q96RR4 Q8NEB9
Q00535 Q9UKY1
P10398 Q14151
P37173 Q8WUF5
Q9UEE5 Q13330
P49674 O75534
P17612 Q13112
O75582 P50747
Q13164 Q13263
Q6P3W7 P06396
P54646 Q9UMY1
Q13557 P17612
Q15831 Q00341
P51956 P61978
Q00534 Q8TAQ2
P10398 P33993
O60285 P17612
Q9NR20 Q9BSQ5
Q06187 Q9BWU0
P49760 Q14202
Q13153 Q07955
P17612 Q15942
O43318 Q6EEV6
P31749 P50750
Q9NR20 Q04917
Q6J9G0 P42685
Q8N2I9 Q8WUF5
Q56UN5 Q15642
O43353 P50747
Q9NSY0 P56693
Q9UEE5 Q14202
P68400 Q9H814
P31749 Q8IVT2
P10398 Q07666
P78362 Q00987
P28482 Q8WUM0
Q00535 P20749
P22455 P45983
P22455 P14317
P51955 Q15349
P51957 Q9UMY1
P49674 Q8WUF5
Q8N5S9 Q8WXF1
P51956 Q8TDP1
P51957 P56693
O43318 Q96BK5
Q9UHD2 Q00987
Q15349 Q14247
P45984 P10644
Q13188 Q9NRA8
P51956 P04792
O75676 Q86V48
Q6P2M8 Q14738
P45984 O14980
P31749 P08621
Q9UEE5 P15927
P07949 P14921
Q9H4B4 P38398
P54646 Q15942
O76039 Q9HD15
Q00535 Q14247
Q9Y463 Q13330
Q9UHD2 Q9UHL0
Q16512 Q14738
P50613 Q9Y3T9
Q59H18 Q9NQV6
O96017 P19525
P19525 O96017
Q05513 Q15642
Q7Z7A4 Q15642
P78362 Q05655
P36894 Q05655
P27361 Q13263
P23443 Q12972
P34947 Q15942
O96013 Q9NPI6
Q96BR1 Q6UN15
Q86Z02 Q8N5S9
P04049 Q6GQQ9
Q8IV63 Q9UMY1
Q13164 P45983
P11802 Q6P0N0
Q9H1R3 P45983
O76039 Q9BWG4
Q9UBE8 P17612
P11802 P17980
Q13555 P17612
Q9NR20 Q9HD15
Q06187 P51692
P31749 P61978
Q13557 Q05655
Q05513 Q07955
Q15208 Q96FF9
P23443 P50747
Q9HBY8 P17612
P49760 O14980
Q05655 P50747
P51956 Q99856
P78362 Q13485
Q8IW41 Q7KZF4
Q59H18 Q9NRA8
Q99558 P34947
P29320 Q07955
Q8NE63 Q8N5S9
Q15208 P50747
P49760 P43243
Q00534 Q9UNE7
Q16512 P23588
P51956 Q9Y5B6
P45984 Q8TAQ2
Q13131 P24941
Q00535 Q14653
P36507 Q00613
Q96SB4 Q14934
Q9UEE5 O14980
P48730 Q8WUF5
P49760 P17612
Q59H18 O15164
Q96S53 Q15349
Q9UEE5 Q9Y6K1
P31749 O95218
P09769 O15164
P30291 Q86U44
O75676 Q13330
P30291 Q15942
P23443 Q14247
O43781 P18858
P11802 P14618
P31749 Q8WUF5
P51955 O14733
Q00535 P22681
O43930 Q96EP5
O75582 P49736
Q15208 Q14247
Q9NQU5 P22681
P57059 O43150
P30291 Q12972
Q9UEE5 O95149
P51955 Q07955
P23443 Q00613
P50613 Q8TAQ2
Q6P2M8 Q00987
P27361 Q9UKY1
P49760 Q9HC44
Q07002 Q15642
Q9UEE5 Q15773
O15530 P43403
Q9HBH9 Q13263
P28482 P49761
Q05513 Q6PKG0
P49760 Q9NQV6
Q96KG9 Q8WYQ5
P24723 P06748
O60285 O14757
Q16832 Q05655
Q96KB5 Q13330
P68400 P61978
O75676 Q14202
Q9UEE5 Q8TAQ2
Q9HC98 Q00613
P49841 Q8WUF5
P31749 Q9Y3T9
P51955 Q8NC51
O43318 Q8WUF5
P49759 P08621
P23443 Q12968
Q13557 Q9UHB6
P37173 Q9Y230
Q00534 Q15942
Q8TD08 P14921
P20594 Q8WYQ5
P23443 Q14653
P05771 Q6IE81
P51956 Q00987
P51956 O94763
P45984 Q13485
O96013 Q9Y383
Q06187 O75494
P11802 Q14934
Q96RU7 P40425
Q15349 P26651
O15530 P27694
P51956 Q6P1N0
Q9Y463 P17612
P68400 O95218
Q96RU7 Q86V48
Q9Y2H1 P23588
P24723 Q14247
P34947 Q96BK5
Q8IY84 P46108
P30291 Q8WXF1
P37173 Q15349
Q59H18 Q15942
P54646 Q8N5S9
P45984 P56693
P04049 P23588
P37173 Q9NR22
P36894 P50747
Q8N5S9 Q8WUF5
Q8TD19 Q9NYB9
Q13153 O95361
O00238 P78368
Q05513 P20941
Q05513 P49321
P43405 Q13263
P17612 O43150
Q9UQM7 Q9UNE7
O75582 O15151
Q9NSY0 Q8N5S9
Q8IW41 Q9NRA8
P17612 P61978
O43930 Q12968
O43683 P18887
Q04771 P14921
Q9NR20 Q9NRA8
P68400 Q9Y5B6
P45983 P50548
P17252 Q9NS61
Q15831 P05060
Q8NE63 Q96P48
Q16659 Q13415
Q86Z02 P17612
Q15831 Q14151
Q00535 P11831
P49760 Q92934
Q59H18 P08133
P11802 P38919
Q13131 Q06609
Q13557 Q14247
Q13705 P05771
Q06187 P61978
P30291 P22681
Q7Z7A4 Q13330
P11362 Q86X29
P30291 P18887
P45985 Q14240
P27361 Q96BK5
P49759 Q14738
P17612 Q8WUF5
Q9HC98 Q9UQE7
Q9UEE5 Q9BWU0
Q9BUB5 P23588
O76039 Q9UMY1
Q05513 P60900
P36894 Q9Y265
Q9Y2H1 Q05655
Q8NE63 P17612
Q9Y2H9 P34947
O15530 Q9NRA8
Q04759 P19525
P51957 Q7Z3K3
P50613 Q15942
P17612 Q14151
P30291 P08621
Q16539 Q9UKY1
Q9Y572 P50747
P54646 Q8WUF5
Q6P3W7 P34931
P51956 Q86U44
Q00535 Q16526
Q00534 Q8N5S9
Q06418 P43403
P17612 Q9Y5B6
O75582 P22694
Q9UHD2 P22681
P51956 P63104
Q8NEB9 Q08170
P19784 Q14934
Q16512 P50747
P49761 Q14738
Q9HC98 O15151
Q86Z02 Q05655
P51956 Q9H4L7
Q8IW41 Q8WUA7
Q16832 Q14247
P30291 P61978
P51957 O00148
Q05513 O75391
P33981 P05198
P41240 Q14247
Q00535 P17980
Q8NEB9 Q92625
P17612 Q9UER7
Q9BRS2 Q04917
Q8TAS1 O14980
Q8N5S9 P49759
Q9NR20 Q15942
Q14289 Q9UNE7
P17612 P62258
Q96GD4 Q8N5S9
O43318 Q13263
P04049 P56693
P00540 O15164
O75716 P17612
P31749 Q8WXA9
P50613 Q14247
Q16539 Q12851
P33981 Q15291
P49841 P19525
O76039 Q8WYQ5
P19784 Q13287
O96017 Q6GQQ9
Q09013 O43294
Q9Y463 Q15942
O43683 Q9Y3T9
P30291 Q8WUF5
P31749 P25686
O43781 Q96I25
Q9UEE5 Q8WXF1
Q9Y6E0 Q00059
P11309 P56693
Q9NR20 Q8WYQ5
P50613 O15534
P31749 Q9UKY1
Q8IVW4 Q14247
Q6J9G0 Q03113
O00238 Q99750
Q86Z02 O14757
P37173 P62495
Q7Z7A4 P17612
O43318 Q08170
P04049 Q15942
Q06418 P09769
O75582 Q15056
Q16832 P22681
P49841 Q9NYB9
Q14289 P61106
P30291 Q9Y3T9
Q9P1W9 O94763
Q13873 Q92625
P04049 Q12972
P49674 Q14653
P11802 P18858
P45983 P15407
Q00534 Q8WUF5
P23443 Q96GN5
P45983 O00213
P49841 P14317
Q00535 P14921
Q99986 P18887
P09769 P61978
P28482 Q8WUF5
P54646 Q00987
O15075 P28482
P50613 P22681
P49759 Q13263
Q9UHD2 Q8WUF5
P06239 P09769
Q00535 Q14934
O75676 Q15942
O75716 Q15056
P42679 P09769
P30291 Q07666
O00506 Q05655
Q00535 Q15349
P49760 Q8N5S9
P31749 Q8TAD8
P49761 Q05655
Q05513 Q16531
P37173 Q9UQE7
P11362 Q92625
Q59H18 Q8WUF5
Q06418 Q05655
O43318 P62834
P50613 Q13562
Q9UEE5 Q8N5S9
Q13153 P56693
O43683 Q00987
P17612 Q13263
O96013 Q07666
P11802 Q13330
Q13976 Q15349
O43781 P14317
Q92630 Q8N5S9
Q9H4A3 P28482
P53779 Q13330
P51813 P07355
P34947 Q9H4X1
P36507 Q15349
P29597 P06748
O95835 P30153
O00238 Q14934
Q00535 Q9NYB9
Q16566 Q14934
P45983 P27694
P31749 Q12968
Q06187 Q9GZV5
Q9NR20 Q8N5S9
P45983 O14980
P11802 Q14202
P23443 Q14934
Q00535 P14317
Q96GD4 P27694
P51957 Q9UKF6
P45984 Q8WUF5
Q13418 Q9UHI6
Q15349 Q15642
P11802 O14519
Q15208 Q14934
Q8N2I9 Q13330
P11802 Q9HD15
P17252 Q14247
P78368 Q15942
Q00535 P38919
P31749 P48436
Q15759 Q8WUF5
P51955 Q9NRA8
P41743 Q00987
P11802 P15927
Q96S53 P17612
Q00535 Q15642
P31749 P19338
P36894 P22694
O75716 Q13112
Q9H4A3 Q14934
Q59H18 Q9UER7
Q96GD4 P17612
P27448 Q14738
Q9HC98 Q9NPI6
P51955 O15164
P17612 Q9UKY1
Q9H4A3 Q15349
P11802 O75391
O43353 O14733
Q9P1W9 P46108
P50613 Q8WUF5
Q00535 Q9Y3Q8
Q8NE63 Q96CV9
P49761 Q92625
Q9P1W9 Q15942
Q09013 Q15942
Q9P1W9 Q9UKY1
P51956 Q92993
Q9UEE5 Q8WUF5
Q9UEE5 O00148
P11802 Q12946
P54646 P29692
Q9Y572 Q9Y5B6
P54646 P45983
P17612 P50747
P42685 Q12972
O76039 O00148
P34947 Q9UQM7
P45983 O75030
Q9NR20 P51813
P49760 Q14151
P11802 O14980
P23443 Q96PM5
Q59H18 Q00987
Q59H18 O94763
Q9Y2H9 Q13330
Q7Z7A4 P05771
P43403 Q6PIZ9
P11802 P23588
P37173 O14980
Q9UQM7 P10644
P68400 Q9H9A7
P49761 P50747
Q16832 P07949
Q00534 Q9UBS8
Q05655 P06748
P49760 P27694
O15530 P61978
P51957 Q96IT1
Q13188 Q9GZV5
P17612 Q14247
P17612 O75081
Q13043 Q15942
Q8NEB9 O15151
P06241 P14317
Q59H18 P31948
P49760 Q07666
Q59H18 Q9H4X1
P50750 Q8WUM0
Q05655 Q9Y3Q8
Q6P3W7 P04406
O43683 Q12972
Q96S53 O15164
P17612 Q9H814
Q16659 Q96HC4
Q8IW41 Q14151
Q05513 P07355
P50613 Q16526
O76039 P27694
Q9UEE5 Q07666
P51955 Q15942
Q6P3W7 P14618
Q15418 P10644
Q99558 Q15349
P20794 P22681
P45983 Q9UNE7
P17612 Q6PKG0
P30291 P14317
P11802 Q8WUM0
P17612 Q12968
Q15759 Q16665
Q13976 Q03113
Q9NR20 Q9Y5B6
O96017 P56693
P17612 Q14653
P53778 Q13330
P51957 Q9H0L4
Q00535 O75494
P68400 Q9BW71
Q9NRH2 Q13330
P37173 Q9Y243
O96013 Q92625
Q8TD19 Q9NRA8
P51813 Q8TDY4
Q05655 P50548
P50750 P14921
O43781 P23025
O75582 Q8N5S9
Q13153 Q8N5S9
Q8IW41 Q9UER7
Q8IW41 P23588
Q16584 Q8N5S9
P17252 O75534
O43781 Q9NYB0
Q96S53 O14757
O96013 Q9UKY1
P49760 Q00987
P49760 O94763
Q96GD4 P56693
P06239 Q14247
Q13523 Q15349
P11802 Q9NRA8
Q00535 P18858
P17612 P22681
P45983 Q9Y483
P51956 Q96GN5
Q00534 Q9BXS6
Q9BRS2 Q12972
Q04771 P09769
P11802 P14921
Q00534 Q9UKY1
O43781 Q9UHJ3
P07947 P06748
Q9UEE5 Q00987
P53779 P14921
P30291 P20749
O43683 Q9H814
O75676 Q8WUF5
O96017 Q15942
Q15208 P54727
Q9UQM7 Q05655
P37173 P30304
O75582 Q9H0H3
P42685 P22681
O43683 Q9Y4W2
O43318 P15927
P11802 Q13485
Q9UHD2 Q96PM5
Q06418 P22681
P21802 P14618
Q04771 Q00987
Q13043 O15534
P30291 P37802
P17612 P52943
P30291 Q14247
Q96S53 Q15942
P49840 Q6PKG0
P29320 O75494
Q96GD4 Q15942
Q9NRP7 Q14934
Q00534 P50747
Q13153 P61978
O75676 Q14151
Q96KB5 Q8WUF5
P53779 Q9UNE7
P07947 Q14247
Q00535 Q13330
P49674 Q9NRA8
Q9NR20 Q6P1N0
Q9NSY0 P22681
P49674 Q15056
P50613 Q6NZY4
Q59H18 Q12972
O96013 Q14247
P11802 Q9UMY1
P78362 P20749
O75676 Q9Y5B6
P50613 Q14934
P49760 Q13263
Q92630 O15164
Q59H18 P06748
Q15418 O15164
O43683 Q8NFH5
P30291 Q14653
Q05513 P08621
Q9NR20 P31948
Q9H4B4 P18887
P49759 Q8WUF5
Q04771 O15164
P49674 P19525
Q00535 O00213
Q13153 Q8WUF5
P51813 P23588
P43403 P17612
Q9NRH2 O43566
O00238 Q6GQQ9
O15530 Q00987
Q00534 Q14671
Q00535 O14519
Q05513 Q04917
Q9HCP0 Q9Y5B6
P45984 Q9UKY1
O96013 Q6PKG0
P45983 P49459
P53350 Q15349
Q8IW41 Q13485
Q15418 Q9UNE7
O76039 P26599
P21802 P15923
Q9UEE5 Q6KC79
O75582 Q14738
P17612 O15151
P10398 Q07955
P37173 P61106
Q7Z7A4 Q9BZL6
Q8N165 Q9UKY1
P09769 Q14247
Q15120 Q9Y5B6
Q15208 Q13330
O96013 P22681
P30291 P18858
O43683 P26651
O75676 Q00987
P06239 P61978
Q6P3W7 P07355
P49761 Q8WUF5
Q9H4B4 Q13330
Q96GD4 O15534
P45984 P20749
Q16288 P14921
Q9NR20 Q8N302
Q15349 O14980
P45984 Q02078
Q9UEE5 Q9UKY1
P43405 Q15642
Q00535 P27694
Q59H18 Q12968
Q96RU7 Q96L91
O15264 O14757
Q92630 Q86U44
O75582 P17612
P49674 Q15642
Q9UHY1 P50747
Q15418 Q15942
P27361 Q9BWW4
P49760 P50747
P53671 P46108
Q92519 P50747
Q92630 Q12972
Q00534 P18858
Q8IW41 Q15942
Q9P1W9 Q9Y5B6
O75676 Q9UMX1
Q96GD4 P22681
P29320 P43403
O43683 Q8WUF5
Q9Y4K4 Q9UNE7
P36896 P45983
O43683 O15151
P23443 Q15654
Q13043 Q8WUF5
P23443 P61020
Q16566 Q14738
Q59H18 P22681
P54646 Q99856
Q05513 P06396
Q59H18 Q15154
O15530 Q96HC4
O43318 Q14934
P37173 Q8WXF1
Q16539 P57059
P07949 P61978
P43250 Q05655
P68400 Q96I25
P30291 Q9Y534
Q9Y463 P45983
Q9Y463 P14317
Q9NR20 P06748
P51813 P30530
P11802 Q13415
O96013 Q9H4A3
Q8IZE3 P22681
Q16539 P37198
Q86Z02 Q15349
P17252 Q14934
P17612 Q96GN5
P78368 Q6P1N0
Q05513 Q9UER7
O15530 P29692
O43683 Q9Y5B6
P31749 Q06455
P78362 Q13330
P51955 Q14151
O75582 Q05655
Q9Y463 P06748
Q8NEV4 Q13501
Q99570 Q05655
P30291 P15927
Q96SB4 P61978
Q9UHD2 Q13330
Q8TD08 P22681
Q96GD4 Q99623
P51957 Q7L7V1
P11802 P18887
P34947 P06733
P31749 Q15642
Q9NR20 Q14247
P11802 Q8N5S9
Q9UEE5 Q14653
O96017 Q8WUF5
Q13554 P17612
P04049 P50747
P31749 Q07955
P17612 Q9Y230
Q13418 Q9Y3T9
P45983 Q8WUF5
Q56UN5 Q9UMX1
Q9NQU5 Q14934
O95747 P29692
Q8N165 Q13562
P25098 P23588
Q96SB4 Q8WUF5
O43318 Q15642
Q9UEE5 P19338
Q00535 Q13485
Q96RU7 P30154
Q13873 Q9UBE8
Q8NE63 Q92625
Q9Y463 P50548
Q96GD4 Q8WUF5
O60285 O15151
P42685 P78347
P41743 P55196
P45983 P11831
Q9Y2H1 Q14247
P29597 P14317
Q9UEE5 Q8NFH5
Q92630 P22681
P51956 Q86V48
P17252 P38919
Q8NE63 P14317
Q16644 P50747
P11362 P14317
P11309 P50747
Q9Y4K4 Q99704
O75716 Q13263
Q96RU7 Q05655
P45983 Q07869
P11802 P61978
Q8IW41 P22681
O00238 O95684
P52564 Q05655
Q13523 Q9HB90
Q00535 P56693
P50613 Q9BW71
P07947 P06733
P23443 Q9NRA8
P04049 Q9H814
Q13418 P17612
Q05655 Q9NRA8
Q9NR20 P22681
Q6PHR2 Q15942
Q9BYT3 P46108
P54753 P61978
Q59H18 Q15654
Q9UEE5 Q15366
Q99570 Q92625
Q15349 P46108
P19525 P53350
Q8NEB9 O75494
P43403 Q14247
P54646 Q14934
P49760 P26651
P09769 Q15654
P11309 Q14247
P51813 Q14247
O60674 Q9NYB9
Q8IW41 Q13562
P17612 Q13426
Q05513 Q13263
Q15349 Q15942
Q9H4A3 Q05655
P54646 Q15349
P11802 Q96L91
Q9UEE5 P26651
O43353 P46108
P49674 Q13330
Q6P0Q8 P05060
Q00535 Q15942
Q92630 P26651
P45984 P15927
Q14296 P22681
P53671 Q14289
P17612 Q06455
P68400 Q9Y5J1
P11802 Q9NQT4
O75716 P29692
P68400 P37198
P17612 Q96PM5
Q13873 Q03113
P19784 Q96BK5
P30291 Q96I25
Q96GD4 Q6P0N0
Q8TAS1 Q15942
P49760 Q8WUF5
Q9P1W9 Q8N2M8
P30291 Q9NRA8
P31749 Q6UN15
P51617 Q6GQQ9
P17612 Q15642
Q9UEE5 P33316
P37173 Q14151
Q9NR20 O75534
Q9Y616 Q13263
P11802 P33993
P19784 Q8N5S9
Q92630 Q9Y534
Q06187 Q06609
Q96SB4 Q00987
P50613 P15927
O75716 P06748
P30291 Q14934
P51813 P22681
Q6VAB6 P17612
P31749 Q9BW71
Q8IW41 Q9Y534
Q6P3W7 P23588
P11802 Q07666
O43318 Q96AE4
P29320 Q15942
P43403 P54753
Q8IW41 Q8WUF5
P49760 Q99856
Q00535 P49459
P53779 Q9UER7
P49760 Q13144
O96013 Q14934
P50750 O96017
Q96RR4 Q8N5S9
P31749 Q6GQQ9
Q9UHD2 P55084
P28482 Q6IE81
Q07912 P07949
Q6P3W7 P09769
P27448 O96017
P49761 Q07955
Q9NSY0 Q15642
Q00534 Q14934
Q92630 Q9UHY1
Q9H4A3 Q15942
P78362 Q14934
Q8TD19 Q00987
Q8TF76 P53350
P19784 P61978
P49674 P27694
Q59H18 Q9Y230
P11802 Q8TAQ2
Q8IU85 Q99623
Q8IW41 P63279
P78362 Q15349
P28482 Q99576
P45983 Q13263
P50613 P23588
Q9P1W9 Q14671
Q00534 P15923
P22455 Q14247
P54762 Q14934
Q00526 O14757
O00238 Q14247
Q04759 P05060
P11802 Q8NCP5
O75716 Q9Y265
O43683 P51532
P45985 Q14247
P51813 P61978
Q13873 Q13330
P19525 Q05655
P78362 Q01130
P41743 Q9NYB9
Q9UEE5 P06733
P49840 Q07955
Q9UHD2 Q9UNE7
P30291 P38919
Q13523 O15164
P23443 Q99704
Q07002 Q15942
O43930 Q15942
Q15349 Q8N5S9
Q86Z02 Q13330
Q00535 P18887
Q14296 P78337
P31749 Q06413
Q00535 Q8N5S9
P45984 Q9NRA8
Q04759 Q07666
P30291 Q9Y3Q8
P45983 P38398
P42684 P22681
P06239 P50548
O75716 P22681
P45983 P01100
P53779 P01100
P51817 P49841
P51817 Q05469
P05771 P06213
O15111 Q9Y4H2
Q02156 P05107
P05771 Q15139
Q02156 P34741
Q9UK32 P49815
P32298 P07550
Q15835 P07550
P51817 Q92934
P32298 P51681
P34947 P51681
P43250 P51681
Q15835 P51681
Q5TCY1 Q00535
Q9UBE8 P15923
P05129 P00533
Q15118 O15111
P05771 P08581
P05129 P08581
P51817 P26678
Q02156 Q05209
P51817 P62834
P51817 P61224
P28482 Q06413
P35610 P42224
P11912 Q92835
P40259 Q92835
P19235 P23458
O15524 P19235
P35916 P17948
Q9H0A0 P46092
Q9NRJ3 P32246
Q14623 Q99835
Q99616 P46092
Q99616 P51679
P58166 Q04771
P58166 P36896
P62993 P14210
Q07889 P62070
O95267 P62070
Q7LDG7 P62070
P21359 P62070
P62070 P42336
P63000 O96013
P98177 P48023
P28482 P0C869
P29323 P19419
P62330 P63000
P14210 P01112
Q07889 O14807
O95267 P01116
Q13972 P01112
Q13972 P01116
Q7LDG7 P01112
Q13972 O14807
Q7LDG7 O14807
Q13972 P10301
Q7LDG7 P10301
P01116 Q13009
P01116 P55196
P10301 P42336
Q9P212 P10301
P47736 Q9NYB0
Q96FS4 Q9NYB0
O95398 Q9NYB0
Q8IV61 Q9NYB0
Q13905 Q9NYB0
Q8TD86 Q08828
P29274 P84996
Q12967 P63000
Q7Z5R6 Q9Y490
P60673 P60709
Q8WWN8 P61586
P55196 O60716
Q8WWW0 P20701
P62834 Q8WWN8
Q9NYB0 P15056
P62834 P42336
Q9NYB0 Q12967
Q9Y4G8 P62070
P36897 Q9UER7
P46108 P45985
P17612 Q9NYB0
P17252 P62070
P62070 P15056
Q9HBH9 P18848
Q9UK32 P18848
Q13153 Q9Y2U5
O95382 P46734
O95382 P52564
Q16644 P18848
O75676 P18848
O75676 P15336
Q15283 P62070
P20936 P62070
P35813 P46734
P35813 O14733
Q03112 P45983
P0DMV8 P45983
P42574 Q13153
P42574 Q13233
P16333 O96013
Q8N474 Q9ULW2
Q9H2H0 P54792
Q9HC62 O14640
P54792 P49841
Q9H6I2 Q9UJU2
Q13363 Q9UJU2
P68400 P54792
Q969G9 O14640
Q969G9 P54792
P46531 Q9UBG7
O14640 P46531
Q13547 Q9UBG7
P54826 Q14623
Q9HCE7 P07949
Q7Z4P5 Q16671
P01106 P42772
O15105 Q15797
P07996 Q14766
P37173 P61586
P37173 P67775
Q04771 Q15796
P19174 Q08209
P19174 P0C869
P19174 P29474
P35968 P49023
P35968 P60953
P35968 P42336
P60953 Q16539
P17252 Q9NRA0
Q8TD86 P29475
O14775 Q9NQ66
P23458 P42336
Q969J5 P23458
Q9NSE2 P42224
Q8WXH5 P23458
O14512 P23458
Q16539 P17676
P41279 O14733
O75676 O43889
Q13546 P46734
P17252 P42345
Q15831 Q9UGJ0
O15530 O15111
P11229 P38405
P38405 Q08828
Q8TD86 Q08209
Q08828 P17612
Q9Y271 P29992
Q8TD86 P54750
P60484 P42336
P98077 Q07889
Q9Y243 Q92574
P12319 P06241
P12319 P43405
Q9UIA0 P84077
Q92636 O60906
Q13393 Q9NRA0
P63096 Q9NQ66
Q9Y243 P10415
P63096 P01112
P63096 P01116
P63096 P42336
Q9Y5P8 Q9Y243
Q9NYB0 P04049
O14974 P24844
P05305 P11229
P25100 P29992
P63096 P29474
Q9Y243 O43889
Q96RR4 Q9UGJ0
O43318 Q9UGJ0
Q9UGJ0 O00763
Q9UGJ0 Q13085
P54646 P42345
P42336 P42345
P0DML2 P10912
P07202 P40238
P22362 P46092
P80075 P46092
Q9H4P4 P00533
P01589 P61586
P61586 P01589
O60260 Q8IWA4
O43524 Q99967
Q9NZH5 Q14674
P31947 Q8WWL7
O95257 Q8WWL7
Q9Y6D9 Q9UI95
Q9NQC7 Q13546
Q16539 P29323
P49137 Q92994
P04637 O95257
P42336 Q13418
P42336 Q15118
P42336 Q9UKW4
O14950 P60709
P62834 P45983
Q05397 Q13972
Q05397 Q9NRY4
O96013 P04049
O96013 Q02750
O14974 O14950
Q05397 P98077
P06241 P98077
P08581 O60716
P08069 P35222
P07947 O60716
P23467 P35222
O94887 P60953
P55196 P60709
O00401 P60709
P42768 P60709
P46940 P60709
P07947 P16591
P26038 P60709
Q02156 P26038
Q68EM7 P60953
Q07157 P16989
Q68EM7 P63000
P12931 Q9Y2U5
P08588 P84996
P21728 P84996
P11362 P01112
P11362 P01116
P11362 P42336
P08069 P42336
O60610 P60673
P62070 Q15052
P11229 Q9UBI6
Q9UBI6 P98174
Q9NSV4 Q9UQB8
P42768 O15511
Q96N96 P63000
Q9Y6W5 O15511
Q13464 Q9Y2I7
O96013 Q14155
O15511 P60709
Q9Y2I7 P06396
Q9UBI6 O96013
P02751 Q9UKX5
P03951 P00740
P03952 P00747
P00748 P00747
P00740 P00742
P04070 P25116
P02745 P0C0L4
P02745 P0C0L5
P10646 P08709
P01008 P03951
P01008 P00742
P25054 P12259
P25054 P00451
P04070 P05121
P01023 P04070
P00746 P01024
P30273 P42336
P17181 P42224
P10451 Q92985
P19838 P01584
Q14116 P19838
P19838 P05231
P19838 P10145
P19838 P13501
P21580 O43353
P29323 O43318
P05412 P01584
P05412 P05231
P05412 P10145
P05412 P13500
P05412 P13501
Q13075 Q9NPP4
Q9NWZ3 Q9Y6K9
Q96P20 P19838
P19838 P01562
Q9Y4K3 Q13233
Q9H171 Q14164
Q05655 P29323
P17693 P43630
P43630 P29350
P43630 Q06124
P30273 P43403
P43403 P42336
Q9UBK5 P19174
Q9UBK5 P42336
P43403 P98077
P43405 P98077
Q9UBK5 P62993
P01579 P17181
P06241 O43914
P06241 Q9BZW8
Q06124 Q13094
Q06124 O43561
P33076 P16220
P33076 P23511
P07858 P04233
Q9Y6W8 P29965
Q9Y6W8 P42336
Q07889 O95267
P10747 P42336
Q04759 P19174
P01589 P42229
P01589 P23458
P23458 P01589
P23771 Q9UL17
P31785 P40763
P31785 P42226
P15391 P42336
P15391 Q9UKW4
P29350 Q06187
P16885 P05771
Q8IV61 P01112
Q8IV61 P01116
Q07889 Q8IV61
Q9UN19 P63000
P42336 Q06187
P42336 P19174
P63000 O14733
P63000 P46734
P08631 P08637
P08637 P43405
O75015 P43405
P08575 P08631
Q9Y243 P23443
Q05655 O60733
P17252 O60733
Q9ULH1 P62330
P46108 Q92608
P63096 O95398
P42336 Q08881
Q9UKW4 P15153
Q9UKW4 P60953
P05362 P19174
P62834 P61586
Q9Y258 O00574
O00574 O60674
O00574 P63096
P09769 P98077
P09769 P42336
Q05513 P29323
P09769 Q08881
P42336 Q8TCU6
O14775 Q8TCU6
O14775 P42336
P31749 P09769
Q8WTQ7 O00574
P17612 O43889
P32238 P29992
P20309 P29992
P06213 P98077
P62136 Q8TD86
P62136 P13807
Q8TD86 P11216
P46108 P17081
Q8WXH5 P06213
P42336 P41743
P22888 P29992
Q8TD86 Q9UQM7
P08253 Q99075
P17612 P18848
Q9Y2U5 P46734
P28482 P18146
P23945 P84996
P01100 P03372
P12931 P08253
Q8TD86 P29474
O60674 P98077
O14512 O60674
P42224 Q8WXH5
P42224 O14512
P24844 P60709
P09471 O95622
P09471 Q08828
P30679 Q9NQ66
Q1HG44 Q9NRD8
P29323 P42224
Q03431 P84996
Q01726 P84996
Q9ULW2 P09471
P09471 O14640
P10721 P01112
P30556 P29992
O75582 O43889
P63096 P28482
P17252 P29323
P37288 P29992
P17252 P10398
P25021 P84996
P84996 O60266
O60674 P42336
P38405 O95622
Q08209 Q13936
Q13639 P84996
Q8TD86 Q16566
P17252 P84074
P67775 P29323
Q16288 O14492
P29323 P01112
O75582 P18848
P49137 P18848
P98077 Q13480
P19174 Q05655
P08138 P61586
P08138 P63000
P08138 P42336
P11488 P16499
P38405 O60266
P16520 Q00722
Q02156 P62136
P06241 P20827
P29317 Q8N5V2
P06241 P63000
P06241 P60953
P20936 P01116
Q15283 P01112
Q15283 P01116
Q8N5V2 P63000
Q8N5V2 P60953
P49796 P63096
O43639 O96013
P16885 Q08209
P08069 P01112
Q9UK32 Q92574
P16234 P42336
P08069 P19174
P36888 P42336
Q12967 P61586
P29590 P17947
Q01196 P17947
P14923 Q9UJU2
P17947 P07333
P00734 P25101
P01019 P25101
P00734 P61073
P01019 P61073
P61586 Q9P212
P16070 Q9H9S0
Q9H9S0 P40763
P15692 P14780
P14780 P18827
Q9Y251 P18827
P34741 P35241
P34741 P26038
P62191 P06400
P63000 P19838
Q9Y243 Q07817
Q02750 P45983
P08069 P98077
P21802 Q13480
P16234 P98077
P10721 P40763
P36888 P40763
P36888 P49715
P36888 P17947
P00519 P98077
P00533 P01112
P00533 P01116
P49841 O43889
O43889 Q92793
P11362 P98077
P10721 P98077
P19838 O60603
P42701 P40763
O00206 P19838
P04439 Q14954
Q15078 P10636
P41594 P50148
P11047 P04156
P55268 P04156
Q16566 O43889
P05412 P53539
P17612 O14775
P00519 P63000
Q14469 Q9Y4Z2
P15336 P0DPQ6
P21583 O60674
O60266 P17612
P04003 P0C0L4
Q9UQM7 P42224
P99999 P42574
P42336 P60953
P63000 Q9Y6W5
Q96DR7 P84095
Q9UM13 Q9NZH5
Q9UM13 O95067
P29992 P19174
O14757 Q13972
Q13972 P06493
O14543 P42224
Q9NWZ3 O15111
P31749 Q15788
O43318 Q02750
P24864 P06400
P42771 P06400
P27348 P10398
P42771 P38936
Q13464 P35222
P34995 P84996
P46934 P07948
P46934 P43405
P05771 P29323
P08581 P98077
P35968 Q13480
P12931 P22607
P22607 Q13480
P22607 P98077
P08887 Q13480
P28482 Q9UQE7
P04637 Q14790
P04637 P46527
P25101 O60934
O60841 P62913
P42338 Q8TCU6
P25098 P13945
P01730 Q08881
P40763 P01106
Q13105 Q9UN36
P16520 Q8WYR1
P04275 P53708
Q9Y261 P55851
Q15464 P42336
Q8IW41 P20749
P01584 P01574
P29275 P05231
Q05513 Q12968
P13861 Q9UBY5
Q07869 P22680
P63096 P15056
P27540 P02787
P01160 P23582
P23582 P01160
P49674 Q8TDY4
P28340 P27694
Q05940 P60880
P37173 Q9Y534
P07948 P29320
P05771 P61586
P06239 P98172
P98172 P06239
Q8TAA3 Q13042
Q13017 Q16512
Q9UQL6 P62805
O96014 P84996
P24522 O95067
P02751 P17612
P17612 P02751
P14778 Q04206
P20963 P22681
P37840 Q14738
Q13177 Q16539
P01138 P20936
Q02447 Q16790
Q16576 P84243
P05412 P01579
P42684 P50747
P01138 P08134
P13725 P02778
P31785 P14921
P07948 O00459
Q8IWV7 Q9UM13
P01579 P06858
P06858 P01579
Q9NPG1 Q13469
P49790 P61326
Q12837 P24385
P05305 P02686
Q99460 Q93034
Q16663 P32302
O15504 O14980
P23025 P18074
Q9BX66 P17081
P07996 P19320
P40259 P23443
P25490 Q8TB36
Q05195 O14746
P60900 Q8NHZ8
Q9ULV8 P35968
Q9Y261 P50416
Q02750 P47712
Q9HCE7 P07333
P21731 O14775
O14641 Q9UM47
P22612 P62834
P14735 P51668
P22466 P07101
P45983 Q13075
P20963 Q04759
P22455 Q9Y572
P35916 Q92569
Q99466 Q9UBG7
P38405 O43306
P01138 P55212
Q13153 Q6GQQ9
Q9BTP7 Q9NPI8
P53779 Q9Y4H2
P08754 P04234
P16284 P49023
P19387 P84022
P56537 P50914
P29965 P01730
Q13153 P34947
P09471 P01911
O60674 O00329
P04626 P42338
P06858 P01023
P16591 Q06124
P25098 P11229
P04629 Q99490
P29460 P10147
P27540 P17858
O14733 P25445
P25445 O14733
P10071 Q7Z5Y6
P01563 P61289
P05112 O14788
P19438 P17405
P49747 P17301
P22681 Q13683
P21453 P27361
P04004 P35916
P14784 P29597
P10914 P07900
P39687 P42574
P31785 Q9UKT9
Q9Y4G2 Q9UPY3
P01106 P49716
O60729 Q9UJX3
P05412 P11802
P01303 P05112
P78556 P46094
P49790 Q14397
P10914 P05305
Q15011 Q9H7Z7
P02751 O75578
O75676 P22694
O00231 Q9Y297
Q92905 P00338
Q14674 Q8NDV3
P46527 Q15185
Q9HBH0 P15907
P01282 P13726
Q9UBD3 P25025
P63098 Q13042
P01106 P49711
P49711 P01106
P25101 P63000
P01138 P46108
P25788 Q13042
P35626 P25025
P23443 Q969G3
O14986 P06396
Q07325 P51686
P47813 P62241
Q13145 P37173
O15520 P28482
P28482 O15520
Q99567 P14678
Q969G9 P05412
P23560 P46109
P19838 P49767
Q15418 P48443
Q9ULV8 P04629
Q9UM11 O14965
P04406 Q92793
P43694 P07099
P35626 P51684
O60260 P52732
Q9P2R7 P09874
P11137 P15056
P78536 P25942
P15260 Q9UQM7
P61244 P05198
P61586 Q92529
P51955 P14317
Q9Y5K5 Q9UM13
O14827 P62070
Q9Y478 O00763
P49760 Q8N9L1
P60568 P46108
Q9NQB0 P01106
P12643 P10600
Q15418 Q9Y6K9
P29459 O60674
Q13094 Q13233
Q02930 Q09472
Q14186 P42773
Q13882 Q14934
O75582 P51813
P01579 P04818
P43405 P17980
P02778 P25025
Q9Y4X3 P61073
P00533 Q8WYR1
P40933 Q5K130
P55160 P08476
P42701 P25963
O15524 P16871
P55773 P25024
Q01362 O43561
P48443 O15254
P35869 Q9UNQ0
P31751 Q8N122
Q13485 P30304
P48357 O43741
Q13191 P21802
Q07654 P10912
Q8WV28 P98077
Q8WU20 P01112
Q00653 P35228
P49792 P14678
P05305 P23582
P23582 P05305
Q13158 O14920
Q13950 P17931
P45984 Q9Y4H2
Q59H18 Q4G0X9
P53420 P26010
Q14155 Q09472
P17252 A4D0S4
P31785 Q07889
P20936 P40763
Q9BT17 P04049
Q9UEE5 P62826
P60568 Q02505
P07948 P01100
P06756 P46108
Q13200 P30260
Q9Y265 P19338
Q9UMX0 P61024
O14640 P60953
P60953 O14640
Q92793 P24522
P04792 Q9UJX2
P0DJI8 P10145
O15230 P18564
P08151 Q13635
P42685 Q9Y265
P04156 P42574
P17275 Q13951
Q15022 P84243
P31749 Q9BV57
P01562 Q14739
Q14739 P01562
Q9HCP0 Q9BYN0
P35354 Q14498
O14763 Q13233
Q04206 Q14517
P63096 P01730
Q8WXH5 Q8IU57
P01308 P41743
P09237 P08253
P45973 Q13485
P10398 Q13330
P04150 Q9HD89
P48061 P51686
Q14738 P35222
P19878 Q9NRD8
Q9UBC2 P42566
P42702 P52333
P21359 P21675
Q14289 Q9NZI2
P42224 P02778
Q02447 P18084
Q9ULV8 Q15303
P19838 P21580
P32780 P62487
Q07869 P11310
P14635 P30291
P29320 P14317
P35916 Q15735
P11274 Q13191
P28072 Q9Y297
P27930 P42574
P08631 Q9GZP0
Q9GZP0 P08631
P22105 P17301
P42574 P24043
P30086 P25963
P04626 Q53EL6
Q8NFH5 Q9P2I0
Q0VG06 O15287
P00751 P25098
Q9H4P4 Q9NR09
O15264 Q02078
P22694 P61224
Q86Z02 O15151
P01241 Q9NSE2
Q9NSE2 P01241
P46940 Q15019
P42226 P16109
P29372 P04155
Q9UL17 Q14765
P63151 P41743
P01730 P33681
P33681 P01730
Q13464 Q9UKX2
P38936 Q04118
P63165 P68036
P63000 P07332
P04150 P03956
P06239 P98077
P16885 Q9NZ20
A4D0S4 Q9UKX5
P25098 P25116
P04350 Q9NQ66
P41159 O43741
O75159 P26951
Q16566 P0DP23
Q13568 P10147
Q92621 Q14974
Q15011 P14780
Q13045 P98161
Q8IZP0 P59998
P15056 P31947
Q9NQU5 Q15052
P01100 P09210
Q9UQC2 P51692
P06400 P50539
P63211 P42338
P25445 P52564
P12931 O00329
O60667 Q9UNN5
P0DMV8 P01375
P60763 Q9P286
O00175 P51685
Q13105 P13501
Q16363 P26012
Q07869 P07108
Q9BSE4 Q13201
Q9ULV8 P06241
Q01081 P62304
P05112 P15144
Q01130 P63162
Q92542 Q96GC6
P06239 Q86VZ5
P40225 P21462
O76075 P09429
P01137 P22680
P08887 Q9UQC2
Q15746 Q13797
P12643 Q02078
Q9UKV5 P00441
Q9BW27 Q9Y5S9
P06239 Q96Q05
Q9Y6M4 O15534
Q8IVT5 P27348
P27986 P30281
P01236 P19838
P01258 P22303
Q9H1A4 Q9NYG5
Q9NYG5 Q9H1A4
Q9UEE5 Q9Y4W2
P04150 Q9UL17
P08754 P01111
Q9UER7 P52564
P51692 P14635
P28062 Q8NHZ8
Q96RU7 Q13562
Q92759 P52434
P21554 Q13698
Q15831 Q9Y478
Q09028 P08151
Q15768 P10301
P39748 P62937
P26368 P08621
P07947 P06396
P01584 P16581
P78556 P25024
P10301 Q92569
O00329 P42681
Q92752 P08514
P01308 Q07889
O15524 P01375
P27361 Q9UK32
Q93100 P06737
P42771 Q15170
P28066 Q9H1A4
Q9ULV8 Q99650
P01583 O00329
P01106 P24864
Q86UE4 P19838
O60733 Q9Y263
Q9BRP4 P61024
P01160 P46098
Q8N2W9 O15524
P48551 O14746
Q14626 P52333
Q9UN36 Q13740
Q13153 P49643
Q9Y230 P19338
Q13153 Q5MNZ6
P48552 P07148
P01375 Q9UNQ0
Q9NYB9 P61158
P35222 Q92886
P01100 P19224
P63104 P27694
Q13330 Q9H6U6
P42226 P30279
Q99986 O94900
Q8N5S9 Q13554
O43781 P50461
P04085 O00300
Q14739 P06734
Q86X55 P07288
P28702 Q08426
P25490 Q99741
P28072 Q9NYG5
P48061 P06239
Q16828 P53778
Q13547 Q3KNW1
P05305 Q13123
Q8IV63 Q7RTU3
O60921 Q13535
Q13535 O60921
P62993 P42345
O14818 P24941
P12319 Q13469
O75581 Q92793
Q99523 P55212
O00712 Q9Y250
P15692 Q9NYA1
Q9NYA1 P15692
Q9BTP7 Q9BXW9
Q9UNM6 P51668
Q9HCT0 P19174
Q15759 P08047
Q00987 P21802
P32780 P52434
O75365 P63000
Q04759 P56945
Q8NEV9 P52630
P19419 P24385
Q03164 P52657
P05112 P29353
P24821 P18084
O60563 P62875
A8K7I4 Q02505
P55317 P04114
P01579 P05181
P01137 P60484
Q14653 P25942
P01570 P01579
Q5MJ70 P06493
Q01094 P15170
Q8IZH2 Q9Y333
O60285 P30154
Q06330 Q13309
P42336 P30281
P17980 Q9UJX4
P01286 P61278
P61278 P01286
P09603 P15692
P15692 P09603
Q13480 P01112
P68400 Q8TDY4
Q99933 P47929
P12931 P09038
Q9P2W3 Q8TCU6
O15504 P52294
P19793 Q99424
P01137 P43694
P43694 P01137
P01588 P08476
O60716 P14210
Q9HC98 Q8IWA4
P38936 Q14186
P62873 O00459
Q99836 P01375
P16234 P01116
P30279 O00716
Q15831 Q9UGI9
P20783 P02686
P24043 P63000
P17947 P61626
Q13191 P07333
Q13523 Q9Y2G1
P13726 P07355
P12109 Q9UKX5
P01589 P43489
P31749 Q96EP1
P49407 P42336
P63000 P08253
P32298 P63211
P16885 P05129
P01569 Q9UL46
Q99558 Q01201
P01579 P48736
Q8TD86 Q96LZ3
O00422 Q15796
P22455 P42336
Q07889 P36507
Q8TAQ2 P52655
Q13705 P00533
O15350 Q8WTP8
P11532 P60953
P25940 P18084
P48556 Q9Y297
P51532 Q01094
P53350 O00762
O15379 Q16777
P05997 P18564
O60674 P06239
Q16576 Q15796
O15264 P42224
Q09472 Q02817
Q02156 P29350
P07766 Q08881
P37231 Q86SK9
Q9BQA1 P10275
P30876 P22570
Q92630 Q9H4X1
P47813 P20042
P20963 P31323
P06850 P22466
Q9H3D4 Q14469
O60583 P61218
Q15735 Q13309
P07384 Q05655
Q05655 P07384
Q06323 Q9UJX4
P78406 Q10570
Q9Y5X1 O00401
P14735 Q9UJX3
Q8NFH3 Q8TEQ6
Q9UJX6 P51965
Q9Y6K9 O00221
Q6UB99 P04637
P00533 P07148
P04141 P17948
P52948 Q10570
Q16576 P10071
P01579 P04233
P05112 Q99665
P62140 Q9NZT1
P19525 Q9Y4K3
P32942 P04141
O14625 P51686
P35354 O15123
P61952 Q9NQ66
Q9UM47 Q9UBG7
P09958 Q8NBP7
P56704 Q9BTU6
P40933 P11279
O95382 O14920
Q13255 P30679
P27540 P05121
P37198 Q00987
P53420 P26006
Q07817 P10606
P01185 P06850
P06850 P01185
P56537 P46781
P20396 P30990
Q01094 O14746
P01375 Q9Y235
P05113 P60568
P60568 P05113
P05112 P05181
P40967 P05362
P23443 P14780
A5LHX3 Q12834
P01375 Q9NPF7
Q9NPF7 P01375
P09601 P10745
P51692 Q8WXH5
P17693 Q14954
Q9UQC2 Q92569
P22362 P32248
P21554 O60359
Q99572 P16220
Q5VT25 Q14896
P08100 P56715
Q12908 P51161
Q08209 Q96J02
P05230 P05412
Q07889 Q9BT17
Q08345 P56693
P22362 P25024
P04792 P48023
Q08116 P09693
P20908 P26006
P47813 P62841
O60603 P05231
P05231 O60603
O00232 P37840
P37840 O00232
P55075 P27986
P27361 P0C869
P02741 P11215
P28070 Q9UJX3
O15524 P06239
P35626 O00574
Q92997 Q9BTU6
Q96BI3 P46531
Q8NBB4 P28698
O15230 P08514
P01133 Q16787
O14543 Q6UXL0
Q02156 Q9Y6J0
Q15080 Q9Y5S8
P62330 Q00610
Q13418 P01100
Q14289 Q96P48
Q05655 P49006
P59768 O00459
O95399 P00533
P16220 P24385
P06239 P11473
P32780 P27694
P06239 Q9H1D0
P28069 P00797
Q07325 P51681
O14974 P08590
Q99717 P15336
Q9NRG9 Q14397
Q02556 Q12923
P13942 P08648
P19838 O43915
P04141 P48736
P01579 P05112
P05112 P01579
P26368 P08579
P01375 Q8WUM4
Q09472 Q01094
O15264 P28324
O95251 Q15796
P05231 Q16552
Q16552 P05231
P17252 P26038
Q13191 Q15303
P10071 Q93097
P16220 Q9Y4H2
P29597 P05231
Q9Y244 Q12834
P01375 P46695
P46695 P01375
O14744 Q16637
P31323 Q9UBY5
P22301 P35354
Q9H0M0 P17948
P67809 P01137
P04439 P05412
P05412 P04439
P42226 P16050
P05019 P42336
P30876 P84022
P16070 P35228
O15144 P63261
P49760 O15151
Q06124 P21583
P02462 P53708
Q9UEE5 Q9UHP9
P55212 Q04637
P17252 P24043
O60239 P40259
P01375 Q13233
P10070 Q9Y6F9
Q02763 P45983
Q15436 Q9Y6B6
Q9Y6B6 Q15436
P62993 P30281
P31785 Q07011
P36954 Q9Y5B0
P50402 P27361
Q14289 Q8TDY4
O75159 Q99650
P62136 P46020
Q15768 P01116
P01375 P01236
Q92731 P01024
Q14997 Q13042
P11912 P19174
P0DP24 P11217
Q13393 O43688
P22694 P49841
P49841 P22694
P06239 P17405
P42229 P24864
P10275 P59768
P37840 Q05086
Q05086 P37840
P56282 P35244
P31323 P62873
P06870 P00750
P05112 P05412
P05412 P05112
Q92574 P51449
Q00987 Q8N264
O94864 O14746
Q8TEM1 P62304
Q92913 P18848
Q9Y5M8 P37108
P0DP23 P29966
Q9UDY8 O14920
P55010 O75822
P25101 P40145
P17813 Q99717
Q00535 Q99750
Q96J02 P01137
P19793 P06858
P10914 P40306
Q92990 P23443
P09769 Q9GZP0
Q9GZP0 P09769
Q9GZY6 P47712
O15498 Q5EG05
P49023 P61586
P61586 P49023
P31749 P60866
P01137 P23443
P23443 P01137
P01375 Q9Y2E8
P14210 P27986
Q16401 Q9Y297
P46094 P52333
P47901 P30679
P01579 P14210
Q07869 O60500
O00231 Q9UM11
P42575 Q99558
P15313 Q9H461
Q9UM13 P14635
Q9UL46 P61024
P01241 P00797
Q99967 Q15067
Q9UJX2 P51965
P52333 Q8WYR1
P12270 Q9UKF6
Q14031 P18084
Q9Y4D7 O14986
Q13153 O75962
P23443 P62273
P29965 Q969D9
Q969D9 P29965
P27361 Q9NZK7
Q9Y2I7 Q9Y6U3
Q9GZP0 P40763
P05771 O14807
P15336 Q16527
P28072 P62877
P20963 P01589
Q9H4P4 P22455
P56199 P63000
P63000 P56199
Q9BT17 Q15111
P41567 P62280
P29460 Q04206
Q04206 P29460
P39905 P42336
P15559 P19838
O75116 P08590
P35236 O15264
P48061 P46094
P27361 P50750
P08581 P68036
P21359 P52655
P02458 P05106
Q08999 P50539
P21462 P27361
O15530 Q9Y3T9
P05771 P16581
P15692 Q92529
P14902 Q9NZQ7
P54753 Q13464
Q14155 P25963
Q92786 P48431
Q8WXH5 Q13651
Q13233 Q15759
Q02156 Q13177
P19086 P09693
O76039 Q99750
Q9NUQ3 P14780
P01308 P36873
O00231 P63208
P42768 P21554
Q8N9N5 P24385
Q96GM5 O00141
P14923 Q03181
Q8TEM1 P61326
P28074 P37840
P37840 P28074
P63096 P29353
O00626 P32246
P01588 P29350
P29350 P01588
Q9H2X0 P52952
P06702 P01579
O75159 P32927
Q9UQK1 P13807
P01270 Q03060
P16298 Q9UJX6
P06307 P11926
Q14289 P0CG47
P14735 Q13042
Q9UNH5 Q9UJX3
P38570 P46109
Q9H3D4 Q9BXH1
P10145 Q9HBW0
P62877 Q15796
O95715 P51685
Q9Y496 P10070
P25116 O15123
P30086 Q53HL2
P10720 P46092
P0DP25 P63098
P01579 P25942
P25942 P01579
P48443 Q86SK9
Q9UBI6 P42338
P14210 P15692
P40259 P60484
P13385 P28482
Q9HB96 Q0VG06
P15692 P01127
O15350 O43521
P21583 P42574
P14210 P19174
P19174 P14210
Q9NQB0 P36402
Q9P0N8 Q12959
P61244 P04406
P35916 Q8WYR1
Q16821 P0DP25
Q15848 P10145
P08047 P02708
P05305 P27361
Q03135 P10646
Q99460 Q9UM11
P61073 P60953
P08631 P09619
P09619 P08631
P35442 Q13683
Q96EE3 P62318
Q9H4A3 Q14738
Q86UE4 P43004
P03372 P38405
P22455 P10451
Q9BVC4 Q99613
P31268 P05412
P62140 P53350
P49790 P62316
P23443 P25398
P16885 Q9BZM1
P35968 P48736
P34741 P17612
P21583 P62993
P05019 P51805
Q9ULZ3 P50591
Q8IV61 O14807
P21815 P05556
O75694 Q8TEQ6
P04141 P32246
Q99967 P50416
P54646 P38919
P01375 Q8IVH8
P01106 O75928
P07942 P18564
Q13153 Q8TDY4
P01854 P15498
Q9Y6D6 P84077
P09341 O00574
P50151 P42336
Q92847 P01241
P01138 P98077
Q92844 Q99558
Q13485 P24928
P56282 P35250
P11487 P10451
P17706 P05231
P52630 O15524
P37840 Q16186
Q16186 P37840
P20810 P05556
P04439 P10747
P10747 P04439
Q9Y572 P00747
Q15418 Q01538
A1A4S6 P23396
P15036 P07333
P32780 P19388
Q99731 P32302
P54578 P61073
P36873 P24844
P20591 O43504
Q96BI3 O00548
Q86X55 Q96JB1
Q9UQC2 Q86VZ5
Q9ULV8 O60674
P67809 Q9UNN8
P36402 P05412
Q04759 Q9NSI5
Q9Y2A7 O15145
Q96GD4 Q14247
Q02078 P05412
P19793 P07108
Q13485 P36402
Q8NFH3 Q14493
P19174 Q02156
Q02156 P19174
Q92997 Q99466
P17301 P46108
Q9UJX5 P51965
O75159 P40189
P15153 P78356
P28062 P37840
P37840 P28062
P61244 P35226
Q04323 P61024
P01375 P23142
Q9H0M0 P22607
P01137 Q9BXN1
Q9BXN1 P01137
P04275 P07996
P01375 P42574
P63098 Q9UJX4
P06401 P42338
P29322 Q8WYR1
P78352 P62993
O15504 Q9BZI7
P10644 P27361
Q9NPH3 Q04206
P62877 P0CG47
P29459 P35228
P35228 P29459
Q8WXH5 P31785
Q99612 P08069
P11142 P45983
O15105 O15198
Q8NE63 Q9BSQ5
P11274 Q99704
P01137 P11166
P35557 Q13233
Q14188 P23141
P29965 P60568
O60566 Q9H1A4
P28715 P15927
P28074 P62877
O75925 P51692
P40424 P35226
Q99741 Q13315
P01282 P35354
P20701 Q9UKW4
P07358 P02748
P49720 Q9UJX4
P60953 P53778
P01579 Q16082
Q14116 P21926
P41240 P42336
P13232 P15941
P48736 P27361
Q08828 P51817
P51813 P50747
Q92793 Q9HD15
P40763 Q9P1W9
O14986 P42768
P10398 P29323
Q13469 Q15262
Q9Y6W8 P48736
Q13263 Q14186
P36888 O00329
Q08345 Q9NUK0
O94973 P01133
Q04206 P48163
P07766 Q92529
P15336 P61812
Q9Y6Y9 O14920
P41221 P59768
P01589 P01116
Q9NQU5 O15164
P43220 P07101
Q9BSQ5 Q16539
P01584 Q9NPF7
Q9NPF7 P01584
P37173 P30154
P06239 P21709
Q8IYD8 Q00597
Q02962 P60022
P28482 Q04917
P08572 P56199
P17676 P24158
Q92993 Q9HCL2
P25445 P45985
P10912 P52333
P33076 P21675
P12111 P08648
O95983 Q3KNW1
P14616 O00329
P01137 P12757
P12757 P01137
P22612 Q92793
Q05513 O15111
Q15283 P01111
P09958 P08294
Q7Z699 Q14498
P01903 P42081
P42081 P01903
Q13191 Q92569
Q16623 O60359
O00232 Q9UJX2
Q92851 P45985
Q13554 P30307
Q9HCU8 Q15054
P61244 Q9UIK5
Q9NYG5 Q9NZH5
Q9ULV8 P08069
Q99759 P05412
P49759 Q96LI6
P24864 O95865
O95147 Q15759
Q9Y3F4 Q15750
P01133 P01135
P42336 Q04206
Q16787 P60953
P14735 P30260
P08100 O00178
Q14203 Q07866
P27361 Q3MJ16
Q16552 O15263
Q03181 P25874
Q9UQC2 P42338
Q15759 P06730
P40424 P16949
Q12888 Q16254
P51843 P11511
P20936 P84077
P23443 P62241
Q13393 P22303
P04792 P37840
P37840 P04792
Q9UBD3 P32248
Q9Y261 P15428
P20248 P00519
Q13237 P26678
Q05397 P05231
P50151 Q15147
Q02763 Q8WXC6
P49767 P42336
P20783 Q9ULH0
P18545 P29973
O76080 P01375
Q04206 Q9Y4K3
Q9Y4K3 Q04206
P08700 P60568
P60568 P08700
Q99732 P48023
P10301 P48736
P17655 P26012
P56377 P42338
P24394 P29597
P02741 P35613
P42574 O14746
P25789 Q9UJX2
P08754 P61586
P61981 Q02750
Q92738 Q9UQM7
P41567 P46782
Q96J02 P08069
P22362 P61073
Q92529 P42336
P62873 Q92538
P22612 Q8TEY5
P40259 P19174
Q9ULV8 P42338
P19086 P01911
Q07889 P19419
P09429 Q9Y6K9
O75581 P20823
Q9NZ42 O60716
Q9BRP4 Q13042
O95125 Q9H6I2
P47992 P51679
P08754 P48736
P05412 P13236
P61812 Q9Y3F4
O14929 P54829
P54829 O14929
Q8WXE1 O75419
P10966 P27986
P07948 Q13191
Q13554 P10636
Q9HCS7 P28715
P15407 P13500
O60841 P62945
Q9UJX5 P51668
O15504 Q8TEQ6
Q92530 P51965
Q9UQP3 O75578
P42229 P50416
P01236 P10914
Q9H488 Q13322
P11488 P35913
Q68CJ9 Q09472
Q9UJX4 P51668
P04141 P00749
Q03113 Q9UIA0
P01375 P28845
P21815 P53708
P22612 Q05397
P61244 O15392
Q9HBW0 Q13480
Q5VWK5 P35228
P00533 P55268
P22681 P62834
O75116 Q9ULL8
Q15008 P24941
P49841 Q70SY1
P14210 P20809
O95477 P02656
O60566 Q9UJX6
P43088 P30679
P61328 P08069
Q9Y463 P84022
O00329 Q08881
P19086 P45983
P42575 P78344
Q9UKA1 O15379
P21359 P01116
P30153 O14757
P61289 Q9UM11
P10966 P29350
Q03181 Q8TCG5
P0DJI8 P05164
P68400 P43403
P61968 O75925
P16671 Q16539
Q14116 P14902
P48454 Q9UJX2
Q8NB91 Q9NPI8
P52823 P01375
Q9H2G2 P53350
P18075 Q99717
P45983 Q6WCQ1
P43405 P68363
P01137 Q01082
P16619 P32302
P01106 O60934
P59768 Q01970
P37173 Q8TAS1
P48061 P62873
P62873 P48061
P04003 P19838
Q92585 P23771
Q8IVH8 Q9Y2U5
P10809 Q9NZC2
P54710 P09210
P42224 O75159
Q13233 P48729
P63000 Q16610
P61011 P37108
P80098 P51686
P09693 Q06124
Q15008 P63208
P22612 O43889
O15444 P51684
Q9UJX4 O14965
O00238 Q9Y572
P23458 P61586
P61586 P23458
Q08345 Q8WXB4
Q05655 Q32MZ4
O94864 P10809
O43683 P50461
Q9Y478 Q15717
P12319 P98077
P53420 Q13683
Q9BSE4 P19320
P0DP25 Q96LZ3
Q9ULV8 Q01344
P01137 Q16539
Q16539 P01137
P22612 P61586
P21802 Q8NF99
O15520 P05412
P01137 Q9NYJ8
Q9UPY6 Q92747
P55774 P32302
P01258 P05231
P55060 Q7LG56
Q8TEM1 Q10570
P20042 P46781
Q9BW27 Q14397
Q99075 P10145
Q16288 P01112
O15350 Q96PU5
Q8N2W9 P07288
P07996 P08648
O43294 P07288
P13498 Q16539
P55010 P62979
Q9H4P4 P04629
Q6P3W7 Q9Y5B6
Q05513 Q92625
P27361 P62993
P62993 P27361
Q99460 P51668
P19438 P37231
P01375 O14684
Q9Y6N6 P13612
O75676 Q14863
P80075 P51686
Q9Y478 Q9NP71
Q08334 O60674
P51684 P04899
P63165 P06401
Q07869 Q9BY76
P51512 P08253
P01106 P49189
Q9NP95 P05412
P15692 P53667
P53667 P15692
P28340 P35250
O14497 P01574
P28070 Q9H1A4
P05362 Q14739
P42574 P06730
Q9GZZ9 P61956
Q9Y6Q9 P17861
Q8NHZ8 Q9BS18
Q9BS18 Q8NHZ8
Q6ZVN8 Q99717
Q92851 O43432
Q92738 P39905
O00141 P11166
P50219 P05231
P41159 Q9UGJ0
P10071 Q9Y6C5
Q13889 P52434
O43745 Q13469
Q04206 O15392
P49023 P61224
P61224 P49023
P16885 P39877
P27540 Q6RSH7
Q96SB4 Q9UH92
P20042 P61247
P19447 P54727
P04150 P28562
Q92914 P05412
P01137 Q13485
Q13485 P01137
P28749 P00374
P28072 P24864
P09693 Q92918
P35443 P13612
Q12797 Q92905
P05412 P48023
Q92759 P35244
P28074 Q8NHZ8
Q96BA8 Q92793
O14744 O96020
P49716 P08246
P05231 Q9Y6X2
P35222 Q9NQS7
Q9Y6N6 P31749
P61244 Q8N183
Q8NE63 Q9H814
P04141 P06126
P49674 P10071
Q9GZV9 P51692
P20936 Q07889
P50591 O00459
O15530 P41279
Q96RR4 Q9UGI9
P55773 P49682
Q9NRH2 P50461
P01106 P10909
Q59H18 Q99750
P35916 P98077
P02461 P18084
P08684 O75469
Q13469 P05112
P42081 Q06124
Q04206 Q02817
P02452 P27986
Q5EG05 P05412
P05198 Q13144
Q13144 P05198
P42574 P55268
P31268 P01100
P51956 Q14934
P28074 Q9UM13
Q12857 O14802
Q8IZP0 O15511
Q9Y6N6 P05106
Q9Y244 P61024
Q9UQC2 P01112
P11229 P84996
P15018 P13500
P25787 O00762
O75530 P84243
P12319 Q07889
P31749 P50461
Q9Y4K4 P04040
P05112 O00300
P14921 P15144
Q13889 P13984
P18074 P07992
O95997 P15692
P23560 P28329
P49674 Q9NUK0
P15260 P34932
P01579 P48382
P28066 Q9NYG5
P04141 P14780
O60885 P19838
O75626 Q02548
Q96AD5 P41159
P78368 P63104
P13385 P08631
P20042 P62269
P51570 P04049
Q9NS75 P30679
Q14498 P01344
P36873 Q96A32
P60896 Q9Y297
Q15008 Q9UJX3
Q99962 Q10567
O00231 P51668
P01137 P60953
P05412 P49765
Q14161 P53621
Q13330 P47929
Q8IWV7 Q12834
P01375 P18510
P05997 Q13797
P07948 O00329
P17706 P01308
P55317 P01275
P62877 P49918
Q15008 P61024
P60568 Q16739
P08047 P35625
P60568 P42226
O15130 P01185
P01579 P35354
Q8NHW4 P51685
P27361 P45452
P45452 P27361
Q92630 P14921
O43293 Q71DI3
P01375 O95832
P01588 P19174
P62873 O43739
O95644 P68133
P37231 P03956
P63096 P01111
P01375 P05121
P05121 P01375
P01584 P60568
P60568 P01584
P13232 Q9BUA6
O43541 P43694
P78509 O75578
A5LHX3 Q9Y297
Q14289 Q02078
Q9BW27 Q8WXD5
P49790 P62308
O15230 Q14247
P05019 Q16665
Q13469 P01375
P01344 P60484
P60484 P01344
P15260 P0DP23
P03971 Q13873
O15350 Q00613
P78362 Q8TDY4
P78314 Q9BZW8
Q9BZW8 P78314
Q9UPG8 P11686
P36888 Q8WYR1
Q92630 Q12899
P19447 P24928
O15350 P15976
Q9NYJ8 P45985
Q5SRE5 P62318
Q07869 Q02928
P05412 P08493
Q9UBY5 Q9NQ66
Q9H4P4 P08581
P24394 P42336
P49792 P62306
P42345 Q16665
P25789 Q9UM13
Q92759 P20226
Q12834 P14635
P19876 P49682
P22301 P55008
P06213 P52564
P28702 P16671
Q9ULH1 Q5EG05
Q9Y4K4 Q9H204
P22455 Q07890
Q92985 P01567
O15444 P25024
Q13115 P53779
P01137 P27361
Q16623 O95180
P01127 P07947
P07947 P01127
P12109 P18084
P61009 P04844
P29966 Q96LZ3
Q9BRP4 Q9H1A4
P04839 P53778
P51532 P21675
Q5VT25 Q9UKX3
Q13635 P12272
P53350 Q9UH92
P42229 P35228
P62875 Q9Y5B0
P04629 Q9Y6K9
P09958 Q9UM47
Q15349 Q14738
Q6FHJ7 P41221
Q15797 P15336
P50613 P78396
Q05655 P50461
P19438 P25963
P84077 P09497
Q9HAU4 P17948
Q8NB91 O15287
Q9NRF2 P01112
P18074 P36954
P41235 P55789
Q08209 Q14643
P42574 Q13753
P10767 P05412
Q8IV63 Q8N9L1
P78536 P04626
P08754 P06241
P22059 Q5SGD2
P01241 P27986
Q16539 P49715
P29320 Q9BYN0
P09769 P20749
P13497 Q6NT76
P30154 Q05513
O43320 P28482
P28482 O43320
P07948 P47712
Q12834 O00762
O14763 Q92851
Q04759 P05362
Q8WTQ7 P25024
P48729 Q04917
P51677 P63096
P28482 Q01538
P48454 Q9UJX5
P30990 P27361
Q13753 P31749
Q13464 P35749
Q96HF1 O75084
P20963 Q92918
P10747 P14222
P09471 O14641
P10720 P51681
P19438 Q99683
P01133 P67775
P45983 P10914
P49792 Q8IYB3
Q96EE3 Q86V81
P31749 P63096
P63096 P31749
P20618 Q9UJX3
Q08209 P48729
P41743 Q9Y534
Q15311 P60763
P61586 O14939
P04141 P23458
P01579 P35228
P98164 P16104
P46934 P04629
Q8WV28 P29353
P27348 Q02750
P04150 P01236
P37173 Q9BY44
P42336 P50991
Q53HL2 Q9H0H5
P04792 P51965
P09471 P45983
P05129 P28702
Q96R06 P04637
Q15257 O14733
Q9HC98 Q92993
P51813 O43150
Q53GL0 P17535
P51965 P51668
P0DP23 Q96J02
P49720 Q9UJX6
P52630 O14512
Q12968 O95644
P20963 P01100
P16298 Q14934
P25098 O00574
Q8NFH3 Q16637
P42226 O75159
P14784 P22681
P22681 P14784
Q15326 P19838
P08138 Q92529
Q05655 P50552
O00300 P20809
P01258 P35318
P35318 P01258
P04141 P10145
P01100 P05231
P35222 P42771
Q9UL46 Q8NHZ8
P0DMV8 P0CG47
Q9UBY5 O75962
P04085 P27361
Q15349 Q12972
P24821 P12931
P01160 Q02153
P61812 P98077
P18075 P52952
P56945 P45985
P27986 P62330
P14778 Q9BQ95
Q9BXK5 P10606
P14735 Q13616
O60733 P01584
P01584 O60733
O14788 P43235
P19525 P01579
P61244 Q92597
P01106 P04406
P31946 P63104
P63104 P31946
P28065 Q13616
Q15759 P49715
P22694 P49023
Q15596 P06858
O00408 P49913
Q9UEE5 Q9Y5J1
P21583 P01588
P29474 Q12841
Q12841 P29474
P22681 P48357
P25116 P19838
P02741 P10646
Q15418 P18848
Q05397 O15151
Q14449 P41743
O60566 Q9UJX4
Q9H1A4 P14635
P23560 Q06124
Q8IUQ4 P05412
P59665 Q16610
Q8IV63 Q99581
Q06413 P20783
Q9BRP4 Q15369
P35968 P84077
P31260 P08833
Q07869 Q92523
Q15008 Q9UJX2
O00231 P30260
P56524 Q16777
P01375 Q13477
P35658 Q8TEQ6
Q9BRP4 Q12834
Q9P2D0 P07948
P16871 P10415
Q14790 O75351
P04637 P09619
P19793 P02647
P22455 P50461
Q8NEB5 O15263
P20248 Q00987
Q00987 P20248
P43405 Q00987
P49760 Q04917
P04271 Q14790
P12643 P60484
P05412 P29460
Q8TEM1 P62314
Q4G163 Q12834
Q05655 P57087
Q96SB4 O75716
P10809 P22301
P10997 P05067
P62195 Q12834
O95793 O15156
Q99616 P61073
P62873 Q08828
Q9Y696 P01137
P25774 P04233
P14151 P09603
P48454 Q14934
Q9H6Z4 Q9Y2T1
Q14289 P31949
P15692 P28482
P16671 P31939
Q00534 Q7L5N1
O15524 Q99665
O43242 P51668
Q96HA1 Q9Y5S9
Q9UNM6 Q13616
P01562 P14778
O43559 P01116
P62873 Q13510
P18074 Q92889
Q05940 P63027
P16885 Q96LZ3
P19838 Q13114
Q13114 P19838
P04150 P60568
P20042 P62857
P01584 O15156
Q04917 P62993
P13500 P51685
P62879 Q8TCU6
P61769 P01589
P49768 P48736
P08865 P04156
P01562 P20591
P20591 P01562
O14788 P01100
P40306 Q15370
P09038 P42336
Q99436 O00762
P35442 Q14766
Q14790 O14733
P01241 P42336
Q14738 P84243
O95983 O95863
Q5SRE5 O60315
P01562 Q06323
Q9UMX0 Q9UJX5
O14733 Q9BYN0
P25098 O60760
O60841 P61254
O95977 P28482
P37840 Q13200
Q13200 P37840
Q00653 Q9BUZ4
Q9NPF7 P26006
P27361 Q05195
Q14623 P61812
Q96IZ0 Q9P2R7
P27540 P29274
Q9BW27 P52298
O43745 Q9UJX4
P40306 Q9NYG5
P04150 P08833
P42226 P05106
P01579 Q16584
P10147 P48736
P05412 P68133
P49760 Q9UMY1
Q9NPH3 Q9Y616
Q9Y616 Q9NPH3
Q02447 O14746
P02751 P04141
P49459 P48169
P22003 P52952
O95256 P41597
P24043 Q14247
P18510 Q9Y616
P05412 P16435
P84022 Q99697
P20042 P0CG47
Q96DN2 P35222
O14795 P60880
Q13153 P30153
Q96S53 Q6GQQ9
O14625 P32246
Q14258 P11802
P46695 P14136
P07384 P05107
P46934 P10721
P51692 P24864
O95551 P19838
P42226 Q9GZX7
O15296 Q07889
Q9NS23 P46527
P09919 P01860
Q9Y371 P00533
P36873 Q93100
O43353 Q9UNN5
Q07912 Q99750
P28482 Q6GQQ9
P25054 P12004
P22681 Q13349
P17612 Q02363
Q96D96 P12259
Q9NNX6 P08235
P06213 Q05513
A4D0S4 Q14118
P56377 O14939
Q99653 Q9UM13
Q15109 P19838
P05305 Q8NFM4
P61244 Q9HCL2
Q13191 Q9HBE5
P17612 P05106
P15692 Q9Y478
Q9Y478 P15692
A6NMZ7 O75578
P51955 Q13330
Q5VZM2 Q9BVC4
Q92905 P03956
Q9GZX6 P42229
P29466 P60842
Q9UNN8 Q7KZI7
O14818 P51965
Q05397 P50750
Q5VZM2 Q96B36
O75159 P15260
P02776 P19086
Q14CZ8 P14136
Q13464 O14986
P08514 P17706
P05305 P00797
O14974 P12882
P53779 P49591
P32298 O00574
P15121 P08183
P61952 Q00722
Q13469 P16410
Q9BYM8 P01375
Q16566 P11831
Q9H3D4 P51587
P10145 P51684
Q9BRS2 O15151
Q8TEM1 P14678
O95936 P01579
Q8TAA3 Q13616
Q9UBY5 P27986
P01133 P01116
P28482 O00300
P22736 Q00987
Q07864 P35249
P61077 P01133
O43318 O75534
P09769 Q92608
Q9NW38 Q9NPI8
Q9GZX6 Q9NYY1
Q9BS18 P14635
O00626 P41597
P0DP25 Q14643
P49715 O60784
P42229 P51946
P62333 Q9UM13
P35568 P01137
P56537 P62987
Q99814 P49767
P05997 Q13683
P62873 P07948
Q15911 P02671
Q16363 P18084
P43405 Q9H204
P18754 Q99567
O00712 P52434
Q16665 P52789
Q9BUA6 P60709
Q07889 P17405
Q9H0M0 P35968
P27540 P49281
P24723 Q9BX67
P10145 P48736
P48443 P28330
Q9GZU7 P07288
O15392 P49450
P49450 O15392
P21583 P15498
Q9GZP0 O43639
P14210 P40763
P41221 P07947
O95136 P27361
O60610 P12931
P42345 Q9UBK2
Q9BWK5 Q14511
P61289 Q9UJX6
Q9HC73 P23458
P32519 Q02763
O95819 Q99759
Q96S53 Q9UBT6
P17612 P30307
P08311 P07204
P49662 P06730
P84022 P05113
O75159 P78552
Q5MJ68 P30307
O00144 P50148
O76039 O96006
P56377 P04899
P12643 P52952
P23469 P61968
Q6NW40 Q9NYJ8
Q13263 Q96EB6
Q8N122 Q9NYV6
Q15828 P07711
P18074 P19387
O75159 Q99665
Q04206 P24385
Q05195 P04637
O75694 O14980
P23229 P17706
O00459 Q8IZP0
Q13105 P49716
P61812 P02751
Q9UQC2 Q13322
P35869 P27361
P01375 P05187
P07333 P14921
P14921 P07333
P55010 P41091
Q96A00 Q9NQ66
Q99677 O75582
P09769 Q15291
Q9Y6F9 P62873
P01579 P19838
P19838 P01579
P25788 Q9UJX6
P78560 P45985
Q9NTG7 Q9NR19
P41240 Q08881
P23443 Q9H4D5
P08123 P18084
P61244 O75925
P42345 P60228
P10071 P56703
P09544 Q9H488
O43175 P20963
P42701 Q8NHW4
Q02156 Q9Y490
P60484 P35318
Q9UQL6 Q16777
P01303 P20396
P13500 P25024
P01116 P31947
P05412 O43915
Q15389 P05362
P50750 P62487
P40763 P49765
P32780 P10276
O14929 Q15256
Q15256 O14929
P01375 Q9UEW8
Q8NFH3 Q9UHI6
Q8IWV7 Q9H1A4
P12111 P26012
Q14738 P49841
P25098 P49238
Q16401 Q13042
P78406 Q9UHI6
Q05209 O15162
P01106 P27708
Q14643 Q96D31
P27361 P25963
P25786 Q9UJX2
P22694 Q15049
Q14653 P42081
P37840 P43686
P43686 P37840
P26441 P01258
Q9BXM7 P37840
P55196 P28827
Q8TAA3 P62877
O43508 P45983
P01350 O00585
P49790 Q15287
P60709 P01574
Q96GM5 P01574
P62829 P04637
Q12946 P43699
O00253 Q01726
P35225 O15524
Q13882 Q9NUK0
Q9UNI1 P60568
Q9HCE7 P50613
Q15386 Q9UJX2
Q01362 Q9GZY6
P22362 P46094
P12644 P14780
P42345 P10415
P16220 P20783
Q99500 P27361
O14786 P27361
Q9BYV9 P09601
P07550 P62330
Q14118 O95267
O43921 P61586
P05412 P08253
P01588 P81172
P62140 Q8TD86
P03973 P19838
P11274 P23443
Q92574 P42345
P25940 P08514
Q9Y243 O95363
P48061 P29323
P04628 P15884
Q14623 P12272
P45983 Q14240
P18428 P05089
Q5SRE5 Q14493
P04070 P28482
Q09472 O75593
Q8N5S9 Q8WUI4
O43175 P13501
Q12962 P10809
Q9UM47 Q86UW9
Q07325 P61073
Q9UNA1 O00212
O00459 P31751
P01584 P15144
P35998 P63208
P01137 P00749
P49407 P84996
Q92738 Q04721
Q9UBE0 P0CG47
P15407 Q03405
P53350 P51955
Q9NR80 P60763
P04049 Q9NZS9
P01375 P13500
P13500 P01375
P06239 P05771
Q92621 Q9UHI6
Q7Z569 P27361
P01375 O60733
O60603 P48061
O00175 P51679
Q12933 P29323
P01236 Q05469
P01375 P23560
Q9GZP0 Q92529
Q05682 P12882
P28702 Q15067
Q8TEM1 Q9Y5S9
Q9UI95 Q9UJX2
Q15628 P10599
P06241 P50747
P05412 P07148
O14610 Q9NQ66
P62070 O00459
P60484 Q07889
Q9UMX0 Q9H1A4
Q16401 Q9UJX3
P22362 P41597
Q9H4P4 O60260
P04070 P01375
Q92890 P09601
Q14642 Q15118
Q99466 Q86Y01
P11047 Q14247
Q13153 P20749
P34741 P20936
P01100 P15408
Q13889 P36954
Q96RR4 P49411
Q16665 Q13794
Q9Y6X2 P52630
P35568 P10415
P42685 Q9P0W2
Q9UMX0 Q8NHZ8
Q07869 Q9UNU6
P22455 P27361
P27361 P22455
O14744 P24864
O00141 O15305
Q92915 P27986
P34947 P46094
P51665 Q93034
P09619 P63000
P63000 P09619
A5LHX3 Q9UM11
P19447 P19387
P09603 P56945
Q01362 Q13094
O00468 P63000
Q9NQC7 Q14653
P20908 P18827
O14788 P13500
P01236 P01282
P01282 P01236
P42081 Q9UQC2
P50591 P01574
Q12968 P10145
Q05655 Q06124
Q99436 Q9NYG5
Q9HD89 P60484
O95782 P01133
P49746 P26006
P04275 P56199
O00716 P00749
P14210 P62328
P12644 Q9HBU1
O14775 Q13956
P09958 P50281
P46531 P50553
P55268 P08514
P17252 Q13330
P04234 O15117
P48061 P19086
P48061 P63096
P62942 O95405
P25098 O60828
P61244 Q02363
P22612 Q09472
P23443 P62277
Q16829 P53779
P48061 P41597
Q9NS75 P29992
P56537 P62913
Q05086 P34903
P0DP23 Q13557
Q92915 P00533
P21359 P24522
P11362 P00749
Q9Y251 P13726
Q9HC98 O14818
O95376 P00747
P03372 O14746
P55036 Q13616
Q9UKV0 Q16778
P35225 P48061
P29320 Q14653
P17252 P48443
Q8IUC6 Q8N5C8
Q9H3D4 P36952
P13497 P10451
O60716 P15153
P04085 P42336
Q6ZWH5 Q15642
A4D0S4 P42336
O60674 P01100
Q13557 P10636
P19544 Q9UN36
Q92759 P21675
P21462 P21730
Q9NR31 Q15796
P23458 P14921
P23560 Q9NRF2
P13612 P12931
P24864 Q9BS18
P02751 P22694
P22694 P02751
Q9NQU5 Q8WXF1
O14974 P12829
O00716 P30281
P07998 P19525
P01106 P14780
P43686 P51668
P17252 P68036
O60733 P01730
P80188 P98161
P18858 Q9HCU8
P09619 P42338
Q13153 Q9NQT4
Q8IVF5 P60763
P22301 P15692
Q9NSA1 P19174
P02775 P51679
Q9UJU2 Q9Y2T1
O95631 Q00169
P98177 P24522
P43250 P51679
P00519 Q92529
Q14738 P27361
Q96BI3 P08138
Q9Y4X3 P51685
P17252 P42229
P50613 P24385
P42685 Q9BPZ7
P05015 P15260
Q05655 P38919
P07384 Q07812
P13726 Q03135
Q03135 P13726
P01579 P42574
P15407 P14780
Q01362 Q06187
P28702 Q6P1M0
Q9Y261 P06858
Q03001 P09544
P63211 O00555
Q00534 P34947
Q92529 P45983
P41567 P39019
P49792 P62316
Q13144 Q9NR50
Q9UKL6 Q9NPJ3
Q8IW41 P60900
Q16665 P02786
Q8NHZ8 Q9H1A4
Q9H1A4 Q8NHZ8
P06493 Q15796
Q8WW43 O60716
P22455 Q8N5S9
O95750 P42224
P14735 P62877
P31350 P19838
Q15399 O14920
O43555 Q92729
Q06413 Q8TDB8
P01308 P62993
P13747 Q14954
P56537 P62263
P28702 Q16822
Q05655 Q9Y6J0
Q9NYB9 P59998
P20908 P23229
P25940 Q13683
P25103 P29992
Q92835 P09603
P07996 P09038
P09038 P07996
P48556 Q9NYG5
P31785 P36507
Q15139 P05556
Q9UQP3 P08514
P11362 P13747
Q15208 Q9H204
Q9ULV8 P52333
P19544 P27361
Q9BUP3 Q14498
Q08116 P01911
P06401 Q8WYR1
P55196 P27986
P50150 O00329
Q13889 P27694
O14896 P01375
P01375 O14896
P07942 P61586
P78509 Q13797
O43318 Q8IUD2
Q99567 P61326
O60671 Q13315
Q13315 O60671
Q9NYG5 Q9UM11
Q9UM11 Q9NYG5
P10644 P16220
P02461 O75056
P42772 P30279
P17612 P05107
Q9HC98 Q6N069
P11362 P07355
Q92793 P10415
P63208 P46531
P07949 O75081
P23458 P06241
O43353 P27361
P52735 P60763
Q6Q788 P02649
P19875 O00574
Q9Y230 P15531
P08651 P52434
P01584 P45983
P42701 O95936
P45983 Q16828
Q16828 P45983
P25391 Q13797
Q9UKX7 P52298
P07949 P16220
P13861 P29475
O60262 Q15147
P11362 Q9UBH6
O75159 P16871
P17612 Q13562
P23560 P19174
P01584 P27361
Q9NWT8 P54368
Q5T4F7 Q9UP38
P47813 P62854
P20963 P22612
P00519 Q13422
O60262 Q92569
P19086 P06239
Q15735 P19838
P30679 P46734
P42345 Q08209
Q92621 Q15287
Q9NP95 P19174
O75582 O43150
O60496 P01111
Q13043 Q8N5S9
P10599 Q07869
Q13526 Q04917
P46092 P63096
P01571 Q06323
P17612 O95149
P28749 P06493
P06493 P54619
Q13309 P61244
Q8IWV7 Q9UM11
P09086 P40879
P17706 P01127
P49913 Q16280
P06307 P61278
P61278 P06307
P02763 P13726
P48556 Q15370
P36888 Q92569
Q12851 P50395
P01854 Q92529
Q03113 P15498
Q9UQP3 P05106
Q9H6Z4 P01137
P31785 P30281
O15504 P62826
P04150 P42336
P10114 Q13485
A4D0S4 P05556
P05412 P09210
P35222 O15178
Q92547 P04637
P17947 Q02548
Q02548 P17947
Q13489 P48023
Q9UQC2 P42224
Q9H0M0 P10721
P63000 Q8WYA6
Q8TD08 Q7L5N1
Q05513 Q13009
P01137 P16234
P31785 P27986
Q13017 P01112
O95251 Q92738
P19838 P61812
P61812 P19838
Q9Y5K5 Q8NHZ8
O14543 P01116
P10515 P04637
P60953 Q15019
O60503 P17612
P35913 Q14028
O14511 P27361
Q92759 P19387
P01270 P08493
Q9BVC4 Q13541
P60900 Q13616
P37173 Q00613
P01375 Q01151
P60763 P61586
P61586 P60763
Q13191 O00329
P45984 O14654
P49459 P63165
P27361 Q9NSA1
Q9NSA1 P27361
P28702 P02656
Q15797 P48431
P61278 Q96JB1
P01579 Q5VWK5
Q5VWK5 P01579
P19447 P13984
P15153 Q9P286
P31749 Q9NRG4
Q5SRE5 Q9BZI7
P22681 Q13261
P61981 P36507
P11362 P02818
P46109 Q8WYR1
Q96LZ3 Q9Y6J0
P63096 P07947
P19878 Q15759
P80162 P51685
Q9HAU4 P00533
P47813 P08865
Q13077 P25963
P63000 Q12851
P01584 P01588
Q9NQU5 Q15746
A5LHX3 P30260
P15336 P07101
P19876 P51685
Q99814 P35318
P61968 O75030
P16619 P51685
O43639 Q9NQU5
P33681 Q9UEW8
P49792 P61970
P14778 P42574
P54105 Q9UHI6
O60583 O60563
P61289 P51668
Q07869 P54868
Q9Y6W5 O14727
P41240 O15151
Q9P0U3 P05412
P52333 P31749
P61224 P27361
Q14627 P52333
O00212 B2RTY4
Q9GZU7 P01137
P05112 P27694
P05455 O14802
P16070 P06729
P04040 P45983
A6NMZ7 Q13797
P01732 P29350
P78423 P27986
P52948 P62304
P23560 P48995
Q03113 Q15438
P22681 Q13797
Q05086 O95251
P80075 P49238
Q16514 P10809
O15379 P10451
P04155 O14727
Q15835 P41597
P30273 Q96E93
Q96E93 P30273
P01160 Q08828
P31751 O14920
P27361 Q99750
O96013 P53671
P00749 Q9Y251
Q15139 P29966
P05112 P42229
P42229 P05112
P02776 P63096
Q05086 Q13616
Q9H1R3 Q9Y572
P01133 P07942
P42575 Q12851
P36956 Q12770
Q12770 P36956
P01138 Q8WU20
Q8WU20 P01138
P0DP25 Q99653
P78536 Q96NY8
P53539 P14780
Q9HCP0 O14641
O95685 P46019
Q00535 Q9UH92
Q04759 P26012
Q8N6T3 P63000
Q08043 P46109
Q9Y261 Q92523
P35557 Q99759
Q8TAQ2 P21675
Q15399 O15111
Q9NRG9 Q9UKF6
P29597 P48736
P04198 P60953
Q13889 P19388
O14640 Q04721
P22694 Q9Y490
P15018 P22303
P01137 Q14511
O43927 P51684
Q9Y261 P11684
Q13233 P03956
P51617 P19784
Q9H0H5 Q16665
Q15788 P02647
P10071 Q96QV1
O15524 Q13261
P00533 P35354
P24723 P19320
P28065 Q9UM11
P31749 P08237
Q92769 Q16778
P05067 P16671
O75159 Q01344
Q04759 P16581
P13500 P13501
Q8IWV7 Q8NHZ8
Q9ULH1 P42771
P03372 P56181
O15350 P29034
O00712 Q9NW08
O76094 P09132
P49747 P08514
Q9Y5K8 P56704
Q8TEM1 P62826
Q9Y5M8 P09132
P01583 P60568
Q08116 Q05397
P00519 P42771
P20963 Q92529
Q02750 Q07889
Q07889 Q02750
P29965 P04141
Q16627 P61073
O00470 P36888
P35222 O43623
P29350 P08700
P18754 Q5SRE5
P04085 P24385
P30273 P05412
Q14997 P30260
Q13153 P27348
Q14188 P18887
Q9Y5B0 P19447
P49746 Q9UKX5
P07947 P31949
P37173 Q9HD15
Q9H3R0 P20151
Q16787 P18084
P28074 Q9UJX3
Q15349 P50461
Q01081 P09234
P21554 O43497
O14757 Q04917
Q03113 P20936
Q92913 P05412
A6NMZ7 P56199
P17252 O15230
Q8TBX8 Q9Y6U3
P01270 P11413
P08581 P28482
P28482 P08581
Q92621 P62314
P08047 P46939
P03372 Q99758
P60568 P48061
P78556 P46092
Q9Y6J0 Q9P2K5
P01100 P29460
P29460 P01100
P08572 P26012
P37231 P78380
Q16594 P10809
P43405 Q15942
P40225 P02751
O14757 Q14469
P43405 O00329
Q13191 P24394
P55036 Q9NYG5
Q92583 P51681
P01588 Q92918
Q92918 P01588
P43405 O95551
P04004 Q9Y624
P27361 Q03405
Q9UQB9 Q15554
Q9BZV1 Q00987
Q9NZT1 P16298
P23025 P54727
P05771 Q14289
Q13469 P35354
P49760 P00533
Q9Y2X7 P27361
P01911 P22681
Q03181 Q15067
P15531 P60953
O95622 P22612
P05231 P15692
P15692 P05231
P01730 Q06124
Q9BS18 Q9NZH5
P01730 Q9UJU6
Q12933 P25963
P19793 P16671
P01241 P01303
Q9Y463 O75626
P07384 P37840
P61952 Q92569
P04626 P04818
O75716 P28482
P28482 O75716
Q16539 O15350
P18754 O15504
Q9Y244 Q9UJX2
P16619 P25024
Q13889 P10276
P80075 P51679
Q9Y6Q9 O00559
Q05086 Q13363
P31749 Q99750
P31749 P28702
P08754 Q00722
P14210 P18510
O00329 P60763
Q8WU20 P19174
Q8NFH5 Q14493
Q92830 O14746
O00712 O14802
O76093 P28482
P28482 O76093
Q8NHZ8 Q9UM11
Q9UM11 Q8NHZ8
O14818 Q13616
P32245 P23560
P48357 Q13131
Q15054 P27694
P20963 Q06124
P63104 Q9BVW5
Q9NUQ3 P05362
Q92913 P08069
Q13191 P19235
P48443 P32189
P53779 P0CG47
Q8N122 O00303
P19447 P35269
Q9UMX1 P16144
Q09013 P17612
P63000 O14986
O75116 O00254
P17535 Q00535
Q8TD86 Q14123
Q13153 Q9H8X9
Q01362 P22681
P01584 P04141
P04141 P01584
P29965 P01024
Q9UKG1 P07288
O15264 P27361
P06493 Q9UKL4
P50148 O14640
O43745 P30260
P19086 Q8NFM4
P12110 P06756
P40145 P22694
Q07325 P49238
Q9UBI6 Q5JSP0
P62258 Q02750
P42338 Q07889
P56537 P51116
O43683 Q7L2R6
P62487 Q9Y5B0
P42226 Q07817
P11047 P42336
O15105 P12643
Q12778 P01023
Q15349 Q9BPZ7
P09211 P08476
P35354 P04141
P53420 P18564
P22415 P27707
P19174 Q92990
P60201 P22301
P10600 Q9Y3F4
P05412 P46939
O60667 Q14790
O14512 P78552
P53350 Q9BZB8
P14735 O00762
O95715 P32248
P07948 P52735
Q9HDB5 Q8N0W4
P05412 P19419
P19419 P05412
P49720 Q15369
Q92565 P28482
Q92793 Q03181
P12270 Q86V81
P17252 O95267
P61952 Q8WYR1
Q9Y2A7 P61160
P10720 P51686
Q9UQP3 P26012
Q08050 P04626
P04439 Q13094
P01137 P04085
Q9NRJ3 P25024
Q9ULV8 P10721
P17612 Q13772
Q04759 Q12899
P01133 P38936
P23458 Q02750
P25054 P06400
Q9Y4X3 P51681
P52564 Q6GQQ9
P0CG47 Q969M7
P06401 O00459
P02511 Q07812
P13497 Q15797
Q15797 P13497
P42338 P60763
P22681 P23458
P23458 P22681
P10966 Q92529
Q12772 Q01581
P35749 P56199
Q9Y261 P17735
P01730 P22681
P28482 Q9BYN0
P49759 Q9BX82
P02751 P05231
P05231 P02751
P22694 P15509
P05305 P23219
P07948 Q08881
P50591 P17405
P04234 P42081
P42081 P04234
P48729 P00747
P13612 P56945
P27487 P01137
O14763 O14920
Q8IW41 Q8TAS1
Q13489 P45985
P14210 Q16539
Q05397 Q13905
P28702 P55058
P02741 Q9HD89
P17655 Q05655
Q05655 P17655
P20618 Q9Y297
P05129 P15056
P25942 P27694
P54762 Q9H0H3
O60353 O14641
Q9UNM6 P63208
Q13751 P06756
Q04721 Q9Y2E6
P08151 P56705
Q08945 Q9H3D4
Q16566 Q15287
Q9H3D4 Q9UQC9
P08887 Q9Y6X2
P35225 P05112
Q15386 Q9UJX4
P11802 O14737
P01106 P54868
Q9Y478 Q8TF40
P06239 Q16739
Q9NR20 Q9Y230
O96017 O95865
O14625 P51684
P30679 Q15147
P31749 Q9UH92
P13725 P47989
P37173 P62714
P52333 P04141
P16455 P03372
P01112 Q8WYR1
P01258 P01286
Q16539 Q14155
Q15139 P06213
Q16363 P08514
P37173 Q9H4X1
P98172 O43318
P06850 P28482
P02461 P18827
P27361 P34741
P34741 P27361
P01137 P13569
P63096 P45983
Q8WUW1 P61158
P10398 O75533
P09622 P63165
Q08209 P29475
P62333 O00762
O14986 P18206
P12931 P54764
Q9BXJ1 Q99578
Q8WZ73 Q15628
P20042 P69905
P01375 Q9Y4K4
P42226 P01857
P00734 P05160
P05160 P00734
P21453 Q00722
Q15008 Q9NYG5
P18075 P05187
P15692 Q15389
Q9H3D4 Q8TC71
P42336 Q15735
P32302 O60674
Q13492 P22681
P19544 Q9NZL3
P62195 P63208
P63098 P01579
P52333 Q86VZ5
O43150 P61586
O75916 P19087
Q01344 P29597
O96020 Q9UJX4
Q9BT17 O60879
P08887 O75925
O14512 P01589
Q92845 P61586
O43609 P01133
P16298 P01100
P24941 Q14186
P22612 Q70SY1
P52803 Q8WYR1
P05231 Q8N6F7
Q15796 Q14186
Q8N4C8 P45983
P43487 P52292
Q09472 P02533
P01563 Q9UL46
P54727 Q9Y297
Q13131 P45983
P27701 P08581
P12931 P11362
Q01094 Q06413
P17535 P07476
O15516 Q16526
Q16526 O15516
Q92783 P29597
P01127 P06239
P06239 P01127
Q15008 Q9UM13
P61088 Q92878
P48454 Q9H1A4
Q09472 Q13133
Q9UBK2 P12830
Q9H4P4 P0CG47
P04792 Q8NHZ8
P55317 P48552
P11831 Q01995
Q9ULH1 P09497
O00141 P51168
P05112 P24385
P06239 P61586
P61586 P06239
P17535 P42262
Q96EE3 Q8TEQ6
P31749 Q99873
P27361 P62258
P09693 O95936
P06454 P03372
Q01449 P63261
P01375 P01185
P30153 P27348
P48061 P42338
O00506 P40337
P28482 P06702
P47992 P25025
P17096 P01854
P23560 P20936
P05112 Q9GZX7
P22466 P27361
P84022 P22301
P20701 P46108
P01100 P13236
P09693 P31785
Q00535 Q14990
Q13200 Q9UM11
P21554 O00555
P11487 P42336
P01584 Q99836
Q99836 P01584
O00233 Q9NYG5
P01112 P63104
P80098 P32302
Q15750 P45985
Q12857 P24385
P34130 O43559
Q8WUW1 Q92747
Q15788 P01588
Q06187 Q9BSQ5
Q59H18 O60861
P20783 Q8NER1
P01583 Q08828
P10415 Q13315
Q13315 P10415
P51843 P29475
P17275 P05231
Q9H488 P84022
P48061 Q9NQ66
P10916 P60709
P05412 P07101
Q6J9G0 Q9UH92
P56537 P62266
Q96PU5 P22607
P10600 Q14738
Q04771 P33992
P04141 P19838
P19838 P04141
Q6P3W7 Q04917
Q58A45 Q04637
P01019 Q07889
P47813 P62263
P13861 P63211
P41182 P30279
P35225 O00300
P49642 P56282
Q14186 P04818
P35247 P11226
Q9Y6C5 P10721
P13498 P53778
P10914 P38936
Q13393 P18146
P01106 Q92597
Q13233 Q8IUD2
Q8NFH5 Q14974
P08183 P08684
Q86U42 Q9UKF6
O95630 P01133
P28702 P33121
P27540 P00450
O14974 P13535
P15336 P11802
P38398 P27361
P53370 Q96AT9
O00231 Q13616
P04626 O60716
Q9UEE5 Q13112
Q5VWK5 P26006
Q9UKB1 P10071
Q92793 O60238
P49023 P62330
Q15835 P32248
P20336 Q16623
P55036 Q9UM13
O14625 P25025
P28562 P0DMV8
P51532 Q00403
O14654 O00459
P56537 P42766
P05019 P42574
P42574 P05019
P60896 Q9UJX6
Q15399 P01903
P84077 Q5EG05
O43739 P42771
P30291 Q13426
P00540 Q99640
P56537 P18124
P01589 P11215
P01375 Q7Z2Y5
Q09472 P48163
P04632 P63000
P28562 O15264
P22004 Q15797
O43283 Q9H0H3
P48443 O15530
P21802 P00973
P25490 Q13029
P10145 Q13093
O00327 Q9UNS1
Q9UNS1 O00327
Q06124 Q92529
P50591 Q92851
Q13480 P31749
Q14289 P08134
P11678 P01375
P42574 P08183
P01116 Q8WYR1
P12643 Q9Y2Y4
P10242 O00257
P37231 O60488
P10242 P47929
P49916 P06746
P01112 Q8WYP3
P62942 Q9HAU4
Q04759 Q15642
P31749 Q96BK5
Q9NSA1 P42336
P02452 Q92785
P01160 P29376
Q9UEE5 Q9HD90
O96013 Q9H1R3
Q9NUQ3 Q13153
P54727 Q15369
Q8N6T3 P09497
P48730 P45983
Q92466 O15519
P05997 O75578
P52797 P19174
Q9P2U7 P20336
P02788 P28482
P30511 P43627
Q8TD19 P34947
P20783 P19174
P21453 P51451
P09693 P29350
P29350 P09693
Q14CZ8 Q16610
P0DP23 P01111
Q92915 P01100
O14625 O00574
P19784 Q7L5N1
P01236 P11498
O15335 Q13797
P55211 P26599
Q9BW27 P62306
P48061 P51684
Q8IZP0 P61158
P07996 Q13797
Q3KNW1 P12830
O60841 P46776
P15153 Q04206
P17252 P10301
Q07325 P51679
P12814 P27986
Q9BVC4 P31749
P60568 P14902
O00233 P37840
P37840 O00233
Q9Y3F4 Q9NYJ8
P62140 P15735
O15530 P53778
Q07869 P51671
P32881 P61289
P49841 P50747
P22362 O00574
Q14116 O75293
Q04759 P34741
Q00653 Q07817
P43405 Q15056
Q16186 Q9UM13
Q8N264 P10124
Q14289 P60763
P18031 Q7Z5R6
O75084 Q92997
P17405 P10606
P51617 Q8IUD2
Q05086 Q15185
P62070 Q8WYR1
Q96AV8 Q01094
P08581 P01116
P12319 O43561
P33681 P06239
O75694 Q9UHI6
O43242 Q9UJX3
P26992 O60674
Q8TD86 Q15746
P31749 P57721
P35225 P10145
P84022 Q9UKV0
Q9UKV0 P84022
P01106 Q9H061
P35749 P18084
P10070 O00744
P04899 P01111
Q8N149 P22301
O60841 P62987
P05305 P47712
Q8WXG6 P42575
P35225 P52333
Q9BRP4 Q9NYG5
O15264 P49137
P51671 O75747
Q15746 O00160
Q15831 Q99471
P42830 P32302
P13861 P16220
Q13177 Q9Y6R4
O75084 P50148
Q504Q3 Q9H074
P61278 Q13393
O00622 P05412
P05412 O00622
O75914 P53667
O43610 P22681
O14974 Q96A32
P33681 P43403
Q92569 Q07889
P24723 Q9NSI5
Q96EE3 P62826
P37288 O95837
Q07869 P50416
P09038 Q14155
P03372 P18859
Q00535 P19022
P15260 Q16584
P25787 Q8NHZ8
P13501 P49238
P78423 P46094
P56199 P61586
P61586 P56199
P62879 P27986
Q13753 Q9UKX5
P05112 P05362
P05362 P05112
P61224 P20701
P60568 P01579
P29992 P45983
Q15078 Q02750
P25391 Q14247
P01854 Q9GZY6
P63096 Q05397
P17655 Q15049
P46094 P63096
P37231 P05412
P28074 Q13042
O14543 P29597
P10747 P13232
P18074 P30876
O60237 O14950
P35968 P21453
P08620 P27986
P19086 P08631
P20248 P11802
Q8IW41 O43150
O43854 Q05397
Q99616 P49238
P32780 P61218
Q9BQA1 Q8WXD5
P25789 Q15370
Q96S59 P05067
P59768 P61073
P61073 P59768
P08047 P02647
Q9H0M0 Q02297
Q9NR80 P15153
P07948 Q07889
P50454 P61812
P18075 P43694
P10275 P04899
P01889 Q14952
Q59H18 Q8WUA7
P20248 Q08050
P37173 P56693
Q8IWV7 P61024
P14210 Q9Y6W5
P49767 P17252
Q99966 P35222
P01579 P42226
P42226 P01579
P07492 P61278
P01732 P14784
P14151 P05412
P37231 P01584
Q9BY84 P53778
P01308 P00450
P08631 Q9H1D0
P29350 P16471
P17947 P42224
Q99436 P51668
O14543 P01589
P01589 O14543
Q01538 P14635
P60568 Q13469
Q13469 P60568
P43405 P60900
P00540 Q9NUK0
P49841 P09769
P49662 P26599
P01579 Q13233
P01730 P98077
Q96CJ1 P04637
P11488 Q14028
P78406 Q8TEQ6
O14929 Q06124
P63098 Q9UJX2
Q07869 P55058
Q15172 P49840
P20963 P14222
Q16363 P05106
P27361 P62937
P62937 P27361
P63279 Q00987
P49771 P40933
P19876 P32246
P60568 Q9BZS1
Q9BZS1 P60568
P20936 O14807
Q96GD4 P42695
O60729 Q9UJX4
Q99743 Q16526
P26038 P01730
P01106 P48200
Q14289 P56278
P35052 P51451
P15509 P23458
O95382 Q8IUD2
P20783 P42336
Q8NFP4 Q16790
P41743 P14921
O00165 P55211
O43320 P10451
Q13467 Q9BTU6
P05305 Q13418
P25391 P08648
Q96DB2 Q71DI3
P05112 P04141
P35443 P16144
Q8IW41 P17980
P08240 Q9Y5M8
Q92530 Q8NHZ8
P28482 Q92915
Q92915 P28482
P06729 P43405
Q14258 P24941
P52333 P17405
P09603 Q02750
P01137 P01236
P01127 Q13480
P22105 P26010
P05231 P15498
P31749 P00441
Q01094 P18146
Q13705 O15198
P30154 Q9UBS0
Q96EE3 Q15287
P56704 O15169
Q14938 O14802
Q9NRG9 Q9H840
P29460 P27986
P29965 P45985
Q9NRH2 P05423
P01106 P06748
O95996 Q9NR80
O60674 O75293
Q5VT25 P12829
Q9UEE5 P50461
Q9UK22 P0CG47
P01589 Q16539
A4D0S4 P26010
P16298 Q8TEB7
P04439 P33681
P33681 P04439
P01375 P05305
P05013 Q9UL46
Q53HL2 P04637
Q9ULV8 Q5VWK5
O14929 P19544
P01889 Q07444
P25490 Q9UDY4
P12931 P61328
Q14116 Q9BZM5
P47813 P22090
P49760 Q15942
Q16539 P08727
Q9BRP4 P63208
P07237 P02647
O15467 O00574
P35680 Q96FN5
O15504 Q14397
P12110 P53708
Q9UBD3 P49238
O15143 P63261
Q14814 Q8TDB8
P16298 O43426
Q9BWT7 P19838
Q9H1R3 Q9BUA6
P23443 Q8TDY4
P19525 P19838
P27540 P22830
P01589 P14222
P37173 Q9NYJ8
O14896 P10145
P28065 Q9H1A4
Q04323 Q9UJX2
P35658 P35557
P23458 P17405
P49792 Q10570
P16619 P49682
Q9ULV8 P24394
P01584 Q03405
P46108 O00329
P01375 Q15746
Q8N8S7 P59998
O43474 Q13349
P31749 Q15057
Q8N1F7 Q15287
Q92918 Q99683
P54762 P42336
Q8N5S9 O43150
Q9P2R7 O14727
Q92830 P24522
Q9NYL2 Q07157
P32780 P54727
P15311 P14210
P37231 P09601
P24394 P27986
Q9HBY0 P53778
P61289 Q15370
Q99653 Q8NHZ8
P25391 P06756
Q9Y6W6 O15264
Q99755 O00401
P51955 Q8WUF5
Q06643 P04637
P09038 P14921
Q16594 P27708
P16885 Q9UKW4
Q9UKW4 P16885
Q9BXM7 Q8N5S9
P14618 Q01860
P19532 P23921
P14138 P01236
Q59H18 Q07812
P36873 P19105
P35658 Q10570
P62191 P30260
P55010 P25398
Q8N1F7 P62316
P13747 Q8N109
P42685 Q9P2N5
P39905 P62834
P51451 Q9GZP0
Q9GZP0 P51451
P41235 Q9UJQ4
P08151 Q96QV1
Q9UQC2 O14939
Q9Y6R0 Q99466
Q5MJ68 P06493
P22301 P02786
P11234 Q15759
P55317 P04155
Q02297 O00329
P01236 P06858
P48443 P01375
P05771 P62873
P22681 P56199
Q02548 P55895
P17655 P16144
Q15011 Q99727
P16298 O15056
P26368 P62314
P41567 P08708
Q13554 P48454
P42701 P05164
P01137 Q9UBN7
Q16619 P62993
P41743 P19838
P22607 P27361
P27361 P22607
Q14997 Q9NYG5
P06307 P05937
P01270 O94907
P16284 P68133
P29320 Q9Y250
P13861 P28482
P00750 P14780
P01138 P19838
Q9BS18 Q9UJX3
Q9UJX3 Q9BS18
Q99731 P46094
P63208 Q00653
O75694 P62306
Q9Y5S8 Q16539
P17252 P84996
P27361 Q9BX93
P01137 Q8IWL1
Q8IWL1 P01137
Q8NHW4 P49238
P01579 P05231
P14902 P15498
P15529 P22301
P05231 P09038
P01911 P98077
P01583 P05231
P05231 P01583
P63000 O43707
Q9NPF7 Q13007
P55210 O76075
P41567 P0CG48
Q9NQU5 Q9H1R3
P31749 P24522
P40238 P23458
Q9H1K0 Q8NEB9
O14807 P48736
P05556 P31321
P31321 P05556
P06850 Q02809
Q92769 O14746
Q9P2R7 P19838
P19086 P49023
P06493 Q9UJX3
Q9BPX5 P63261
P24387 P06850
O00206 P01574
P42226 P08123
Q9HCE7 P00533
P55010 P62987
P04637 O75330
P01241 P05187
O00232 Q9UJX6
P18428 P21589
P80098 P32248
P43268 P21953
Q13363 Q9Y5J3
P52564 P19838
P29350 Q8IU57
P05549 P15941
P63104 P40938
Q16539 P18846
P05412 P29965
P61225 Q9P212
Q14790 P09923
P19174 Q3MJ16
O15444 P61073
Q08050 Q13309
P06400 P14635
P01589 P46109
Q8NFH3 Q10570
P09471 Q9Y243
Q9NZ52 P53621
P06858 P02656
Q15835 P51685
Q9Y6I3 O14964
P04141 P13500
Q9Y263 P14555
O43609 P20936
P09874 P37275
Q9BSE4 P41597
Q03060 P06850
Q16623 Q13936
P09693 P14222
Q96SB4 Q13164
P78509 P16144
P06239 P62993
O95980 P08253
P08253 O95980
P20248 Q00534
Q06455 P49715
Q13239 P08631
P01133 P29350
P29350 P01133
P17655 P29966
P13501 P51685
P11802 Q9Y6Q2
P03372 P08123
Q9ULV8 P19235
P61952 Q01970
P45983 Q13772
O15498 P09497
O15534 P49759
P49759 O15534
P09619 Q99704
P47992 P32248
P37198 P56524
Q12974 P38936
Q9HCP0 Q13467
Q04323 Q9UJX4
O14746 P24385
P42226 P35372
Q15750 Q9UBE8
P10747 P29965
P17252 P25963
Q9UM11 O75592
P00352 P51948
P50148 P45983
P08571 P13611
Q05086 Q9Y297
P20783 Q13163
P01375 O95999
P01854 Q9NYA1
P25098 P46092
Q13349 P17706
Q9NZT1 O60266
Q9UBG7 Q5TA89
P41567 Q9Y2R9
P02751 P10644
P10644 P02751
P06307 P28482
P56537 Q9Y2R9
P16070 P63000
P09769 P54762
P54762 P09769
P01160 Q00613
P12931 P62330
P29590 P14923
P78423 P32248
P01308 Q9BX66
Q13485 P01876
Q01362 Q13469
P01579 Q92583
P02458 P34741
Q8TAA3 Q9UJX6
P09603 P13500
P15531 P50570
Q9UM13 Q8WWL7
Q04206 P98170
P11215 P46109
P01350 P01258
P98077 Q15759
P21731 P27986
P28702 P28330
P00519 Q07820
P09919 P14780
P63104 Q92547
P23443 P46108
P05771 Q8TAS1
Q99567 Q14974
P00734 P00742
P00742 P00734
P48729 P49840
Q8N2W9 P42772
P16619 P61073
P02786 P08476
Q14116 P22301
P35658 Q13547
Q13042 O95067
Q9UKX5 P46109
P01570 P61289
Q96JB1 P12882
Q06187 Q8NF99
P51878 Q14152
P01584 P09603
P51692 P07148
P27361 P39877
P01375 P09429
P09429 P01375
P04141 P55287
P0DP24 O60266
P10398 Q14653
Q9NQB0 P24385
P45983 P20823
Q8N145 Q9P2R7
P30990 P49585
O00175 P46092
P22105 P13612
P55265 Q12906
P18074 O15514
Q13363 P24385
P05412 P42771
P01375 P16220
Q92752 O75578
P03372 Q10567
Q9BTC8 Q3KNW1
P04792 P24941
P35222 P10145
Q12968 P01375
P19793 Q15848
O15230 P05106
Q13510 P34059
P01574 P10914
P10914 P01574
Q969G3 Q00403
P21453 P61586
Q8WTQ7 P08588
Q92731 P38405
P29350 O14543
Q05086 P07288
Q9BW27 P14678
O75376 Q14469
P17275 P23771
P07737 P63261
P35609 P42336
P37840 Q16401
Q16401 P37840
Q13887 P36956
O43561 P42768
P63211 O75747
O14543 P60568
P60568 O14543
Q13751 Q9UKX5
P09237 O60716
P15336 P22303
Q06413 Q9UBK2
P43686 Q9UJX5
Q9BUB5 Q14934
P28066 Q12834
Q99558 Q13562
O60603 O15524
Q13153 Q6PIL6
P12931 P12034
Q08345 Q99750
P01562 P22301
Q8NFH3 Q8WXD5
Q15334 Q14498
P04085 P02775
Q9HCE7 Q00534
P14784 Q15759
P28070 P24941
P17931 P01111
Q12908 P63208
Q86TJ2 P38936
P40763 O75159
P17252 P31947
P54105 Q9H840
P50591 Q92569
P05112 P14902
Q93096 P63000
P42701 Q9UHD0
P51813 P05771
P49760 O15160
P63096 O75747
P41235 P02647
P35968 O00459
P18509 P28482
Q07075 P01583
Q8NFH3 Q8IYB3
P10747 P60568
P60568 P10747
P15692 Q13322
Q92993 Q04721
P98170 P45983
O95936 P14222
P22888 P62330
P25024 P52333
P49759 Q92625
P01137 P25098
Q04206 O00463
Q9NRA1 Q14498
Q96LZ3 Q9UJX5
Q13751 P26010
Q8NBK3 P51688
P02751 Q13683
Q6ZS82 P51160
Q6PEW1 P53539
P00750 Q07817
Q9BZS1 P01589
P29350 P15260
P62993 P63000
P63098 Q9UJX5
P67775 P32121
P02452 P46109
Q99836 O15111
P84022 P05121
Q14994 P03372
O95644 P01579
Q92915 P08581
P01106 P22392
Q13241 Q96AZ6
Q05086 P63208
P01375 Q15848
Q15848 P01375
Q9UBY5 O14939
Q05655 Q13393
P41240 Q03113
Q06418 P51813
P27482 O43745
Q96LB4 O75787
P38936 Q14209
O14508 P42701
P62937 P10145
P51946 P78396
P67870 O15198
Q99567 Q8IYB3
Q16787 P42336
P15153 P55160
P41567 P62241
P55317 P17861
Q15788 P06858
P17947 P55160
Q99523 P45984
P49841 Q8TEY5
Q5T4F7 P41221
Q92538 P61586
P10747 P10966
P10966 P10747
Q13191 Q99062
P29460 Q9UL17
P19876 P32302
P10242 P78396
O60674 Q9UHD0
P61224 O00212
O95251 P67775
Q13464 P36873
P54727 Q13042
P01106 Q8N699
O75914 Q32MK0
P25787 Q9UJX3
Q13257 Q8NHZ8
P12830 P27986
P05556 P61586
P61586 P05556
O95631 P06241
P62508 Q9NYY3
P20701 P56945
P20042 P62979
Q8IW41 O76071
P05412 P51681
Q9HCE7 P14635
P07948 P12314
P19875 P46092
P31321 Q15049
P04637 Q8N264
P14598 O15264
O00459 Q02750
P42574 P07942
O75475 P49767
Q13480 Q13905
Q92793 P23409
Q8IZL2 P16220
P01100 P01589
P46663 Q9UBI6
P49760 Q9UHP9
Q13489 Q9NY59
P23443 P62841
Q5VT25 P13535
P01116 P61586
P24941 Q9UJX3
P48729 Q03113
Q16690 O15264
P35442 P56199
Q15257 Q92934
P32189 P04049
Q8NFH5 P35557
Q14653 O14625
P01185 P29972
Q9UP38 P13796
Q9HBW0 P61586
P25787 P30260
P13497 Q9NZW4
O00716 P55210
Q05397 Q14155
P45984 P41279
Q16552 Q9NPF7
Q9NPF7 Q16552
Q16665 P01137
Q8NHW4 P41597
P01562 P00973
P08575 P11912
Q92793 P02652
Q99732 P31327
P29353 P19419
P06493 Q9BZB8
P05549 Q13232
P60568 P22681
P46531 P04637
P01375 Q00534
P01375 P45983
Q8NFH5 Q86V81
Q15125 P06730
P51451 P56945
P0DP23 P16298
Q8WZ73 Q12933
P08123 P18564
P01562 P01574
P01574 P01562
P61073 P78556
P78556 P61073
Q9UJ42 P23443
O95267 O14807
P42574 Q05209
O00300 P14780
P48729 P04628
Q13882 Q9UHP9
P12931 Q7Z5R6
P60953 O60716
Q05086 P31644
P21802 Q9NZJ9
P21453 O75747
P06756 P05019
P61952 O00329
O60674 P13500
P13500 O60674
P40145 P51817
Q13882 P36402
Q9Y5Q6 P04808
P01270 P36402
O95256 P35228
Q14739 P01889
O15335 P08514
O43318 Q6GQQ9
P48454 Q14814
Q96DB2 Q16778
P25787 P61024
P05230 O43597
P07996 O75578
P50148 P19174
Q01362 Q08881
O43541 P01137
P01137 O43541
Q08209 Q9UBW5
P14324 P09038
O60674 Q06187
P34741 P10451
P34947 P49238
P22455 P78368
Q08881 P52735
P27540 Q99541
Q8NHW4 P32248
P28065 P51668
P13647 P14210
Q03701 P0DMV9
Q00535 Q99623
Q96HA1 P14678
Q00534 P07288
Q99500 P31749
Q9UPY6 O15143
P46531 P38936
P10451 Q9UKX5
P20702 P46108
Q96DB2 Q16777
Q9UPY6 Q9BPX5
Q15349 P55209
Q13554 P01112
P60568 P36507
Q9UJW0 O60271
P01375 Q15389
Q15389 P01375
P63096 Q9Y243
Q8NI08 P04155
P06396 P25391
Q15349 Q13535
Q9NR20 Q8TDY4
O60674 P22681
P22681 O60674
Q15797 Q02535
Q13393 P51681
Q99075 P42229
P51813 P20749
P31749 Q8N6H7
P61224 Q14289
Q96GD4 P14317
O15164 P08476
P35368 P21980
Q13191 O60674
P04141 P17931
P49913 P27361
O00231 Q93034
P41159 Q92847
Q9Y6N6 P04156
P43403 Q8WYR1
P33240 Q10570
P25490 P05412
P09619 Q07890
P09958 P01579
P08069 Q6S5L8
Q9NRG9 Q9BZI7
P63211 Q15147
O14543 P51692
P51692 O14543
Q13469 P48023
P20783 P28482
P49760 Q6P0N0
P09769 P14921
P51692 Q00534
P50151 Q92569
Q9ULV8 P42701
Q15835 O00574
P09341 P32248
O15357 P31749
P05771 P10301
Q9NP95 P10451
Q14031 P13612
P18509 P01236
O15492 P48736
P48061 P42336
O75694 Q14493
P60896 P15692
P51679 P52333
O60716 P20827
P27361 P15428
P32780 P62875
Q05513 Q9BYN0
P29350 P46109
Q16623 Q15078
P27540 P21589
P78362 P56693
P18510 P51617
Q9Y6F9 P48729
Q99616 P51684
P04637 Q14847
P43405 P78368
O96017 Q13562
Q13153 P09769
P01019 Q9NQ66
P61289 Q8NHZ8
Q9UBD3 P32302
P28482 P14555
P35998 P37840
P37840 P35998
P15408 P15018
O75716 O75817
Q13889 P35269
Q9UJX2 O14965
P56537 P62945
Q08116 P56945
Q8WXH5 P42701
P62873 P56945
P49790 P52294
P01236 P78556
P25787 P63208
P01588 P05231
P60953 P53671
O43915 P62993
P08173 Q9UBI6
P12643 P28482
O15230 P27986
O75578 P46108
P10646 P06858
P10145 P32248
Q13191 Q8N6P7
P17252 Q9HBL8
Q96GD4 P18887
Q13163 P28482
P61981 P63104
P63104 P61981
Q9NPF7 Q5JRX3
P0DP23 P25098
P14735 Q9UJX5
P62714 Q9NSI5
Q16539 P10826
Q13485 Q71DI3
P01133 P30279
P78406 Q15287
P49760 P53041
Q16623 P54284
Q9P2W3 O00459
P0DP23 O60266
P15036 P10721
P49913 O95398
Q13233 Q04206
P25098 P10145
Q02156 Q9NSI5
O60729 O75592
P04085 P24941
P55210 P26599
Q9UEE5 Q96IQ9
P20963 Q9NWQ8
Q9NWQ8 P20963
A5LHX3 Q93034
P01275 P61278
P61278 P01275
P01579 P01833
Q8IWV7 Q13042
P42338 Q9Y243
P09619 P56945
Q59H18 P40337
P27540 Q92597
P27482 P11217
Q00597 Q9NVI1
P08047 Q03135
P51692 Q15067
P55210 P07942
P24158 P38936
O14512 P24394
P38936 O95865
Q99436 Q12834
Q16665 P01135
Q9UL46 Q9UM13
Q9NR96 Q9Y4K3
Q9HD15 P03372
Q05397 P53778
P30989 P30679
P68400 Q15024
O75182 P84022
O95429 Q07666
Q9H461 O14641
P42345 Q15125
P49765 Q9C0K7
P06729 P27986
P14598 P53778
P28482 P52735
Q9H3D4 P49716
Q8WXH5 P15509
O15230 Q9UKX5
P43686 Q9UJX4
P01258 P55287
P01100 P60484
P01100 P48023
P56537 P0CG48
Q99727 O14672
P50613 Q9UH92
P54727 P30260
P11309 Q8TAY7
P20594 Q9NUK0
P49918 P20248
Q969J5 P52333
O60841 P62280
P25098 P51684
Q9HCP0 P49841
P49841 Q96BA8
P29466 P27930
Q14997 P24941
P07737 P25391
Q13535 P55273
P05067 P07384
P01241 O14543
P51677 P52333
P12110 P08648
P30511 Q14953
Q86WV1 P05412
Q9Y6A9 P04843
P02751 P35568
Q99814 P01137
O43927 P25024
P50391 P54619
Q9UQC2 P48736
Q5SRE5 P14678
Q9Y244 Q15370
P08581 P45983
P01730 P20963
Q8IVT5 P62258
P35443 P17301
O14512 Q01344
O14744 Q8TEQ6
P04632 P12931
P61586 P13612
Q13464 Q02045
Q14938 Q9Y535
P45983 P13611
P15336 Q14469
P51617 Q13233
Q04206 P10147
O15530 P27361
Q8N122 O75822
P25445 O15111
P46531 P01100
P34947 P51813
P40306 Q8NHZ8
P62826 P35222
Q16539 P14635
Q04917 Q02750
P31323 Q9Y490
P28562 Q07869
Q92558 Q9BPX5
Q8IUD2 P25963
P55210 P24043
P62191 P62877
Q99567 Q14397
P04637 Q9H9Y6
P50750 P30876
Q9NR20 Q9BYN0
P61586 P26010
P22681 Q5VWK5
P28702 Q6Q788
P42226 Q14627
O94864 P11802
Q99075 O00329
P56524 P01137
P63211 Q15438
P19235 P98077
Q9HAU4 P08581
P45984 P01579
P60763 Q9NYB9
Q8NFH3 P62308
Q9Y4A5 O14746
P45983 P62258
Q8N5S9 Q9BYN0
P63096 O00329
P30291 Q00987
Q14188 Q5XG92
Q13889 P30876
P12643 Q9BXN1
Q9BXN1 P12643
Q9UF33 P61586
Q9HCS7 P23193
P31749 P27361
Q15109 Q13485
P05412 P48163
Q16663 P51684
P10721 P16591
P42224 Q8NEV9
Q8NEV9 P42224
P20908 P31431
P07948 Q92569
P29350 Q08334
P78380 P13500
Q96EB6 Q15596
P35916 P48736
Q9H488 P67775
P51665 Q9UM11
P01375 P09919
P09919 P01375
P29466 P06730
P51617 P19838
Q08050 P51955
Q9UMQ3 Q12864
P25787 Q9Y297
P20396 P01222
Q07075 P01584
O14508 P48551
P17612 P06748
Q92565 P22694
P27482 Q96LZ3
P28702 P07288
P09038 Q14623
Q13705 Q9BYN0
P10966 P41240
Q16539 P34947
P61244 O95863
P15336 P24522
Q13153 O14950
P09619 O00329
P01584 P01583
Q9HC29 P19838
P41567 P41091
O60563 P35269
P48443 P07288
Q92913 P35228
O75716 P40337
Q99653 Q9UJX5
P24864 Q15329
Q15329 P24864
P49715 P07288
P55036 O00762
Q04917 P06493
P01344 P27361
P15336 Q13202
P01112 Q07108
Q92630 P83916
P21860 P16885
P42226 P01854
Q12908 P61024
P62877 P24864
P49715 P35247
Q13191 P42702
P22681 P38570
P10242 Q15758
P05997 P53708
P27540 Q16790
P61244 O15519
P20810 Q05397
Q12774 Q13017
P11802 O96006
P15692 P12931
Q9H0M0 P07949
P60896 Q15370
P19875 P32248
P36956 P01130
Q13144 P41091
O15504 Q16637
P19447 Q16514
Q9UGM3 Q8IWL1
Q05516 P78396
Q15172 O95072
Q96S53 Q68DY1
P42830 P46092
Q99460 Q9UJX6
P22466 P01308
P05455 Q9NW08
P00749 Q92913
Q92913 P00749
P01100 P30990
P43405 P47712
O60583 P53803
P01375 P52564
Q06323 Q9UM11
P48061 P45452
Q9UHD2 Q13562
P61289 Q13616
Q9UF33 Q00535
P10242 P05164
P05305 P51828
P05019 Q9HBE4
Q9HBE4 P05019
P21802 Q9Y2G1
Q9UBI6 Q15147
P61244 Q8N699
Q8NFM4 P17612
P12270 P62826
Q99732 Q14511
P01137 P57059
Q12933 P06858
P56199 P62993
Q9Y261 P35557
P08246 P19957
P48454 Q12968
P45985 P55209
P04141 P13942
P35348 P30679
P02458 Q9UKX5
Q8N5S9 Q14653
Q8NE63 Q9UH92
Q9NRJ3 P51679
P07437 Q05193
O43927 P25025
Q9UN19 P60763
P10767 P27986
Q6Q788 P02656
P10646 P12259
O75582 Q8TAS1
Q07864 P27694
O00233 Q12834
Q9Y4H2 P42226
Q96KB5 O15151
Q04759 P57087
Q9HCS4 P24385
P22612 P02452
O15230 P06756
P11215 P56945
P29475 P27361
Q9UBD3 P41597
Q15759 P01375
P12931 P54762
P54762 P12931
P09769 Q96PU8
O15392 Q9H0H5
Q16514 P30279
P25940 Q9HCN6
O15350 Q9UBP5
Q06187 Q9BPX3
P10071 Q9GZT5
Q9UI95 P30260
P49841 O75817
P25787 P51668
P17252 Q6UN15
Q05397 Q15942
Q9NRG9 Q9P2I0
O96020 Q9UJX3
O75348 O75581
P15248 Q99102
P04792 P42574
P51532 P33076
P56537 P39019
O43242 Q12834
Q07869 Q9ULC5
P20336 P21579
P19086 P07948
P08758 P07355
A8MVU1 Q9NRD8
P51665 P30260
Q92793 P50416
P26927 P35228
P20908 P08514
P20042 P62987
P04004 P13612
P25445 P10415
Q9Y5M8 Q9UHB9
P28482 P01588
P22681 P22455
P04637 P35659
P35659 P04637
P04054 P01236
Q9UEE5 O95551
P04439 P98077
P01579 P22301
P22301 P01579
P37173 Q8N5S9
O14543 Q14627
Q9ULV8 P08581
P04271 Q15628
Q9NZ42 P46531
O75159 Q9UHF4
P60709 P35269
Q02045 P63261
Q9Y4K3 P46734
Q9Y5K5 Q9UJX4
P01375 P07858
P07858 P01375
P52799 Q02750
Q9NRJ3 O00574
Q8N668 P19838
P04040 P05412
P29965 O95819
Q92851 P26599
Q14790 Q99683
Q99683 Q14790
Q07889 P01023
Q8WW43 O00548
Q92630 Q13485
Q13547 O96020
P78396 O95865
P54296 P20226
P25391 P42336
Q96LZ3 P29475
P02461 P08514
O94864 P30279
P24864 Q9UJX5
P43268 P15692
O00626 P51677
P08151 P34820
P04150 P06858
Q96S59 P01112
Q09472 P31947
O00231 Q9NYG5
Q05655 P19838
P10242 O95619
Q16363 P60953
P21802 P02818
P19320 Q15080
Q07869 P23786
P42226 P02452
Q8IZL8 P31749
P50613 Q14469
P78324 P01375
P51813 P49459
P60484 P46531
O14625 P52564
Q9NYL2 P01160
P48061 O00574
Q15349 O75884
Q99683 P53779
O75928 P52630
Q16552 P10145
P63096 O60266
Q9UEE5 Q9BQW3
P04085 Q07889
P19838 Q16552
Q16552 P19838
P17693 Q14952
P21453 P06241
P22681 O75578
O43474 P01860
Q9NUQ3 O15111
P26010 P46109
P55773 P32302
P25940 P17301
P61224 Q96FS4
Q96FS4 P61224
P20783 P27361
P27361 P20783
O60716 Q15942
Q86Z02 P29590
P01375 Q9GZV5
P05231 Q07889
Q13443 P78536
P04439 O43561
Q12797 P05412
P13861 P62873
Q15835 P32302
Q01130 P09234
P01112 Q04917
P16410 Q9Y6W8
Q16401 Q9UM13
O14896 P01137
Q13158 P42574
P25789 P61024
P43405 Q96E93
Q96E93 P43405
Q13191 P16234
Q9NSE2 P42226
P05362 P16885
P20042 P46783
P51955 P50747
P35354 P49767
P49767 P35354
Q9NSA1 P01100
Q13751 P60953
P06241 P23588
O14508 Q99650
O75116 P62136
O00585 P25024
Q08999 P01106
P10321 Q14952
O43524 Q08999
Q15759 P08727
P14679 P45983
P52333 P30281
P51813 Q9Y5B6
P06401 P49327
Q9Y4G8 P10301
Q13490 P25445
P25963 Q9NPF7
Q9NPF7 P25963
Q13905 P45983
Q8N307 P62993
P36956 Q07954
P27348 P36507
P11487 P05412
Q96F07 P61158
Q00722 P05771
P07948 P98077
P51955 Q9BYN0
P27986 P27361
Q9UJX2 Q9NZH5
P02775 O00574
P05129 P16581
P05771 P60709
O75159 P19235
O75116 P62140
P55010 Q99613
O75116 Q2M3G4
P15311 P05556
O00233 Q9UJX5
P30260 O00762
O15123 P42229
Q13191 P26951
Q15054 P35249
Q9UNM6 Q9UJX2
P36897 P23443
Q92569 P31749
P07947 P29317
P21583 P01112
P02751 P12931
P13942 O75578
O00329 Q12929
P31323 Q05397
P25116 Q9NQ66
P49792 O60315
Q8TAD8 P84022
P26951 P29597
P08912 P38405
P23582 P01185
O43320 P27361
P27361 O43320
P61244 P10415
Q9HC98 P50747
O60841 P0CG47
P20851 P0C0L4
P08700 P09603
P49840 P20042
Q15672 Q14469
O43683 Q9Y2G1
P10242 P10721
Q9P2R7 P28329
Q9NYJ8 Q9UBE8
P61073 P63000
P01375 P01137
P28482 O15198
Q9GZX6 P03956
P05013 P38484
Q92793 P05549
Q02750 P10070
O60258 P19174
Q8TEM1 Q8IYB3
P04899 P42338
A6NMZ7 P13612
O96020 Q8NHZ8
O00170 O14727
P07766 P01579
Q9UJU2 Q9UBT3
P04141 O60674
P40225 P55160
P31321 P02452
P19438 Q9Y4K4
P62195 P61024
Q9HBW0 P05231
Q9Y5B0 Q92759
Q8N1F7 P62304
P28070 P51965
Q06330 P23771
P11274 P42345
P30291 P49736
O00175 P32248
Q15349 P84022
P05771 O14939
P29597 O75293
P31749 Q9BSQ5
Q00005 P36507
P60568 P61586
P61586 P60568
P13984 Q99835
P42574 Q99741
P31321 P41240
P30511 O43908
O95685 P27482
Q13889 Q01831
P37840 P55036
P55036 P37840
Q9UQC2 P62834
Q14738 P04070
Q02156 P18433
P01375 P26022
P16520 Q8TCU6
P04792 P01137
O43927 P51686
Q9Y6M4 P22681
Q96KB5 P24522
Q15008 P51668
P10966 O75791
O14512 P16871
P01127 P27986
P17252 O15111
P08047 P31153
Q06330 P24385
P35443 P06756
P15976 P69905
P05412 O14746
P62879 O00329
P12270 P61326
Q13952 P01137
P06239 Q05513
P28065 O00762
Q96B86 O43318
O43318 P12643
P12643 O43318
P12107 O75056
P17252 Q9UKY1
P14859 O14627
Q9BUB5 Q9UH92
P02741 P07204
Q99497 Q07812
Q15389 P27361
P06213 Q07889
P11474 Q06413
Q06413 P11474
P49792 Q9UBU9
P35443 O75578
Q99728 P06748
P27797 O75807
P25788 Q15370
P02776 P62873
Q9HBE5 O60674
P10242 P01106
P34947 P32248
P01562 P61289
Q9ULV8 P10912
Q9P2K5 P56524
Q15835 P46092
P18428 P35228
O00512 P47902
Q9NPF7 P42336
P42574 Q13469
Q09028 Q15796
Q8WUI4 Q13950
Q9HAU4 P21860
P61812 Q9BY44
P25786 Q9UJX4
Q92844 Q13233
P08047 Q14517
P49815 Q13541
P05113 P42229
Q96AD5 P15692
P35222 Q02363
Q9Y4K3 P35968
Q12933 P55957
Q13889 P52435
P36873 P13807
O95631 P53355
Q86XR7 P10914
P10070 Q93098
Q6J9G0 P50461
P11150 P28845
Q06330 Q9UBP5
Q07912 Q8TAS1
Q14653 P33681
P39905 P19838
P43250 P25024
P60842 Q14240
P17275 P07476
P16298 O94916
O14807 Q92569
Q01196 Q92769
Q14186 O14727
P37173 P60900
Q6ZVN8 Q15750
Q8N1F7 P52298
P15692 P62993
P42226 P24385
P22455 Q9H0H3
P29965 P35354
P10275 P08754
Q92466 P19447
P09038 P09874
P56704 P25054
O15524 Q01113
P08648 P46108
P05771 P10398
P09471 Q13882
P10301 O00329
P35968 P56945
P13500 P49682
Q15628 Q92636
P04150 P02679
P51812 P15927
Q9HAU4 P10721
Q8N474 O00144
O95644 P22736
P50750 P53803
P23443 P29353
P63211 Q14289
O60674 P10144
P19447 O15514
Q08209 P54829
Q99653 P30260
P30153 Q02750
P01100 P13500
P55210 Q16363
Q13753 P26010
Q92621 P14678
Q96HZ4 P50553
P29460 P35228
P35228 P29460
P59768 Q00722
O15444 P51677
Q9H3D4 Q08431
P05019 P04049
P25788 P51965
P07942 O75578
P54646 Q9NP71
P40306 Q9UJX2
P52948 Q14493
P22607 P51692
Q12908 Q9Y297
O60841 P62424
Q13546 Q16539
Q14469 P10912
P27361 Q07666
Q07666 P27361
Q14289 Q8WUN7
Q14344 P15498
P17275 P42771
P05412 P25963
P22681 Q01113
P02730 P00915
Q9HCT0 P01100
P04275 P26006
P01127 Q13153
O00233 P24941
P24941 O00233
O75582 Q9BYN0
O96013 P05114
P01286 P07288
P10600 Q13485
P42226 Q92583
P22612 P84996
P25098 P51685
P62873 P07766
P56524 Q13485
Q13153 P78368
Q9Y6E0 O60674
O60563 P52298
P16234 Q07890
O14508 P60568
Q01955 Q05397
P09038 P10451
P11309 Q13330
P08240 O76094
P11171 P47710
P47710 P11171
Q9H6Z4 P24385
P20594 Q9BVW5
P07948 P42224
Q00987 P21860
P29597 P42338
P33681 P42336
P36955 P37231
Q15386 Q12834
P63211 Q13510
P10071 P34820
Q92529 Q99704
Q9H910 P01106
Q96BZ9 P62820
P16885 P17252
Q15759 O75676
P13501 P14780
P49643 P09884
P17252 Q9HC44
P05112 P17931
P04637 O95819
P55157 P02647
P01282 O60603
P23443 P15880
Q16787 P17301
Q13191 P35968
P22681 P40189
P09601 P13500
P32780 P53803
Q13761 Q01196
Q9ULV8 Q9HC73
P42336 P52735
P52735 P42336
Q05086 P07900
P05231 P00738
P62333 P61024
P35626 P25024
Q13156 P04637
P63000 P15056
P14735 Q8NHZ8
P27361 P29279
P29279 P27361
Q14289 Q92574
Q9UQP3 P16144
Q00535 Q9P2R7
Q9P2R7 Q00535
P01579 P0DP23
Q13467 P50148
P23582 P05121
Q96CG3 O15111
Q9H2A7 P40933
P01588 O60674
P01579 P02786
P48556 Q8NHZ8
P15336 P69892
O95715 P49682
O14896 P08571
P08571 O14896
P05013 Q06323
Q9Y572 Q13562
P20827 P56945
P52948 O14980
Q13464 P48426
O43306 P22694
P09603 P02776
P01138 P27361
P35221 P61586
Q14116 O95257
P78509 P18564
P51692 P02647
Q8WXH5 P26992
P50613 P30154
Q99567 P62306
Q15257 Q00987
P05556 O60674
P08069 P49407
Q8TAA3 P24941
Q9ULV8 P42336
Q9UBU7 P33991
Q86XI6 Q9NZT1
Q5VWK5 P09341
Q13464 P52179
Q9H1A4 Q9NZH5
Q92529 Q02750
O14775 O00459
P56159 P12830
P04439 O43908
P24001 P08581
O43809 O94913
O94913 O43809
Q8N122 P60228
P30550 P30679
O14508 P42702
P54727 Q93034
P04150 P01189
Q92738 Q96PM5
P15884 P07288
Q15303 Q9H0M0
Q9H0M0 Q15303
O75791 Q13233
P49747 P16144
P37231 P78423
Q04759 P05107
O75469 O95750
O43927 P51677
Q9H2M9 P63027
P25788 Q9UJX4
P28482 Q16644
Q16401 P51965
P04792 O00762
Q12933 P52564
P04150 P30990
Q9NRJ3 P32302
Q15648 P07288
P14635 P22694
Q16627 P41597
Q9Y478 P48029
P48736 P09603
Q15005 P04843
P00749 P27361
P27361 P00749
Q8N6T3 P09496
P19022 P14780
Q9UJX2 P51668
P25786 P51965
P55010 P0CG48
P01100 O43488
P10451 P17301
Q96PU5 P08581
P60900 O00762
P61769 O43561
Q68E01 P84022
Q9UKV0 Q9UJU2
O15379 P84022
P20594 P60900
P61769 P15498
P55036 P24941
Q15208 Q13164
P08754 O00329
P11362 P06401
Q6FHJ7 Q9H461
Q14344 Q9Y6D5
Q8IVT5 P61981
P11215 P61586
P21453 P27986
P52948 P62318
P24864 Q9UM13
P16234 P16885
Q14449 O00141
P05014 Q06323
Q07011 O43175
P01127 P07948
P07948 P01127
P01579 P07711
P10398 P62304
P01588 P62993
P16298 Q14814
P27986 Q9Y243
P05230 P42336
O15504 P62314
O15504 Q15287
P05161 P35228
Q99962 P49407
P23458 Q13557
P08047 O15105
O95256 P51681
O14818 Q9Y297
O60566 Q9NYG5
O95644 P05113
P27482 Q9H1R3
P21554 O00305
Q99653 Q13469
Q16623 Q02641
P19838 Q9H9Z2
P17252 P51692
Q5VT25 P52179
O75832 Q9UJX3
P03372 P30559
Q9UM11 Q16763
P18846 P04637
P35568 Q15139
Q15139 P35568
Q99460 P63208
P14784 Q05513
P35916 P49023
Q13683 P46108
Q9Y6K9 Q92985
P29597 Q13330
P49760 P23025
P31323 Q14738
Q14738 P31323
Q13200 Q9UM13
P51957 Q05195
Q92915 P42336
P78352 P29353
Q06124 P31749
P35749 Q9BX66
O94913 Q8N684
Q8N684 O94913
P23025 P28715
A4D0S4 P27986
P46940 P63261
P10966 P15498
Q01362 P47712
O15467 P49682
P16471 P42229
P15509 P52333
Q16787 P53708
P51813 Q8N335
O75916 P35913
A4D0S4 P26012
Q15303 Q92569
P12644 Q15797
Q16665 Q15120
O15530 O15151
Q9Y244 Q9NYG5
P63098 Q9UJX6
Q99436 P63208
Q16572 P60880
P07384 P26012
Q96IZ0 P63211
P21802 Q6P2M8
Q92583 P51684
Q13485 Q99697
P07949 Q8TD08
Q8TD08 P07949
P29466 O43432
P18754 Q96HA1
P01303 P28482
Q92831 P01574
P15313 P56704
Q04323 Q9UM11
P08246 P05362
Q92759 P13984
Q13976 P19237
O00238 P25686
O75581 Q04724
P11487 P19174
P15153 Q96F07
P35443 P26006
P61278 P48736
Q8NES3 Q99466
O14827 P10301
Q9Y490 P46109
P52333 Q13287
P05106 P62330
Q16401 P24941
Q08050 P41161
Q05655 Q99856
P12109 P26012
P01138 O14492
P55212 P09917
P06241 P05107
P63000 Q08043
Q9HD15 P48163
Q9UQP3 Q13683
P13796 P02671
O15287 Q9BXW9
P22694 Q96BA8
P42081 P42336
Q9UL54 P45983
P03372 O15297
Q9H0M0 P01137
O75348 P56704
P0DP24 Q99653
P28482 Q06609
O76093 P42336
A5LHX3 Q9UJX6
O43930 P34947
O14508 P32927
P37173 P06732
P26992 P29597
Q9HCP0 P31947
Q9BUB5 P50747
Q00535 Q8TDY4
P55210 Q9Y6N6
P49238 O60674
Q06124 P28482
P51813 Q14849
P01579 Q9UN88
Q9Y261 Q8TCG5
P40189 P52630
P10145 P49682
Q9UKW4 P60763
Q9UJU2 P01106
P55268 P63000
P49747 O75578
P49674 Q13362
P07996 P18084
Q99988 P21860
Q9NX24 O60832
P19838 P24385
P43694 P10916
P06241 P18564
P61244 Q07812
Q14116 P35228
Q02297 Q15418
Q9Y463 Q6P0N0
P61073 Q8WYR1
P11161 P06734
P41567 P22090
P01106 Q9BUL8
Q02156 P48023
Q8TAQ2 P01574
O43353 Q13158
P51828 P22694
P19838 P10600
P07996 P06756
Q9NRD0 P62330
O60603 O15111
P35968 Q14289
Q13233 P19634
O43306 P51817
Q9UM11 P51965
P05556 P60953
Q13469 P18031
Q9Y4D1 P10275
Q13554 P52564
Q9Y5Q3 P27361
P0DP25 P16298
P31321 Q05469
Q13469 P01589
P68400 Q9UK11
P23469 P40189
P56537 P62753
P50454 P35354
Q7Z7A4 Q03113
P04792 P10606
Q9UQP3 P56199
P26006 Q05397
P10398 Q04917
Q04917 P10398
P19086 P61073
P61073 P19086
Q16619 Q07889
P42224 Q14116
P01270 Q92570
Q14669 Q13616
Q13489 O95999
P42574 P61586
P09237 O95249
P25788 Q12834
Q13526 Q13972
P04004 P46527
P55036 P51965
O14818 Q9UJX2
Q6FHJ7 O96014
Q13753 P27986
Q9ULC3 P10071
Q93038 Q14790
P25942 Q09472
P01375 P15941
P01106 P13501
P48061 Q05513
Q13133 P01375
P20042 P62851
P49747 Q13797
Q9NZT1 Q99653
P42336 Q07889
Q07889 P42336
P51665 Q13042
Q5VWK5 P01584
P28702 P23786
Q99570 Q8N5S9
O60563 P30876
P26951 P51692
Q15109 Q9NUK0
Q99665 P40763
P10747 O00329
O76093 P19174
Q9UQC2 P13688
P04439 P27986
Q13200 Q9UJX4
P06241 Q6GQQ9
Q13889 P19387
Q8WUI4 P84022
P0DP23 Q99653
Q04771 P84022
Q13492 P62993
Q16610 Q05397
Q06124 Q86VZ5
P48729 Q8TDY4
P50150 O00459
P30679 Q14118
P50052 P42336
Q13315 P51587
Q16401 Q93034
Q8NFH5 Q9H840
P19447 P52434
Q96IZ0 P62873
Q92913 P05231
P04637 Q08999
P25787 P62877
Q92858 Q96HZ4
P05412 Q07817
Q13153 Q13330
P53350 P17612
P17948 Q8WYR1
P43686 Q9UM13
P01584 P21579
O00232 Q13616
P98172 Q99962
P06213 Q6S5L8
P27361 Q92913
Q92913 P27361
P10966 P05412
P27361 O14746
Q15386 P24941
Q9Y4K3 P22607
Q13889 P62487
P13861 Q14738
Q14738 P13861
P20813 P49675
O60583 P63272
O76094 P61011
P12110 P18084
O43242 Q9UJX2
O43353 P48023
P25098 P59768
P61244 P54687
P11684 P43088
P50591 O00329
Q15942 P42336
P01138 Q96EY1
P46531 Q8N9I9
P01579 P43235
O15392 Q99661
Q16186 Q9UJX5
O43318 Q8TAS1
P52945 P09681
Q00653 Q13489
P05112 P01137
P61073 P63211
P07947 P60953
P25101 O60503
P50148 Q15147
Q99436 Q13616
Q9Y6E0 Q92993
P63000 Q96F07
P35221 P05019
P51955 Q15642
P05997 P23229
P42226 O14512
P01270 P20809
Q13287 Q07817
Q9Y463 Q96QF7
P06756 P08069
P48730 P61981
P02778 P32246
P42771 Q96GD4
Q8NEV4 P50747
P25101 P31749
Q9H488 P51636
P35609 P61586
P61586 P35609
Q8N608 Q9NZV8
P01137 P07988
O60674 P01116
P26441 Q9Y478
Q04323 Q15370
Q99616 O00574
Q99500 P63000
Q9HBG4 P56704
P49760 Q9UBD0
P20333 P61586
Q9NR20 P62495
P05997 P18084
P52435 Q9Y5B0
Q16828 P45984
Q15008 Q15369
P01106 Q99973
O43242 Q9UM13
Q8N1F7 P35557
P06401 P27986
Q13191 P21860
P49790 P56524
P28482 O43353
P01579 P29965
Q14669 Q15369
Q92997 Q9UM47
P10721 P42338
P49792 Q9UKV0
O15504 Q8WXD5
P49747 Q14766
P09038 P00390
Q15466 P25963
P20151 P07288
Q13485 P43694
O15504 Q14493
Q16288 Q99578
Q13191 P38484
P42345 Q6PHR2
P12644 P13591
P29323 P01116
P23443 Q92529
Q9BVC4 Q9UBQ5
P25391 P31749
P48556 Q13042
P62191 Q9UM13
P04083 P46092
P22607 P08173
P30260 P14635
P01375 P35354
P30533 P78509
P00750 P24385
P29992 Q01538
Q14289 Q9Y5V3
P02689 P49840
P60880 P00533
O15524 P42701
O43242 P62877
Q16549 P49767
P09471 P08151
Q9UL46 Q9UM11
Q13557 Q04724
P01138 P45983
P12931 O95750
Q8IZL8 P61073
P08651 P53803
Q9H4A3 Q8TDY4
P14859 P24385
Q8TEJ3 P45983
P10242 Q9Y6D9
Q05655 P63261
Q7Z6A9 Q15116
P56705 P59768
O75159 P48357
P05112 P48736
P35998 P51668
P17676 Q07444
P08922 P81172
Q13751 P26012
P25445 P55210
P05771 P56945
P05997 P17301
Q13418 Q14240
P28072 Q9UM13
O43683 P49459
P41279 P34947
P50851 P03956
P16410 P07766
Q16881 P47929
P84077 O15511
Q8TEM1 P62306
P05019 Q13950
O00712 P30279
P34947 P32246
Q09472 P15692
P01583 P23229
Q13164 Q9Y572
O15444 O00574
Q92621 Q9Y5S9
P54727 Q9NYG5
P49721 Q9H1A4
P19793 Q6Q788
P08238 P00540
O15467 P51679
P20963 O15117
Q9Y4K3 P04629
Q01362 P19174
P55268 P42336
P05412 Q08426
P05231 Q9UM47
P42338 Q13009
Q13077 Q13233
P02741 P41597
P05412 P01033
P26441 P23560
Q9Y244 Q9UJX6
P22612 P27361
P08651 P20851
P22105 P08514
P19447 P19388
O00231 P37840
P37840 O00231
P27540 P11169
P43632 P43629
O15264 P01106
P09603 P60953
P62873 Q15438
O60841 P62263
P13688 Q92786
Q99962 P10721
P31785 P17405
P23458 P60568
Q9UJ42 P00533
P51956 P14317
Q5SRE5 Q86V81
Q8NEY8 O00311
Q13555 Q8TAS1
Q9NVD7 P31749
O15492 P48061
Q13557 P28482
P54727 O00762
Q16665 Q02363
P78406 O60315
P13612 Q14289
P49674 Q00059
P46108 Q13233
O60239 P11912
Q9HCS4 P30279
O75832 O00762
O95813 Q9H1J7
P55010 P69905
P20908 P26010
O14512 P26951
P46108 P61224
P61224 P46108
P19838 P16422
P10809 P10145
P29460 P07766
P55010 P62277
Q92752 P05106
Q13164 P49591
Q9Y261 P01275
P78423 P51684
P61244 Q8N474
Q13153 P50461
P30153 P53680
P43034 P63000
A1A4S6 O15143
P02452 P42336
P23458 O00329
P78536 O00548
Q12778 P09467
Q9UDY8 P19838
O15455 O00182
P37231 O00767
P42229 P12004
P21860 P01111
Q9NQP4 P01375
P07947 P51813
P10600 Q15796
Q15796 P10600
P03372 Q4ZG55
P10275 P12830
P80162 P51681
Q99075 P42338
P36894 P05198
P48730 P31946
P12111 P05106
O43318 P43360
O60733 P04637
Q96GD4 Q15003
P01137 P37231
P37231 P01137
P19086 P51828
P54753 P60953
Q00005 P31946
P07948 P20827
Q13153 Q9UKY1
Q9Y4K4 O43318
P18754 Q9BW27
O14818 P30260
P31749 P51813
Q99607 O15263
Q8IWL1 P03973
P23560 P46108
P51532 O00141
O15360 Q8IYD8
P12109 P06756
Q99523 P45983
P49759 P14921
P29350 Q13287
O14543 P26951
Q93096 P38936
P62191 Q9UM11
Q9BVC4 P30622
O00178 P48549
O60674 P10147
Q9NZM3 P60953
Q92752 P05556
P10644 P16949
Q96PM9 P38936
P50851 Q15714
A5LHX3 Q9NYG5
O14610 P48736
P40259 P29353
Q9BWK5 P20264
P61244 Q9BWM7
P01137 Q9H3M7
P41567 P46783
P02778 P61073
O15264 P17612
Q9NQB0 O15392
P13236 P25024
Q9Y4A5 Q00987
P01584 P35354
P61586 O14986
P20042 P62753
P10398 O75391
P06239 P60568
Q15008 Q12834
Q15389 Q04206
O60258 P27361
P27361 O60258
Q9UL46 Q93034
P0C0L5 P01024
P42858 P19838
P61073 P56945
P05014 P01579
P50151 P42338
P01185 Q13393
P09341 P61073
P35443 P53708
A6NMZ7 P18564
P13861 P30307
P14635 P62820
P61244 P11926
P02458 P26012
O00175 P49238
P19793 Q08426
P21583 P09919
P42226 Q9Y258
P23771 P04839
P61244 P06733
P12830 P50552
P01106 P34896
P67775 P62258
Q6ZN44 P63000
P42345 Q9UBQ5
O14512 Q9UHF4
P54274 Q99973
P24941 Q9NYG5
Q9BW27 Q16637
Q05513 P14317
Q14469 P02818
P12931 O14964
P31321 Q9UBY5
P49450 Q53HL2
Q53HL2 P49450
P56537 P46777
O14939 Q9NRA0
Q13523 Q7L5N1
P25101 P61586
P17706 Q13480
P06756 P42356
Q8WXH5 Q9HBE5
P55273 P24385
P37173 Q14934
P01579 P07202
P04085 P98077
P49759 Q8ND90
Q5VWK5 P01375
P37231 Q9UKU0
P42858 O15111
P48443 O00767
P36507 O00329
Q14669 Q9H1A4
P05112 P08254
O14543 P01112
P05412 Q04695
O60674 P09341
Q59H18 Q9Y534
P25963 P08253
Q06124 P08754
P01583 P55160
P60709 P52655
Q14185 P31749
P01236 P42345
O14974 Q9Y623
P16220 P48506
P63211 Q9NQ66
P28482 Q92913
Q92913 P28482
Q9UBC2 O14964
Q8N1F7 Q14493
Q9NYJ8 O95819
Q08116 P07766
Q13043 O15151
P08581 P16333
O15335 P26010
Q13751 P04156
Q9NPF7 P35228
Q96GD4 Q9UMY1
Q99567 Q9UBU9
Q5SRE5 P52294
Q15628 P55957
P30153 Q8IVT5
Q02297 Q92569
P02776 P46734
P28070 P62877
O75694 Q8IYB3
Q92759 P53803
Q9UQP3 Q9UKX5
P0DMV9 P53779
P25054 P29965
P49005 P15927
P49662 O43432
P35442 P08648
Q8IW41 Q14653
P21802 Q07890
O14974 Q9ULL8
P34741 P22455
P12644 P08476
P07737 P02452
Q08050 P03372
P55317 P02768
Q96HA1 P52294
Q9BY41 P84022
P01579 Q03518
P29965 P45983
P26927 P14210
Q9Y6Q9 P48552
P62140 P0DP23
P56537 P02792
P43403 P27986
P37173 P20749
P43403 Q92918
P42574 Q14152
Q9UP38 P09471
P62195 P62877
P07237 P04114
P01137 P05121
P63215 P27986
P01100 P01574
Q02750 P16220
P35442 P34741
P18754 P78406
Q01970 P05771
Q99650 P52333
P06493 Q9UJX6
Q9UJU2 P04264
P08754 Q01970
Q13568 P01375
P10747 P43405
P05231 P40225
P40225 P05231
Q59H18 Q8TDY4
P48357 P54619
O43555 P41159
P54710 P30519
P05187 P01270
P01579 P48023
Q96RU7 P37231
P02452 P55210
P07949 P12830
P17252 P19793
P42574 Q07817
Q02156 O60266
Q8TAQ2 P35269
Q92985 P01563
Q9ULV8 P48357
P05019 P09601
P04085 Q9Y6I0
Q8NFH3 Q14974
P01569 P15260
Q9NR20 Q9Y265
P61289 Q9UJX4
P61764 P63027
Q14669 Q9UJX2
Q99755 P18206
P21781 P27986
P20618 P63208
Q9Y4X3 O00574
P04637 P52655
P13693 O00178
Q9H2X0 P15336
Q13574 Q15139
Q14289 P40337
P14635 P13861
P35711 P18075
P08514 P41240
P16885 Q9BZM2
O15230 P61586
O00401 P61158
P01137 Q13155
P60763 O14733
Q9UJ42 P08100
Q9UL46 Q9NYG5
P40306 P62877
P47813 P23396
Q8NFH3 P62318
Q16186 Q8NHZ8
Q13188 Q13562
Q9Y258 P46092
P04792 Q9Y4K3
O60603 P15941
Q96HA1 Q09161
O75582 Q14653
O60921 Q13315
Q13315 O60921
Q01094 P00749
P04628 P15923
O75116 O60331
Q9Y4G8 P01111
Q9NRG9 Q9UBU9
P29323 P60953
P62195 Q9Y297
P08581 P48736
P53778 P0DPQ6
Q99527 P02545
P35442 P06756
P43405 P07437
P53778 P49715
P25942 Q15759
Q92759 O15514
P14735 Q12834
P12111 P06756
P22694 P38936
O00522 Q9Y6J0
P42338 P31751
Q14738 P46821
P05231 Q14739
Q9Y6R4 O14920
P29353 P16220
P59768 Q9H3Y6
P61009 P01308
P08151 Q93097
P05231 P05230
Q16363 P56199
P29350 P40238
P21781 P36956
P36956 P21781
P01137 Q92529
P41587 P49913
P11684 P28482
Q96BI3 Q04721
Q15835 P51679
P48061 P51685
P59768 P07948
P08631 Q92529
P35443 P18084
P08754 P42685
P51451 P54762
P54762 P51451
P0DPQ6 P53539
P53539 P0DPQ6
P47712 O60733
P43405 P35241
O43439 P05067
P22362 P49238
P08572 P26006
Q8NB91 Q00597
Q00535 P62826
Q01094 P55957
Q9Y5W3 Q16665
P09693 Q9NWQ8
Q9NWQ8 P09693
P10720 P32302
P21554 O95180
P10599 P01589
Q13133 Q14517
P14222 P07858
P30679 O75747
Q9ULW2 O14641
P04271 Q12933
Q9BUR4 O14746
P22455 P28482
P28482 P22455
Q13114 O95819
P18146 P10145
P04085 P23458
P48736 P10275
Q96J02 P00533
Q9NSU2 P00519
Q9Y244 P51965
P08912 P84996
Q13464 Q9ULL8
P01308 P19320
Q06323 P51965
P78362 Q6NZY4
P42679 P27361
P51532 P24928
Q15759 P27361
O14950 O00160
Q68CJ9 O75030
P63000 Q9Y2I7
P23560 P07101
P17813 Q15797
P23458 Q07817
Q16620 P61224
P0DJI8 P14780
P62330 Q15027
Q15027 P62330
Q9UHF4 O60674
Q9UNH5 Q13042
P49746 P34741
Q04206 Q9BUZ4
P98077 P42345
O14625 P32248
P0DP23 P63098
P13236 O00574
P13500 O00574
P51451 P29317
Q969H0 P61244
P22681 P26006
Q14213 P52630
Q93009 P98177
P10767 P42224
P01562 P38484
P55160 Q92558
Q92731 P15559
O60841 P08865
P42771 Q14186
Q14186 P42771
P34981 P30679
Q02156 P01112
Q07869 O95864
P01375 O00300
P11047 P61586
P31749 P10415
Q14997 P51965
Q99836 O95819
Q15125 Q04637
P17948 Q92529
P05112 P51692
P51692 P05112
Q03113 O60716
P0DP25 Q15796
P05305 P48736
Q13889 P20226
Q15788 P07288
P08754 P07766
Q9UKA1 Q00653
Q8NHW4 P46094
Q7KZI7 Q6NUN9
P06729 P16949
P02775 P51685
P35222 P50552
P49716 P35575
Q8N5S9 Q96NX5
Q00534 Q14209
P42224 P10415
Q16594 P11802
O43683 Q9NYB0
P43699 P01137
Q15750 Q02750
P29597 P20749
P60763 Q13233
P42574 P68133
Q13099 P10071
P17612 P26012
Q9Y4K3 P07949
P12034 P42336
Q08050 P12830
Q12933 Q9P0U3
Q15349 O43683
O15467 P61073
Q9UI95 Q8NHZ8
O75676 P50747
Q9UKX7 O60315
O15360 Q9NVI1
P24385 Q01094
Q92569 P16885
P61586 Q86YL7
Q86YL7 P61586
O60716 P50552
Q92922 P52655
P35052 Q15796
Q13501 Q04206
P50281 P01137
Q07889 P16220
Q16134 P13804
P48023 Q9Y6K9
P48454 Q8NHZ8
P29597 P10144
Q99567 Q09161
P21741 P19875
P20963 P60568
P01137 P40225
P01138 P62745
Q8N1F7 Q9UHI6
P27482 Q08209
O43541 P49711
P15248 P51671
P17655 P56199
P01127 P09769
P09769 P01127
O00762 O14965
P31749 Q8IY92
P10644 P02452
P11912 P60484
P13725 P27361
P98077 P30281
O60496 Q9UKT9
P28908 P10145
P63098 Q12834
O14512 P29597
O75116 Q9BUA6
Q08345 Q13330
A0A0C4DH72 P04637
Q9UBD3 P32246
P68400 P23409
P49747 P23229
Q13158 P17405
Q8N2W9 P40763
P00533 P35228
Q96HA1 P52298
P08138 P19838
P26368 P62308
P22694 O60674
P37173 O43541
Q9UEE5 Q9HCU8
P06241 P50461
Q8NFH5 P62318
P22681 P42338
Q13554 P12931
Q92830 Q9BXH1
O14757 Q9NPD8
P19876 O00574
P0DMV8 P53779
P12107 P16070
P22681 Q14626
Q92830 Q13485
P68133 P46109
O00238 P14317
P25391 P05106
Q99731 P25024
P78556 O00574
Q96JB5 P29474
Q06187 P01100
P48443 P48163
Q92558 O14727
O14625 P61073
Q8N5S9 Q9UHL0
Q15466 P84022
P63104 P15927
Q9H3D4 P16144
P54646 P60900
Q16653 P05112
P51957 Q9H204
P16615 P00749
Q8NHZ8 P51668
Q9Y6N6 P08514
O15230 P08648
O43930 Q9NS61
Q96EE3 Q8WXD5
P07384 Q15139
Q15139 P07384
Q9NQB0 Q03181
P78536 Q9BYF1
Q15466 Q14498
P36897 Q99717
Q9Y297 P08151
O15504 Q14974
[truncated: 336,343 more chars]
