# Supplementary material for: Decoding non-coding SNPs: systems genomics modelling dissects the heterogeneity of IBD
Source: Mol Syst Biol. 2025 Nov 26;22(2):259–80. doi: 10.1038/s44320-025-00169-3 (PMC12864814; doi:10.1038/s44320-025-00169-3)
Supplement: Supplementary file 10 — Source data Fig. 2 [file 44320_2025_169_MOESM10_ESM.zip › Figure2c/ReactomePathways.gmt]

2-LTR circle formation	R-HSA-164843	BANF1	HMGA1	LIG4	PSIP1	XRCC4	XRCC5	XRCC6	gag	gag-pol	rev	vif	vpr	vpu
3-Methylcrotonyl-CoA carboxylase deficiency	R-HSA-9909438	MCCC1	MCCC2
3-hydroxyisobutyryl-CoA hydrolase deficiency	R-HSA-9916722	HIBCH
3-methylglutaconic aciduria	R-HSA-9914274	AUH
5-Phosphoribose 1-diphosphate biosynthesis	R-HSA-73843	PRPS1	PRPS1L1	PRPS2
A tetrasaccharide linker sequence is required for GAG synthesis	R-HSA-1971475	AGRN	B3GALT6	B3GAT1	B3GAT2	B3GAT3	B4GALT7	BCAN	BGN	CSPG4	CSPG5	DCN	GPC1	GPC2	GPC3	GPC4	GPC5	GPC6	HSPG2	NCAN	SDC1	SDC2	SDC3	SDC4	UXS1	VCAN	XYLT1	XYLT2
ABC transporter disorders	R-HSA-5619084	ABCA1	ABCA12	ABCA3	ABCB11	ABCB4	ABCB6	ABCC2	ABCC6	ABCC8	ABCC9	ABCD1	ABCD4	ABCG5	ABCG8	ADRM1	APOA1	CFTR	DERL1	DERL2	DERL3	ERLEC1	ERLIN1	ERLIN2	KCNJ11	LMBRD1	OS9	PSMA1	PSMA2	PSMA3	PSMA4	PSMA5	PSMA6	PSMA7	PSMB1	PSMB2	PSMB3	PSMB4	PSMB5	PSMB6	PSMB7	PSMC1	PSMC2	PSMC3	PSMC4	PSMC5	PSMC6	PSMD1	PSMD11	PSMD12	PSMD13	PSMD14	PSMD2	PSMD3	PSMD6	PSMD7	PSMD8	RNF185	RNF5	RPS27A	SEL1L	SEM1	UBA52	UBB	UBC	VCP
ABC transporters in lipid homeostasis	R-HSA-1369062	ABCA10	ABCA12	ABCA2	ABCA3	ABCA5	ABCA6	ABCA7	ABCA9	ABCD1	ABCD2	ABCD3	ABCG1	ABCG4	ABCG5	ABCG8	APOA1	PEX19	PEX3
ABC-family proteins mediated transport	R-HSA-382556	ABCA10	ABCA12	ABCA2	ABCA3	ABCA4	ABCA5	ABCA6	ABCA7	ABCA8	ABCA9	ABCB1	ABCB10	ABCB4	ABCB5	ABCB6	ABCB7	ABCB8	ABCB9	ABCC1	ABCC10	ABCC11	ABCC2	ABCC3	ABCC4	ABCC5	ABCC6	ABCC9	ABCD1	ABCD2	ABCD3	ABCF1	ABCG1	ABCG4	ABCG5	ABCG8	ADRM1	APOA1	CFTR	DERL1	DERL2	DERL3	EIF2S1	EIF2S2	EIF2S3	ERLEC1	ERLIN1	ERLIN2	KCNJ11	OS9	PEX19	PEX3	PSMA1	PSMA2	PSMA3	PSMA4	PSMA5	PSMA6	PSMA7	PSMB1	PSMB2	PSMB3	PSMB4	PSMB5	PSMB6	PSMB7	PSMC1	PSMC2	PSMC3	PSMC4	PSMC5	PSMC6	PSMD1	PSMD11	PSMD12	PSMD13	PSMD14	PSMD2	PSMD3	PSMD6	PSMD7	PSMD8	RNF185	RNF5	RPS27A	SEL1L	SEM1	UBA52	UBB	UBC	VCP
ABO blood group biosynthesis	R-HSA-9033807	ABO	FUT1	FUT2
ADORA2B mediated anti-inflammatory cytokines production	R-HSA-9660821	ADCY1	ADCY2	ADCY3	ADCY4	ADCY5	ADCY6	ADCY7	ADCY8	ADCY9	ADORA2B	CREB1	GNAI1	GNAI2	GNAI3	GNAS	GNAT3	GNAZ	GNB1	GNB2	GNB3	GNB4	GNB5	GNG10	GNG11	GNG12	GNG13	GNG2	GNG3	GNG4	GNG5	GNG7	GNG8	GNGT1	GNGT2	IL6	PRKACA	PRKACB	PRKACG	PRKAR1A	PRKAR1B	PRKAR2A	PRKAR2B	PRKX
ADP signalling through P2Y purinoceptor 1	R-HSA-418592	GNA11	GNA14	GNA15	GNAQ	GNB1	GNB2	GNB3	GNB4	GNB5	GNG10	GNG11	GNG12	GNG13	GNG2	GNG3	GNG4	GNG5	GNG7	GNG8	GNGT1	GNGT2	MAPK14	P2RY1	PLA2G4A	SRC
ADP signalling through P2Y purinoceptor 12	R-HSA-392170	GNAI1	GNAI2	GNAI3	GNAT3	GNB1	GNB2	GNB3	GNB4	GNB5	GNG10	GNG11	GNG12	GNG13	GNG2	GNG3	GNG4	GNG5	GNG7	GNG8	GNGT1	GNGT2	P2RY12
AKT phosphorylates targets in the cytosol	R-HSA-198323	AKT1	AKT1S1	AKT2	AKT3	BAD	CASP9	CDKN1A	CDKN1B	CHUK	GSK3A	GSK3B	MDM2	MKRN1	TSC2
AKT phosphorylates targets in the nucleus	R-HSA-198693	AKT1	AKT2	AKT3	CREB1	FOXO1	FOXO3	FOXO4	FOXO6	NR4A1	RPS6KB2
AKT-mediated inactivation of FOXO1A	R-HSA-211163	AKT1	AKT2	AKT3	FOXO1
ALK mutants bind TKIs	R-HSA-9700645	ALK	BCL11A	BIRC6	CLTC	EIF2AK3	EML4	FN1	HIP1	NPM1	PPM1B	PRKAR1A	STRN
ALKBH2 mediated reversal of alkylation damage	R-HSA-112122	ALKBH2
ALKBH3 mediated reversal of alkylation damage	R-HSA-112126	ALKBH3	ASCC1	ASCC2	ASCC3
AMPK inhibits chREBP transcriptional activation activity	R-HSA-163680	ADIPOQ	ADIPOR1	ADIPOR2	MLXIPL	PRKAA2	PRKAB2	PRKAG2	STK11
APC truncation mutants are not K63 polyubiquitinated	R-HSA-5467333	APC
APC truncation mutants have impaired AXIN binding	R-HSA-5467337	AMER1	APC	AXIN1	CSNK1A1	GSK3B	PPP2CA	PPP2CB	PPP2R1A	PPP2R1B	PPP2R5A	PPP2R5B	PPP2R5C	PPP2R5D	PPP2R5E
APC-Cdc20 mediated degradation of Nek2A	R-HSA-179409	ANAPC1	ANAPC10	ANAPC11	ANAPC15	ANAPC16	ANAPC2	ANAPC4	ANAPC5	ANAPC7	BUB1B	BUB3	CDC16	CDC20	CDC23	CDC26	CDC27	MAD2L1	NEK2	RPS27A	UBA52	UBB	UBC	UBE2C	UBE2D1	UBE2E1	UBE2S
APC/C-mediated degradation of cell cycle proteins	R-HSA-174143	ADRM1	ANAPC1	ANAPC10	ANAPC11	ANAPC15	ANAPC16	ANAPC2	ANAPC4	ANAPC5	ANAPC7	AURKA	AURKB	BTRC	BUB1B	BUB3	CCNA1	CCNA2	CCNB1	CDC14A	CDC16	CDC20	CDC23	CDC26	CDC27	CDK1	CDK2	CUL1	FBXO5	FZR1	MAD2L1	NEK2	PLK1	PSMA1	PSMA2	PSMA3	PSMA4	PSMA5	PSMA6	PSMA7	PSMB1	PSMB2	PSMB3	PSMB4	PSMB5	PSMB6	PSMB7	PSMC1	PSMC2	PSMC3	PSMC4	PSMC5	PSMC6	PSMD1	PSMD11	PSMD12	PSMD13	PSMD14	PSMD2	PSMD3	PSMD6	PSMD7	PSMD8	PTTG1	RB1	RPS27A	SEM1	SKP1	SKP2	UBA52	UBB	UBC	UBE2C	UBE2D1	UBE2E1	UBE2S
APC/C:Cdc20 mediated degradation of Cyclin B	R-HSA-174048	ANAPC1	ANAPC10	ANAPC11	ANAPC15	ANAPC16	ANAPC2	ANAPC4	ANAPC5	ANAPC7	CCNB1	CDC16	CDC20	CDC23	CDC26	CDC27	CDK1	RPS27A	UBA52	UBB	UBC	UBE2C	UBE2D1	UBE2E1	UBE2S
APC/C:Cdc20 mediated degradation of Securin	R-HSA-174154	ADRM1	ANAPC1	ANAPC10	ANAPC11	ANAPC15	ANAPC16	ANAPC2	ANAPC4	ANAPC5	ANAPC7	CDC16	CDC20	CDC23	CDC26	CDC27	PSMA1	PSMA2	PSMA3	PSMA4	PSMA5	PSMA6	PSMA7	PSMB1	PSMB2	PSMB3	PSMB4	PSMB5	PSMB6	PSMB7	PSMC1	PSMC2	PSMC3	PSMC4	PSMC5	PSMC6	PSMD1	PSMD11	PSMD12	PSMD13	PSMD14	PSMD2	PSMD3	PSMD6	PSMD7	PSMD8	PTTG1	RPS27A	SEM1	UBA52	UBB	UBC	UBE2C	UBE2D1	UBE2E1	UBE2S
APC/C:Cdc20 mediated degradation of mitotic proteins	R-HSA-176409	ADRM1	ANAPC1	ANAPC10	ANAPC11	ANAPC15	ANAPC16	ANAPC2	ANAPC4	ANAPC5	ANAPC7	BUB1B	BUB3	CCNA1	CCNA2	CCNB1	CDC16	CDC20	CDC23	CDC26	CDC27	CDK1	MAD2L1	NEK2	PSMA1	PSMA2	PSMA3	PSMA4	PSMA5	PSMA6	PSMA7	PSMB1	PSMB2	PSMB3	PSMB4	PSMB5	PSMB6	PSMB7	PSMC1	PSMC2	PSMC3	PSMC4	PSMC5	PSMC6	PSMD1	PSMD11	PSMD12	PSMD13	PSMD14	PSMD2	PSMD3	PSMD6	PSMD7	PSMD8	PTTG1	RPS27A	SEM1	UBA52	UBB	UBC	UBE2C	UBE2D1	UBE2E1	UBE2S
APC/C:Cdh1 mediated degradation of Cdc20 and other APC/C:Cdh1 targeted proteins in late mitosis/early G1	R-HSA-174178	ADRM1	ANAPC1	ANAPC10	ANAPC11	ANAPC15	ANAPC16	ANAPC2	ANAPC4	ANAPC5	ANAPC7	AURKA	AURKB	CDC16	CDC20	CDC23	CDC26	CDC27	FZR1	PLK1	PSMA1	PSMA2	PSMA3	PSMA4	PSMA5	PSMA6	PSMA7	PSMB1	PSMB2	PSMB3	PSMB4	PSMB5	PSMB6	PSMB7	PSMC1	PSMC2	PSMC3	PSMC4	PSMC5	PSMC6	PSMD1	PSMD11	PSMD12	PSMD13	PSMD14	PSMD2	PSMD3	PSMD6	PSMD7	PSMD8	PTTG1	RB1	RPS27A	SEM1	SKP2	UBA52	UBB	UBC	UBE2C	UBE2D1	UBE2E1	UBE2S
APC:Cdc20 mediated degradation of cell cycle proteins prior to satisfation of the cell cycle checkpoint	R-HSA-179419	ADRM1	ANAPC1	ANAPC10	ANAPC11	ANAPC15	ANAPC16	ANAPC2	ANAPC4	ANAPC5	ANAPC7	BUB1B	BUB3	CCNA1	CCNA2	CDC16	CDC20	CDC23	CDC26	CDC27	CDK1	MAD2L1	NEK2	PSMA1	PSMA2	PSMA3	PSMA4	PSMA5	PSMA6	PSMA7	PSMB1	PSMB2	PSMB3	PSMB4	PSMB5	PSMB6	PSMB7	PSMC1	PSMC2	PSMC3	PSMC4	PSMC5	PSMC6	PSMD1	PSMD11	PSMD12	PSMD13	PSMD14	PSMD2	PSMD3	PSMD6	PSMD7	PSMD8	RPS27A	SEM1	UBA52	UBB	UBC	UBE2C	UBE2D1	UBE2E1	UBE2S
APEX1-Independent Resolution of AP Sites via the Single Nucleotide Replacement Pathway	R-HSA-5649702	LIG3	NEIL1	NEIL2	OGG1	PNKP	POLB	XRCC1
APOBEC3G mediated resistance to HIV-1 infection	R-HSA-180689	APOBEC3G	BANF1	HMGA1	PPIA	PSIP1	gag	gag-pol	rev	vif	vpr	vpu
ARL13B-mediated ciliary trafficking of INPP5E	R-HSA-5624958	ARL13B	INPP5E	PDE6D
ARMS-mediated activation	R-HSA-170984	BRAF	CRK	KIDINS220	NGF	NTRK1	RAP1A	YWHAB
ASP-3026-resistant ALK mutants	R-HSA-9717264	ALK
ATF4 activates genes in response to endoplasmic reticulum  stress	R-HSA-380994	ASNS	ATF3	ATF4	ATF6	CCL2	CEBPB	CEBPG	CXCL8	DCP2	DDIT3	DIS3	EXOSC1	EXOSC2	EXOSC3	EXOSC4	EXOSC5	EXOSC6	EXOSC7	EXOSC8	EXOSC9	HERPUD1	IGFBP1	IL8	KHSRP	NFYA	NFYB	NFYC	PARN
ATF6 (ATF6-alpha) activates chaperone genes	R-HSA-381183	ATF4	ATF6	CALR	DDIT3	HSP90B1	HSPA5	NFYA	NFYB	NFYC	XBP1
ATF6 (ATF6-alpha) activates chaperones	R-HSA-381033	ATF4	ATF6	CALR	DDIT3	HSP90B1	HSPA5	MBTPS1	MBTPS2	NFYA	NFYB	NFYC	XBP1
ATF6B (ATF6-beta) activates chaperones	R-HSA-8874177	ATF6B	HSPA5	MBTPS1	MBTPS2
ATP sensitive Potassium channels	R-HSA-1296025	ABCC8	ABCC9	KCNJ11	KCNJ8
ATP-dependent chromatin remodelers	R-HSA-9932444	ACTB	ACTL6A	ACTL6B	ARID1A	ARID1B	ARID2	BCL11A	BCL11B	BCL7A	BCL7B	BCL7C	BRD7	BRD9	DPF1	DPF2	DPF3	GLTSCR1	GLTSCR1L	PBRM1	PHF10	SMARCA2	SMARCA4	SMARCB1	SMARCC1	SMARCC2	SMARCD1	SMARCD2	SMARCD3	SMARCE1	SS18	SS18L1
AUF1 (hnRNP D0) binds and destabilizes mRNA	R-HSA-450408	ADRM1	EIF4G1	HNRNPD	HSBP1	HSPA1A	HSPA8	PABPC1	PSMA1	PSMA2	PSMA3	PSMA4	PSMA5	PSMA6	PSMA7	PSMB1	PSMB2	PSMB3	PSMB4	PSMB5	PSMB6	PSMB7	PSMC1	PSMC2	PSMC3	PSMC4	PSMC5	PSMC6	PSMD1	PSMD11	PSMD12	PSMD13	PSMD14	PSMD2	PSMD3	PSMD6	PSMD7	PSMD8	RPS27A	SEM1	UBA52	UBB	UBC
AURKA Activation by TPX2	R-HSA-8854518	ACTR1A	AKAP9	ALMS1	AURKA	CCP110	CDK1	CDK5RAP2	CENPJ	CEP131	CEP135	CEP152	CEP164	CEP192	CEP250	CEP290	CEP41	CEP43	CEP57	CEP63	CEP70	CEP72	CEP76	CEP78	CETN2	CKAP5	CLASP1	CNTRL	CSNK1D	CSNK1E	DCTN1	DCTN2	DCTN3	DYNC1H1	DYNC1I2	DYNLL1	HAUS1	HAUS2	HAUS3	HAUS4	HAUS5	HAUS6	HAUS7	HAUS8	HMMR	HSP90AA1	MAPRE1	NDE1	NEDD1	NEK2	NINL	ODF2	OFD1	PAFAH1B1	PCM1	PCNT	PLK1	PLK4	PPP2R1A	PRKACA	PRKAR2B	SDCCAG8	SFI1	SSNA1	TPX2	TUBA1A	TUBA4A	TUBB	TUBB4A	TUBB4B	TUBG1	YWHAE	YWHAG
AXIN missense mutants destabilize the destruction complex	R-HSA-5467340	AMER1	APC	AXIN1	CSNK1A1	GSK3B	PPP2CA	PPP2CB	PPP2R1A	PPP2R1B	PPP2R5A	PPP2R5B	PPP2R5C	PPP2R5D	PPP2R5E
Abacavir ADME	R-HSA-2161522	ABCB1	ABCG2	ADAL	ADH1A	NT5C2	PCK1	SLC22A1	SLC22A2	SLC22A3
Abacavir metabolism	R-HSA-2161541	ADAL	ADH1A	NT5C2	PCK1
Abacavir transmembrane transport	R-HSA-2161517	ABCB1	ABCG2	SLC22A1	SLC22A2	SLC22A3
Abasic sugar-phosphate removal via the single-nucleotide replacement pathway	R-HSA-73930	APEX1	POLB
Aberrant regulation of mitotic G1/S transition in cancer due to RB1 defects	R-HSA-9659787	CCND1	CCND2	CCND3	CCNE1	CCNE2	CDK2	CDK4	CDK6	CDKN1A	CDKN1B	CDKN1C	E2F1	E2F2	E2F3	RB1	TFDP1	TFDP2
Aberrant regulation of mitotic cell cycle due to RB1 defects	R-HSA-9687139	ANAPC1	ANAPC10	ANAPC11	ANAPC15	ANAPC16	ANAPC2	ANAPC4	ANAPC5	ANAPC7	CCND1	CCND2	CCND3	CCNE1	CCNE2	CDC16	CDC23	CDC26	CDC27	CDK2	CDK4	CDK6	CDKN1A	CDKN1B	CDKN1C	E2F1	E2F2	E2F3	FZR1	RB1	SKP2	TFDP1	TFDP2	UBE2C	UBE2D1	UBE2E1	UBE2S
Aberrant regulation of mitotic exit in cancer due to RB1 defects	R-HSA-9687136	ANAPC1	ANAPC10	ANAPC11	ANAPC15	ANAPC16	ANAPC2	ANAPC4	ANAPC5	ANAPC7	CDC16	CDC23	CDC26	CDC27	FZR1	RB1	SKP2	UBE2C	UBE2D1	UBE2E1	UBE2S
Abnormal conversion of 2-oxoglutarate to 2-hydroxyglutarate	R-HSA-2978092	IDH1
Abortive elongation of HIV-1 transcript in the absence of Tat	R-HSA-167242	CTDP1	GTF2F1	GTF2F2	NCBP1	NCBP2	NELFA	NELFB	NELFCD	NELFE	POLR2A	POLR2B	POLR2C	POLR2D	POLR2E	POLR2F	POLR2G	POLR2H	POLR2I	POLR2J	POLR2K	POLR2L	SUPT4H1	SUPT5H
Acetylation	R-HSA-156582	NAT1	NAT2
Acetylcholine Neurotransmitter Release Cycle	R-HSA-264642	CHAT	CPLX1	PPFIA1	PPFIA2	PPFIA3	PPFIA4	RAB3A	RIMS1	SLC18A3	SLC5A7	SNAP25	STX1A	STXBP1	SYT1	TSPOAP1	UNC13B	VAMP2
Acetylcholine binding and downstream events	R-HSA-181431	CHRNA1	CHRNA2	CHRNA3	CHRNA4	CHRNA5	CHRNA6	CHRNA7	CHRNA9	CHRNB2	CHRNB3	CHRNB4	CHRND	CHRNE	CHRNG
Acetylcholine inhibits contraction of outer hair cells	R-HSA-9667769	CHRNA10	CHRNA9	KCNMA1	KCNMB1	KCNN2
Acetylcholine regulates insulin secretion	R-HSA-399997	CHRM3	GNA11	GNA14	GNA15	GNAQ	MARCKS	PLCB1	PLCB2	PLCB3	PRKCA
Acrosome Reaction and Sperm:Oocyte Membrane Binding	R-HSA-1300645	ACR	CD9	IZUMO1	IZUMO2	IZUMO3	IZUMO4
Activated NOTCH1 Transmits Signal to the Nucleus	R-HSA-2122948	ADAM10	ADAM17	APH1A	APH1B	ARRB1	ARRB2	CNTN1	DLK1	DLL1	DLL4	DNER	DTX1	DTX2	DTX4	ITCH	JAG1	JAG2	MIB1	MIB2	NCSTN	NEURL1	NEURL1B	NOTCH1	NUMB	PSEN1	PSEN2	PSENEN	RPS27A	UBA52	UBB	UBC
Activated NTRK2 signals through CDK5	R-HSA-9032845	BDNF	CDK5	CDK5R1	NTRK2	RAC1	TIAM1
Activated NTRK2 signals through FRS2 and FRS3	R-HSA-9028731	BDNF	FRS2	FRS3	GRB2	HRAS	KRAS	NRAS	NTF4	NTRK2	PTPN11	SOS1
Activated NTRK2 signals through FYN	R-HSA-9032500	BDNF	DOCK3	FYN	GRIN2B	NTRK2	RAC1	SRC
Activated NTRK2 signals through PI3K	R-HSA-9028335	BDNF	GAB1	GRB2	NTF4	NTRK2	PIK3CA	PIK3R1
Activated NTRK2 signals through PLCG1	R-HSA-9026527	BDNF	NTF4	NTRK2	PLCG1
Activated NTRK2 signals through RAS	R-HSA-9026519	BDNF	GRB2	HRAS	KRAS	NRAS	NTF4	NTRK2	SHC1	SOS1
Activated NTRK3 signals through PI3K	R-HSA-9603381	IRS1	NTF3	NTRK3	PIK3CA	PIK3R1	SRC
Activated NTRK3 signals through PLCG1	R-HSA-9034793	NTF3	NTRK3	PLCG1
Activated NTRK3 signals through RAS	R-HSA-9034864	GRB2	HRAS	KRAS	NRAS	NTF3	NTRK3	SHC1	SOS1
Activated PKN1 stimulates transcription of AR (androgen receptor) regulated genes KLK2 and KLK3	R-HSA-5625886	AR	H2AB1	H2AC14	H2AC18	H2AC20	H2AC4	H2AC6	H2AC7	H2AFX	H2AJ	H2AZ2	H2BC1	H2BC11	H2BC12	H2BC12L	H2BC13	H2BC14	H2BC15	H2BC17	H2BC21	H2BC26	H2BC3	H2BC4	H2BC5	H2BC9	H3-3A	H3C15	H4C1	HIST1H3G	KDM1A	KDM4C	KLK2	KLK3	NCOA2	PKN1
Activated point mutants of FGFR2	R-HSA-2033519	FGF1	FGF10	FGF16	FGF17	FGF18	FGF2	FGF20	FGF22	FGF23	FGF3	FGF4	FGF5	FGF6	FGF7	FGF8	FGF9	FGFR2
Activation and oligomerization of BAK protein	R-HSA-111452	BAK1	BID
Activation of AKT2	R-HSA-165158	AKT2	PDPK1	THEM4	TRIB3
Activation of AMPA receptors	R-HSA-399710	GRIA1	GRIA2	GRIA3	GRIA4
Activation of AMPK downstream of NMDARs	R-HSA-9619483	CALM1	CAMKK2	MAPT	PRKAA1	PRKAA2	PRKAB1	PRKAB2	PRKAG1	PRKAG2	PRKAG3	TUBA1A	TUBA1B	TUBA1C	TUBA3C	TUBA3E	TUBA4A	TUBA4B	TUBA8	TUBAL3	TUBB1	TUBB2A	TUBB2B	TUBB3	TUBB4A	TUBB4B	TUBB6	TUBB8	TUBB8B
Activation of APC/C and APC/C:Cdc20 mediated degradation of mitotic proteins	R-HSA-176814	ADRM1	ANAPC1	ANAPC10	ANAPC11	ANAPC15	ANAPC16	ANAPC2	ANAPC4	ANAPC5	ANAPC7	BUB1B	BUB3	CCNA1	CCNA2	CCNB1	CDC16	CDC20	CDC23	CDC26	CDC27	CDK1	MAD2L1	NEK2	PLK1	PSMA1	PSMA2	PSMA3	PSMA4	PSMA5	PSMA6	PSMA7	PSMB1	PSMB2	PSMB3	PSMB4	PSMB5	PSMB6	PSMB7	PSMC1	PSMC2	PSMC3	PSMC4	PSMC5	PSMC6	PSMD1	PSMD11	PSMD12	PSMD13	PSMD14	PSMD2	PSMD3	PSMD6	PSMD7	PSMD8	PTTG1	RPS27A	SEM1	UBA52	UBB	UBC	UBE2C	UBE2D1	UBE2E1	UBE2S
Activation of ATR in response to replication stress	R-HSA-176187	ATR	ATRIP	CDC25A	CDC25C	CDC45	CDC6	CDC7	CDK2	CHEK1	CLSPN	DBF4	HUS1	MCM10	MCM2	MCM3	MCM4	MCM5	MCM6	MCM7	MCM8	ORC1	ORC2	ORC3	ORC4	ORC5	ORC6	RAD1	RAD17	RAD9A	RAD9B	RFC2	RFC3	RFC4	RFC5	RPA1	RPA2	RPA3
Activation of BAD and translocation to mitochondria	R-HSA-111447	AKT1	AKT2	AKT3	BAD	BCL2	BID	PPP3CC	PPP3R1	SFN	YWHAB	YWHAE	YWHAG	YWHAH	YWHAQ	YWHAZ
Activation of BH3-only proteins	R-HSA-114452	AKT1	AKT2	AKT3	BAD	BBC3	BCL2	BCL2L11	BID	BMF	DYNLL1	DYNLL2	E2F1	MAPK8	PMAIP1	PPP1R13B	PPP3CC	PPP3R1	SFN	TFDP1	TFDP2	TP53	TP53BP2	TP63	TP73	YWHAB	YWHAE	YWHAG	YWHAH	YWHAQ	YWHAZ
Activation of BIM and translocation to mitochondria	R-HSA-111446	BCL2L11	DYNLL1	MAPK8
Activation of BMF and translocation to mitochondria	R-HSA-139910	BMF	DYNLL2	MAPK8
Activation of C3 and C5	R-HSA-174577	C2	C3	C4A	C4B	C5	CFB	CFP
Activation of Ca-permeable Kainate Receptor	R-HSA-451308	CALM1	DLG1	DLG3	DLG4	GRIK1	GRIK2	GRIK3	GRIK4	GRIK5	NCALD
Activation of G protein gated Potassium channels	R-HSA-1296041	GABBR1	GABBR2	GNB1	GNB2	GNB3	GNB4	GNB5	GNG10	GNG11	GNG12	GNG13	GNG2	GNG3	GNG4	GNG5	GNG7	GNG8	GNGT1	GNGT2	KCNJ10	KCNJ12	KCNJ15	KCNJ16	KCNJ2	KCNJ3	KCNJ4	KCNJ5	KCNJ6	KCNJ9
Activation of GABAB receptors	R-HSA-991365	ADCY1	ADCY2	ADCY3	ADCY4	ADCY5	ADCY6	ADCY7	ADCY8	ADCY9	GABBR1	GABBR2	GNAI1	GNAI2	GNAI3	GNAL	GNAT3	GNB1	GNB2	GNB3	GNB4	GNB5	GNG10	GNG11	GNG12	GNG13	GNG2	GNG3	GNG4	GNG5	GNG7	GNG8	GNGT1	GNGT2	KCNJ10	KCNJ12	KCNJ15	KCNJ16	KCNJ2	KCNJ3	KCNJ4	KCNJ5	KCNJ6	KCNJ9
Activation of HOX genes during differentiation	R-HSA-5619507	AJUBA	ASH2L	CNOT6	CREBBP	CTCF	DPY30	EED	EGR2	EP300	EZH2	H2AB1	H2AC14	H2AC18	H2AC20	H2AC4	H2AC6	H2AC7	H2AFX	H2AJ	H2AZ2	H2BC1	H2BC11	H2BC12	H2BC12L	H2BC13	H2BC14	H2BC15	H2BC17	H2BC21	H2BC26	H2BC3	H2BC4	H2BC5	H2BC9	H3-3A	H3C15	H4C1	HDAC3	HIST1H3G	HOXA1	HOXA2	HOXA3	HOXA4	HOXB1	HOXB2	HOXB3	HOXB4	HOXC4	HOXD1	HOXD3	HOXD4	JUN	KDM6A	KMT2C	KMT2D	MAFB	MEIS1	NCOA3	NCOA6	NCOR1	PAGR1	PAX6	PAXIP1	PBX1	PCGF2	PIAS2	PKNOX1	POLR2A	POLR2B	POLR2C	POLR2D	POLR2E	POLR2F	POLR2G	POLR2H	POLR2I	POLR2J	POLR2K	POLR2L	RARA	RARB	RARG	RBBP4	RBBP5	RBBP7	RQCD1	RXRA	SUZ12	WDR5	YY1	ZNF335
Activation of IRF3, IRF7 mediated by TBK1, IKKε (IKBKE)	R-HSA-936964	CD14	IKBKE	IRF3	IRF7	LY96	OPTN	PTPN11	RPS27A	SARM1	TANK	TBK1	TICAM1	TICAM2	TLR4	TRAF3	UBA52	UBB	UBC
Activation of Matrix Metalloproteinases	R-HSA-1592389	CMA1	COL18A1	CTRB1	CTRB2	CTSG	CTSK	CTSV	ELANE	FURIN	KLK2	KLKB1	MMP1	MMP10	MMP11	MMP13	MMP14	MMP15	MMP16	MMP17	MMP2	MMP24	MMP25	MMP3	MMP7	MMP8	MMP9	PLG	PRSS1	PRSS2	SPOCK3	TIMP1	TIMP2	TPSAB1
Activation of NF-kappaB in B cells	R-HSA-1169091	ADRM1	BCL10	BTRC	CARD11	CHUK	CUL1	FBXW11	IKBKB	IKBKG	MALT1	MAP3K7	NFKB1	NFKBIA	NFKBIB	NFKBIE	PRKCB	PSMA1	PSMA2	PSMA3	PSMA4	PSMA5	PSMA6	PSMA7	PSMB1	PSMB2	PSMB3	PSMB4	PSMB5	PSMB6	PSMB7	PSMC1	PSMC2	PSMC3	PSMC4	PSMC5	PSMC6	PSMD1	PSMD11	PSMD12	PSMD13	PSMD14	PSMD2	PSMD3	PSMD6	PSMD7	PSMD8	REL	RELA	RPS27A	SEM1	SKP1	UBA52	UBB	UBC
Activation of NIMA Kinases NEK9, NEK6, NEK7	R-HSA-2980767	CCNB1	CCNB2	CDK1	NEK6	NEK7	NEK9	PLK1
Activation of NMDA receptors and postsynaptic events	R-HSA-442755	ACTN2	ADCY1	ADCY8	APBA1	ARHGEF7	CALM1	CAMK1	CAMK2A	CAMK2B	CAMK2D	CAMK2G	CAMK4	CAMKK1	CAMKK2	CASK	CREB1	DLG1	DLG2	DLG3	DLG4	ERBB4	GIT1	GRIA1	GRIA2	GRIA3	GRIA4	GRIN1	GRIN2A	GRIN2B	GRIN2C	GRIN2D	GRIN3A	GRIN3B	HRAS	KIF17	KPNA2	KRAS	LIN7A	LIN7B	LIN7C	LRRC7	MAPK1	MAPK3	MAPT	NBEA	NEFL	NRAS	NRG1	NRGN	PDPK1	PPM1E	PPM1F	PRKAA1	PRKAA2	PRKAB1	PRKAB2	PRKACA	PRKACB	PRKACG	PRKAG1	PRKAG2	PRKAG3	PRKAR1A	PRKAR1B	PRKAR2A	PRKAR2B	PRKX	RAC1	RASGRF1	RASGRF2	RPS6KA1	RPS6KA2	RPS6KA3	RPS6KA6	SRC	TUBA1A	TUBA1B	TUBA1C	TUBA3C	TUBA3E	TUBA4A	TUBA4B	TUBA8	TUBAL3	TUBB1	TUBB2A	TUBB2B	TUBB3	TUBB4A	TUBB4B	TUBB6	TUBB8	TUBB8B
Activation of NOXA and translocation to mitochondria	R-HSA-111448	E2F1	PMAIP1	TFDP1	TFDP2	TP53
Activation of Na-permeable kainate receptors	R-HSA-451307	GRIK1	GRIK2
Activation of PPARGC1A (PGC-1alpha) by phosphorylation	R-HSA-2151209	MAPK11	MAPK12	MAPK14	PPARGC1A	PRKAA2	PRKAB1	PRKAB2	PRKAG1	PRKAG2	PRKAG3
Activation of PUMA and translocation to mitochondria	R-HSA-139915	BBC3	E2F1	PPP1R13B	TFDP1	TFDP2	TP53	TP53BP2	TP63	TP73
Activation of RAC1	R-HSA-428540	NCK1	NCK2	PAK1	PAK2	PAK3	PAK4	PAK5	PAK6	RAC1	ROBO1	SLIT2	SOS1	SOS2
Activation of RAC1 downstream of NMDARs	R-HSA-9619229	ARHGEF7	CALM1	CAMK1	CAMKK1	CAMKK2	GIT1	RAC1
Activation of RAS in B cells	R-HSA-1169092	HRAS	KRAS	NRAS	RASGRP1	RASGRP3
Activation of SMO	R-HSA-5635838	ARRB1	ARRB2	BOC	CDON	CSNK1A1	DHH	EFCAB7	EVC	EVC2	GAS1	GAS8	GRK2	IHH	IQCE	KIF3A	PTCH1	SHH	SMO
Activation of TRKA receptors	R-HSA-187015	ADCYAP1	ADCYAP1R1	ADORA2A	NGF	NTRK1	NTRK2
Activation of anterior HOX genes in hindbrain development during early embryogenesis	R-HSA-5617472	AJUBA	ASH2L	CNOT6	CREBBP	CTCF	DPY30	EED	EGR2	EP300	EZH2	H2AB1	H2AC14	H2AC18	H2AC20	H2AC4	H2AC6	H2AC7	H2AFX	H2AJ	H2AZ2	H2BC1	H2BC11	H2BC12	H2BC12L	H2BC13	H2BC14	H2BC15	H2BC17	H2BC21	H2BC26	H2BC3	H2BC4	H2BC5	H2BC9	H3-3A	H3C15	H4C1	HDAC3	HIST1H3G	HOXA1	HOXA2	HOXA3	HOXA4	HOXB1	HOXB2	HOXB3	HOXB4	HOXC4	HOXD1	HOXD3	HOXD4	JUN	KDM6A	KMT2C	KMT2D	MAFB	MEIS1	NCOA3	NCOA6	NCOR1	PAGR1	PAX6	PAXIP1	PBX1	PCGF2	PIAS2	PKNOX1	POLR2A	POLR2B	POLR2C	POLR2D	POLR2E	POLR2F	POLR2G	POLR2H	POLR2I	POLR2J	POLR2K	POLR2L	RARA	RARB	RARG	RBBP4	RBBP5	RBBP7	RQCD1	RXRA	SUZ12	WDR5	YY1	ZNF335
Activation of caspases through apoptosome-mediated cleavage	R-HSA-111459	APAF1	CASP3	CASP7	CASP9	CYCS	XIAP
Activation of gene expression by SREBF (SREBP)	R-HSA-2426168	ACACA	ACACB	CARM1	CHD9	CREBBP	CYP51A1	DHCR7	ELOVL6	FASN	FDFT1	FDPS	GGPS1	GPAM	HELZ2	HMGCR	HMGCS1	IDI1	LSS	MED1	MTF1	MVD	MVK	NCOA1	NCOA2	NCOA6	NFYA	NFYB	NFYC	PMVK	PPARA	RXRA	SC5D	SC5DL	SCD	SMARCD3	SP1	SQLE	SREBF1	SREBF2	TBL1X	TBL1XR1	TGS1	TM7SF2
Activation of kainate receptors upon glutamate binding	R-HSA-451326	CALM1	DLG1	DLG3	DLG4	GNB1	GNB2	GNB3	GNB4	GNB5	GNG10	GNG11	GNG12	GNG13	GNG2	GNG3	GNG4	GNG5	GNG7	GNG8	GNGT1	GNGT2	GRIK1	GRIK2	GRIK3	GRIK4	GRIK5	NCALD	PLCB1	PLCB2	PLCB3
Activation of the AP-1 family of transcription factors	R-HSA-450341	ATF2	FOS	JUN	MAPK1	MAPK10	MAPK11	MAPK14	MAPK3	MAPK8	MAPK9
Activation of the TFAP2 (AP-2) family of transcription factors	R-HSA-8866907	CITED1	CITED2	CITED4	CREBBP	EP300	TFAP2A	TFAP2B	TFAP2C	TFAP2D	TFAP2E	WWOX	YEATS4
Activation of the mRNA upon binding of the cap-binding complex and eIFs, and subsequent binding to 43S	R-HSA-72662	18S rRNA	EIF1AX	EIF2S1	EIF2S2	EIF2S3	EIF3A	EIF3B	EIF3C	EIF3D	EIF3E	EIF3F	EIF3G	EIF3H	EIF3I	EIF3J	EIF3K	EIF3L	EIF3M	EIF4A1	EIF4A2	EIF4B	EIF4E	EIF4EBP1	EIF4G1	EIF4H	FAU	PABPC1	RPS10	RPS11	RPS12	RPS13	RPS14	RPS15	RPS15A	RPS16	RPS17	RPS18	RPS19	RPS2	RPS20	RPS21	RPS23	RPS24	RPS25	RPS26	RPS27	RPS27A	RPS27L	RPS28	RPS29	RPS3	RPS3A	RPS4X	RPS4Y1	RPS4Y2	RPS5	RPS6	RPS7	RPS8	RPS9	RPSA
Activation of the phototransduction cascade	R-HSA-2485179	CNGA1	CNGB1	GNAT1	GNB1	GNGT1	PDE6A	PDE6B	PDE6G	RHO	SAG	SLC24A1
Activation of the pre-replicative complex	R-HSA-68962	CDC45	CDC6	CDC7	CDK2	CDT1	DBF4	GMNN	MCM10	MCM2	MCM3	MCM4	MCM5	MCM6	MCM7	MCM8	ORC1	ORC2	ORC3	ORC4	ORC5	ORC6	POLA1	POLA2	POLE	POLE2	POLE3	POLE4	PRIM1	PRIM2	RPA1	RPA2	RPA3	RPA4
Activation, myristolyation of BID and translocation to mitochondria	R-HSA-75108	BID	CASP8	GZMB	NMT1
Activation, translocation and oligomerization of BAX	R-HSA-114294	BAX	BID
Acyl chain remodeling of CL	R-HSA-1482798	HADHA	HADHB	LCLAT1	PLA2G4A	PLA2G6	TAFAZZIN
Acyl chain remodeling of DAG and TAG	R-HSA-1482883	AWAT2	DGAT1	DGAT2	DGAT2L6	MGLL	PNPLA2	PNPLA3
Acyl chain remodelling of PC	R-HSA-1482788	LPCAT1	LPCAT2	LPCAT3	LPCAT4	MBOAT2	PLA2G10	PLA2G12A	PLA2G1B	PLA2G2A	PLA2G2D	PLA2G2E	PLA2G2F	PLA2G3	PLA2G4A	PLA2G4B	PLA2G4C	PLA2G4D	PLA2G4E	PLA2G4F	PLA2G5	PLA2G6	PLA2R1	PLAAT3	PLB1	PLBD1	PNPLA8	TMEM86B
Acyl chain remodelling of PE	R-HSA-1482839	ABHD4	LPCAT3	LPCAT4	MBOAT1	MBOAT2	PLA2G10	PLA2G12A	PLA2G1B	PLA2G2A	PLA2G2D	PLA2G2E	PLA2G2F	PLA2G3	PLA2G4A	PLA2G4B	PLA2G4C	PLA2G4D	PLA2G4E	PLA2G4F	PLA2G5	PLA2G6	PLA2R1	PLAAT1	PLAAT2	PLAAT3	PLAAT4	PLAAT5	PLBD1	PNPLA8
Acyl chain remodelling of PG	R-HSA-1482925	CRLS1	LPCAT1	LPCAT4	LPGAT1	PLA2G10	PLA2G12A	PLA2G1B	PLA2G2A	PLA2G2D	PLA2G2E	PLA2G2F	PLA2G3	PLA2G4A	PLA2G4B	PLA2G4D	PLA2G4F	PLA2G5	PLA2R1
Acyl chain remodelling of PI	R-HSA-1482922	MBOAT7	PLA2G10	PLA2G12A	PLA2G1B	PLA2G2A	PLA2G2D	PLA2G2E	PLA2G2F	PLA2G4A	PLA2G4C	PLA2G4D	PLA2G4E	PLA2G4F	PLA2G5	PLA2R1	PLAAT3	PLBD1
Acyl chain remodelling of PS	R-HSA-1482801	LPCAT3	LPCAT4	MBOAT1	OSBPL10	OSBPL5	OSBPL8	PLA1A	PLA2G10	PLA2G12A	PLA2G1B	PLA2G2A	PLA2G2D	PLA2G2E	PLA2G2F	PLA2G4A	PLA2G4B	PLA2G4D	PLA2G4E	PLA2G4F	PLA2G5	PLA2R1	PLAAT3
Adaptive Immune System	R-HSA-1280218	8	ACTR10	ACTR1A	ACTR1B	ADRM1	AHCYL1	AKT1	AKT2	AKT3	ANAPC1	ANAPC10	ANAPC11	ANAPC13	ANAPC2	ANAPC4	ANAPC5	ANAPC7	AP1B1	AP1G1	AP1M1	AP1M2	AP1S1	AP1S2	AP1S3	AP2A1	AP2A2	AP2B1	AP2M1	AP2S1	AREL1	ARF1	ARIH2	ASB1	ASB10	ASB11	ASB12	ASB13	ASB14	ASB15	ASB16	ASB17	ASB18	ASB2	ASB3	ASB4	ASB5	ASB6	ASB7	ASB8	ASB9	ATG14	ATG7	B2M	BCAP31	BCL10	BECN1	BLK	BLMH	BLNK	BTBD1	BTBD6	BTK	BTLA	BTN1A1	BTN2A1	BTN2A2	BTN3A1	BTN3A2	BTN3A3	BTNL2	BTNL8	BTNL9	BTRC	C3	CALM1	CALR	CANX	CAPZA1	CAPZA2	CAPZA3	CAPZB	CARD11	CBLB	CBLL2	CCNF	CD101	CD14	CD160	CD19	CD1A	CD1B	CD1C	CD1D	CD200	CD200R1	CD207	CD209	CD22	CD226	CD247	CD274	CD28	CD300A	CD300C	CD300E	CD300LB	CD300LD	CD300LF	CD300LG	CD33	CD34	CD36	CD3D	CD3E	CD3G	CD4	CD40	CD40LG	CD74	CD79A	CD79B	CD80	CD81	CD86	CD8A	CD8B	CD96	CD99	CDC16	CDC20	CDC23	CDC26	CDC27	CDC34	CDC42	CDH1	CENPE	CHUK	CLEC2B	CLEC2D	CLEC4G	CLTA	CLTC	COL17A1	COL1A1	COL1A2	COL2A1	COL3A1	COLEC12	CRTAM	CSK	CTLA4	CTSA	CTSB	CTSC	CTSD	CTSE	CTSF	CTSH	CTSK	CTSL	CTSO	CTSS	CTSV	CUL1	CUL2	CUL3	CUL5	CUL7	CXADR	CYBA	CYBB	DAPP1	DCTN1	DCTN2	DCTN3	DCTN4	DCTN5	DCTN6	DET1	DNM1	DNM2	DNM3	DTX3L	DYNC1H1	DYNC1I1	DYNC1I2	DYNC1LI1	DYNC1LI2	DYNLL1	DYNLL2	DZIP3	ELOB	ELOC	ENAH	ERAP1	ERAP2	EVL	FBXL12	FBXL13	FBXL14	FBXL15	FBXL16	FBXL18	FBXL19	FBXL20	FBXL21P	FBXL22	FBXL3	FBXL4	FBXL5	FBXL7	FBXL8	FBXO10	FBXO11	FBXO15	FBXO17	FBXO2	FBXO21	FBXO22	FBXO27	FBXO30	FBXO31	FBXO32	FBXO4	FBXO40	FBXO41	FBXO44	FBXO6	FBXO7	FBXO9	FBXW10	FBXW11	FBXW12	FBXW2	FBXW4	FBXW5	FBXW7	FBXW8	FBXW9	FCGR1A	FCGR1BP	FCGR2B	FCGR3A	FGA	FGB	FGG	FKBP1A	FYB	FYN	FZR1	GAN	GLMN	GLYCAM1	GRAP2	GRB2	HA	HACE1	HCST	HECTD1	HECTD2	HECTD3	HECW2	HERC1	HERC2	HERC3	HERC4	HERC5	HERC6	HLA-A	HLA-B	HLA-C	HLA-DMA	HLA-DMB	HLA-DOA	HLA-DOB	HLA-DPA1	HLA-DPB1	HLA-DQA1	HLA-DQA2	HLA-DQB1	HLA-DQB2	HLA-DRA	HLA-DRB1	HLA-DRB3	HLA-DRB4	HLA-DRB5	HLA-E	HLA-F	HLA-G	HLA-H	HMGB1	HN	HRAS	HSPA5	HUWE1	ICAM1	ICAM2	ICAM3	ICAM4	ICAM5	ICOS	ICOSLG	IFI30	IFITM1	IGHD	IGHM	IGHV	IGHV1-2	IGHV1-46	IGHV1-69	IGHV2-5	IGHV2-70	IGHV3-11	IGHV3-13	IGHV3-23	IGHV3-30	IGHV3-33	IGHV3-48	IGHV3-53	IGHV3-7	IGHV3-9	IGHV4-34	IGHV4-39	IGHV4-59	IGHV7-81	IGKC	IGKV1-12	IGKV1-16	IGKV1-17	IGKV1-33	IGKV1-39	IGKV1-5	IGKV1D-12	IGKV1D-16	IGKV1D-33	IGKV1D-39	IGKV2-28	IGKV2-29	IGKV2-30	IGKV2D-28	IGKV2D-30	IGKV2D-40	IGKV3-11	IGKV3-15	IGKV3-20	IGKV3D-20	IGKV4-1	IGKV5-2	IGLC1	IGLC2	IGLC3	IGLC6	IGLC7	IGLV	IGLV1-36	IGLV1-40	IGLV1-44	IGLV1-47	IGLV1-51	IGLV10-54	IGLV11-55	IGLV2-11	IGLV2-14	IGLV2-18	IGLV2-23	IGLV2-33	IGLV2-8	IGLV3-1	IGLV3-12	IGLV3-16	IGLV3-19	IGLV3-21	IGLV3-22	IGLV3-25	IGLV3-27	IGLV4-3	IGLV4-60	IGLV4-69	IGLV5-37	IGLV5-45	IGLV6-57	IGLV7-43	IGLV7-46	IGLV8-61	IKBKB	IKBKG	INPP5D	ITCH	ITGA4	ITGAL	ITGAV	ITGB1	ITGB2	ITGB5	ITGB7	ITK	ITPR1	ITPR2	ITPR3	JAML	KBTBD13	KBTBD6	KBTBD7	KBTBD8	KCTD6	KCTD7	KEAP1	KIF11	KIF15	KIF18A	KIF20A	KIF22	KIF23	KIF26A	KIF2A	KIF2B	KIF2C	KIF3A	KIF3B	KIF3C	KIF4A	KIF4B	KIF5A	KIF5B	KIF5C	KIFAP3	KIR2DL1	KIR2DL2	KIR2DL3	KIR2DL4	KIR2DS1	KIR2DS2	KIR3DL1	KIR3DL2	KLC1	KLC2	KLC3	KLC4	KLHL11	KLHL13	KLHL2	KLHL20	KLHL21	KLHL22	KLHL25	KLHL3	KLHL41	KLHL42	KLHL5	KLHL9	KLRB1	KLRC1	KLRD1	KLRF1	KLRG1	KLRK1	KRAS	LAG3	LAIR1	LAIR2	LAT	LCK	LCP2	LGMN	LILRA1	LILRA2	LILRA3	LILRA4	LILRA5	LILRA6	LILRB1	LILRB2	LILRB3	LILRB4	LILRB5	LMO7	LNPEP	LNX1	LONRF1	LRR1	LRRC41	LRSAM1	LTN1	LY96	LYN	M	MADCAM1	MALT1	MAP3K14	MAP3K7	MAP3K8	MAPKAP1	MEX3C	MGRN1	MIB2	MICA	MICB	MKRN1	MLST8	MRC1	MRC2	MTOR	MYD88	MYLIP	N	NCF1	NCF2	NCF4	NCK1	NCR1	NCR2	NCR3	NCR3LG1	NECTIN2	NEDD4	NEDD4L	NFATC1	NFATC2	NFATC3	NFKB1	NFKBIA	NFKBIB	NFKBIE	NPDC1	NPEPPS	NRAS	ORAI1	ORAI2	OSBPL1A	OSCAR	PAG1	PAK1	PAK2	PAK3	PARK2	PDCD1	PDCD1LG2	PDIA3	PDPK1	PIANP	PIK3AP1	PIK3C3	PIK3CA	PIK3CB	PIK3CD	PIK3CG	PIK3R1	PIK3R2	PIK3R3	PIK3R4	PIK3R5	PIK3R6	PILRA	PILRB	PJA1	PJA2	PLCG1	PLCG2	PPIA	PPL	PPP2CA	PPP2CB	PPP2R1A	PPP2R1B	PPP2R5A	PPP2R5B	PPP2R5C	PPP2R5D	PPP2R5E	PPP3CA	PPP3CB	PPP3R1	PRKACA	PRKACB	PRKACG	PRKCB	PRKCQ	PRKG1	PRR5	PSMA1	PSMA2	PSMA3	PSMA4	PSMA5	PSMA6	PSMA7	PSMB1	PSMB10	PSMB2	PSMB3	PSMB4	PSMB5	PSMB6	PSMB7	PSMB8	PSMB9	PSMC1	PSMC2	PSMC3	PSMC4	PSMC5	PSMC6	PSMD1	PSMD11	PSMD12	PSMD13	PSMD14	PSMD2	PSMD3	PSMD6	PSMD7	PSMD8	PSME1	PSME2	PTEN	PTPN11	PTPN22	PTPN6	PTPRC	PTPRJ	PVR	RAB7A	RAC1	RACGAP1	RAET1E	RAF1	RAP1A	RAP1B	RAP1GAP	RAP1GAP2	RAPGEF3	RAPGEF4	RASGRP1	RASGRP2	RASGRP3	RBBP6	RBCK1	RBX1	RCHY1	REL	RELA	RICTOR	RILP	RIPK2	RLIM	RNF111	RNF114	RNF115	RNF123	RNF126	RNF130	RNF138	RNF14	RNF144B	RNF182	RNF19A	RNF19B	RNF213	RNF217	RNF220	RNF25	RNF34	RNF4	RNF41	RNF6	RNF7	RPS27A	S100A1	S100A8	S100A9	SAR1B	SEC13	SEC22B	SEC23A	SEC24A	SEC24B	SEC24C	SEC24D	SEC31A	SEC61A1	SEC61A2	SEC61B	SEC61G	SELL	SEM1	SFTPD	SH2D1A	SH2D1B	SH3GL2	SH3KBP1	SH3RF1	SIAH1	SIAH2	SIGLEC1	SIGLEC10	SIGLEC11	SIGLEC12	SIGLEC5	SIGLEC6	SIGLEC7	SIGLEC8	SIGLEC9	SIPA1	SKP1	SKP2	SLAMF6	SLAMF7	SMURF1	SMURF2	SNAP23	SOCS1	SOCS3	SOS1	SPSB1	SPSB2	SPSB4	SPTBN2	SRC	STIM1	STUB1	STX4	SYK	TAB2	TAP1	TAP2	TAPBP	THEM4	THOP1	TIRAP	TLR1	TLR2	TLR4	TLR6	TNFRSF14	TPP2	TRAC	TRAF6	TRAF7	TRAIP	TRAT1	TRAV19	TRAV29DV5	TRAV8-4	TRBC1	TRBV12-3	TRBV7-9	TREM1	TREM2	TREML1	TREML2	TREML4	TRIB3	TRIM11	TRIM21	TRIM32	TRIM36	TRIM37	TRIM39	TRIM4	TRIM41	TRIM50	TRIM63	TRIM69	TRIM71	TRIM9	TRIP12	TRPC1	TUBA1A	TUBA1B	TUBA1C	TUBA3C	TUBA3E	TUBA4A	TUBA4B	TUBA8	TUBAL3	TUBB1	TUBB2A	TUBB2B	TUBB3	TUBB4A	TUBB4B	TUBB6	TUBB8	TUBB8B	TYROBP	UBA1	UBA3	UBA5	UBA52	UBA6	UBA7	UBAC1	UBB	UBC	UBE2A	UBE2B	UBE2C	UBE2D1	UBE2D2	UBE2D3	UBE2D4	UBE2E1	UBE2E2	UBE2E3	UBE2F	UBE2G1	UBE2G2	UBE2H	UBE2J1	UBE2J2	UBE2K	UBE2L3	UBE2L6	UBE2M	UBE2N	UBE2O	UBE2Q1	UBE2Q2	UBE2R2	UBE2S	UBE2U	UBE2V1	UBE2V2	UBE2W	UBE2Z	UBE3A	UBE3B	UBE3C	UBE3D	UBE4A	UBOX5	UBR1	UBR2	UBR4	UFL1	UL83	ULBP1	ULBP3	UNKL	VAMP3	VAMP8	VASP	VAV1	VCAM1	VHL	VPRBP	WAS	WSB1	WWP1	XDH	YES1	YWHAB	YWHAZ	ZAP70	ZBTB16	ZNRF1	ZNRF2	cd21	mip	porB
Adenosine P1 receptors	R-HSA-417973	ADORA1	ADORA2A	ADORA2B	ADORA3
Adenylate cyclase activating pathway	R-HSA-170660	ADCY1	ADCY2	ADCY3	ADCY4	ADCY5	ADCY6	ADCY7	ADCY8	ADCY9	GNAL
Adenylate cyclase inhibitory pathway	R-HSA-170670	ADCY1	ADCY2	ADCY3	ADCY4	ADCY5	ADCY6	ADCY7	ADCY8	ADCY9	GNAI1	GNAI2	GNAI3	GNAL	GNAT3
Adherens junctions interactions	R-HSA-418990	ACTB	ACTG1	ADAM19	ADAM33	AFDN	AGO1	AGO2	AGO3	AGO4	AMOT	ANG	ANGPTL4	BHLHE22	CADM1	CADM2	CADM3	CDH1	CDH10	CDH11	CDH12	CDH13	CDH15	CDH17	CDH18	CDH19	CDH2	CDH24	CDH3	CDH4	CDH5	CDH6	CDH7	CDH8	CDH9	CTNNA1	CTNNB1	CTNND1	FOXF1	HEYL	HOXC8	ILF3	JUP	MIR200C	MIR451A	MOV10	NECTIN1	NECTIN2	NECTIN3	NECTIN4	PRDM8	PVR	SNAI1	SOX10	SP1	TNRC6A	TNRC6B	TNRC6C	ZC3H12A	ZEB2
Adipogenesis	R-HSA-9843745	ADIPOQ	ADIRF	ANGPTL4	BLNC1	BMP7	CARM1	CCNC	CCND3	CD36	CDK19	CDK4	CDK8	CEBPA	CEBPB	CEBPD	CHD3	CHD4	CHD9	CIDEA	COX7A1	CREBBP	DIO2	EBF1	EBF2	EGR2	ELOVL3	EP300	FABP4	FAM120B	GATAD2A	GATAD2B	HDAC1	HDAC2	HDAC3	HELZ2	HNRNPU	KLF4	KLF5	LEP	LPL	MBD3	MED1	MED10	MED11	MED12	MED13	MED13L	MED14	MED15	MED16	MED17	MED18	MED19	MED20	MED21	MED22	MED23	MED24	MED25	MED26	MED27	MED28	MED29	MED30	MED31	MED4	MED6	MED7	MED8	MED9	MTA1	MTA2	MTA3	NCOA1	NCOA2	NCOA3	NCOA6	NCOR1	NCOR2	NFKB1	NR2F2	PCK1	PLIN1	PPARA	PPARG	PPARGC1A	PPARGC1B	PRDM16	RBBP4	RBBP7	RELA	RXRA	SLC2A4	SMAD1	SMAD4	SMARCD3	SREBF1	SREBF2	TBL1X	TBL1XR1	TGFB1	TGS1	THRAP3	TNF	UCP1	WNT1	WNT10B	ZNF423	ZNF467	ZNF638
Adrenaline signalling through Alpha-2 adrenergic receptor	R-HSA-392023	ADRA2A	ADRA2B	ADRA2C
Adrenaline,noradrenaline inhibits insulin secretion	R-HSA-400042	ADCY5	ADCY6	ADRA2A	ADRA2C	CACNA1C	CACNA1D	CACNA2D2	CACNB2	CACNB3	GNAI1	GNAI2	GNB1	GNB2	GNB3	GNB4	GNB5	GNG10	GNG11	GNG12	GNG13	GNG2	GNG3	GNG4	GNG5	GNG7	GNG8	GNGT1	GNGT2
Adrenoceptors	R-HSA-390696	ADRA1A	ADRA1B	ADRA1D	ADRA2A	ADRA2B	ADRA2C	ADRB1	ADRB2	ADRB3
Advanced glycosylation endproduct receptor signaling	R-HSA-879415	AGER	APP	CAPZA1	CAPZA2	DDOST	HMGB1	LGALS3	MAPK1	MAPK3	PRKCSH	S100A12	S100B	SAA1
Aerobic respiration and respiratory electron transport	R-HSA-1428517	ACAD9	ACAT1	ACO2	ADHFE1	ARMC8	ATP5F1A	ATP5F1B	ATP5F1C	ATP5F1D	ATP5F1E	ATP5MC1	ATP5MC2	ATP5MC3	ATP5ME	ATP5MF	ATP5MG	ATP5MJ	ATP5MK	ATP5PB	ATP5PD	ATP5PF	ATP5PO	ATP5SL	BCS1L	CMC1	COA1	COA3	COA5	COQ10A	COQ10B	COX11	COX14	COX15	COX16	COX17	COX18	COX19	COX20	COX4I1	COX4I2	COX5A	COX5B	COX6A1	COX6A2	COX6B1	COX6B2	COX6C	COX7A1	COX7A2	COX7A2L	COX7B	COX7C	COX8A	COX8C	CS	CSKMT	CYC1	CYCS	D2HGDH	DLAT	DLD	DLST	DMAC2L	ECSIT	ETFA	ETFB	ETFDH	FAHD1	FH	FOXRED1	FXN	GID4	GID8	GLO1	GOT1	GOT2	GPT	GSTZ1	HAGH	HCCS	HIGD1A	HIGD1C	HIGD2A	HSCB	HSPA9	IDH2	IDH3A	IDH3B	IDH3G	ISCA1	ISCA2	ISCU	L2HGDH	LDHA	LDHAL6A	LDHAL6B	LDHB	LDHC	LETM1	LYRM2	LYRM4	LYRM7	MAEA	MDH1	MDH2	ME1	ME2	ME3	MKLN1	MPC1	MPC1L	MPC2	MRPS36	MT-ATP6	MT-ATP8	MT-CO1	MT-CO2	MT-CO3	MT-CYB	MT-ND1	MT-ND2	MT-ND3	MT-ND4	MT-ND5	MT-ND6	NDUFA1	NDUFA10	NDUFA11	NDUFA12	NDUFA13	NDUFA2	NDUFA3	NDUFA4	NDUFA5	NDUFA6	NDUFA7	NDUFA8	NDUFA9	NDUFAB1	NDUFAF1	NDUFAF2	NDUFAF3	NDUFAF4	NDUFAF5	NDUFAF6	NDUFAF7	NDUFAF8	NDUFB1	NDUFB10	NDUFB11	NDUFB2	NDUFB3	NDUFB4	NDUFB5	NDUFB6	NDUFB7	NDUFB8	NDUFB9	NDUFC1	NDUFC2	NDUFS1	NDUFS2	NDUFS3	NDUFS4	NDUFS5	NDUFS6	NDUFS7	NDUFS8	NDUFV1	NDUFV2	NDUFV3	NEK1	NFS1	NNT	NUBPL	OGDH	OXA1L	PC	PDHA1	PDHA2	PDHB	PDHX	PDK1	PDK2	PDK3	PDK4	PDP1	PDP2	PDPR	PET100	PET117	PGAM5	PKLR	PKM	PM20D1	PNKD	PYURF	RAB5IF	RANBP9	RMND5A	RMND5B	RPS27A	SCO1	SCO2	SDHA	SDHAF1	SDHAF2	SDHAF3	SDHAF4	SDHB	SDHC	SDHD	SFXN4	SIRT3	SIRT4	SLC25A11	SLC25A12	SLC25A13	SLC25A14	SLC25A18	SLC25A22	SLC25A27	SLC25A4	SMIM20	SUCLA2	SUCLG1	SUCLG2	SURF1	TACO1	TIMM21	TIMMDC1	TMEM126A	TMEM126B	TMEM177	TMEM186	TMEM223	TMEM261	TRAP1	TTC19	UBA52	UBB	UBC	UCP1	UCP2	UCP3	UQCC1	UQCC2	UQCC3	UQCC5	UQCC6	UQCR10	UQCR11	UQCRB	UQCRC1	UQCRC2	UQCRFS1	UQCRH	UQCRHL	UQCRQ	VDAC1	WDR26
Aflatoxin activation and detoxification	R-HSA-5423646	ACY1	ACY3	AKR7A2	AKR7A3	AKR7L	CYP1A2	CYP2A13	CYP3A4	CYP3A5	DPEP1	DPEP2	GGT1	GGT3P	GGT5	GGT6	GGT7	MGST1	MGST2	MGST3
Aggrephagy	R-HSA-9646399	ARL13B	CETN1	CFTR	DYNC1H1	DYNC1I1	DYNC1I2	DYNC1LI1	DYNC1LI2	DYNLL1	DYNLL2	HDAC6	HSF1	HSP90AA1	IFT88	PARK2	PARK7	PCNT	RPS27A	TUBA1A	TUBA1B	TUBA1C	TUBA3C	TUBA3E	TUBA4A	TUBA4B	TUBA8	TUBAL3	TUBB1	TUBB2A	TUBB2B	TUBB3	TUBB4A	TUBB4B	TUBB6	TUBB8	TUBB8B	UBA52	UBB	UBC	UBE2N	UBE2V1	VCP	VIM
Agmatine biosynthesis	R-HSA-351143	AGMAT	AZIN2
Alanine metabolism	R-HSA-8964540	GPT	GPT2
Alpha-defensins	R-HSA-1462054	ART1	CD4	DEFA1	DEFA3	DEFA4	DEFA5	DEFA6	PRSS2	PRSS3	env
Alpha-oxidation of phytanate	R-HSA-389599	ALDH3A2	HACL1	PECR	PHYH	SLC25A17	SLC27A2
Alpha-protein kinase 1 signaling pathway	R-HSA-9645460	ALPK1	MAP3K7	RPS27A	TAB1	TAB2	TAB3	TIFA	TRAF6	UBA52	UBB	UBC
Alternative Lengthening of Telomeres (ALT)	R-HSA-9006821	ATRX	DAXX
Alternative complement activation	R-HSA-173736	C3	CFB	CFD	CFP	GZMM
Amine Oxidase reactions	R-HSA-140179	MAOA	MAOB	PAOX	SMOX
Amine ligand-binding receptors	R-HSA-375280	ADRA1A	ADRA1B	ADRA1D	ADRA2A	ADRA2B	ADRA2C	ADRB1	ADRB2	ADRB3	CHRM1	CHRM2	CHRM3	CHRM4	CHRM5	DRD1	DRD2	DRD3	DRD4	DRD5	GPR143	HRH1	HRH2	HRH3	HRH4	HTR1A	HTR1B	HTR1D	HTR1E	HTR1F	HTR2A	HTR2B	HTR2C	HTR4	HTR5A	HTR6	HTR7	TAAR1	TAAR2	TAAR3	TAAR5	TAAR6	TAAR8	TAAR9
Amino Acid conjugation	R-HSA-156587	ACSM1	ACSM2A	ACSM2B	ACSM4	ACSM5	GLYAT	GLYATL1	GLYATL2	GLYATL3
Amino acid transport across the plasma membrane	R-HSA-352230	SLC16A10	SLC1A4	SLC1A5	SLC25A29	SLC36A1	SLC36A2	SLC36A4	SLC38A1	SLC38A2	SLC38A3	SLC38A4	SLC38A5	SLC3A1	SLC3A2	SLC43A1	SLC43A2	SLC6A12	SLC6A14	SLC6A15	SLC6A18	SLC6A19	SLC6A20	SLC6A6	SLC7A1	SLC7A10	SLC7A11	SLC7A2	SLC7A3	SLC7A5	SLC7A6	SLC7A7	SLC7A8	SLC7A9
Amino acids regulate mTORC1	R-HSA-9639288	ATP6V0B	ATP6V0C	ATP6V0D2	ATP6V0E1	ATP6V0E2	ATP6V1A	ATP6V1B1	ATP6V1B2	ATP6V1C1	ATP6V1C2	ATP6V1D	ATP6V1E1	ATP6V1E2	ATP6V1F	ATP6V1G1	ATP6V1G2	ATP6V1G3	ATP6V1H	ATPV0D1	BMT2	DEPDC5	FLCN	FNIP1	FNIP2	GATSL2	GATSL3	ITFG2	KICS2	KPTN	LAMTOR1	LAMTOR2	LAMTOR3	LAMTOR4	LAMTOR5	MIOS	MLST8	MTOR	NPRL2	NPRL3	RHEB	RPTOR	RRAGA	RRAGB	RRAGC	RRAGD	SEC13	SEH1L	SESN1	SESN2	SH3BP4	SLC38A9	SZT2	TCIRG1	WDR24	WDR59
Amplification  of signal from unattached  kinetochores via a MAD2  inhibitory signal	R-HSA-141444	AHCTF1	APITD1	AURKB	B9D2	BIRC5	BUB1	BUB1B	BUB3	CDC20	CDCA8	CENPA	CENPC	CENPE	CENPF	CENPH	CENPI	CENPK	CENPL	CENPM	CENPN	CENPO	CENPP	CENPQ	CENPT	CENPU	CKAP5	CLASP1	CLASP2	CLIP1	DSN1	DYNC1H1	DYNC1I1	DYNC1I2	DYNC1LI1	DYNC1LI2	DYNLL1	DYNLL2	ERCC6L	INCENP	ITGB3BP	KIF18A	KIF2A	KIF2B	KIF2C	KNL1	KNTC1	MAD1L1	MAD2L1	MAPRE1	MIS12	NDC80	NDE1	NDEL1	NSL1	NUDC	NUF2	NUP107	NUP133	NUP160	NUP37	NUP43	NUP85	NUP98	PAFAH1B1	PLK1	PMF1	PPP1CC	PPP2CA	PPP2CB	PPP2R1A	PPP2R1B	PPP2R5A	PPP2R5B	PPP2R5C	PPP2R5D	PPP2R5E	RANBP2	RANGAP1	RCC2	RPS27	SEC13	SEH1L	SGO1	SGO2	SKA1	SKA2	SPC24	SPC25	SPDL1	TAOK1	XPO1	ZW10	ZWILCH	ZWINT
Amplification of signal from the kinetochores	R-HSA-141424	AHCTF1	APITD1	AURKB	B9D2	BIRC5	BUB1	BUB1B	BUB3	CDC20	CDCA8	CENPA	CENPC	CENPE	CENPF	CENPH	CENPI	CENPK	CENPL	CENPM	CENPN	CENPO	CENPP	CENPQ	CENPT	CENPU	CKAP5	CLASP1	CLASP2	CLIP1	DSN1	DYNC1H1	DYNC1I1	DYNC1I2	DYNC1LI1	DYNC1LI2	DYNLL1	DYNLL2	ERCC6L	INCENP	ITGB3BP	KIF18A	KIF2A	KIF2B	KIF2C	KNL1	KNTC1	MAD1L1	MAD2L1	MAPRE1	MIS12	NDC80	NDE1	NDEL1	NSL1	NUDC	NUF2	NUP107	NUP133	NUP160	NUP37	NUP43	NUP85	NUP98	PAFAH1B1	PLK1	PMF1	PPP1CC	PPP2CA	PPP2CB	PPP2R1A	PPP2R1B	PPP2R5A	PPP2R5B	PPP2R5C	PPP2R5D	PPP2R5E	RANBP2	RANGAP1	RCC2	RPS27	SEC13	SEH1L	SGO1	SGO2	SKA1	SKA2	SPC24	SPC25	SPDL1	TAOK1	XPO1	ZW10	ZWILCH	ZWINT
Amyloid fiber formation	R-HSA-977225	ADAM10	APCS	APH1A	APH1B	APOA1	APOA4	APOE	APP	B2M	BACE1	CALB1	CALCA	CST3	FGA	FURIN	GGA1	GGA2	GGA3	GSN	H2AB1	H2AC14	H2AC18	H2AC20	H2AC4	H2AC6	H2AC7	H2AFX	H2AZ1	H2BC1	H2BC11	H2BC12	H2BC12L	H2BC13	H2BC14	H2BC15	H2BC17	H2BC21	H2BC26	H2BC3	H2BC4	H2BC5	H2BC9	H3-3A	H3C15	H4C1	HIST1H3G	HSPG2	IAPP	INS	ITM2B	LTF	LYZ	MFGE8	NAT8	NAT8B	NCSTN	NPPA	ODAM	PARK2	PRL	PSENEN	RPS27A	SAA1	SEMG1	SIAH1	SIAH2	SNCA	SNCAIP	SORL1	TGFBI	TSPAN14	TSPAN15	TSPAN33	TSPAN5	TTR	UBA52	UBB	UBC	UBE2L6	USP9X
Anchoring fibril formation	R-HSA-2214320	BMP1	COL1A1	COL1A2	COL4A1	COL4A2	COL4A3	COL4A4	COL4A5	COL4A6	COL7A1	LAMA3	LAMB3	LAMC2	TLL1	TLL2
Anchoring of the basal body to the plasma membrane	R-HSA-5620912	ACTR1A	AHI1	AKAP9	ALMS1	B9D1	B9D2	C2CD3	CC2D2A	CCP110	CDK1	CDK5RAP2	CENPJ	CEP131	CEP135	CEP152	CEP162	CEP164	CEP192	CEP250	CEP290	CEP41	CEP43	CEP57	CEP63	CEP70	CEP72	CEP76	CEP78	CEP83	CEP89	CEP97	CETN2	CKAP5	CLASP1	CNTRL	CSNK1D	CSNK1E	DCTN1	DCTN2	DCTN3	DYNC1H1	DYNC1I2	DYNLL1	FBF1	HAUS1	HAUS2	HAUS3	HAUS4	HAUS5	HAUS6	HAUS7	HAUS8	HSP90AA1	IQCB1	KIF24	MAPRE1	MARK4	MKS1	NDE1	NEDD1	NEK2	NINL	NPHP1	NPHP4	ODF2	OFD1	PAFAH1B1	PCM1	PCNT	PLK1	PLK4	PPP2R1A	PRKACA	PRKAR2B	RAB11A	RAB3IP	RAB8A	RPGRIP1L	SCLT1	SDCCAG8	SEPTIN2	SFI1	SSNA1	TCTN1	TCTN2	TCTN3	TMEM216	TMEM67	TTBK2	TUBA1A	TUBA4A	TUBB	TUBB4A	TUBB4B	TUBG1	YWHAE	YWHAG
Androgen biosynthesis	R-HSA-193048	CGA	CYP17A1	HSD17B12	HSD17B3	HSD3B1	HSD3B2	LHB	POMC	SRD5A1	SRD5A2	SRD5A3
Antagonism of Activin by Follistatin	R-HSA-2473224	FST	FSTL3	INHBA	INHBB
Anti-inflammatory response favouring Leishmania parasite infection	R-HSA-9662851	ADAM17	ADCY1	ADCY2	ADCY3	ADCY4	ADCY5	ADCY6	ADCY7	ADCY8	ADCY9	ADORA2B	AHCYL1	CALM1	CD163	CD247	CD3G	CREB1	CYSLTR1	CYSLTR2	DPEP1	DPEP2	FCGR1A	FCGR2A	FCGR3A	FGR	FURIN	FYN	GGT1	GGT5	GNAI1	GNAI2	GNAI3	GNAS	GNAT3	GNAZ	GNB1	GNB2	GNB3	GNB4	GNB5	GNG10	GNG11	GNG12	GNG13	GNG2	GNG3	GNG4	GNG5	GNG7	GNG8	GNGT1	GNGT2	HCK	IGHG1	IGHG2	IGHG3	IGHG4	IGHV	IGHV1-2	IGHV1-46	IGHV1-69	IGHV2-5	IGHV2-70	IGHV3-11	IGHV3-13	IGHV3-23	IGHV3-30	IGHV3-33	IGHV3-48	IGHV3-53	IGHV3-7	IGHV3-9	IGHV4-34	IGHV4-39	IGHV4-59	IGHV7-81	IGKC	IGKV1-12	IGKV1-16	IGKV1-17	IGKV1-33	IGKV1-39	IGKV1-5	IGKV1D-12	IGKV1D-16	IGKV1D-33	IGKV1D-39	IGKV2-28	IGKV2-29	IGKV2-30	IGKV2D-28	IGKV2D-30	IGKV2D-40	IGKV3-11	IGKV3-15	IGKV3-20	IGKV3D-20	IGKV4-1	IGKV5-2	IGLC1	IGLC2	IGLC3	IGLC6	IGLC7	IGLV	IGLV1-36	IGLV1-40	IGLV1-44	IGLV1-47	IGLV1-51	IGLV10-54	IGLV11-55	IGLV2-11	IGLV2-14	IGLV2-18	IGLV2-23	IGLV2-33	IGLV2-8	IGLV3-1	IGLV3-12	IGLV3-16	IGLV3-19	IGLV3-21	IGLV3-22	IGLV3-25	IGLV3-27	IGLV4-3	IGLV4-60	IGLV4-69	IGLV5-37	IGLV5-45	IGLV6-57	IGLV7-43	IGLV7-46	IGLV8-61	IL10	IL6	ITPR1	ITPR2	ITPR3	LPG1G2	LYN	MAPK14	MYH9	PLCG1	PLCG2	PLK2	PRKACA	PRKACB	PRKACG	PRKAR1A	PRKAR1B	PRKAR2A	PRKAR2B	PRKX	RHBDF2	SRC	SYK	YES1
Antigen Presentation: Folding, assembly and peptide loading of class I MHC	R-HSA-983170	8	ATG14	B2M	BCAP31	BECN1	CALR	CANX	ERAP1	ERAP2	HLA-A	HLA-B	HLA-C	HLA-E	HLA-F	HLA-G	HLA-H	HSPA5	PDIA3	PIK3C3	PIK3R4	SAR1B	SEC13	SEC23A	SEC24A	SEC24B	SEC24C	SEC24D	SEC31A	TAP1	TAP2	TAPBP
Antigen activates B Cell Receptor (BCR) leading to generation of second messengers	R-HSA-983695	AHCYL1	BLK	BLNK	BTK	CALM1	CD19	CD22	CD79A	CD79B	DAPP1	FYN	GRB2	IGHD	IGHM	IGHV	IGHV1-2	IGHV1-46	IGHV1-69	IGHV2-5	IGHV2-70	IGHV3-11	IGHV3-13	IGHV3-23	IGHV3-30	IGHV3-33	IGHV3-48	IGHV3-53	IGHV3-7	IGHV3-9	IGHV4-34	IGHV4-39	IGHV4-59	IGHV7-81	IGKC	IGKV1-12	IGKV1-16	IGKV1-17	IGKV1-33	IGKV1-39	IGKV1-5	IGKV1D-12	IGKV1D-16	IGKV1D-33	IGKV1D-39	IGKV2-28	IGKV2-29	IGKV2-30	IGKV2D-28	IGKV2D-30	IGKV2D-40	IGKV3-11	IGKV3-15	IGKV3-20	IGKV3D-20	IGKV4-1	IGKV5-2	IGLC1	IGLC2	IGLC3	IGLC6	IGLC7	IGLV	IGLV1-40	IGLV1-44	IGLV1-47	IGLV1-51	IGLV2-11	IGLV2-14	IGLV2-23	IGLV2-8	IGLV3-1	IGLV3-19	IGLV3-21	IGLV3-25	IGLV3-27	IGLV6-57	IGLV7-43	ITPR1	ITPR2	ITPR3	LYN	NCK1	ORAI1	ORAI2	PIK3AP1	PIK3CD	PIK3R1	PLCG2	PTPN6	SH3KBP1	SOS1	STIM1	SYK	TRPC1	VAV1
Antigen processing-Cross presentation	R-HSA-1236975	ADRM1	B2M	BTK	CALR	CD14	CD207	CD36	CHUK	CTSL	CTSS	CTSV	CYBA	CYBB	FCGR1A	FCGR1BP	FGA	FGB	FGG	HLA-A	HLA-B	HLA-C	HLA-E	HLA-F	HLA-G	HLA-H	HMGB1	IKBKB	IKBKG	ITGAV	ITGB5	LNPEP	LY96	MRC1	MRC2	MYD88	NCF1	NCF2	NCF4	PDIA3	PSMA1	PSMA2	PSMA3	PSMA4	PSMA5	PSMA6	PSMA7	PSMB1	PSMB10	PSMB2	PSMB3	PSMB4	PSMB5	PSMB6	PSMB7	PSMB8	PSMB9	PSMC1	PSMC2	PSMC3	PSMC4	PSMC5	PSMC6	PSMD1	PSMD11	PSMD12	PSMD13	PSMD14	PSMD2	PSMD3	PSMD6	PSMD7	PSMD8	PSME1	PSME2	RPS27A	S100A1	S100A8	S100A9	SEC22B	SEC61A1	SEC61A2	SEC61B	SEC61G	SEM1	SNAP23	STX4	TAP1	TAP2	TAPBP	TIRAP	TLR1	TLR2	TLR4	TLR6	UBA52	UBB	UBC	VAMP3	VAMP8	mip	porB
Antigen processing: Ub, ATP-independent proteasomal degradation	R-HSA-9912633	PSMA1	PSMA2	PSMA3	PSMA4	PSMA5	PSMA6	PSMA7	PSMB1	PSMB10	PSMB2	PSMB3	PSMB4	PSMB5	PSMB6	PSMB7	PSMB8	PSMB9	PSME1	PSME2
Antigen processing: Ubiquitination & Proteasome degradation	R-HSA-983168	ADRM1	ANAPC1	ANAPC10	ANAPC11	ANAPC13	ANAPC2	ANAPC4	ANAPC5	ANAPC7	AREL1	ARIH2	ASB1	ASB10	ASB11	ASB12	ASB13	ASB14	ASB15	ASB16	ASB17	ASB18	ASB2	ASB3	ASB4	ASB5	ASB6	ASB7	ASB8	ASB9	ATG7	BLMH	BTBD1	BTBD6	BTRC	CBLB	CBLL2	CCNF	CDC16	CDC20	CDC23	CDC26	CDC27	CDC34	CUL1	CUL2	CUL3	CUL5	CUL7	DET1	DTX3L	DZIP3	ELOB	ELOC	FBXL12	FBXL13	FBXL14	FBXL15	FBXL16	FBXL18	FBXL19	FBXL20	FBXL21P	FBXL22	FBXL3	FBXL4	FBXL5	FBXL7	FBXL8	FBXO10	FBXO11	FBXO15	FBXO17	FBXO2	FBXO21	FBXO22	FBXO27	FBXO30	FBXO31	FBXO32	FBXO4	FBXO40	FBXO41	FBXO44	FBXO6	FBXO7	FBXO9	FBXW10	FBXW11	FBXW12	FBXW2	FBXW4	FBXW5	FBXW7	FBXW8	FBXW9	FZR1	GAN	GLMN	HACE1	HECTD1	HECTD2	HECTD3	HECW2	HERC1	HERC2	HERC3	HERC4	HERC5	HERC6	HUWE1	ITCH	KBTBD13	KBTBD6	KBTBD7	KBTBD8	KCTD6	KCTD7	KEAP1	KLHL11	KLHL13	KLHL2	KLHL20	KLHL21	KLHL22	KLHL25	KLHL3	KLHL41	KLHL42	KLHL5	KLHL9	LMO7	LNPEP	LNX1	LONRF1	LRR1	LRRC41	LRSAM1	LTN1	MEX3C	MGRN1	MIB2	MKRN1	MYLIP	NEDD4	NEDD4L	NPEPPS	PARK2	PJA1	PJA2	PSMA1	PSMA2	PSMA3	PSMA4	PSMA5	PSMA6	PSMA7	PSMB1	PSMB2	PSMB3	PSMB4	PSMB5	PSMB6	PSMB7	PSMC1	PSMC2	PSMC3	PSMC4	PSMC5	PSMC6	PSMD1	PSMD11	PSMD12	PSMD13	PSMD14	PSMD2	PSMD3	PSMD6	PSMD7	PSMD8	RBBP6	RBCK1	RBX1	RCHY1	RLIM	RNF111	RNF114	RNF115	RNF123	RNF126	RNF130	RNF138	RNF14	RNF144B	RNF182	RNF19A	RNF19B	RNF213	RNF217	RNF220	RNF25	RNF34	RNF4	RNF41	RNF6	RNF7	RPS27A	SEM1	SH3RF1	SIAH1	SIAH2	SKP1	SKP2	SMURF1	SMURF2	SOCS1	SOCS3	SPSB1	SPSB2	SPSB4	STUB1	THOP1	TPP2	TRAF7	TRAIP	TRIM11	TRIM21	TRIM32	TRIM36	TRIM37	TRIM39	TRIM4	TRIM41	TRIM50	TRIM63	TRIM69	TRIM71	TRIM9	TRIP12	UBA1	UBA3	UBA5	UBA52	UBA6	UBA7	UBAC1	UBB	UBC	UBE2A	UBE2B	UBE2C	UBE2D1	UBE2D2	UBE2D3	UBE2D4	UBE2E1	UBE2E2	UBE2E3	UBE2F	UBE2G1	UBE2G2	UBE2H	UBE2J1	UBE2J2	UBE2K	UBE2L3	UBE2L6	UBE2M	UBE2N	UBE2O	UBE2Q1	UBE2Q2	UBE2R2	UBE2S	UBE2U	UBE2V1	UBE2V2	UBE2W	UBE2Z	UBE3A	UBE3B	UBE3C	UBE3D	UBE4A	UBOX5	UBR1	UBR2	UBR4	UFL1	UNKL	VHL	VPRBP	WSB1	WWP1	ZBTB16	ZNRF1	ZNRF2
Antimicrobial action and antimicrobial resistance in Mtb	R-HSA-9639775	rpoA	rpoB	rpoC	rpoZ
Antimicrobial peptides	R-HSA-6803157	ART1	ATOX1	ATP7A	BPI	BPIFA1	BPIFA2	BPIFB1	BPIFB2	BPIFB4	BPIFB6	CAMP	CCR2	CCR6	CD4	CHGA	CLU	CTSG	DCD	DEFA1	DEFA3	DEFA4	DEFA5	DEFA6	DEFB1	DEFB103A	DEFB104A	DEFB105A	DEFB106A	DEFB107A	DEFB108B	DEFB108P1	DEFB109B	DEFB110	DEFB112	DEFB113	DEFB114	DEFB115	DEFB116	DEFB117	DEFB118	DEFB119	DEFB121	DEFB123	DEFB124	DEFB125	DEFB126	DEFB127	DEFB128	DEFB129	DEFB130	DEFB130B	DEFB131	DEFB132	DEFB133	DEFB134	DEFB135	DEFB136	DEFB4A	ELANE	EPPIN	GNLY	HSP70	HTN1	HTN3	ITLN1	LCN2	LEAP2	LTF	LYZ	PDZD11	PGLYRP1	PGLYRP2	PGLYRP3	PGLYRP4	PI3	PLA2G2A	PRSS2	PRSS3	PRTN3	REG3A	REG3G	RNASE3	RNASE6	RNASE7	RNASE8	S100A7	S100A7A	S100A8	S100A9	SEMG1	SLC11A1	SSA2	TLR1	TLR2	env
Antiviral mechanism by IFN-stimulated genes	R-HSA-1169410	AAAS	ABCE1	ADAR	APITD1	ARIH1	BECN1	CDK1	CHUK	DHX9	DNAJC3	DUS2	EIF2AK2	EIF2S1	EIF2S2	EIF2S3	EIF4A1	EIF4A2	EIF4A3	EIF4E	EIF4E2	EIF4E3	EIF4G1	EIF4G2	EIF4G3	FAAP100	FAAP20	FAAP24	FANCA	FANCB	FANCC	FANCE	FANCF	FANCG	FANCL	FANCM	FLNA	FLNB	HERC5	HSPA1A	HSPA1B	HSPA1L	HSPA2	HSPA8	Human respiratory syncytial virus A2, complete genome	IFIT1	IKBKB	IKBKG	ILF2	ILF3	IRF3	ISG15	JAK1	KPNA1	KPNA2	KPNA3	KPNA4	KPNA5	KPNA7	KPNB1	MAP2K6	MAPK3	MAPT	MAVS	MX1	MX2	N	NCK1	NDC1	NEDD4	NPM1	NS	NUP107	NUP133	NUP153	NUP155	NUP160	NUP188	NUP205	NUP210	NUP214	NUP35	NUP37	NUP42	NUP43	NUP50	NUP54	NUP58	NUP62	NUP85	NUP88	NUP93	NUP98	OAS1	OAS2	OAS3	OASL	PDE12	PIN1	PLCG1	POM121	POM121C	PPM1B	PPP2CA	PPP2CB	PPP2R1A	PPP2R1B	PPP2R5A	PRKRA	PTPN2	RAE1	RANBP2	RIGI	RNASEL	RPS27A	SEC13	SEH1L	SNCA	SPHK1	STAT1	STAT3	STRA13	SUMO1	TARBP2	TP53	TPR	TRIM25	TRS1	TUBA1A	TUBA1B	TUBA1C	TUBA3C	TUBA3E	TUBA4A	TUBA4B	TUBA8	TUBAL3	TUBB1	TUBB2A	TUBB2B	TUBB3	TUBB4A	TUBB4B	TUBB6	TUBB8	TUBB8B	UBA52	UBA7	UBB	UBC	UBE2E1	UBE2I	UBE2L6	UBE2N	USP18	VP3	VTRNA2-1	gag	tat
Apoptosis	R-HSA-109581	ACIN1	ADD1	ADRM1	AKT1	AKT2	AKT3	APAF1	APC	APIP	APPL1	ARHGAP10	AVEN	BAD	BAK1	BAX	BBC3	BCAP31	BCL2	BCL2L1	BCL2L11	BID	BIRC2	BMF	BMX	C1QBP	CARD8	CASP3	CASP6	CASP7	CASP8	CASP9	CD14	CDH1	CDKN2A	CFLAR	CLSPN	CTNNB1	CYCS	DAPK1	DAPK2	DAPK3	DBNL	DCC	DFFA	DFFB	DIABLO	DNM1L	DSG1	DSG2	DSG3	DSP	DYNLL1	DYNLL2	E2F1	FADD	FAS	FASLG	FNTA	GAS2	GSDMD	GSDME	GSN	GZMB	H1-0	H1-1	H1-2	H1-3	H1-4	H1-5	HMGB1	HMGB2	KPNA1	KPNB1	LMNA	LMNB1	LY96	MAGED1	MAPK1	MAPK3	MAPK8	MAPT	MC159L	NMT1	OCLN	OMA1	OPA1	ORF71	PAK2	PKP1	PLEC	PMAIP1	PPP1R13B	PPP3CC	PPP3R1	PRKCD	PRKCQ	PSMA1	PSMA2	PSMA3	PSMA4	PSMA5	PSMA6	PSMA7	PSMB1	PSMB2	PSMB3	PSMB4	PSMB5	PSMB6	PSMB7	PSMC1	PSMC2	PSMC3	PSMC4	PSMC5	PSMC6	PSMD1	PSMD11	PSMD12	PSMD13	PSMD14	PSMD2	PSMD3	PSMD6	PSMD7	PSMD8	PTK2	RIPK1	ROCK1	RPS27A	SATB1	SEM1	SEPT4	SFN	SPTAN1	STAT3	STK24	STK26	TFDP1	TFDP2	TICAM1	TICAM2	TJP1	TJP2	TLR4	TNFRSF10A	TNFRSF10B	TNFSF10	TP53	TP53BP2	TP63	TP73	TRADD	TRAF2	UACA	UBA52	UBB	UBC	UNC5A	UNC5B	VIM	XIAP	YWHAB	YWHAE	YWHAG	YWHAH	YWHAQ	YWHAZ
Apoptosis induced DNA fragmentation	R-HSA-140342	CASP3	DFFA	DFFB	H1-0	H1-1	H1-2	H1-3	H1-4	H1-5	HMGB1	HMGB2	KPNA1	KPNB1
Apoptotic cleavage of cell adhesion  proteins	R-HSA-351906	CASP3	CDH1	CTNNB1	DSG1	DSG2	DSG3	DSP	OCLN	PKP1	TJP1	TJP2
Apoptotic cleavage of cellular proteins	R-HSA-111465	ACIN1	ADD1	APC	BCAP31	BIRC2	BMX	CASP3	CASP6	CASP7	CASP8	CDH1	CLSPN	CTNNB1	DBNL	DSG1	DSG2	DSG3	DSP	FNTA	GAS2	GSN	LMNA	LMNB1	MAPT	OCLN	PKP1	PLEC	PRKCD	PRKCQ	PTK2	ROCK1	SATB1	SPTAN1	STK24	STK26	TJP1	TJP2	VIM
Apoptotic execution phase	R-HSA-75153	ACIN1	ADD1	APC	BCAP31	BIRC2	BMX	CASP3	CASP6	CASP7	CASP8	CDH1	CLSPN	CTNNB1	DBNL	DFFA	DFFB	DNM1L	DSG1	DSG2	DSG3	DSP	FNTA	GAS2	GSN	H1-0	H1-1	H1-2	H1-3	H1-4	H1-5	HMGB1	HMGB2	KPNA1	KPNB1	LMNA	LMNB1	MAPT	OCLN	PAK2	PKP1	PLEC	PRKCD	PRKCQ	PTK2	ROCK1	SATB1	SPTAN1	STK24	STK26	TJP1	TJP2	VIM
Apoptotic factor-mediated response	R-HSA-111471	APAF1	APIP	AVEN	BAK1	BAX	C1QBP	CARD8	CASP3	CASP7	CASP9	CDKN2A	CYCS	DIABLO	GSDMD	GSDME	MAPK1	MAPK3	SEPT4	UACA	XIAP
Aquaporin-mediated transport	R-HSA-445717	ADCY1	ADCY2	ADCY3	ADCY4	ADCY5	ADCY6	ADCY7	ADCY8	ADCY9	AQP1	AQP10	AQP11	AQP12A	AQP2	AQP3	AQP4	AQP5	AQP6	AQP7	AQP8	AQP9	AVP	AVPR2	GNAS	GNB1	GNB2	GNB3	GNB4	GNB5	GNG10	GNG11	GNG12	GNG13	GNG2	GNG3	GNG4	GNG5	GNG7	GNG8	GNGT1	GNGT2	MIP	MYO5B	PRKACA	PRKACB	PRKACG	PRKAR1A	PRKAR1B	PRKAR2A	PRKAR2B	RAB11A	RAB11FIP2
Arachidonate metabolism	R-HSA-2142753	ABCC1	AKR1C3	ALOX12	ALOX12B	ALOX15	ALOX15B	ALOX5	ALOX5AP	ALOXE3	AWAT1	CBR1	CYP1A1	CYP1A2	CYP1B1	CYP2C19	CYP2C8	CYP2C9	CYP2J2	CYP2U1	CYP4A11	CYP4A22	CYP4B1	CYP4F11	CYP4F2	CYP4F22	CYP4F3	CYP4F8	CYP8B1	DPEP1	DPEP2	EPHX2	FAAH	FAAH2	GGT1	GGT5	GPX1	GPX2	GPX4	HPGD	HPGDS	LTA4H	LTC4S	MAPKAPK2	PLA2G4A	PON1	PON2	PON3	PRXL2B	PTGDS	PTGES	PTGES2	PTGES3	PTGIS	PTGR1	PTGR2	PTGS1	PTGS2	SLC27A1	TBXAS1
Arachidonate production from DAG	R-HSA-426048	ABHD12	ABHD6	DAGLA	DAGLB	MGLL
Aromatic amines can be N-hydroxylated or N-dealkylated by CYP1A2	R-HSA-211957	CYP1A2
Aryl hydrocarbon receptor signalling	R-HSA-8937144	AHR	AHRR	AIP	ARNT	ARNT2	HSP90AB1	PTGES3
Asparagine N-linked glycosylation	R-HSA-446203	ACTR10	ACTR1A	ALG1	ALG10	ALG10B	ALG11	ALG12	ALG13	ALG14	ALG2	ALG3	ALG5	ALG6	ALG8	ALG9	AMDHD2	AMFR	ANK1	ANK2	ANK3	ANKRD28	ARCN1	AREG	ARF1	ARF3	ARF4	ARF5	ARFGAP1	ARFGAP2	ARFGAP3	ASGR1	ASGR2	B4GALNT2	B4GALT1	B4GALT2	B4GALT3	B4GALT4	B4GALT5	B4GALT6	BET1	BET1L	CALR	CANX	CAPZA1	CAPZA2	CAPZA3	CAPZB	CD55	CD59	CGA	CHST10	CHST8	CMAS	CNIH1	CNIH2	CNIH3	COG1	COG2	COG3	COG4	COG5	COG6	COG7	COG8	COL7A1	COPA	COPB1	COPB2	COPE	COPG1	COPG2	COPZ1	COPZ2	CSNK1D	CTSA	CTSC	CTSZ	DAD1	DCTN1	DCTN2	DCTN3	DCTN4	DCTN5	DCTN6	DDOST	DERL1	DERL2	DHDDS	DHRSX	DOLK	DOLPP1	DPAGT1	DPM1	DPM2	DPM3	DYNC1H1	DYNC1I1	DYNC1I2	DYNC1LI1	DYNC1LI2	DYNLL1	DYNLL2	EDEM1	EDEM2	EDEM3	ENGASE	F5	F8	FCSK	FOLR1	FPGT	FUCA1	FUOM	FUT3	FUT8	GANAB	GBF1	GFPT1	GFPT2	GFUS	GLB1	GMDS	GMPPA	GMPPB	GNE	GNPNAT1	GOLGA2	GOLGB1	GORASP1	GOSR1	GOSR2	GRIA1	HK1	INS	KDELR1	KDELR2	KDELR3	LHB	LMAN1	LMAN1L	LMAN2	LMAN2L	MAGT1	MAN1A1	MAN1A2	MAN1B1	MAN1C1	MAN2A1	MAN2A2	MANEA	MARCHF6	MCFD2	MGAT1	MGAT2	MGAT3	MGAT4A	MGAT4B	MGAT4C	MGAT5	MIA2	MIA3	MLEC	MOGS	MPDU1	MPI	MVD	NAGK	NANP	NANS	NAPA	NAPB	NAPG	NEU1	NEU2	NEU3	NEU4	NGLY1	NPL	NSF	NUDT14	NUS1	OS9	OST4	OSTC	PDIA3	PGM3	PMM1	PMM2	PPP6C	PPP6R1	PPP6R3	PREB	PRKCSH	PSMC1	RAB1A	RAB1B	RAD23B	RENBP	RFT1	RNF103	RNF139	RNF185	RNF5	RPN1	RPN2	RPS27A	SAR1B	SCFD1	SEC13	SEC16A	SEC16B	SEC22A	SEC22B	SEC22C	SEC23A	SEC23IP	SEC24A	SEC24B	SEC24C	SEC24D	SEC31A	SEC31B	SEL1L	SERPINA1	SLC17A5	SLC35A1	SLC35C1	SPTA1	SPTAN1	SPTB	SPTBN1	SPTBN2	SPTBN4	SPTBN5	SRD5A3	ST3GAL1	ST3GAL2	ST3GAL3	ST3GAL4	ST3GAL5	ST3GAL6	ST6GAL1	ST6GAL2	ST6GALNAC1	ST6GALNAC2	ST6GALNAC3	ST6GALNAC4	ST6GALNAC5	ST6GALNAC6	ST8SIA1	ST8SIA2	ST8SIA3	ST8SIA4	ST8SIA5	ST8SIA6	STT3A	STT3B	STX17	STX5	SYVN1	TBC1D20	TFG	TGFA	TMED10	TMED2	TMED3	TMED7	TMED9	TMEM115	TMEM258	TRAPPC1	TRAPPC10	TRAPPC2	TRAPPC2L	TRAPPC3	TRAPPC4	TRAPPC5	TRAPPC6A	TRAPPC6B	TRAPPC9	TRIM13	TUBA1A	TUBA1B	TUBA1C	TUBA3C	TUBA3E	TUBA4A	TUBA4B	TUBA8	TUBAL3	TUBB1	TUBB2A	TUBB2B	TUBB3	TUBB4A	TUBB4B	TUBB6	TUBB8	TUBB8B	TUSC3	UAP1	UBA52	UBB	UBC	UBXN1	UGGT1	UGGT2	UMOD	USO1	VCP	YKT6
Aspartate and asparagine metabolism	R-HSA-8963693	ASNS	ASPA	ASPG	FOLH1	FOLH1B	GADL1	GOT1	GOT2	NAALAD2	NAT8L	SLC25A12	SLC25A13
Aspirin ADME	R-HSA-9749641	ABCC2	ABCC3	ACSM2A	ACSM2B	ACSM4	ACSM5	ALB	BCHE	BSG	CES1	CES2	CYP2C19	CYP2C8	CYP2C9	CYP2D6	CYP2E1	CYP3A4	GLYAT	GLYATL1	GLYATL2	GLYATL3	SLC16A1	SLC22A7	SLCO2B1	UGT1A1	UGT1A3	UGT1A4	UGT1A5	UGT1A6	UGT1A7	UGT1A8	UGT1A9	UGT2A1	UGT2A3	UGT2B10	UGT2B11	UGT2B15	UGT2B17	UGT2B28	UGT2B4	UGT2B7	UGT3A1	UGT3A2
Assembly Of The HIV Virion	R-HSA-175474	FURIN	MVB12A	MVB12B	NMT2	PPIA	RPS27A	TSG101	UBA52	UBAP1	UBB	UBC	VPS28	VPS37A	VPS37B	VPS37C	VPS37D	env	gag	gag-pol	nef	rev	vif	vpr	vpu
Assembly and cell surface presentation of NMDA receptors	R-HSA-9609736	ACTN2	APBA1	CAMK2A	CAMK2B	CAMK2D	CAMK2G	CASK	DLG1	DLG2	DLG3	DLG4	GRIN1	GRIN2A	GRIN2B	GRIN2C	GRIN2D	GRIN3A	GRIN3B	KIF17	LIN7A	LIN7B	LIN7C	LRRC7	NBEA	NEFL	TUBA1A	TUBA1B	TUBA1C	TUBA3C	TUBA3E	TUBA4A	TUBA4B	TUBA8	TUBAL3	TUBB1	TUBB2A	TUBB2B	TUBB3	TUBB4A	TUBB4B	TUBB6	TUBB8	TUBB8B
Assembly and release of respiratory syncytial virus (RSV) virions	R-HSA-9820962	F	G	HSP90AA1	HSP90AB1	Human respiratory syncytial virus A2, complete genome	L	M	M2-1	N	P	SH
Assembly of Viral Components at the Budding Site	R-HSA-168316	CALR	CANX	HA	M	NA	NP
Assembly of active LPL and LIPC lipase complexes	R-HSA-8963889	ANGPTL3	ANGPTL4	ANGPTL8	APOA4	APOA5	APOC2	CIDEC	CREB3L3	FGF21	FURIN	GPIHBP1	LIPC	LMF1	LMF2	LPL	MBTPS1	MBTPS2	PCSK5	PCSK6
Assembly of collagen fibrils and other multimeric structures	R-HSA-2022090	BMP1	CD151	COL10A1	COL11A1	COL11A2	COL12A1	COL14A1	COL15A1	COL17A1	COL18A1	COL1A1	COL1A2	COL24A1	COL27A1	COL2A1	COL3A1	COL4A1	COL4A2	COL4A3	COL4A4	COL4A5	COL4A6	COL5A1	COL5A2	COL5A3	COL6A1	COL6A2	COL6A3	COL6A5	COL6A6	COL7A1	COL8A1	COL8A2	COL9A1	COL9A2	COL9A3	CTSB	CTSL	CTSS	CTSV	DST	ITGA6	ITGB4	LAMA3	LAMB3	LAMC2	LOX	LOXL1	LOXL2	LOXL3	LOXL4	MMP13	MMP20	MMP3	MMP7	MMP9	PCOLCE	PLEC	PXDN	TLL1	TLL2
Assembly of the ORC complex at the origin of replication	R-HSA-68616	H2AB1	H2AC14	H2AC18	H2AC20	H2AC4	H2AC6	H2AC7	H2AFX	H2AJ	H2AZ2	H2BC1	H2BC11	H2BC12	H2BC12L	H2BC13	H2BC14	H2BC15	H2BC17	H2BC21	H2BC26	H2BC3	H2BC4	H2BC5	H2BC9	H3-3A	H3C15	H4C1	HIST1H3G	KPNA1	KPNA6	KPNB1	ORC1	ORC2	ORC3	ORC4	ORC5	ORC6
Assembly of the SARS-CoV-1 Replication-Transcription Complex (RTC)	R-HSA-9683439	1a	rep
Assembly of the SARS-CoV-2 Replication-Transcription Complex (RTC)	R-HSA-9694271	pp1a	rep
Assembly of the pre-replicative complex	R-HSA-68867	ADRM1	ANAPC1	ANAPC10	ANAPC11	ANAPC15	ANAPC16	ANAPC2	ANAPC4	ANAPC5	ANAPC7	CDC16	CDC23	CDC26	CDC27	CDC6	CDT1	FZR1	GMNN	H2AB1	H2AC14	H2AC18	H2AC20	H2AC4	H2AC6	H2AC7	H2AFX	H2AJ	H2AZ2	H2BC1	H2BC11	H2BC12	H2BC12L	H2BC13	H2BC14	H2BC15	H2BC17	H2BC21	H2BC26	H2BC3	H2BC4	H2BC5	H2BC9	H3-3A	H3C15	H4C1	HIST1H3G	KPNA1	KPNA6	KPNB1	MCM2	MCM3	MCM4	MCM5	MCM6	MCM7	MCM8	ORC1	ORC2	ORC3	ORC4	ORC5	ORC6	PSMA1	PSMA2	PSMA3	PSMA4	PSMA5	PSMA6	PSMA7	PSMB1	PSMB2	PSMB3	PSMB4	PSMB5	PSMB6	PSMB7	PSMC1	PSMC2	PSMC3	PSMC4	PSMC5	PSMC6	PSMD1	PSMD11	PSMD12	PSMD13	PSMD14	PSMD2	PSMD3	PSMD6	PSMD7	PSMD8	RPS27A	SEM1	UBA52	UBB	UBC	UBE2C	UBE2D1	UBE2E1	UBE2S
Association of TriC/CCT with target proteins during biosynthesis	R-HSA-390471	AP3M1	ARFGEF2	CCNE1	CCNE2	CCT2	CCT3	CCT4	CCT5	CCT6A	CCT6B	CCT7	CCT8	DCAF7	FBXL3	FBXL5	FBXO4	FBXO6	FBXW10	FBXW2	FBXW4	FBXW5	FBXW7	FBXW9	FKBP9	GAPDHS	GBA1	HDAC3	KIF13A	KIFC3	LONP2	NOP56	SKIC2	SPHK1	STAT3	TCP1	TP53	USP11	WRAP53	XRN2
Astrocytic Glutamate-Glutamine Uptake And Metabolism	R-HSA-210455	GLUL	SLC1A2	SLC1A3	SLC38A1
Asymmetric localization of PCP proteins	R-HSA-4608870	ADRM1	DVL2	FZD1	FZD2	FZD3	FZD4	FZD5	FZD7	FZD8	PARD6A	PRICKLE1	PSMA1	PSMA2	PSMA3	PSMA4	PSMA5	PSMA6	PSMA7	PSMB1	PSMB2	PSMB3	PSMB4	PSMB5	PSMB6	PSMB7	PSMC1	PSMC2	PSMC3	PSMC4	PSMC5	PSMC6	PSMD1	PSMD11	PSMD12	PSMD13	PSMD14	PSMD2	PSMD3	PSMD6	PSMD7	PSMD8	RPS27A	SCRIB	SEM1	SMURF1	SMURF2	UBA52	UBB	UBC	VANGL2	WNT5A
Atorvastatin ADME	R-HSA-9754706	ABCB1	ABCC2	CYP3A4	PON1	PON3	SLCO1B1	SLCO1B3	SLCO2B1	UGT1A3
Attachment and Entry_9678110	R-HSA-9678110	3a	7a	ACE2	CTSL	E	M	N	S	SARS coronavirus, complete genome	TMPRSS2	VCP
Attachment and Entry_9694614	R-HSA-9694614	3a	7a	ACE2	AGRN	CTSL	E	FURIN	GPC1	GPC2	GPC3	GPC4	GPC5	GPC6	HAVCR1	HSPG2	M	N	NRP1	S	SARS coronavirus, complete genome	SDC1	SDC2	SDC3	SDC4	TMPRSS2	VCP
Attachment of GPI anchor to uPAR	R-HSA-162791	GPAA1	PGAP1	PIGK	PIGS	PIGT	PIGU	PLAUR
Attenuation phase	R-HSA-3371568	COL4A6	CREBBP	CRYBA4	DEDD2	DNAJB1	DNAJB6	EP300	FKBP4	GML	HSBP1	HSBP2	HSF1	HSP90AA1	HSP90AB1	HSPA1A	HSPA1B	HSPA1L	HSPA2	HSPA6	HSPA8	HSPH1	MRPL18	PTGES3	RLN1	SERPINH1	TNFRSF21	UBB
Autodegradation of Cdh1 by Cdh1:APC/C	R-HSA-174084	ADRM1	ANAPC1	ANAPC10	ANAPC11	ANAPC15	ANAPC16	ANAPC2	ANAPC4	ANAPC5	ANAPC7	CDC16	CDC23	CDC26	CDC27	FZR1	PSMA1	PSMA2	PSMA3	PSMA4	PSMA5	PSMA6	PSMA7	PSMB1	PSMB2	PSMB3	PSMB4	PSMB5	PSMB6	PSMB7	PSMC1	PSMC2	PSMC3	PSMC4	PSMC5	PSMC6	PSMD1	PSMD11	PSMD12	PSMD13	PSMD14	PSMD2	PSMD3	PSMD6	PSMD7	PSMD8	RPS27A	SEM1	UBA52	UBB	UBC	UBE2C	UBE2D1	UBE2E1	UBE2S
Autodegradation of the E3 ubiquitin ligase COP1	R-HSA-349425	ADRM1	ATM	PSMA1	PSMA2	PSMA3	PSMA4	PSMA5	PSMA6	PSMA7	PSMB1	PSMB2	PSMB3	PSMB4	PSMB5	PSMB6	PSMB7	PSMC1	PSMC2	PSMC3	PSMC4	PSMC5	PSMC6	PSMD1	PSMD11	PSMD12	PSMD13	PSMD14	PSMD2	PSMD3	PSMD6	PSMD7	PSMD8	RFWD2	RPS27A	SEM1	TP53	UBA52	UBB	UBC
Autointegration results in viral DNA circles	R-HSA-177539	BANF1	HMGA1	PSIP1	gag	gag-pol	rev	vif	vpr	vpu
Autophagy	R-HSA-9612973	AMBRA1	ARL13B	ATG10	ATG101	ATG12	ATG13	ATG14	ATG16L1	ATG16L2	ATG3	ATG4A	ATG4B	ATG4C	ATG4D	ATG5	ATG7	ATG9A	ATG9B	ATM	BECN1	CETN1	CFTR	CHMP2A	CHMP2B	CHMP3	CHMP4A	CHMP4B	CHMP4C	CHMP6	CHMP7	CSNK2A1	CSNK2A2	CSNK2B	DYNC1H1	DYNC1I1	DYNC1I2	DYNC1LI1	DYNC1LI2	DYNLL1	DYNLL2	EEF1A1	EPAS1 (HIF2A)	FUNDC1	GABARAP	GABARAPL1	GABARAPL2	GABARAPL3	GFAP	HBB	HDAC6	HSF1	HSP90AA1	HSP90AB1	HSPA8	IFT88	LAMP2	LAMTOR1	LAMTOR2	LAMTOR3	LAMTOR4	LAMTOR5	MAP1LC3A	MAP1LC3B	MAP1LC3C	MFN1	MFN2	MLST8	MTERF3	MTMR14	MTMR3	MTOR	MVB12A	MVB12B	NBR1	OPTN	PARK2	PARK7	PCNT	PEX5	PGAM5	PIK3C3	PIK3R4	PINK1	PLIN2	PLIN3	PRKAA1	PRKAA2	PRKAB1	PRKAB2	PRKAG1	PRKAG2	PRKAG3	RB1CC1	RHEB	RNASE1	RPS27A	RPTOR	RRAGA	RRAGB	RRAGC	RRAGD	SLC38A9	SQSTM1	SRC	TBK1	TOMM20	TOMM22	TOMM40	TOMM5	TOMM6	TOMM7	TOMM70	TSC1	TSC2	TSG101	TUBA1A	TUBA1B	TUBA1C	TUBA3C	TUBA3E	TUBA4A	TUBA4B	TUBA8	TUBAL3	TUBB1	TUBB2A	TUBB2B	TUBB3	TUBB4A	TUBB4B	TUBB6	TUBB8	TUBB8B	UBA52	UBAP1	UBB	UBC	UBE2D2	UBE2D3	UBE2L3	UBE2N	UBE2V1	ULK1	USP30	UVRAG	VCP	VDAC1	VDAC2	VDAC3	VIM	VPS28	VPS37A	VPS37B	VPS37C	VPS37D	WDR45	WDR45B	WIPI1	WIPI2
Axon guidance	R-HSA-422475	18S rRNA	28S rRNA	5.8S rRNA	5S rRNA	ABL1	ABL2	ABLIM1	ABLIM2	ABLIM3	ACTB	ACTG1	ACTR2	ACTR3	ADAM10	ADRM1	AGAP2	AGRN	AKAP5	ALCAM	ANK1	ANK2	ANK3	AP2A1	AP2A2	AP2B1	AP2M1	AP2S1	APH1A	APH1B	ARHGAP35	ARHGAP39	ARHGEF11	ARHGEF12	ARHGEF28	ARHGEF7	ARPC1A	ARPC1B	ARPC2	ARPC3	ARPC4	ARPC5	ARTN	CACNA1C	CACNA1D	CACNA1G	CACNA1H	CACNA1I	CACNA1S	CACNB1	CACNB2	CACNB3	CACNB4	CAP1	CAP2	CASC3	CD24	CD72	CDC42	CDK5	CDK5R1	CFL1	CHL1	CLASP1	CLASP2	CLTA	CLTB	CLTC	CLTCL1	CNTN1	CNTN2	CNTN6	CNTNAP1	COL2A1	COL3A1	COL4A1	COL4A2	COL4A3	COL4A4	COL4A5	COL5A1	COL5A2	COL5A3	COL6A1	COL6A2	COL6A3	COL6A5	COL6A6	COL9A1	COL9A2	COL9A3	CREB1	CRMP1	CSNK2A1	CSNK2A2	CSNK2B	CUL2	CXCL12	CXCR4	DAB1	DAG1	DCC	DCX	DLG1	DLG3	DLG4	DNM1	DNM2	DNM3	DOCK1	DOK1	DOK2	DOK4	DOK5	DOK6	DPYSL2	DPYSL3	DPYSL4	DPYSL5	DSCAM	DSCAML1	EFNA1	EFNA2	EFNA3	EFNA4	EFNA5	EFNB1	EFNB2	EFNB3	EGFR	EIF4A3	EIF4G1	ELOB	ELOC	ENAH	EPHA1	EPHA10	EPHA2	EPHA3	EPHA4	EPHA5	EPHA6	EPHA7	EPHA8	EPHB1	EPHB2	EPHB3	EPHB4	EPHB6	ERBB2	ETF1	EVL	EZR	FARP2	FAU	FES	FGFR1	FLRT3	FRS2	FYN	GAB1	GAB2	GAP43	GDNF	GFRA1	GFRA2	GFRA3	GFRA4	GIT1	GPC1	GRB10	GRB2	GRB7	GRIN1	GRIN2B	GSK3B	GSPT1	GSPT2	HFE2	HOXA2	HRAS	HSP90AA1	HSP90AB1	HSPA8	IRS2	ISL1	ITGA1	ITGA10	ITGA2	ITGA2B	ITGA5	ITGA9	ITGAV	ITGB1	ITGB3	ITSN1	KALRN	KCNQ2	KCNQ3	KIF4A	KIF4B	KRAS	L1CAM	LAMA1	LAMB1	LAMC1	LDB1	LHX2	LHX3	LHX4	LHX9	LIMK1	LIMK2	LYN	LYPLA2	MAGOH	MAGOHB	MAP2K1	MAP2K2	MAPK1	MAPK3	MAPK7	MET	MMP2	MMP9	MSI1	MSN	MYH10	MYH11	MYH14	MYH9	MYL12A	MYL12B	MYL6	MYL9	MYO10	MYO9B	NCAM1	NCAN	NCBP1	NCBP2	NCK1	NCK2	NCSTN	NELL2	NEO1	NFASC	NGEF	NRAS	NRCAM	NRP1	NRP2	NRTN	NTN1	NTN4	NUMB	PABPC1	PAK1	PAK2	PAK3	PAK4	PAK5	PAK6	PDLIM7	PFN1	PFN2	PIK3CA	PIK3CB	PIK3CD	PIK3R1	PIK3R2	PIK3R3	PIP5K1C	PITPNA	PLCG1	PLXNA1	PLXNA2	PLXNA3	PLXNA4	PLXNB1	PLXNB3	PLXNC1	PLXND1	PPP3CB	PRKACA	PRKACB	PRKACG	PRKAR2A	PRKCA	PRKCQ	PRNP	PSEN1	PSEN2	PSENEN	PSMA1	PSMA2	PSMA3	PSMA4	PSMA5	PSMA6	PSMA7	PSMB1	PSMB2	PSMB3	PSMB4	PSMB5	PSMB6	PSMB7	PSMC1	PSMC2	PSMC3	PSMC4	PSMC5	PSMC6	PSMD1	PSMD11	PSMD12	PSMD13	PSMD14	PSMD2	PSMD3	PSMD6	PSMD7	PSMD8	PSPN	PTK2	PTPN11	PTPRA	PTPRC	RAC1	RANBP9	RAP1GAP	RASA1	RBM8A	RBX1	RDX	RELN	RET	RGMA	RGMB	RHOA	RHOB	RHOC	RND1	RNPS1	ROBO1	ROBO2	ROBO3	ROBO3.1	ROCK1	ROCK2	RPL10	RPL10A	RPL10L	RPL11	RPL12	RPL13	RPL13A	RPL14	RPL15	RPL17	RPL18	RPL18A	RPL19	RPL21	RPL22	RPL22L1	RPL23	RPL23A	RPL24	RPL26	RPL26L1	RPL27	RPL27A	RPL28	RPL29	RPL3	RPL30	RPL31	RPL32	RPL34	RPL35	RPL35A	RPL36	RPL36A	RPL36AL	RPL37	RPL37A	RPL38	RPL39	RPL39L	RPL3L	RPL4	RPL41	RPL5	RPL6	RPL7	RPL7A	RPL8	RPL9	RPLP0	RPLP1	RPLP2	RPS10	RPS11	RPS12	RPS13	RPS14	RPS15	RPS15A	RPS16	RPS17	RPS18	RPS19	RPS2	RPS20	RPS21	RPS23	RPS24	RPS25	RPS26	RPS27	RPS27A	RPS27L	RPS28	RPS29	RPS3	RPS3A	RPS4X	RPS4Y1	RPS4Y2	RPS5	RPS6	RPS6KA1	RPS6KA2	RPS6KA3	RPS6KA4	RPS6KA5	RPS6KA6	RPS7	RPS8	RPS9	RPSA	RRAS	SCN10A	SCN11A	SCN1A	SCN1B	SCN2A	SCN2B	SCN3A	SCN3B	SCN4A	SCN4B	SCN5A	SCN7A	SCN8A	SCN9A	SDC2	SDCBP	SEM1	SEMA3A	SEMA3E	SEMA4A	SEMA4D	SEMA5A	SEMA6A	SEMA6D	SEMA7A	SH3GL2	SH3KBP1	SHANK3	SHC1	SHC3	SHTN1	SIAH1	SIAH2	SLIT1	SLIT2	SLIT3	SOS1	SOS2	SPTA1	SPTAN1	SPTB	SPTBN1	SPTBN2	SPTBN4	SPTBN5	SRC	SRGAP1	SRGAP2	SRGAP3	ST8SIA2	ST8SIA4	TIAM1	TLN1	TREM2	TRIO	TRPC1	TRPC3	TRPC4	TRPC5	TRPC6	TRPC7	TUBA1A	TUBA1B	TUBA1C	TUBA3C	TUBA3E	TUBA4A	TUBA4B	TUBA8	TUBAL3	TUBB1	TUBB2A	TUBB2B	TUBB3	TUBB4A	TUBB4B	TUBB6	TUBB8	TUBB8B	TYROBP	UBA52	UBB	UBC	UNC5A	UNC5B	UNC5C	UNC5D	UPF2	UPF3A	UPF3B	USP33	VASP	VAV2	VAV3	VLDLR	WASL	YES1	ZSWIM8
Axonal growth inhibition (RHOA activation)	R-HSA-193634	ARHGDIA	LINGO1	MAG	MCF2	NGFR	OMG	RHOA	RTN4	RTN4R
Axonal growth stimulation	R-HSA-209563	ARHGDIA	NGF	NGFR	RHOA
Azathioprine ADME	R-HSA-9748787	ABCC4	ABCC5	GMPS	GSTA1	GSTA2	GSTM1	GUK1	HPRT1	IMPDH1	IMPDH2	NME1	NME2	NUDT15	RAC1	SLC28A2	SLC28A3	SLC29A1	SLC29A2	TPMT	VAV1	VAV2	VAV3	XDH
B-WICH complex positively regulates rRNA expression	R-HSA-5250924	ACTB	BAZ1B	DDX21	DEK	EP300	ERCC6	GSK3B	H2AB1	H2AC14	H2AC18	H2AC20	H2AC4	H2AC6	H2AC7	H2AFX	H2AJ	H2AZ2	H2BC1	H2BC11	H2BC12	H2BC12L	H2BC13	H2BC14	H2BC15	H2BC17	H2BC21	H2BC26	H2BC3	H2BC4	H2BC5	H2BC9	H3-3A	H3C15	H4C1	HIST1H3G	KAT2A	KAT2B	MYBBP1A	MYO1C	POLR1A	POLR1B	POLR1C	POLR1D	POLR1E	POLR1F	POLR1G	POLR1H	POLR2E	POLR2F	POLR2H	POLR2K	POLR2L	SF3B1	SMARCA5	TAF1A	TAF1B	TAF1C	TAF1D	TBP
BBSome-mediated cargo-targeting to cilium	R-HSA-5620922	ARL6	BBIP1	BBS1	BBS10	BBS12	BBS2	BBS4	BBS5	BBS7	BBS9	CCT2	CCT3	CCT4	CCT5	CCT8	LZTFL1	MCHR1	MKKS	RAB3IP	SMO	SSTR3	TCP1	TTC8
BCKDH synthesizes BCAA-CoA from KIC, KMVA, KIV	R-HSA-9859138	BCKDHA	BCKDHB	DBT	DLD
BDNF activates NTRK2 (TRKB) signaling	R-HSA-9024909	BDNF	NTRK2
BH3-only proteins associate with and inactivate anti-apoptotic BCL-2 members	R-HSA-111453	BAD	BBC3	BCL2	BCL2L1	BCL2L11	BID	BMF	PMAIP1	STAT3
BMAL1:CLOCK,NPAS2 activates circadian expression	R-HSA-1368108	ARNTL	ARNTL2	AVP	BHLHE40	BHLHE41	CARM1	CCRN4L	CHD9	CLOCK	CREBBP	F7	HELZ2	KLF15	MED1	NAMPT	NCOA1	NCOA2	NCOA6	NOCT	NPAS2	PPARA	RXRA	SERPINE1	SMARCD3	TBL1X	TBL1XR1	TGS1
Bacterial Infection Pathways	R-HSA-9824439	ANTXR1	ANTXR2	ATP6V1H	B2M	CALM1	CBL	CBLL1	CD9	CDH1	CORO1A	CTNNB1	CTNND1	CTSG	DUSP16	EEF2	ENO1	EPS15	FURIN	GRB2	GSK3A	GUCY2C	HA-33	HBEGF	HGS	HSP90AA1	HSP90AB1	KPNA1	KPNB1	LTF	MAP2K1	MAP2K2	MAP2K3	MAP2K4	MAP2K6	MAP2K7	MAPK1	MAPK3	MET	MRC1	MT2748	NOS2	PDCD6IP	PDZD3	PGK1	PPE2	RAB5A	RAB7A	RNF213	RPS27A	Rv1280c	Rv1281c	Rv1282c	Rv1283c	Rv1410c	Rv2238c	Rv2895c	Rv3364c	Rv3654c	Rv3655c	SFPQ	SH3GL1	SH3GL2	SH3GL3	SH3KBP1	SNAP25	SRC	STAM	STAM2	STX1A	STX1B	SV2A	SV2B	SV2C	SYT1	SYT2	TLR2	TRIM27	TXNRD1	UBA52	UBB	UBC	VAMP1	VAMP2	VPS33B	adhE2	ahpC	ahpD	aldR	bfr	bfrB	botA	botB	botD	botE	botF	botG	cpnT	cya	dlaT	eis	esxA	esxG	esxH	fgd1	ggtA	glbN	ha17	ha70	inlA	inlB	irtA	irtB	katG	lef	lpdC	lprG	lprM	msrA	ndkA	ntnha	pagA	pstS1	ptpA	rpoA	rpoB	rpoC	rpoZ	sapM	secA1	secA2	secD	secE	secF	secG	secY	sodB	sodC	sta1	tetX	tpx	trx-2	trxA	trxB
Base Excision Repair	R-HSA-73884	ACD	ADPRS	APEX1	FEN1	H2AB1	H2AC14	H2AC18	H2AC20	H2AC4	H2AC6	H2AC7	H2AFX	H2AJ	H2AZ2	H2BC1	H2BC11	H2BC12	H2BC12L	H2BC13	H2BC14	H2BC15	H2BC17	H2BC21	H2BC26	H2BC3	H2BC4	H2BC5	H2BC9	H3-4	H4C1	LIG1	LIG3	MBD4	MPG	MUTYH	NEIL1	NEIL2	NEIL3	NTHL1	OGG1	PARG	PARP1	PARP2	PCNA	PNKP	POLB	POLD1	POLD2	POLD3	POLD4	POLE	POLE2	POLE3	POLE4	POT1	RFC1	RFC2	RFC3	RFC4	RFC5	RPA1	RPA2	RPA3	SMUG1	TDG	TERF1	TERF2	TERF2IP	TINF2	UNG	XRCC1
Base-Excision Repair, AP Site Formation	R-HSA-73929	ACD	H2AB1	H2AC14	H2AC18	H2AC20	H2AC4	H2AC6	H2AC7	H2AFX	H2AJ	H2AZ2	H2BC1	H2BC11	H2BC12	H2BC12L	H2BC13	H2BC14	H2BC15	H2BC17	H2BC21	H2BC26	H2BC3	H2BC4	H2BC5	H2BC9	H3-4	H4C1	MBD4	MPG	MUTYH	NEIL1	NEIL2	NEIL3	NTHL1	OGG1	POT1	SMUG1	TDG	TERF1	TERF2	TERF2IP	TINF2	UNG
Basigin interactions	R-HSA-210991	ATP1B1	ATP1B2	ATP1B3	BSG	CAV1	ITGA3	ITGA6	ITGB1	L1CAM	MAG	MMP1	PPIA	PPIL2	SLC16A1	SLC16A3	SLC16A8	SLC3A2	SLC7A10	SLC7A11	SLC7A5	SLC7A6	SLC7A7	SLC7A8	SLC7A9	SPN
Beta defensins	R-HSA-1461957	CCR2	CCR6	DEFB1	DEFB103A	DEFB104A	DEFB105A	DEFB106A	DEFB107A	DEFB108B	DEFB108P1	DEFB109B	DEFB110	DEFB112	DEFB113	DEFB114	DEFB115	DEFB116	DEFB117	DEFB118	DEFB119	DEFB121	DEFB123	DEFB124	DEFB125	DEFB126	DEFB127	DEFB128	DEFB129	DEFB130	DEFB130B	DEFB131	DEFB132	DEFB133	DEFB134	DEFB135	DEFB136	DEFB4A	TLR1	TLR2
Beta oxidation of butanoyl-CoA to acetyl-CoA	R-HSA-77352	ACADS	ACSM3	ACSM6	ECHS1	HADH
Beta oxidation of decanoyl-CoA to octanoyl-CoA-CoA	R-HSA-77346	ACADM	ECHS1	HADH	HADHA	HADHB	MECR
Beta oxidation of hexanoyl-CoA to butanoyl-CoA	R-HSA-77350	ACADS	ECHS1	HADH	HADHA	HADHB
Beta oxidation of lauroyl-CoA to decanoyl-CoA-CoA	R-HSA-77310	ACADL	ECHS1	HADH	HADHA	HADHB
Beta oxidation of myristoyl-CoA to lauroyl-CoA	R-HSA-77285	ACADL	HADHA	HADHB
Beta oxidation of octanoyl-CoA to hexanoyl-CoA	R-HSA-77348	ACADM	ECHS1	HADH	HADHA	HADHB
Beta oxidation of palmitoyl-CoA to myristoyl-CoA	R-HSA-77305	ACADVL	HADHA	HADHB
Beta-catenin independent WNT signaling	R-HSA-3858494	ADRM1	AGO1	AGO2	AGO3	AGO4	AP2A1	AP2A2	AP2B1	AP2M1	AP2S1	ARRB2	AXIN2	CALM1	CAMK2A	CLTA	CLTB	CLTC	CTNNB1	DAAM1	DVL1	DVL2	DVL3	FZD1	FZD2	FZD3	FZD4	FZD5	FZD6	FZD7	FZD8	GNAO1	GNAT2	GNB1	GNB2	GNB3	GNB4	GNB5	GNG10	GNG11	GNG12	GNG13	GNG2	GNG3	GNG4	GNG5	GNG7	GNG8	GNGT1	GNGT2	ITPR1	ITPR2	ITPR3	KRAS	LEF1	MAP3K7	MIR92b	MOV10	MYC	NFATC1	NLK	PARD6A	PDE6A	PDE6B	PDE6G	PFN1	PLCB1	PLCB2	PLCB3	PPP3CA	PPP3CB	PPP3R1	PRICKLE1	PRKCA	PRKCB	PRKCG	PRKG1	PRKG2	PSMA1	PSMA2	PSMA3	PSMA4	PSMA5	PSMA6	PSMA7	PSMB1	PSMB2	PSMB3	PSMB4	PSMB5	PSMB6	PSMB7	PSMC1	PSMC2	PSMC3	PSMC4	PSMC5	PSMC6	PSMD1	PSMD11	PSMD12	PSMD13	PSMD14	PSMD2	PSMD3	PSMD6	PSMD7	PSMD8	RAC1	RAC2	RAC3	RHOA	ROR1	ROR2	RPS27A	RYK	SCRIB	SEM1	SMURF1	SMURF2	TCF7	TCF7L1	TCF7L2	TNRC6A	TNRC6B	TNRC6C	UBA52	UBB	UBC	VANGL2	WNT1	WNT11	WNT4	WNT5A	WNT5B
Beta-catenin phosphorylation cascade	R-HSA-196299	AMER1	APC	AXIN1	CSNK1A1	CTNNB1	FRAT1	FRAT2	GSK3B	PPP2CA	PPP2CB	PPP2R1A	PPP2R1B	PPP2R5A	PPP2R5B	PPP2R5C	PPP2R5D	PPP2R5E
Beta-ketothiolase deficiency	R-HSA-9915355	ACAT1
Beta-oxidation of pristanoyl-CoA	R-HSA-389887	ACOT8	ACOX2	ACOX3	ACOXL	AMACR	CRAT	CROT	HSD17B4	SCP2
Beta-oxidation of very long chain fatty acids	R-HSA-390247	ABCD1	ACAA1	ACOT4	ACOT8	ACOX1	DECR2	ECI2	EHHADH	HSD17B4	MLYCD	SLC27A2
Bicarbonate transporters	R-HSA-425381	AHCYL2	SLC4A1	SLC4A10	SLC4A2	SLC4A3	SLC4A4	SLC4A5	SLC4A7	SLC4A8	SLC4A9
Bile acid and bile salt metabolism	R-HSA-194068	ABCB11	ABCC3	ACOT8	ACOX2	AKR1C1	AKR1C2	AKR1C3	AKR1C4	AKR1D1	ALB	AMACR	BAAT	CH25H	CYP27A1	CYP39A1	CYP46A1	CYP7A1	CYP7B1	CYP8B1	FABP6	HSD17B4	HSD3B7	NCOA1	NCOA2	NR1H4	OSBP	OSBPL1A	OSBPL2	OSBPL3	OSBPL6	OSBPL7	OSBPL9	RXRA	SCP2	SLC10A1	SLC10A2	SLC27A2	SLC27A5	SLC51A	SLC51B	SLCO1A2	SLCO1B1	SLCO1B3	STARD5
Binding and Uptake of Ligands by Scavenger Receptors	R-HSA-2173782	ALB	AMBP	APOA1	APOB	APOE	APOL1	CALR	CD163	CD36	COL1A1	COL1A2	COL3A1	COL4A1	COL4A2	COLEC11	COLEC12	FTH1	FTL	HBA1	HBB	HP	HPR	HPX	HSP90AA1	HSP90B1	HSPH1	HYOU1	IGHA1	IGHA2	IGHV	IGHV1-2	IGHV1-46	IGHV1-69	IGHV2-5	IGHV2-70	IGHV3-11	IGHV3-13	IGHV3-23	IGHV3-30	IGHV3-33	IGHV3-48	IGHV3-53	IGHV3-7	IGHV3-9	IGHV4-34	IGHV4-39	IGHV4-59	IGHV7-81	IGKC	IGKV1-12	IGKV1-16	IGKV1-17	IGKV1-33	IGKV1-39	IGKV1-5	IGKV1D-12	IGKV1D-16	IGKV1D-33	IGKV1D-39	IGKV2-28	IGKV2-29	IGKV2-30	IGKV2D-28	IGKV2D-30	IGKV2D-40	IGKV3-11	IGKV3-15	IGKV3-20	IGKV3D-20	IGKV4-1	IGKV5-2	IGLC1	IGLC2	IGLC3	IGLC6	IGLC7	IGLV	IGLV1-36	IGLV1-40	IGLV1-44	IGLV1-47	IGLV1-51	IGLV10-54	IGLV11-55	IGLV2-11	IGLV2-14	IGLV2-18	IGLV2-23	IGLV2-33	IGLV2-8	IGLV3-1	IGLV3-12	IGLV3-16	IGLV3-19	IGLV3-21	IGLV3-22	IGLV3-25	IGLV3-27	IGLV4-3	IGLV4-60	IGLV4-69	IGLV5-37	IGLV5-45	IGLV6-57	IGLV7-43	IGLV7-46	IGLV8-61	JCHAIN	LRP1	MARCO	MASP1	MSR1	SAA1	SCARA5	SCARB1	SCARF1	SCGB3A2	SPARC	SSC5D	STAB1	STAB2	porB
Binding and entry of HIV virion	R-HSA-173107	CCR5	CD4	CXCR4	PPIA	env	gag	gag-pol	nef	rev	vif	vpr	vpu
Binding of TCF/LEF:CTNNB1 to target gene promoters	R-HSA-4411364	AXIN2	CTNNB1	LEF1	MYC	RUNX3	TCF7	TCF7L1	TCF7L2
Biogenic amines are oxidatively deaminated to aldehydes by MAOA and MAOB	R-HSA-141333	MAOA	MAOB
Biological oxidations	R-HSA-211859	AADAC	ABHD10	ABHD14B	ACSM1	ACSM2A	ACSM2B	ACSM4	ACSM5	ACSS1	ACSS2	ACY1	ACY3	ADH1A	ADH1B	ADH1C	ADH4	ADH5	ADH6	ADH7	AHCY	AHR	AHRR	AIP	AKR1A1	AKR7A2	AKR7A3	AKR7L	ALDH1A1	ALDH1B1	ALDH2	ALDH3A1	AOC1	AOC2	AOC3	ARNT	ARNT2	AS3MT	BPHL	BPNT1	BPNT2	CBR3	CES1	CES2	CES3	CHAC1	CHAC2	CMBL	CNDP2	COMT	CYB5B	CYB5R3	CYP11A1	CYP11B1	CYP11B2	CYP19A1	CYP1A1	CYP1A2	CYP1B1	CYP21A2	CYP24A1	CYP26A1	CYP26B1	CYP26C1	CYP27A1	CYP27B1	CYP2A13	CYP2A6	CYP2A7	CYP2B6	CYP2C18	CYP2C19	CYP2C8	CYP2C9	CYP2D6	CYP2E1	CYP2F1	CYP2J2	CYP2R1	CYP2S1	CYP2U1	CYP2W1	CYP39A1	CYP3A4	CYP3A43	CYP3A5	CYP3A7	CYP46A1	CYP4A11	CYP4A22	CYP4B1	CYP4F11	CYP4F12	CYP4F2	CYP4F22	CYP4F3	CYP4F8	CYP4V2	CYP51A1	CYP7A1	CYP7B1	CYP8B1	DPEP1	DPEP2	EPHX1	ESD	FDX1	FDX2	FDXR	FMO1	FMO2	FMO3	GCLC	GCLM	GGCT	GGT1	GGT3P	GGT5	GGT6	GGT7	GLYAT	GLYATL1	GLYATL2	GLYATL3	GSS	GSTA1	GSTA2	GSTA3	GSTA4	GSTA5	GSTK1	GSTM1	GSTM2	GSTM3	GSTM4	GSTM5	GSTO1	GSTO2	GSTP1	GSTT1	GSTT2	GSTT2B	GSTZ1	HPGDS	HSP90AB1	MAOA	MAOB	MAT1A	MAT2A	MAT2B	MGST1	MGST2	MGST3	MTARC1	MTARC2	MTR	MTRR	N6AMT1	NAT1	NAT2	NCOA1	NCOA2	NNMT	NQO2	NR1H4	OPLAH	PAOX	PAPSS1	PAPSS2	PODXL2	POMC	POR	PTGES3	PTGIS	PTGS1	RXRA	SLC26A1	SLC26A2	SLC35B2	SLC35B3	SLC35D1	SLC35D2	SMOX	SULT1A1	SULT1A2	SULT1A3	SULT1A4	SULT1B1	SULT1C2	SULT1C4	SULT1E1	SULT2A1	SULT2B1	SULT4A1	SULT6B1	TBXAS1	TPMT	TPST1	TPST2	TRMT112	UGDH	UGP2	UGT1A1	UGT1A10	UGT1A3	UGT1A4	UGT1A5	UGT1A6	UGT1A7	UGT1A8	UGT1A9	UGT2A1	UGT2A3	UGT2B10	UGT2B11	UGT2B15	UGT2B17	UGT2B28	UGT2B4	UGT2B7	UGT3A1	UGT3A2	UXS1
Biosynthesis of A2E, implicated in retinal degradation	R-HSA-2466712	NAPEPLD
Biosynthesis of D-series resolvins	R-HSA-9018676	ALOX5	GPX4	HPGD	LTA4H
Biosynthesis of DHA-derived SPMs	R-HSA-9018677	ALOX12	ALOX15	ALOX5	CYP1A1	CYP1A2	CYP2C8	CYP2C9	CYP2D6	CYP2E1	CYP3A4	EPHX2	GPX4	GSTM4	HPGD	LTA4H	LTC4S	PTGS2
Biosynthesis of DHA-derived sulfido conjugates	R-HSA-9026395	GSTM4	LTC4S
Biosynthesis of DPA-derived SPMs	R-HSA-9018683	ALOX12	ALOX15	ALOX5	PTGS2
Biosynthesis of DPAn-3 SPMs	R-HSA-9025094	ALOX12	ALOX15	ALOX5	PTGS2
Biosynthesis of DPAn-3-derived 13-series resolvins	R-HSA-9026403	ALOX5
Biosynthesis of DPAn-3-derived maresins	R-HSA-9026290	ALOX12	ALOX5
Biosynthesis of DPAn-3-derived protectins and resolvins	R-HSA-9026286	ALOX15	ALOX5
Biosynthesis of DPAn-6 SPMs	R-HSA-9025106	ALOX12	ALOX15
Biosynthesis of E-series 18(R)-resolvins	R-HSA-9023661	ALOX15	ALOX5	GPX4	LTA4H
Biosynthesis of E-series 18(S)-resolvins	R-HSA-9018896	ALOX15	ALOX5	GPX4	HPGD	LTA4H
Biosynthesis of EPA-derived SPMs	R-HSA-9018679	ALOX15	ALOX5	GPX4	HPGD	LTA4H	PTGS2
Biosynthesis of Lipoxins (LX)	R-HSA-2142700	ALOX12	ALOX5	ALOX5AP	HPGD	LTC4S	PTGR1
Biosynthesis of aspirin-triggered D-series resolvins	R-HSA-9020265	ALOX5	GPX4	LTA4H
Biosynthesis of electrophilic ω-3 PUFA oxo-derivatives	R-HSA-9027604	ALOX5	PTGS2
Biosynthesis of maresin conjugates in tissue regeneration (MCTR)	R-HSA-9026762	GSTM4	LTC4S
Biosynthesis of maresin-like SPMs	R-HSA-9027307	CYP1A2	CYP2C8	CYP2C9	CYP2D6	CYP2E1	CYP3A4
Biosynthesis of maresins	R-HSA-9018682	ALOX5	CYP1A2	CYP2C8	CYP2C9	CYP2D6	CYP2E1	CYP3A4	EPHX2
Biosynthesis of protectin and resolvin conjugates in tissue regeneration (PCTR and RCTR)	R-HSA-9026766	LTC4S
Biosynthesis of protectins	R-HSA-9018681	ALOX15	CYP1A1	CYP1A2	LTA4H
Biosynthesis of specialized proresolving mediators (SPMs)	R-HSA-9018678	ALOX12	ALOX15	ALOX5	ALOX5AP	CYP1A1	CYP1A2	CYP2C8	CYP2C9	CYP2D6	CYP2E1	CYP3A4	EPHX2	GPX4	GSTM4	HPGD	LTA4H	LTC4S	PTGR1	PTGS2
Biosynthesis of the N-glycan precursor (dolichol lipid-linked oligosaccharide, LLO) and transfer to a nascent protein	R-HSA-446193	ALG1	ALG10	ALG10B	ALG11	ALG12	ALG13	ALG14	ALG2	ALG3	ALG5	ALG6	ALG8	ALG9	AMDHD2	CMAS	CTSA	DHDDS	DHRSX	DOLK	DOLPP1	DPAGT1	DPM1	DPM2	DPM3	FCSK	FPGT	FUOM	GFPT1	GFPT2	GFUS	GLB1	GMDS	GMPPA	GMPPB	GNE	GNPNAT1	HK1	MPDU1	MPI	MVD	NAGK	NANP	NANS	NEU1	NEU2	NEU3	NEU4	NPL	NUDT14	NUS1	PGM3	PMM1	PMM2	RENBP	RFT1	SLC17A5	SLC35A1	SLC35C1	SRD5A3	ST3GAL1	ST3GAL2	ST3GAL3	ST3GAL4	ST3GAL5	ST3GAL6	ST6GAL1	ST6GAL2	ST6GALNAC1	ST6GALNAC2	ST6GALNAC3	ST6GALNAC4	ST6GALNAC5	ST6GALNAC6	ST8SIA1	ST8SIA2	ST8SIA3	ST8SIA4	ST8SIA5	ST8SIA6	UAP1
Biotin transport and metabolism	R-HSA-196780	ACACA	ACACB	BTD	HLCS	MCCC1	MCCC2	PC	PCCA	PCCB	PDZD11	SLC5A6
Blockage of phagosome acidification	R-HSA-9636467	ATP6V1H	ptpA
Blood group systems biosynthesis	R-HSA-9033658	ABO	B3GALT1	B3GALT2	B3GALT4	B3GALT5	B4GALNT2	FUT1	FUT2	FUT3	FUT4	FUT5	FUT6	FUT7	FUT9	RHCE	RHD	ST3GAL3	ST3GAL4	ST3GAL6	ST6GALNAC6
Branched-chain amino acid catabolism	R-HSA-70895	ACAD8	ACADSB	ACAT1	ALDH6A1	AUH	BCAT1	BCAT2	BCKDHA	BCKDHB	BCKDK	DBT	DLD	ECHS1	HIBADH	HIBCH	HSD17B10	IVD	MCCC1	MCCC2	PPM1K	SLC25A44
Branched-chain ketoacid dehydrogenase kinase deficiency	R-HSA-9912481	BCKDHA	BCKDHB	BCKDK	DBT	DLD
Breakdown of the nuclear lamina	R-HSA-352238	CASP6	LMNA	LMNB1
Budding	R-HSA-168302	HA	M	NA	NP	NS	PA	PB1	PB2
Budding and maturation of HIV virion	R-HSA-162588	CHMP2A	CHMP2B	CHMP3	CHMP4A	CHMP4B	CHMP4C	CHMP5	CHMP6	CHMP7	MVB12A	MVB12B	NEDD4L	PDCD6IP	PPIA	RPS27A	TSG101	UBA52	UBAP1	UBB	UBC	VPS28	VPS37A	VPS37B	VPS37C	VPS37D	VPS4A	VPS4B	VTA1	env	gag	gag-pol	nef	rev	vif	vpr	vpu
Butyrate Response Factor 1 (BRF1) binds and destabilizes mRNA	R-HSA-450385	AKT1	DCP1A	DCP2	DIS3	EXOSC1	EXOSC2	EXOSC3	EXOSC4	EXOSC5	EXOSC6	EXOSC7	EXOSC8	EXOSC9	MAPKAPK2	XRN1	YWHAB	ZFP36L1
Butyrophilin (BTN) family interactions	R-HSA-8851680	BTN1A1	BTN2A1	BTN2A2	BTN3A1	BTN3A2	BTN3A3	BTNL2	BTNL8	BTNL9	CD209	PPL	XDH
C-type lectin receptors (CLRs)	R-HSA-5621481	ADRM1	AHCYL1	BCL10	BTRC	CALM1	CARD11	CARD9	CASP8	CCL17	CCL22	CD209	CDC34	CHUK	CLEC10A	CLEC4A	CLEC4C	CLEC4D	CLEC4E	CLEC6A	CLEC7A	CREBBP	CUL1	EP300	FBXW11	FCER1G	FYN	HRAS	ICAM2	ICAM3	IKBKB	IKBKG	IL1B	ITPR1	ITPR2	ITPR3	KRAS	LYN	MALT1	MAP3K14	MAP3K7	MUC1	MUC12	MUC13	MUC15	MUC16	MUC17	MUC19	MUC2	MUC20	MUC21	MUC3A	MUC3B	MUC4	MUC5AC	MUC5B	MUC6	MUC7	MUCL1	NFATC1	NFATC2	NFATC3	NFKB1	NFKB2	NFKBIA	NRAS	PAK1	PAK2	PAK3	PDPK1	PLCG2	PPP3CA	PPP3CB	PPP3R1	PRKACA	PRKACB	PRKACG	PRKCD	PSMA1	PSMA2	PSMA3	PSMA4	PSMA5	PSMA6	PSMA7	PSMB1	PSMB2	PSMB3	PSMB4	PSMB5	PSMB6	PSMB7	PSMC1	PSMC2	PSMC3	PSMC4	PSMC5	PSMC6	PSMD1	PSMD11	PSMD12	PSMD13	PSMD14	PSMD2	PSMD3	PSMD6	PSMD7	PSMD8	PYCARD	RAF1	RELA	RELB	RPS27A	RPS6KA5	SEM1	SKP1	SRC	SYK	TAB1	TAB2	TAB3	TRAF6	UBA3	UBA52	UBB	UBC	UBE2D1	UBE2D2	UBE2M	UBE2N	UBE2V1	env
C6 deamination of adenosine	R-HSA-75102	ADAR	ADARB1
CASP8 activity is inhibited	R-HSA-5218900	CASP8	CFLAR	FADD	FAS	FASLG	RIPK1	TNFRSF10A	TNFRSF10B	TNFSF10	TRADD	TRAF2
CD163 mediating an anti-inflammatory response	R-HSA-9662834	ADAM17	CD163	FURIN	IL10	IL6	MAPK14	MYH9	PLK2	RHBDF2
CD209 (DC-SIGN) signaling	R-HSA-5621575	CD209	CREBBP	EP300	FYN	HRAS	ICAM2	ICAM3	KRAS	LYN	NFKB1	NRAS	PAK1	PAK2	PAK3	PRKACA	PRKACB	PRKACG	RAF1	RELA	RELB	RPS6KA5
CD22 mediated BCR regulation	R-HSA-5690714	CD22	CD79A	CD79B	IGHD	IGHM	IGHV	IGHV1-2	IGHV1-46	IGHV1-69	IGHV2-5	IGHV2-70	IGHV3-11	IGHV3-13	IGHV3-23	IGHV3-30	IGHV3-33	IGHV3-48	IGHV3-53	IGHV3-7	IGHV3-9	IGHV4-34	IGHV4-39	IGHV4-59	IGHV7-81	IGKC	IGKV1-12	IGKV1-16	IGKV1-17	IGKV1-33	IGKV1-39	IGKV1-5	IGKV1D-12	IGKV1D-16	IGKV1D-33	IGKV1D-39	IGKV2-28	IGKV2-29	IGKV2-30	IGKV2D-28	IGKV2D-30	IGKV2D-40	IGKV3-11	IGKV3-15	IGKV3-20	IGKV3D-20	IGKV4-1	IGKV5-2	IGLC1	IGLC2	IGLC3	IGLC6	IGLC7	IGLV	IGLV1-40	IGLV1-44	IGLV1-47	IGLV1-51	IGLV2-11	IGLV2-14	IGLV2-23	IGLV2-8	IGLV3-1	IGLV3-19	IGLV3-21	IGLV3-25	IGLV3-27	IGLV6-57	IGLV7-43	LYN	PTPN6
CD28 dependent PI3K/Akt signaling	R-HSA-389357	AKT1	AKT2	AKT3	CD28	CD80	CD86	FYN	LCK	M	MAP3K14	MAP3K8	MAPKAP1	MLST8	MTOR	N	PDPK1	PIK3CA	PIK3CB	PIK3CD	PIK3CG	PIK3R1	PIK3R2	PIK3R3	PIK3R5	PIK3R6	PRR5	RICTOR	THEM4	TRIB3
CD28 dependent Vav1 pathway	R-HSA-389359	CD28	CD80	CD86	CDC42	FYN	GRB2	LCK	PAK1	PAK2	PAK3	RAC1	VAV1
CDC42 GTPase cycle	R-HSA-9013148	ABR	ARAP1	ARAP2	ARAP3	ARFGAP2	ARFGAP3	ARHGAP1	ARHGAP10	ARHGAP11B	ARHGAP17	ARHGAP20	ARHGAP21	ARHGAP22	ARHGAP24	ARHGAP26	ARHGAP27	ARHGAP29	ARHGAP30	ARHGAP31	ARHGAP32	ARHGAP33	ARHGAP35	ARHGAP39	ARHGAP4	ARHGAP40	ARHGAP42	ARHGAP44	ARHGAP5	ARHGAP9	ARHGDIA	ARHGDIB	ARHGDIG	ARHGEF10	ARHGEF11	ARHGEF12	ARHGEF15	ARHGEF16	ARHGEF19	ARHGEF25	ARHGEF26	ARHGEF4	ARHGEF5	ARHGEF6	ARHGEF7	ARHGEF9	BAIAP2	BCR	CAV1	CDC42	CDC42BPA	CDC42BPB	CDC42EP1	CDC42EP2	CDC42EP3	CDC42EP4	CDC42EP5	CDC42SE2	CHN1	CPNE8	DAAM1	DEF6	DEPDC1B	DIAPH3	DLC1	DNMBP	DOCK10	DOCK11	DOCK6	DOCK7	DOCK8	DOCK9	ECT2	FAM13B	FARP1	FGD1	FGD2	FGD3	FGD4	FMNL1	FMNL2	FMNL3	FNBP1	FNBP1L	GIT1	GIT2	GMIP	GNA13	GOLGA8R	HMHA1	IQGAP1	IQGAP2	IQGAP3	ITSN1	JUP	KCTD3	KTN1	LAMTOR1	LBR	MAP3K11	MCF2	MCF2L	MYO9B	NGEF	OPHN1	PAK1	PAK2	PAK3	PAK4	PAK5	PAK6	PARD6A	PIK3R1	PIK3R2	PLD1	PLEKHG1	PLEKHG2	PLEKHG3	PLEKHG4	PLEKHG4B	PREX1	PREX2	RAB7A	RACGAP1	RALBP1	RASGRF2	SCRIB	SH3PXD2A	SHKBP1	SNAP23	SPATA13	SRGAP1	SRGAP2	SRGAP3	STARD13	STARD8	STEAP3	STOM	SYDE1	TAGAP	TFRC	TIAM1	TMPO	TRIO	VAMP3	VANGL1	VAV2	VAV3	WAS	WASL	WDR81	WDR91	WIPF1	WIPF2	WIPF3	YKT6
CDC6 association with the ORC:origin complex	R-HSA-68689	CDC6	MCM8	ORC1	ORC2	ORC3	ORC4	ORC5	ORC6
CDH11 homotypic and heterotypic interactions	R-HSA-9833576	CDH11	CDH24	CDH8	CTNNA1	CTNNB1	CTNND1	JUP
CDK-mediated phosphorylation and removal of Cdc6	R-HSA-69017	ADRM1	ANAPC1	ANAPC10	ANAPC11	ANAPC15	ANAPC16	ANAPC2	ANAPC4	ANAPC5	ANAPC7	CCNA1	CCNA2	CCNE1	CCNE2	CDC16	CDC23	CDC26	CDC27	CDC6	CDK2	FZR1	PSMA1	PSMA2	PSMA3	PSMA4	PSMA5	PSMA6	PSMA7	PSMB1	PSMB2	PSMB3	PSMB4	PSMB5	PSMB6	PSMB7	PSMC1	PSMC2	PSMC3	PSMC4	PSMC5	PSMC6	PSMD1	PSMD11	PSMD12	PSMD13	PSMD14	PSMD2	PSMD3	PSMD6	PSMD7	PSMD8	RPS27A	SEM1	UBA52	UBB	UBC	UBE2C	UBE2D1	UBE2E1	UBE2S
CHL1 interactions	R-HSA-447041	ANK1	CHL1	CNTN6	HSPA8	ITGA1	ITGA10	ITGA2	ITGB1	NRP1
CLEC7A (Dectin-1) induces NFAT activation	R-HSA-5607763	AHCYL1	CALM1	ITPR1	ITPR2	ITPR3	NFATC1	NFATC2	NFATC3	PPP3CA	PPP3CB	PPP3R1
CLEC7A (Dectin-1) signaling	R-HSA-5607764	ADRM1	AHCYL1	BCL10	BTRC	CALM1	CARD11	CARD9	CASP8	CCL17	CCL22	CDC34	CHUK	CLEC7A	CUL1	FBXW11	IKBKB	IKBKG	IL1B	ITPR1	ITPR2	ITPR3	MALT1	MAP3K14	MAP3K7	NFATC1	NFATC2	NFATC3	NFKB1	NFKB2	NFKBIA	PDPK1	PLCG2	PPP3CA	PPP3CB	PPP3R1	PRKCD	PSMA1	PSMA2	PSMA3	PSMA4	PSMA5	PSMA6	PSMA7	PSMB1	PSMB2	PSMB3	PSMB4	PSMB5	PSMB6	PSMB7	PSMC1	PSMC2	PSMC3	PSMC4	PSMC5	PSMC6	PSMD1	PSMD11	PSMD12	PSMD13	PSMD14	PSMD2	PSMD3	PSMD6	PSMD7	PSMD8	PYCARD	RELA	RELB	RPS27A	SEM1	SKP1	SRC	SYK	TAB1	TAB2	TAB3	TRAF6	UBA3	UBA52	UBB	UBC	UBE2D1	UBE2D2	UBE2M	UBE2N	UBE2V1
CLEC7A/inflammasome pathway	R-HSA-5660668	CASP8	IL1B	MALT1	NFKB1	PYCARD	RELA
COPI-dependent Golgi-to-ER retrograde traffic	R-HSA-6811434	ARCN1	ARF1	ARF3	ARF4	ARF5	ARFGAP1	ARFGAP2	ARFGAP3	BNIP1	CENPE	COPA	COPB1	COPB2	COPE	COPG1	COPG2	COPZ1	COPZ2	GBF1	KDELR1	KDELR2	KDELR3	KIF11	KIF12	KIF13B	KIF15	KIF16B	KIF18A	KIF18B	KIF19	KIF1A	KIF1B	KIF1C	KIF20A	KIF20B	KIF21A	KIF21B	KIF22	KIF23	KIF25	KIF26A	KIF26B	KIF27	KIF28P	KIF2A	KIF2B	KIF2C	KIF3A	KIF3B	KIF3C	KIF4A	KIF4B	KIF5A	KIF5B	KIF5C	KIF6	KIF9	KIFAP3	KIFC1	KIFC2	KLC1	KLC2	KLC3	KLC4	NAPA	NAPB	NAPG	NBAS	NSF	RAB1A	RAB1B	RACGAP1	RINT1	SEC22B	STX18	SURF4	TMED10	TMED2	TMED3	TMED7	TMED9	TUBA1A	TUBA1B	TUBA1C	TUBA3C	TUBA3E	TUBA4A	TUBA4B	TUBA8	TUBAL3	TUBB1	TUBB2A	TUBB2B	TUBB3	TUBB4A	TUBB4B	TUBB6	TUBB8	TUBB8B	USE1	ZW10
COPI-independent Golgi-to-ER retrograde traffic	R-HSA-6811436	ACTR10	ACTR1A	AGPAT3	BICD1	BICD2	CAPZA1	CAPZA2	CAPZA3	CAPZB	DCTN1	DCTN2	DCTN3	DCTN4	DCTN5	DCTN6	DYNC1H1	DYNC1I1	DYNC1I2	DYNC1LI1	DYNC1LI2	DYNLL1	DYNLL2	GALNT1	GALNT2	PAFAH1B1	PAFAH1B2	PAFAH1B3	PLA2G4A	PLA2G6	RAB18	RAB3GAP1	RAB3GAP2	RAB6A	RAB6B	TUBA1A	TUBA1B	TUBA1C	TUBA3C	TUBA3E	TUBA4A	TUBA4B	TUBA8	TUBAL3	TUBB1	TUBB2A	TUBB2B	TUBB3	TUBB4A	TUBB4B	TUBB6	TUBB8	TUBB8B
COPI-mediated anterograde transport	R-HSA-6807878	ACTR10	ACTR1A	ANK1	ANK2	ANK3	ARCN1	ARF1	ARF3	ARF4	ARF5	ARFGAP1	ARFGAP2	ARFGAP3	BET1	BET1L	CAPZA1	CAPZA2	CAPZA3	CAPZB	CD55	CD59	COG1	COG2	COG3	COG4	COG5	COG6	COG7	COG8	COPA	COPB1	COPB2	COPE	COPG1	COPG2	COPZ1	COPZ2	DCTN1	DCTN2	DCTN3	DCTN4	DCTN5	DCTN6	DYNC1H1	DYNC1I1	DYNC1I2	DYNC1LI1	DYNC1LI2	DYNLL1	DYNLL2	FOLR1	GBF1	GOLGA2	GOLGB1	GORASP1	GOSR1	GOSR2	INS	KDELR1	KDELR2	KDELR3	NAPA	NAPB	NAPG	NSF	RAB1A	RAB1B	SPTA1	SPTAN1	SPTB	SPTBN1	SPTBN2	SPTBN4	SPTBN5	STX5	TMED10	TMED2	TMED3	TMED7	TMED9	TMEM115	TUBA1A	TUBA1B	TUBA1C	TUBA3C	TUBA3E	TUBA4A	TUBA4B	TUBA8	TUBAL3	TUBB1	TUBB2A	TUBB2B	TUBB3	TUBB4A	TUBB4B	TUBB6	TUBB8	TUBB8B	USO1	YKT6
COPII-mediated vesicle transport	R-HSA-204005	ANKRD28	AREG	BET1	CD59	CNIH1	CNIH2	CNIH3	COL7A1	CSNK1D	CTSC	CTSZ	F5	F8	FOLR1	GOLGA2	GORASP1	GOSR2	GRIA1	LMAN1	LMAN1L	LMAN2	LMAN2L	MCFD2	NAPA	NAPB	NAPG	NSF	PPP6C	PPP6R1	PPP6R3	PREB	RAB1A	RAB1B	SAR1B	SCFD1	SEC13	SEC16A	SEC16B	SEC22A	SEC22B	SEC22C	SEC23A	SEC23IP	SEC24A	SEC24B	SEC24C	SEC24D	SEC31A	SEC31B	SERPINA1	STX17	STX5	TBC1D20	TFG	TGFA	TMED10	TMED2	TRAPPC1	TRAPPC10	TRAPPC2	TRAPPC2L	TRAPPC3	TRAPPC4	TRAPPC5	TRAPPC6A	TRAPPC6B	TRAPPC9	USO1	YKT6
COX reactions	R-HSA-140180	PTGS1
CREB phosphorylation	R-HSA-199920	ATF1	CREB1	MAPKAPK2	RPS6KA1	RPS6KA2	RPS6KA3	RPS6KA5
CREB1 phosphorylation through NMDA receptor-mediated activation of RAS signaling	R-HSA-442742	ACTN2	CALM1	CAMK2A	CAMK2B	CAMK2D	CAMK2G	CREB1	DLG1	DLG2	DLG3	DLG4	GRIN1	GRIN2B	GRIN2D	HRAS	KRAS	LRRC7	MAPK1	MAPK3	NEFL	NRAS	PDPK1	RASGRF1	RASGRF2	RPS6KA1	RPS6KA2	RPS6KA3	RPS6KA6
CREB1 phosphorylation through the activation of Adenylate Cyclase	R-HSA-442720	ADCY1	ADCY8	CALM1	CREB1	PRKACA	PRKACB	PRKACG	PRKAR1A	PRKAR1B	PRKAR2A	PRKAR2B	PRKX
CREB1 phosphorylation through the activation of CaMKII/CaMKK/CaMKIV cascasde	R-HSA-442729	CALM1	CAMK2B	CAMK2G	CAMK4	CAMKK1	CAMKK2	CREB1	KPNA2
CREB3 factors activate genes	R-HSA-8874211	CREB3	CREB3L1	CREB3L2	CREB3L3	CREB3L4	CREBRF	DCSTAMP	MBTPS1	MBTPS2
CRMPs in Sema3A signaling	R-HSA-399956	CDK5	CDK5R1	CRMP1	DPYSL2	DPYSL3	DPYSL4	DPYSL5	FES	FYN	GSK3B	NRP1	PLXNA1	PLXNA2	PLXNA3	PLXNA4	SEMA3A
CS/DS degradation	R-HSA-2024101	ARSB	BCAN	BGN	CSPG4	CSPG5	DCN	HEXA	HEXB	HYAL1	HYAL3	IDS	IDUA	NCAN	VCAN
CTNNB1 S33 mutants aren't phosphorylated	R-HSA-5358747	AMER1	APC	AXIN1	CSNK1A1	CTNNB1	GSK3B	PPP2CA	PPP2CB	PPP2R1A	PPP2R1B	PPP2R5A	PPP2R5B	PPP2R5C	PPP2R5D	PPP2R5E
CTNNB1 S37 mutants aren't phosphorylated	R-HSA-5358749	AMER1	APC	AXIN1	CSNK1A1	CTNNB1	GSK3B	PPP2CA	PPP2CB	PPP2R1A	PPP2R1B	PPP2R5A	PPP2R5B	PPP2R5C	PPP2R5D	PPP2R5E
CTNNB1 S45 mutants aren't phosphorylated	R-HSA-5358751	AMER1	APC	AXIN1	CSNK1A1	CTNNB1	GSK3B	PPP2CA	PPP2CB	PPP2R1A	PPP2R1B	PPP2R5A	PPP2R5B	PPP2R5C	PPP2R5D	PPP2R5E
CTNNB1 T41 mutants aren't phosphorylated	R-HSA-5358752	AMER1	APC	AXIN1	CSNK1A1	CTNNB1	GSK3B	PPP2CA	PPP2CB	PPP2R1A	PPP2R1B	PPP2R5A	PPP2R5B	PPP2R5C	PPP2R5D	PPP2R5E
CYP2E1 reactions	R-HSA-211999	CYP2A13	CYP2A6	CYP2A7	CYP2B6	CYP2C19	CYP2C8	CYP2C9	CYP2D6	CYP2E1	CYP2F1	CYP2S1
Ca-dependent events	R-HSA-111996	ADCY1	ADCY2	ADCY3	ADCY4	ADCY5	ADCY6	ADCY7	ADCY8	ADCY9	CALM1	CAMK2A	CAMK2B	CAMK2D	CAMK2G	CAMK4	CAMKK1	CAMKK2	CREB1	GRK2	KPNA2	MAPK1	NBEA	PDE1A	PDE1B	PDE1C	PLA2G4A	PRKACA	PRKACB	PRKACG	PRKAR1A	PRKAR1B	PRKAR2A	PRKAR2B	PRKCA	PRKCD	PRKCG	PRKX
Ca2+ activated K+ channels	R-HSA-1296052	KCNMA1	KCNMB1	KCNMB2	KCNMB3	KCNMB4	KCNN1	KCNN2	KCNN3	KCNN4
Ca2+ pathway	R-HSA-4086398	AGO1	AGO2	AGO3	AGO4	AXIN2	CALM1	CAMK2A	CTNNB1	FZD2	FZD3	FZD4	FZD5	FZD6	GNAO1	GNAT2	GNB1	GNB2	GNB3	GNB4	GNB5	GNG10	GNG11	GNG12	GNG13	GNG2	GNG3	GNG4	GNG5	GNG7	GNG8	GNGT1	GNGT2	ITPR1	ITPR2	ITPR3	KRAS	LEF1	MAP3K7	MIR92b	MOV10	MYC	NFATC1	NLK	PDE6A	PDE6B	PDE6G	PLCB1	PLCB2	PLCB3	PPP3CA	PPP3CB	PPP3R1	PRKCA	PRKG1	PRKG2	TCF7	TCF7L1	TCF7L2	TNRC6A	TNRC6B	TNRC6C	WNT11	WNT5A
CaM pathway	R-HSA-111997	ADCY1	ADCY2	ADCY3	ADCY4	ADCY5	ADCY6	ADCY7	ADCY8	ADCY9	CALM1	CAMK2A	CAMK2B	CAMK2D	CAMK2G	CAMK4	CAMKK1	CAMKK2	CREB1	GRK2	KPNA2	NBEA	PDE1A	PDE1B	PDE1C	PRKACA	PRKACB	PRKACG	PRKAR1A	PRKAR1B	PRKAR2A	PRKAR2B	PRKCA	PRKCD	PRKCG	PRKX
CaMK IV-mediated phosphorylation of CREB	R-HSA-111932	CALM1	CAMK2A	CAMK2B	CAMK2D	CAMK2G	CAMK4	CAMKK1	CAMKK2	CREB1	KPNA2
Calcineurin activates NFAT	R-HSA-2025928	CALM1	FKBP1A	NFATC1	NFATC2	NFATC3	PPIA	PPP3CA	PPP3CB	PPP3R1
Calcitonin-like ligand receptors	R-HSA-419812	ADM	ADM2	CALCA	CALCB	CALCR	CALCRL	IAPP	RAMP1	RAMP2	RAMP3
Calmodulin induced events	R-HSA-111933	ADCY1	ADCY2	ADCY3	ADCY4	ADCY5	ADCY6	ADCY7	ADCY8	ADCY9	CALM1	CAMK2A	CAMK2B	CAMK2D	CAMK2G	CAMK4	CAMKK1	CAMKK2	CREB1	GRK2	KPNA2	NBEA	PDE1A	PDE1B	PDE1C	PRKACA	PRKACB	PRKACG	PRKAR1A	PRKAR1B	PRKAR2A	PRKAR2B	PRKCA	PRKCD	PRKCG	PRKX
Calnexin/calreticulin cycle	R-HSA-901042	AMFR	CALR	CANX	DERL2	EDEM1	EDEM2	EDEM3	GANAB	MAN1B1	MARCHF6	OS9	PDIA3	PRKCSH	RNF103	RNF139	RNF185	RNF5	RPS27A	SEL1L	SYVN1	TRIM13	UBA52	UBB	UBC	UGGT1	UGGT2
Cam-PDE 1 activation	R-HSA-111957	CALM1	PDE1A	PDE1B	PDE1C
Cap-dependent Translation Initiation	R-HSA-72737	18S rRNA	28S rRNA	5.8S rRNA	5S rRNA	EIF1AX	EIF2B1	EIF2B2	EIF2B3	EIF2B4	EIF2B5	EIF2S1	EIF2S2	EIF2S3	EIF3A	EIF3B	EIF3C	EIF3D	EIF3E	EIF3F	EIF3G	EIF3H	EIF3I	EIF3J	EIF3K	EIF3L	EIF3M	EIF4A1	EIF4A2	EIF4B	EIF4E	EIF4EBP1	EIF4G1	EIF4H	EIF5	EIF5B	FAU	PABPC1	RPL10	RPL10A	RPL10L	RPL11	RPL12	RPL13	RPL13A	RPL14	RPL15	RPL17	RPL18	RPL18A	RPL19	RPL21	RPL22	RPL22L1	RPL23	RPL23A	RPL24	RPL26	RPL26L1	RPL27	RPL27A	RPL28	RPL29	RPL3	RPL30	RPL31	RPL32	RPL34	RPL35	RPL35A	RPL36	RPL36A	RPL36AL	RPL37	RPL37A	RPL38	RPL39	RPL39L	RPL3L	RPL4	RPL41	RPL5	RPL6	RPL7	RPL7A	RPL8	RPL9	RPLP0	RPLP1	RPLP2	RPS10	RPS11	RPS12	RPS13	RPS14	RPS15	RPS15A	RPS16	RPS17	RPS18	RPS19	RPS2	RPS20	RPS21	RPS23	RPS24	RPS25	RPS26	RPS27	RPS27A	RPS27L	RPS28	RPS29	RPS3	RPS3A	RPS4X	RPS4Y1	RPS4Y2	RPS5	RPS6	RPS7	RPS8	RPS9	RPSA	UBA52
Carboxyterminal post-translational modifications of tubulin	R-HSA-8955332	AGBL1	AGBL2	AGBL3	AGBL4	AGBL5	AGTPBP1	LRRC49	NICN1	PGS1	SVBP	TPGS2	TTL	TTLL1	TTLL10	TTLL11	TTLL12	TTLL13P	TTLL2	TTLL3	TTLL4	TTLL5	TTLL6	TTLL7	TTLL8	TTLL9	TUBA1A	TUBA1B	TUBA1C	TUBA3C	TUBA3E	TUBA4A	TUBA4B	TUBA8	TUBAL3	TUBB1	TUBB2A	TUBB2B	TUBB3	TUBB4A	TUBB4B	TUBB6	TUBB8	TUBB8B	VASH1	VASH2
Cardiac conduction	R-HSA-5576891	ABCC9	AHCYL1	AKAP9	ASPH	ATP1A1	ATP1A2	ATP1A3	ATP1A4	ATP1B1	ATP1B2	ATP1B3	ATP2A1	ATP2A2	ATP2A3	ATP2B1	ATP2B2	ATP2B3	ATP2B4	CACNA1C	CACNA2D2	CACNB1	CACNB2	CACNG4	CACNG6	CACNG7	CACNG8	CALM1	CAMK2A	CAMK2B	CAMK2D	CAMK2G	CASQ1	CASQ2	CES1	CLIC2	CORIN	DMPK	FGF11	FGF12	FGF13	FGF14	FKBP1B	FXYD1	FXYD2	FXYD3	FXYD4	FXYD6	FXYD7	GATA4	HIPK1	HIPK2	ITPR1	ITPR2	ITPR3	KAT2B	KCNA5	KCND1	KCND2	KCND3	KCNE1	KCNE2	KCNE3	KCNE4	KCNE5	KCNH2	KCNIP1	KCNIP2	KCNIP3	KCNIP4	KCNJ11	KCNJ12	KCNJ14	KCNJ2	KCNJ4	KCNK1	KCNK10	KCNK12	KCNK13	KCNK15	KCNK16	KCNK17	KCNK18	KCNK2	KCNK3	KCNK4	KCNK5	KCNK6	KCNK7	KCNK9	KCNQ1	MME	NKX2-5	NOS1	NPPA	NPPC	NPR1	NPR2	ORAI1	ORAI2	PLN	PRKACA	RANGRF	RYR1	RYR2	RYR3	SCN10A	SCN11A	SCN1A	SCN1B	SCN2A	SCN2B	SCN3A	SCN3B	SCN4A	SCN4B	SCN5A	SCN7A	SCN8A	SCN9A	SLC8A1	SLC8A2	SLC8A3	SLN	SRI	STIM1	TBX5	TNNI3	TRDN	TRPC1	WWTR1
Cardiogenesis	R-HSA-9733709	CTNNB1	EOMES	FOXO4	GATA4	GATA6	HAND1	HAND2	HEY1	HEY2	ISL1	KAT2A	KAT5	LDB1	LEF1	MEF2C	MESP1	MYOCD	NKX2-5	SMAD1	SMAD4	SMYD1	SRF	TBX1	TBX20	TBX5	TBXT	WDR5
Cargo concentration in the ER	R-HSA-5694530	AREG	CD59	CNIH1	CNIH2	CNIH3	COL7A1	CTSC	CTSZ	F5	F8	FOLR1	GOSR2	GRIA1	LMAN1	LMAN1L	LMAN2	LMAN2L	MCFD2	MIA2	MIA3	PREB	SAR1B	SEC22B	SEC23A	SEC24A	SEC24B	SEC24C	SEC24D	SERPINA1	STX5	TGFA	TMED10	TMED2
Cargo recognition for clathrin-mediated endocytosis	R-HSA-8856825	AAK1	ADRB2	AGFG1	AGTR1	AP2A1	AP2A2	AP2B1	AP2M1	AP2S1	APOB	AREG	ARRB1	ARRB2	AVP	AVPR2	BTC	CBL	CD3D	CD3G	CD4	CFTR	CHRM2	CLTA	CLTB	CLTC	CLTCL1	COPS2	COPS3	COPS4	COPS5	COPS6	COPS7A	COPS7B	COPS8	DAB2	DVL2	EGF	EGFR	EPGN	EPN1	EPN2	EPS15	EPS15L1	EREG	FCHO1	FCHO2	FZD4	GPS1	GRB2	GRK2	GRK3	HBEGF	HGS	IGF2R	IL7R	ITSN1	ITSN2	KIAA0319	LDLR	LDLRAP1	LRP2	M6PR	NECAP1	NECAP2	NEDD8	PICALM	REPS1	REPS2	RPS27A	SCARB2	SGIP1	SH3GL1	SH3GL2	SH3GL3	SH3KBP1	SLC18A3	SLC2A8	SNAP91	STAM	STAM2	STON1	STON2	SYT1	SYT11	SYT2	SYT8	SYT9	TACR1	TF	TFRC	TGFA	TGOLN2	TOR1A	TOR1B	UBA52	UBB	UBC	UBQLN1	UBQLN2	VAMP2	VAMP3	VAMP4	VAMP7	VAMP8	WNT5A
Cargo trafficking to the periciliary membrane	R-HSA-5620920	ARF4	ARL13B	ARL3	ARL6	ASAP1	BBIP1	BBS1	BBS10	BBS12	BBS2	BBS4	BBS5	BBS7	BBS9	CCT2	CCT3	CCT4	CCT5	CCT8	CNGA2	CNGA4	CNGB1	CYS1	EXOC1	EXOC2	EXOC3	EXOC4	EXOC5	EXOC6	EXOC7	EXOC8	GBF1	INPP5E	LZTFL1	MCHR1	MKKS	NPHP3	PDE6D	PKD1	PKD2	RAB11A	RAB11FIP3	RAB3IP	RAB8A	RHO	RP2	SMO	SSTR3	TCP1	TTC8	UNC119B
Carnitine shuttle	R-HSA-200425	ACACA	ACACB	CPT1A	CPT1B	CPT2	MID1IP1	PPARD	PRKAA2	PRKAB2	PRKAG2	RXRA	SLC22A5	SLC25A20	THRSP
Carnitine synthesis	R-HSA-71262	ALDH9A1	BBOX1	SHMT1	TMLHE
Caspase activation via Death Receptors in the presence of ligand	R-HSA-140534	CASP8	CD14	CFLAR	FADD	FAS	FASLG	LY96	MC159L	ORF71	RIPK1	TICAM1	TICAM2	TLR4	TNFRSF10A	TNFRSF10B	TNFSF10	TRADD	TRAF2
Caspase activation via Dependence Receptors in the absence of ligand	R-HSA-418889	APPL1	CASP3	CASP9	DAPK1	DAPK2	DAPK3	DCC	MAGED1	UNC5A	UNC5B
Caspase activation via extrinsic apoptotic signalling pathway	R-HSA-5357769	APPL1	CASP3	CASP8	CASP9	CD14	CFLAR	DAPK1	DAPK2	DAPK3	DCC	FADD	FAS	FASLG	LY96	MAGED1	MC159L	ORF71	RIPK1	TICAM1	TICAM2	TLR4	TNFRSF10A	TNFRSF10B	TNFSF10	TRADD	TRAF2	UNC5A	UNC5B
Caspase-mediated cleavage of cytoskeletal proteins	R-HSA-264870	ADD1	CASP3	CASP6	CASP7	CASP8	DBNL	GAS2	GSN	MAPT	PLEC	SPTAN1	VIM
Catecholamine biosynthesis	R-HSA-209905	DBH	DDC	PNMT	TH
Cation-coupled Chloride cotransporters	R-HSA-426117	SLC12A1	SLC12A2	SLC12A3	SLC12A4	SLC12A5	SLC12A6	SLC12A7
Cdc20:Phospho-APC/C mediated degradation of Cyclin A	R-HSA-174184	ADRM1	ANAPC1	ANAPC10	ANAPC11	ANAPC15	ANAPC16	ANAPC2	ANAPC4	ANAPC5	ANAPC7	BUB1B	BUB3	CCNA1	CCNA2	CDC16	CDC20	CDC23	CDC26	CDC27	CDK1	MAD2L1	PSMA1	PSMA2	PSMA3	PSMA4	PSMA5	PSMA6	PSMA7	PSMB1	PSMB2	PSMB3	PSMB4	PSMB5	PSMB6	PSMB7	PSMC1	PSMC2	PSMC3	PSMC4	PSMC5	PSMC6	PSMD1	PSMD11	PSMD12	PSMD13	PSMD14	PSMD2	PSMD3	PSMD6	PSMD7	PSMD8	RPS27A	SEM1	UBA52	UBB	UBC	UBE2C	UBE2D1	UBE2E1	UBE2S
Cell Cycle	R-HSA-1640170	AAAS	ABL1	ACD	ACTR1A	ADRM1	AHCTF1	AJUBA	AKAP9	AKT1	AKT2	AKT3	ALMS1	ANAPC1	ANAPC10	ANAPC11	ANAPC15	ANAPC16	ANAPC2	ANAPC4	ANAPC5	ANAPC7	ANKLE2	ANKRD28	APITD1	ARPP19	ATM	ATR	ATRIP	ATRX	AURKA	AURKB	B9D2	BABAM1	BANF1	BARD1	BIRC5	BLM	BLZF1	BORA	BRCA1	BRCA2	BRCC3	BRE	BRIP1	BTRC	BUB1	BUB1B	BUB3	CABLES1	CC2D1B	CCNA1	CCNA2	CCNB1	CCNB2	CCND1	CCND2	CCND3	CCNE1	CCNE2	CCNH	CCP110	CDC14A	CDC16	CDC20	CDC23	CDC25A	CDC25B	CDC25C	CDC26	CDC27	CDC45	CDC6	CDC7	CDCA5	CDCA8	CDK1	CDK11A	CDK11B	CDK2	CDK4	CDK5RAP2	CDK6	CDK7	CDKN1A	CDKN1B	CDKN1C	CDKN2A	CDKN2B	CDKN2C	CDKN2D	CDT1	CENPA	CENPC	CENPE	CENPF	CENPH	CENPI	CENPJ	CENPK	CENPL	CENPM	CENPN	CENPO	CENPP	CENPQ	CENPT	CENPU	CENPW	CEP131	CEP135	CEP152	CEP164	CEP192	CEP250	CEP290	CEP41	CEP43	CEP57	CEP63	CEP70	CEP72	CEP76	CEP78	CETN2	CHEK1	CHEK2	CHMP2A	CHMP2B	CHMP3	CHMP4A	CHMP4B	CHMP4C	CHMP6	CHMP7	CHTF18	CHTF8	CKAP5	CKS1B	CLASP1	CLASP2	CLIP1	CLSPN	CNEP1R1	CNTRL	CSNK1D	CSNK1E	CSNK2A1	CSNK2A2	CSNK2B	CTC1	CTDNEP1	CUL1	DAXX	DBF4	DCTN1	DCTN2	DCTN3	DHFR	DIDO1	DKC1	DMC1	DNA2	DSCC1	DSN1	DYNC1H1	DYNC1I1	DYNC1I2	DYNC1LI1	DYNC1LI2	DYNLL1	DYNLL2	DYRK1A	E2F1	E2F2	E2F3	E2F4	E2F5	E2F6	EMD	EML4	ENSA	EP300	ERCC6L	ESCO1	ESCO2	ESPL1	EXO1	FAM175A	FBXL18	FBXL7	FBXO5	FBXW11	FEN1	FIGNL1	FIRRM	FKBP6	FKBPL	FOXM1	FZR1	GAR1	GINS1	GINS2	GINS3	GINS4	GMNN	GOLGA2	GORASP1	GORASP2	GSK3B	GTSE1	H2AB1	H2AC14	H2AC18	H2AC20	H2AC4	H2AC6	H2AC7	H2AFX	H2AJ	H2AZ2	H2BC1	H2BC11	H2BC12	H2BC12L	H2BC13	H2BC14	H2BC15	H2BC17	H2BC21	H2BC26	H2BC3	H2BC4	H2BC5	H2BC9	H3-3A	H3-4	H3C15	H4C1	HAUS1	HAUS2	HAUS3	HAUS4	HAUS5	HAUS6	HAUS7	HAUS8	HDAC1	HDAC8	HERC2	HIST1H3G	HJURP	HMMR	HSP90AA1	HSP90AB1	HSPA2	HUS1	INCENP	IST1	ITGB3BP	JAK2	KAT5	KIF18A	KIF20A	KIF23	KIF2A	KIF2B	KIF2C	KMT5A	KNL1	KNTC1	KPNB1	LBR	LCMT1	LEMD2	LEMD3	LIG1	LIN37	LIN52	LIN54	LIN9	LMNA	LMNB1	LPIN1	LPIN2	LPIN3	LYN	MAD1L1	MAD2L1	MAPK1	MAPK3	MAPRE1	MASTL	MAU2	MAX	MCM10	MCM2	MCM3	MCM4	MCM5	MCM6	MCM7	MCM8	MCPH1	MDC1	MDM2	MDM4	MIS12	MIS18A	MIS18BP1	MLH1	MLH3	MNAT1	MND1	MRE11	MSH4	MSH5	MYBL2	MYC	MZT1	MZT2A	MZT2B	NBN	NCAPD2	NCAPD3	NCAPG	NCAPG2	NCAPH	NCAPH2	NDC1	NDC80	NDE1	NDEL1	NEDD1	NEK2	NEK6	NEK7	NEK9	NHP2	NINL	NIPBL	NME7	NOP10	NPM1	NSD2	NSL1	NUDC	NUF2	NUMA1	NUP107	NUP133	NUP153	NUP155	NUP160	NUP188	NUP205	NUP210	NUP214	NUP35	NUP37	NUP42	NUP43	NUP50	NUP54	NUP58	NUP62	NUP85	NUP88	NUP93	NUP98	OBI1	ODF2	OFD1	OIP5	OPTN	ORC1	ORC2	ORC3	ORC4	ORC5	ORC6	PAFAH1B1	PCBP4	PCM1	PCNA	PCNT	PDS5A	PDS5B	PHF20	PHF8	PHLDA1	PIAS4	PIF1	PKMYT1	PLK1	PLK4	PMF1	POLA1	POLA2	POLD1	POLD2	POLD3	POLD4	POLE	POLE2	POLE3	POLE4	POLR2A	POLR2B	POLR2C	POLR2D	POLR2E	POLR2F	POLR2G	POLR2H	POLR2I	POLR2J	POLR2K	POLR2L	POM121	POM121C	POT1	PPME1	PPP1CB	PPP1CC	PPP1R12A	PPP1R12B	PPP2CA	PPP2CB	PPP2R1A	PPP2R1B	PPP2R2A	PPP2R2D	PPP2R3B	PPP2R5A	PPP2R5B	PPP2R5C	PPP2R5D	PPP2R5E	PPP6C	PPP6R3	PRDM9	PRIM1	PRIM2	PRKACA	PRKAR2B	PRKCA	PRKCB	PSMA1	PSMA2	PSMA3	PSMA4	PSMA5	PSMA6	PSMA7	PSMB1	PSMB2	PSMB3	PSMB4	PSMB5	PSMB6	PSMB7	PSMC1	PSMC2	PSMC3	PSMC3IP	PSMC4	PSMC5	PSMC6	PSMD1	PSMD11	PSMD12	PSMD13	PSMD14	PSMD2	PSMD3	PSMD6	PSMD7	PSMD8	PTK6	PTTG1	RAB1A	RAB1B	RAB2A	RAB8A	RAD1	RAD17	RAD21	RAD50	RAD51	RAD51C	RAD9A	RAD9B	RAE1	RAN	RANBP2	RANGAP1	RB1	RBBP4	RBBP7	RBBP8	RBL1	RBL2	RBX1	RCC1	RCC2	REC8	RFC1	RFC2	RFC3	RFC4	RFC5	RFWD2	RHNO1	RMI1	RMI2	RNF168	RNF8	RPA1	RPA2	RPA3	RPA4	RPS27	RPS27A	RRM2	RSF1	RTEL1	RUVBL1	RUVBL2	SDCCAG8	SEC13	SEH1L	SEM1	SET	SFI1	SFN	SGO1	SGO2	SHQ1	SIRT2	SKA1	SKA2	SKP1	SKP2	SMARCA5	SMC1A	SMC1B	SMC2	SMC3	SMC4	SPAST	SPC24	SPC25	SPDL1	SPO11	SRC	SSNA1	STAG1	STAG2	STAG3	STN1	STRA13	SUMO1	SUN1	SUN2	SYCE1	SYCE2	SYCE3	SYCP1	SYCP2	SYCP3	SYNE1	SYNE2	TAOK1	TEN1	TERF1	TERF2	TERF2IP	TERT	TEX12	TEX15	TFDP1	TFDP2	TICRR	TINF2	TK1	TMPO	TNPO1	TOP2A	TOP3A	TOPBP1	TP53	TP53BP1	TPR	TPX2	TUBA1A	TUBA1B	TUBA1C	TUBA3C	TUBA3E	TUBA4A	TUBA4B	TUBA8	TUBAL3	TUBB	TUBB1	TUBB2A	TUBB2B	TUBB3	TUBB4A	TUBB4B	TUBB6	TUBB8	TUBB8B	TUBG1	TUBG2	TUBGCP2	TUBGCP3	TUBGCP4	TUBGCP5	TUBGCP6	TYMS	UBA52	UBB	UBC	UBE2C	UBE2D1	UBE2E1	UBE2I	UBE2N	UBE2S	UBE2V2	UIMC1	USO1	VPS4A	VRK1	VRK2	WAPL	WEE1	WRAP53	WRN	XPO1	YWHAB	YWHAE	YWHAG	YWHAH	YWHAQ	YWHAZ	ZNF385A	ZW10	ZWILCH	ZWINT
Cell Cycle Checkpoints	R-HSA-69620	ADRM1	AHCTF1	ANAPC1	ANAPC10	ANAPC11	ANAPC15	ANAPC16	ANAPC2	ANAPC4	ANAPC5	ANAPC7	APITD1	ATM	ATR	ATRIP	AURKB	B9D2	BABAM1	BARD1	BIRC5	BLM	BRCA1	BRCC3	BRE	BRIP1	BUB1	BUB1B	BUB3	CCNA1	CCNA2	CCNB1	CCNB2	CCNE1	CCNE2	CDC16	CDC20	CDC23	CDC25A	CDC25C	CDC26	CDC27	CDC45	CDC6	CDC7	CDCA8	CDK1	CDK2	CDKN1A	CDKN1B	CDKN2A	CENPA	CENPC	CENPE	CENPF	CENPH	CENPI	CENPK	CENPL	CENPM	CENPN	CENPO	CENPP	CENPQ	CENPT	CENPU	CHEK1	CHEK2	CKAP5	CLASP1	CLASP2	CLIP1	CLSPN	DBF4	DNA2	DSN1	DYNC1H1	DYNC1I1	DYNC1I2	DYNC1LI1	DYNC1LI2	DYNLL1	DYNLL2	ERCC6L	EXO1	FAM175A	GTSE1	H2AFX	H2BC1	H2BC11	H2BC12	H2BC12L	H2BC13	H2BC14	H2BC15	H2BC17	H2BC21	H2BC26	H2BC3	H2BC4	H2BC5	H2BC9	H3-4	H4C1	HERC2	HUS1	INCENP	ITGB3BP	KAT5	KIF18A	KIF2A	KIF2B	KIF2C	KNL1	KNTC1	MAD1L1	MAD2L1	MAPRE1	MCM10	MCM2	MCM3	MCM4	MCM5	MCM6	MCM7	MCM8	MDC1	MDM2	MDM4	MIS12	MRE11	NBN	NDC80	NDE1	NDEL1	NSD2	NSL1	NUDC	NUF2	NUP107	NUP133	NUP160	NUP37	NUP43	NUP85	NUP98	ORC1	ORC2	ORC3	ORC4	ORC5	ORC6	PAFAH1B1	PCBP4	PHF20	PIAS4	PKMYT1	PLK1	PMF1	PPP1CC	PPP2CA	PPP2CB	PPP2R1A	PPP2R1B	PPP2R5A	PPP2R5B	PPP2R5C	PPP2R5D	PPP2R5E	PSMA1	PSMA2	PSMA3	PSMA4	PSMA5	PSMA6	PSMA7	PSMB1	PSMB2	PSMB3	PSMB4	PSMB5	PSMB6	PSMB7	PSMC1	PSMC2	PSMC3	PSMC4	PSMC5	PSMC6	PSMD1	PSMD11	PSMD12	PSMD13	PSMD14	PSMD2	PSMD3	PSMD6	PSMD7	PSMD8	RAD1	RAD17	RAD50	RAD9A	RAD9B	RANBP2	RANGAP1	RBBP8	RCC2	RFC2	RFC3	RFC4	RFC5	RFWD2	RHNO1	RMI1	RMI2	RNF168	RNF8	RPA1	RPA2	RPA3	RPS27	RPS27A	SEC13	SEH1L	SEM1	SFN	SGO1	SGO2	SKA1	SKA2	SPC24	SPC25	SPDL1	TAOK1	TOP3A	TOPBP1	TP53	TP53BP1	UBA52	UBB	UBC	UBE2C	UBE2D1	UBE2E1	UBE2N	UBE2S	UBE2V2	UIMC1	WEE1	WRN	XPO1	YWHAB	YWHAE	YWHAG	YWHAH	YWHAQ	YWHAZ	ZNF385A	ZW10	ZWILCH	ZWINT
Cell Cycle, Mitotic	R-HSA-69278	AAAS	ABL1	ACTR1A	ADRM1	AHCTF1	AJUBA	AKAP9	AKT1	AKT2	AKT3	ALMS1	ANAPC1	ANAPC10	ANAPC11	ANAPC15	ANAPC16	ANAPC2	ANAPC4	ANAPC5	ANAPC7	ANKLE2	APITD1	ARPP19	AURKA	AURKB	B9D2	BANF1	BIRC5	BLZF1	BORA	BTRC	BUB1	BUB1B	BUB3	CABLES1	CC2D1B	CCNA1	CCNA2	CCNB1	CCNB2	CCND1	CCND2	CCND3	CCNE1	CCNE2	CCNH	CCP110	CDC14A	CDC16	CDC20	CDC23	CDC25A	CDC25B	CDC25C	CDC26	CDC27	CDC45	CDC6	CDC7	CDCA5	CDCA8	CDK1	CDK11A	CDK11B	CDK2	CDK4	CDK5RAP2	CDK6	CDK7	CDKN1A	CDKN1B	CDKN1C	CDKN2A	CDKN2B	CDKN2C	CDKN2D	CDT1	CENPA	CENPC	CENPE	CENPF	CENPH	CENPI	CENPJ	CENPK	CENPL	CENPM	CENPN	CENPO	CENPP	CENPQ	CENPT	CENPU	CEP131	CEP135	CEP152	CEP164	CEP192	CEP250	CEP290	CEP41	CEP43	CEP57	CEP63	CEP70	CEP72	CEP76	CEP78	CETN2	CHMP2A	CHMP2B	CHMP3	CHMP4A	CHMP4B	CHMP4C	CHMP6	CHMP7	CKAP5	CKS1B	CLASP1	CLASP2	CLIP1	CNEP1R1	CNTRL	CSNK1D	CSNK1E	CSNK2A1	CSNK2A2	CSNK2B	CTDNEP1	CUL1	DBF4	DCTN1	DCTN2	DCTN3	DHFR	DNA2	DSN1	DYNC1H1	DYNC1I1	DYNC1I2	DYNC1LI1	DYNC1LI2	DYNLL1	DYNLL2	DYRK1A	E2F1	E2F2	E2F3	E2F4	E2F5	E2F6	EMD	EML4	ENSA	EP300	ERCC6L	ESCO1	ESCO2	ESPL1	FBXL18	FBXL7	FBXO5	FBXW11	FEN1	FIRRM	FKBPL	FOXM1	FZR1	GINS1	GINS2	GINS3	GINS4	GMNN	GOLGA2	GORASP1	GORASP2	GSK3B	GTSE1	H2AB1	H2AC14	H2AC18	H2AC20	H2AC4	H2AC6	H2AC7	H2AFX	H2AJ	H2AZ2	H2BC1	H2BC11	H2BC12	H2BC12L	H2BC13	H2BC14	H2BC15	H2BC17	H2BC21	H2BC26	H2BC3	H2BC4	H2BC5	H2BC9	H3-3A	H3-4	H3C15	H4C1	HAUS1	HAUS2	HAUS3	HAUS4	HAUS5	HAUS6	HAUS7	HAUS8	HDAC1	HDAC8	HIST1H3G	HJURP	HMMR	HSP90AA1	HSP90AB1	INCENP	IST1	ITGB3BP	JAK2	KIF18A	KIF20A	KIF23	KIF2A	KIF2B	KIF2C	KMT5A	KNL1	KNTC1	KPNB1	LBR	LCMT1	LEMD2	LEMD3	LIG1	LIN37	LIN52	LIN54	LIN9	LMNA	LMNB1	LPIN1	LPIN2	LPIN3	LYN	MAD1L1	MAD2L1	MAPK1	MAPK3	MAPRE1	MASTL	MAU2	MAX	MCM10	MCM2	MCM3	MCM4	MCM5	MCM6	MCM7	MCM8	MCPH1	MIS12	MIS18BP1	MNAT1	MYBL2	MYC	MZT1	MZT2A	MZT2B	NCAPD2	NCAPD3	NCAPG	NCAPG2	NCAPH	NCAPH2	NDC1	NDC80	NDE1	NDEL1	NEDD1	NEK2	NEK6	NEK7	NEK9	NINL	NIPBL	NME7	NSL1	NUDC	NUF2	NUMA1	NUP107	NUP133	NUP153	NUP155	NUP160	NUP188	NUP205	NUP210	NUP214	NUP35	NUP37	NUP42	NUP43	NUP50	NUP54	NUP58	NUP62	NUP85	NUP88	NUP93	NUP98	OBI1	ODF2	OFD1	OPTN	ORC1	ORC2	ORC3	ORC4	ORC5	ORC6	PAFAH1B1	PCM1	PCNA	PCNT	PDS5A	PDS5B	PHF8	PHLDA1	PKMYT1	PLK1	PLK4	PMF1	POLA1	POLA2	POLD1	POLD2	POLD3	POLD4	POLE	POLE2	POLE3	POLE4	POM121	POM121C	PPME1	PPP1CB	PPP1CC	PPP1R12A	PPP1R12B	PPP2CA	PPP2CB	PPP2R1A	PPP2R1B	PPP2R2A	PPP2R2D	PPP2R3B	PPP2R5A	PPP2R5B	PPP2R5C	PPP2R5D	PPP2R5E	PRIM1	PRIM2	PRKACA	PRKAR2B	PRKCA	PRKCB	PSMA1	PSMA2	PSMA3	PSMA4	PSMA5	PSMA6	PSMA7	PSMB1	PSMB2	PSMB3	PSMB4	PSMB5	PSMB6	PSMB7	PSMC1	PSMC2	PSMC3	PSMC4	PSMC5	PSMC6	PSMD1	PSMD11	PSMD12	PSMD13	PSMD14	PSMD2	PSMD3	PSMD6	PSMD7	PSMD8	PTK6	PTTG1	RAB1A	RAB1B	RAB2A	RAB8A	RAD21	RAE1	RAN	RANBP2	RANGAP1	RB1	RBBP4	RBL1	RBL2	RBX1	RCC1	RCC2	RFC1	RFC2	RFC3	RFC4	RFC5	RPA1	RPA2	RPA3	RPA4	RPS27	RPS27A	RRM2	SDCCAG8	SEC13	SEH1L	SEM1	SET	SFI1	SGO1	SGO2	SIRT2	SKA1	SKA2	SKP1	SKP2	SMC1A	SMC2	SMC3	SMC4	SPAST	SPC24	SPC25	SPDL1	SRC	SSNA1	STAG1	STAG2	SUMO1	TAOK1	TFDP1	TFDP2	TICRR	TK1	TMPO	TNPO1	TOP2A	TP53	TPR	TPX2	TUBA1A	TUBA1B	TUBA1C	TUBA3C	TUBA3E	TUBA4A	TUBA4B	TUBA8	TUBAL3	TUBB	TUBB1	TUBB2A	TUBB2B	TUBB3	TUBB4A	TUBB4B	TUBB6	TUBB8	TUBB8B	TUBG1	TUBG2	TUBGCP2	TUBGCP3	TUBGCP4	TUBGCP5	TUBGCP6	TYMS	UBA52	UBB	UBC	UBE2C	UBE2D1	UBE2E1	UBE2I	UBE2S	USO1	VPS4A	VRK1	VRK2	WAPL	WEE1	XPO1	YWHAE	YWHAG	ZW10	ZWILCH	ZWINT
Cell death signalling via NRAGE, NRIF and NADE	R-HSA-204998	AATF	ABR	AKAP13	APH1A	APH1B	ARHGEF1	ARHGEF10	ARHGEF10L	ARHGEF11	ARHGEF12	ARHGEF15	ARHGEF16	ARHGEF17	ARHGEF18	ARHGEF19	ARHGEF2	ARHGEF26	ARHGEF3	ARHGEF33	ARHGEF35	ARHGEF37	ARHGEF38	ARHGEF39	ARHGEF4	ARHGEF40	ARHGEF5	ARHGEF6	ARHGEF7	ARHGEF9	BAD	BCL2L11	BEX3	CASP2	CASP3	ECT2	FGD1	FGD2	FGD3	FGD4	GNA13	ITGB3BP	ITSN1	KALRN	MAGED1	MAPK8	MCF2	MCF2L	NCSTN	NET1	NGEF	NGF	NGFR	OBSCN	PLEKHG2	PLEKHG5	PREX1	PSEN1	PSEN2	PSENEN	RAC1	RASGRF2	RPS27A	SOS1	SOS2	SQSTM1	TIAM1	TIAM2	TRAF6	TRIO	UBA52	UBB	UBC	VAV1	VAV2	VAV3	YWHAE
Cell junction organization	R-HSA-446728	ACTB	ACTG1	ACTN1	ADAM19	ADAM33	AFDN	AGO1	AGO2	AGO3	AGO4	AMOT	ANG	ANGPTL4	ARHGEF6	BHLHE22	CADM1	CADM2	CADM3	CD151	CDH1	CDH10	CDH11	CDH12	CDH13	CDH15	CDH17	CDH18	CDH19	CDH2	CDH24	CDH3	CDH4	CDH5	CDH6	CDH7	CDH8	CDH9	CLDN1	CLDN10	CLDN11	CLDN12	CLDN14	CLDN15	CLDN16	CLDN17	CLDN18	CLDN19	CLDN2	CLDN20	CLDN22	CLDN23	CLDN3	CLDN4	CLDN5	CLDN6	CLDN7	CLDN8	CLDN9	COL17A1	CRB3	CTNNA1	CTNNB1	CTNND1	DST	E	F11R	FBLIM1	FERMT2	FLNA	FLNC	FOXF1	HEYL	HOXC8	ILF3	ILK	ITGA6	ITGB1	ITGB4	JUP	KRT14	KRT5	LAMA3	LAMB3	LAMC2	LIMS1	LIMS2	MIR200C	MIR451A	MOV10	MPP5	NECTIN1	NECTIN2	NECTIN3	NECTIN4	PARD3	PARD6A	PARD6B	PARD6G	PARVA	PARVB	PATJ	PLEC	PRDM8	PRKCI	PVR	PXN	RSU1	SDK1	SDK2	SNAI1	SOX10	SP1	TESK1	TNRC6A	TNRC6B	TNRC6C	VASP	ZC3H12A	ZEB2
Cell recruitment (pro-inflammatory response)	R-HSA-9664424	APP	C3	C3AR1	CASP1	CTSG	ENTPD1	ENTPD5	GSDMD	HMOX1	HSP90AB1	IL18	IL1A	IL1B	MEFV	NFKB1	NFKB2	NLRP3	NT5E	P2RX4	P2RX7	PSTPIP1	PYCARD	RELA	SUGT1	TXN	TXNIP	hly
Cell redox homeostasis	R-HSA-1222541	ahpC	ahpD	dlaT	fgd1	lpdC	tpx	trx-2	trxA	trxB
Cell surface interactions at the vascular wall	R-HSA-202733	ANGPT1	ANGPT2	ANGPT4	APOB	ATP1B1	ATP1B2	ATP1B3	BSG	CAV1	CD177	CD2	CD244	CD44	CD47	CD48	CD58	CD74	CD84	CD99	CD99L2	CEACAM1	CEACAM3	CEACAM5	CEACAM6	CEACAM8	COL1A1	COL1A2	CXADR	DOK2	EPCAM	ESAM	F11R	F2	FCAMR	FCER1G	FN1	FYN	GAS6	GLG1	GP6	GPC1	GRB14	GRB2	GRB7	GYPA	GYPB	GYPC	HRAS	IGHA1	IGHA2	IGHM	IGHV	IGHV1-2	IGHV1-46	IGHV1-69	IGHV2-5	IGHV2-70	IGHV3-11	IGHV3-13	IGHV3-23	IGHV3-30	IGHV3-33	IGHV3-48	IGHV3-53	IGHV3-7	IGHV3-9	IGHV4-34	IGHV4-39	IGHV4-59	IGHV7-81	IGKC	IGKV1-12	IGKV1-16	IGKV1-17	IGKV1-33	IGKV1-39	IGKV1-5	IGKV1D-12	IGKV1D-16	IGKV1D-33	IGKV1D-39	IGKV2-28	IGKV2-29	IGKV2-30	IGKV2D-28	IGKV2D-30	IGKV2D-40	IGKV3-11	IGKV3-15	IGKV3-20	IGKV3D-20	IGKV4-1	IGKV5-2	IGLC1	IGLC2	IGLC3	IGLC6	IGLC7	IGLL1	IGLV	IGLV1-36	IGLV1-40	IGLV1-44	IGLV1-47	IGLV1-51	IGLV10-54	IGLV11-55	IGLV2-11	IGLV2-14	IGLV2-18	IGLV2-23	IGLV2-33	IGLV2-8	IGLV3-1	IGLV3-12	IGLV3-16	IGLV3-19	IGLV3-21	IGLV3-22	IGLV3-25	IGLV3-27	IGLV4-3	IGLV4-60	IGLV4-69	IGLV5-37	IGLV5-45	IGLV6-57	IGLV7-43	IGLV7-46	IGLV8-61	INPP5D	ITGA3	ITGA4	ITGA5	ITGA6	ITGAL	ITGAM	ITGAV	ITGAX	ITGB1	ITGB2	ITGB3	JAM2	JAM3	JAML	JCHAIN	KRAS	L1CAM	LCK	LYN	MAG	MERTK	MIF	MMP1	NRAS	OLR1	PECAM1	PF4	PF4V1	PICK1	PIK3CA	PIK3CB	PIK3R1	PIK3R2	PLCG1	PPIA	PPIL2	PROC	PROCR	PROS1	PSG1	PSG11	PSG2	PSG3	PSG4	PSG5	PSG6	PSG7	PSG8	PSG9	PTPN11	PTPN6	SDC1	SDC2	SDC3	SDC4	SELE	SELL	SELP	SELPLG	SHC1	SIRPA	SIRPG	SLC16A1	SLC16A3	SLC16A8	SLC3A2	SLC7A10	SLC7A11	SLC7A5	SLC7A6	SLC7A7	SLC7A8	SLC7A9	SOS1	SPN	SRC	TEK	TGFB1	THBD	TNFRSF10A	TNFRSF10B	TNFRSF10D	TREM1	TSPAN7	VPREB1	VPREB3	YES1	eba-140	eba1	ebl-1	opaA	opaB	opaC	opaD	opaE	opaF	opaG	opaH	opaI	opaJ	opaK	piiC
Cell-Cell communication	R-HSA-1500931	ACTB	ACTG1	ACTN1	ACTN2	ACTN3	ACTN4	ADAM19	ADAM33	AFDN	AGO1	AGO2	AGO3	AGO4	AMOT	ANG	ANGPTL4	ARHGEF6	BHLHE22	CADM1	CADM2	CADM3	CASK	CD151	CD2AP	CD47	CDH1	CDH10	CDH11	CDH12	CDH13	CDH15	CDH17	CDH18	CDH19	CDH2	CDH24	CDH3	CDH4	CDH5	CDH6	CDH7	CDH8	CDH9	CLDN1	CLDN10	CLDN11	CLDN12	CLDN14	CLDN15	CLDN16	CLDN17	CLDN18	CLDN19	CLDN2	CLDN20	CLDN22	CLDN23	CLDN3	CLDN4	CLDN5	CLDN6	CLDN7	CLDN8	CLDN9	COL17A1	CRB3	CTNNA1	CTNNB1	CTNND1	DST	E	F11R	FBLIM1	FERMT2	FLNA	FLNC	FOXF1	FYB	FYN	GRB2	HEYL	HOXC8	ILF3	ILK	IQGAP1	ITGA6	ITGB1	ITGB4	JUP	KIRREL	KIRREL2	KIRREL3	KRT14	KRT5	LAMA3	LAMB3	LAMC2	LIMS1	LIMS2	MAGI2	MIR200C	MIR451A	MOV10	MPP5	NCK1	NCK2	NECTIN1	NECTIN2	NECTIN3	NECTIN4	NPHS1	NPHS2	PARD3	PARD6A	PARD6B	PARD6G	PARVA	PARVB	PATJ	PIK3CA	PIK3CB	PIK3R1	PIK3R2	PLEC	PRDM8	PRKCI	PTK2	PTK2B	PTPN11	PTPN6	PVR	PXN	RSU1	SDK1	SDK2	SFTPA1	SFTPA2	SFTPD	SIRPA	SIRPB1	SIRPG	SKAP2	SNAI1	SOX10	SP1	SPTAN1	SPTBN1	SRC	TESK1	TNRC6A	TNRC6B	TNRC6C	TYROBP	VASP	WASL	ZC3H12A	ZEB2
Cell-cell junction organization	R-HSA-421270	ACTB	ACTG1	ADAM19	ADAM33	AFDN	AGO1	AGO2	AGO3	AGO4	AMOT	ANG	ANGPTL4	BHLHE22	CADM1	CADM2	CADM3	CDH1	CDH10	CDH11	CDH12	CDH13	CDH15	CDH17	CDH18	CDH19	CDH2	CDH24	CDH3	CDH4	CDH5	CDH6	CDH7	CDH8	CDH9	CLDN1	CLDN10	CLDN11	CLDN12	CLDN14	CLDN15	CLDN16	CLDN17	CLDN18	CLDN19	CLDN2	CLDN20	CLDN22	CLDN23	CLDN3	CLDN4	CLDN5	CLDN6	CLDN7	CLDN8	CLDN9	CRB3	CTNNA1	CTNNB1	CTNND1	E	F11R	FOXF1	HEYL	HOXC8	ILF3	JUP	MIR200C	MIR451A	MOV10	MPP5	NECTIN1	NECTIN2	NECTIN3	NECTIN4	PARD3	PARD6A	PARD6B	PARD6G	PATJ	PRDM8	PRKCI	PVR	SDK1	SDK2	SNAI1	SOX10	SP1	TNRC6A	TNRC6B	TNRC6C	ZC3H12A	ZEB2
Cell-extracellular matrix interactions	R-HSA-446353	ACTB	ACTG1	ACTN1	ARHGEF6	FBLIM1	FERMT2	FLNA	FLNC	ILK	ITGB1	LIMS1	LIMS2	PARVA	PARVB	PXN	RSU1	TESK1	VASP
Cellular Senescence	R-HSA-2559583	ACD	AGO1	AGO3	AGO4	ANAPC1	ANAPC10	ANAPC11	ANAPC15	ANAPC16	ANAPC2	ANAPC4	ANAPC5	ANAPC7	ASF1A	ATM	BMI1	CABIN1	CBX2	CBX4	CBX6	CBX8	CCNA1	CCNA2	CCNE1	CCNE2	CDC16	CDC23	CDC26	CDC27	CDK2	CDK4	CDK6	CDKN1A	CDKN1B	CDKN2A	CDKN2B	CDKN2C	CDKN2D	CEBPB	CXCL8	E2F1	E2F2	E2F3	EED	EHMT1	EHMT2	EP400	ERF	ETS1	ETS2	EZH2	FOS	FZR1	H1-0	H1-1	H1-2	H1-3	H1-4	H1-5	H2AB1	H2AC14	H2AC18	H2AC20	H2AC4	H2AC6	H2AC7	H2AFX	H2AJ	H2AZ2	H2BC1	H2BC11	H2BC12	H2BC12L	H2BC13	H2BC14	H2BC15	H2BC17	H2BC21	H2BC26	H2BC3	H2BC4	H2BC5	H2BC9	H3-3A	H3-4	H3C15	H4C1	HIRA	HIST1H3G	HMGA1	HMGA2	ID1	IFNB1	IGFBP7	IL1A	IL6	IL8	JUN	KAT5	KDM6B	LMNB1	MAP2K3	MAP2K4	MAP2K6	MAP2K7	MAP3K5	MAP4K4	MAPK1	MAPK10	MAPK11	MAPK14	MAPK3	MAPK7	MAPK8	MAPK9	MAPKAPK2	MAPKAPK3	MAPKAPK5	MDM2	MDM4	MINK1	MIR24-1	MIR24-2	MOV10	MRE11	NBN	NFKB1	PHC1	PHC2	PHC3	POT1	RAD50	RB1	RBBP4	RBBP7	RELA	RING1	RNF2	RPS27A	RPS6KA1	RPS6KA2	RPS6KA3	SCMH1	SP1	STAT3	SUZ12	TERF1	TERF2	TERF2IP	TFDP1	TFDP2	TINF2	TNIK	TNRC6A	TNRC6B	TNRC6C	TP53	TXN	UBA52	UBB	UBC	UBE2C	UBE2D1	UBE2E1	UBE2S	UBN1	VENTX
Cellular hexose transport	R-HSA-189200	FGF21	MFSD4B	MIR32	SLC2A1	SLC2A10	SLC2A11	SLC2A12	SLC2A14	SLC2A2	SLC2A3	SLC2A4	SLC2A6	SLC2A7	SLC2A8	SLC2A9	SLC45A3	SLC50A1	SLC5A1	SLC5A10	SLC5A2	SLC5A4	SLC5A9
Cellular response to chemical stress	R-HSA-9711123	ABCC1	ABCC3	ABCF2	ABCG2	ADRM1	AKT1	AKT2	AKT3	ALB	AMER1	AQP8	AREG	ATF4	ATOX1	ATP7A	BACH1	BCL2	BCL2L1	BLVRA	BLVRB	BRCA1	BTRC	CARM1	CAT	CCL2	CCS	CDKN1A	CDKN2A	CHD9	COX4I1	COX4I2	COX5A	COX5B	COX6A1	COX6A2	COX6B1	COX6B2	COX6C	COX7A1	COX7A2	COX7A2L	COX7B	COX7C	COX8A	COX8C	CREBBP	CSNK2A1	CSNK2A2	CSNK2B	CUL1	CUL3	CYBA	CYBB	CYCS	DPP3	EGF	EIF2AK3	EP300	ERO1A	FABP1	FBXL17	G6PD	GCLC	GCLM	GPX1	GPX2	GPX3	GPX5	GPX6	GPX7	GPX8	GSK3B	GSR	GSTA1	GSTA3	GSTP1	HBA1	HBB	HDAC3	HELZ2	HIGD1C	HM13	HMOX1	HMOX2	IDH1	IL8	KEAP1	MAFG	MAFK	MAP1LC3B	ME1	MED1	MIR155	MIR196A1	MIR98	MIRLET7B	MIRLET7C	MT-CO1	MT-CO2	MT-CO3	MUL1	MYC	NCF1	NCF2	NCF4	NCOA1	NCOA2	NCOA6	NCOR1	NCOR2	NDUFA4	NFE2L2	NFKB1	NLRP3	NOTCH1	NOX4	NOX5	NPLOC4	NQO1	NUDT2	P4HB	PALB2	PDGFA	PGD	PPARA	PRDX1	PRDX2	PRDX3	PRDX6	PRKAA2	PRKCD	PRKCI	PSMA1	PSMA2	PSMA3	PSMA4	PSMA5	PSMA6	PSMA7	PSMB1	PSMB2	PSMB3	PSMB4	PSMB5	PSMB6	PSMB7	PSMC1	PSMC2	PSMC3	PSMC4	PSMC5	PSMC6	PSMD1	PSMD11	PSMD12	PSMD13	PSMD14	PSMD2	PSMD3	PSMD6	PSMD7	PSMD8	PTK6	RBX1	RELA	RPS27A	RXRA	SEM1	SESN1	SESN2	SIN3A	SIN3B	SKP1	SKP2	SLC7A11	SMARCD3	SOD1	SOD2	SOD3	SP1	SQSTM1	SRXN1	STAP2	STAT3	TALDO1	TBL1X	TBL1XR1	TGS1	TKT	TRIM21	TXN	TXN2	TXNIP	TXNRD1	TXNRD2	UBA52	UBB	UBC	UFD1L	VCP	WIPF1	X
Cellular response to heat stress	R-HSA-3371556	AAAS	AKT1S1	ATM	ATR	BAG1	BAG2	BAG3	BAG4	BAG5	CAMK2A	CAMK2B	CAMK2D	CAMK2G	CCAR2	COL4A6	CREBBP	CRYAB	CRYBA4	DEDD2	DNAJB1	DNAJB6	DNAJC2	DNAJC7	EEF1A1	EP300	FKBP4	GML	GSK3B	HDAC6	HIKESHI	HSBP1	HSBP2	HSF1	HSP90AA1	HSP90AB1	HSPA12A	HSPA12B	HSPA13	HSPA14	HSPA1A	HSPA1B	HSPA1L	HSPA2	HSPA4	HSPA4L	HSPA5	HSPA6	HSPA7	HSPA8	HSPA9	HSPB8	HSPH1	MAPK1	MAPK3	MAPKAPK2	MLST8	MRPL18	MTOR	NDC1	NUP107	NUP133	NUP153	NUP155	NUP160	NUP188	NUP205	NUP210	NUP214	NUP35	NUP37	NUP42	NUP43	NUP50	NUP54	NUP58	NUP62	NUP85	NUP88	NUP93	NUP98	POM121	POM121C	PTGES3	RAE1	RANBP2	RLN1	RPA1	RPA2	RPA3	RPS19BP1	RPTOR	SEC13	SEH1L	SERPINH1	SIRT1	ST13	TNFRSF21	TPR	UBB	VCP	YWHAE
Cellular response to hypoxia	R-HSA-1234174	ADRM1	AJUBA	ARNT	CA9	CITED2	CREBBP	CUL2	EGLN1	EGLN2	EGLN3	ELOB	ELOC	EP300	EPAS1 (HIF2A)	EPO	HIF1A	HIF1AN	HIF3A	HIGD1A	LIMD1	PSMA1	PSMA2	PSMA3	PSMA4	PSMA5	PSMA6	PSMA7	PSMB1	PSMB2	PSMB3	PSMB4	PSMB5	PSMB6	PSMB7	PSMC1	PSMC2	PSMC3	PSMC4	PSMC5	PSMC6	PSMD1	PSMD11	PSMD12	PSMD13	PSMD14	PSMD2	PSMD3	PSMD6	PSMD7	PSMD8	RBX1	RPS27A	SEM1	UBA52	UBB	UBC	UBE2D1	UBE2D2	UBE2D3	VEGFA	VHL	WTIP
Cellular response to mitochondrial stress	R-HSA-9840373	DELE1	EIF2AK1	EIF2S1	EIF2S2	EIF2S3	OMA1	PHB2	STOML2	YME1L1
Cellular response to starvation	R-HSA-9711097	18S rRNA	28S rRNA	5.8S rRNA	5S rRNA	ASNS	ATF2	ATF3	ATF4	ATP6V0B	ATP6V0C	ATP6V0D2	ATP6V0E1	ATP6V0E2	ATP6V1A	ATP6V1B1	ATP6V1B2	ATP6V1C1	ATP6V1C2	ATP6V1D	ATP6V1E1	ATP6V1E2	ATP6V1F	ATP6V1G1	ATP6V1G2	ATP6V1G3	ATP6V1H	ATPV0D1	BMT2	CEBPB	CEBPG	DDIT3	DEPDC5	EIF2AK4	EIF2S1	EIF2S2	EIF2S3	FAU	FLCN	FNIP1	FNIP2	GATSL2	GATSL3	GCN1	IMPACT	ITFG2	KICS2	KPTN	LAMTOR1	LAMTOR2	LAMTOR3	LAMTOR4	LAMTOR5	MIOS	MLST8	MTOR	NPRL2	NPRL3	RHEB	RPL10	RPL10A	RPL10L	RPL11	RPL12	RPL13	RPL13A	RPL14	RPL15	RPL17	RPL18	RPL18A	RPL19	RPL21	RPL22	RPL22L1	RPL23	RPL23A	RPL24	RPL26	RPL26L1	RPL27	RPL27A	RPL28	RPL29	RPL3	RPL30	RPL31	RPL32	RPL34	RPL35	RPL35A	RPL36	RPL36A	RPL36AL	RPL37	RPL37A	RPL38	RPL39	RPL39L	RPL3L	RPL4	RPL41	RPL5	RPL6	RPL7	RPL7A	RPL8	RPL9	RPLP0	RPLP1	RPLP2	RPS10	RPS11	RPS12	RPS13	RPS14	RPS15	RPS15A	RPS16	RPS17	RPS18	RPS19	RPS2	RPS20	RPS21	RPS23	RPS24	RPS25	RPS26	RPS27	RPS27A	RPS27L	RPS28	RPS29	RPS3	RPS3A	RPS4X	RPS4Y1	RPS4Y2	RPS5	RPS6	RPS7	RPS8	RPS9	RPSA	RPTOR	RRAGA	RRAGB	RRAGC	RRAGD	SEC13	SEH1L	SESN1	SESN2	SH3BP4	SLC38A9	SZT2	TCIRG1	TRIB3	UBA52	WDR24	WDR59
Cellular responses to mechanical stimuli	R-HSA-9855142	ABL1	ADCY1	ADCY2	ADCY3	ADCY4	ADCY5	ADCY6	ADCY7	ADCY8	ADCY9	ADM	AKT1	ANXA2	CACNA1H	CACNA2D1	CACNB1	CACNB2	CACNB3	CACNG7	CALCRL	CALM1	CAPN2	CAPNS1	CAPNS2	CDH5	CHUK	CTNNB1	FLT4	FN1	FYN	GJA1	GNA11	GNAQ	GNAS	GNB1	GNB2	GNB3	GNB4	GNB5	GNG10	GNG11	GNG12	GNG13	GNG2	GNG3	GNG4	GNG5	GNG7	GNG8	GNGT1	GNGT2	HSPG2	IKBKB	IKBKE	IKBKG	ITGA5	ITGAV	ITGB1	ITGB3	KDR	MAPKAP1	MLST8	MMP14	MTOR	NFKB1	NFKBIA	NLRP3	NOS3	P2RX7	P2RY2	PANX1	PDE4D	PDPK1	PECAM1	PIEZO1	PIK3CA	PIK3CB	PIK3CD	PIK3R2	PKN2	PPP2CA	PPP2R1A	PPP2R1B	PPP2R2A	PRKACA	PRKACB	PRKACG	PRKAR1A	PRKAR1B	PRKAR2A	PRKAR2B	PRR5	PTK2	PTPN1	RAMP2	RELA	RICTOR	SPP1	STAT1	TLN1	TRPV4	VCL	YAP1
Cellular responses to stimuli	R-HSA-8953897	18S rRNA	28S rRNA	5.8S rRNA	5S rRNA	AAAS	ABCC1	ABCC3	ABCF2	ABCG2	ABL1	ACADVL	ACD	ACTR10	ACTR1A	ADCY1	ADCY2	ADCY3	ADCY4	ADCY5	ADCY6	ADCY7	ADCY8	ADCY9	ADD1	ADM	ADRM1	AGO1	AGO3	AGO4	AJUBA	AKT1	AKT1S1	AKT2	AKT3	ALB	AMER1	ANAPC1	ANAPC10	ANAPC11	ANAPC15	ANAPC16	ANAPC2	ANAPC4	ANAPC5	ANAPC7	ANXA2	APOA1	APOB	AQP8	AR	AREG	ARFGAP1	ARNT	ARNTL	ASF1A	ASNS	ATF2	ATF3	ATF4	ATF5	ATF6	ATF6B	ATM	ATOX1	ATP6V0B	ATP6V0C	ATP6V0D2	ATP6V0E1	ATP6V0E2	ATP6V1A	ATP6V1B1	ATP6V1B2	ATP6V1C1	ATP6V1C2	ATP6V1D	ATP6V1E1	ATP6V1E2	ATP6V1F	ATP6V1G1	ATP6V1G2	ATP6V1G3	ATP6V1H	ATP7A	ATPV0D1	ATR	BACH1	BAG1	BAG2	BAG3	BAG4	BAG5	BCL2	BCL2L1	BLVRA	BLVRB	BMI1	BMT2	BRCA1	BTRC	C19orf10	CA9	CABIN1	CACNA1H	CACNA2D1	CACNB1	CACNB2	CACNB3	CACNG7	CALCRL	CALM1	CALR	CAMK2A	CAMK2B	CAMK2D	CAMK2G	CAPN2	CAPNS1	CAPNS2	CAPZA1	CAPZA2	CAPZA3	CAPZB	CARM1	CAT	CBX2	CBX4	CBX6	CBX8	CCAR2	CCL2	CCNA1	CCNA2	CCNE1	CCNE2	CCS	CDC16	CDC23	CDC26	CDC27	CDH5	CDK2	CDK4	CDK6	CDKN1A	CDKN1B	CDKN2A	CDKN2B	CDKN2C	CDKN2D	CEBPB	CEBPG	CHAC1	CHD9	CHUK	CITED2	CLEC1B	CLOCK	COL4A6	COX4I1	COX4I2	COX5A	COX5B	COX6A1	COX6A2	COX6B1	COX6B2	COX6C	COX7A1	COX7A2	COX7A2L	COX7B	COX7C	COX8A	COX8C	CREB1	CREB3	CREB3L1	CREB3L2	CREB3L3	CREB3L4	CREBBP	CREBRF	CRTC1	CRTC2	CRTC3	CRYAB	CRYBA4	CSNK2A1	CSNK2A2	CSNK2B	CSRP1	CTDSP2	CTNNB1	CUL1	CUL2	CUL3	CUL7	CXCL8	CXXC1	CYBA	CYBB	CYCS	DCP2	DCSTAMP	DCTN1	DCTN2	DCTN3	DCTN4	DCTN5	DCTN6	DDIT3	DDX11	DEDD2	DEFA5	DELE1	DEPDC5	DIS3	DNAJA1	DNAJA2	DNAJA4	DNAJB1	DNAJB11	DNAJB6	DNAJB9	DNAJC2	DNAJC3	DNAJC7	DPP3	DYNC1H1	DYNC1I1	DYNC1I2	DYNC1LI1	DYNC1LI2	DYNLL1	DYNLL2	E2F1	E2F2	E2F3	EDEM1	EED	EEF1A1	EGF	EGLN1	EGLN2	EGLN3	EHMT1	EHMT2	EIF2AK1	EIF2AK3	EIF2AK4	EIF2S1	EIF2S2	EIF2S3	ELOB	ELOC	EP300	EP400	EPAS1 (HIF2A)	EPO	ERF	ERN1	ERO1A	ESR1	ETS1	ETS2	EXOSC1	EXOSC2	EXOSC3	EXOSC4	EXOSC5	EXOSC6	EXOSC7	EXOSC8	EXOSC9	EXTL1	EXTL2	EXTL3	EZH2	FABP1	FAU	FBXL17	FKBP14 gene	FKBP4	FKBP5	FLCN	FLT4	FN1	FNIP1	FNIP2	FOS	FOXO3	FYN	FZR1	G6PD	GATSL2	GATSL3	GCLC	GCLM	GCN1	GFPT1	GJA1	GML	GNA11	GNAQ	GNAS	GNB1	GNB2	GNB3	GNB4	GNB5	GNG10	GNG11	GNG12	GNG13	GNG2	GNG3	GNG4	GNG5	GNG7	GNG8	GNGT1	GNGT2	GOSR2	GPX1	GPX2	GPX3	GPX5	GPX6	GPX7	GPX8	GRB10	GSK3A	GSK3B	GSR	GSTA1	GSTA3	GSTP1	H1-0	H1-1	H1-2	H1-3	H1-4	H1-5	H2AB1	H2AC14	H2AC18	H2AC20	H2AC4	H2AC6	H2AC7	H2AFX	H2AJ	H2AZ2	H2BC1	H2BC11	H2BC12	H2BC12L	H2BC13	H2BC14	H2BC15	H2BC17	H2BC21	H2BC26	H2BC3	H2BC4	H2BC5	H2BC9	H3-3A	H3-4	H3C15	H4C1	HBA1	HBB	HDAC3	HDAC6	HDGF	HELZ2	HERPUD1	HIF1A	HIF1AN	HIF3A	HIGD1A	HIGD1C	HIKESHI	HIRA	HIST1H3G	HM13	HMGA1	HMGA2	HMOX1	HMOX2	HSBP1	HSBP2	HSF1	HSP90AA1	HSP90AB1	HSP90B1	HSPA12A	HSPA12B	HSPA13	HSPA14	HSPA1A	HSPA1B	HSPA1L	HSPA2	HSPA4	HSPA4L	HSPA5	HSPA6	HSPA7	HSPA8	HSPA9	HSPB8	HSPD1	HSPE1	HSPG2	HSPH1	HTRA2	HYOU1	ID1	IDH1	IFNB1	IGFBP1	IGFBP7	IKBKB	IKBKE	IKBKG	IL1A	IL6	IL8	IMPACT	ITFG2	ITGA5	ITGAV	ITGB1	ITGB3	JUN	KAT5	KDELR3	KDM6B	KDR	KEAP1	KHSRP	KICS2	KLHDC3	KPTN	LAMTOR1	LAMTOR2	LAMTOR3	LAMTOR4	LAMTOR5	LIMD1	LMNA	LMNB1	LONP1	LY96	MAFG	MAFK	MAP1LC3B	MAP2K3	MAP2K4	MAP2K6	MAP2K7	MAP3K5	MAP4K4	MAPK1	MAPK10	MAPK11	MAPK14	MAPK3	MAPK7	MAPK8	MAPK9	MAPKAP1	MAPKAPK2	MAPKAPK3	MAPKAPK5	MBTPS1	MBTPS2	MDM2	MDM4	ME1	MED1	MEF2C	MEF2D	MINK1	MIOS	MIR155	MIR196A1	MIR24-1	MIR24-2	MIR98	MIRLET7B	MIRLET7C	MLST8	MMP14	MOV10	MRE11	MRPL18	MT-CO1	MT-CO2	MT-CO3	MT1A	MT1B	MT1E	MT1F	MT1G	MT1H	MT1M	MT1X	MT2A	MT3	MT4	MTF1	MTOR	MUL1	MYC	NBN	NCF1	NCF2	NCF4	NCOA1	NCOA2	NCOA6	NCOR1	NCOR2	NDC1	NDUFA4	NFE2L2	NFKB1	NFKBIA	NFYA	NFYB	NFYC	NLRP3	NOS3	NOTCH1	NOX4	NOX5	NPAS2	NPLOC4	NPRL2	NPRL3	NQO1	NR1D1	NR3C1	NR3C2	NRF1	NRIP1	NUDT2	NUP107	NUP133	NUP153	NUP155	NUP160	NUP188	NUP205	NUP210	NUP214	NUP35	NUP37	NUP42	NUP43	NUP50	NUP54	NUP58	NUP62	NUP85	NUP88	NUP93	NUP98	OMA1	P2RX7	P2RY2	P4HB	PALB2	PANX1	PARN	PDE4D	PDGFA	PDIA5	PDIA6	PDPK1	PECAM1	PGD	PGR	PGRMC2	PHB2	PHC1	PHC2	PHC3	PIEZO1	PIK3CA	PIK3CB	PIK3CD	PIK3R2	PKN2	PLA2G4B	POM121	POM121C	POT1	PPARA	PPARGC1A	PPP1R15A	PPP2CA	PPP2R1A	PPP2R1B	PPP2R2A	PPP2R5B	PRDX1	PRDX2	PRDX3	PRDX6	PREB	PRKAA2	PRKACA	PRKACB	PRKACG	PRKAR1A	PRKAR1B	PRKAR2A	PRKAR2B	PRKCD	PRKCI	PRR5	PSMA1	PSMA2	PSMA3	PSMA4	PSMA5	PSMA6	PSMA7	PSMB1	PSMB2	PSMB3	PSMB4	PSMB5	PSMB6	PSMB7	PSMC1	PSMC2	PSMC3	PSMC4	PSMC5	PSMC6	PSMD1	PSMD11	PSMD12	PSMD13	PSMD14	PSMD2	PSMD3	PSMD6	PSMD7	PSMD8	PTGES3	PTK2	PTK6	PTPN1	RAD50	RAE1	RAI1	RAMP2	RANBP2	RB1	RBBP4	RBBP7	RBX1	RELA	RHEB	RICTOR	RING1	RLN1	RNF2	RORA	RPA1	RPA2	RPA3	RPL10	RPL10A	RPL10L	RPL11	RPL12	RPL13	RPL13A	RPL14	RPL15	RPL17	RPL18	RPL18A	RPL19	RPL21	RPL22	RPL22L1	RPL23	RPL23A	RPL24	RPL26	RPL26L1	RPL27	RPL27A	RPL28	RPL29	RPL3	RPL30	RPL31	RPL32	RPL34	RPL35	RPL35A	RPL36	RPL36A	RPL36AL	RPL37	RPL37A	RPL38	RPL39	RPL39L	RPL3L	RPL4	RPL41	RPL5	RPL6	RPL7	RPL7A	RPL8	RPL9	RPLP0	RPLP1	RPLP2	RPS10	RPS11	RPS12	RPS13	RPS14	RPS15	RPS15A	RPS16	RPS17	RPS18	RPS19	RPS19BP1	RPS2	RPS20	RPS21	RPS23	RPS24	RPS25	RPS26	RPS27	RPS27A	RPS27L	RPS28	RPS29	RPS3	RPS3A	RPS4X	RPS4Y1	RPS4Y2	RPS5	RPS6	RPS6KA1	RPS6KA2	RPS6KA3	RPS7	RPS8	RPS9	RPSA	RPTOR	RRAGA	RRAGB	RRAGC	RRAGD	RXRA	SCMH1	SEC13	SEC31A	SEH1L	SEM1	SERP1	SERPINH1	SESN1	SESN2	SH3BP4	SHC1	SIN3A	SIN3B	SIRT1	SIRT3	SKP1	SKP2	SLC38A9	SLC46A1	SLC7A11	SMARCD3	SNCB	SOD1	SOD2	SOD3	SP1	SPP1	SQSTM1	SRPR	SRPRA	SRPRB	SRXN1	SSR1	ST13	STAP2	STAT1	STAT3	STIP1	STOML2	SULT1A3	SUZ12	SYVN1	SZT2	TALDO1	TATDN2	TBL1X	TBL1XR1	TCIRG1	TERF1	TERF2	TERF2IP	TFDP1	TFDP2	TGS1	TINF2	TKT	TLN1	TLR4	TNFRSF21	TNIK	TNRC6A	TNRC6B	TNRC6C	TP53	TPP1	TPR	TRIB3	TRIM21	TRPV4	TSPYL2	TUBA1A	TUBA1B	TUBA1C	TUBA3C	TUBA3E	TUBA4A	TUBA4B	TUBA8	TUBAL3	TUBB1	TUBB2A	TUBB2B	TUBB3	TUBB4A	TUBB4B	TUBB6	TUBB8	TUBB8B	TXN	TXN2	TXNIP	TXNRD1	TXNRD2	UBA52	UBB	UBC	UBE2C	UBE2D1	UBE2D2	UBE2D3	UBE2E1	UBE2S	UBN1	UFD1L	VCL	VCP	VEGFA	VENTX	VHL	WDR24	WDR59	WFS1	WIPF1	WIPI1	WTIP	X	XBP1	XPO1	YAP1	YIF1A	YME1L1	YWHAE	ZBTB17
Cellular responses to stress	R-HSA-2262752	18S rRNA	28S rRNA	5.8S rRNA	5S rRNA	AAAS	ABCC1	ABCC3	ABCF2	ABCG2	ACADVL	ACD	ACTR10	ACTR1A	ADD1	ADRM1	AGO1	AGO3	AGO4	AJUBA	AKT1	AKT1S1	AKT2	AKT3	ALB	AMER1	ANAPC1	ANAPC10	ANAPC11	ANAPC15	ANAPC16	ANAPC2	ANAPC4	ANAPC5	ANAPC7	APOA1	APOB	AQP8	AR	AREG	ARFGAP1	ARNT	ARNTL	ASF1A	ASNS	ATF2	ATF3	ATF4	ATF5	ATF6	ATF6B	ATM	ATOX1	ATP6V0B	ATP6V0C	ATP6V0D2	ATP6V0E1	ATP6V0E2	ATP6V1A	ATP6V1B1	ATP6V1B2	ATP6V1C1	ATP6V1C2	ATP6V1D	ATP6V1E1	ATP6V1E2	ATP6V1F	ATP6V1G1	ATP6V1G2	ATP6V1G3	ATP6V1H	ATP7A	ATPV0D1	ATR	BACH1	BAG1	BAG2	BAG3	BAG4	BAG5	BCL2	BCL2L1	BLVRA	BLVRB	BMI1	BMT2	BRCA1	BTRC	C19orf10	CA9	CABIN1	CALR	CAMK2A	CAMK2B	CAMK2D	CAMK2G	CAPZA1	CAPZA2	CAPZA3	CAPZB	CARM1	CAT	CBX2	CBX4	CBX6	CBX8	CCAR2	CCL2	CCNA1	CCNA2	CCNE1	CCNE2	CCS	CDC16	CDC23	CDC26	CDC27	CDK2	CDK4	CDK6	CDKN1A	CDKN1B	CDKN2A	CDKN2B	CDKN2C	CDKN2D	CEBPB	CEBPG	CHAC1	CHD9	CITED2	CLEC1B	CLOCK	COL4A6	COX4I1	COX4I2	COX5A	COX5B	COX6A1	COX6A2	COX6B1	COX6B2	COX6C	COX7A1	COX7A2	COX7A2L	COX7B	COX7C	COX8A	COX8C	CREB1	CREB3	CREB3L1	CREB3L2	CREB3L3	CREB3L4	CREBBP	CREBRF	CRTC1	CRTC2	CRTC3	CRYAB	CRYBA4	CSNK2A1	CSNK2A2	CSNK2B	CTDSP2	CUL1	CUL2	CUL3	CUL7	CXCL8	CXXC1	CYBA	CYBB	CYCS	DCP2	DCSTAMP	DCTN1	DCTN2	DCTN3	DCTN4	DCTN5	DCTN6	DDIT3	DDX11	DEDD2	DEFA5	DELE1	DEPDC5	DIS3	DNAJA1	DNAJA2	DNAJA4	DNAJB1	DNAJB11	DNAJB6	DNAJB9	DNAJC2	DNAJC3	DNAJC7	DPP3	DYNC1H1	DYNC1I1	DYNC1I2	DYNC1LI1	DYNC1LI2	DYNLL1	DYNLL2	E2F1	E2F2	E2F3	EDEM1	EED	EEF1A1	EGF	EGLN1	EGLN2	EGLN3	EHMT1	EHMT2	EIF2AK1	EIF2AK3	EIF2AK4	EIF2S1	EIF2S2	EIF2S3	ELOB	ELOC	EP300	EP400	EPAS1 (HIF2A)	EPO	ERF	ERN1	ERO1A	ESR1	ETS1	ETS2	EXOSC1	EXOSC2	EXOSC3	EXOSC4	EXOSC5	EXOSC6	EXOSC7	EXOSC8	EXOSC9	EXTL1	EXTL2	EXTL3	EZH2	FABP1	FAU	FBXL17	FKBP14 gene	FKBP4	FKBP5	FLCN	FNIP1	FNIP2	FOS	FOXO3	FZR1	G6PD	GATSL2	GATSL3	GCLC	GCLM	GCN1	GFPT1	GML	GOSR2	GPX1	GPX2	GPX3	GPX5	GPX6	GPX7	GPX8	GRB10	GSK3A	GSK3B	GSR	GSTA1	GSTA3	GSTP1	H1-0	H1-1	H1-2	H1-3	H1-4	H1-5	H2AB1	H2AC14	H2AC18	H2AC20	H2AC4	H2AC6	H2AC7	H2AFX	H2AJ	H2AZ2	H2BC1	H2BC11	H2BC12	H2BC12L	H2BC13	H2BC14	H2BC15	H2BC17	H2BC21	H2BC26	H2BC3	H2BC4	H2BC5	H2BC9	H3-3A	H3-4	H3C15	H4C1	HBA1	HBB	HDAC3	HDAC6	HDGF	HELZ2	HERPUD1	HIF1A	HIF1AN	HIF3A	HIGD1A	HIGD1C	HIKESHI	HIRA	HIST1H3G	HM13	HMGA1	HMGA2	HMOX1	HMOX2	HSBP1	HSBP2	HSF1	HSP90AA1	HSP90AB1	HSP90B1	HSPA12A	HSPA12B	HSPA13	HSPA14	HSPA1A	HSPA1B	HSPA1L	HSPA2	HSPA4	HSPA4L	HSPA5	HSPA6	HSPA7	HSPA8	HSPA9	HSPB8	HSPD1	HSPE1	HSPH1	HTRA2	HYOU1	ID1	IDH1	IFNB1	IGFBP1	IGFBP7	IL1A	IL6	IL8	IMPACT	ITFG2	JUN	KAT5	KDELR3	KDM6B	KEAP1	KHSRP	KICS2	KLHDC3	KPTN	LAMTOR1	LAMTOR2	LAMTOR3	LAMTOR4	LAMTOR5	LIMD1	LMNA	LMNB1	LONP1	LY96	MAFG	MAFK	MAP1LC3B	MAP2K3	MAP2K4	MAP2K6	MAP2K7	MAP3K5	MAP4K4	MAPK1	MAPK10	MAPK11	MAPK14	MAPK3	MAPK7	MAPK8	MAPK9	MAPKAPK2	MAPKAPK3	MAPKAPK5	MBTPS1	MBTPS2	MDM2	MDM4	ME1	MED1	MEF2C	MEF2D	MINK1	MIOS	MIR155	MIR196A1	MIR24-1	MIR24-2	MIR98	MIRLET7B	MIRLET7C	MLST8	MOV10	MRE11	MRPL18	MT-CO1	MT-CO2	MT-CO3	MTOR	MUL1	MYC	NBN	NCF1	NCF2	NCF4	NCOA1	NCOA2	NCOA6	NCOR1	NCOR2	NDC1	NDUFA4	NFE2L2	NFKB1	NFYA	NFYB	NFYC	NLRP3	NOTCH1	NOX4	NOX5	NPAS2	NPLOC4	NPRL2	NPRL3	NQO1	NR1D1	NR3C1	NR3C2	NRF1	NRIP1	NUDT2	NUP107	NUP133	NUP153	NUP155	NUP160	NUP188	NUP205	NUP210	NUP214	NUP35	NUP37	NUP42	NUP43	NUP50	NUP54	NUP58	NUP62	NUP85	NUP88	NUP93	NUP98	OMA1	P4HB	PALB2	PARN	PDGFA	PDIA5	PDIA6	PGD	PGR	PGRMC2	PHB2	PHC1	PHC2	PHC3	PLA2G4B	POM121	POM121C	POT1	PPARA	PPARGC1A	PPP1R15A	PPP2R5B	PRDX1	PRDX2	PRDX3	PRDX6	PREB	PRKAA2	PRKCD	PRKCI	PSMA1	PSMA2	PSMA3	PSMA4	PSMA5	PSMA6	PSMA7	PSMB1	PSMB2	PSMB3	PSMB4	PSMB5	PSMB6	PSMB7	PSMC1	PSMC2	PSMC3	PSMC4	PSMC5	PSMC6	PSMD1	PSMD11	PSMD12	PSMD13	PSMD14	PSMD2	PSMD3	PSMD6	PSMD7	PSMD8	PTGES3	PTK6	RAD50	RAE1	RAI1	RANBP2	RB1	RBBP4	RBBP7	RBX1	RELA	RHEB	RING1	RLN1	RNF2	RORA	RPA1	RPA2	RPA3	RPL10	RPL10A	RPL10L	RPL11	RPL12	RPL13	RPL13A	RPL14	RPL15	RPL17	RPL18	RPL18A	RPL19	RPL21	RPL22	RPL22L1	RPL23	RPL23A	RPL24	RPL26	RPL26L1	RPL27	RPL27A	RPL28	RPL29	RPL3	RPL30	RPL31	RPL32	RPL34	RPL35	RPL35A	RPL36	RPL36A	RPL36AL	RPL37	RPL37A	RPL38	RPL39	RPL39L	RPL3L	RPL4	RPL41	RPL5	RPL6	RPL7	RPL7A	RPL8	RPL9	RPLP0	RPLP1	RPLP2	RPS10	RPS11	RPS12	RPS13	RPS14	RPS15	RPS15A	RPS16	RPS17	RPS18	RPS19	RPS19BP1	RPS2	RPS20	RPS21	RPS23	RPS24	RPS25	RPS26	RPS27	RPS27A	RPS27L	RPS28	RPS29	RPS3	RPS3A	RPS4X	RPS4Y1	RPS4Y2	RPS5	RPS6	RPS6KA1	RPS6KA2	RPS6KA3	RPS7	RPS8	RPS9	RPSA	RPTOR	RRAGA	RRAGB	RRAGC	RRAGD	RXRA	SCMH1	SEC13	SEC31A	SEH1L	SEM1	SERP1	SERPINH1	SESN1	SESN2	SH3BP4	SHC1	SIN3A	SIN3B	SIRT1	SIRT3	SKP1	SKP2	SLC38A9	SLC46A1	SLC7A11	SMARCD3	SOD1	SOD2	SOD3	SP1	SQSTM1	SRPR	SRPRA	SRPRB	SRXN1	SSR1	ST13	STAP2	STAT3	STIP1	STOML2	SULT1A3	SUZ12	SYVN1	SZT2	TALDO1	TATDN2	TBL1X	TBL1XR1	TCIRG1	TERF1	TERF2	TERF2IP	TFDP1	TFDP2	TGS1	TINF2	TKT	TLN1	TLR4	TNFRSF21	TNIK	TNRC6A	TNRC6B	TNRC6C	TP53	TPP1	TPR	TRIB3	TRIM21	TSPYL2	TUBA1A	TUBA1B	TUBA1C	TUBA3C	TUBA3E	TUBA4A	TUBA4B	TUBA8	TUBAL3	TUBB1	TUBB2A	TUBB2B	TUBB3	TUBB4A	TUBB4B	TUBB6	TUBB8	TUBB8B	TXN	TXN2	TXNIP	TXNRD1	TXNRD2	UBA52	UBB	UBC	UBE2C	UBE2D1	UBE2D2	UBE2D3	UBE2E1	UBE2S	UBN1	UFD1L	VCP	VEGFA	VENTX	VHL	WDR24	WDR59	WFS1	WIPF1	WIPI1	WTIP	X	XBP1	XPO1	YIF1A	YME1L1	YWHAE	ZBTB17
Centrosome maturation	R-HSA-380287	ACTR1A	AKAP9	ALMS1	CCP110	CDK1	CDK11A	CDK11B	CDK5RAP2	CENPJ	CEP131	CEP135	CEP152	CEP164	CEP192	CEP250	CEP290	CEP41	CEP43	CEP57	CEP63	CEP70	CEP72	CEP76	CEP78	CETN2	CKAP5	CLASP1	CNTRL	CSNK1D	CSNK1E	DCTN1	DCTN2	DCTN3	DYNC1H1	DYNC1I2	DYNLL1	HAUS1	HAUS2	HAUS3	HAUS4	HAUS5	HAUS6	HAUS7	HAUS8	HSP90AA1	MAPRE1	MZT1	MZT2A	MZT2B	NDE1	NEDD1	NEK2	NINL	NME7	ODF2	OFD1	PAFAH1B1	PCM1	PCNT	PLK1	PLK4	PPP2R1A	PRKACA	PRKAR2B	SDCCAG8	SFI1	SSNA1	TUBA1A	TUBA4A	TUBB	TUBB4A	TUBB4B	TUBG1	TUBG2	TUBGCP2	TUBGCP3	TUBGCP4	TUBGCP5	TUBGCP6	YWHAE	YWHAG
Ceramide signalling	R-HSA-193681	NGF	NGFR	SMPD2
ChREBP activates metabolic gene expression	R-HSA-163765	ACACA	ACACB	ACLY	AGPAT1	FASN	MLX	MLXIPL	PKLR
Chaperone Mediated Autophagy	R-HSA-9613829	ARL13B	CETN1	CFTR	EEF1A1	GFAP	HBB	HDAC6	HSP90AA1	HSP90AB1	HSPA8	IFT88	LAMP2	PARK7	PCNT	PLIN2	PLIN3	RNASE1	RPS27A	UBA52	UBB	UBC	VIM
Chaperonin-mediated protein folding	R-HSA-390466	ACTB	AP3M1	ARFGEF2	CCNE1	CCNE2	CCT2	CCT3	CCT4	CCT5	CCT6A	CCT6B	CCT7	CCT8	CSNK2A1	CSNK2A2	CSNK2B	DCAF7	FBXL3	FBXL5	FBXO4	FBXO6	FBXW10	FBXW2	FBXW4	FBXW5	FBXW7	FBXW9	FKBP9	GAPDHS	GBA1	GNA11	GNA14	GNA15	GNAQ	GNB1	GNB2	GNB3	GNB4	GNB5	GNG10	GNG11	GNG12	GNG13	GNG2	GNG3	GNG4	GNG5	GNG7	GNG8	GNGT1	GNGT2	HDAC3	KIF13A	KIFC3	LONP2	NOP56	PDCL	PFDN1	PFDN2	PFDN4	PFDN5	PFDN6	RGS11	RGS6	RGS7	RGS9	SKIC2	SPHK1	STAT3	TCP1	TP53	TUBA1A	TUBA1B	TUBA1C	TUBA3C	TUBA3E	TUBA4A	TUBA4B	TUBA8	TUBAL3	TUBB1	TUBB2A	TUBB2B	TUBB3	TUBB4A	TUBB4B	TUBB6	USP11	VBP1	WRAP53	XRN2
Chemokine receptors bind chemokines	R-HSA-380108	ACKR2	ACKR3	ACKR4	CCL1	CCL11	CCL13	CCL16	CCL17	CCL19	CCL2	CCL20	CCL21	CCL22	CCL25	CCL27	CCL28	CCL3	CCL3L1	CCL4	CCL5	CCL7	CCR1	CCR10	CCR2	CCR3	CCR4	CCR5	CCR6	CCR7	CCR8	CCR9	CCRL2	CX3CL1	CX3CR1	CXCL1	CXCL10	CXCL11	CXCL12	CXCL13	CXCL16	CXCL2	CXCL3	CXCL5	CXCL6	CXCL8	CXCL9	CXCR1	CXCR2	CXCR3	CXCR4	CXCR5	CXCR6	PF4	PPBP	XCL1	XCL2	XCR1
Chk1/Chk2(Cds1) mediated inactivation of Cyclin B:Cdk1 complex	R-HSA-75035	CCNA1	CCNA2	CCNB1	CDC25C	CDK1	CHEK1	CHEK2	SFN	WEE1	YWHAB	YWHAE	YWHAG	YWHAH	YWHAQ	YWHAZ
Cholesterol biosynthesis	R-HSA-191273	ACAT2	ARV1	CYP51A1	DHCR24	DHCR7	EBP	FDFT1	FDPS	GGPS1	HMGCR	HMGCS1	HSD17B7	IDI1	IDI2	LBR	LSS	MSMO1	MVD	MVK	NSDHL	PLPP6	PMVK	SC5D	SQLE	SREBF1	SREBF2	TM7SF2
Cholesterol biosynthesis via desmosterol	R-HSA-6807047	DHCR24	DHCR7	EBP	SC5D
Cholesterol biosynthesis via lathosterol	R-HSA-6807062	DHCR24	DHCR7	EBP	SC5D
Choline catabolism	R-HSA-6798163	ALDH7A1	BHMT	CHDH	DMGDH	SARDH	SLC44A1
Chondroitin sulfate biosynthesis	R-HSA-2022870	BCAN	BGN	CHPF	CHPF2	CHST11	CHST12	CHST13	CHST15	CHST3	CHST7	CHST9	CHSY1	CHSY3	CSGALNACT1	CSGALNACT2	CSPG4	CSPG5	DCN	NCAN	VCAN
Chondroitin sulfate/dermatan sulfate metabolism	R-HSA-1793185	AGRN	ARSB	B3GALT6	B3GAT1	B3GAT2	B3GAT3	B4GALT7	BCAN	BGN	CHPF	CHPF2	CHST11	CHST12	CHST13	CHST14	CHST15	CHST3	CHST7	CHST9	CHSY1	CHSY3	CSGALNACT1	CSGALNACT2	CSPG4	CSPG5	DCN	DSE	DSEL	GPC1	GPC2	GPC3	GPC4	GPC5	GPC6	HEXA	HEXB	HSPG2	HYAL1	HYAL3	IDS	IDUA	NCAN	SDC1	SDC2	SDC3	SDC4	UST	UXS1	VCAN	XYLT1	XYLT2
Chromatin modifications during the maternal to zygotic transition (MZT)	R-HSA-9821002	AICDA	C2orf61	DPPA3	H2AB1	H2AC14	H2AC18	H2AC20	H2AC4	H2AC6	H2AC7	H2AFX	H2AJ	H2AZ2	H2BC1	H2BC11	H2BC12	H2BC12L	H2BC13	H2BC14	H2BC15	H2BC17	H2BC21	H2BC26	H2BC3	H2BC4	H2BC5	H2BC9	H3-3A	H3C15	H4C1	HIST1H3G	KDM5A	KDM5B	KDM6A	KDM6B	METTL23	TET3	UHRF1	UNG
Chromatin modifying enzymes	R-HSA-3247509	ACTB	ACTL6A	ACTL6B	AEBP2	ARID1A	ARID1B	ARID2	ARID4A	ARID4B	ARID5B	ASH1L	ASH2L	ATF2	ATF7IP	ATXN7	ATXN7L3	BRD1	BRD8	BRMS1	BRPF1	BRPF3	BRWD1	CARM1	CCND1	CDK4	CFL1	CHD3	CHD4	CLOCK	COPRS	CREBBP	DMAP1	DNMT3A	DOT1L	DPY30	DR1	EED	EHMT1	EHMT2	ELP2	ELP3	ELP4	ELP5	ELP6	ENY2	EP300	EP400	EPC1	EZH2	GATAD2A	GATAD2B	GPS2	H2AB1	H2AC1	H2AC11	H2AC12	H2AC14	H2AC18	H2AC20	H2AC21	H2AC25	H2AC4	H2AC6	H2AC7	H2AFX	H2AJ	H2AZ2	H2BC1	H2BC11	H2BC12	H2BC13	H2BC14	H2BC15	H2BC17	H2BC18	H2BC21	H2BC26	H2BC3	H2BC4	H2BC5	H2BC9	H3C15	H4C1	HAT1	HCFC1	HDAC1	HDAC10	HDAC2	HDAC3	HDAC8	HIST1H3G	HMG20B	IKBKAP	ING3	ING4	ING5	JADE1	JADE2	JADE3	JAK2	JMJD6	KANSL1	KANSL2	KANSL3	KAT14	KAT2A	KAT2B	KAT5	KAT6A	KAT6B	KAT7	KAT8	KDM1A	KDM1B	KDM2A	KDM2B	KDM3A	KDM3B	KDM4A	KDM4B	KDM4C	KDM4D	KDM5A	KDM5B	KDM5C	KDM5D	KDM6A	KDM6B	KDM7A	KMT2A	KMT2B	KMT2C	KMT2D	KMT5A	KMT5B	KMT5C	MBD3	MBIP	MCRS1	MEAF6	MECOM	MINA	MORF4L1	MORF4L2	MRGBP	MSL1	MSL2	MSL3	MTA1	MTA2	MTA3	NCOA1	NCOA2	NCOR1	NCOR2	NFKB1	NFKB2	NSD1	NSD2	NSD3	OGT	PADI1	PADI2	PADI3	PADI4	PADI6	PAX3	PBRM1	PHF2	PHF20	PHF21A	PHF8	PRDM16	PRDM9	PRMT1	PRMT3	PRMT5	PRMT6	PRMT7	RBBP4	RBBP5	RBBP7	RCOR1	RELA	REST	RPS2	RUVBL1	RUVBL2	SAP130	SAP18	SAP30	SAP30L	SETD1A	SETD1B	SETD2	SETD3	SETD6	SETD7	SETDB1	SETDB2	SGF29	SMARCA2	SMARCA4	SMARCB1	SMARCC1	SMARCC2	SMARCD1	SMARCD2	SMARCD3	SMARCE1	SMYD2	SMYD3	SUDS3	SUPT20H	SUPT3H	SUPT7L	SUV39H1	SUV39H2	SUZ12	TADA1	TADA2A	TADA2B	TADA3	TAF10	TAF12	TAF5L	TAF6L	TAF9	TBL1X	TBL1XR1	TRRAP	USP22	UTY	WDR5	WDR77	YEATS2	YEATS4	ZZZ3
Chromatin organization	R-HSA-4839726	ACTB	ACTL6A	ACTL6B	AEBP2	ARID1A	ARID1B	ARID2	ARID4A	ARID4B	ARID5B	ASH1L	ASH2L	ATF2	ATF7IP	ATXN7	ATXN7L3	BCL11A	BCL11B	BCL7A	BCL7B	BCL7C	BRD1	BRD7	BRD8	BRD9	BRMS1	BRPF1	BRPF3	BRWD1	CARM1	CCND1	CDK4	CFL1	CHD3	CHD4	CLOCK	COPRS	CREBBP	DMAP1	DNMT3A	DOT1L	DPF1	DPF2	DPF3	DPY30	DR1	EED	EHMT1	EHMT2	ELP2	ELP3	ELP4	ELP5	ELP6	ENY2	EP300	EP400	EPC1	EZH2	GATAD2A	GATAD2B	GLTSCR1	GLTSCR1L	GPS2	H2AB1	H2AC1	H2AC11	H2AC12	H2AC14	H2AC18	H2AC20	H2AC21	H2AC25	H2AC4	H2AC6	H2AC7	H2AFX	H2AJ	H2AZ2	H2BC1	H2BC11	H2BC12	H2BC13	H2BC14	H2BC15	H2BC17	H2BC18	H2BC21	H2BC26	H2BC3	H2BC4	H2BC5	H2BC9	H3C15	H4C1	HAT1	HCFC1	HDAC1	HDAC10	HDAC2	HDAC3	HDAC8	HIST1H3G	HMG20B	IKBKAP	ING3	ING4	ING5	JADE1	JADE2	JADE3	JAK2	JMJD6	KANSL1	KANSL2	KANSL3	KAT14	KAT2A	KAT2B	KAT5	KAT6A	KAT6B	KAT7	KAT8	KDM1A	KDM1B	KDM2A	KDM2B	KDM3A	KDM3B	KDM4A	KDM4B	KDM4C	KDM4D	KDM5A	KDM5B	KDM5C	KDM5D	KDM6A	KDM6B	KDM7A	KMT2A	KMT2B	KMT2C	KMT2D	KMT5A	KMT5B	KMT5C	MBD3	MBIP	MCRS1	MEAF6	MECOM	MINA	MORF4L1	MORF4L2	MRGBP	MSL1	MSL2	MSL3	MTA1	MTA2	MTA3	NCOA1	NCOA2	NCOR1	NCOR2	NFKB1	NFKB2	NSD1	NSD2	NSD3	OGT	PADI1	PADI2	PADI3	PADI4	PADI6	PAX3	PBRM1	PHF10	PHF2	PHF20	PHF21A	PHF8	PRDM16	PRDM9	PRMT1	PRMT3	PRMT5	PRMT6	PRMT7	RBBP4	RBBP5	RBBP7	RCOR1	RELA	REST	RPS2	RUVBL1	RUVBL2	SAP130	SAP18	SAP30	SAP30L	SETD1A	SETD1B	SETD2	SETD3	SETD6	SETD7	SETDB1	SETDB2	SGF29	SMARCA2	SMARCA4	SMARCB1	SMARCC1	SMARCC2	SMARCD1	SMARCD2	SMARCD3	SMARCE1	SMYD2	SMYD3	SS18	SS18L1	SUDS3	SUPT20H	SUPT3H	SUPT7L	SUV39H1	SUV39H2	SUZ12	TADA1	TADA2A	TADA2B	TADA3	TAF10	TAF12	TAF5L	TAF6L	TAF9	TBL1X	TBL1XR1	TRRAP	USP22	UTY	WDR5	WDR77	YEATS2	YEATS4	ZZZ3
Chromosome Maintenance	R-HSA-73886	ACD	ANKRD28	APITD1	ATRX	BLM	CCNA1	CCNA2	CDK2	CENPA	CENPC	CENPH	CENPI	CENPK	CENPL	CENPM	CENPN	CENPO	CENPP	CENPQ	CENPT	CENPU	CENPW	CHTF18	CHTF8	CTC1	DAXX	DKC1	DNA2	DSCC1	FEN1	GAR1	H2AB1	H2AC14	H2AC18	H2AC20	H2AC4	H2AC6	H2AC7	H2AFX	H2AJ	H2AZ2	H2BC1	H2BC11	H2BC12	H2BC12L	H2BC13	H2BC14	H2BC15	H2BC17	H2BC21	H2BC26	H2BC3	H2BC4	H2BC5	H2BC9	H3-3A	H3-4	H4C1	HJURP	ITGB3BP	KNL1	LIG1	MIS18A	MIS18BP1	NHP2	NOP10	NPM1	OIP5	PCNA	PIF1	POLA1	POLA2	POLD1	POLD2	POLD3	POLD4	POLR2A	POLR2B	POLR2C	POLR2D	POLR2E	POLR2F	POLR2G	POLR2H	POLR2I	POLR2J	POLR2K	POLR2L	POT1	PPP6C	PPP6R3	PRIM1	PRIM2	RBBP4	RBBP7	RFC1	RFC2	RFC3	RFC4	RFC5	RPA1	RPA2	RPA3	RSF1	RTEL1	RUVBL1	RUVBL2	SHQ1	SMARCA5	STN1	STRA13	TEN1	TERF1	TERF2	TERF2IP	TERT	TINF2	WRAP53	WRN
Chylomicron assembly	R-HSA-8963888	APOA1	APOA2	APOA4	APOB	APOC2	APOC3	APOE	MTTP	P4HB	SAR1B
Chylomicron clearance	R-HSA-8964026	APOB	APOE	LDLR	LDLRAP1	LIPC
Chylomicron remodeling	R-HSA-8963901	APOA1	APOA2	APOA4	APOA5	APOB	APOC2	APOC3	APOE	GPIHBP1	LPL
Cilium Assembly	R-HSA-5617833	ACTR1A	AHI1	AKAP9	ALMS1	ARF4	ARL13B	ARL3	ARL6	ASAP1	ATAT1	B9D1	B9D2	BBIP1	BBS1	BBS10	BBS12	BBS2	BBS4	BBS5	BBS7	BBS9	C2CD3	CC2D2A	CCP110	CCT2	CCT3	CCT4	CCT5	CCT8	CDK1	CDK5RAP2	CENPJ	CEP131	CEP135	CEP152	CEP162	CEP164	CEP192	CEP250	CEP290	CEP41	CEP43	CEP57	CEP63	CEP70	CEP72	CEP76	CEP78	CEP83	CEP89	CEP97	CETN2	CKAP5	CLASP1	CLUAP1	CNGA2	CNGA4	CNGB1	CNTRL	CSNK1D	CSNK1E	CYS1	DCTN1	DCTN2	DCTN3	DYNC1H1	DYNC1I2	DYNC2H1	DYNC2I1	DYNC2I2	DYNC2LI1	DYNLL1	DYNLL2	DYNLRB1	DYNLRB2	DYNLT2	DYNLT2B	DYNLT5	EXOC1	EXOC2	EXOC3	EXOC4	EXOC5	EXOC6	EXOC7	EXOC8	FBF1	GBF1	HAUS1	HAUS2	HAUS3	HAUS4	HAUS5	HAUS6	HAUS7	HAUS8	HDAC6	HSP90AA1	HSPB11	IFT122	IFT140	IFT172	IFT20	IFT22	IFT27	IFT43	IFT46	IFT52	IFT57	IFT70A	IFT70B	IFT74	IFT80	IFT81	IFT88	INPP5E	IQCB1	KIF17	KIF24	KIF3A	KIF3B	KIF3C	KIFAP3	LZTFL1	MAPRE1	MARK4	MCHR1	MKKS	MKS1	NDE1	NEDD1	NEK2	NINL	NPHP1	NPHP3	NPHP4	ODF2	OFD1	PAFAH1B1	PCM1	PCNT	PDE6D	PKD1	PKD2	PLK1	PLK4	PPP2R1A	PRKACA	PRKAR2B	RAB11A	RAB11FIP3	RAB3IP	RAB8A	RHO	RP2	RPGRIP1L	SCLT1	SDCCAG8	SEPTIN2	SFI1	SMO	SSNA1	SSTR3	TCP1	TCTN1	TCTN2	TCTN3	TMEM216	TMEM67	TNPO1	TRAF3IP1	TRIP11	TTBK2	TTC21B	TTC26	TTC8	TUBA1A	TUBA1B	TUBA1C	TUBA3C	TUBA3E	TUBA4A	TUBA8	TUBAL3	TUBB	TUBB1	TUBB2A	TUBB2B	TUBB3	TUBB4A	TUBB4B	TUBB6	TUBB8	TUBB8B	TUBG1	UNC119B	WDR19	WDR35	YWHAE	YWHAG
Ciprofloxacin ADME	R-HSA-9793528	ABCG2	ALB	SLC22A1	SLC22A8	SLCO1A2
Circadian clock	R-HSA-9909396	ADRM1	ARNTL	ARNTL2	ATF2	AVP	BHLHE40	BHLHE41	BTRC	CARM1	CCRN4L	CDK5	CHD9	CIPC	CLOCK	CPT1A	CREB1	CREBBP	CREM	CRTC1	CRTC2	CRTC3	CRY1	CRY2	CSNK1D	CSNK1E	CSNK2A1	CSNK2A2	CSNK2B	CUL1	DBP	ELOVL3	EP300	F7	FBXL21P	FBXL3	FBXW11	HDAC3	HELZ2	KLF15	KMT2A	MED1	MEF2C	MEF2D	NAMPT	NCOA1	NCOA2	NCOA6	NCOR1	NOCT	NPAS2	NR1D1	NRIP1	PER1	PER2	PER3	PPARA	PPARGC1A	PPP1CA	PPP1CB	PPP1CC	PSMA1	PSMA2	PSMA3	PSMA4	PSMA5	PSMA6	PSMA7	PSMB1	PSMB2	PSMB3	PSMB4	PSMB5	PSMB6	PSMB7	PSMC1	PSMC2	PSMC3	PSMC4	PSMC5	PSMC6	PSMD1	PSMD11	PSMD12	PSMD13	PSMD14	PSMD2	PSMD3	PSMD6	PSMD7	PSMD8	RAI1	RBM4	RBX1	RORA	RORB	RORC	RPS27A	RXRA	SEM1	SERPINE1	SIK1	SIRT1	SKP1	SMARCD3	SREBF1	TBL1X	TBL1XR1	TFEB	TGS1	UBA52	UBB	UBC	UBE2D1
Citric acid cycle (TCA cycle)	R-HSA-71403	ACAT1	ACO2	CS	CSKMT	DLD	DLST	FH	FXN	IDH2	IDH3A	IDH3B	IDH3G	ISCA1	ISCA2	ISCU	LYRM4	MDH2	MRPS36	NFS1	NNT	OGDH	SDHA	SDHAF1	SDHAF2	SDHAF3	SDHAF4	SDHB	SDHC	SDHD	SIRT3	SUCLA2	SUCLG1	SUCLG2	TRAP1
Class A/1 (Rhodopsin-like receptors)	R-HSA-373076	ACKR1	ACKR2	ACKR3	ACKR4	ADORA1	ADORA2A	ADORA2B	ADORA3	ADRA1A	ADRA1B	ADRA1D	ADRA2A	ADRA2B	ADRA2C	ADRB1	ADRB2	ADRB3	AGT	AGTR1	AGTR2	ANXA1	APLN	APLNR	APP	AVP	AVPR1A	AVPR1B	AVPR2	BDKRB1	BDKRB2	BRS3	C3	C3AR1	C5	C5AR1	C5AR2	CCK	CCKAR	CCKBR	CCL1	CCL11	CCL13	CCL16	CCL17	CCL19	CCL2	CCL20	CCL21	CCL22	CCL23	CCL25	CCL27	CCL28	CCL3	CCL3L1	CCL4	CCL5	CCL7	CCR1	CCR10	CCR2	CCR3	CCR4	CCR5	CCR6	CCR7	CCR8	CCR9	CCRL2	CGA	CHRM1	CHRM2	CHRM3	CHRM4	CHRM5	CMKLR1	CNR1	CNR2	CORT	CX3CL1	CX3CR1	CXCL1	CXCL10	CXCL11	CXCL12	CXCL13	CXCL16	CXCL2	CXCL3	CXCL5	CXCL6	CXCL8	CXCL9	CXCR1	CXCR2	CXCR3	CXCR4	CXCR5	CXCR6	CYSLTR1	CYSLTR2	DRD1	DRD2	DRD3	DRD4	DRD5	ECE1	ECE2	EDN1	EDN2	EDN3	EDNRA	EDNRB	F2	F2R	F2RL1	F2RL2	F2RL3	FFAR1	FFAR2	FFAR3	FFAR4	FPR1	FPR2	FPR3	FSHB	FSHR	GAL	GALR1	GALR2	GALR3	GHRL	GHSR	GNRH1	GNRH2	GNRHR	GNRHR2	GPBAR1	GPER1	GPHA2	GPHB5	GPR132	GPR143	GPR17	GPR18	GPR183	GPR31	GPR35	GPR37	GPR37L1	GPR39	GPR4	GPR55	GPR65	GPR68	GRP	GRPR	HCAR1	HCAR2	HCAR3	HCRT	HCRTR1	HCRTR2	HEBP1	HRH1	HRH2	HRH3	HRH4	HTR1A	HTR1B	HTR1D	HTR1E	HTR1F	HTR2A	HTR2B	HTR2C	HTR4	HTR5A	HTR6	HTR7	INSL3	INSL5	KEL	KISS1	KISS1R	KNG1	LHB	LHCGR	LPAR1	LPAR2	LPAR3	LPAR4	LPAR5	LPAR6	LTB4R	LTB4R2	MC1R	MC2R	MC3R	MC4R	MC5R	MCHR1	MCHR2	MLN	MLNR	MT-RNR2	MTNR1A	MTNR1B	NLN	NMB	NMBR	NMS	NMU	NMUR1	NMUR2	NPB	NPBWR1	NPBWR2	NPFF	NPFFR1	NPFFR2	NPS	NPSR1	NPW	NPY	NPY1R	NPY2R	NPY4R	NPY5R	NTS	NTSR1	NTSR2	OPN1LW	OPN1MW	OPN1SW	OPN3	OPN4	OPN5	OPRD1	OPRK1	OPRL1	OPRM1	OXER1	OXGR1	OXT	OXTR	P2RY1	P2RY10	P2RY11	P2RY12	P2RY13	P2RY14	P2RY2	P2RY4	P2RY6	PDYN	PENK	PF4	PLPPR1	PLPPR2	PLPPR3	PLPPR4	PLPPR5	PMCH	PNOC	POMC	PPBP	PPY	PRLH	PRLHR	PROK1	PROK2	PROKR1	PROKR2	PSAP	PTAFR	PTGDR	PTGDR2	PTGER1	PTGER2	PTGER3	PTGER4	PTGFR	PTGIR	PYY	QRFP	QRFPR	RGR	RHO	RLN2	RLN3	RRH	RXFP1	RXFP2	RXFP3	RXFP4	S1PR1	S1PR2	S1PR3	S1PR4	S1PR5	SAA1	SST	SSTR1	SSTR2	SSTR3	SSTR4	SSTR5	SUCNR1	TAAR1	TAAR2	TAAR3	TAAR5	TAAR6	TAAR8	TAAR9	TAC1	TAC3	TACR1	TACR2	TACR3	TBXA2R	TRH	TRHR	TSHB	TSHR	UTS2	UTS2B	UTS2R	XCL1	XCL2	XCR1	XK
Class B/2 (Secretin family receptors)	R-HSA-373080	ADCYAP1	ADCYAP1R1	ADGRE1	ADGRE2	ADGRE3	ADGRE5	ADM	ADM2	CALCA	CALCB	CALCR	CALCRL	CD55	CRH	CRHBP	CRHR1	CRHR2	DHH	FZD1	FZD10	FZD2	FZD3	FZD4	FZD5	FZD6	FZD7	FZD8	FZD9	GCG	GCGR	GHRH	GHRHR	GIP	GIPR	GLP1R	GLP2R	GNAS	GNB1	GNB2	GNB3	GNB4	GNB5	GNG10	GNG11	GNG12	GNG13	GNG2	GNG3	GNG4	GNG5	GNG7	GNG8	GNGT1	GNGT2	IAPP	IHH	PTCH1	PTCH2	PTH	PTH1R	PTH2	PTH2R	PTHLH	RAMP1	RAMP2	RAMP3	SCT	SCTR	SHH	SMO	UCN	UCN2	UCN3	VIP	VIPR1	VIPR2	WNT1	WNT10A	WNT10B	WNT11	WNT16	WNT2	WNT2B	WNT3	WNT3A	WNT4	WNT5A	WNT6	WNT7A	WNT7B	WNT8A	WNT8B	WNT9A	WNT9B
Class C/3 (Metabotropic glutamate/pheromone receptors)	R-HSA-420499	CASR	GABBR1	GABBR2	GPRC6A	GRM1	GRM2	GRM3	GRM4	GRM5	GRM6	GRM7	GRM8	TAS1R1	TAS1R2	TAS1R3	TAS2R1	TAS2R10	TAS2R13	TAS2R14	TAS2R16	TAS2R19	TAS2R20	TAS2R3	TAS2R30	TAS2R31	TAS2R38	TAS2R39	TAS2R4	TAS2R40	TAS2R41	TAS2R42	TAS2R43	TAS2R45	TAS2R46	TAS2R5	TAS2R50	TAS2R60	TAS2R7	TAS2R8	TAS2R9
Class I MHC mediated antigen processing & presentation	R-HSA-983169	8	ADRM1	ANAPC1	ANAPC10	ANAPC11	ANAPC13	ANAPC2	ANAPC4	ANAPC5	ANAPC7	AREL1	ARIH2	ASB1	ASB10	ASB11	ASB12	ASB13	ASB14	ASB15	ASB16	ASB17	ASB18	ASB2	ASB3	ASB4	ASB5	ASB6	ASB7	ASB8	ASB9	ATG14	ATG7	B2M	BCAP31	BECN1	BLMH	BTBD1	BTBD6	BTK	BTRC	CALR	CANX	CBLB	CBLL2	CCNF	CD14	CD207	CD36	CDC16	CDC20	CDC23	CDC26	CDC27	CDC34	CHUK	CTSL	CTSS	CTSV	CUL1	CUL2	CUL3	CUL5	CUL7	CYBA	CYBB	DET1	DTX3L	DZIP3	ELOB	ELOC	ERAP1	ERAP2	FBXL12	FBXL13	FBXL14	FBXL15	FBXL16	FBXL18	FBXL19	FBXL20	FBXL21P	FBXL22	FBXL3	FBXL4	FBXL5	FBXL7	FBXL8	FBXO10	FBXO11	FBXO15	FBXO17	FBXO2	FBXO21	FBXO22	FBXO27	FBXO30	FBXO31	FBXO32	FBXO4	FBXO40	FBXO41	FBXO44	FBXO6	FBXO7	FBXO9	FBXW10	FBXW11	FBXW12	FBXW2	FBXW4	FBXW5	FBXW7	FBXW8	FBXW9	FCGR1A	FCGR1BP	FGA	FGB	FGG	FZR1	GAN	GLMN	HACE1	HECTD1	HECTD2	HECTD3	HECW2	HERC1	HERC2	HERC3	HERC4	HERC5	HERC6	HLA-A	HLA-B	HLA-C	HLA-E	HLA-F	HLA-G	HLA-H	HMGB1	HSPA5	HUWE1	IKBKB	IKBKG	ITCH	ITGAV	ITGB5	KBTBD13	KBTBD6	KBTBD7	KBTBD8	KCTD6	KCTD7	KEAP1	KLHL11	KLHL13	KLHL2	KLHL20	KLHL21	KLHL22	KLHL25	KLHL3	KLHL41	KLHL42	KLHL5	KLHL9	LMO7	LNPEP	LNX1	LONRF1	LRR1	LRRC41	LRSAM1	LTN1	LY96	MEX3C	MGRN1	MIB2	MKRN1	MRC1	MRC2	MYD88	MYLIP	NCF1	NCF2	NCF4	NEDD4	NEDD4L	NPEPPS	PARK2	PDIA3	PIK3C3	PIK3R4	PJA1	PJA2	PSMA1	PSMA2	PSMA3	PSMA4	PSMA5	PSMA6	PSMA7	PSMB1	PSMB10	PSMB2	PSMB3	PSMB4	PSMB5	PSMB6	PSMB7	PSMB8	PSMB9	PSMC1	PSMC2	PSMC3	PSMC4	PSMC5	PSMC6	PSMD1	PSMD11	PSMD12	PSMD13	PSMD14	PSMD2	PSMD3	PSMD6	PSMD7	PSMD8	PSME1	PSME2	RBBP6	RBCK1	RBX1	RCHY1	RLIM	RNF111	RNF114	RNF115	RNF123	RNF126	RNF130	RNF138	RNF14	RNF144B	RNF182	RNF19A	RNF19B	RNF213	RNF217	RNF220	RNF25	RNF34	RNF4	RNF41	RNF6	RNF7	RPS27A	S100A1	S100A8	S100A9	SAR1B	SEC13	SEC22B	SEC23A	SEC24A	SEC24B	SEC24C	SEC24D	SEC31A	SEC61A1	SEC61A2	SEC61B	SEC61G	SEM1	SH3RF1	SIAH1	SIAH2	SKP1	SKP2	SMURF1	SMURF2	SNAP23	SOCS1	SOCS3	SPSB1	SPSB2	SPSB4	STUB1	STX4	TAP1	TAP2	TAPBP	THOP1	TIRAP	TLR1	TLR2	TLR4	TLR6	TPP2	TRAF7	TRAIP	TRIM11	TRIM21	TRIM32	TRIM36	TRIM37	TRIM39	TRIM4	TRIM41	TRIM50	TRIM63	TRIM69	TRIM71	TRIM9	TRIP12	UBA1	UBA3	UBA5	UBA52	UBA6	UBA7	UBAC1	UBB	UBC	UBE2A	UBE2B	UBE2C	UBE2D1	UBE2D2	UBE2D3	UBE2D4	UBE2E1	UBE2E2	UBE2E3	UBE2F	UBE2G1	UBE2G2	UBE2H	UBE2J1	UBE2J2	UBE2K	UBE2L3	UBE2L6	UBE2M	UBE2N	UBE2O	UBE2Q1	UBE2Q2	UBE2R2	UBE2S	UBE2U	UBE2V1	UBE2V2	UBE2W	UBE2Z	UBE3A	UBE3B	UBE3C	UBE3D	UBE4A	UBOX5	UBR1	UBR2	UBR4	UFL1	UNKL	VAMP3	VAMP8	VHL	VPRBP	WSB1	WWP1	ZBTB16	ZNRF1	ZNRF2	mip	porB
Class I peroxisomal membrane protein import	R-HSA-9603798	ABCD1	ABCD2	ABCD3	ACBD5	ALDH3A2	ATAD1	FIS1	GDAP1	PEX11B	PEX12	PEX13	PEX14	PEX16	PEX19	PEX2	PEX26	PEX3	PXMP2	PXMP4	SLC25A17
Classical Kir channels	R-HSA-1296053	KCNJ12	KCNJ14	KCNJ2	KCNJ4
Classical antibody-mediated complement activation	R-HSA-173623	C1QA	C1QB	C1QC	C1R	C1S	CRP	IGHG1	IGHG2	IGHG3	IGHG4	IGHV	IGHV1-2	IGHV1-46	IGHV1-69	IGHV2-5	IGHV2-70	IGHV3-11	IGHV3-13	IGHV3-23	IGHV3-30	IGHV3-33	IGHV3-48	IGHV3-53	IGHV3-7	IGHV3-9	IGHV4-34	IGHV4-39	IGHV4-59	IGHV7-81	IGKC	IGKV1-12	IGKV1-16	IGKV1-17	IGKV1-33	IGKV1-39	IGKV1-5	IGKV1D-12	IGKV1D-16	IGKV1D-33	IGKV1D-39	IGKV2-28	IGKV2-29	IGKV2-30	IGKV2D-28	IGKV2D-30	IGKV2D-40	IGKV3-11	IGKV3-15	IGKV3-20	IGKV3D-20	IGKV4-1	IGKV5-2	IGLC1	IGLC2	IGLC3	IGLC6	IGLC7	IGLV	IGLV1-36	IGLV1-40	IGLV1-44	IGLV1-47	IGLV1-51	IGLV10-54	IGLV11-55	IGLV2-11	IGLV2-14	IGLV2-18	IGLV2-23	IGLV2-33	IGLV2-8	IGLV3-1	IGLV3-12	IGLV3-16	IGLV3-19	IGLV3-21	IGLV3-22	IGLV3-25	IGLV3-27	IGLV4-3	IGLV4-60	IGLV4-69	IGLV5-37	IGLV5-45	IGLV6-57	IGLV7-43	IGLV7-46	IGLV8-61
Clathrin-mediated endocytosis	R-HSA-8856828	AAK1	ACTB	ACTG1	ACTR2	ACTR3	ADRB2	AGFG1	AGTR1	AMPH	AP2A1	AP2A2	AP2B1	AP2M1	AP2S1	APOB	AREG	ARF6	ARFGAP1	ARPC1A	ARPC2	ARPC3	ARPC4	ARPC5	ARRB1	ARRB2	AVP	AVPR2	BIN1	BTC	CBL	CD3D	CD3G	CD4	CFTR	CHRM2	CLTA	CLTB	CLTC	CLTCL1	COPS2	COPS3	COPS4	COPS5	COPS6	COPS7A	COPS7B	COPS8	CTTN	DAB2	DNAJC6	DNM1	DNM2	DNM3	DVL2	EGF	EGFR	EPGN	EPN1	EPN2	EPS15	EPS15L1	EREG	FCHO1	FCHO2	FNBP1	FNBP1L	FZD4	GAK	GAPVD1	GPS1	GRB2	GRK2	GRK3	HBEGF	HGS	HIP1	HIP1R	HSPA8	IGF2R	IL7R	ITSN1	ITSN2	KIAA0319	LDLR	LDLRAP1	LRP2	M6PR	NECAP1	NECAP2	NEDD8	OCRL	PACSIN1	PACSIN2	PACSIN3	PICALM	PIK3C2A	PIP5K1C	RAB5A	RAB5B	RAB5C	REPS1	REPS2	RPS27A	SCARB2	SGIP1	SH3GL1	SH3GL2	SH3GL3	SH3KBP1	SLC18A3	SLC2A8	SNAP91	SNX18	SNX9	STAM	STAM2	STON1	STON2	SYNJ1	SYNJ2	SYT1	SYT11	SYT2	SYT8	SYT9	TACR1	TF	TFRC	TGFA	TGOLN2	TOR1A	TOR1B	TRIP10	UBA52	UBB	UBC	UBQLN1	UBQLN2	VAMP2	VAMP3	VAMP4	VAMP7	VAMP8	WASL	WNT5A
Cleavage of the damaged purine	R-HSA-110331	ACD	H2AB1	H2AC14	H2AC18	H2AC20	H2AC4	H2AC6	H2AC7	H2AFX	H2AJ	H2AZ2	H2BC1	H2BC11	H2BC12	H2BC12L	H2BC13	H2BC14	H2BC15	H2BC17	H2BC21	H2BC26	H2BC3	H2BC4	H2BC5	H2BC9	H3-4	H4C1	MPG	MUTYH	NEIL3	OGG1	POT1	TERF1	TERF2	TERF2IP	TINF2
Cleavage of the damaged pyrimidine	R-HSA-110329	ACD	H2AB1	H2AC14	H2AC18	H2AC20	H2AC4	H2AC6	H2AC7	H2AFX	H2AJ	H2AZ2	H2BC1	H2BC11	H2BC12	H2BC12L	H2BC13	H2BC14	H2BC15	H2BC17	H2BC21	H2BC26	H2BC3	H2BC4	H2BC5	H2BC9	H3-4	H4C1	MBD4	NEIL1	NEIL2	NEIL3	NTHL1	OGG1	POT1	SMUG1	TDG	TERF1	TERF2	TERF2IP	TINF2	UNG
Co-inhibition by BTLA	R-HSA-9927353	BTLA	GRB2	PTPN11	PTPN6	TNFRSF14
Co-inhibition by CTLA4	R-HSA-389513	AKT1	AKT2	AKT3	CD80	CD86	CTLA4	FYN	LCK	LYN	PPP2CA	PPP2CB	PPP2R1A	PPP2R1B	PPP2R5A	PPP2R5B	PPP2R5C	PPP2R5D	PPP2R5E	PTPN11	SRC	YES1
Co-inhibition by PD-1	R-HSA-389948	CD247	CD274	CD3D	CD3E	CD3G	CD4	CSK	HLA-DPA1	HLA-DPB1	HLA-DQA1	HLA-DQA2	HLA-DQB1	HLA-DQB2	HLA-DRA	HLA-DRB1	HLA-DRB3	HLA-DRB4	HLA-DRB5	LCK	PDCD1	PDCD1LG2	PTPN11	PTPN6	TRAC	TRAV19	TRAV29DV5	TRAV8-4	TRBC1	TRBV12-3	TRBV7-9
Co-stimulation by CD28	R-HSA-389356	AKT1	AKT2	AKT3	CD28	CD80	CD86	CDC42	CTLA4	FYN	GRAP2	GRB2	LCK	LYN	M	MAP3K14	MAP3K8	MAPKAP1	MLST8	MTOR	N	PAK1	PAK2	PAK3	PDPK1	PIK3CA	PIK3CB	PIK3CD	PIK3CG	PIK3R1	PIK3R2	PIK3R3	PIK3R5	PIK3R6	PPP2CA	PPP2CB	PPP2R1A	PPP2R1B	PPP2R5A	PPP2R5B	PPP2R5C	PPP2R5D	PPP2R5E	PRR5	RAC1	RICTOR	SRC	THEM4	TRIB3	VAV1	YES1
Co-stimulation by ICOS	R-HSA-9927354	ICOS	ICOSLG	PIK3CA	PIK3CB	PIK3CD	PIK3CG	PIK3R1	PIK3R2	PIK3R3	PIK3R5	PIK3R6
Cobalamin (Cbl) metabolism	R-HSA-9759218	MMAA	MMAB	MMACHC	MMADHC	MMUT	MTR	MTRR
Cobalamin (Cbl, vitamin B12) transport and metabolism	R-HSA-196741	ABCC1	ABCD4	AMN	CBLIF	CD320	CTRB1	CTRB2	CUBN	LDLRAP1	LMBRD1	LRP2	MMAA	MMAB	MMACHC	MMADHC	MMUT	MTR	MTRR	PRSS1	PRSS3	TCN1	TCN2
Coenzyme A biosynthesis	R-HSA-196783	COASY	DCAKD	PANK1	PANK2	PANK3	PPCDC	PPCS
Cohesin Loading onto Chromatin	R-HSA-2470946	MAU2	NIPBL	PDS5A	PDS5B	RAD21	SMC1A	SMC3	STAG1	STAG2	WAPL
Collagen biosynthesis and modifying enzymes	R-HSA-1650814	ADAMTS14	ADAMTS2	ADAMTS3	BMP1	COL10A1	COL11A1	COL11A2	COL12A1	COL13A1	COL14A1	COL15A1	COL16A1	COL17A1	COL18A1	COL19A1	COL1A1	COL1A2	COL20A1	COL21A1	COL22A1	COL23A1	COL24A1	COL25A1	COL26A1	COL27A1	COL28A1	COL2A1	COL3A1	COL4A1	COL4A2	COL4A3	COL4A4	COL4A5	COL4A6	COL5A1	COL5A2	COL5A3	COL6A1	COL6A2	COL6A3	COL6A5	COL6A6	COL7A1	COL8A1	COL8A2	COL9A1	COL9A2	COL9A3	COLGALT1	COLGALT2	CRTAP	P3H1	P3H2	P3H3	P4HA1	P4HA2	P4HA3	P4HB	PCOLCE	PCOLCE2	PLOD1	PLOD2	PLOD3	PPIB	SERPINH1	TLL1	TLL2
Collagen chain trimerization	R-HSA-8948216	COL10A1	COL11A1	COL11A2	COL12A1	COL13A1	COL14A1	COL15A1	COL16A1	COL17A1	COL18A1	COL19A1	COL1A1	COL1A2	COL20A1	COL21A1	COL22A1	COL23A1	COL24A1	COL25A1	COL26A1	COL27A1	COL28A1	COL2A1	COL3A1	COL4A1	COL4A2	COL4A3	COL4A4	COL4A5	COL4A6	COL5A1	COL5A2	COL5A3	COL6A1	COL6A2	COL6A3	COL6A5	COL6A6	COL7A1	COL8A1	COL8A2	COL9A1	COL9A2	COL9A3
Collagen degradation	R-HSA-1442490	ADAM10	ADAM17	ADAM9	COL10A1	COL11A1	COL11A2	COL12A1	COL13A1	COL14A1	COL15A1	COL16A1	COL17A1	COL18A1	COL19A1	COL1A1	COL1A2	COL23A1	COL25A1	COL26A1	COL2A1	COL3A1	COL4A1	COL4A2	COL4A3	COL4A4	COL4A5	COL4A6	COL5A1	COL5A2	COL5A3	COL6A1	COL6A2	COL6A3	COL6A5	COL6A6	COL7A1	COL8A1	COL8A2	COL9A1	COL9A2	COL9A3	CTSB	CTSD	CTSK	CTSL	ELANE	FURIN	MMP1	MMP10	MMP11	MMP12	MMP13	MMP14	MMP15	MMP19	MMP2	MMP20	MMP3	MMP7	MMP8	MMP9	PHYKPL	PRSS2	TMPRSS6
Collagen formation	R-HSA-1474290	ADAMTS14	ADAMTS2	ADAMTS3	BMP1	CD151	COL10A1	COL11A1	COL11A2	COL12A1	COL13A1	COL14A1	COL15A1	COL16A1	COL17A1	COL18A1	COL19A1	COL1A1	COL1A2	COL20A1	COL21A1	COL22A1	COL23A1	COL24A1	COL25A1	COL26A1	COL27A1	COL28A1	COL2A1	COL3A1	COL4A1	COL4A2	COL4A3	COL4A4	COL4A5	COL4A6	COL5A1	COL5A2	COL5A3	COL6A1	COL6A2	COL6A3	COL6A5	COL6A6	COL7A1	COL8A1	COL8A2	COL9A1	COL9A2	COL9A3	COLGALT1	COLGALT2	CRTAP	CTSB	CTSL	CTSS	CTSV	DST	ITGA6	ITGB4	LAMA3	LAMB3	LAMC2	LOX	LOXL1	LOXL2	LOXL3	LOXL4	MMP13	MMP20	MMP3	MMP7	MMP9	P3H1	P3H2	P3H3	P4HA1	P4HA2	P4HA3	P4HB	PCOLCE	PCOLCE2	PLEC	PLOD1	PLOD2	PLOD3	PPIB	PXDN	SERPINH1	TLL1	TLL2
Common Pathway of Fibrin Clot Formation	R-HSA-140875	CD177	F10	F13A1	F13B	F2	F2R	F5	F8	FGA	FGB	FGG	PF4	PF4V1	PROC	PROCR	PROS1	PRTN3	SERPINA5	SERPINC1	SERPIND1	SERPINE2	THBD
Competing endogenous RNAs (ceRNAs) regulate PTEN translation	R-HSA-8948700	AGO1	AGO2	AGO3	AGO4	CNOT6L	MIR106A	MIR106B	MIR17	MIR19A	MIR19B1	MIR19B2	MIR20A	MIR20B	MOV10	PTENP1	TNRC6A	TNRC6B	TNRC6C	VAPA
Complement cascade	R-HSA-166658	C1QA	C1QB	C1QC	C1R	C1S	C2	C3	C3AR1	C4A	C4B	C4BPA	C4BPB	C5	C5AR1	C5AR2	C6	C7	C8A	C8B	C8G	C9	CD19	CD46	CD55	CD59	CD81	CFB	CFD	CFH	CFHR1	CFHR2	CFHR3	CFHR4	CFHR5	CFI	CFP	CLU	COLEC10	COLEC11	CPB2	CPN1	CPN2	CR1	CR2	CRP	ELANE	F2	FCN1	FCN2	FCN3	GZMM	IGHG1	IGHG2	IGHG3	IGHG4	IGHV	IGHV1-2	IGHV1-46	IGHV1-69	IGHV2-5	IGHV2-70	IGHV3-11	IGHV3-13	IGHV3-23	IGHV3-30	IGHV3-33	IGHV3-48	IGHV3-53	IGHV3-7	IGHV3-9	IGHV4-34	IGHV4-39	IGHV4-59	IGHV7-81	IGKC	IGKV1-12	IGKV1-16	IGKV1-17	IGKV1-33	IGKV1-39	IGKV1-5	IGKV1D-12	IGKV1D-16	IGKV1D-33	IGKV1D-39	IGKV2-28	IGKV2-29	IGKV2-30	IGKV2D-28	IGKV2D-30	IGKV2D-40	IGKV3-11	IGKV3-15	IGKV3-20	IGKV3D-20	IGKV4-1	IGKV5-2	IGLC1	IGLC2	IGLC3	IGLC6	IGLC7	IGLV	IGLV1-36	IGLV1-40	IGLV1-44	IGLV1-47	IGLV1-51	IGLV10-54	IGLV11-55	IGLV2-11	IGLV2-14	IGLV2-18	IGLV2-23	IGLV2-33	IGLV2-8	IGLV3-1	IGLV3-12	IGLV3-16	IGLV3-19	IGLV3-21	IGLV3-22	IGLV3-25	IGLV3-27	IGLV4-3	IGLV4-60	IGLV4-69	IGLV5-37	IGLV5-45	IGLV6-57	IGLV7-43	IGLV7-46	IGLV8-61	MASP1	MASP2	MBL2	PROS1	SERPING1	VTN
Complex I biogenesis	R-HSA-6799198	ACAD9	ATP5SL	COA1	ECSIT	FOXRED1	HSCB	HSPA9	LYRM2	MT-ND1	MT-ND2	MT-ND3	MT-ND4	MT-ND5	MT-ND6	NDUFA1	NDUFA10	NDUFA11	NDUFA12	NDUFA13	NDUFA2	NDUFA3	NDUFA5	NDUFA6	NDUFA7	NDUFA8	NDUFA9	NDUFAB1	NDUFAF1	NDUFAF2	NDUFAF3	NDUFAF4	NDUFAF5	NDUFAF6	NDUFAF7	NDUFAF8	NDUFB1	NDUFB10	NDUFB11	NDUFB2	NDUFB3	NDUFB4	NDUFB5	NDUFB6	NDUFB7	NDUFB8	NDUFB9	NDUFC1	NDUFC2	NDUFS1	NDUFS2	NDUFS3	NDUFS4	NDUFS5	NDUFS6	NDUFS7	NDUFS8	NDUFV1	NDUFV2	NDUFV3	NUBPL	OXA1L	PYURF	SFXN4	TIMMDC1	TMEM126A	TMEM126B	TMEM186	TMEM261
Complex III assembly	R-HSA-9865881	BCS1L	CYC1	FXN	HSCB	HSPA9	ISCU	LETM1	LYRM4	LYRM7	MT-CYB	NFS1	TTC19	UQCC1	UQCC2	UQCC3	UQCC5	UQCC6	UQCR10	UQCR11	UQCRB	UQCRC1	UQCRC2	UQCRFS1	UQCRH	UQCRHL	UQCRQ
Complex IV assembly	R-HSA-9864848	CMC1	COA1	COA3	COA5	COQ10A	COQ10B	COX11	COX14	COX15	COX16	COX17	COX18	COX19	COX20	COX4I1	COX4I2	COX5A	COX5B	COX6A1	COX6A2	COX6B1	COX6B2	COX6C	COX7A1	COX7A2	COX7A2L	COX7B	COX7C	COX8A	COX8C	HIGD1A	HIGD2A	MT-CO1	MT-CO2	MT-CO3	NDUFA4	PET100	PET117	PNKD	RAB5IF	SCO1	SCO2	SMIM20	SURF1	TACO1	TIMM21	TMEM177	TMEM223
Condensation of Prometaphase Chromosomes	R-HSA-2514853	CCNB1	CCNB2	CDK1	CSNK2A1	CSNK2A2	CSNK2B	NCAPD2	NCAPG	NCAPH	SMC2	SMC4
Condensation of Prophase Chromosomes	R-HSA-2299718	CCNB1	CDK1	H2AB1	H2AC14	H2AC18	H2AC20	H2AC4	H2AC6	H2AC7	H2AFX	H2AJ	H2AZ2	H2BC1	H2BC11	H2BC12	H2BC12L	H2BC13	H2BC14	H2BC15	H2BC17	H2BC21	H2BC26	H2BC3	H2BC4	H2BC5	H2BC9	H3-3A	H3-4	H3C15	H4C1	HIST1H3G	KMT5A	MCPH1	NCAPD3	NCAPG2	NCAPH2	PHF8	PLK1	RB1	SET	SMC2	SMC4
Conjugation of benzoate with glycine	R-HSA-177135	ACSM1	ACSM2B	GLYAT	GLYATL1	GLYATL2	GLYATL3
Conjugation of carboxylic acids	R-HSA-159424	ACSM1	ACSM2A	ACSM2B	ACSM4	ACSM5	GLYAT	GLYATL1	GLYATL2	GLYATL3
Conjugation of phenylacetate with glutamine	R-HSA-177162	ACSM1	ACSM2B
Conjugation of salicylate with glycine	R-HSA-177128	ACSM2A	ACSM2B	ACSM4	ACSM5	GLYAT	GLYATL1	GLYATL2	GLYATL3
Constitutive Signaling by AKT1 E17K in Cancer	R-HSA-5674400	AKT1	AKT1S1	AKT2	AKT3	BAD	CASP9	CDKN1A	CDKN1B	CHUK	CREB1	FOXO1	FOXO3	FOXO4	FOXO6	GSK3A	GSK3B	MAPKAP1	MDM2	MLST8	MTOR	NR4A1	PDPK1	PRR5	RICTOR	RPS6KB2	TSC2
Constitutive Signaling by Aberrant PI3K in Cancer	R-HSA-2219530	AREG	BDNF	BTC	CD19	CD28	CD80	CD86	EGF	EGFR	EPGN	ERBB2	ERBB3	ERBB4	EREG	ESR1	ESR2	FGF1	FGF10	FGF16	FGF17	FGF18	FGF19	FGF2	FGF20	FGF22	FGF23	FGF3	FGF4	FGF5	FGF6	FGF7	FGF8	FGF9	FGFR1	FGFR2	FGFR3	FGFR4	FLT3	FLT3LG	FRS2	FYN	GAB1	GAB2	GRB2	HBEGF	HGF	ICOS	IRS1	IRS2	KIT	KITLG	KL	KLB	LCK	MET	NRG1	NRG2	NRG3	NRG4	NTF3	NTF4	NTRK2	NTRK3	PDGFA	PDGFB	PDGFRA	PDGFRB	PIK3AP1	PIK3CA	PIK3CB	PIK3CD	PIK3CG	PIK3R1	PIK3R2	PIK3R3	PIK3R5	PIK3R6	PTPN11	RAC1	RAC2	RHOG	SRC	STRN	TGFA	TRAT1	VAV1
Constitutive Signaling by EGFRvIII	R-HSA-5637810	CBL	CDC37	EGF	EGFR	GAB1	GRB2	HRAS	HSP90AA1	KRAS	NRAS	PIK3CA	PIK3R1	PLCG1	SHC1	SOS1
Constitutive Signaling by Ligand-Responsive EGFR Cancer Variants	R-HSA-1236382	CBL	CDC37	EGF	EGFR	GAB1	GRB2	HRAS	HSP90AA1	KRAS	NRAS	PIK3CA	PIK3R1	PLCG1	RPS27A	SHC1	SOS1	UBA52	UBB	UBC
Constitutive Signaling by NOTCH1 HD Domain Mutants	R-HSA-2691232	ADAM10	ADAM17	DLL1	DLL4	JAG1	JAG2	MIB1	MIB2	NEURL1	NEURL1B	NOTCH1	RPS27A	UBA52	UBB	UBC
Constitutive Signaling by NOTCH1 HD+PEST Domain Mutants	R-HSA-2894862	ADAM10	ADAM17	APH1A	APH1B	CCNC	CDK8	CREBBP	CUL1	DLL1	DLL4	EP300	FBXW7	HDAC1	HDAC10	HDAC11	HDAC2	HDAC3	HDAC4	HDAC5	HDAC6	HDAC7	HDAC8	HDAC9	HES1	HES5	HEY1	HEY2	HEYL	JAG1	JAG2	KAT2A	KAT2B	MAML1	MAML2	MAML3	MAMLD1	MIB1	MIB2	MYC	NCOR1	NCOR2	NCSTN	NEURL1	NEURL1B	NOTCH1	PSEN1	PSEN2	PSENEN	RBPJ	RBX1	RPS27A	SKP1	SNW1	TBL1X	TBL1XR1	UBA52	UBB	UBC
Constitutive Signaling by NOTCH1 PEST Domain Mutants	R-HSA-2644606	ADAM10	ADAM17	APH1A	APH1B	CCNC	CDK8	CREBBP	CUL1	DLL1	DLL4	EP300	FBXW7	HDAC1	HDAC10	HDAC11	HDAC2	HDAC3	HDAC4	HDAC5	HDAC6	HDAC7	HDAC8	HDAC9	HES1	HES5	HEY1	HEY2	HEYL	JAG1	JAG2	KAT2A	KAT2B	MAML1	MAML2	MAML3	MAMLD1	MIB1	MIB2	MYC	NCOR1	NCOR2	NCSTN	NEURL1	NEURL1B	NOTCH1	PSEN1	PSEN2	PSENEN	RBPJ	RBX1	RPS27A	SKP1	SNW1	TBL1X	TBL1XR1	UBA52	UBB	UBC
Constitutive Signaling by NOTCH1 t(7;9)(NOTCH1:M1580_K2555) Translocation Mutant	R-HSA-2660826	ADAM10	ADAM17	DLL1	DLL4	JAG1	JAG2	NOTCH1
Constitutive Signaling by Overexpressed ERBB2	R-HSA-9634285	CDC37	ERBB2	ERBIN	GRB2	HRAS	HSP90AA1	KRAS	NRAS	PTPN12	SHC1	SOS1
Conversion from APC/C:Cdc20 to APC/C:Cdh1 in late anaphase	R-HSA-176407	ANAPC1	ANAPC10	ANAPC11	ANAPC15	ANAPC16	ANAPC2	ANAPC4	ANAPC5	ANAPC7	CDC14A	CDC16	CDC20	CDC23	CDC26	CDC27	FZR1	UBE2C	UBE2D1	UBE2E1	UBE2S
Cooperation of PDCL (PhLP1) and TRiC/CCT in G-protein beta folding	R-HSA-6814122	CCT2	CCT3	CCT4	CCT5	CCT6A	CCT6B	CCT7	CCT8	CSNK2A1	CSNK2A2	CSNK2B	GNA11	GNA14	GNA15	GNAQ	GNB1	GNB2	GNB3	GNB4	GNB5	GNG10	GNG11	GNG12	GNG13	GNG2	GNG3	GNG4	GNG5	GNG7	GNG8	GNGT1	GNGT2	PDCL	RGS11	RGS6	RGS7	RGS9	TCP1
Cooperation of Prefoldin and TriC/CCT  in actin and tubulin folding	R-HSA-389958	ACTB	CCT2	CCT3	CCT4	CCT5	CCT6A	CCT6B	CCT7	CCT8	PFDN1	PFDN2	PFDN4	PFDN5	PFDN6	TCP1	TUBA1A	TUBA1B	TUBA1C	TUBA3C	TUBA3E	TUBA4A	TUBA4B	TUBA8	TUBAL3	TUBB1	TUBB2A	TUBB2B	TUBB3	TUBB4A	TUBB4B	TUBB6	VBP1
Creatine metabolism	R-HSA-71288	CKB	CKM	CKMT1A	CKMT2	GAMT	GATM	SLC6A11	SLC6A12	SLC6A7	SLC6A8
Creation of C4 and C2 activators	R-HSA-166786	C1QA	C1QB	C1QC	C1R	C1S	COLEC10	COLEC11	CRP	FCN1	FCN2	FCN3	IGHG1	IGHG2	IGHG3	IGHG4	IGHV	IGHV1-2	IGHV1-46	IGHV1-69	IGHV2-5	IGHV2-70	IGHV3-11	IGHV3-13	IGHV3-23	IGHV3-30	IGHV3-33	IGHV3-48	IGHV3-53	IGHV3-7	IGHV3-9	IGHV4-34	IGHV4-39	IGHV4-59	IGHV7-81	IGKC	IGKV1-12	IGKV1-16	IGKV1-17	IGKV1-33	IGKV1-39	IGKV1-5	IGKV1D-12	IGKV1D-16	IGKV1D-33	IGKV1D-39	IGKV2-28	IGKV2-29	IGKV2-30	IGKV2D-28	IGKV2D-30	IGKV2D-40	IGKV3-11	IGKV3-15	IGKV3-20	IGKV3D-20	IGKV4-1	IGKV5-2	IGLC1	IGLC2	IGLC3	IGLC6	IGLC7	IGLV	IGLV1-36	IGLV1-40	IGLV1-44	IGLV1-47	IGLV1-51	IGLV10-54	IGLV11-55	IGLV2-11	IGLV2-14	IGLV2-18	IGLV2-23	IGLV2-33	IGLV2-8	IGLV3-1	IGLV3-12	IGLV3-16	IGLV3-19	IGLV3-21	IGLV3-22	IGLV3-25	IGLV3-27	IGLV4-3	IGLV4-60	IGLV4-69	IGLV5-37	IGLV5-45	IGLV6-57	IGLV7-43	IGLV7-46	IGLV8-61	MASP1	MASP2	MBL2
Cristae formation	R-HSA-8949613	APOO	APOOL	ATP5F1A	ATP5F1B	ATP5F1C	ATP5F1D	ATP5F1E	ATP5MC1	ATP5MC2	ATP5MC3	ATP5ME	ATP5MF	ATP5MG	ATP5MJ	ATP5MK	ATP5PB	ATP5PD	ATP5PF	ATP5PO	CHCHD3	CHCHD6	DMAC2L	DNAJC11	HSPA9	IMMT	MICOS10	MICOS13	MT-ATP6	MT-ATP8	MTX1	MTX2	SAMM50	TMEM11
Cross-presentation of particulate exogenous antigens (phagosomes)	R-HSA-1236973	CD36	CYBA	CYBB	ITGAV	ITGB5	NCF1	NCF2	NCF4
Cross-presentation of soluble exogenous antigens (endosomes)	R-HSA-1236978	ADRM1	CD207	FCGR1A	FCGR1BP	MRC1	MRC2	PSMA1	PSMA2	PSMA3	PSMA4	PSMA5	PSMA6	PSMA7	PSMB1	PSMB10	PSMB2	PSMB3	PSMB4	PSMB5	PSMB6	PSMB7	PSMB8	PSMB9	PSMC1	PSMC2	PSMC3	PSMC4	PSMC5	PSMC6	PSMD1	PSMD11	PSMD12	PSMD13	PSMD14	PSMD2	PSMD3	PSMD6	PSMD7	PSMD8	PSME1	PSME2	SEM1
Crosslinking of collagen fibrils	R-HSA-2243919	BMP1	COL1A1	COL1A2	COL4A1	COL4A2	COL4A3	COL4A4	COL4A5	COL4A6	LOX	LOXL1	LOXL2	LOXL3	LOXL4	PCOLCE	PXDN	TLL1	TLL2
Cyclin A/B1/B2 associated events during G2/M transition	R-HSA-69273	BORA	CCNA1	CCNA2	CCNB1	CCNB2	CCNH	CDC25A	CDC25B	CDC25C	CDK1	CDK2	CDK7	FOXM1	FZR1	HJURP	LCMT1	MIS18BP1	MNAT1	OBI1	PKMYT1	PLK1	PPME1	PPP2CA	PPP2CB	PPP2R1A	PPP2R1B	PPP2R2A	PPP2R3B	SGO1	TICRR	WEE1	XPO1
Cyclin A:Cdk2-associated events at S phase entry	R-HSA-69656	ADRM1	AKT1	AKT2	AKT3	CABLES1	CCNA1	CCNA2	CCND1	CCNE1	CCNE2	CCNH	CDC25A	CDC25B	CDK2	CDK4	CDK7	CDKN1A	CDKN1B	CKS1B	CUL1	E2F1	E2F4	E2F5	FZR1	LIN37	LIN52	LIN54	LIN9	MAX	MNAT1	MYC	PSMA1	PSMA2	PSMA3	PSMA4	PSMA5	PSMA6	PSMA7	PSMB1	PSMB2	PSMB3	PSMB4	PSMB5	PSMB6	PSMB7	PSMC1	PSMC2	PSMC3	PSMC4	PSMC5	PSMC6	PSMD1	PSMD11	PSMD12	PSMD13	PSMD14	PSMD2	PSMD3	PSMD6	PSMD7	PSMD8	PTK6	RB1	RBBP4	RBL2	RPS27A	SEM1	SKP1	SKP2	TFDP1	TFDP2	UBA52	UBB	UBC	WEE1
Cyclin D associated events in G1	R-HSA-69231	ABL1	CCND1	CCND2	CCND3	CCNE1	CCNE2	CCNH	CDK2	CDK4	CDK6	CDK7	CDKN1A	CDKN1B	CDKN1C	CDKN2A	CDKN2B	CDKN2C	CDKN2D	CKS1B	CUL1	E2F1	E2F2	E2F3	E2F4	E2F5	JAK2	LYN	MNAT1	PPP2CA	PPP2CB	PPP2R1A	PPP2R1B	PPP2R2A	PPP2R3B	PTK6	RB1	RBL1	RBL2	RPS27A	SKP1	SKP2	SRC	TFDP1	TFDP2	UBA52	UBB	UBC
Cyclin E associated events during G1/S transition	R-HSA-69202	ADRM1	AKT1	AKT2	AKT3	CABLES1	CCNA1	CCNA2	CCND1	CCNE1	CCNE2	CCNH	CDC25A	CDK2	CDK4	CDK7	CDKN1A	CDKN1B	CKS1B	CUL1	E2F1	E2F4	E2F5	LIN37	LIN52	LIN54	LIN9	MAX	MNAT1	MYC	PSMA1	PSMA2	PSMA3	PSMA4	PSMA5	PSMA6	PSMA7	PSMB1	PSMB2	PSMB3	PSMB4	PSMB5	PSMB6	PSMB7	PSMC1	PSMC2	PSMC3	PSMC4	PSMC5	PSMC6	PSMD1	PSMD11	PSMD12	PSMD13	PSMD14	PSMD2	PSMD3	PSMD6	PSMD7	PSMD8	PTK6	RB1	RBBP4	RBL2	RPS27A	SEM1	SKP1	SKP2	TFDP1	TFDP2	UBA52	UBB	UBC	WEE1
Cysteine formation from homocysteine	R-HSA-1614603	CBS	CTH
Cytochrome P450 - arranged by substrate type	R-HSA-211897	AHR	AHRR	ARNT	ARNT2	CYP11A1	CYP11B1	CYP11B2	CYP19A1	CYP1A1	CYP1A2	CYP1B1	CYP21A2	CYP24A1	CYP26A1	CYP26B1	CYP26C1	CYP27A1	CYP27B1	CYP2A13	CYP2A6	CYP2A7	CYP2B6	CYP2C18	CYP2C19	CYP2C8	CYP2C9	CYP2D6	CYP2E1	CYP2F1	CYP2J2	CYP2R1	CYP2S1	CYP2U1	CYP2W1	CYP39A1	CYP3A4	CYP3A43	CYP3A5	CYP3A7	CYP46A1	CYP4A11	CYP4A22	CYP4B1	CYP4F11	CYP4F12	CYP4F2	CYP4F22	CYP4F3	CYP4F8	CYP4V2	CYP51A1	CYP7A1	CYP7B1	CYP8B1	FDX1	FDX2	FDXR	NCOA1	NCOA2	NR1H4	POMC	POR	PTGIS	RXRA	TBXAS1
Cytochrome c-mediated apoptotic response	R-HSA-111461	APAF1	APIP	AVEN	CARD8	CASP3	CASP7	CASP9	CYCS	DIABLO	MAPK1	MAPK3	UACA	XIAP
Cytokine Signaling in Immune system	R-HSA-1280215	8	AAAS	ABCE1	ABL2	ADAM17	ADAR	ADRM1	AGER	AIP	AKT1	AKT2	AKT3	ALOX15	ALOX5	ALPK1	ANXA1	ANXA2	APITD1	APP	ARF1	ARIH1	ATF1	ATF2	ATF6	B2M	BATF	BCL2	BCL2L1	BCL2L11	BCL6	BECN1	BIRC2	BIRC3	BIRC5	BLNK	BOLA2	BRWD1	BST2	BTRC	CA1	CAMK2A	CAMK2B	CAMK2D	CAMK2G	CANX	CAPZA1	CASP1	CASP3	CASP8	CBL	CCL11	CCL19	CCL2	CCL20	CCL22	CCL3	CCL3L1	CCL4	CCL5	CCND1	CCR1	CCR2	CCR5	CD27	CD36	CD4	CD40	CD40LG	CD44	CD70	CD80	CD86	CDC42	CDK1	CDKN1A	CDKN1B	CEBPD	CFL1	CHUK	CIITA	CISH	CLCF1	CNN2	CNTF	CNTFR	COL1A2	CREB1	CRK	CRKL	CRLF1	CRLF2	CSF1	CSF1R	CSF2 gene	CSF2RA	CSF2RB	CSF3	CSF3R	CSH1	CSK	CTF1	CTSG	CUL1	CUL5	CXCL1	CXCL10	CXCL2	CXCL8	DHX9	DNAJC3	DUS2	DUSP3	DUSP4	DUSP6	DUSP7	EBI3	EDA	EDA2R	EDAR	EDARADD	EGR1	EIF2AK2	EIF2AK3	EIF2S1	EIF2S2	EIF2S3	EIF4A1	EIF4A2	EIF4A3	EIF4E	EIF4E2	EIF4E3	EIF4G1	EIF4G2	EIF4G3	ELK1	ELOB	ELOC	F13A1	FAAP100	FAAP20	FAAP24	FANCA	FANCB	FANCC	FANCE	FANCF	FANCG	FANCL	FANCM	FASLG	FBXW11	FCER2	FCGR1A	FCGR1B	FCGR1BP	FGF2	FKBP5	FLNA	FLNB	FLT3	FLT3LG	FN1	FOS	FOXO1	FOXO3	FPR1	FSCN1	FYN	GAB2	GAB3	GATA3	GBP1	GBP2	GBP3	GBP4	GBP5	GBP6	GBP7	GH1	GH2	GHR	GRAP2	GRB10	GRB2	GSDMD	GSTA2	GSTO1	H3C15	HAVCR2	HCK	HERC5	HGF	HIF1A	HIST1H3G	HLA-A	HLA-B	HLA-C	HLA-DPA1	HLA-DPB1	HLA-DQA1	HLA-DQA2	HLA-DQB1	HLA-DQB2	HLA-DRA	HLA-DRB1	HLA-DRB3	HLA-DRB4	HLA-DRB5	HLA-E	HLA-F	HLA-G	HLA-H	HMGB1	HMOX1	HNRNPA2B1	HNRNPDL	HNRNPF	HRAS	HSP90AA1	HSP90B1	HSPA1A	HSPA1B	HSPA1L	HSPA2	HSPA5	HSPA8	HSPA9	Human respiratory syncytial virus A2, complete genome	ICAM1	IFI27	IFI30	IFI35	IFI44	IFI44L	IFI6	IFIH1	IFIT1	IFIT2	IFIT3	IFIT5	IFITM1	IFITM2	IFITM3	IFNA1	IFNA10	IFNA14	IFNA16	IFNA17	IFNA2	IFNA21	IFNA4	IFNA5	IFNA6	IFNA7	IFNA8	IFNAR1	IFNAR2	IFNB1	IFNG	IFNGR1	IFNGR2	IFNL1	IFNL2	IFNL3	IFNLR1	IGHE	IGHG1	IGHG4	IKBIP	IKBKB	IKBKG	IL10	IL10RA	IL10RB	IL11	IL11RA	IL12A	IL12B	IL12RB1	IL12RB2	IL13	IL13RA1	IL13RA2	IL15	IL15RA	IL16	IL17A	IL17C	IL17F	IL17RA	IL17RB	IL17RC	IL17RE	IL18	IL18BP	IL18R1	IL18RAP	IL19	IL1A	IL1B	IL1F10	IL1R1	IL1R2	IL1RAP	IL1RAPL1	IL1RL1	IL1RL2	IL1RN	IL2	IL20	IL20RA	IL20RB	IL21	IL21R	IL22	IL22RA1	IL22RA2	IL23A	IL23R	IL24	IL25	IL26	IL27	IL27RA	IL2RA	IL2RB	IL2RG	IL3	IL31	IL31RA	IL32	IL33	IL34	IL36A	IL36B	IL36G	IL36RN	IL37	IL3RA	IL4	IL4R	IL5	IL5RA	IL6	IL6R	IL6ST	IL7	IL7R	IL8	IL9	IL9R	ILF2	ILF3	INPP5D	INPPL1	IP6K2	IRAK1	IRAK2	IRAK3	IRAK4	IRF1	IRF2	IRF3	IRF4	IRF5	IRF6	IRF7	IRF8	IRF9	IRS1	IRS2	ISG15	ISG20	ITGAM	ITGAX	ITGB1	ITGB2	JAK1	JAK2	JAK3	JUN	JUNB	KPNA1	KPNA2	KPNA3	KPNA4	KPNA5	KPNA7	KPNB1	KRAS	LAMA5	LBP	LCK	LCN2	LCP1	LGALS9	LIF	LIFR	LMNB1	LRRC14	LTA	LTB	LTBR	LYN	MAOA	MAP2K1	MAP2K3	MAP2K4	MAP2K6	MAP2K7	MAP3K14	MAP3K3	MAP3K7	MAP3K8	MAPK1	MAPK10	MAPK11	MAPK14	MAPK3	MAPK7	MAPK8	MAPK9	MAPKAPK2	MAPKAPK3	MAPT	MAVS	MCL1	MEF2A	MEF2C	MID1	MIF	MMP1	MMP2	MMP3	MMP9	MSN	MT2A	MTAP	MUC1	MX1	MX2	MYC	MYD88	N	N4BP1	NANOG	NCAM1	NCK1	NDC1	NDN	NEDD4	NFKB1	NFKB2	NFKBIA	NFKBIB	NKIRAS1	NKIRAS2	NLRC5	NLRX1	NOD1	NOD2	NOS2	NPM1	NRAS	NS	NUP107	NUP133	NUP153	NUP155	NUP160	NUP188	NUP205	NUP210	NUP214	NUP35	NUP37	NUP42	NUP43	NUP50	NUP54	NUP58	NUP62	NUP85	NUP88	NUP93	NUP98	OAS1	OAS2	OAS3	OASL	OPRD1	OPRM1	OSM	OSMR	P4HB	PAK2	PDCD4	PDE12	PELI1	PELI2	PELI3	PIAS1	PIK3CA	PIK3CB	PIK3CD	PIK3R1	PIK3R2	PIK3R3	PIM1	PIN1	PITPNA	PLCG1	PLCG2	PML	POM121	POM121C	POMC	POU2F1	PPIA	PPM1B	PPP2CA	PPP2CB	PPP2R1A	PPP2R1B	PPP2R5A	PPP2R5D	PRKACA	PRKCD	PRKRA	PRL	PRLR	PRTN3	PSMA1	PSMA2	PSMA3	PSMA4	PSMA5	PSMA6	PSMA7	PSMB1	PSMB2	PSMB3	PSMB4	PSMB5	PSMB6	PSMB7	PSMB8	PSMC1	PSMC2	PSMC3	PSMC4	PSMC5	PSMC6	PSMD1	PSMD11	PSMD12	PSMD13	PSMD14	PSMD2	PSMD3	PSMD6	PSMD7	PSMD8	PSME2	PTAFR	PTGS2	PTK2B	PTPN1	PTPN11	PTPN12	PTPN13	PTPN14	PTPN18	PTPN2	PTPN20	PTPN23	PTPN4	PTPN5	PTPN6	PTPN7	PTPN9	PTPRJ	PTPRZ1	RAE1	RAF1	RAG1	RAG2	RALA	RANBP2	RAP1B	RAPGEF1	RBX1	RELA	RELB	RHOU	RIGI	RIPK2	RNASEL	RNF7	RORA	RORC	RPLP0	RPS27A	RPS6KA1	RPS6KA2	RPS6KA3	RPS6KA5	RSAD2	S100A12	S100B	S1PR1	SAA1	SAMHD1	SDC1	SEC13	SEH1L	SEM1	SERPINB2	SH2B1	SH2B3	SHC1	SIGIRR	SKP1	SLA	SLA2	SMAD3	SMAD7	SMARCA4	SNAP25	SNCA	SNRPA1	SOCS1	SOCS2	SOCS3	SOCS5	SOCS6	SOD1	SOD2	SOS1	SOS2	SOX2	SP100	SPHK1	SQSTM1	SRC	STAT1	STAT2	STAT3	STAT4	STAT5A	STAT5B	STAT6	STRA13	STX1A	STX3	STX4	STXBP2	SUMO1	SYK	TAB1	TAB2	TAB3	TALDO1	TARBP2	TBK1	TCP1	TEC	TGFB1	THOC5	TIFA	TIMP1	TNF	TNFRSF11A	TNFRSF11B	TNFRSF12A	TNFRSF13B	TNFRSF13C	TNFRSF14	TNFRSF17	TNFRSF18	TNFRSF1A	TNFRSF1B	TNFRSF25	TNFRSF4	TNFRSF6B	TNFRSF8	TNFRSF9	TNFSF11	TNFSF12	TNFSF13	TNFSF13B	TNFSF14	TNFSF15	TNFSF18	TNFSF4	TNFSF6	TNFSF8	TNFSF9	TNIP2	TOLLIP	TP53	TPR	TRAF2	TRAF3	TRAF6	TRIM10	TRIM14	TRIM17	TRIM2	TRIM21	TRIM22	TRIM25	TRIM26	TRIM29	TRIM3	TRIM31	TRIM34	TRIM35	TRIM38	TRIM45	TRIM46	TRIM48	TRIM5	TRIM6	TRIM62	TRIM68	TRIM8	TRS1	TSLP	TUBA1A	TUBA1B	TUBA1C	TUBA3C	TUBA3E	TUBA4A	TUBA4B	TUBA8	TUBAL3	TUBB1	TUBB2A	TUBB2B	TUBB3	TUBB4A	TUBB4B	TUBB6	TUBB8	TUBB8B	TWIST1	TXLNA	TYK2	UBA3	UBA52	UBA7	UBB	UBC	UBE2D1	UBE2D2	UBE2D3	UBE2E1	UBE2I	UBE2L6	UBE2M	UBE2N	UBE2V1	USP14	USP18	VAMP2	VAMP7	VAV1	VCAM1	VEGFA	VIM	VP3	VRK3	VTRNA2-1	XAF1	YBX1	YES1	YWHAZ	ZEB1	gag	tat
Cytoprotection by HMOX1	R-HSA-9707564	ABCC1	ALB	BACH1	BLVRA	BLVRB	CARM1	CHD9	COX4I1	COX4I2	COX5A	COX5B	COX6A1	COX6A2	COX6B1	COX6B2	COX6C	COX7A1	COX7A2	COX7A2L	COX7B	COX7C	COX8A	COX8C	CREBBP	CYCS	FABP1	HBA1	HBB	HDAC3	HELZ2	HIGD1C	HM13	HMOX1	HMOX2	MAFK	MED1	MT-CO1	MT-CO2	MT-CO3	NCOA1	NCOA2	NCOA6	NCOR1	NCOR2	NDUFA4	NFE2L2	NLRP3	PPARA	PTK6	RXRA	SIN3A	SIN3B	SMARCD3	STAP2	STAT3	TBL1X	TBL1XR1	TGS1	TXNIP
Cytosolic iron-sulfur cluster assembly	R-HSA-2564830	ABCB7	BRIP1	CIAO1	CIAO2B	CIAO3	CIAPIN1	ERCC2	MMS19	NDOR1	NUBP1	NUBP2	POLD1	RTEL1
Cytosolic sensors of pathogen-associated DNA	R-HSA-1834949	AIM2	CGAS	CHUK	CRCP	CREBBP	CTNNB1	DDX41	DHX36	DHX9	DTX4	EP300	IFI16	IKBKB	IKBKG	IRF3	IRF7	LRRFIP1	MRE11	MYD88	NFKB1	NFKB2	NFKBIA	NFKBIB	NKIRAS1	NKIRAS2	NLRC3	NLRP4	POLR1C	POLR1D	POLR2E	POLR2F	POLR2H	POLR2K	POLR2L	POLR3A	POLR3B	POLR3C	POLR3D	POLR3E	POLR3F	POLR3G	POLR3GL	POLR3H	POLR3K	PRKDC	RELA	RIPK1	RIPK3	RPS27A	STAT6	STING1	TBK1	TICAM1	TLR3	TREX1	TRIM21	TRIM32	TRIM56	UBA52	UBB	UBC	XRCC5	XRCC6	ZBP1
Cytosolic sulfonation of small molecules	R-HSA-156584	ABHD14B	BPNT1	BPNT2	PAPSS1	PAPSS2	PODXL2	SLC26A1	SLC26A2	SLC35B2	SLC35B3	SULT1A1	SULT1A2	SULT1A3	SULT1A4	SULT1B1	SULT1C2	SULT1C4	SULT1E1	SULT2A1	SULT2B1	SULT4A1	SULT6B1	TPST1	TPST2
Cytosolic tRNA aminoacylation	R-HSA-379716	AARS1	AIMP1	AIMP2	CARS1	DARS1	EEF1E1	EPRS1	FARSA	FARSB	GARS1	HARS1	IARS1	KARS1	LARS1	MARS1	NARS1	PPA1	QARS1	RARS1	SARS1	TARS1	VARS1	WARS1	YARS1
DAG and IP3 signaling	R-HSA-1489509	ADCY1	ADCY2	ADCY3	ADCY4	ADCY5	ADCY6	ADCY7	ADCY8	ADCY9	AHCYL1	CALM1	CAMK2A	CAMK2B	CAMK2D	CAMK2G	CAMK4	CAMKK1	CAMKK2	CREB1	GRK2	ITPR1	ITPR2	ITPR3	KPNA2	NBEA	PDE1A	PDE1B	PDE1C	PLCG1	PRKACA	PRKACB	PRKACG	PRKAR1A	PRKAR1B	PRKAR2A	PRKAR2B	PRKCA	PRKCD	PRKCE	PRKCG	PRKX
DAP12 interactions	R-HSA-2172127	B2M	BTK	CD300E	CD300LB	CLEC5A	FYN	GRAP2	GRB2	HLA-B	HLA-C	HLA-E	HRAS	KIR2DS1	KIR2DS2	KIR2DS4	KIR2DS5	KIR3DS1	KLRC2	KLRD1	KLRK1	KRAS	LAT	LCK	LCP2	NCR2	NRAS	PIK3CA	PIK3CB	PIK3R1	PIK3R2	PLCG1	PLCG2	RAC1	SHC1	SIGLEC14	SIGLEC15	SIGLEC16	SIRPB1	SOS1	SYK	TREM1	TREM2	TYROBP	VAV2	VAV3
DAP12 signaling	R-HSA-2424491	B2M	BTK	FYN	GRAP2	GRB2	HLA-E	HRAS	KLRC2	KLRD1	KLRK1	KRAS	LAT	LCK	LCP2	NRAS	PIK3CA	PIK3CB	PIK3R1	PIK3R2	PLCG1	PLCG2	RAC1	SHC1	SOS1	SYK	TREM2	TYROBP	VAV2	VAV3
DARPP-32 events	R-HSA-180024	CALM1	CDK5	PDE4A	PDE4B	PDE4C	PDE4D	PPP1CA	PPP1R1B	PPP2CA	PPP2CB	PPP2R1A	PPP2R1B	PPP2R5D	PPP3CA	PPP3CB	PPP3CC	PPP3R1	PRKACA	PRKACB	PRKACG	PRKAR1A	PRKAR1B	PRKAR2A	PRKAR2B
DCC mediated attractive signaling	R-HSA-418885	ABLIM1	ABLIM2	ABLIM3	CDC42	DCC	DOCK1	FYN	NCK1	NTN1	PTK2	RAC1	SRC	TRIO	WASL
DDX58/IFIH1-mediated induction of interferon-alpha/beta	R-HSA-168928	1C	9b	AGER	APP	ATG12	ATG5	CASP10	CASP8	CHUK	CREBBP	CYLD	DHX58	EP300	FADD	HERC5	HMGB1	HSP90AA1	HSP90AB1	IFIH1	IFNA1	IFNA10	IFNA14	IFNA16	IFNA17	IFNA2	IFNA21	IFNA4	IFNA5	IFNA6	IFNA7	IFNA8	IFNB1	IKBKB	IKBKE	IKBKG	IRF3	IRF7	ISG15	ITCH	M	MAP3K1	MAVS	N	NFKB1	NFKB2	NFKBIA	NFKBIB	NKIRAS1	NKIRAS2	NLRC5	NLRX1	OTUD5	PCBP2	PIN1	RELA	RIGI	RIPK1	RNF125	RNF135	RNF216	RPS27A	S100A12	S100B	SAA1	SIKE1	TANK	TAX1BP1	TBK1	TKFC	TNFAIP3	TOMM70	TRAF2	TRAF3	TRAF6	TRIM25	TRIM4	UBA52	UBA7	UBB	UBC	UBE2D1	UBE2D2	UBE2D3	UBE2K	UBE2L6	rep
DEx/H-box helicases activate type I IFN and inflammatory cytokines production	R-HSA-3134963	DHX36	DHX9	IRF7	MYD88	NFKB1	NFKB2	RELA
DNA Damage Bypass	R-HSA-73893	CUL4A	CUL4B	DDB1	DTL	ISG15	MAD2L2	NPLOC4	PCLAF	PCNA	POLD1	POLD2	POLD3	POLD4	POLE	POLE2	POLE3	POLE4	POLH	POLI	POLK	RAD18	RBX1	RCHY1	REV1	REV3L	RFC1	RFC2	RFC3	RFC4	RFC5	RPA1	RPA2	RPA3	RPS27A	SPRTN	TRIM25	UBA52	UBA7	UBB	UBC	UBE2B	UBE2L6	UFD1L	USP1	USP10	USP43	VCP	WDR48
DNA Damage Recognition in GG-NER	R-HSA-5696394	ACTB	ACTL6A	ACTR5	ACTR8	CETN2	COPS2	COPS3	COPS4	COPS5	COPS6	COPS7A	COPS7B	COPS8	CUL4A	CUL4B	DDB1	DDB2	GPS1	INO80	INO80B	INO80C	INO80D	INO80E	MCRS1	NFRKB	PARP1	PARP2	RAD23A	RAD23B	RBX1	RPS27A	RUVBL1	TFPT	UBA52	UBB	UBC	XPC	YY1
DNA Damage Reversal	R-HSA-73942	ALKBH2	ALKBH3	ALKBH5	ASCC1	ASCC2	ASCC3	FTO	MGMT
DNA Damage/Telomere Stress Induced Senescence	R-HSA-2559586	ACD	ASF1A	ATM	CABIN1	CCNA1	CCNA2	CCNE1	CCNE2	CDK2	CDKN1A	CDKN1B	EP400	H1-0	H1-1	H1-2	H1-3	H1-4	H1-5	H2AB1	H2AC14	H2AC18	H2AC20	H2AC4	H2AC6	H2AC7	H2AFX	H2AJ	H2AZ2	H2BC1	H2BC11	H2BC12	H2BC12L	H2BC13	H2BC14	H2BC15	H2BC17	H2BC21	H2BC26	H2BC3	H2BC4	H2BC5	H2BC9	H3-4	H4C1	HIRA	HMGA1	HMGA2	KAT5	LMNB1	MRE11	NBN	POT1	RAD50	RB1	TERF1	TERF2	TERF2IP	TINF2	TP53	UBN1
DNA Double Strand Break Response	R-HSA-5693606	ABL1	APBB1	ATM	BABAM1	BAP1	BARD1	BAZ1B	BRCA1	BRCC3	BRE	CHEK2	EYA1	EYA2	EYA3	EYA4	FAM175A	H2AFX	H2BC1	H2BC11	H2BC12	H2BC12L	H2BC13	H2BC14	H2BC15	H2BC17	H2BC21	H2BC26	H2BC3	H2BC4	H2BC5	H2BC9	H3-4	H4C1	HERC2	KAT5	KDM4A	KDM4B	KPNA2	MAPK8	MDC1	MRE11	NBN	NSD2	PIAS4	PPP5C	RAD50	RNF168	RNF8	RPS27A	SMARCA5	SUMO1	TP53	TP53BP1	UBA52	UBB	UBC	UBE2I	UBE2N	UBE2V2	UBXN1	UIMC1
DNA Double-Strand Break Repair	R-HSA-5693532	ABL1	APBB1	ATM	ATR	ATRIP	BABAM1	BAP1	BARD1	BAZ1B	BLM	BRCA1	BRCA2	BRCC3	BRE	BRIP1	CCNA1	CCNA2	CDK2	CHEK1	CHEK2	CLSPN	DCLRE1C	DNA2	EME1	EME2	ERCC1	ERCC4	EXO1	EYA1	EYA2	EYA3	EYA4	FAM175A	FEN1	FIGNL1	FIRRM	GEN1	H2AFX	H2BC1	H2BC11	H2BC12	H2BC12L	H2BC13	H2BC14	H2BC15	H2BC17	H2BC21	H2BC26	H2BC3	H2BC4	H2BC5	H2BC9	H3-4	H4C1	HERC2	HUS1	KAT5	KDM4A	KDM4B	KPNA2	LIG3	LIG4	MAPK8	MDC1	MRE11	MUS81	NBN	NHEJ1	NSD2	PALB2	PARP1	PARP2	PAXIP1	PCNA	PIAS4	POLD1	POLD2	POLD3	POLD4	POLE	POLE2	POLE3	POLE4	POLH	POLK	POLL	POLM	POLQ	PPP4C	PPP4R2	PPP5C	PRKDC	RAD1	RAD17	RAD50	RAD51	RAD51AP1	RAD51B	RAD51C	RAD51D	RAD52	RAD9A	RAD9B	RBBP8	RFC1	RFC2	RFC3	RFC4	RFC5	RHNO1	RIF1	RMI1	RMI2	RNF168	RNF4	RNF8	RPA1	RPA2	RPA3	RPS27A	RTEL1	SEM1	SIRT6	SLX1A	SLX4	SMARCA5	SPIDR	SUMO1	SUMO2	TDP1	TDP2	TIMELESS	TIPIN	TOP3A	TOPBP1	TP53	TP53BP1	UBA52	UBB	UBC	UBE2I	UBE2N	UBE2V2	UBXN1	UIMC1	WRN	XRCC1	XRCC2	XRCC3	XRCC4	XRCC5	XRCC6
DNA Repair	R-HSA-73894	ABL1	ACD	ACTB	ACTL6A	ACTR5	ACTR8	ADPRS	ALKBH2	ALKBH3	ALKBH5	APBB1	APEX1	APITD1	AQR	ASCC1	ASCC2	ASCC3	ATM	ATR	ATRIP	BABAM1	BAP1	BARD1	BAZ1B	BLM	BRCA1	BRCA2	BRCC3	BRE	BRIP1	CCNA1	CCNA2	CCNH	CDK2	CDK7	CETN2	CHD1L	CHEK1	CHEK2	CLSPN	COPS2	COPS3	COPS4	COPS5	COPS6	COPS7A	COPS7B	COPS8	CUL4A	CUL4B	DCLRE1A	DCLRE1B	DCLRE1C	DDB1	DDB2	DNA2	DTL	ELL	EME1	EME2	ERCC1	ERCC2	ERCC3	ERCC4	ERCC5	ERCC6	ERCC8	EXO1	EYA1	EYA2	EYA3	EYA4	FAAP100	FAAP20	FAAP24	FAM175A	FAN1	FANCA	FANCB	FANCC	FANCD2	FANCE	FANCF	FANCG	FANCI	FANCL	FANCM	FEN1	FIGNL1	FIRRM	FTO	GEN1	GPS1	GTF2H1	GTF2H2	GTF2H3	GTF2H4	GTF2H5	H2AB1	H2AC14	H2AC18	H2AC20	H2AC4	H2AC6	H2AC7	H2AFX	H2AJ	H2AZ2	H2BC1	H2BC11	H2BC12	H2BC12L	H2BC13	H2BC14	H2BC15	H2BC17	H2BC21	H2BC26	H2BC3	H2BC4	H2BC5	H2BC9	H3-4	H4C1	HERC2	HUS1	INO80	INO80B	INO80C	INO80D	INO80E	ISG15	ISY1	KAT5	KDM4A	KDM4B	KPNA2	LIG1	LIG3	LIG4	MAD2L2	MAPK8	MBD4	MCRS1	MDC1	MGMT	MLH1	MNAT1	MPG	MRE11	MSH2	MSH3	MSH6	MUS81	MUTYH	NBN	NEIL1	NEIL2	NEIL3	NFRKB	NHEJ1	NPLOC4	NSD2	NTHL1	OGG1	PALB2	PARG	PARP1	PARP2	PAXIP1	PCLAF	PCNA	PIAS1	PIAS3	PIAS4	PMS2	PNKP	POLB	POLD1	POLD2	POLD3	POLD4	POLE	POLE2	POLE3	POLE4	POLH	POLI	POLK	POLL	POLM	POLN	POLQ	POLR2A	POLR2B	POLR2C	POLR2D	POLR2E	POLR2F	POLR2G	POLR2H	POLR2I	POLR2J	POLR2K	POLR2L	POT1	PPIE	PPP4C	PPP4R2	PPP5C	PRKDC	PRPF19	RAD1	RAD17	RAD18	RAD23A	RAD23B	RAD50	RAD51	RAD51AP1	RAD51B	RAD51C	RAD51D	RAD52	RAD9A	RAD9B	RBBP8	RBX1	RCHY1	REV1	REV3L	RFC1	RFC2	RFC3	RFC4	RFC5	RHNO1	RIF1	RMI1	RMI2	RNF111	RNF168	RNF4	RNF8	RPA1	RPA2	RPA3	RPS27A	RTEL1	RUVBL1	SEM1	SIRT6	SLX1A	SLX4	SMARCA5	SMUG1	SPIDR	SPRTN	STRA13	SUMO1	SUMO2	SUMO3	TCEA1	TDG	TDP1	TDP2	TERF1	TERF2	TERF2IP	TFPT	TIMELESS	TINF2	TIPIN	TOP3A	TOPBP1	TP53	TP53BP1	TRIM25	UBA52	UBA7	UBB	UBC	UBE2B	UBE2I	UBE2L6	UBE2N	UBE2T	UBE2V2	UBXN1	UFD1L	UIMC1	UNG	USP1	USP10	USP43	USP45	USP7	UVSSA	VCP	WDR48	WRN	XAB2	XPA	XPC	XRCC1	XRCC2	XRCC3	XRCC4	XRCC5	XRCC6	YY1	ZNF830
DNA Replication	R-HSA-69306	ADRM1	ANAPC1	ANAPC10	ANAPC11	ANAPC15	ANAPC16	ANAPC2	ANAPC4	ANAPC5	ANAPC7	CCNA1	CCNA2	CCNE1	CCNE2	CDC16	CDC23	CDC26	CDC27	CDC45	CDC6	CDC7	CDK2	CDT1	CUL1	DBF4	DNA2	EXOG	FEN1	FZR1	GINS1	GINS2	GINS3	GINS4	GMNN	H2AB1	H2AC14	H2AC18	H2AC20	H2AC4	H2AC6	H2AC7	H2AFX	H2AJ	H2AZ2	H2BC1	H2BC11	H2BC12	H2BC12L	H2BC13	H2BC14	H2BC15	H2BC17	H2BC21	H2BC26	H2BC3	H2BC4	H2BC5	H2BC9	H3-3A	H3C15	H4C1	HIST1H3G	KPNA1	KPNA6	KPNB1	LIG1	LIG3	MCM10	MCM2	MCM3	MCM4	MCM5	MCM6	MCM7	MCM8	MGME1	ORC1	ORC2	ORC3	ORC4	ORC5	ORC6	PCNA	POLA1	POLA2	POLD1	POLD2	POLD3	POLD4	POLE	POLE2	POLE3	POLE4	POLG	POLG2	POLRMT	PRIM1	PRIM2	PSMA1	PSMA2	PSMA3	PSMA4	PSMA5	PSMA6	PSMA7	PSMB1	PSMB2	PSMB3	PSMB4	PSMB5	PSMB6	PSMB7	PSMC1	PSMC2	PSMC3	PSMC4	PSMC5	PSMC6	PSMD1	PSMD11	PSMD12	PSMD13	PSMD14	PSMD2	PSMD3	PSMD6	PSMD7	PSMD8	RBX1	RFC1	RFC2	RFC3	RFC4	RFC5	RNASEH1	RPA1	RPA2	RPA3	RPA4	RPS27A	SEM1	SKP1	SKP2	SSBP1	TOP3A	TWNK	UBA52	UBB	UBC	UBE2C	UBE2D1	UBE2E1	UBE2S
DNA Replication Pre-Initiation	R-HSA-69002	ADRM1	ANAPC1	ANAPC10	ANAPC11	ANAPC15	ANAPC16	ANAPC2	ANAPC4	ANAPC5	ANAPC7	CDC16	CDC23	CDC26	CDC27	CDC45	CDC6	CDC7	CDK2	CDT1	DBF4	FZR1	GMNN	H2AB1	H2AC14	H2AC18	H2AC20	H2AC4	H2AC6	H2AC7	H2AFX	H2AJ	H2AZ2	H2BC1	H2BC11	H2BC12	H2BC12L	H2BC13	H2BC14	H2BC15	H2BC17	H2BC21	H2BC26	H2BC3	H2BC4	H2BC5	H2BC9	H3-3A	H3C15	H4C1	HIST1H3G	KPNA1	KPNA6	KPNB1	MCM10	MCM2	MCM3	MCM4	MCM5	MCM6	MCM7	MCM8	ORC1	ORC2	ORC3	ORC4	ORC5	ORC6	POLA1	POLA2	POLE	POLE2	POLE3	POLE4	PRIM1	PRIM2	PSMA1	PSMA2	PSMA3	PSMA4	PSMA5	PSMA6	PSMA7	PSMB1	PSMB2	PSMB3	PSMB4	PSMB5	PSMB6	PSMB7	PSMC1	PSMC2	PSMC3	PSMC4	PSMC5	PSMC6	PSMD1	PSMD11	PSMD12	PSMD13	PSMD14	PSMD2	PSMD3	PSMD6	PSMD7	PSMD8	RPA1	RPA2	RPA3	RPA4	RPS27A	SEM1	UBA52	UBB	UBC	UBE2C	UBE2D1	UBE2E1	UBE2S
DNA methylation	R-HSA-5334118	DNMT1	DNMT3A	DNMT3B	DNMT3L	H2AB1	H2AC14	H2AC18	H2AC20	H2AC4	H2AC6	H2AC7	H2AFX	H2AJ	H2AZ2	H2BC1	H2BC11	H2BC12	H2BC12L	H2BC13	H2BC14	H2BC15	H2BC17	H2BC21	H2BC26	H2BC3	H2BC4	H2BC5	H2BC9	H3-3A	H3C15	H4C1	HIST1H3G	UHRF1
DNA replication initiation	R-HSA-68952	POLA1	POLA2	POLE	POLE2	POLE3	POLE4	PRIM1	PRIM2
DNA strand elongation	R-HSA-69190	CDC45	DNA2	FEN1	GINS1	GINS2	GINS3	GINS4	LIG1	MCM2	MCM3	MCM4	MCM5	MCM6	MCM7	MCM8	PCNA	POLA1	POLA2	POLD1	POLD2	POLD3	POLD4	PRIM1	PRIM2	RFC1	RFC2	RFC3	RFC4	RFC5	RPA1	RPA2	RPA3
DSCAM interactions	R-HSA-376172	DCC	DSCAM	DSCAML1	NTN1
Dasatinib-resistant KIT mutants	R-HSA-9669914	KIT
Deactivation of the beta-catenin transactivating complex	R-HSA-3769402	AKT1	AKT2	APC	ASH2L	BCL9	BCL9L	BTRC	CBY1	CHD8	CTBP1	CTNNB1	CTNNBIP1	HDAC1	KMT2D	LEF1	MEN1	PYGO1	PYGO2	RBBP5	RPS27A	SOX13	SOX17	SOX2	SOX3	SOX4	SOX6	SOX7	SOX9	SRY	TCF7	TCF7L1	TCF7L2	TLE1	TLE2	TLE3	TLE4	UBA52	UBB	UBC	XIAP	XPO1	YWHAZ
Deadenylation of mRNA	R-HSA-429947	CNOT1	CNOT10	CNOT11	CNOT2	CNOT3	CNOT4	CNOT6	CNOT6L	CNOT7	CNOT8	EIF4A1	EIF4A2	EIF4A3	EIF4B	EIF4E	EIF4G1	PABPC1	PAIP1	PAN2	PAN3	PARN	RQCD1	TNKS1BP1	ZCCHC11	ZCCHC6
Deadenylation-dependent mRNA decay	R-HSA-429914	CNOT1	CNOT10	CNOT11	CNOT2	CNOT3	CNOT4	CNOT6	CNOT6L	CNOT7	CNOT8	DCP1A	DCP1B	DCP2	DCPS	DDX6	DIS3	EDC3	EDC4	EIF4A1	EIF4A2	EIF4A3	EIF4B	EIF4E	EIF4G1	EXOSC1	EXOSC2	EXOSC3	EXOSC4	EXOSC5	EXOSC6	EXOSC7	EXOSC8	EXOSC9	HBS1L	LSM1	LSM2	LSM3	LSM4	LSM5	LSM6	LSM7	NT5C3B	PABPC1	PAIP1	PAN2	PAN3	PARN	PATL1	RQCD1	SKIC2	SKIC3	SKIC8	TNKS1BP1	XRN1	ZCCHC11	ZCCHC6
Death Receptor Signaling	R-HSA-73887	AATF	ABR	ADAM17	AKAP13	APH1A	APH1B	ARHGDIA	ARHGEF1	ARHGEF10	ARHGEF10L	ARHGEF11	ARHGEF12	ARHGEF15	ARHGEF16	ARHGEF17	ARHGEF18	ARHGEF19	ARHGEF2	ARHGEF26	ARHGEF3	ARHGEF33	ARHGEF35	ARHGEF37	ARHGEF38	ARHGEF39	ARHGEF4	ARHGEF40	ARHGEF5	ARHGEF6	ARHGEF7	ARHGEF9	BAD	BAG4	BCL2L11	BEX3	BIRC2	BIRC3	CASP10	CASP2	CASP3	CASP8	CFLAR	CHUK	CLIP3	CYLD	ECT2	FADD	FAS	FASLG	FGD1	FGD2	FGD3	FGD4	GNA13	HDAC1	HDAC2	HDAC3	IKBKB	IKBKE	IKBKG	IRAK1	ITGB3BP	ITSN1	KALRN	LINGO1	MADD	MAG	MAGED1	MAP3K7	MAPK8	MAPKAPK2	MCF2	MCF2L	MIB2	MYD88	NCSTN	NET1	NFKB1	NFKBIA	NGEF	NGF	NGFR	NSMAF	OBSCN	OMG	OPG199	OPTN	OTUD1	OTUD7B	OTULIN	PLEKHG2	PLEKHG5	PRDM4	PREX1	PRKCI	PSEN1	PSEN2	PSENEN	RAC1	RACK1	RASGRF2	RBCK1	RELA	RHOA	RIPK1	RIPK2	RNF31	RPS27A	RTN4	RTN4R	SHARPIN	SMPD2	SMPD3	SORCS3	SOS1	SOS2	SPATA2	SPPL2A	SPPL2B	SQSTM1	STUB1	TAB1	TAB2	TAB3	TAX1BP1	TBK1	TIAM1	TIAM2	TNF	TNFAIP3	TNFRSF10A	TNFRSF10B	TNFRSF10D	TNFRSF1A	TNFSF10	TRADD	TRAF1	TRAF2	TRAF6	TRIO	UBA52	UBB	UBC	UBE2D1	UBE2D2	UBE2D3	UBE2L3	UL36	ULK1	USP2	USP21	USP4	VAV1	VAV2	VAV3	XIAP	YWHAE
Dectin-1 mediated noncanonical NF-kB signaling	R-HSA-5607761	ADRM1	BTRC	CCL17	CCL22	CHUK	CUL1	FBXW11	MAP3K14	NFKB2	PSMA1	PSMA2	PSMA3	PSMA4	PSMA5	PSMA6	PSMA7	PSMB1	PSMB2	PSMB3	PSMB4	PSMB5	PSMB6	PSMB7	PSMC1	PSMC2	PSMC3	PSMC4	PSMC5	PSMC6	PSMD1	PSMD11	PSMD12	PSMD13	PSMD14	PSMD2	PSMD3	PSMD6	PSMD7	PSMD8	RELA	RELB	RPS27A	SEM1	SKP1	UBA3	UBA52	UBB	UBC	UBE2M
Dectin-2 family	R-HSA-5621480	CLEC10A	CLEC4A	CLEC4C	CLEC4D	CLEC4E	CLEC6A	FCER1G	FYN	LYN	MUC1	MUC12	MUC13	MUC15	MUC16	MUC17	MUC19	MUC2	MUC20	MUC21	MUC3A	MUC3B	MUC4	MUC5AC	MUC5B	MUC6	MUC7	MUCL1	PLCG2	SYK	env
Defective ABCA1 causes TGD	R-HSA-5682113	ABCA1	APOA1
Defective ABCA12 causes ARCI4B	R-HSA-5682294	ABCA12
Defective ABCA3 causes SMDP3_5683678	R-HSA-5683678	ABCA3
Defective ABCA3 causes SMDP3_5688399	R-HSA-5688399	ABCA3
Defective ABCB11 causes PFIC2 and BRIC2	R-HSA-5678520	ABCB11
Defective ABCB4 causes PFIC3, ICP3 and GBD1	R-HSA-5678771	ABCB4
Defective ABCB6 causes MCOPCB7	R-HSA-5683371	ABCB6
Defective ABCC2 causes DJS	R-HSA-5679001	ABCC2
Defective ABCC6 causes PXE	R-HSA-5690338	ABCC6
Defective ABCC8 can cause hypo- and hyper-glycemias	R-HSA-5683177	ABCC8	KCNJ11
Defective ABCC9 causes CMD10, ATFB12 and Cantu syndrome	R-HSA-5678420	ABCC9	KCNJ11
Defective ABCD1 causes ALD	R-HSA-5684045	ABCD1
Defective ABCD4 causes MAHCJ	R-HSA-5683329	ABCD4	LMBRD1
Defective ABCG5 causes sitosterolemia	R-HSA-5679096	ABCG5	ABCG8
Defective ABCG8 causes GBD4 and sitosterolemia	R-HSA-5679090	ABCG5	ABCG8
Defective ACTH causes obesity and POMCD	R-HSA-5579031	MC2R	POMC
Defective ACY1 causes encephalopathy	R-HSA-5579007	ACY1
Defective ADA disrupts (deoxy)adenosine deamination	R-HSA-9734735	ADA
Defective AHCY causes HMAHCHD	R-HSA-5578997	AHCY
Defective ALG1 causes CDG-1k	R-HSA-4549380	ALG1
Defective ALG11 causes CDG-1p	R-HSA-4551295	ALG11
Defective ALG12 causes CDG-1g	R-HSA-4720489	ALG12
Defective ALG14 causes ALG14-CMS	R-HSA-5633231	ALG13	ALG14
Defective ALG2 causes CDG-1i	R-HSA-4549349	ALG2
Defective ALG3 causes CDG-1d	R-HSA-4720475	ALG3
Defective ALG6 causes CDG-1c	R-HSA-4724289	ALG6
Defective ALG8 causes CDG-1h	R-HSA-4724325	ALG8
Defective ALG9 causes CDG-1l	R-HSA-4720454	ALG9
Defective AMN causes MGA1	R-HSA-3359462	AMN	CBLIF	CUBN
Defective APRT disrupts adenine salvage	R-HSA-9734195	APRT
Defective AVP does not bind AVPR1A,B and causes neurohypophyseal diabetes insipidus (NDI)	R-HSA-5619099	AVP	AVPR1A	AVPR1B
Defective AVP does not bind AVPR2 and causes neurohypophyseal diabetes insipidus (NDI)	R-HSA-9036092	AVP	AVPR2
Defective B3GALT6 causes EDSP2 and SEMDJL1	R-HSA-4420332	AGRN	B3GALT6	BCAN	BGN	CSPG4	CSPG5	DCN	GPC1	GPC2	GPC3	GPC4	GPC5	GPC6	HSPG2	NCAN	SDC1	SDC2	SDC3	SDC4	VCAN
Defective B3GALTL causes PpS	R-HSA-5083635	ADAMTS1	ADAMTS10	ADAMTS12	ADAMTS13	ADAMTS14	ADAMTS15	ADAMTS16	ADAMTS17	ADAMTS18	ADAMTS19	ADAMTS2	ADAMTS20	ADAMTS3	ADAMTS4	ADAMTS5	ADAMTS6	ADAMTS7	ADAMTS8	ADAMTS9	ADAMTSL1	ADAMTSL2	ADAMTSL3	ADAMTSL4	ADAMTSL5	B3GLCT	CFP	SBSPON	SEMA5A	SEMA5B	SPON1	SPON2	SSPOP	THBS1	THBS2	THSD1	THSD4	THSD7A	THSD7B
Defective B3GAT3 causes JDSSDHD	R-HSA-3560801	AGRN	B3GAT3	BCAN	BGN	CSPG4	CSPG5	DCN	GPC1	GPC2	GPC3	GPC4	GPC5	GPC6	HSPG2	NCAN	SDC1	SDC2	SDC3	SDC4	VCAN
Defective B4GALT1 causes B4GALT1-CDG (CDG-2d)	R-HSA-3656244	ACAN	B4GALT1	FMOD	KERA	LUM	OGN	OMD	PRELP
Defective B4GALT1 causes CDG-2d	R-HSA-4793953	B4GALT1
Defective B4GALT7 causes EDS, progeroid type	R-HSA-3560783	AGRN	B4GALT7	BCAN	BGN	CSPG4	CSPG5	DCN	GPC1	GPC2	GPC3	GPC4	GPC5	GPC6	HSPG2	NCAN	SDC1	SDC2	SDC3	SDC4	VCAN
Defective BTD causes biotidinase deficiency	R-HSA-3371598	BTD
Defective Base Excision Repair Associated with MUTYH	R-HSA-9605310	MUTYH
Defective Base Excision Repair Associated with NEIL1	R-HSA-9616334	NEIL1
Defective Base Excision Repair Associated with NEIL3	R-HSA-9629232	NEIL3
Defective Base Excision Repair Associated with NTHL1	R-HSA-9616333	NTHL1
Defective Base Excision Repair Associated with OGG1	R-HSA-9656249	OGG1
Defective C1GALT1C1 causes TNPS	R-HSA-5083632	C1GALT1	C1GALT1C1	MUC1	MUC12	MUC13	MUC15	MUC16	MUC17	MUC19	MUC2	MUC20	MUC21	MUC3A	MUC3B	MUC4	MUC5AC	MUC5B	MUC6	MUC7	MUCL1
Defective CBLIF causes IFD	R-HSA-3359457	CBLIF
Defective CD320 causes MMATC	R-HSA-3359485	CD320	TCN2
Defective CFTR causes cystic fibrosis	R-HSA-5678895	ADRM1	CFTR	DERL1	DERL2	DERL3	ERLEC1	ERLIN1	ERLIN2	OS9	PSMA1	PSMA2	PSMA3	PSMA4	PSMA5	PSMA6	PSMA7	PSMB1	PSMB2	PSMB3	PSMB4	PSMB5	PSMB6	PSMB7	PSMC1	PSMC2	PSMC3	PSMC4	PSMC5	PSMC6	PSMD1	PSMD11	PSMD12	PSMD13	PSMD14	PSMD2	PSMD3	PSMD6	PSMD7	PSMD8	RNF185	RNF5	RPS27A	SEL1L	SEM1	UBA52	UBB	UBC	VCP
Defective CHST14 causes EDS, musculocontractural type	R-HSA-3595174	BCAN	BGN	CHST14	CSPG4	CSPG5	DCN	NCAN	VCAN
Defective CHST3 causes SEDCJD	R-HSA-3595172	BCAN	BGN	CHST3	CSPG4	CSPG5	DCN	NCAN	VCAN
Defective CHST6 causes MCDC1	R-HSA-3656225	ACAN	CHST6	FMOD	KERA	LUM	OGN	OMD	PRELP
Defective CHSY1 causes TPBS	R-HSA-3595177	BCAN	BGN	CHSY1	CSPG4	CSPG5	DCN	NCAN	VCAN
Defective CP causes aceruloplasminemia (ACERULOP)	R-HSA-5619060	CP	SLC40A1
Defective CSF2RA causes SMDP4	R-HSA-5688890	CSF2RA	CSF2RB	SFTA3	SFTPA1	SFTPA2	SFTPB	SFTPC	SFTPD
Defective CSF2RB causes SMDP5	R-HSA-5688849	CSF2RA	CSF2RB	SFTA3	SFTPA1	SFTPA2	SFTPB	SFTPC	SFTPD
Defective CUBN causes MGA1	R-HSA-3359463	AMN	CBLIF	CUBN
Defective CYP11A1 causes AICSR	R-HSA-5579026	CYP11A1	FDX1	FDX2	FDXR
Defective CYP11B1 causes AH4	R-HSA-5579017	CYP11B1
Defective CYP11B2 causes CMO-1 deficiency	R-HSA-5579009	CYP11B2
Defective CYP17A1 causes AH5	R-HSA-5579028	CYP17A1
Defective CYP19A1 causes AEXS	R-HSA-5579030	CYP19A1
Defective CYP1B1 causes Glaucoma	R-HSA-5579000	CYP1B1
Defective CYP21A2 causes AH3	R-HSA-5579021	CYP21A2
Defective CYP24A1 causes HCAI	R-HSA-5579010	CYP24A1
Defective CYP26B1 causes RHFCA	R-HSA-5579015	CYP26B1
Defective CYP26C1 causes FFDD4	R-HSA-5579004	CYP26C1
Defective CYP27A1 causes CTX	R-HSA-5578996	CYP27A1
Defective CYP27B1 causes VDDR1A	R-HSA-5579014	CYP27B1
Defective CYP27B1 causes VDDR1B	R-HSA-5579027	CYP2R1
Defective CYP2U1 causes SPG56	R-HSA-5579011	CYP2U1
Defective CYP4F22 causes ARCI5	R-HSA-5579005	CYP4F22
Defective CYP7B1 causes SPG5A and CBAS3	R-HSA-5579013	CYP7B1
Defective DHDDS causes RP59	R-HSA-4755609	DHDDS	NUS1
Defective DNA double strand break response due to BARD1 loss of function	R-HSA-9699150	BARD1	BRCA1
Defective DNA double strand break response due to BRCA1 loss of function	R-HSA-9663199	BARD1	BRCA1
Defective DOLK causes DOLK-CDG	R-HSA-4755583	DOLK
Defective DPAGT1 causes CDG-1j, CMSTA2	R-HSA-4549356	DPAGT1
Defective DPM1 causes DPM1-CDG	R-HSA-4717374	DPM1	DPM2	DPM3
Defective DPM2 causes DPM2-CDG	R-HSA-4719377	DPM1	DPM2	DPM3
Defective DPM3 causes DPM3-CDG	R-HSA-4719360	DPM1	DPM2	DPM3
Defective EXT1 causes exostoses 1, TRPS2 and CHDS	R-HSA-3656253	AGRN	EXT1	EXT2	GPC1	GPC2	GPC3	GPC4	GPC5	GPC6	HSPG2	SDC1	SDC2	SDC3	SDC4
Defective EXT2 causes exostoses 2	R-HSA-3656237	AGRN	EXT1	EXT2	GPC1	GPC2	GPC3	GPC4	GPC5	GPC6	HSPG2	SDC1	SDC2	SDC3	SDC4
Defective F8 accelerates dissociation of the A2 domain	R-HSA-9672387	F8
Defective F8 binding to the cell membrane	R-HSA-9672395	F8
Defective F8 binding to von Willebrand factor	R-HSA-9672393	F8	VWF
Defective F8 cleavage by thrombin	R-HSA-9672391	F2	F8	VWF
Defective F8 secretion	R-HSA-9672397	F8
Defective F8 sulfation at Y1699	R-HSA-9674519	F8	TPST1	TPST2
Defective F9 activation	R-HSA-9673221	F11	F9	GP1BA	GP1BB	GP5	GP9
Defective F9 secretion	R-HSA-9673218	F9
Defective F9 variant does not activate FX	R-HSA-9673202	F10	F8	F9
Defective FMO3 causes TMAU	R-HSA-5579019	FMO3
Defective GALE causes EDG	R-HSA-5609977	GALE
Defective GALK1 causes GALCT2	R-HSA-5609976	GALK1
Defective GALM causes GALAC4	R-HSA-9931929	GALM
Defective GALNT12 causes CRCS1	R-HSA-5083636	GALNT12	MUC1	MUC12	MUC13	MUC15	MUC16	MUC17	MUC19	MUC2	MUC20	MUC21	MUC3A	MUC3B	MUC4	MUC5AC	MUC5B	MUC6	MUC7	MUCL1
Defective GALNT3 causes HFTC	R-HSA-5083625	GALNT3	MUC1	MUC12	MUC13	MUC15	MUC16	MUC17	MUC19	MUC2	MUC20	MUC21	MUC3A	MUC3B	MUC4	MUC5AC	MUC5B	MUC6	MUC7	MUCL1
Defective GALT can cause GALCT	R-HSA-5609978	GALT
Defective GCK causes maturity-onset diabetes of the young 2 (MODY2)	R-HSA-5619073	GCK
Defective GCLC causes HAGGSD	R-HSA-5578999	GCLC	GCLM
Defective GFPT1 causes CMSTA1	R-HSA-4085023	GFPT1
Defective GGT1 causes GLUTH	R-HSA-5579022	GGT1
Defective GGT1 in aflatoxin detoxification causes GLUTH	R-HSA-9035968	GGT1
Defective GNE causes sialuria, NK and IBM2	R-HSA-4085011	GNE
Defective GSS causes GSS deficiency	R-HSA-5579006	GSS
Defective HDR through Homologous Recombination Repair (HRR) due to PALB2 loss of BRCA1 binding function	R-HSA-9704331	ATM	BARD1	BLM	BRCA1	BRCA2	BRIP1	DNA2	EXO1	KAT5	MRE11	NBN	PALB2	RAD50	RAD51	RAD51AP1	RAD51B	RAD51C	RAD51D	RBBP8	RMI1	RMI2	SEM1	TOP3A	WRN	XRCC2
Defective HDR through Homologous Recombination Repair (HRR) due to PALB2 loss of BRCA2/RAD51/RAD51C binding function	R-HSA-9704646	ATM	BARD1	BLM	BRCA1	BRCA2	BRIP1	DNA2	EXO1	KAT5	MRE11	NBN	PALB2	RAD50	RAD51	RAD51AP1	RAD51B	RAD51C	RAD51D	RBBP8	RMI1	RMI2	SEM1	TOP3A	WRN	XRCC2
Defective HEXA causes GM2G1	R-HSA-3656234	HEXA
Defective HEXB causes GM2G2	R-HSA-3656248	HEXB
Defective HK1 causes hexokinase deficiency (HK deficiency)	R-HSA-5619056	HK1
Defective HLCS causes multiple carboxylase deficiency	R-HSA-3371599	ACACA	HLCS	MCCC1	MCCC2	PC	PCCA	PCCB
Defective HPRT1 disrupts guanine and hypoxanthine salvage	R-HSA-9734281	HPRT1
Defective Inhibition of DNA Recombination at Telomere	R-HSA-9670621	ATRX	DAXX
Defective Inhibition of DNA Recombination at Telomere Due to ATRX Mutations	R-HSA-9670615	ATRX	DAXX
Defective Inhibition of DNA Recombination at Telomere Due to DAXX Mutations	R-HSA-9670613	ATRX	DAXX
Defective Intrinsic Pathway for Apoptosis	R-HSA-9734009	APP	BCL2L11	C1QBP	CAPN1	CAPN2	CAPNS1	CAPNS2	CAST	CDC25A	CDC25B	CDC25C	CDK5	CDK5R1	CDKN2A	FASLG	FOXO3	GOLGA2	JUN	LMNA	LMNB1	PRDX1	PRDX2	SOD2	TP53	YWHAE
Defective Intrinsic Pathway for Apoptosis Due to p14ARF Loss of Function	R-HSA-9645722	C1QBP	CDKN2A
Defective LARGE causes MDDGA6 and MDDGB6	R-HSA-5083627	B4GAT1	LARGE1
Defective LFNG causes SCDO3	R-HSA-5083630	LFNG	NOTCH1	NOTCH2	NOTCH3	NOTCH4
Defective MAN1B1 causes MRT15	R-HSA-4793950	MAN1B1
Defective MAOA causes BRUNS	R-HSA-5579012	MAOA
Defective MAT1A causes MATD	R-HSA-5579024	MAT1A
Defective MGAT2 causes CDG-2a	R-HSA-4793952	MGAT2
Defective MMAA causes MMA, cblA type	R-HSA-3359475	MMAA	MMUT
Defective MMAB causes MMA, cblB type	R-HSA-3359471	MMAB
Defective MMACHC causes MAHCC	R-HSA-3359474	MMACHC
Defective MMADHC causes MMAHCD	R-HSA-3359473	MMACHC	MMADHC
Defective MOGS causes CDG-2b	R-HSA-4793954	MOGS
Defective MPDU1 causes CDG-1f	R-HSA-4687000	MPDU1
Defective MPI causes MPI-CDG	R-HSA-4043916	MPI
Defective MTR causes HMAG	R-HSA-3359469	MTR	MTRR
Defective MTRR causes HMAE	R-HSA-3359467	MTR	MTRR
Defective MUT causes MMAM	R-HSA-3359478	MMAA	MMUT
Defective MUTYH substrate binding	R-HSA-9608287	MUTYH
Defective MUTYH substrate processing	R-HSA-9608290	MUTYH
Defective Mismatch Repair Associated With MLH1	R-HSA-5545483	MLH1	PMS2
Defective Mismatch Repair Associated With MSH2	R-HSA-5632928	MSH2	MSH3	MSH6
Defective Mismatch Repair Associated With MSH3	R-HSA-5632927	MSH2	MSH3
Defective Mismatch Repair Associated With MSH6	R-HSA-5632968	MSH2	MSH6
Defective Mismatch Repair Associated With PMS2	R-HSA-5632987	MLH1	PMS2
Defective NEU1 causes sialidosis	R-HSA-4341670	CTSA	GLB1	NEU1
Defective NTHL1 substrate binding	R-HSA-9630222	NTHL1
Defective NTHL1 substrate processing	R-HSA-9630221	NTHL1
Defective OGG1 Localization	R-HSA-9657050	OGG1
Defective OGG1 Substrate Binding	R-HSA-9656255	OGG1
Defective OGG1 Substrate Processing	R-HSA-9656256	OGG1
Defective OPLAH causes OPLAHD	R-HSA-5578998	OPLAH
Defective PAPSS2 causes SEMD-PA	R-HSA-3560796	PAPSS2
Defective PGM1 causes PGM1-CDG	R-HSA-5609974	PGM1
Defective PMM2 causes PMM2-CDG	R-HSA-4043911	PMM2
Defective PNP disrupts phosphorolysis of (deoxy)guanosine and (deoxy)inosine	R-HSA-9735763	PNP
Defective POMGNT1 causes MDDGA3, MDDGB3 and MDDGC3	R-HSA-5083628	DAG1	POMGNT1
Defective POMT1 causes MDDGA1, MDDGB1 and MDDGC1	R-HSA-5083633	DAG1	POMT1	POMT2
Defective POMT2 causes MDDGA2, MDDGB2 and MDDGC2	R-HSA-5083629	DAG1	POMT1	POMT2
Defective RFT1 causes CDG-1n	R-HSA-4570571	RFT1
Defective RHAG causes regulator type Rh-null hemolytic anemia (RHN)	R-HSA-5619042	RHAG
Defective RIPK1-mediated regulated necrosis	R-HSA-9693928	3a	CASP8	FADD	MLKL	NS	OPG199	RIPK1	RIPK3	RIR1	TRADD	TRAF2	UL36
Defective SERPING1 causes hereditary angioedema	R-HSA-9657689	F12	KLKB1	SERPING1
Defective SFTPA2 causes IPF	R-HSA-5687868	SFTPA2
Defective SLC11A2 causes hypochromic microcytic anemia, with iron overload 1 (AHMIO1)	R-HSA-5619048	SLC11A2
Defective SLC12A1 causes Bartter syndrome 1 (BS1)	R-HSA-5619104	SLC12A1
Defective SLC12A3 causes Gitelman syndrome (GS)	R-HSA-5619087	SLC12A3
Defective SLC12A6 causes agenesis of the corpus callosum, with peripheral neuropathy (ACCPN)	R-HSA-5619039	SLC12A6
Defective SLC16A1 causes symptomatic deficiency in lactate transport (SDLT)	R-HSA-5619070	BSG	SLC16A1
Defective SLC17A5 causes Salla disease (SD) and ISSD	R-HSA-5619035	SLC17A5
Defective SLC17A8 causes autosomal dominant deafness 25 (DFNA25)	R-HSA-5619076	SLC17A8
Defective SLC1A1 is implicated in schizophrenia 18 (SCZD18) and dicarboxylic aminoaciduria (DCBXA)	R-HSA-5619067	SLC1A1
Defective SLC1A3 causes episodic ataxia 6 (EA6)	R-HSA-5619062	SLC1A3
Defective SLC20A2 causes idiopathic basal ganglia calcification 1 (IBGC1)	R-HSA-5619111	SLC20A2
Defective SLC22A12 causes renal hypouricemia 1 (RHUC1)	R-HSA-5619071	SLC22A12
Defective SLC22A18 causes lung cancer (LNCR) and embryonal rhabdomyosarcoma 1 (RMSE1)	R-HSA-5619066	SLC22A18
Defective SLC22A5 causes systemic primary carnitine deficiency (CDSP)	R-HSA-5619053	SLC22A5
Defective SLC24A1 causes congenital stationary night blindness 1D (CSNB1D)	R-HSA-5619077	SLC24A1
Defective SLC24A4 causes hypomineralized amelogenesis imperfecta (AI)	R-HSA-5619055	SLC24A4
Defective SLC24A5 causes oculocutaneous albinism 6 (OCA6)	R-HSA-5619036	SLC24A5
Defective SLC26A2 causes chondrodysplasias	R-HSA-3560792	SLC26A2
Defective SLC26A3 causes congenital secretory chloride diarrhea 1 (DIAR1)	R-HSA-5619085	SLC26A3
Defective SLC26A4 causes Pendred syndrome (PDS)	R-HSA-5619046	SLC26A4
Defective SLC27A4 causes ichthyosis prematurity syndrome (IPS)	R-HSA-5619108	SLC27A4
Defective SLC29A3 causes histiocytosis-lymphadenopathy plus syndrome (HLAS)	R-HSA-5619063	SLC29A3
Defective SLC2A1 causes GLUT1 deficiency syndrome 1 (GLUT1DS1)	R-HSA-5619043	SLC2A1
Defective SLC2A10 causes arterial tortuosity syndrome (ATS)	R-HSA-5619068	SLC2A10
Defective SLC2A2 causes Fanconi-Bickel syndrome (FBS)	R-HSA-5619098	SLC2A2
Defective SLC2A9 causes hypouricemia renal 2 (RHUC2)	R-HSA-5619047	SLC2A9
Defective SLC33A1 causes spastic paraplegia 42 (SPG42)	R-HSA-5619061	SLC33A1
Defective SLC34A1 causes hypophosphatemic nephrolithiasis/osteoporosis 1 (NPHLOP1)	R-HSA-5619040	SLC34A1
Defective SLC34A2 causes PALM	R-HSA-5687583	SLC34A2
Defective SLC34A2 causes pulmonary alveolar microlithiasis (PALM)	R-HSA-5619045	SLC34A2
Defective SLC34A3 causes Hereditary hypophosphatemic rickets with hypercalciuria (HHRH)	R-HSA-5619097	SLC34A3
Defective SLC35A1 causes congenital disorder of glycosylation 2F (CDG2F)_5619037	R-HSA-5619037	SLC35A1
Defective SLC35A1 causes congenital disorder of glycosylation 2F (CDG2F)_5663020	R-HSA-5663020	SLC35A1
Defective SLC35A2 causes congenital disorder of glycosylation 2M (CDG2M)	R-HSA-5619072	SLC35A2
Defective SLC35A3 causes arthrogryposis, mental retardation, and seizures (AMRS)	R-HSA-5619083	SLC35A3
Defective SLC35C1 causes congenital disorder of glycosylation 2C (CDG2C)	R-HSA-5619078	SLC35C1
Defective SLC35D1 causes SCHBCKD	R-HSA-5579020	SLC35D1
Defective SLC36A2 causes iminoglycinuria (IG) and hyperglycinuria (HG)	R-HSA-5619041	SLC36A2
Defective SLC39A4 causes acrodermatitis enteropathica, zinc-deficiency type (AEZ)	R-HSA-5619088	SLC39A4
Defective SLC3A1 causes cystinuria (CSNU)	R-HSA-5619113	SLC3A1	SLC7A9
Defective SLC40A1 causes hemochromatosis 4 (HFE4) (duodenum)	R-HSA-5655799	HEPH	SLC40A1
Defective SLC40A1 causes hemochromatosis 4 (HFE4) (macrophages)	R-HSA-5619049	CP	SLC40A1
Defective SLC4A1 causes hereditary spherocytosis type 4 (HSP4),  distal renal tubular acidosis (dRTA) and dRTA with hemolytic anemia (dRTA-HA)	R-HSA-5619050	SLC4A1
Defective SLC4A4 causes renal tubular acidosis, proximal, with ocular abnormalities and mental retardation (pRTA-OA)	R-HSA-5619054	SLC4A4
Defective SLC5A1 causes congenital glucose/galactose malabsorption (GGM)	R-HSA-5656364	SLC5A1
Defective SLC5A2 causes renal glucosuria (GLYS1)	R-HSA-5658208	SLC5A2
Defective SLC5A5 causes thyroid dyshormonogenesis 1 (TDH1)	R-HSA-5619096	SLC5A5
Defective SLC5A7 causes distal hereditary motor neuronopathy 7A (HMN7A)_5619114	R-HSA-5619114	SLC5A7
Defective SLC5A7 causes distal hereditary motor neuronopathy 7A (HMN7A)_5658471	R-HSA-5658471	SLC5A7
Defective SLC6A18 may confer susceptibility to iminoglycinuria and/or hyperglycinuria_5619079	R-HSA-5619079	SLC6A18
Defective SLC6A18 may confer susceptibility to iminoglycinuria and/or hyperglycinuria_5659729	R-HSA-5659729	SLC6A18
Defective SLC6A19 causes Hartnup disorder (HND)_5619044	R-HSA-5619044	SLC6A19
Defective SLC6A19 causes Hartnup disorder (HND)_5659735	R-HSA-5659735	SLC6A19
Defective SLC6A2 causes orthostatic intolerance (OI)	R-HSA-5619109	SLC6A2
Defective SLC6A3 causes Parkinsonism-dystonia infantile (PKDYS)_5619081	R-HSA-5619081	SLC6A3
Defective SLC6A3 causes Parkinsonism-dystonia infantile (PKDYS)_5660724	R-HSA-5660724	SLC6A3
Defective SLC6A5 causes hyperekplexia 3 (HKPX3)	R-HSA-5619089	SLC6A5
Defective SLC7A7 causes lysinuric protein intolerance (LPI)	R-HSA-5660862	SLC3A2	SLC7A7
Defective SLC7A9 causes cystinuria (CSNU)	R-HSA-5660883	SLC3A1	SLC7A9
Defective SLC9A6 causes  X-linked, syndromic mental retardation,, Christianson type (MRXSCH)	R-HSA-5619092	SLC9A6
Defective SLC9A9 causes autism 16 (AUTS16)	R-HSA-5619052	SLC9A9
Defective SLCO1B1 causes hyperbilirubinemia, Rotor type (HBLRR)	R-HSA-5619110	SLCO1B1
Defective SLCO1B3 causes hyperbilirubinemia, Rotor type (HBLRR)	R-HSA-5619058	SLCO1B3
Defective SLCO2A1 causes primary, autosomal recessive hypertrophic osteoarthropathy 2 (PHOAR2)	R-HSA-5619095	SLCO2A1
Defective SRD5A3 causes SRD5A3-CDG, KHRZ	R-HSA-4755579	SRD5A3
Defective ST3GAL3 causes MCT12 and EIEE15	R-HSA-3656243	ACAN	FMOD	KERA	LUM	OGN	OMD	PRELP	ST3GAL3
Defective TBXAS1 causes GHDD	R-HSA-5579032	TBXAS1
Defective TCN2 causes TCN2 deficiency	R-HSA-3359454	TCN2
Defective TPMT causes TPMT deficiency	R-HSA-5578995	TPMT
Defective TPR may confer susceptibility towards thyroid papillary carcinoma (TPC)	R-HSA-5619107	AAAS	GCK	GCKR	NDC1	NUP107	NUP133	NUP153	NUP155	NUP160	NUP188	NUP205	NUP210	NUP214	NUP35	NUP37	NUP42	NUP43	NUP50	NUP54	NUP58	NUP62	NUP85	NUP88	NUP93	NUP98	POM121	POM121C	RAE1	RANBP2	SEC13	SEH1L	TPR
Defective UGT1A1 causes hyperbilirubinemia	R-HSA-5579002	UGT1A1
Defective UGT1A4 causes hyperbilirubinemia	R-HSA-5579016	UGT1A4
Defective VWF binding to collagen type I	R-HSA-9845622	COL1A1	COL1A2	VWF
Defective VWF cleavage by ADAMTS13 variant	R-HSA-9845621	ADAMTS13	COL1A1	COL1A2	VWF
Defective binding of RB1 mutants to E2F1,(E2F2, E2F3)	R-HSA-9661069	CCND1	CCND2	CCND3	CCNE1	CCNE2	CDK2	CDK4	CDK6	CDKN1A	CDKN1B	CDKN1C	E2F1	E2F2	E2F3	RB1	TFDP1	TFDP2
Defective binding of VWF variant to GPIb:IX:V	R-HSA-9846298	COL1A1	COL1A2	GP1BA	GP1BB	GP5	GP9	VWF
Defective cofactor function of FVIIIa variant	R-HSA-9672396	F10	F8	F9
Defective factor IX causes hemophilia B	R-HSA-9668250	F10	F11	F8	F9	GGCX	GP1BA	GP1BB	GP5	GP9
Defective factor IX causes thrombophilia	R-HSA-9672383	F10	F8	F9
Defective factor VIII causes hemophilia A	R-HSA-9662001	F10	F2	F8	F9	TPST1	TPST2	VWF
Defective factor XII causes hereditary angioedema	R-HSA-9657688	F12	F2	KLKB1
Defective gamma-carboxylation of F9	R-HSA-9673240	F9	GGCX
Defective homologous recombination repair (HRR) due to BRCA1 loss of function	R-HSA-9701192	ATM	BARD1	BLM	BRCA1	BRCA2	BRIP1	DNA2	EXO1	KAT5	MRE11	NBN	PALB2	RAD50	RAD51	RAD51AP1	RAD51B	RAD51C	RAD51D	RBBP8	RMI1	RMI2	SEM1	TOP3A	WRN	XRCC2
Defective homologous recombination repair (HRR) due to BRCA2 loss of function	R-HSA-9701190	ATM	ATR	ATRIP	BARD1	BLM	BRCA1	BRCA2	BRIP1	DNA2	EXO1	HUS1	KAT5	MRE11	NBN	PALB2	RAD1	RAD17	RAD50	RAD51	RAD51AP1	RAD51B	RAD51C	RAD51D	RAD9A	RAD9B	RBBP8	RFC2	RFC3	RFC4	RFC5	RHNO1	RMI1	RMI2	RPA1	RPA2	RPA3	SEM1	TOP3A	TOPBP1	WRN	XRCC2
Defective homologous recombination repair (HRR) due to PALB2 loss of function	R-HSA-9701193	ATM	BARD1	BLM	BRCA1	BRCA2	BRIP1	DNA2	EXO1	KAT5	MRE11	NBN	PALB2	RAD50	RAD51	RAD51AP1	RAD51B	RAD51C	RAD51D	RBBP8	RMI1	RMI2	SEM1	TOP3A	WRN	XRCC2
Defective pro-SFTPB causes SMDP1 and RDS	R-HSA-5688031	SFTPB
Defective pro-SFTPC causes SMDP2 and RDS	R-HSA-5688354	SFTPC
Defective pyroptosis	R-HSA-9710421	DNMT1	DNMT3A	DNMT3B	EED	EZH2	GSDME	H2AB1	H2AC14	H2AC18	H2AC20	H2AC4	H2AC6	H2AC7	H2AFX	H2AJ	H2AZ2	H2BC1	H2BC11	H2BC12	H2BC12L	H2BC13	H2BC14	H2BC15	H2BC17	H2BC21	H2BC26	H2BC3	H2BC4	H2BC5	H2BC9	H3-3A	H3C15	H4C1	HIST1H3G	POLA1	POLA2	PRIM1	PRIM2	RBBP4	RBBP7	SUZ12
Defective regulation of TLR7 by endogenous ligand	R-HSA-9824856	TLR7
Defective translocation of RB1 mutants to the nucleus	R-HSA-9661070	RB1
Defective visual phototransduction due to ABCA4 loss of function	R-HSA-9918454	ABCA4
Defective visual phototransduction due to LRAT loss of function	R-HSA-9918442	LRAT	RBP1
Defective visual phototransduction due to OPN1LW loss of function	R-HSA-9918450	OPN1LW
Defective visual phototransduction due to OPN1MW loss of function	R-HSA-9918436	OPN1MW
Defective visual phototransduction due to OPN1SW loss of function	R-HSA-9918443	OPN1SW
Defective visual phototransduction due to RDH12 loss of function	R-HSA-9918440	RDH12
Defective visual phototransduction due to RDH5 loss of function	R-HSA-9918438	RDH5	RLBP1
Defective visual phototransduction due to STRA6 loss of function	R-HSA-9918449	RBP4	STRA6	TTR
Defects in biotin (Btn) metabolism	R-HSA-3323169	ACACA	BTD	HLCS	MCCC1	MCCC2	PC	PCCA	PCCB
Defects in cobalamin (B12) metabolism	R-HSA-3296469	ABCD4	AMN	CBLIF	CD320	CUBN	LMBRD1	MMAA	MMAB	MMACHC	MMADHC	MMUT	MTR	MTRR	TCN2
Defects in vitamin and cofactor metabolism	R-HSA-3296482	ABCD4	ACACA	AMN	BTD	CBLIF	CD320	CUBN	HLCS	LMBRD1	MCCC1	MCCC2	MMAA	MMAB	MMACHC	MMADHC	MMUT	MTR	MTRR	PC	PCCA	PCCB	TCN2
Defects of contact activation system (CAS) and kallikrein/kinin system (KKS)	R-HSA-9651496	F10	F11	F12	F2	F8	F9	GGCX	GP1BA	GP1BB	GP5	GP9	KLKB1	SERPING1	TPST1	TPST2	VWF
Defects of platelet adhesion to exposed collagen	R-HSA-9823587	ADAMTS13	COL1A1	COL1A2	GP1BA	GP1BB	GP5	GP9	VWF
Defensins	R-HSA-1461973	ART1	CCR2	CCR6	CD4	DEFA1	DEFA3	DEFA4	DEFA5	DEFA6	DEFB1	DEFB103A	DEFB104A	DEFB105A	DEFB106A	DEFB107A	DEFB108B	DEFB108P1	DEFB109B	DEFB110	DEFB112	DEFB113	DEFB114	DEFB115	DEFB116	DEFB117	DEFB118	DEFB119	DEFB121	DEFB123	DEFB124	DEFB125	DEFB126	DEFB127	DEFB128	DEFB129	DEFB130	DEFB130B	DEFB131	DEFB132	DEFB133	DEFB134	DEFB135	DEFB136	DEFB4A	PRSS2	PRSS3	TLR1	TLR2	env
Degradation of AXIN	R-HSA-4641257	ADRM1	AXIN1	AXIN2	PSMA1	PSMA2	PSMA3	PSMA4	PSMA5	PSMA6	PSMA7	PSMB1	PSMB2	PSMB3	PSMB4	PSMB5	PSMB6	PSMB7	PSMC1	PSMC2	PSMC3	PSMC4	PSMC5	PSMC6	PSMD1	PSMD11	PSMD12	PSMD13	PSMD14	PSMD2	PSMD3	PSMD6	PSMD7	PSMD8	RNF146	RPS27A	SEM1	SMURF2	TNKS	TNKS2	UBA52	UBB	UBC
Degradation of CRY and PER proteins	R-HSA-9932298	ADRM1	BTRC	CRY1	CRY2	CUL1	FBXL21P	FBXL3	FBXW11	PER1	PER2	PER3	PSMA1	PSMA2	PSMA3	PSMA4	PSMA5	PSMA6	PSMA7	PSMB1	PSMB2	PSMB3	PSMB4	PSMB5	PSMB6	PSMB7	PSMC1	PSMC2	PSMC3	PSMC4	PSMC5	PSMC6	PSMD1	PSMD11	PSMD12	PSMD13	PSMD14	PSMD2	PSMD3	PSMD6	PSMD7	PSMD8	RBX1	RPS27A	SEM1	SKP1	UBA52	UBB	UBC	UBE2D1
Degradation of DVL	R-HSA-4641258	ADRM1	CUL3	DACT1	DVL1	DVL2	DVL3	HECW1	KLHL12	PSMA1	PSMA2	PSMA3	PSMA4	PSMA5	PSMA6	PSMA7	PSMB1	PSMB2	PSMB3	PSMB4	PSMB5	PSMB6	PSMB7	PSMC1	PSMC2	PSMC3	PSMC4	PSMC5	PSMC6	PSMD1	PSMD11	PSMD12	PSMD13	PSMD14	PSMD2	PSMD3	PSMD6	PSMD7	PSMD8	RBX1	RPS27A	SEM1	UBA52	UBB	UBC
Degradation of GABA	R-HSA-916853	ABAT	ALDH5A1
Degradation of GLI1 by the proteasome	R-HSA-5610780	ADRM1	BTRC	CUL1	GLI1	ITCH	NUMB	PRKACA	PRKACB	PRKACG	PSMA1	PSMA2	PSMA3	PSMA4	PSMA5	PSMA6	PSMA7	PSMB1	PSMB2	PSMB3	PSMB4	PSMB5	PSMB6	PSMB7	PSMC1	PSMC2	PSMC3	PSMC4	PSMC5	PSMC6	PSMD1	PSMD11	PSMD12	PSMD13	PSMD14	PSMD2	PSMD3	PSMD6	PSMD7	PSMD8	RBX1	RPS27A	SEM1	SKP1	SUFU	UBA52	UBB	UBC
Degradation of GLI2 by the proteasome	R-HSA-5610783	ADRM1	BTRC	CSNK1A1	CUL1	GLI2	GSK3B	PRKACA	PRKACB	PRKACG	PSMA1	PSMA2	PSMA3	PSMA4	PSMA5	PSMA6	PSMA7	PSMB1	PSMB2	PSMB3	PSMB4	PSMB5	PSMB6	PSMB7	PSMC1	PSMC2	PSMC3	PSMC4	PSMC5	PSMC6	PSMD1	PSMD11	PSMD12	PSMD13	PSMD14	PSMD2	PSMD3	PSMD6	PSMD7	PSMD8	RBX1	RPS27A	SEM1	SKP1	SUFU	UBA52	UBB	UBC
Degradation of beta-catenin by the destruction complex	R-HSA-195253	ADRM1	AMER1	APC	AXIN1	AXIN2	BTRC	CSNK1A1	CTBP1	CTBP2	CTNNB1	CUL1	FRAT1	FRAT2	GSK3B	HDAC1	LEF1	MYC	PPP2CA	PPP2CB	PPP2R1A	PPP2R1B	PPP2R5A	PPP2R5B	PPP2R5C	PPP2R5D	PPP2R5E	PSMA1	PSMA2	PSMA3	PSMA4	PSMA5	PSMA6	PSMA7	PSMB1	PSMB2	PSMB3	PSMB4	PSMB5	PSMB6	PSMB7	PSMC1	PSMC2	PSMC3	PSMC4	PSMC5	PSMC6	PSMD1	PSMD11	PSMD12	PSMD13	PSMD14	PSMD2	PSMD3	PSMD6	PSMD7	PSMD8	RBX1	RPS27A	SEM1	SKP1	TCF7	TCF7L1	TCF7L2	TLE1	TLE2	TLE3	TLE4	TLE5	UBA52	UBB	UBC	ZRANB1
Degradation of cysteine and homocysteine	R-HSA-1614558	ADO	CDO1	CSAD	CTH	ETHE1	FMO1	GADL1	GOT2	MPST	SLC25A10	SQRDL	SUOX	TST	TSTD1	TXN2
Degradation of the extracellular matrix	R-HSA-1474228	A2M	ACAN	ADAM10	ADAM15	ADAM17	ADAM8	ADAM9	ADAMTS1	ADAMTS16	ADAMTS18	ADAMTS4	ADAMTS5	ADAMTS8	ADAMTS9	BCAN	BMP1	BSG	CAPN1	CAPN10	CAPN11	CAPN12	CAPN13	CAPN14	CAPN15	CAPN2	CAPN3	CAPN5	CAPN6	CAPN7	CAPN8	CAPN9	CAPNS1	CAPNS2	CASP3	CAST	CD44	CDH1	CMA1	COL10A1	COL11A1	COL11A2	COL12A1	COL13A1	COL14A1	COL15A1	COL16A1	COL17A1	COL18A1	COL19A1	COL1A1	COL1A2	COL23A1	COL25A1	COL26A1	COL2A1	COL3A1	COL4A1	COL4A2	COL4A3	COL4A4	COL4A5	COL4A6	COL5A1	COL5A2	COL5A3	COL6A1	COL6A2	COL6A3	COL6A5	COL6A6	COL7A1	COL8A1	COL8A2	COL9A1	COL9A2	COL9A3	CTRB1	CTRB2	CTSB	CTSD	CTSG	CTSK	CTSL	CTSS	CTSV	DCN	ELANE	ELN	FBN1	FBN2	FBN3	FN1	FURIN	HSPG2	HTRA1	KLK2	KLK7	KLKB1	LAMA3	LAMA5	LAMB1	LAMB3	LAMC1	LAMC2	MMP1	MMP10	MMP11	MMP12	MMP13	MMP14	MMP15	MMP16	MMP17	MMP19	MMP2	MMP20	MMP24	MMP25	MMP3	MMP7	MMP8	MMP9	NCSTN	NID1	OPTC	PHYKPL	PLG	PRSS1	PRSS2	PSEN1	SCUBE1	SCUBE3	SPOCK3	SPP1	TIMP1	TIMP2	TLL1	TLL2	TMPRSS6	TPSAB1
Deletions in the AMER1 gene destabilize the destruction complex	R-HSA-5467343	AMER1
Deletions in the AXIN1 gene destabilize the destruction complex	R-HSA-5467345	AXIN1
Depolymerization of the Nuclear Lamina	R-HSA-4419969	CCNB1	CDK1	CNEP1R1	CTDNEP1	EMD	LEMD2	LEMD3	LMNA	LMNB1	LPIN1	LPIN2	LPIN3	PRKCA	PRKCB	TMPO
Deposition of new CENPA-containing nucleosomes at the centromere	R-HSA-606279	APITD1	CENPA	CENPC	CENPH	CENPI	CENPK	CENPL	CENPM	CENPN	CENPO	CENPP	CENPQ	CENPT	CENPU	CENPW	H2AB1	H2AC14	H2AC18	H2AC20	H2AC4	H2AC6	H2AC7	H2AFX	H2AJ	H2AZ2	H2BC1	H2BC11	H2BC12	H2BC12L	H2BC13	H2BC14	H2BC15	H2BC17	H2BC21	H2BC26	H2BC3	H2BC4	H2BC5	H2BC9	H4C1	HJURP	ITGB3BP	KNL1	MIS18A	MIS18BP1	NPM1	OIP5	RBBP4	RBBP7	RSF1	RUVBL1	SMARCA5	STRA13
Depurination	R-HSA-73927	ACD	H2AB1	H2AC14	H2AC18	H2AC20	H2AC4	H2AC6	H2AC7	H2AFX	H2AJ	H2AZ2	H2BC1	H2BC11	H2BC12	H2BC12L	H2BC13	H2BC14	H2BC15	H2BC17	H2BC21	H2BC26	H2BC3	H2BC4	H2BC5	H2BC9	H3-4	H4C1	MPG	MUTYH	NEIL3	OGG1	POT1	TERF1	TERF2	TERF2IP	TINF2
Depyrimidination	R-HSA-73928	ACD	H2AB1	H2AC14	H2AC18	H2AC20	H2AC4	H2AC6	H2AC7	H2AFX	H2AJ	H2AZ2	H2BC1	H2BC11	H2BC12	H2BC12L	H2BC13	H2BC14	H2BC15	H2BC17	H2BC21	H2BC26	H2BC3	H2BC4	H2BC5	H2BC9	H3-4	H4C1	MBD4	NEIL1	NEIL2	NEIL3	NTHL1	OGG1	POT1	SMUG1	TDG	TERF1	TERF2	TERF2IP	TINF2	UNG
Deregulated CDK5 triggers multiple neurodegenerative pathways in Alzheimer's disease models	R-HSA-8862803	APP	BCL2L11	CAPN1	CAPN2	CAPNS1	CAPNS2	CAST	CDC25A	CDC25B	CDC25C	CDK5	CDK5R1	FASLG	FOXO3	GOLGA2	JUN	LMNA	LMNB1	PRDX1	PRDX2	SOD2	YWHAE
Dermatan sulfate biosynthesis	R-HSA-2022923	BCAN	BGN	CHST14	CSPG4	CSPG5	DCN	DSE	DSEL	NCAN	UST	VCAN
Detoxification of Reactive Oxygen Species	R-HSA-3299685	AQP8	ATOX1	ATP7A	CAT	CCS	CYBA	CYBB	CYCS	ERO1A	GPX1	GPX2	GPX3	GPX5	GPX6	GPX7	GPX8	GSR	GSTP1	NCF1	NCF2	NCF4	NOX4	NOX5	NUDT2	P4HB	PRDX1	PRDX2	PRDX3	PRDX6	SOD1	SOD2	SOD3	TXN	TXN2	TXNRD1	TXNRD2
Deubiquitination	R-HSA-5688426	ACTB	ACTL6A	ACTR5	ACTR8	ADRB2	ADRM1	APC	AR	ARRB1	ARRB2	ASXL1	ASXL2	ATXN3	ATXN3L	ATXN7	AXIN1	AXIN2	BABAM1	BAP1	BARD1	BECN1	BIRC2	BIRC3	BRCA1	BRCC3	BRE	CCNA1	CCNA2	CCP110	CDC20	CDC25A	CDK1	CFTR	CLSPN	CYLD	DDB2	EP300	ESR1	FAM175A	FAM175B	FKBP8	FOXK1	FOXK2	FOXO4	GATA3	H2AC1	H2AC11	H2AC12	H2AC14	H2AC18	H2AC20	H2AC21	H2AC25	H2AC4	H2AC6	H2AC7	H2BC1	H2BC11	H2BC12	H2BC13	H2BC14	H2BC15	H2BC17	H2BC18	H2BC21	H2BC26	H2BC3	H2BC4	H2BC5	H2BC9	HCFC1	HGS	HIF1A	IDE	IFIH1	IKBKG	IL33	INO80	INO80B	INO80C	INO80D	INO80E	JOSD1	JOSD2	KAT2A	KAT2B	KDM1B	KEAP1	MAP3K7	MAT2B	MAVS	MBD5	MBD6	MCRS1	MDM2	MDM4	MUL1	MYC	MYSM1	NEDD8	NFKBIA	NFRKB	NLRP3	NOD1	NOD2	OGT	OTUB1	OTUB2	OTUD3	OTUD5	OTUD7A	OTUD7B	PARK2	POLB	PSMA1	PSMA2	PSMA3	PSMA4	PSMA5	PSMA6	PSMA7	PSMB1	PSMB2	PSMB3	PSMB4	PSMB5	PSMB6	PSMB7	PSMC1	PSMC2	PSMC3	PSMC4	PSMC5	PSMC6	PSMD1	PSMD11	PSMD12	PSMD13	PSMD14	PSMD2	PSMD3	PSMD6	PSMD7	PSMD8	PTEN	PTRH2	RAD23A	RAD23B	RCE1	RHOA	RHOT1	RIGI	RIPK1	RIPK2	RNF123	RNF128	RNF135	RNF146	RPS27A	RUVBL1	SEM1	SENP8	SIAH2	SKP2	SMAD1	SMAD2	SMAD3	SMAD4	SMAD7	SMURF2	SNX3	STAM	STAM2	STAMBP	STAMBPL1	SUDS3	TAB1	TADA2B	TADA3	TAF10	TAF9B	TFPT	TGFB1	TGFBR1	TGFBR2	TNFAIP3	TNIP1	TNIP2	TNIP3	TNKS	TNKS2	TOMM20	TOMM70	TP53	TRAF2	TRAF3	TRAF6	TRIM25	TRIM4	TRRAP	UBA52	UBB	UBC	UBE2D1	UCHL1	UCHL3	UCHL5	UFD1L	UIMC1	USP10	USP11	USP12	USP13	USP14	USP16	USP17L1	USP17L10	USP17L11	USP17L12	USP17L13	USP17L15	USP17L17	USP17L18	USP17L19	USP17L2	USP17L20	USP17L21	USP17L22	USP17L24	USP17L3	USP17L4	USP17L5	USP17L8	USP18	USP19	USP2	USP20	USP21	USP22	USP24	USP25	USP26	USP28	USP3	USP30	USP33	USP34	USP37	USP4	USP42	USP44	USP47	USP48	USP49	USP5	USP7	USP8	USP9X	VCP	VCPIP1	VDAC1	VDAC2	VDAC3	WDR20	WDR48	YOD1	YY1	ZRANB1
Developmental Biology	R-HSA-1266738	18S rRNA	28S rRNA	5.8S rRNA	5S rRNA	ABL1	ABL2	ABLIM1	ABLIM2	ABLIM3	ACTB	ACTG1	ACTL6A	ACTR2	ACTR3	ACVR1B	ACVR1C	ACVR2A	ACVR2B	ADAM10	ADAM11	ADAM22	ADAM23	ADGRG6	ADGRV1	ADIPOQ	ADIRF	ADRM1	AGAP2	AGO1	AGO2	AGO3	AGO4	AGRN	AICDA	AIMP1	AIMP2	AJUBA	AKAP5	AKT1	AKT2	AKT3	ALCAM	ALX3	AMH	ANGPTL4	ANK1	ANK2	ANK3	AP2A1	AP2A2	AP2B1	AP2M1	AP2S1	APH1A	APH1B	ARHGAP35	ARHGAP39	ARHGEF11	ARHGEF12	ARHGEF28	ARHGEF7	ARID1A	ARID1B	ARPC1A	ARPC1B	ARPC2	ARPC3	ARPC4	ARPC5	ARTN	ASAH1	ASH2L	ATP6AP2	ATP6V0A1	ATP6V0B	ATP6V0C	ATP6V0E1	ATP6V0E2	ATP6V1A	ATP6V1B2	ATP6V1C1	ATP6V1D	ATP6V1E1	ATP6V1F	ATP6V1G1	ATP6V1H	ATPV0D1	BCL2	BCL2A1	BCL7A	BCL7B	BCL7C	BIRC5	BIRC7	BLNC1	BMP4	BMP7	BNIP2	BOC	BRCA1	BTG4	C2orf61	CACNA1C	CACNA1D	CACNA1G	CACNA1H	CACNA1I	CACNA1S	CACNB1	CACNB2	CACNB3	CACNB4	CACNG2	CACNG3	CACNG4	CACNG8	CAP1	CAP2	CAPN1	CAPNS1	CARM1	CASC3	CASP14	CBFB	CCNB1	CCNC	CCND1	CCND3	CD24	CD36	CD72	CDC25B	CDC42	CDH1	CDH15	CDH2	CDH4	CDK19	CDK2	CDK4	CDK5	CDK5R1	CDK8	CDKN1A	CDKN2A	CDON	CDSN	CDX2	CEACAM1	CEBPA	CEBPB	CEBPD	CEBPE	CELA2A	CER1	CFC1	CFL1	CHD3	CHD4	CHD9	CHL1	CIDEA	CLASP1	CLASP2	CLDN7	CLTA	CLTB	CLTC	CLTCL1	CNOT1	CNOT10	CNOT11	CNOT2	CNOT3	CNOT4	CNOT6	CNOT6L	CNOT7	CNOT8	CNTN1	CNTN2	CNTN6	CNTNAP1	COL11A1	COL11A2	COL1A1	COL1A2	COL24A1	COL27A1	COL2A1	COL3A1	COL4A1	COL4A2	COL4A3	COL4A4	COL4A5	COL5A1	COL5A2	COL5A3	COL6A1	COL6A2	COL6A3	COL6A5	COL6A6	COL9A1	COL9A2	COL9A3	COX7A1	CPEB1	CREB1	CREBBP	CRMP1	CSF1	CSF3R	CSNK2A1	CSNK2A2	CSNK2B	CSTA	CTCF	CTNNA1	CTNNA2	CTNNB1	CUL2	CXCL12	CXCR4	CYP51A1	DAB1	DAG1	DAND5	DARS1	DCC	DCT	DCX	DEANR1	DEK	DHH	DIAPH1	DICER1	DIO2	DIS3L2	DKK1	DLG1	DLG3	DLG4	DLL1	DLL3	DLX5	DMRT1	DNM1	DNM2	DNM3	DOCK1	DOK1	DOK2	DOK4	DOK5	DOK6	DPF1	DPF2	DPF3	DPPA2	DPPA3	DPPA4	DPY30	DPYSL2	DPYSL3	DPYSL4	DPYSL5	DRAP1	DRP2	DSC1	DSC2	DSC3	DSCAM	DSCAML1	DSG1	DSG2	DSG3	DSG4	DSP	DUX4	DUXA	DUXB	E2F1	EBF1	EBF2	EDIL3	EDN1	EDN3	EDNRB	EED	EEF1E1	EFNA1	EFNA2	EFNA3	EFNA4	EFNA5	EFNB1	EFNB2	EFNB3	EGF	EGFR	EGR2	EIF4A1	EIF4A2	EIF4A3	EIF4B	EIF4E	EIF4G1	ELL2	ELOB	ELOC	ELOVL3	EMX2	ENAH	EOMES	EP300	EPAS1 (HIF2A)	EPHA1	EPHA10	EPHA2	EPHA3	EPHA4	EPHA5	EPHA6	EPHA7	EPHA8	EPHB1	EPHB2	EPHB3	EPHB4	EPHB6	EPRS1	ERBB2	ETF1	EVL	EVPL	EYA1	EZH2	EZR	FABP4	FAM120B	FARP2	FAU	FES	FGF10	FGF2	FGF4	FGF7	FGF8	FGF9	FGFR1	FLG	FLI1	FLRT3	FN1	FOXA1	FOXA2	FOXA3	FOXC1	FOXC2	FOXD3	FOXF1	FOXH1	FOXL2	FOXO1	FOXO3	FOXO4	FOXP1	FRS2	FURIN	FYN	GAB1	GAB2	GAP43	GATA2	GATA3	GATA4	GATA6	GATA6-AS1	GATAD2A	GATAD2B	GBX2	GCK	GDF1	GDNF	GFI1	GFRA1	GFRA2	GFRA3	GFRA4	GIT1	GJB1	GMPR	GPC1	GPR143	GRB10	GRB2	GRB7	GREM1	GRIN1	GRIN2B	GSC	GSC-DT	GSK3B	GSPT1	GSPT2	GXYLT2	H1-8	H2AB1	H2AC14	H2AC18	H2AC20	H2AC4	H2AC6	H2AC7	H2AFX	H2AJ	H2AZ2	H2BC1	H2BC11	H2BC12	H2BC12L	H2BC13	H2BC14	H2BC15	H2BC17	H2BC21	H2BC26	H2BC3	H2BC4	H2BC5	H2BC9	H3-3A	H3C15	H4C1	HAND1	HAND2	HDAC1	HDAC2	HDAC3	HELZ2	HES1	HES7	HEY1	HEY2	HFE2	HHEX	HIF3A	HINT1	HIRA	HIST1H3G	HMGCR	HNF1A	HNF1B	HNF4A	HNF4G	HNRNPU	HOXA1	HOXA11	HOXA2	HOXA3	HOXA4	HOXA6	HOXB1	HOXB2	HOXB3	HOXB4	HOXC11	HOXC4	HOXD1	HOXD11	HOXD3	HOXD4	HRAS	HSP90AA1	HSP90AB1	HSPA8	IAPP	IARS1	ID1	ID4	IHH	IL6R	INS	INSM1	IRF4	IRS2	IRX1	IRX2	ISL1	ITGA1	ITGA10	ITGA2	ITGA2B	ITGA5	ITGA8	ITGA9	ITGAV	ITGB1	ITGB3	ITSN1	IVL	JAG1	JUN	JUP	KALRN	KARS1	KAT2A	KAT2B	KAT5	KAZN	KCNQ2	KCNQ3	KDM1B	KDM4B	KDM4C	KDM4E	KDM5A	KDM5B	KDM6A	KDM6B	KIF4A	KIF4B	KIT	KITLG	KLF4	KLF5	KLK12	KLK13	KLK14	KLK5	KLK8	KMT2A	KMT2C	KMT2D	KPNA2	KRAS	KRT1	KRT10	KRT12	KRT13	KRT14	KRT15	KRT16	KRT17	KRT18	KRT19	KRT2	KRT20	KRT23	KRT24	KRT25	KRT26	KRT27	KRT28	KRT3	KRT31	KRT32	KRT33A	KRT33B	KRT34	KRT35	KRT36	KRT37	KRT38	KRT39	KRT4	KRT40	KRT5	KRT6A	KRT6B	KRT6C	KRT7	KRT71	KRT72	KRT73	KRT74	KRT75	KRT76	KRT77	KRT78	KRT79	KRT8	KRT80	KRT81	KRT82	KRT83	KRT84	KRT85	KRT86	KRT9	KRTAP1-1	KRTAP1-3	KRTAP1-4	KRTAP1-5	KRTAP10-1	KRTAP10-10	KRTAP10-11	KRTAP10-12	KRTAP10-2	KRTAP10-3	KRTAP10-4	KRTAP10-5	KRTAP10-6	KRTAP10-7	KRTAP10-8	KRTAP10-9	KRTAP11-1	KRTAP12-1	KRTAP12-2	KRTAP12-3	KRTAP12-4	KRTAP13-1	KRTAP13-2	KRTAP13-3	KRTAP13-4	KRTAP15-1	KRTAP16-1	KRTAP17-1	KRTAP19-1	KRTAP19-2	KRTAP19-3	KRTAP19-4	KRTAP19-5	KRTAP19-6	KRTAP19-7	KRTAP19-8	KRTAP2-1	KRTAP2-2	KRTAP2-3	KRTAP2-4	KRTAP20-1	KRTAP20-2	KRTAP21-1	KRTAP21-2	KRTAP21-3	KRTAP22-1	KRTAP23-1	KRTAP24-1	KRTAP25-1	KRTAP26-1	KRTAP27-1	KRTAP29-1	KRTAP3-1	KRTAP3-2	KRTAP3-3	KRTAP4-1	KRTAP4-11	KRTAP4-2	KRTAP4-3	KRTAP4-4	KRTAP4-5	KRTAP4-6	KRTAP4-7	KRTAP4-8	KRTAP4-9	KRTAP5-1	KRTAP5-10	KRTAP5-11	KRTAP5-2	KRTAP5-3	KRTAP5-4	KRTAP5-5	KRTAP5-6	KRTAP5-7	KRTAP5-8	KRTAP5-9	KRTAP6-1	KRTAP6-2	KRTAP6-3	KRTAP8-1	KRTAP9-1	KRTAP9-2	KRTAP9-3	KRTAP9-4	KRTAP9-6	KRTAP9-7	KRTAP9-8	KRTAP9-9	L1CAM	LAMA1	LAMA2	LAMA3	LAMA4	LAMA5	LAMB1	LAMB2	LAMB3	LAMC1	LAMC2	LAMC3	LARS1	LCE1A	LCE1B	LCE1C	LCE1D	LCE1E	LCE1F	LCE2A	LCE2B	LCE2C	LCE2D	LCE3A	LCE3B	LCE3C	LCE3D	LCE3E	LCE4A	LCE5A	LCE6A	LDB1	LEF1	LEFTY1	LEFTY2	LELP1	LEP	LEUTX	LFNG	LGI1	LGI2	LGI3	LGI4	LHX1	LHX2	LHX3	LHX4	LHX9	LIG1	LIMK1	LIMK2	LIN28A	LIPJ	LIPK	LIPM	LIPN	LORICRIN	LPL	LYN	LYPLA2	MAFA	MAFB	MAG	MAGOH	MAGOHB	MAML1	MAML2	MAML3	MAMLD1	MAP2K1	MAP2K2	MAP2K6	MAPK1	MAPK11	MAPK12	MAPK14	MAPK3	MAPK7	MARK3	MARS1	MBD3	MBP	MC1R	MC3R	MC4R	MC5R	MCM2	MCM5	MECOM	MED1	MED10	MED11	MED12	MED12L	MED13	MED13L	MED14	MED15	MED16	MED17	MED18	MED19	MED20	MED21	MED22	MED23	MED24	MED25	MED26	MED27	MED28	MED29	MED30	MED31	MED4	MED6	MED7	MED8	MED9	MEF2A	MEF2B	MEF2C	MEF2D	MEIS1	MESP1	MESP2	MET	METTL23	MIR211	MITF	MIXL1	MLANA	MLPH	MMP2	MMP9	MOV10	MPZ	MSGN1	MSI1	MSN	MSX1	MTA1	MTA2	MTA3	MYB	MYC	MYF5	MYF6	MYH10	MYH11	MYH14	MYH9	MYL12A	MYL12B	MYL6	MYL9	MYO10	MYO5A	MYO9B	MYOCD	MYOD1	MYOG	MYRIP	NAB1	NAB2	NANOG	NCAM1	NCAN	NCBP1	NCBP2	NCK1	NCK2	NCOA1	NCOA2	NCOA3	NCOA6	NCOR1	NCOR2	NCSTN	NELL2	NEO1	NEUROD1	NEUROG3	NFASC	NFKB1	NGEF	NKX2-2	NKX2-5	NKX6-1	NOBOX	NODAL	NOG	NOTCH1	NOTO	NPM2	NPNT	NR2F2	NR5A1	NR5A2	NR6A1	NRAS	NRCAM	NRP1	NRP2	NRTN	NTN1	NTN3	NTN4	NUMB	OCLN	ONECUT1	ONECUT3	OSR1	OTX2	PABPC1	PABPN1	PABPN1L	PADI6	PAGR1	PAIP1	PAIP2	PAK1	PAK2	PAK3	PAK4	PAK5	PAK6	PAX2	PAX3	PAX4	PAX6	PAX7	PAX8	PAXIP1	PBX1	PCDH19	PCGF2	PCK1	PCSK6	PDLIM7	PDX1	PERP	PFN1	PFN2	PI3	PIAS2	PIK3CA	PIK3CB	PIK3CD	PIK3R1	PIK3R2	PIK3R3	PIP5K1C	PITPNA	PKLR	PKNOX1	PKP1	PKP2	PKP3	PKP4	PLAC8	PLCG1	PLIN1	PLK1	PLXNA1	PLXNA2	PLXNA3	PLXNA4	PLXNB1	PLXNB3	PLXNC1	PLXND1	PMEL	PML	PMP22	POLR2A	POLR2B	POLR2C	POLR2D	POLR2E	POLR2F	POLR2G	POLR2H	POLR2I	POLR2J	POLR2K	POLR2L	POMC	POU3F1	POU3F2	POU3F3	POU5F1	POU5F1 (OCT4)	PPARA	PPARG	PPARGC1A	PPARGC1B	PPL	PPP3CB	PRDM14	PRDM16	PRKACA	PRKACB	PRKACG	PRKAR2A	PRKCA	PRKCQ	PRM1	PRM2	PRNP	PRSS8	PRX	PSEN1	PSEN2	PSENEN	PSMA1	PSMA2	PSMA3	PSMA4	PSMA5	PSMA6	PSMA7	PSMB1	PSMB2	PSMB3	PSMB4	PSMB5	PSMB6	PSMB7	PSMC1	PSMC2	PSMC3	PSMC4	PSMC5	PSMC6	PSMD1	PSMD11	PSMD12	PSMD13	PSMD14	PSMD2	PSMD3	PSMD6	PSMD7	PSMD8	PSPN	PTF1A	PTGDS	PTK2	PTPN11	PTPRA	PTPRC	PXDN	PXN	QARS1	RAB27A	RAC1	RANBP9	RAP1GAP	RARA	RARB	RARG	RARS1	RASA1	RBBP4	RBBP5	RBBP7	RBM8A	RBPJ	RBX1	RDX	RELA	RELN	RET	RFX6	RGMA	RGMB	RHOA	RHOB	RHOC	RIPPLY2	RND1	RNPS1	ROBO1	ROBO2	ROBO3	ROBO3.1	ROCK1	ROCK2	RPL10	RPL10A	RPL10L	RPL11	RPL12	RPL13	RPL13A	RPL14	RPL15	RPL17	RPL18	RPL18A	RPL19	RPL21	RPL22	RPL22L1	RPL23	RPL23A	RPL24	RPL26	RPL26L1	RPL27	RPL27A	RPL28	RPL29	RPL3	RPL30	RPL31	RPL32	RPL34	RPL35	RPL35A	RPL36	RPL36A	RPL36AL	RPL37	RPL37A	RPL38	RPL39	RPL39L	RPL3L	RPL4	RPL41	RPL5	RPL6	RPL7	RPL7A	RPL8	RPL9	RPLP0	RPLP1	RPLP2	RPS10	RPS11	RPS12	RPS13	RPS14	RPS15	RPS15A	RPS16	RPS17	RPS18	RPS19	RPS2	RPS20	RPS21	RPS23	RPS24	RPS25	RPS26	RPS27	RPS27A	RPS27L	RPS28	RPS29	RPS3	RPS3A	RPS4X	RPS4Y1	RPS4Y2	RPS5	RPS6	RPS6KA1	RPS6KA2	RPS6KA3	RPS6KA4	RPS6KA5	RPS6KA6	RPS7	RPS8	RPS9	RPSA	RPTN	RQCD1	RRAS	RUNX1	RXRA	SALL1	SALL4	SCD5	SCN10A	SCN11A	SCN1A	SCN1B	SCN2A	SCN2B	SCN3A	SCN3B	SCN4A	SCN4B	SCN5A	SCN7A	SCN8A	SCN9A	SDC2	SDCBP	SEM1	SEMA3A	SEMA3E	SEMA4A	SEMA4D	SEMA5A	SEMA6A	SEMA6D	SEMA7A	SERPINE1	SH3GL2	SH3KBP1	SHANK3	SHC1	SHC3	SHH	SHTN1	SIAH1	SIAH2	SIN3A	SIRT1	SIX1	SIX2	SLC2A2	SLC2A4	SLIT1	SLIT2	SLIT3	SMAD1	SMAD2	SMAD3	SMAD4	SMARCA2	SMARCA4	SMARCB1	SMARCC1	SMARCC2	SMARCD1	SMARCD2	SMARCD3	SMARCE1	SMYD1	SNAI1	SNAI2	SNW1	SOS1	SOS2	SOX1	SOX10	SOX17	SOX2	SOX9	SPAG9	SPI1	SPINK5	SPINK6	SPINK9	SPRR1A	SPRR1B	SPRR2A	SPRR2B	SPRR2D	SPRR2E	SPRR2F	SPRR2G	SPRR3	SPTA1	SPTAN1	SPTB	SPTBN1	SPTBN2	SPTBN4	SPTBN5	SRC	SREBF1	SREBF2	SRF	SRGAP1	SRGAP2	SRGAP3	SRPK1	SRY	SS18	SS18L1	ST14	ST8SIA2	ST8SIA4	STAT3	STT3B	STX1A	STX1B	SUMO1	SUZ12	SYTL2	TAL1	TBL1X	TBL1XR1	TBPL2	TBX1	TBX2	TBX20	TBX3	TBX5	TBX6	TBXT	TCF12	TCF3	TCF4	TCF7	TCF7L1	TCF7L2	TCHH	TDGF1	TDGF1P3	TEAD1	TEAD2	TEAD4	TERT	TET2	TET3	TFAP2A	TFAP2B	TFAP2C	TFDP1	TFDP2	TFE3	TFEB	TFEC	TGFB1	TGM1	TGM5	TGS1	THRAP3	TIAM1	TLN1	TNF	TNFSF11	TNKS1BP1	TNRC6A	TNRC6B	TNRC6C	TP53	TPRX1	TPRX2	TPRXL	TREM2	TRIM33	TRIO	TRPC1	TRPC3	TRPC4	TRPC5	TRPC6	TRPC7	TRPM1	TSC22D1	TUBA1A	TUBA1B	TUBA1C	TUBA3C	TUBA3E	TUBA4A	TUBA4B	TUBA8	TUBAL3	TUBB1	TUBB2A	TUBB2B	TUBB3	TUBB4A	TUBB4B	TUBB6	TUBB8	TUBB8B	TYR	TYROBP	TYRP1	UBA52	UBB	UBC	UBE2I	UCP1	UHRF1	UNC5A	UNC5B	UNC5C	UNC5D	UNG	UPF2	UPF3A	UPF3B	USF1	USP33	UTRN	VASP	VAV2	VAV3	VLDLR	VTN	WASL	WDR5	WFDC2	WNT1	WNT10B	WNT11	WNT3A	WNT4	WNT9B	WT1	WWTR1	XPO1	YAP1	YES1	YWHAB	YWHAE	YWHAG	YWHAH	YWHAZ	YY1	ZCCHC11	ZCCHC6	ZEB1	ZEB2	ZFP36L2	ZFPM2	ZIC1	ZIC2	ZIC3	ZNF335	ZNF423	ZNF467	ZNF521	ZNF638	ZP2	ZSCAN10	ZSCAN4	ZSWIM8
Developmental Cell Lineages	R-HSA-9734767	COL11A1	COL11A2	COL1A1	COL1A2	COL24A1	COL27A1	COL2A1	COL3A1	COL5A1	COL5A2	COL5A3	EGF	FGF10	FGF2	FGF4	FGF7	FN1	LAMA1	LAMA2	LAMA3	LAMA4	LAMA5	LAMB1	LAMB2	LAMB3	LAMC1	LAMC2	LAMC3	VTN
Developmental Cell Lineages of the Exocrine Pancreas	R-HSA-9820448	COL11A1	COL11A2	COL1A1	COL1A2	COL24A1	COL27A1	COL2A1	COL3A1	COL5A1	COL5A2	COL5A3	EGF	FGF10	FGF2	FGF4	FGF7	FN1	LAMA1	LAMA2	LAMA3	LAMA4	LAMA5	LAMB1	LAMB2	LAMB3	LAMC1	LAMC2	LAMC3	VTN
Developmental Lineage of Multipotent Pancreatic Progenitor Cells	R-HSA-9937080	EGF	FGF10	FGF2	FGF4	FGF7
Developmental Lineage of Pancreatic Ductal Cells	R-HSA-9925563	COL11A1	COL11A2	COL1A1	COL1A2	COL24A1	COL27A1	COL2A1	COL3A1	COL5A1	COL5A2	COL5A3	FN1	LAMA1	LAMA2	LAMA3	LAMA4	LAMA5	LAMB1	LAMB2	LAMB3	LAMC1	LAMC2	LAMC3	VTN
Differentiation of Keratinocytes in Interfollicular Epidermis in Mammalian Skin	R-HSA-9725554	EGF
Digestion	R-HSA-8935690	ALPI	AMY1A	AMY2A	AMY2B	CEL	CHIA	CHIT1	CLPS	GUCA2A	GUCA2B	GUCY2C	LCT	LIPF	MGAM	PIR	PNLIP	PNLIPRP1	PNLIPRP2	PNLIPRP3	SI	TREH
Digestion and absorption	R-HSA-8963743	ALPI	AMY1A	AMY2A	AMY2B	CEL	CHIA	CHIT1	CLPS	GUCA2A	GUCA2B	GUCY2C	LCT	LIPF	MGAM	NPC1L1	PIR	PNLIP	PNLIPRP1	PNLIPRP2	PNLIPRP3	RSC1A1	SI	SLC2A2	SLC2A5	SLC5A1	TREH
Digestion of dietary carbohydrate	R-HSA-189085	AMY1A	AMY2A	AMY2B	CHIA	CHIT1	LCT	MGAM	SI	TREH
Digestion of dietary lipid	R-HSA-192456	CEL	CLPS	LIPF	PNLIP	PNLIPRP1	PNLIPRP2	PNLIPRP3
Dimerization of procaspase-8	R-HSA-69416	CASP8	CFLAR	FADD	FAS	FASLG	RIPK1	TNFRSF10A	TNFRSF10B	TNFSF10	TRADD	TRAF2
Disassembly of the destruction complex and recruitment of AXIN to the membrane	R-HSA-4641262	AMER1	APC	AXIN1	CAV1	CSNK1A1	CSNK1G2	CTNNB1	DVL1	DVL2	DVL3	FRAT1	FRAT2	FZD1	FZD2	FZD5	GSK3B	LRP5	LRP6	PPP2CA	PPP2CB	PPP2R1A	PPP2R1B	PPP2R5A	PPP2R5B	PPP2R5C	PPP2R5D	PPP2R5E	WNT1	WNT3A	WNT8A	WNT8B
Disease	R-HSA-1643685	18S rRNA	1B	1C	1a	28S rRNA	3a	3b	5.8S rRNA	5S rRNA	6	7SL RNA (ENSG00000222619)	7SL RNA (ENSG00000222639)	7a	8	8b	9b	AAAS	ABCA1	ABCA12	ABCA3	ABCA4	ABCB11	ABCB4	ABCB6	ABCC2	ABCC6	ABCC8	ABCC9	ABCD1	ABCD4	ABCG5	ABCG8	ABI1	ABI2	ABL1	ACACA	ACAN	ACAT1	ACE2	ACTB	ACTG1	ACTR2	ACTR3	ACY1	ADA	ADAM10	ADAM17	ADAMTS1	ADAMTS10	ADAMTS12	ADAMTS13	ADAMTS14	ADAMTS15	ADAMTS16	ADAMTS17	ADAMTS18	ADAMTS19	ADAMTS2	ADAMTS20	ADAMTS3	ADAMTS4	ADAMTS5	ADAMTS6	ADAMTS7	ADAMTS8	ADAMTS9	ADAMTSL1	ADAMTSL2	ADAMTSL3	ADAMTSL4	ADAMTSL5	ADCY1	ADCY2	ADCY3	ADCY4	ADCY5	ADCY6	ADCY7	ADCY8	ADCY9	ADORA2B	ADRM1	AGGF1	AGK	AGO1	AGO2	AGO3	AGO4	AGRN	AGTRAP	AHCY	AHCYL1	AKAP9	AKT1	AKT1S1	AKT2	AKT3	ALDOB	ALG1	ALG11	ALG12	ALG13	ALG14	ALG2	ALG3	ALG6	ALG8	ALG9	ALK	AMER1	AMN	ANAPC1	ANAPC10	ANAPC11	ANAPC15	ANAPC16	ANAPC2	ANAPC4	ANAPC5	ANAPC7	ANO1	ANO10	ANO2	ANO3	ANO4	ANO5	ANO6	ANO7	ANO8	ANO9	ANTXR1	ANTXR2	AP1B1	AP1G1	AP1M1	AP1M2	AP1S1	AP1S2	AP1S3	AP2A1	AP2A2	AP2B1	AP2M1	AP2S1	AP3B1	APBB1IP	APC	APH1A	APH1B	APOA1	APOBEC3G	APP	APRT	ARAF	AREG	ARF1	ARID4A	ARID4B	ARIH1	ARPC1A	ARPC1B	ARPC2	ARPC3	ARPC4	ARPC5	ARRB1	ARRB2	ARSB	ATG14	ATG7	ATIC	ATM	ATP1A1	ATP1A2	ATP1A3	ATP1A4	ATP1B1	ATP1B2	ATP1B3	ATP6V1H	ATR	ATRIP	ATRX	AUH	AVP	AVPR1A	AVPR1B	AVPR2	AXIN1	B2M	B3GALT6	B3GAT3	B3GLCT	B4GALT1	B4GALT7	B4GAT1	BAD	BAG4	BAIAP2	BANF1	BARD1	BCAN	BCAP31	BCKDHA	BCKDHB	BCKDK	BCL11A	BCL2A1	BCL2L1	BCL2L11	BCR	BDNF	BECN1	BGN	BIN2	BIRC6	BLM	BLNK	BRAF	BRAP	BRCA1	BRCA2	BRD4	BRIP1	BRK1	BRMS1	BSG	BST2	BTC	BTD	BTK	BTRC	C1GALT1	C1GALT1C1	C1QBP	C3	C3AR1	CALM1	CALR	CAMK2A	CAMK2B	CAMK2D	CAMK2G	CAMK4	CANX	CAPN1	CAPN2	CAPNS1	CAPNS2	CARS1	CASP1	CASP8	CASP9	CAST	CAV1	CBL	CBLIF	CBLL1	CBX1	CCNB1	CCNC	CCND1	CCND2	CCND3	CCNE1	CCNE2	CCNH	CCNK	CCNT1	CCNT2	CCR5	CD14	CD163	CD19	CD209	CD247	CD28	CD320	CD36	CD3G	CD4	CD79A	CD79B	CD80	CD86	CD8B	CD9	CDC16	CDC23	CDC25A	CDC25B	CDC25C	CDC26	CDC27	CDC37	CDC42	CDH1	CDK19	CDK2	CDK4	CDK5	CDK5R1	CDK6	CDK7	CDK8	CDK9	CDKN1A	CDKN1B	CDKN1C	CDKN2A	CEBPB	CEBPD	CEP43	CFP	CFTR	CHD3	CHD4	CHMP1A	CHMP2A	CHMP2B	CHMP3	CHMP4A	CHMP4B	CHMP4C	CHMP5	CHMP6	CHMP7	CHST14	CHST3	CHST6	CHSY1	CHUK	CLCN6	CLEC4M	CLIP1	CLTA	CLTC	CNBP	CNKSR1	CNKSR2	CNTRL	COL1A1	COL1A2	COMT	CORO1A	CP	CPSF4	CPSF6	CRB3	CRBN	CREB1	CREBBP	CRK	CSF2RA	CSF2RB	CSK	CSNK1A1	CSNK2A1	CSNK2A2	CSNK2B	CSPG4	CSPG5	CTBP1	CTBP2	CTDP1	CTNNB1	CTNND1	CTSA	CTSG	CTSL	CUBN	CUL1	CUL3	CUL5	CUX1	CVC1	CVC2	CX3CR1	CXCR4	CYBA	CYFIP1	CYFIP2	CYP11A1	CYP11B1	CYP11B2	CYP17A1	CYP19A1	CYP1B1	CYP21A2	CYP24A1	CYP26B1	CYP26C1	CYP27A1	CYP27B1	CYP2R1	CYP2U1	CYP4F22	CYP7B1	CYSLTR1	CYSLTR2	DAD1	DAG1	DAXX	DBP	DBT	DCN	DCTN1	DCXR	DDOST	DDX20	DDX5	DERL1	DERL2	DERL3	DHDDS	DHH	DKK1	DKK2	DKK4	DLD	DLL1	DLL4	DNA2	DNAJC3	DNMT1	DNMT3A	DNMT3B	DOCK1	DOCK2	DOLK	DPAGT1	DPEP1	DPEP2	DPM1	DPM2	DPM3	DUSP10	DUSP16	DUSP6	DUSP7	DUSP8	DUSP9	DUT	DVL1	DVL2	DVL3	DYNC1H1	DYNC1I1	DYNC1I2	DYNC1LI1	DYNC1LI2	DYNLL1	DYNLL2	E	E2F1	E2F2	E2F3	ECHS1	EDEM2	EED	EEF1A1	EEF1G	EEF2	EGF	EGFR	EIF2AK2	EIF2AK3	ELK1	ELL	ELMO1	ELMO2	ELOA	ELOA2	ELOB	ELOC	EML4	ENO1	ENTPD1	ENTPD5	EP300	EPGN	EPM2A	EPS15	ERBB2	ERBB3	ERBB4	ERBIN	ERCC2	ERCC3	EREG	ERLEC1	ERLIN1	ERLIN2	ESR1	ESR2	ESRP1	ETV6	EXO1	EXT1	EXT2	EZH2	F	F10	F11	F12	F2	F8	F9	FADD	FAM114A2	FAM131B	FASLG	FAU	FBXW7	FCGR1A	FCGR2A	FCGR3A	FDX1	FDX2	FDXR	FEN1	FGA	FGB	FGF1	FGF10	FGF16	FGF17	FGF18	FGF19	FGF2	FGF20	FGF22	FGF23	FGF3	FGF4	FGF5	FGF6	FGF7	FGF8	FGF9	FGFR1	FGFR1OP2	FGFR2	FGFR3	FGFR4	FGG	FGR	FIP1L1	FKBP1A	FKBP4	FLT3	FLT3LG	FMO3	FMOD	FN1	FNTA	FNTB	FOXM1	FOXO1	FOXO3	FOXO4	FOXO6	FRS2	FRS3	FURIN	FUT8	FXR1	FXYD1	FXYD2	FXYD3	FXYD4	FXYD6	FXYD7	FYN	FZD4	FZD5	FZD6	FZD7	FZD8	FZR1	G	G3BP1	G3BP2	G6PC1	G6PC3	GAA	GAB1	GAB2	GALE	GALK1	GALM	GALNS	GALNT1	GALNT12	GALNT3	GALT	GANAB	GATAD2A	GATAD2B	GBE1	GCC2	GCK	GCKR	GCLC	GCLM	GEMIN2	GEMIN4	GEMIN5	GEMIN6	GEMIN7	GEMIN8	GFPT1	GGCX	GGT1	GGT5	GJA1	GLB1	GNAI1	GNAI2	GNAI3	GNAS	GNAT3	GNAZ	GNB1	GNB2	GNB3	GNB4	GNB5	GNE	GNG10	GNG11	GNG12	GNG13	GNG2	GNG3	GNG4	GNG5	GNG7	GNG8	GNGT1	GNGT2	GNS	GOLGA2	GOLGA4	GOLGA7	GOLGB1	GP1BA	GP1BB	GP5	GP9	GPC1	GPC2	GPC3	GPC4	GPC5	GPC6	GPS2	GRB2	GRSF1	GSDMD	GSDME	GSK3A	GSK3B	GSS	GTF2A1	GTF2A2	GTF2B	GTF2E1	GTF2E2	GTF2F1	GTF2F2	GTF2H1	GTF2H2	GTF2H3	GTF2H4	GTF2H5	GUCY2C	GUSB	GYG1	GYG2	GYS1	GYS2	GZMB	H2AB1	H2AC1	H2AC11	H2AC12	H2AC14	H2AC18	H2AC20	H2AC21	H2AC25	H2AC4	H2AC6	H2AC7	H2AFX	H2AJ	H2AZ2	H2BC1	H2BC11	H2BC12	H2BC12L	H2BC13	H2BC14	H2BC15	H2BC17	H2BC18	H2BC21	H2BC26	H2BC3	H2BC4	H2BC5	H2BC9	H3-3A	H3C15	H4C1	HA	HA-33	HAVCR1	HBEGF	HCK	HDAC1	HDAC10	HDAC11	HDAC2	HDAC3	HDAC4	HDAC5	HDAC6	HDAC7	HDAC8	HDAC9	HELI	HEPH	HERC5	HES1	HES5	HEXA	HEXB	HEY1	HEY2	HEYL	HGF	HGS	HGSNAT	HHAT	HIBCH	HIP1	HIST1H3G	HK1	HLA-A	HLA-B	HLA-C	HLA-E	HLA-F	HLA-G	HLA-H	HLCS	HMG20B	HMGA1	HMGB1	HMOX1	HNRNPA1	HNRNPK	HPRT1	HRAS	HSP90AA1	HSP90AB1	HSPA1A	HSPA8	HSPG2	HUS1	HYAL1	Hh5 strain Merlin complete genome	Human respiratory syncytial virus A	Human respiratory syncytial virus A2, complete genome	ICOS	IDH1	IDS	IDUA	IFIH1	IFNA1	IFNA10	IFNA14	IFNA16	IFNA17	IFNA2	IFNA21	IFNA4	IFNA5	IFNA6	IFNA7	IFNA8	IFNAR1	IFNAR2	IFNB1	IFNGR1	IFNGR2	IGF1R	IGHD	IGHG1	IGHG2	IGHG3	IGHG4	IGHM	IGHV	IGHV1-2	IGHV1-46	IGHV1-69	IGHV2-5	IGHV2-70	IGHV3-11	IGHV3-13	IGHV3-23	IGHV3-30	IGHV3-33	IGHV3-48	IGHV3-53	IGHV3-7	IGHV3-9	IGHV4-34	IGHV4-39	IGHV4-59	IGHV7-81	IGKC	IGKV1-12	IGKV1-16	IGKV1-17	IGKV1-33	IGKV1-39	IGKV1-5	IGKV1D-12	IGKV1D-16	IGKV1D-33	IGKV1D-39	IGKV2-28	IGKV2-29	IGKV2-30	IGKV2D-28	IGKV2D-30	IGKV2D-40	IGKV3-11	IGKV3-15	IGKV3-20	IGKV3D-20	IGKV4-1	IGKV5-2	IGLC1	IGLC2	IGLC3	IGLC6	IGLC7	IGLV	IGLV1-36	IGLV1-40	IGLV1-44	IGLV1-47	IGLV1-51	IGLV10-54	IGLV11-55	IGLV2-11	IGLV2-14	IGLV2-18	IGLV2-23	IGLV2-33	IGLV2-8	IGLV3-1	IGLV3-12	IGLV3-16	IGLV3-19	IGLV3-21	IGLV3-22	IGLV3-25	IGLV3-27	IGLV4-3	IGLV4-60	IGLV4-69	IGLV5-37	IGLV5-45	IGLV6-57	IGLV7-43	IGLV7-46	IGLV8-61	IHH	IKBKB	IKBKE	IKBKG	IL10	IL10RA	IL17A	IL17F	IL17RA	IL17RC	IL18	IL1A	IL1B	IL1R1	IL22	IL6	IL6R	IMPDH1	IMPDH2	IPO5	IQGAP1	IRAK1	IRAK2	IRAK4	IRF3	IRF4	IRF7	IRS1	IRS2	ISCU	ISG15	ITCH	ITGA2B	ITGA4	ITGB1	ITGB3	ITPR1	ITPR2	ITPR3	IVD	JAG1	JAG2	JAK1	JAK2	JAK3	JUN	JUNB	KANK1	KAT2A	KAT2B	KAT5	KCNJ11	KDM1A	KDM7A	KDR	KEAP1	KERA	KHK	KIAA1549	KIF5B	KIT	KITLG	KL	KLB	KLC1	KLKB1	KPNA1	KPNA2	KPNA3	KPNA4	KPNA5	KPNA7	KPNB1	KRAS	KREMEN1	KREMEN2	KSR1	KSR2	L	LARGE1	LARP1	LCK	LCT	LFNG	LIG1	LIG4	LMBRD1	LMNA	LMNB1	LMO7	LPG1G2	LRAT	LRP5	LRP6	LRRFIP1	LTF	LUM	LY96	LYN	M	M2-1	M2-2	MAGT1	MAML1	MAML2	MAML3	MAMLD1	MAN1B1	MAN2A1	MAOA	MAP1B	MAP1LC3B	MAP2K1	MAP2K2	MAP2K3	MAP2K4	MAP2K6	MAP2K7	MAP3K11	MAP3K7	MAPK1	MAPK14	MAPK3	MAPK8	MAPK9	MAPKAP1	MARK3	MASP1	MASP2	MAT1A	MAVS	MBD3	MBL2	MC2R	MCCC1	MCCC2	MCL1	MCP	MDM2	MECP2	MED1	MED10	MED11	MED12	MED13	MED13L	MED14	MED15	MED16	MED17	MED18	MED19	MED20	MED21	MED22	MED23	MED24	MED25	MED26	MED27	MED28	MED29	MED30	MED31	MED4	MED6	MED7	MED8	MED9	MEFV	MET	MGAT1	MGAT2	MGAT4A	MGAT4B	MGAT4C	MGAT5	MIB1	MIB2	MIR21	MLH1	MLKL	MLST8	MMAA	MMAB	MMACHC	MMADHC	MMUT	MNAT1	MOGS	MOV10	MPDU1	MPI	MPP5	MPRIP	MRAS	MRC1	MRE11	MSH2	MSH3	MSH6	MSN	MT2748	MTA1	MTA2	MTA3	MTOR	MTR	MTRR	MUC1	MUC12	MUC13	MUC15	MUC16	MUC17	MUC19	MUC2	MUC20	MUC21	MUC3A	MUC3B	MUC4	MUC5AC	MUC5B	MUC6	MUC7	MUCL1	MUTYH	MVB12A	MVB12B	MYC	MYD88	MYH2	MYH9	MYO10	MYO18A	MYO1C	MYO5A	MYO9B	N	NA	NAGLU	NAPEPLD	NBN	NCAN	NCBP1	NCBP2	NCK1	NCKAP1	NCKAP1L	NCKIPSD	NCL	NCOR1	NCOR2	NCSTN	NDC1	NEC1	NEC2	NEDD4L	NEIL1	NEIL3	NELFA	NELFB	NELFCD	NELFE	NEU1	NEURL1	NEURL1B	NF1	NFE2L2	NFKB1	NFKB2	NFKBIA	NHLRC1	NLRP12	NLRP3	NMI	NMT1	NMT2	NOD1	NOD2	NOS2	NOTCH1	NOTCH2	NOTCH3	NOTCH4	NOX1	NOX4	NOXA1	NOXO1	NP	NPIPB3	NPM1	NR3C1	NR4A1	NRAS	NRG1	NRG2	NRG3	NRG4	NRP1	NS	NS5B	NT5E	NTF3	NTF4	NTHL1	NTRK2	NTRK3	NUP107	NUP133	NUP153	NUP155	NUP160	NUP188	NUP205	NUP210	NUP214	NUP35	NUP37	NUP42	NUP43	NUP50	NUP54	NUP58	NUP62	NUP85	NUP88	NUP93	NUP98	NUS1	OAS2	OGG1	OGN	OMD	OPG199	OPLAH	OPN1LW	OPN1MW	OPN1SW	OS9	OST4	OSTC	P	P2RX4	P2RX7	PA	PABPN1	PACS1	PAH	PAK2	PALB2	PAPSS1	PAPSS2	PARP1	PARP10	PARP14	PARP16	PARP4	PARP6	PARP8	PARP9	PATJ	PB1	PB2	PC	PCBP2	PCCA	PCCB	PDCD1	PDCD6IP	PDGFA	PDGFB	PDGFRA	PDGFRB	PDPK1	PDZD3	PEBP1	PGK1	PGM1	PHB	PHF21A	PIK3AP1	PIK3C3	PIK3CA	PIK3CB	PIK3CD	PIK3CG	PIK3R1	PIK3R2	PIK3R3	PIK3R4	PIK3R5	PIK3R6	PIM1	PKLR	PLCG1	PLCG2	PLK2	PML	PMM2	PMS2	PNP	POLA1	POLA2	POLR2A	POLR2B	POLR2C	POLR2D	POLR2E	POLR2F	POLR2G	POLR2H	POLR2I	POLR2J	POLR2K	POLR2L	POM121	POM121C	POMC	POMGNT1	POMT1	POMT2	PORCN	PPE2	PPFIBP1	PPIA	PPIB	PPIG	PPIH	PPM1B	PPM1K	PPP1CA	PPP1CB	PPP1CC	PPP1R3C	PPP2CA	PPP2CB	PPP2R1A	PPP2R1B	PPP2R5A	PPP2R5B	PPP2R5C	PPP2R5D	PPP2R5E	PRDX1	PRDX2	PRELP	PRF1	PRIM1	PRIM2	PRKACA	PRKACB	PRKACG	PRKAR1A	PRKAR1B	PRKAR2A	PRKAR2B	PRKCSH	PRKX	PRMT1	PRR5	PSEN1	PSEN2	PSENEN	PSIP1	PSMA1	PSMA2	PSMA3	PSMA4	PSMA5	PSMA6	PSMA7	PSMB1	PSMB2	PSMB3	PSMB4	PSMB5	PSMB6	PSMB7	PSMC1	PSMC2	PSMC3	PSMC4	PSMC5	PSMC6	PSMD1	PSMD11	PSMD12	PSMD13	PSMD14	PSMD2	PSMD3	PSMD6	PSMD7	PSMD8	PSTPIP1	PTEN	PTGES3	PTK2	PTPN11	PTPN12	PTPN6	PYCARD	QKI	RAB5A	RAB5B	RAB5C	RAB7A	RAC1	RAC2	RAD1	RAD17	RAD50	RAD51	RAD51AP1	RAD51B	RAD51C	RAD51D	RAD9A	RAD9B	RAE1	RAF1	RAN	RANBP1	RANBP2	RANGAP1	RAP1A	RAP1B	RB1	RBBP4	RBBP7	RBBP8	RBP1	RBP4	RBPJ	RBX1	RCAN3	RCC1	RCOR1	RDH12	RDH5	RELA	REST	RFC2	RFC3	RFC4	RFC5	RFT1	RHAG	RHBDF2	RHNO1	RHOG	RICTOR	RIGI	RIPK1	RIPK2	RIPK3	RIR1	RL1	RL10	RL11	RL8A	RL9A	RLBP1	RMI1	RMI2	RNA4.9	RNF135	RNF185	RNF213	RNF43	RNF5	RNGTT	RNMT	ROCK1	ROCK2	RPA1	RPA2	RPA3	RPIA	RPL10	RPL10A	RPL10L	RPL11	RPL12	RPL13	RPL13A	RPL14	RPL15	RPL17	RPL18	RPL18A	RPL19	RPL21	RPL22	RPL22L1	RPL23	RPL23A	RPL24	RPL26	RPL26L1	RPL27	RPL27A	RPL28	RPL29	RPL3	RPL30	RPL31	RPL32	RPL34	RPL35	RPL35A	RPL36	RPL36A	RPL36AL	RPL37	RPL37A	RPL38	RPL39	RPL39L	RPL3L	RPL4	RPL41	RPL5	RPL6	RPL7	RPL7A	RPL8	RPL9	RPLP0	RPLP1	RPLP2	RPN1	RPN2	RPS10	RPS11	RPS12	RPS13	RPS14	RPS15	RPS15A	RPS16	RPS17	RPS18	RPS19	RPS2	RPS20	RPS21	RPS23	RPS24	RPS25	RPS26	RPS27	RPS27A	RPS27L	RPS28	RPS29	RPS3	RPS3A	RPS4X	RPS4Y1	RPS4Y2	RPS5	RPS6	RPS6KB2	RPS7	RPS8	RPS9	RPSA	RRBP1	RUNX1	Rv1280c	Rv1281c	Rv1282c	Rv1283c	Rv1410c	Rv2238c	Rv2895c	Rv3364c	Rv3654c	Rv3655c	S	S100A1	S100A8	S100A9	S1PR1	SAP18	SAP30	SAP30L	SAR1B	SARS coronavirus, complete genome	SBSPON	SCP	SDC1	SDC2	SDC3	SDC4	SEC11A	SEC11C	SEC13	SEC23A	SEC24A	SEC24B	SEC24C	SEC24D	SEC31A	SEH1L	SEL1L	SEM1	SEMA5A	SEMA5B	SERPINE1	SERPING1	SFN	SFPQ	SFTA3	SFTPA1	SFTPA2	SFTPB	SFTPC	SFTPD	SGSH	SH	SH3GL1	SH3GL2	SH3GL3	SH3KBP1	SHC1	SHH	SHOC2	SI	SIGMAR1	SIKE1	SIN3A	SKP1	SKP2	SLC11A2	SLC12A1	SLC12A3	SLC12A6	SLC16A1	SLC17A5	SLC17A8	SLC1A1	SLC1A3	SLC20A2	SLC22A12	SLC22A18	SLC22A5	SLC24A1	SLC24A4	SLC24A5	SLC25A4	SLC25A5	SLC25A6	SLC26A2	SLC26A3	SLC26A4	SLC27A4	SLC29A3	SLC2A1	SLC2A10	SLC2A2	SLC2A9	SLC33A1	SLC34A1	SLC34A2	SLC34A3	SLC35A1	SLC35A2	SLC35A3	SLC35C1	SLC35D1	SLC36A2	SLC37A4	SLC39A4	SLC3A1	SLC3A2	SLC40A1	SLC4A1	SLC4A4	SLC5A1	SLC5A2	SLC5A5	SLC5A7	SLC6A14	SLC6A18	SLC6A19	SLC6A2	SLC6A20	SLC6A3	SLC6A5	SLC7A7	SLC7A9	SLC9A6	SLC9A9	SLCO1B1	SLCO1B3	SLCO2A1	SMAD2	SMAD3	SMAD4	SMN1	SNAP25	SND1	SNF8	SNRPB	SNRPD1	SNRPD2	SNRPD3	SNRPE	SNRPF	SNRPG	SNW1	SOD2	SOS1	SP1	SPCS1	SPCS2	SPCS3	SPON1	SPON2	SPRED1	SPRED2	SPRED3	SPTBN1	SQSTM1	SRC	SRD5A3	SRPK1	SRPK2	SSPOP	SSRP1	ST3GAL1	ST3GAL2	ST3GAL3	ST3GAL4	ST6GAL1	ST6GALNAC2	ST6GALNAC3	ST6GALNAC4	STAM	STAM2	STAT1	STAT2	STAT3	STAT5A	STAT5B	STING1	STRA6	STRN	STT3A	STT3B	STX1A	STX1B	SUDS3	SUGT1	SUMO1	SUPT16H	SUPT4H1	SUPT5H	SUZ12	SV2A	SV2B	SV2C	SYK	SYT1	SYT2	SYVN1	TAB1	TAB2	TAB3	TAF1	TAF10	TAF11	TAF12	TAF13	TAF15	TAF1L	TAF2	TAF3	TAF4	TAF4B	TAF5	TAF6	TAF7	TAF7L	TAF9	TAF9B	TALDO1	TBK1	TBL1X	TBL1XR1	TBP	TBXAS1	TCEA1	TCF7L2	TCN2	TENT4A	TFDP1	TFDP2	TFG	TGFA	TGFB1	TGFBR1	TGFBR2	THBS1	THBS2	THSD1	THSD4	THSD7A	THSD7B	TICAM1	TIRAP	TJP1	TKFC	TLN1	TLR1	TLR10	TLR2	TLR3	TLR4	TLR5	TLR6	TLR7	TLR8	TLR9	TMEM258	TMPRSS2	TNKS	TNKS2	TNRC6C	TOMM70	TOP3A	TOPBP1	TP53	TPM3	TPM4	TPMT	TPR	TPST1	TPST2	TRADD	TRAF2	TRAF3	TRAF6	TRAK1	TRAT1	TRIM24	TRIM25	TRIM27	TRIM28	TRIM4	TRIP11	TRM1	TRM2	TRM3	TRS1	TRX1	TRX2	TSC2	TSG101	TTR	TUBA1A	TUBA1B	TUBA1C	TUBA3C	TUBA3E	TUBA4A	TUBA4B	TUBA8	TUBAL3	TUBB	TUBB1	TUBB2A	TUBB2B	TUBB3	TUBB4A	TUBB4B	TUBB6	TUBB8	TUBB8B	TUFM	TUSC3	TWIST1	TXN	TXNIP	TXNRD1	TYK2	UBA52	UBAP1	UBB	UBC	UBE2C	UBE2D1	UBE2E1	UBE2I	UBE2L6	UBE2N	UBE2S	UBE2V1	UGT1A1	UGT1A4	UL102	UL103	UL104	UL11	UL111A	UL112/UL113	UL114	UL117	UL119/UL118	UL120	UL121	UL122	UL123	UL124	UL13	UL130	UL131A	UL132	UL133	UL138	UL14	UL144	UL146	UL147	UL147A	UL148	UL15A	UL16	UL17	UL18	UL2	UL21A	UL22A	UL23	UL24	UL25	UL26	UL27	UL29	UL31	UL32	UL34	UL35	UL36	UL37	UL38	UL4	UL41A	UL43	UL44	UL47	UL48	UL5	UL52	UL54	UL69	UL7	UL70	UL71	UL74	UL76	UL78	UL79	UL80	UL82	UL83	UL84	UL87	UL88	UL9	UL91	UL92	UL94	UL95	UL96	UL97	UL98	UL99	UNC93B1	US10	US11	US12	US13	US14	US16	US17	US18	US19	US2	US20	US22	US23	US24	US26	US27	US28	US3	US30	US32	US33A	US34	US34A	US8	US9	UVRAG	VAMP1	VAMP2	VAV1	VAV2	VAV3	VCAN	VCL	VCP	VEGFA	VHL	VPS11	VPS16	VPS18	VPS25	VPS28	VPS33A	VPS33B	VPS36	VPS37A	VPS37B	VPS37C	VPS37D	VPS39	VPS41	VPS45	VPS4A	VPS4B	VTA1	VWF	WAS	WASF1	WASF2	WASF3	WASL	WDCP	WDR48	WIPF1	WIPF2	WIPF3	WNT3A	WNT5A	WRN	XPO1	XRCC2	XRCC4	XRCC5	XRCC6	YES1	YWHAB	YWHAE	YWHAG	YWHAH	YWHAQ	YWHAZ	ZAP70	ZBP1	ZC3HAV1	ZC3HC1	ZCRB1	ZDHHC11	ZDHHC2	ZDHHC20	ZDHHC3	ZDHHC5	ZDHHC8	ZDHHC9	ZFYVE9	ZMYM2	adhE2	ahpC	ahpD	aldR	bfr	bfrB	botA	botB	botD	botE	botF	botG	cpnT	cya	dlaT	eis	env	esxA	esxG	esxH	fgd1	fliC	gB	gH	gL	gM	gN	gag	gag-pol	ggtA	glbN	ha17	ha70	hly	inlA	inlB	irtA	irtB	katG	lef	lpdC	lprG	lprM	mip	msrA	ndkA	nef	ntnha	pagA	porB	pp1a	pstS1	ptpA	rep	rev	rpoA	rpoB	rpoC	rpoZ	sapM	secA1	secA2	secD	secE	secF	secG	secY	sodB	sodC	sta1	tat	tetX	tpx	trx-2	trxA	trxB	vif	vpr	vpu
Diseases associated with N-glycosylation of proteins	R-HSA-3781860	ALG1	ALG11	ALG12	ALG13	ALG14	ALG2	ALG3	ALG6	ALG8	ALG9	B4GALT1	CTSA	DPAGT1	GLB1	MAN1B1	MGAT2	MOGS	MPDU1	NEU1	RFT1
Diseases associated with O-glycosylation of proteins	R-HSA-3906995	ADAMTS1	ADAMTS10	ADAMTS12	ADAMTS13	ADAMTS14	ADAMTS15	ADAMTS16	ADAMTS17	ADAMTS18	ADAMTS19	ADAMTS2	ADAMTS20	ADAMTS3	ADAMTS4	ADAMTS5	ADAMTS6	ADAMTS7	ADAMTS8	ADAMTS9	ADAMTSL1	ADAMTSL2	ADAMTSL3	ADAMTSL4	ADAMTSL5	B3GLCT	B4GAT1	C1GALT1	C1GALT1C1	CFP	DAG1	GALNT12	GALNT3	LARGE1	LFNG	MUC1	MUC12	MUC13	MUC15	MUC16	MUC17	MUC19	MUC2	MUC20	MUC21	MUC3A	MUC3B	MUC4	MUC5AC	MUC5B	MUC6	MUC7	MUCL1	NOTCH1	NOTCH2	NOTCH3	NOTCH4	POMGNT1	POMT1	POMT2	SBSPON	SEMA5A	SEMA5B	SPON1	SPON2	SSPOP	THBS1	THBS2	THSD1	THSD4	THSD7A	THSD7B
Diseases associated with glycosaminoglycan metabolism	R-HSA-3560782	ACAN	AGRN	B3GALT6	B3GAT3	B4GALT1	B4GALT7	BCAN	BGN	CHST14	CHST3	CHST6	CHSY1	CSPG4	CSPG5	DCN	EXT1	EXT2	FMOD	GPC1	GPC2	GPC3	GPC4	GPC5	GPC6	HEXA	HEXB	HSPG2	KERA	LUM	NCAN	OGN	OMD	PAPSS2	PRELP	SDC1	SDC2	SDC3	SDC4	SLC26A2	ST3GAL3	VCAN
Diseases associated with glycosylation precursor biosynthesis	R-HSA-5609975	DHDDS	DOLK	DPM1	DPM2	DPM3	GALE	GALK1	GALM	GALT	GFPT1	GNE	MPI	NUS1	PGM1	PMM2	SRD5A3
Diseases associated with surfactant metabolism	R-HSA-5687613	ABCA3	CSF2RA	CSF2RB	SFTA3	SFTPA1	SFTPA2	SFTPB	SFTPC	SFTPD	SLC34A2
Diseases associated with the TLR signaling cascade	R-HSA-5602358	BTK	CD14	CD36	CHUK	FGA	FGB	FGG	HMGB1	IKBKB	IKBKG	IRAK4	LY96	MYD88	NFKB1	NFKB2	NFKBIA	RELA	S100A1	S100A8	S100A9	TICAM1	TIRAP	TLR1	TLR10	TLR2	TLR3	TLR4	TLR5	TLR6	TLR7	TRAF3	UNC93B1	fliC	mip	porB
Diseases associated with visual transduction	R-HSA-2474795	ABCA4	LRAT	NAPEPLD	OPN1LW	OPN1MW	OPN1SW	RBP1	RBP4	RDH12	RDH5	RLBP1	STRA6	TTR
Diseases of Base Excision Repair	R-HSA-9605308	MUTYH	NEIL1	NEIL3	NTHL1	OGG1
Diseases of Cellular Senescence	R-HSA-9630747	CDK4	CDK6	CDKN2A
Diseases of DNA Double-Strand Break Repair	R-HSA-9675136	ATM	ATR	ATRIP	BARD1	BLM	BRCA1	BRCA2	BRIP1	DNA2	EXO1	HUS1	KAT5	MRE11	NBN	PALB2	RAD1	RAD17	RAD50	RAD51	RAD51AP1	RAD51B	RAD51C	RAD51D	RAD9A	RAD9B	RBBP8	RFC2	RFC3	RFC4	RFC5	RHNO1	RMI1	RMI2	RPA1	RPA2	RPA3	SEM1	TOP3A	TOPBP1	WRN	XRCC2
Diseases of DNA repair	R-HSA-9675135	ATM	ATR	ATRIP	BARD1	BLM	BRCA1	BRCA2	BRIP1	DNA2	EXO1	HUS1	KAT5	MLH1	MRE11	MSH2	MSH3	MSH6	MUTYH	NBN	NEIL1	NEIL3	NTHL1	OGG1	PALB2	PMS2	RAD1	RAD17	RAD50	RAD51	RAD51AP1	RAD51B	RAD51C	RAD51D	RAD9A	RAD9B	RBBP8	RFC2	RFC3	RFC4	RFC5	RHNO1	RMI1	RMI2	RPA1	RPA2	RPA3	SEM1	TOP3A	TOPBP1	WRN	XRCC2
Diseases of Immune System	R-HSA-5260271	BTK	CD14	CD36	CHUK	FGA	FGB	FGG	HMGB1	IKBKB	IKBKG	IRAK4	LY96	MYD88	NFKB1	NFKB2	NFKBIA	RELA	S100A1	S100A8	S100A9	TICAM1	TIRAP	TLR1	TLR10	TLR2	TLR3	TLR4	TLR5	TLR6	TLR7	TRAF3	UNC93B1	fliC	mip	porB
Diseases of Mismatch Repair (MMR)	R-HSA-5423599	MLH1	MSH2	MSH3	MSH6	PMS2
Diseases of Telomere Maintenance	R-HSA-9673013	ATRX	DAXX
Diseases of branched-chain amino acid catabolism	R-HSA-9865118	ACAT1	AUH	BCKDHA	BCKDHB	BCKDK	DBT	DLD	ECHS1	HIBCH	IVD	MCCC1	MCCC2	PPM1K
Diseases of carbohydrate metabolism	R-HSA-5663084	ALDOB	ARSB	DCXR	EPM2A	G6PC1	G6PC3	GAA	GALNS	GBE1	GLB1	GNS	GUSB	GYG1	GYG2	GYS1	GYS2	HGSNAT	HYAL1	IDS	IDUA	KHK	LCT	NAGLU	NHLRC1	PPP1R3C	RPIA	RPS27A	SGSH	SI	SLC37A4	TALDO1	UBA52	UBB	UBC
Diseases of cellular response to stress	R-HSA-9675132	CDK4	CDK6	CDKN2A
Diseases of glycosylation	R-HSA-3781865	ACAN	ADAMTS1	ADAMTS10	ADAMTS12	ADAMTS13	ADAMTS14	ADAMTS15	ADAMTS16	ADAMTS17	ADAMTS18	ADAMTS19	ADAMTS2	ADAMTS20	ADAMTS3	ADAMTS4	ADAMTS5	ADAMTS6	ADAMTS7	ADAMTS8	ADAMTS9	ADAMTSL1	ADAMTSL2	ADAMTSL3	ADAMTSL4	ADAMTSL5	AGRN	ALG1	ALG11	ALG12	ALG13	ALG14	ALG2	ALG3	ALG6	ALG8	ALG9	B3GALT6	B3GAT3	B3GLCT	B4GALT1	B4GALT7	B4GAT1	BCAN	BGN	C1GALT1	C1GALT1C1	CFP	CHST14	CHST3	CHST6	CHSY1	CSPG4	CSPG5	CTSA	DAG1	DCN	DHDDS	DOLK	DPAGT1	DPM1	DPM2	DPM3	EXT1	EXT2	FMOD	GALE	GALK1	GALM	GALNT12	GALNT3	GALT	GFPT1	GLB1	GNE	GPC1	GPC2	GPC3	GPC4	GPC5	GPC6	HEXA	HEXB	HSPG2	KERA	LARGE1	LFNG	LUM	MAN1B1	MGAT2	MOGS	MPDU1	MPI	MUC1	MUC12	MUC13	MUC15	MUC16	MUC17	MUC19	MUC2	MUC20	MUC21	MUC3A	MUC3B	MUC4	MUC5AC	MUC5B	MUC6	MUC7	MUCL1	NCAN	NEU1	NOTCH1	NOTCH2	NOTCH3	NOTCH4	NUS1	OGN	OMD	PAPSS2	PGM1	PMM2	POMGNT1	POMT1	POMT2	PRELP	RFT1	SBSPON	SDC1	SDC2	SDC3	SDC4	SEMA5A	SEMA5B	SLC26A2	SPON1	SPON2	SRD5A3	SSPOP	ST3GAL3	THBS1	THBS2	THSD1	THSD4	THSD7A	THSD7B	VCAN
Diseases of hemostasis	R-HSA-9671793	ADAMTS13	COL1A1	COL1A2	F10	F11	F12	F2	F8	F9	GGCX	GP1BA	GP1BB	GP5	GP9	KLKB1	SERPING1	TPST1	TPST2	VWF
Diseases of metabolism	R-HSA-5668914	ABCA3	ABCD4	ACACA	ACAN	ACAT1	ACY1	ADA	ADAMTS1	ADAMTS10	ADAMTS12	ADAMTS13	ADAMTS14	ADAMTS15	ADAMTS16	ADAMTS17	ADAMTS18	ADAMTS19	ADAMTS2	ADAMTS20	ADAMTS3	ADAMTS4	ADAMTS5	ADAMTS6	ADAMTS7	ADAMTS8	ADAMTS9	ADAMTSL1	ADAMTSL2	ADAMTSL3	ADAMTSL4	ADAMTSL5	AGRN	AHCY	ALDOB	ALG1	ALG11	ALG12	ALG13	ALG14	ALG2	ALG3	ALG6	ALG8	ALG9	AMN	APRT	ARSB	AUH	B3GALT6	B3GAT3	B3GLCT	B4GALT1	B4GALT7	B4GAT1	BCAN	BCKDHA	BCKDHB	BCKDK	BGN	BTD	C1GALT1	C1GALT1C1	CBLIF	CD320	CFP	CHST14	CHST3	CHST6	CHSY1	CSF2RA	CSF2RB	CSPG4	CSPG5	CTSA	CUBN	CYP11A1	CYP11B1	CYP11B2	CYP17A1	CYP19A1	CYP1B1	CYP21A2	CYP24A1	CYP26B1	CYP26C1	CYP27A1	CYP27B1	CYP2R1	CYP2U1	CYP4F22	CYP7B1	DAG1	DBT	DCN	DCXR	DHDDS	DLD	DOLK	DPAGT1	DPM1	DPM2	DPM3	ECHS1	EPM2A	EXT1	EXT2	FDX1	FDX2	FDXR	FMO3	FMOD	G6PC1	G6PC3	GAA	GALE	GALK1	GALM	GALNS	GALNT12	GALNT3	GALT	GBE1	GCLC	GCLM	GFPT1	GGT1	GLB1	GNE	GNS	GPC1	GPC2	GPC3	GPC4	GPC5	GPC6	GSS	GUSB	GYG1	GYG2	GYS1	GYS2	HEXA	HEXB	HGSNAT	HIBCH	HLCS	HPRT1	HSPG2	HYAL1	IDH1	IDS	IDUA	IVD	KERA	KHK	LARGE1	LCT	LFNG	LMBRD1	LUM	MAN1B1	MAOA	MAT1A	MC2R	MCCC1	MCCC2	MGAT2	MMAA	MMAB	MMACHC	MMADHC	MMUT	MOGS	MPDU1	MPI	MTR	MTRR	MUC1	MUC12	MUC13	MUC15	MUC16	MUC17	MUC19	MUC2	MUC20	MUC21	MUC3A	MUC3B	MUC4	MUC5AC	MUC5B	MUC6	MUC7	MUCL1	NAGLU	NCAN	NEU1	NHLRC1	NOTCH1	NOTCH2	NOTCH3	NOTCH4	NUS1	OGN	OMD	OPLAH	PAH	PAPSS2	PC	PCCA	PCCB	PGM1	PMM2	PNP	POMC	POMGNT1	POMT1	POMT2	PPM1K	PPP1R3C	PRELP	RFT1	RPIA	RPS27A	SBSPON	SDC1	SDC2	SDC3	SDC4	SEMA5A	SEMA5B	SFTA3	SFTPA1	SFTPA2	SFTPB	SFTPC	SFTPD	SGSH	SI	SLC26A2	SLC34A2	SLC35D1	SLC37A4	SPON1	SPON2	SRD5A3	SSPOP	ST3GAL3	TALDO1	TBXAS1	TCN2	THBS1	THBS2	THSD1	THSD4	THSD7A	THSD7B	TPMT	UBA52	UBB	UBC	UGT1A1	UGT1A4	VCAN
Diseases of mitochondrial beta oxidation	R-HSA-9759774	MMAA	MMUT
Diseases of mitotic cell cycle	R-HSA-9675126	ANAPC1	ANAPC10	ANAPC11	ANAPC15	ANAPC16	ANAPC2	ANAPC4	ANAPC5	ANAPC7	ATRX	CCND1	CCND2	CCND3	CCNE1	CCNE2	CDC16	CDC23	CDC26	CDC27	CDK2	CDK4	CDK6	CDKN1A	CDKN1B	CDKN1C	DAXX	E2F1	E2F2	E2F3	FZR1	RB1	SKP2	TFDP1	TFDP2	UBE2C	UBE2D1	UBE2E1	UBE2S
Diseases of nucleotide metabolism	R-HSA-9735804	ADA	APRT	HPRT1	PNP
Diseases of programmed cell death	R-HSA-9645723	3a	APP	BCL2L11	C1QBP	CAPN1	CAPN2	CAPNS1	CAPNS2	CASP8	CAST	CDC25A	CDC25B	CDC25C	CDK5	CDK5R1	CDKN2A	DNMT1	DNMT3A	DNMT3B	EED	EZH2	FADD	FASLG	FOXO3	GOLGA2	GSDME	H2AB1	H2AC14	H2AC18	H2AC20	H2AC4	H2AC6	H2AC7	H2AFX	H2AJ	H2AZ2	H2BC1	H2BC11	H2BC12	H2BC12L	H2BC13	H2BC14	H2BC15	H2BC17	H2BC21	H2BC26	H2BC3	H2BC4	H2BC5	H2BC9	H3-3A	H3C15	H4C1	HIST1H3G	JUN	LMNA	LMNB1	MLKL	NS	OPG199	POLA1	POLA2	PRDX1	PRDX2	PRIM1	PRIM2	RBBP4	RBBP7	RIPK1	RIPK3	RIR1	SOD2	SUZ12	TP53	TRADD	TRAF2	UL36	YWHAE
Diseases of propionyl-CoA catabolism	R-HSA-9759785	MMAA	MMUT
Diseases of signal transduction by growth factor receptors and second messengers	R-HSA-5663202	ACTB	ACTG1	ADAM10	ADAM17	ADRM1	AGGF1	AGK	AGO1	AGO2	AGO3	AGO4	AGTRAP	AKAP9	AKT1	AKT1S1	AKT2	AKT3	ALK	AMER1	AP3B1	APBB1IP	APC	APH1A	APH1B	ARAF	AREG	ARRB1	ARRB2	ATG7	ATIC	AXIN1	BAD	BAG4	BCL11A	BCL2A1	BCL2L1	BCL2L11	BCR	BDNF	BIN2	BIRC6	BRAF	BRAP	BTC	CALM1	CAMK2A	CAMK2B	CAMK2D	CAMK2G	CARS1	CASP9	CBL	CCNB1	CCNC	CD19	CD28	CD80	CD86	CDC37	CDK8	CDKN1A	CDKN1B	CEBPB	CEP43	CHUK	CLCN6	CLIP1	CLTC	CNKSR1	CNKSR2	CNTRL	CPSF6	CREB1	CREBBP	CSK	CSNK1A1	CTBP1	CTBP2	CTNNB1	CUL1	CUX1	DCTN1	DERL2	DHH	DKK1	DKK2	DKK4	DLL1	DLL4	DNMT1	DUSP10	DUSP16	DUSP6	DUSP7	DUSP8	DUSP9	EEF1G	EGF	EGFR	EIF2AK3	EML4	EP300	EPGN	ERBB2	ERBB3	ERBB4	ERBIN	EREG	ERLEC1	ERLIN2	ESR1	ESR2	ESRP1	ETV6	FAM114A2	FAM131B	FBXW7	FGA	FGB	FGF1	FGF10	FGF16	FGF17	FGF18	FGF19	FGF2	FGF20	FGF22	FGF23	FGF3	FGF4	FGF5	FGF6	FGF7	FGF8	FGF9	FGFR1	FGFR1OP2	FGFR2	FGFR3	FGFR4	FGG	FIP1L1	FKBP1A	FLT3	FLT3LG	FN1	FOXM1	FOXO1	FOXO3	FOXO4	FOXO6	FRS2	FRS3	FXR1	FYN	FZD4	FZD5	FZD6	FZD8	GAB1	GAB2	GCC2	GOLGA4	GOLGB1	GRB2	GSK3A	GSK3B	GTF2F1	GTF2F2	GZMB	HBEGF	HDAC1	HDAC10	HDAC11	HDAC2	HDAC3	HDAC4	HDAC5	HDAC6	HDAC7	HDAC8	HDAC9	HES1	HES5	HEY1	HEY2	HEYL	HGF	HHAT	HIP1	HRAS	HSP90AA1	ICOS	IHH	IL10	IL10RA	IL22	IQGAP1	IRF4	IRS1	IRS2	ITGA2B	ITGB3	JAG1	JAG2	JAK2	JUN	JUNB	KANK1	KAT2A	KAT2B	KDM7A	KDR	KIAA1549	KIF5B	KIT	KITLG	KL	KLB	KLC1	KRAS	KREMEN1	KREMEN2	KSR1	KSR2	LCK	LMNA	LMO7	LRP5	LRP6	LRRFIP1	LYN	MAML1	MAML2	MAML3	MAMLD1	MAP2K1	MAP2K2	MAP3K11	MAPK1	MAPK3	MAPK8	MAPK9	MAPKAP1	MARK3	MCL1	MDM2	MECP2	MET	MIB1	MIB2	MIR21	MLST8	MOV10	MPRIP	MRAS	MSN	MTOR	MYC	MYH9	MYO18A	NCBP1	NCBP2	NCOR1	NCOR2	NCSTN	NEURL1	NEURL1B	NF1	NOTCH1	NOX4	NPM1	NR4A1	NRAS	NRG1	NRG2	NRG3	NRG4	NTF3	NTF4	NTRK2	NTRK3	OS9	PAPSS1	PDGFA	PDGFB	PDGFRA	PDGFRB	PDPK1	PEBP1	PHB	PIK3AP1	PIK3CA	PIK3CB	PIK3CD	PIK3CG	PIK3R1	PIK3R2	PIK3R3	PIK3R5	PIK3R6	PIM1	PLCG1	POLR2A	POLR2B	POLR2C	POLR2D	POLR2E	POLR2F	POLR2G	POLR2H	POLR2I	POLR2J	POLR2K	POLR2L	PORCN	PPFIBP1	PPM1B	PPP1CB	PPP1CC	PPP2CA	PPP2CB	PPP2R1A	PPP2R1B	PPP2R5A	PPP2R5B	PPP2R5C	PPP2R5D	PPP2R5E	PRF1	PRKAR1A	PRR5	PSEN1	PSEN2	PSENEN	PSMA1	PSMA2	PSMA3	PSMA4	PSMA5	PSMA6	PSMA7	PSMB1	PSMB2	PSMB3	PSMB4	PSMB5	PSMB6	PSMB7	PSMC1	PSMC2	PSMC3	PSMC4	PSMC5	PSMC6	PSMD1	PSMD11	PSMD12	PSMD13	PSMD14	PSMD2	PSMD3	PSMD6	PSMD7	PSMD8	PTEN	PTPN11	PTPN12	PTPN6	QKI	RAC1	RAC2	RAF1	RANBP2	RAP1A	RAP1B	RB1	RBPJ	RBX1	RHOG	RICTOR	RNF213	RNF43	RPS27A	RPS6	RPS6KB2	RRBP1	SEC31A	SEL1L	SEM1	SHC1	SHH	SHOC2	SKP1	SMAD2	SMAD3	SMAD4	SND1	SNW1	SOS1	SPRED1	SPRED2	SPRED3	SPTBN1	SQSTM1	SRC	STAT1	STAT3	STAT5A	STAT5B	STRN	SYVN1	TBL1X	TBL1XR1	TCF7L2	TENT4A	TFG	TGFA	TGFB1	TGFBR1	TGFBR2	TLN1	TNKS	TNKS2	TNRC6C	TP53	TPM3	TPM4	TPR	TRAK1	TRAT1	TRIM24	TRIP11	TSC2	TWIST1	TYK2	UBA52	UBB	UBC	VAV1	VCL	VCP	VWF	WDCP	WDR48	WNT3A	YES1	YWHAB	ZAP70	ZC3HAV1	ZC3HC1	ZFYVE9	ZMYM2
Diseases of the neuronal system	R-HSA-9675143	ABCA4	LRAT	NAPEPLD	OPN1LW	OPN1MW	OPN1SW	RBP1	RBP4	RDH12	RDH5	RLBP1	STRA6	TTR
Disinhibition of SNARE formation	R-HSA-114516	PRKCA	PRKCB	PRKCG	STX4	STXBP3
Disorders of Developmental Biology	R-HSA-9675151	BDNF	CALM1	CAMK4	GPS2	HDAC1	HDAC3	MECP2	NCOR1	NCOR2	PRKACA	SIN3A	TBL1X	TBL1XR1
Disorders of Nervous System Development	R-HSA-9697154	BDNF	CALM1	CAMK4	GPS2	HDAC1	HDAC3	MECP2	NCOR1	NCOR2	PRKACA	SIN3A	TBL1X	TBL1XR1
Disorders of transmembrane transporters	R-HSA-5619115	AAAS	ABCA1	ABCA12	ABCA3	ABCB11	ABCB4	ABCB6	ABCC2	ABCC6	ABCC8	ABCC9	ABCD1	ABCD4	ABCG5	ABCG8	ADRM1	APOA1	AVP	AVPR1A	AVPR1B	AVPR2	BSG	CFTR	CP	DERL1	DERL2	DERL3	ERLEC1	ERLIN1	ERLIN2	GCK	GCKR	HEPH	HK1	KCNJ11	LMBRD1	NDC1	NUP107	NUP133	NUP153	NUP155	NUP160	NUP188	NUP205	NUP210	NUP214	NUP35	NUP37	NUP42	NUP43	NUP50	NUP54	NUP58	NUP62	NUP85	NUP88	NUP93	NUP98	OS9	POM121	POM121C	PSMA1	PSMA2	PSMA3	PSMA4	PSMA5	PSMA6	PSMA7	PSMB1	PSMB2	PSMB3	PSMB4	PSMB5	PSMB6	PSMB7	PSMC1	PSMC2	PSMC3	PSMC4	PSMC5	PSMC6	PSMD1	PSMD11	PSMD12	PSMD13	PSMD14	PSMD2	PSMD3	PSMD6	PSMD7	PSMD8	RAE1	RANBP2	RHAG	RNF185	RNF5	RPS27A	SEC13	SEH1L	SEL1L	SEM1	SLC11A2	SLC12A1	SLC12A3	SLC12A6	SLC16A1	SLC17A5	SLC17A8	SLC1A1	SLC1A3	SLC20A2	SLC22A12	SLC22A18	SLC22A5	SLC24A1	SLC24A4	SLC24A5	SLC26A2	SLC26A3	SLC26A4	SLC27A4	SLC29A3	SLC2A1	SLC2A10	SLC2A2	SLC2A9	SLC33A1	SLC34A1	SLC34A2	SLC34A3	SLC35A1	SLC35A2	SLC35A3	SLC35C1	SLC36A2	SLC39A4	SLC3A1	SLC3A2	SLC40A1	SLC4A1	SLC4A4	SLC5A1	SLC5A2	SLC5A5	SLC5A7	SLC6A14	SLC6A18	SLC6A19	SLC6A2	SLC6A20	SLC6A3	SLC6A5	SLC7A7	SLC7A9	SLC9A6	SLC9A9	SLCO1B1	SLCO1B3	SLCO2A1	TPR	UBA52	UBB	UBC	VCP
Displacement of DNA glycosylase by APEX1	R-HSA-110357	APEX1	MBD4	MPG	MUTYH	NTHL1	OGG1	SMUG1	TDG	UNG
Dissolution of Fibrin Clot	R-HSA-75205	ANXA2	HRG	PLAT	PLAU	PLAUR	PLG	S100A10	SERPINB2	SERPINB6	SERPINB8	SERPINE1	SERPINE2	SERPINF2
Dopamine Neurotransmitter Release Cycle	R-HSA-212676	APBA1	CASK	CPLX1	LIN7A	LIN7B	LIN7C	PPFIA1	PPFIA2	PPFIA3	PPFIA4	RAB3A	RIMS1	SLC18A2	SNAP25	STX1A	STXBP1	SYN1	SYN2	SYN3	SYT1	TSPOAP1	UNC13B	VAMP2
Dopamine clearance from the synaptic cleft	R-HSA-379401	COMT	LRTOMT	MAOA	SLC6A3
Dopamine receptors	R-HSA-390651	DRD1	DRD2	DRD3	DRD4	DRD5
Downregulation of ERBB2 signaling	R-HSA-8863795	AKT1	AKT2	AKT3	BTC	CDC37	CUL5	EGF	EGFR	ERBB2	ERBB3	ERBB4	ERBIN	EREG	HBEGF	HSP90AA1	MATK	NRG1	NRG2	NRG3	NRG4	PTPN12	PTPN18	RNF41	RPS27A	STUB1	UBA52	UBB	UBC	USP8
Downregulation of ERBB2:ERBB3 signaling	R-HSA-1358803	AKT1	AKT2	AKT3	ERBB2	ERBB3	NRG1	NRG2	RNF41	RPS27A	UBA52	UBB	UBC	USP8
Downregulation of ERBB4 signaling	R-HSA-1253288	ERBB4	ITCH	NEDD4	RPS27A	SRC	UBA52	UBB	UBC	WWP1
Downregulation of SMAD2/3:SMAD4 transcriptional activity	R-HSA-2173795	ATP1B4	HDAC1	MAPK1	MAPK3	NCOR1	NCOR2	NEDD4L	PARP1	PPM1A	RNF111	RPS27A	SERPINE1	SKI	SKIL	SMAD2	SMAD3	SMAD4	SMAD7	SMURF2	SNW1	STAT1	TGIF1	TGIF2	TRIM33	UBA52	UBB	UBC	UBE2D1	UBE2D3	USP9X	WWTR1
Downregulation of TGF-beta receptor signaling	R-HSA-2173788	BAMBI	MTMR4	NEDD4L	PMEPA1	PPP1CA	PPP1CB	PPP1CC	PPP1R15A	RPS27A	SMAD2	SMAD3	SMAD7	SMURF1	SMURF2	STRAP	STUB1	TGFB1	TGFBR1	TGFBR2	UBA52	UBB	UBC	UCHL5	USP25	XPO1	ZFYVE9
Downstream TCR signaling	R-HSA-202424	ADRM1	BCL10	BTRC	CARD11	CD247	CD3D	CD3E	CD3G	CD4	CDC34	CHUK	CUL1	FBXW11	HLA-DPA1	HLA-DPB1	HLA-DQA1	HLA-DQA2	HLA-DQB1	HLA-DQB2	HLA-DRA	HLA-DRB1	HLA-DRB3	HLA-DRB4	HLA-DRB5	IKBKB	IKBKG	INPP5D	LCK	MALT1	MAP3K7	NFKB1	NFKBIA	PDPK1	PIK3CA	PIK3CB	PIK3R1	PIK3R2	PRKCQ	PSMA1	PSMA2	PSMA3	PSMA4	PSMA5	PSMA6	PSMA7	PSMB1	PSMB2	PSMB3	PSMB4	PSMB5	PSMB6	PSMB7	PSMC1	PSMC2	PSMC3	PSMC4	PSMC5	PSMC6	PSMD1	PSMD11	PSMD12	PSMD13	PSMD14	PSMD2	PSMD3	PSMD6	PSMD7	PSMD8	PTEN	RELA	RIPK2	RPS27A	SEM1	SKP1	TAB2	TRAC	TRAF6	TRAT1	TRAV19	TRAV29DV5	TRAV8-4	TRBC1	TRBV12-3	TRBV7-9	UBA52	UBB	UBC	UBE2D1	UBE2D2	UBE2N	UBE2V1
Downstream signal transduction	R-HSA-186763	BCAR1	CRK	CRKL	GRB2	GRB7	HRAS	KRAS	NCK1	NCK2	NRAS	PDGFA	PDGFB	PDGFRA	PDGFRB	PIK3CA	PIK3CB	PIK3R1	PIK3R2	PLCG1	PTPN11	RAPGEF1	RASA1	SOS1	SRC	STAT1	STAT3	STAT5A	STAT5B	STAT6
Downstream signaling events of B Cell Receptor (BCR)	R-HSA-1168372	ADRM1	BCL10	BTRC	CALM1	CARD11	CHUK	CUL1	FBXW11	FKBP1A	HRAS	IKBKB	IKBKG	KRAS	MALT1	MAP3K7	NFATC1	NFATC2	NFATC3	NFKB1	NFKBIA	NFKBIB	NFKBIE	NRAS	PPIA	PPP3CA	PPP3CB	PPP3R1	PRKCB	PSMA1	PSMA2	PSMA3	PSMA4	PSMA5	PSMA6	PSMA7	PSMB1	PSMB2	PSMB3	PSMB4	PSMB5	PSMB6	PSMB7	PSMC1	PSMC2	PSMC3	PSMC4	PSMC5	PSMC6	PSMD1	PSMD11	PSMD12	PSMD13	PSMD14	PSMD2	PSMD3	PSMD6	PSMD7	PSMD8	RASGRP1	RASGRP3	REL	RELA	RPS27A	SEM1	SKP1	UBA52	UBB	UBC
Downstream signaling of activated FGFR1	R-HSA-5654687	FGF1	FGF10	FGF17	FGF2	FGF20	FGF22	FGF23	FGF3	FGF4	FGF5	FGF6	FGF8	FGF9	FGFR1	FLRT1	FLRT2	FLRT3	FRS2	FRS3	GAB1	GRB2	HRAS	KL	KRAS	NRAS	PIK3CA	PIK3R1	PLCG1	PTPN11	SHC1	SOS1
Downstream signaling of activated FGFR2	R-HSA-5654696	FGF1	FGF10	FGF16	FGF17	FGF18	FGF2	FGF20	FGF22	FGF23	FGF3	FGF4	FGF5	FGF6	FGF7	FGF8	FGF9	FGFR2	FRS2	FRS3	GAB1	GRB2	HRAS	KRAS	NRAS	PIK3CA	PIK3R1	PLCG1	PTPN11	SHC1	SOS1
Downstream signaling of activated FGFR3	R-HSA-5654708	FGF1	FGF16	FGF17	FGF18	FGF2	FGF20	FGF23	FGF4	FGF5	FGF8	FGF9	FGFR3	FRS2	FRS3	GAB1	GRB2	HRAS	KRAS	NRAS	PIK3CA	PIK3R1	PLCG1	PTPN11	SHC1	SOS1
Downstream signaling of activated FGFR4	R-HSA-5654716	FGF1	FGF16	FGF17	FGF18	FGF19	FGF2	FGF20	FGF23	FGF4	FGF6	FGF8	FGF9	FGFR4	FRS2	FRS3	GAB1	GRB2	HRAS	KLB	KRAS	NRAS	PIK3CA	PIK3R1	PLCG1	PTPN11	SHC1	SOS1
Drug ADME	R-HSA-9748784	ABCB1	ABCC1	ABCC2	ABCC3	ABCC4	ABCC5	ABCG2	ACSM2A	ACSM2B	ACSM4	ACSM5	ACY1	ADA	ADAL	ADH1A	ADK	AKR1C1	ALB	BCHE	BSG	CES1	CES2	CNDP2	CYP2C19	CYP2C8	CYP2C9	CYP2D6	CYP2E1	CYP3A4	GGT1	GGT3P	GGT5	GGT6	GGT7	GLYAT	GLYATL1	GLYATL2	GLYATL3	GMPS	GSTA1	GSTA2	GSTM1	GSTP1	GSTT1	GUK1	HPRT1	HSD11B1	HSD11B2	IMPDH1	IMPDH2	ITPA	NAT1	NAT2	NME1	NME2	NT5C2	NUDT15	PCK1	PNP	PON1	PON3	RAC1	SERPINA6	SLC16A1	SLC22A1	SLC22A2	SLC22A3	SLC22A7	SLC22A8	SLC28A2	SLC28A3	SLC29A1	SLC29A2	SLC29A3	SLCO1A2	SLCO1B1	SLCO1B3	SLCO2B1	SULT1A1	SULT1A3	SULT1A4	SULT1C4	SULT1E1	SULT2A1	TPMT	UGT1A1	UGT1A10	UGT1A3	UGT1A4	UGT1A5	UGT1A6	UGT1A7	UGT1A8	UGT1A9	UGT2A1	UGT2A3	UGT2B10	UGT2B11	UGT2B15	UGT2B17	UGT2B28	UGT2B4	UGT2B7	UGT3A1	UGT3A2	VAV1	VAV2	VAV3	XDH
Drug resistance in ERBB2 KD mutants	R-HSA-9665230	CDC37	ERBB2	ERBIN	HSP90AA1
Drug resistance in ERBB2 TMD/JMD mutants	R-HSA-9665737	CDC37	ERBB2	ERBIN	HSP90AA1
Drug resistance of ALK mutants	R-HSA-9700649	ALK
Drug resistance of FLT3 mutants	R-HSA-9702506	FLT3
Drug resistance of KIT mutants	R-HSA-9669937	KIT
Drug resistance of PDGFR mutants	R-HSA-9674415	PDGFRA
Drug-mediated inhibition of CDK4/CDK6 activity	R-HSA-9754119	CCND1	CCND2	CCND3	CDK4	CDK6
Drug-mediated inhibition of ERBB2 signaling	R-HSA-9652282	CDC37	ERBB2	ERBIN	HSP90AA1
Drug-mediated inhibition of MET activation	R-HSA-9734091	HGF	MET
Dual Incision in GG-NER	R-HSA-5696400	CHD1L	CUL4A	CUL4B	DDB1	DDB2	ERCC1	ERCC2	ERCC3	ERCC4	ERCC5	GTF2H1	GTF2H2	GTF2H3	GTF2H4	GTF2H5	PARP1	PARP2	PCNA	POLD1	POLD2	POLD3	POLD4	POLE	POLE2	POLE3	POLE4	POLK	RBX1	RFC1	RFC2	RFC3	RFC4	RFC5	RPA1	RPA2	RPA3	RPS27A	UBA52	UBB	UBC	XPA
Dual incision in TC-NER	R-HSA-6782135	AQR	CCNH	CDK7	CUL4A	CUL4B	DDB1	ERCC1	ERCC2	ERCC3	ERCC4	ERCC5	ERCC6	ERCC8	GTF2H1	GTF2H2	GTF2H3	GTF2H4	GTF2H5	ISY1	MNAT1	PCNA	POLD1	POLD2	POLD3	POLD4	POLE	POLE2	POLE3	POLE4	POLK	POLR2A	POLR2B	POLR2C	POLR2D	POLR2E	POLR2F	POLR2G	POLR2H	POLR2I	POLR2J	POLR2K	POLR2L	PPIE	PRPF19	RBX1	RFC1	RFC2	RFC3	RFC4	RFC5	RPA1	RPA2	RPA3	RPS27A	TCEA1	UBA52	UBB	UBC	USP7	UVSSA	XAB2	XPA	ZNF830
E2F mediated regulation of DNA replication	R-HSA-113510	CCNB1	CDK1	E2F1	MCM8	ORC1	ORC2	ORC3	ORC4	ORC5	ORC6	POLA1	POLA2	PPP2CA	PPP2CB	PPP2R1A	PPP2R1B	PPP2R3B	PRIM1	PRIM2	RB1	TFDP1	TFDP2
E2F-enabled inhibition of pre-replication complex formation	R-HSA-113507	CCNB1	CDK1	MCM8	ORC1	ORC2	ORC3	ORC4	ORC5	ORC6
E3 ubiquitin ligases ubiquitinate target proteins	R-HSA-8866654	BCL10	CDC73	CTR9	DERL1	H2BC1	H2BC11	H2BC12	H2BC13	H2BC14	H2BC15	H2BC17	H2BC3	H2BC4	H2BC5	H2BC9	HLA-A	HLA-B	HLTF	LEO1	PAF1	PCNA	PEX10	PEX12	PEX13	PEX14	PEX2	PEX5	PRKDC	RAD18	RNF144A	RNF152	RNF181	RNF20	RNF40	RPS27A	RRAGA	RTF1	SELENOS	SHPRH	SKIC8	TMEM129	UBA52	UBB	UBC	UBE2A	UBE2B	UBE2D1	UBE2D2	UBE2D3	UBE2E1	UBE2J2	UBE2L3	UBE2N	UBE2V2	US11	VCP	WAC
ECM proteoglycans	R-HSA-3000178	ACAN	AGRN	APP	ASPN	BCAN	BGN	COL1A1	COL1A2	COL2A1	COL3A1	COL4A1	COL4A2	COL4A3	COL4A4	COL4A5	COL4A6	COL5A1	COL5A2	COL5A3	COL6A1	COL6A2	COL6A3	COL6A5	COL6A6	COL9A1	COL9A2	COL9A3	COMP	DAG1	DCN	DMP1	DSPP	FMOD	FN1	HAPLN1	HSPG2	IBSP	ITGA2	ITGA2B	ITGA7	ITGA8	ITGA9	ITGAV	ITGAX	ITGB1	ITGB3	ITGB5	ITGB6	LAMA1	LAMA2	LAMA3	LAMA4	LAMA5	LAMB1	LAMB2	LAMC1	LRP4	LUM	MATN1	MATN3	MATN4	MUSK	NCAM1	NCAN	PTPRS	SERPINE1	SPARC	TGFB1	TGFB2	TGFB3	TNC	TNN	TNR	TNXB	VCAN	VTN
EGFR Transactivation by Gastrin	R-HSA-2179392	EGFR	GRB2	HBEGF	HRAS	KRAS	MMP3	NRAS	PRKCA	SOS1
EGFR downregulation	R-HSA-182971	AREG	ARHGEF7	BTC	CBL	CDC42	EGF	EGFR	EPGN	EPN1	EPS15	EPS15L1	EREG	GRB2	HBEGF	HGS	PTPN12	PTPN3	PTPRK	RPS27A	SH3GL1	SH3GL2	SH3GL3	SH3KBP1	SPRY1	SPRY2	STAM	STAM2	TGFA	UBA52	UBB	UBC
EGFR interacts with phospholipase C-gamma	R-HSA-212718	AREG	BTC	EGF	EGFR	EPGN	EREG	HBEGF	PLCG1	TGFA
EGR2 and SOX10-mediated initiation of Schwann cell myelination	R-HSA-9619665	ADGRG6	ADGRV1	CYP51A1	DAG1	DRP2	EGR2	GJB1	HDAC2	HMGCR	LAMA2	LAMB1	LAMC1	MAG	MBP	MPZ	NAB1	NAB2	PMP22	POU3F1	POU3F2	PRX	SCD5	SMARCA4	SOX10	SREBF2	TEAD1	UTRN	WWTR1	YAP1
EML4 and NUDC in mitotic spindle formation	R-HSA-9648025	AHCTF1	APITD1	AURKB	B9D2	BIRC5	BUB1	BUB1B	BUB3	CDC20	CDCA8	CENPA	CENPC	CENPE	CENPF	CENPH	CENPI	CENPK	CENPL	CENPM	CENPN	CENPO	CENPP	CENPQ	CENPT	CENPU	CKAP5	CLASP1	CLASP2	CLIP1	DSN1	DYNC1H1	DYNC1I1	DYNC1I2	DYNC1LI1	DYNC1LI2	DYNLL1	DYNLL2	EML4	ERCC6L	INCENP	ITGB3BP	KIF18A	KIF2A	KIF2B	KIF2C	KNL1	KNTC1	MAD1L1	MAD2L1	MAPRE1	MIS12	NDC80	NDE1	NDEL1	NEK6	NEK7	NEK9	NSL1	NUDC	NUF2	NUP107	NUP133	NUP160	NUP37	NUP43	NUP85	NUP98	PAFAH1B1	PLK1	PMF1	PPP1CC	PPP2CA	PPP2CB	PPP2R1A	PPP2R1B	PPP2R5A	PPP2R5B	PPP2R5C	PPP2R5D	PPP2R5E	RANBP2	RANGAP1	RCC2	RPS27	SEC13	SEH1L	SGO1	SGO2	SKA1	SKA2	SPC24	SPC25	SPDL1	TAOK1	TUBA1A	TUBA1B	TUBA1C	TUBA3C	TUBA3E	TUBA4A	TUBA4B	TUBA8	TUBAL3	TUBB1	TUBB2A	TUBB2B	TUBB3	TUBB4A	TUBB4B	TUBB6	TUBB8	TUBB8B	XPO1	ZW10	ZWILCH	ZWINT
EPH-Ephrin signaling	R-HSA-2682334	ACTB	ACTG1	ACTR2	ACTR3	ADAM10	AP2A1	AP2A2	AP2B1	AP2M1	AP2S1	APH1A	APH1B	ARHGEF28	ARHGEF7	ARPC1A	ARPC1B	ARPC2	ARPC3	ARPC4	ARPC5	CDC42	CFL1	CLTA	CLTB	CLTC	CLTCL1	DNM1	EFNA1	EFNA2	EFNA3	EFNA4	EFNA5	EFNB1	EFNB2	EFNB3	EPHA1	EPHA10	EPHA2	EPHA3	EPHA4	EPHA5	EPHA6	EPHA7	EPHA8	EPHB1	EPHB2	EPHB3	EPHB4	EPHB6	FYN	GIT1	GRIN1	GRIN2B	HRAS	ITSN1	KALRN	LIMK1	LIMK2	LYN	MMP2	MMP9	MYH10	MYH11	MYH14	MYH9	MYL12A	MYL12B	MYL6	MYL9	NCK2	NCSTN	NGEF	PAK1	PAK2	PAK3	PSEN1	PSEN2	PSENEN	PTK2	RAC1	RASA1	RHOA	ROCK1	ROCK2	SDC2	SDCBP	SRC	TIAM1	VAV2	VAV3	WASL	YES1
EPH-ephrin mediated repulsion of cells	R-HSA-3928665	ACTB	ACTG1	ADAM10	AP2A1	AP2A2	AP2B1	AP2M1	AP2S1	APH1A	APH1B	CLTA	CLTB	CLTC	CLTCL1	DNM1	EFNA1	EFNA2	EFNA3	EFNA4	EFNA5	EFNB1	EFNB2	EFNB3	EPHA1	EPHA10	EPHA2	EPHA3	EPHA4	EPHA5	EPHA6	EPHA7	EPHA8	EPHB1	EPHB2	EPHB3	EPHB4	EPHB6	FYN	LYN	MMP2	MMP9	NCSTN	PSEN1	PSEN2	PSENEN	RAC1	SRC	TIAM1	VAV2	VAV3	YES1
EPHA-mediated growth cone collapse	R-HSA-3928663	EFNA1	EFNA2	EFNA3	EFNA4	EFNA5	EPHA1	EPHA10	EPHA2	EPHA3	EPHA4	EPHA5	EPHA6	EPHA7	EPHA8	FYN	LYN	MYH10	MYH11	MYH14	MYH9	MYL12B	MYL6	MYL9	NGEF	RHOA	ROCK1	ROCK2	SRC	YES1
EPHB-mediated forward signaling	R-HSA-3928662	ACTB	ACTG1	ACTR2	ACTR3	ARHGEF28	ARPC1A	ARPC1B	ARPC2	ARPC3	ARPC4	ARPC5	CDC42	CFL1	EFNB1	EFNB2	EFNB3	EPHB1	EPHB2	EPHB3	EPHB4	EPHB6	FYN	GRIN1	GRIN2B	HRAS	ITSN1	KALRN	LIMK1	LIMK2	LYN	PAK1	PTK2	RAC1	RASA1	RHOA	ROCK1	ROCK2	SDC2	SRC	TIAM1	WASL	YES1
ER Quality Control Compartment (ERQC)	R-HSA-901032	AMFR	DERL2	EDEM1	EDEM2	EDEM3	MAN1B1	MARCHF6	OS9	RNF103	RNF139	RNF185	RNF5	RPS27A	SEL1L	SYVN1	TRIM13	UBA52	UBB	UBC	UGGT1	UGGT2
ER to Golgi Anterograde Transport	R-HSA-199977	ACTR10	ACTR1A	ANK1	ANK2	ANK3	ANKRD28	ARCN1	AREG	ARF1	ARF3	ARF4	ARF5	ARFGAP1	ARFGAP2	ARFGAP3	BET1	BET1L	CAPZA1	CAPZA2	CAPZA3	CAPZB	CD55	CD59	CNIH1	CNIH2	CNIH3	COG1	COG2	COG3	COG4	COG5	COG6	COG7	COG8	COL7A1	COPA	COPB1	COPB2	COPE	COPG1	COPG2	COPZ1	COPZ2	CSNK1D	CTSC	CTSZ	DCTN1	DCTN2	DCTN3	DCTN4	DCTN5	DCTN6	DYNC1H1	DYNC1I1	DYNC1I2	DYNC1LI1	DYNC1LI2	DYNLL1	DYNLL2	F5	F8	FOLR1	GBF1	GOLGA2	GOLGB1	GORASP1	GOSR1	GOSR2	GRIA1	INS	KDELR1	KDELR2	KDELR3	LMAN1	LMAN1L	LMAN2	LMAN2L	MCFD2	MIA2	MIA3	NAPA	NAPB	NAPG	NSF	PPP6C	PPP6R1	PPP6R3	PREB	RAB1A	RAB1B	SAR1B	SCFD1	SEC13	SEC16A	SEC16B	SEC22A	SEC22B	SEC22C	SEC23A	SEC23IP	SEC24A	SEC24B	SEC24C	SEC24D	SEC31A	SEC31B	SERPINA1	SPTA1	SPTAN1	SPTB	SPTBN1	SPTBN2	SPTBN4	SPTBN5	STX17	STX5	TBC1D20	TFG	TGFA	TMED10	TMED2	TMED3	TMED7	TMED9	TMEM115	TRAPPC1	TRAPPC10	TRAPPC2	TRAPPC2L	TRAPPC3	TRAPPC4	TRAPPC5	TRAPPC6A	TRAPPC6B	TRAPPC9	TUBA1A	TUBA1B	TUBA1C	TUBA3C	TUBA3E	TUBA4A	TUBA4B	TUBA8	TUBAL3	TUBB1	TUBB2A	TUBB2B	TUBB3	TUBB4A	TUBB4B	TUBB6	TUBB8	TUBB8B	USO1	YKT6
ER-Phagosome pathway	R-HSA-1236974	ADRM1	B2M	BTK	CALR	CD14	CD36	CHUK	FGA	FGB	FGG	HLA-A	HLA-B	HLA-C	HLA-E	HLA-F	HLA-G	HLA-H	HMGB1	IKBKB	IKBKG	LY96	MYD88	PDIA3	PSMA1	PSMA2	PSMA3	PSMA4	PSMA5	PSMA6	PSMA7	PSMB1	PSMB10	PSMB2	PSMB3	PSMB4	PSMB5	PSMB6	PSMB7	PSMB8	PSMB9	PSMC1	PSMC2	PSMC3	PSMC4	PSMC5	PSMC6	PSMD1	PSMD11	PSMD12	PSMD13	PSMD14	PSMD2	PSMD3	PSMD6	PSMD7	PSMD8	PSME1	PSME2	RPS27A	S100A1	S100A8	S100A9	SEC22B	SEC61A1	SEC61A2	SEC61B	SEC61G	SEM1	SNAP23	STX4	TAP1	TAP2	TAPBP	TIRAP	TLR1	TLR2	TLR4	TLR6	UBA52	UBB	UBC	VAMP3	VAMP8	mip	porB
ERBB2 Activates PTK6 Signaling	R-HSA-8847993	BTC	EGF	EGFR	ERBB2	ERBB3	ERBB4	EREG	HBEGF	NRG1	NRG2	NRG3	NRG4	PTK6
ERBB2 Regulates Cell Motility	R-HSA-6785631	BTC	DIAPH1	EGF	EGFR	ERBB2	ERBB3	ERBB4	EREG	HBEGF	MEMO1	NRG1	NRG2	NRG3	NRG4	RHOA
ERCC6 (CSB) and EHMT2 (G9a) positively regulate rRNA expression	R-HSA-427389	45S pre-rRNA gene	CBX3	CHD3	CHD4	EHMT2	ERCC6	GATAD2A	GATAD2B	H2AB1	H2AC14	H2AC18	H2AC20	H2AC4	H2AC6	H2AC7	H2AFX	H2AJ	H2AZ2	H2BC1	H2BC11	H2BC12	H2BC12L	H2BC13	H2BC14	H2BC15	H2BC17	H2BC21	H2BC26	H2BC3	H2BC4	H2BC5	H2BC9	H3-3A	H3C15	H4C1	HDAC1	HDAC2	HIST1H3G	MBD3	MTA1	MTA2	MTA3	RBBP4	RBBP7	TTF1
ERK/MAPK targets	R-HSA-198753	DUSP3	DUSP4	DUSP6	DUSP7	ELK1	MAPK1	MAPK11	MAPK14	MAPK3	MAPK7	MEF2A	MEF2C	PPP2CA	PPP2CB	PPP2R1A	PPP2R1B	PPP2R5D	RPS6KA1	RPS6KA2	RPS6KA3	RPS6KA5	VRK3
ERKs are inactivated	R-HSA-202670	DUSP3	DUSP4	DUSP6	DUSP7	MAPK1	MAPK3	MAPK7	PPP2CA	PPP2CB	PPP2R1A	PPP2R1B	PPP2R5D	VRK3
ESR-mediated signaling	R-HSA-8939211	AGO1	AGO2	AGO3	AGO4	AKT1	AKT2	AKT3	AREG	ATF2	AXIN1	BCL2	BTC	CALM1	CARM1	CAV1	CAV2	CBFB	CCND1	CCNT1	CDK9	CDKN1B	CHD1	CITED1	CREB1	CREBBP	CTSD	CXCL12	CXXC5	DDX5	EBAG9	EGF	EGFR	ELK1	EP300	EPGN	ERBB4	EREG	ESR1	ESR2	FKBP4	FKBP5	FOS	FOSB	FOXA1	FOXO3	GATA3	GNAI1	GNAI2	GNAI3	GNAT3	GNB1	GNB2	GNB3	GNB4	GNB5	GNG10	GNG11	GNG12	GNG13	GNG2	GNG3	GNG4	GNG5	GNG7	GNG8	GNGT1	GNGT2	GPAM	GREB1	GTF2A1	GTF2A2	GTF2F1	GTF2F2	H2AB1	H2AC14	H2AC18	H2AC20	H2AC4	H2AC6	H2AC7	H2AFX	H2AJ	H2AZ2	H2BC1	H2BC11	H2BC12	H2BC12L	H2BC13	H2BC14	H2BC15	H2BC17	H2BC21	H2BC26	H2BC3	H2BC4	H2BC5	H2BC9	H3-3A	H3C15	H4C1	HBEGF	HDAC1	HIST1H3G	HRAS	HSBP1	HSP90AA1	HSP90AB1	IGF1R	JUN	JUND	KANK1	KAT2B	KAT5	KCTD6	KDM1A	KDM4B	KPNA2	KRAS	MAPK1	MAPK3	MED1	MIR26A1	MIR26A2	MIR26B	MMP2	MMP3	MMP7	MMP9	MOV10	MYB	MYC	NCOA1	NCOA2	NCOA3	NOS3	NR5A2	NRAS	NRIP1	PDPK1	PGR	PIK3CA	PIK3R1	PIK3R2	PIK3R3	POLR2A	POLR2B	POLR2C	POLR2D	POLR2E	POLR2F	POLR2G	POLR2H	POLR2I	POLR2J	POLR2K	POLR2L	POU2F1	PPID	PPP5C	PRKCZ	PRMT1	PTGES3	PTK2	RAD21	RUNX1	S1PR3	SHC1	SMC1A	SMC3	SP1	SPHK1	SRC	SRF	STAG1	STAG2	STRN	TBP	TFF1	TFF3	TGFA	TLE3	TNRC6A	TNRC6B	TNRC6C	UHMK1	USF1	USF2	XPO1	YY1	ZDHHC21	ZDHHC7	ZNF217
Early Phase of HIV Life Cycle	R-HSA-162594	BANF1	CCR5	CD4	CXCR4	FEN1	HMGA1	KPNA1	LIG1	LIG4	PPIA	PSIP1	XRCC4	XRCC5	XRCC6	env	gag	gag-pol	nef	rev	vif	vpr	vpu
Early SARS-CoV-2 Infection Events	R-HSA-9772572	3a	7a	ACE2	AGRN	BECN1	CHMP2A	CHMP2B	CHMP3	CHMP4A	CHMP4B	CHMP4C	CHMP6	CHMP7	CTSL	DDX5	E	FURIN	GPC1	GPC2	GPC3	GPC4	GPC5	GPC6	HAVCR1	HSPG2	ISCU	M	MAP1LC3B	N	NRP1	PIK3C3	PIK3R4	RB1	S	SARS coronavirus, complete genome	SDC1	SDC2	SDC3	SDC4	TMPRSS2	UVRAG	VCP	VHL	ZCRB1	pp1a	rep
Effects of PIP2 hydrolysis	R-HSA-114508	ABHD12	ABHD6	DAGLA	DAGLB	DGKA	DGKB	DGKD	DGKE	DGKG	DGKH	DGKI	DGKK	DGKQ	DGKZ	ITPR1	ITPR2	ITPR3	MGLL	PRKCD	PRKCE	PRKCH	PRKCQ	RASGRP1	RASGRP2	TRPC3	TRPC6	TRPC7
Eicosanoid ligand-binding receptors	R-HSA-391903	CYSLTR1	CYSLTR2	GPR17	LTB4R	LTB4R2	OXER1	PTGDR	PTGDR2	PTGER1	PTGER2	PTGER3	PTGER4	PTGFR	PTGIR	TBXA2R
Eicosanoids	R-HSA-211979	CYP4A11	CYP4A22	CYP4B1	CYP4F11	CYP4F12	CYP4F2	CYP4F22	CYP4F3	CYP4F8	CYP8B1	PTGIS	TBXAS1
Elastic fibre formation	R-HSA-1566948	BMP10	BMP2	BMP4	BMP7	EFEMP1	EFEMP2	ELN	EMILIN1	EMILIN2	EMILIN3	FBLN1	FBLN2	FBLN5	FBN1	FBN2	FBN3	FN1	FURIN	GDF5	ITGA5	ITGA8	ITGAV	ITGB1	ITGB3	ITGB5	ITGB6	ITGB8	LOX	LOXL1	LOXL2	LOXL3	LOXL4	LTBP1	LTBP2	LTBP3	LTBP4	MFAP2	MFAP3	MFAP4	MFAP5	TGFB1	TGFB2	TGFB3	VTN
Electric Transmission Across Gap Junctions	R-HSA-112303	GJA10	GJC1	GJD2	PANX1	PANX2
Electron transport from NADPH to Ferredoxin	R-HSA-2395516	FDX1	FDX2	FDXR
Elevation of cytosolic Ca2+ levels	R-HSA-139853	ITPR1	ITPR2	ITPR3	ORAI1	ORAI2	P2RX1	P2RX2	P2RX3	P2RX4	P2RX5	P2RX6	P2RX7	STIM1	TRPC3	TRPC6	TRPC7
Endogenous sterols	R-HSA-211976	AHR	AHRR	ARNT	ARNT2	CYP11A1	CYP11B1	CYP11B2	CYP19A1	CYP1B1	CYP21A2	CYP27A1	CYP39A1	CYP46A1	CYP4V2	CYP51A1	CYP7A1	CYP7B1	CYP8B1	FDX1	FDX2	FDXR	NCOA1	NCOA2	NR1H4	POMC	RXRA
Endosomal Sorting Complex Required For Transport (ESCRT)	R-HSA-917729	CHMP2A	CHMP2B	CHMP3	CHMP4A	CHMP4B	CHMP4C	CHMP5	CHMP6	CHMP7	HGS	MVB12A	MVB12B	RPS27A	SNF8	STAM	STAM2	TSG101	UBA52	UBAP1	UBB	UBC	VPS25	VPS28	VPS36	VPS37A	VPS37B	VPS37C	VPS37D	VPS4A	VPS4B	VTA1
Endosomal/Vacuolar pathway	R-HSA-1236977	B2M	CTSL	CTSS	CTSV	HLA-A	HLA-B	HLA-C	HLA-E	HLA-F	HLA-G	HLA-H	LNPEP
Energy dependent regulation of mTOR by LKB1-AMPK	R-HSA-380972	CAB39	CAB39L	LAMTOR1	LAMTOR2	LAMTOR3	LAMTOR4	LAMTOR5	MLST8	MTOR	PPM1A	PRKAA1	PRKAA2	PRKAB1	PRKAB2	PRKAG1	PRKAG2	PRKAG3	RHEB	RPTOR	RRAGA	RRAGB	RRAGC	RRAGD	SLC38A9	STK11	STRADA	STRADB	TSC1	TSC2
Enhanced binding of GP1BA variant to VWF multimer:collagen	R-HSA-9845620	COL1A1	COL1A2	GP1BA	GP1BB	GP5	GP9	VWF
Enhanced cleavage of VWF variant by ADAMTS13	R-HSA-9845619	ADAMTS13	COL1A1	COL1A2	VWF
Entry of Influenza Virion into Host Cell via Endocytosis	R-HSA-168275	CLTA	CLTC	HA	M	NA	NP	NS	PA	PB1	PB2
Enzymatic degradation of Dopamine by monoamine oxidase	R-HSA-379398	COMT	MAOA
Enzymatic degradation of dopamine by COMT	R-HSA-379397	COMT	LRTOMT	MAOA
Ephrin signaling	R-HSA-3928664	ARHGEF7	EFNB1	EFNB2	EFNB3	EPHB1	EPHB2	EPHB3	EPHB4	EPHB6	FYN	GIT1	MYL12A	NCK2	PAK1	PAK2	PAK3	RAC1	SDCBP	SRC
Epigenetic regulation by WDR5-containing histone modifying complexes	R-HSA-9917777	ABL1	ACSL1	ACSS3	ADIPOQ	AGPAT2	AJUBA	AKAP8L	ANGPTL4	ASH2L	BOD1	BOD1L1	CCNC	CD36	CDK5	CDK8	CEBPA	CIDEC	CREBBP	CXXC1	DGAT2	DPY30	DR1	ELOVL5	EP300	FABP4	GPAM	GPS2	H2AB1	H2AC14	H2AC18	H2AC20	H2AC4	H2AC6	H2AC7	H2AFX	H2AJ	H2AZ2	H2BC1	H2BC11	H2BC12	H2BC12L	H2BC13	H2BC14	H2BC15	H2BC17	H2BC21	H2BC26	H2BC3	H2BC4	H2BC5	H2BC9	H3-3A	H3C15	H4C1	HCFC1	HCFC2	HDAC3	HIST1H3G	KANSL1	KANSL2	KANSL3	KAT14	KAT2A	KAT2B	KAT8	KDM6A	KMT2A	KMT2B	KMT2C	KMT2D	LIPE	LPIN1	LPL	MBIP	MCRS1	MED1	MED10	MED12	MED13	MED14	MED16	MED17	MED20	MED23	MED24	MED27	MED30	MED31	MED4	MED6	MED7	MEN1	MGLL	NCOA1	NCOA2	NCOA3	NCOA4	NCOA6	NCOR1	NCOR2	OGT	PAGR1	PAXIP1	PDK4	PEX11A	PHF20	PHF20L1	PHLDA1	PLIN1	PLIN2	PLIN4	PNPLA2	PPARG	PPARGC1A	PPARGC1B	PSIP1	RB1	RBBP5	RXRA	SCD	SCD5	SETD1A	SETD1B	SGF29	SIRT1	TADA2A	TADA3	TASP1	TBL1X	TBL1XR1	THRSP	WDR5	WDR82	YEATS2	ZZZ3
Epigenetic regulation of adipogenesis genes by MLL3 and MLL4 complexes	R-HSA-9851695	ABL1	ACSL1	ACSS3	ADIPOQ	AGPAT2	AJUBA	ANGPTL4	ASH2L	CCNC	CD36	CDK5	CDK8	CEBPA	CIDEC	CREBBP	DGAT2	DPY30	ELOVL5	EP300	FABP4	GPAM	GPS2	H2AB1	H2AC14	H2AC18	H2AC20	H2AC4	H2AC6	H2AC7	H2AFX	H2AJ	H2AZ2	H2BC1	H2BC11	H2BC12	H2BC12L	H2BC13	H2BC14	H2BC15	H2BC17	H2BC21	H2BC26	H2BC3	H2BC4	H2BC5	H2BC9	H3-3A	H3C15	H4C1	HDAC3	HIST1H3G	KDM6A	KMT2C	KMT2D	LIPE	LPIN1	LPL	MED1	MED10	MED12	MED13	MED14	MED16	MED17	MED20	MED23	MED24	MED27	MED30	MED31	MED4	MED6	MED7	MGLL	NCOA1	NCOA2	NCOA3	NCOA4	NCOA6	NCOR1	NCOR2	PAGR1	PAXIP1	PDK4	PEX11A	PHLDA1	PLIN1	PLIN2	PLIN4	PNPLA2	PPARG	PPARGC1A	PPARGC1B	RB1	RBBP5	RXRA	SCD	SCD5	SIRT1	TBL1X	TBL1XR1	THRSP	WDR5
Epigenetic regulation of gene expression	R-HSA-212165	18S rRNA, 5.8S rRNA, 28S rRNA	28S rRNA	45S pre-rRNA gene	5.8S rRNA	5S rRNA	ABL1	ACSL1	ACSS3	ACTB	ACTL6A	ADIPOQ	AEBP2	AGPAT2	AJUBA	AKAP8L	ANGPTL4	ARID1A	ARID1B	ARID4B	ASH2L	ATF7IP	BAZ1B	BAZ2A	BCL7A	BCL7B	BCL7C	BOD1	BOD1L1	C19orf84	CBX3	CBX5	CCNC	CCNH	CD36	CDK5	CDK7	CDK8	CEBPA	CHD3	CHD4	CIDEC	CREBBP	CXXC1	DDX21	DEK	DGAT2	DNMT1	DNMT3A	DNMT3B	DNMT3L	DPF1	DPF2	DPF3	DPY30	DR1	EED	EHMT1	EHMT2	ELOVL5	EP300	ERCC2	ERCC3	ERCC6	EZH2	FABP4	FAM208A	GATAD2A	GATAD2B	GPAM	GPS2	GSK3B	GTF2H1	GTF2H2	GTF2H3	GTF2H4	GTF2H5	H2AB1	H2AC14	H2AC18	H2AC20	H2AC4	H2AC6	H2AC7	H2AFX	H2AJ	H2AZ2	H2BC1	H2BC11	H2BC12	H2BC12L	H2BC13	H2BC14	H2BC15	H2BC17	H2BC21	H2BC26	H2BC3	H2BC4	H2BC5	H2BC9	H3-3A	H3C15	H4C1	HCFC1	HCFC2	HDAC1	HDAC2	HDAC3	HIST1H3G	JARID2	KANSL1	KANSL2	KANSL3	KAT14	KAT2A	KAT2B	KAT8	KDM6A	KMT2A	KMT2B	KMT2C	KMT2D	LIPE	LPIN1	LPL	MBD2	MBD3	MBIP	MCRS1	MED1	MED10	MED12	MED13	MED14	MED16	MED17	MED20	MED23	MED24	MED27	MED30	MED31	MED4	MED6	MED7	MEN1	MGLL	MNAT1	MORC2	MPHOSPH8	MTA1	MTA2	MTA3	MTF2	MYBBP1A	MYO1C	NCOA1	NCOA2	NCOA3	NCOA4	NCOA6	NCOR1	NCOR2	OGT	PAGR1	PAXIP1	PDK4	PEX11A	PHF1	PHF19	PHF20	PHF20L1	PHLDA1	PIWIL4	PLIN1	PLIN2	PLIN4	PNPLA2	POLR1A	POLR1B	POLR1C	POLR1D	POLR1E	POLR1F	POLR1G	POLR1H	POLR2E	POLR2F	POLR2H	POLR2K	POLR2L	PPARG	PPARGC1A	PPARGC1B	PPHLN1	PSIP1	RB1	RBBP4	RBBP5	RBBP7	RBM7	RRP8	RXRA	SAP130	SAP18	SAP30	SAP30BP	SAP30L	SCD	SCD5	SETD1A	SETD1B	SETDB1	SF3B1	SGF29	SIN3A	SIN3B	SIRT1	SKIV2L2	SMARCA2	SMARCA4	SMARCA5	SMARCB1	SMARCC1	SMARCC2	SMARCD1	SMARCD2	SMARCD3	SMARCE1	SPOCD1	SS18	SS18L1	SUDS3	SUMO2	SUV39H1	SUZ12	TADA2A	TADA3	TAF1A	TAF1B	TAF1C	TAF1D	TASP1	TBL1X	TBL1XR1	TBP	TDG	TET1	TET2	TET3	THRSP	TRIM28	TTF1	UBE2I	UBTF	UHRF1	WDR5	WDR82	YEATS2	ZCCHC8	ZNF136	ZNF141	ZNF224	ZNF257	ZNF264	ZNF273	ZNF28	ZNF30	ZNF317	ZNF320	ZNF324	ZNF331	ZNF33A	ZNF354A	ZNF382	ZNF418	ZNF425	ZNF454	ZNF519	ZNF534	ZNF547	ZNF610	ZNF649	ZNF669	ZNF680	ZNF708	ZNF765	ZNF778	ZNF816	ZNF93	ZZZ3
Epigenetic regulation of gene expression by MLL3 and MLL4 complexes	R-HSA-9818564	ABL1	ACSL1	ACSS3	ADIPOQ	AGPAT2	AJUBA	ANGPTL4	ASH2L	CCNC	CD36	CDK5	CDK8	CEBPA	CIDEC	CREBBP	DGAT2	DPY30	ELOVL5	EP300	FABP4	GPAM	GPS2	H2AB1	H2AC14	H2AC18	H2AC20	H2AC4	H2AC6	H2AC7	H2AFX	H2AJ	H2AZ2	H2BC1	H2BC11	H2BC12	H2BC12L	H2BC13	H2BC14	H2BC15	H2BC17	H2BC21	H2BC26	H2BC3	H2BC4	H2BC5	H2BC9	H3-3A	H3C15	H4C1	HDAC3	HIST1H3G	KDM6A	KMT2C	KMT2D	LIPE	LPIN1	LPL	MED1	MED10	MED12	MED13	MED14	MED16	MED17	MED20	MED23	MED24	MED27	MED30	MED31	MED4	MED6	MED7	MGLL	NCOA1	NCOA2	NCOA3	NCOA4	NCOA6	NCOR1	NCOR2	PAGR1	PAXIP1	PDK4	PEX11A	PHLDA1	PLIN1	PLIN2	PLIN4	PNPLA2	PPARG	PPARGC1A	PPARGC1B	RB1	RBBP5	RXRA	SCD	SCD5	SIRT1	TBL1X	TBL1XR1	THRSP	WDR5
Epithelial-Mesenchymal Transition (EMT) during gastrulation	R-HSA-9758919	CDH1	CLDN7	EOMES	FGFR1	OCLN	SNAI1	TBXT
Erythrocytes take up carbon dioxide and release oxygen	R-HSA-1237044	AQP1	CA1	CA2	CA4	CYB5R1	CYB5R2	CYB5R4	CYB5RL	HBA1	HBB	RHAG	SLC4A1
Erythrocytes take up oxygen and release carbon dioxide	R-HSA-1247673	AQP1	CA1	CA2	CA4	HBA1	HBB	RHAG	SLC4A1
Erythropoietin activates Phosphoinositide-3-kinase (PI3K)	R-HSA-9027276	EPO	EPOR	GAB1	IRS2	JAK2	LYN	PIK3CA	PIK3CB	PIK3CD	PIK3CG	PIK3R1	PIK3R5
Erythropoietin activates Phospholipase C gamma (PLCG)	R-HSA-9027277	EPO	EPOR	IRS2	JAK2	LYN	PLCG1	PLCG2
Erythropoietin activates RAS	R-HSA-9027284	CRKL	EPO	EPOR	GRB2	HRAS	IRS2	JAK2	KRAS	LYN	NRAS	RAPGEF1	SHC1	SOS1	VAV1
Erythropoietin activates STAT5	R-HSA-9027283	EPO	EPOR	IRS2	JAK2	LYN	STAT5A	STAT5B
Escape of Mtb from the phagocyte	R-HSA-9637679	cpnT
Essential fructosuria	R-HSA-5657562	KHK
Essential pentosuria	R-HSA-5662853	DCXR
Establishment of Sister Chromatid Cohesion	R-HSA-2468052	CDCA5	ESCO1	ESCO2	PDS5A	PDS5B	RAD21	SMC1A	SMC3	STAG1	STAG2	WAPL
Estrogen biosynthesis	R-HSA-193144	AKR1B15	CYP19A1	HSD17B1	HSD17B11	HSD17B14	HSD17B2
Estrogen-dependent gene expression	R-HSA-9018519	AGO1	AGO2	AGO3	AGO4	ATF2	AXIN1	BCL2	CARM1	CBFB	CCND1	CCNT1	CDK9	CHD1	CITED1	CREBBP	CTSD	CXCL12	CXXC5	DDX5	EBAG9	EP300	ERBB4	ESR1	FKBP4	FOS	FOSB	FOXA1	GATA3	GPAM	GREB1	GTF2A1	GTF2A2	GTF2F1	GTF2F2	H2AB1	H2AC14	H2AC18	H2AC20	H2AC4	H2AC6	H2AC7	H2AFX	H2AJ	H2AZ2	H2BC1	H2BC11	H2BC12	H2BC12L	H2BC13	H2BC14	H2BC15	H2BC17	H2BC21	H2BC26	H2BC3	H2BC4	H2BC5	H2BC9	H3-3A	H3C15	H4C1	HDAC1	HIST1H3G	HSP90AA1	HSP90AB1	JUN	JUND	KANK1	KAT2B	KAT5	KCTD6	KDM1A	KDM4B	KPNA2	MED1	MIR26A1	MIR26A2	MIR26B	MOV10	MYB	MYC	NCOA1	NCOA2	NCOA3	NR5A2	NRIP1	PGR	POLR2A	POLR2B	POLR2C	POLR2D	POLR2E	POLR2F	POLR2G	POLR2H	POLR2I	POLR2J	POLR2K	POLR2L	POU2F1	PRMT1	PTGES3	RAD21	RUNX1	SMC1A	SMC3	SP1	STAG1	STAG2	TBP	TFF1	TFF3	TGFA	TLE3	TNRC6A	TNRC6B	TNRC6C	USF1	USF2	YY1	ZNF217
Estrogen-dependent nuclear events downstream of ESR-membrane signaling	R-HSA-9634638	AKT1	AKT2	AKT3	AREG	BCL2	BTC	CCND1	CDKN1B	CREB1	EGF	EGFR	ELK1	EPGN	EREG	FOS	FOXO3	HBEGF	MAPK1	MAPK3	PTK2	SRF	TGFA	UHMK1	XPO1
Estrogen-stimulated signaling through PRKCZ	R-HSA-9634635	HRAS	KRAS	MAPK1	NRAS	PDPK1	PRKCZ
Ethanol oxidation	R-HSA-71384	ACSS1	ACSS2	ADH1A	ADH1B	ADH1C	ADH4	ADH5	ADH6	ADH7	ALDH1A1	ALDH1B1	ALDH2
Eukaryotic Translation Elongation	R-HSA-156842	18S rRNA	28S rRNA	5.8S rRNA	5S rRNA	EEF1A1	EEF1A1P5	EEF1A2	EEF1B2	EEF1D	EEF1G	EEF2	FAU	RPL10	RPL10A	RPL10L	RPL11	RPL12	RPL13	RPL13A	RPL14	RPL15	RPL17	RPL18	RPL18A	RPL19	RPL21	RPL22	RPL22L1	RPL23	RPL23A	RPL24	RPL26	RPL26L1	RPL27	RPL27A	RPL28	RPL29	RPL3	RPL30	RPL31	RPL32	RPL34	RPL35	RPL35A	RPL36	RPL36A	RPL36AL	RPL37	RPL37A	RPL38	RPL39	RPL39L	RPL3L	RPL4	RPL41	RPL5	RPL6	RPL7	RPL7A	RPL8	RPL9	RPLP0	RPLP1	RPLP2	RPS10	RPS11	RPS12	RPS13	RPS14	RPS15	RPS15A	RPS16	RPS17	RPS18	RPS19	RPS2	RPS20	RPS21	RPS23	RPS24	RPS25	RPS26	RPS27	RPS27A	RPS27L	RPS28	RPS29	RPS3	RPS3A	RPS4X	RPS4Y1	RPS4Y2	RPS5	RPS6	RPS7	RPS8	RPS9	RPSA	UBA52
Eukaryotic Translation Initiation	R-HSA-72613	18S rRNA	28S rRNA	5.8S rRNA	5S rRNA	EIF1AX	EIF2B1	EIF2B2	EIF2B3	EIF2B4	EIF2B5	EIF2S1	EIF2S2	EIF2S3	EIF3A	EIF3B	EIF3C	EIF3D	EIF3E	EIF3F	EIF3G	EIF3H	EIF3I	EIF3J	EIF3K	EIF3L	EIF3M	EIF4A1	EIF4A2	EIF4B	EIF4E	EIF4EBP1	EIF4G1	EIF4H	EIF5	EIF5B	FAU	PABPC1	RPL10	RPL10A	RPL10L	RPL11	RPL12	RPL13	RPL13A	RPL14	RPL15	RPL17	RPL18	RPL18A	RPL19	RPL21	RPL22	RPL22L1	RPL23	RPL23A	RPL24	RPL26	RPL26L1	RPL27	RPL27A	RPL28	RPL29	RPL3	RPL30	RPL31	RPL32	RPL34	RPL35	RPL35A	RPL36	RPL36A	RPL36AL	RPL37	RPL37A	RPL38	RPL39	RPL39L	RPL3L	RPL4	RPL41	RPL5	RPL6	RPL7	RPL7A	RPL8	RPL9	RPLP0	RPLP1	RPLP2	RPS10	RPS11	RPS12	RPS13	RPS14	RPS15	RPS15A	RPS16	RPS17	RPS18	RPS19	RPS2	RPS20	RPS21	RPS23	RPS24	RPS25	RPS26	RPS27	RPS27A	RPS27L	RPS28	RPS29	RPS3	RPS3A	RPS4X	RPS4Y1	RPS4Y2	RPS5	RPS6	RPS7	RPS8	RPS9	RPSA	UBA52
Eukaryotic Translation Termination	R-HSA-72764	18S rRNA	28S rRNA	5.8S rRNA	5S rRNA	APEH	ETF1	FAU	GSPT1	GSPT2	N6AMT1	RPL10	RPL10A	RPL10L	RPL11	RPL12	RPL13	RPL13A	RPL14	RPL15	RPL17	RPL18	RPL18A	RPL19	RPL21	RPL22	RPL22L1	RPL23	RPL23A	RPL24	RPL26	RPL26L1	RPL27	RPL27A	RPL28	RPL29	RPL3	RPL30	RPL31	RPL32	RPL34	RPL35	RPL35A	RPL36	RPL36A	RPL36AL	RPL37	RPL37A	RPL38	RPL39	RPL39L	RPL3L	RPL4	RPL41	RPL5	RPL6	RPL7	RPL7A	RPL8	RPL9	RPLP0	RPLP1	RPLP2	RPS10	RPS11	RPS12	RPS13	RPS14	RPS15	RPS15A	RPS16	RPS17	RPS18	RPS19	RPS2	RPS20	RPS21	RPS23	RPS24	RPS25	RPS26	RPS27	RPS27A	RPS27L	RPS28	RPS29	RPS3	RPS3A	RPS4X	RPS4Y1	RPS4Y2	RPS5	RPS6	RPS7	RPS8	RPS9	RPSA	TRMT112	UBA52
Evasion by RSV of host interferon responses	R-HSA-9833109	1B	1C	CREBBP	CUL5	EIF2AK2	ELOB	ELOC	EP300	IFIH1	IFNA1	IFNA10	IFNA14	IFNA16	IFNA17	IFNA2	IFNA21	IFNA4	IFNA5	IFNA6	IFNA7	IFNA8	IFNAR1	IFNAR2	IFNB1	IRF3	JAK1	MAVS	N	RBX1	RIGI	RPS27A	STAT2	TRIM25	TYK2	UBA52	UBB	UBC
Evasion of Oncogene Induced Senescence Due to Defective p16INK4A binding to CDK4	R-HSA-9630791	CDK4	CDKN2A
Evasion of Oncogene Induced Senescence Due to Defective p16INK4A binding to CDK4 and CDK6	R-HSA-9630794	CDK4	CDK6	CDKN2A
Evasion of Oncogene Induced Senescence Due to p14ARF Defects	R-HSA-9646303	CDKN2A
Evasion of Oncogene Induced Senescence Due to p16INK4A Defects	R-HSA-9630750	CDK4	CDK6	CDKN2A
Evasion of Oxidative Stress Induced Senescence Due to Defective p16INK4A binding to CDK4	R-HSA-9632697	CDK4	CDKN2A
Evasion of Oxidative Stress Induced Senescence Due to Defective p16INK4A binding to CDK4 and CDK6	R-HSA-9632700	CDK4	CDK6	CDKN2A
Evasion of Oxidative Stress Induced Senescence Due to p14ARF Defects	R-HSA-9646304	CDKN2A
Evasion of Oxidative Stress Induced Senescence Due to p16INK4A Defects	R-HSA-9632693	CDK4	CDK6	CDKN2A
Events associated with phagocytolytic activity of PMN cells	R-HSA-8941413	LPO	MPO
Export of Viral Ribonucleoproteins from Nucleus	R-HSA-168274	AAAS	HSPA1A	M	NDC1	NP	NS	NUP107	NUP133	NUP153	NUP155	NUP160	NUP188	NUP205	NUP210	NUP214	NUP35	NUP37	NUP42	NUP43	NUP50	NUP54	NUP58	NUP62	NUP85	NUP88	NUP93	NUP98	PA	PB1	PB2	POM121	POM121C	RAE1	RAN	RANBP2	SEC13	SEH1L	TPR	XPO1
Expression and Processing of Neurotrophins	R-HSA-9036866	FURIN	NGF	PCSK5	PCSK6
Expression and translocation of olfactory receptors	R-HSA-9752946	EBF1	LDB1	LHX2	OR10A2	OR10A3	OR10A4	OR10A5	OR10A6	OR10A7	OR10AC1	OR10AD1	OR10AG1	OR10C1	OR10D3	OR10G2	OR10G3	OR10G4	OR10G6	OR10G7	OR10G8	OR10G9	OR10H1	OR10H2	OR10H3	OR10H4	OR10H5	OR10J1	OR10J3	OR10J4	OR10J5	OR10K1	OR10K2	OR10P1	OR10Q1	OR10R2	OR10S1	OR10T2	OR10V1	OR10W1	OR10X1	OR10Z1	OR11A1	OR11G2	OR11H1	OR11H2	OR11H4	OR11H6	OR11H7	OR11L1	OR12D2	OR12D3	OR13A1	OR13C2	OR13C3	OR13C4	OR13C5	OR13C8	OR13C9	OR13D1	OR13F1	OR13G1	OR13H1	OR13J1	OR14A16	OR14A2	OR14C36	OR14I1	OR14J1	OR14K1	OR1A1	OR1A2	OR1B1	OR1C1	OR1D2	OR1D4	OR1D5	OR1E1	OR1E2	OR1E3	OR1F1	OR1F12	OR1G1	OR1I1	OR1J1	OR1J2	OR1J4	OR1K1	OR1L1	OR1L3	OR1L4	OR1L6	OR1L8	OR1M1	OR1N1	OR1N2	OR1P1	OR1Q1	OR1S1	OR1S2	OR2A1	OR2A12	OR2A14	OR2A2	OR2A25	OR2A4	OR2A5	OR2A7	OR2AE1	OR2AG1	OR2AG2	OR2AJ1	OR2AK2	OR2AP1	OR2AT4	OR2B11	OR2B2	OR2B3	OR2B6	OR2C1	OR2C3	OR2D2	OR2D3	OR2F1	OR2F2	OR2G2	OR2G3	OR2G6	OR2H1	OR2H2	OR2I1	OR2J1	OR2J2	OR2J3	OR2K2	OR2L13	OR2L2	OR2L3	OR2L5	OR2L8	OR2M2	OR2M3	OR2M4	OR2M5	OR2M7	OR2S2	OR2T1	OR2T10	OR2T11	OR2T12	OR2T2	OR2T27	OR2T29	OR2T3	OR2T33	OR2T34	OR2T35	OR2T4	OR2T5	OR2T6	OR2T7	OR2T8	OR2V1	OR2V2	OR2W1	OR2W3	OR2W5	OR2Y1	OR2Z1	OR3A1	OR3A2	OR3A3	OR4A15	OR4A16	OR4A47	OR4A4P	OR4A5	OR4A8	OR4B1	OR4C11	OR4C12	OR4C13	OR4C15	OR4C16	OR4C3	OR4C45	OR4C46	OR4C5	OR4C6	OR4D1	OR4D10	OR4D11	OR4D2	OR4D5	OR4D6	OR4D9	OR4E1	OR4E2	OR4F15	OR4F17	OR4F21	OR4F3	OR4F4	OR4F5	OR4F6	OR4K1	OR4K13	OR4K14	OR4K15	OR4K17	OR4K2	OR4K3	OR4K5	OR4L1	OR4M1	OR4M2	OR4N2	OR4N4	OR4N5	OR4P4	OR4Q2	OR4Q3	OR4S1	OR4S2	OR4X1	OR4X2	OR51A2	OR51A4	OR51A7	OR51B2	OR51B4	OR51B5	OR51B6	OR51D1	OR51E1	OR51E2	OR51F1	OR51F2	OR51G1	OR51G2	OR51H1	OR51I1	OR51I2	OR51J1	OR51L1	OR51M1	OR51Q1	OR51S1	OR51T1	OR51V1	OR52A1	OR52A4P	OR52A5	OR52B2	OR52B6	OR52D1	OR52E1	OR52E2	OR52E4	OR52E5	OR52E6	OR52E8	OR52H1	OR52I1	OR52I2	OR52J3	OR52K1	OR52K2	OR52L1	OR52L2P	OR52M1	OR52N1	OR52N2	OR52N4	OR52N5	OR52R1	OR52W1	OR52Z1	OR56A1	OR56A3	OR56A4	OR56A5	OR56B1	OR56B4	OR5A1	OR5A2	OR5AC1	OR5AC2	OR5AK2	OR5AL1	OR5AN1	OR5AP2	OR5AR1	OR5AS1	OR5AU1	OR5B12	OR5B17	OR5B2	OR5B21	OR5B3	OR5C1	OR5D13	OR5D14	OR5D16	OR5D18	OR5F1	OR5G3	OR5H1	OR5H14	OR5H15	OR5H2	OR5H6	OR5I1	OR5J2	OR5K1	OR5K2	OR5K3	OR5K4	OR5L1	OR5L2	OR5M1	OR5M10	OR5M11	OR5M3	OR5M8	OR5M9	OR5P2	OR5P3	OR5R1	OR5T1	OR5T2	OR5T3	OR5V1	OR5W2	OR6A2	OR6B1	OR6B2	OR6B3	OR6C1	OR6C2	OR6C3	OR6C4	OR6C6	OR6C65	OR6C68	OR6C70	OR6C74	OR6C75	OR6C76	OR6F1	OR6J1	OR6K2	OR6K3	OR6K6	OR6M1	OR6N1	OR6N2	OR6P1	OR6Q1	OR6S1	OR6T1	OR6V1	OR6X1	OR6Y1	OR7A10	OR7A17	OR7A2P	OR7A5	OR7C1	OR7C2	OR7D2	OR7D4	OR7E24	OR7G1	OR7G2	OR7G3	OR8A1	OR8B12	OR8B2	OR8B3	OR8B4	OR8B8	OR8D1	OR8D2	OR8D4	OR8G1	OR8G2	OR8G5	OR8H1	OR8H2	OR8H3	OR8I2	OR8J1	OR8J2	OR8J3	OR8K1	OR8K3	OR8K5	OR8S1	OR8U1	OR8U3	OR8U8	OR8U9	OR9A2	OR9A4	OR9G1	OR9G4	OR9G9	OR9I1	OR9K2	OR9Q1	OR9Q2	REEP1	RTP1	RTP2
Expression of BMAL (ARNTL), CLOCK, and NPAS2	R-HSA-9931509	ARNTL	ATF2	CARM1	CHD9	CLOCK	CREB1	CREBBP	CRTC1	CRTC2	CRTC3	EP300	HDAC3	HELZ2	MED1	MEF2C	MEF2D	NCOA1	NCOA2	NCOA6	NCOR1	NPAS2	NR1D1	NRIP1	PPARA	PPARGC1A	RAI1	RORA	RORB	RORC	RXRA	SIRT1	SMARCD3	TBL1X	TBL1XR1	TGS1
Expression of NOTCH2NL genes	R-HSA-9911233	ELANE	NOTCH2NLA	NOTCH2NLB	NOTCH2NLC	NOTCH2NLR
Extension of Telomeres	R-HSA-180786	ACD	ANKRD28	BLM	CCNA1	CCNA2	CDK2	CHTF18	CHTF8	CTC1	DKC1	DNA2	DSCC1	FEN1	GAR1	LIG1	NHP2	NOP10	PCNA	PIF1	POLA1	POLA2	POLD1	POLD2	POLD3	POLD4	POT1	PPP6C	PPP6R3	PRIM1	PRIM2	RFC1	RFC2	RFC3	RFC4	RFC5	RPA1	RPA2	RPA3	RTEL1	RUVBL1	RUVBL2	SHQ1	STN1	TEN1	TERF1	TERF2	TERF2IP	TERT	TINF2	WRAP53	WRN
Extra-nuclear estrogen signaling	R-HSA-9009391	AKT1	AKT2	AKT3	AREG	BCL2	BTC	CALM1	CAV1	CAV2	CCND1	CDKN1B	CREB1	EGF	EGFR	ELK1	EPGN	EREG	ESR1	ESR2	FOS	FOXO3	GNAI1	GNAI2	GNAI3	GNAT3	GNB1	GNB2	GNB3	GNB4	GNB5	GNG10	GNG11	GNG12	GNG13	GNG2	GNG3	GNG4	GNG5	GNG7	GNG8	GNGT1	GNGT2	HBEGF	HRAS	HSBP1	HSP90AA1	IGF1R	KRAS	MAPK1	MAPK3	MMP2	MMP3	MMP7	MMP9	NOS3	NRAS	PDPK1	PIK3CA	PIK3R1	PIK3R2	PIK3R3	PRKCZ	PRMT1	PTK2	S1PR3	SHC1	SPHK1	SRC	SRF	STRN	TGFA	UHMK1	XPO1	ZDHHC21	ZDHHC7
Extracellular matrix organization	R-HSA-1474244	A2M	ACAN	ACTA1	ACTA2	ACTB	ACTC1	ACTG1	ACTG2	ACTN1	ADAM10	ADAM12	ADAM15	ADAM17	ADAM19	ADAM8	ADAM9	ADAMTS1	ADAMTS14	ADAMTS16	ADAMTS18	ADAMTS2	ADAMTS3	ADAMTS4	ADAMTS5	ADAMTS8	ADAMTS9	AGRN	APP	ASPN	BCAN	BGN	BMP1	BMP10	BMP2	BMP4	BMP7	BSG	CAPN1	CAPN10	CAPN11	CAPN12	CAPN13	CAPN14	CAPN15	CAPN2	CAPN3	CAPN5	CAPN6	CAPN7	CAPN8	CAPN9	CAPNS1	CAPNS2	CASK	CASP3	CAST	CD151	CD44	CD47	CDH1	CEACAM1	CEACAM6	CEACAM8	CMA1	COL10A1	COL11A1	COL11A2	COL12A1	COL13A1	COL14A1	COL15A1	COL16A1	COL17A1	COL18A1	COL19A1	COL1A1	COL1A2	COL20A1	COL21A1	COL22A1	COL23A1	COL24A1	COL25A1	COL26A1	COL27A1	COL28A1	COL2A1	COL3A1	COL4A1	COL4A2	COL4A3	COL4A4	COL4A5	COL4A6	COL5A1	COL5A2	COL5A3	COL6A1	COL6A2	COL6A3	COL6A5	COL6A6	COL7A1	COL8A1	COL8A2	COL9A1	COL9A2	COL9A3	COLGALT1	COLGALT2	COMP	CRTAP	CTRB1	CTRB2	CTSB	CTSD	CTSG	CTSK	CTSL	CTSS	CTSV	DAG1	DCN	DDR1	DDR2	DMD	DMP1	DRP2	DSPP	DST	DTNA	DTNB	EFEMP1	EFEMP2	ELANE	ELN	EMILIN1	EMILIN2	EMILIN3	F11R	FBLN1	FBLN2	FBLN5	FBN1	FBN2	FBN3	FGA	FGB	FGF2	FGG	FMOD	FN1	FURIN	GDF5	HAPLN1	HSPG2	HTRA1	IBSP	ICAM1	ICAM2	ICAM3	ICAM4	ICAM5	ITGA1	ITGA10	ITGA11	ITGA2	ITGA2B	ITGA3	ITGA4	ITGA5	ITGA6	ITGA7	ITGA8	ITGA9	ITGAD	ITGAE	ITGAL	ITGAM	ITGAV	ITGAX	ITGB1	ITGB2	ITGB3	ITGB4	ITGB5	ITGB6	ITGB7	ITGB8	JAM2	JAM3	KDR	KLK2	KLK7	KLKB1	LAMA1	LAMA2	LAMA3	LAMA4	LAMA5	LAMB1	LAMB2	LAMB3	LAMC1	LAMC2	LAMC3	LOX	LOXL1	LOXL2	LOXL3	LOXL4	LRP4	LTBP1	LTBP2	LTBP3	LTBP4	LUM	MADCAM1	MATN1	MATN3	MATN4	MFAP2	MFAP3	MFAP4	MFAP5	MMP1	MMP10	MMP11	MMP12	MMP13	MMP14	MMP15	MMP16	MMP17	MMP19	MMP2	MMP20	MMP24	MMP25	MMP3	MMP7	MMP8	MMP9	MUSK	NCAM1	NCAN	NCSTN	NID1	NID2	NRXN1	NTN4	OPTC	P3H1	P3H2	P3H3	P4HA1	P4HA2	P4HA3	P4HB	PCOLCE	PCOLCE2	PDGFA	PDGFB	PECAM1	PHYKPL	PLEC	PLG	PLOD1	PLOD2	PLOD3	PPIB	PRKCA	PRSS1	PRSS2	PSEN1	PTPRS	PXDN	SCUBE1	SCUBE3	SDC1	SDC2	SDC3	SDC4	SERPINE1	SERPINH1	SGCA	SGCB	SGCD	SGCE	SGCG	SGCZ	SH3PXD2A	SNTA1	SNTB1	SNTB2	SNTG2	SPARC	SPOCK3	SPP1	SSPN	TGFB1	TGFB2	TGFB3	THBS1	TIMP1	TIMP2	TLL1	TLL2	TMPRSS6	TNC	TNN	TNR	TNXB	TPSAB1	TRAPPC4	TTR	UTRN	VCAM1	VCAN	VTN	VWF
Extrinsic Pathway of Fibrin Clot Formation	R-HSA-140834	F10	F7	F9	TF	TFPI
FASTK family proteins regulate processing and stability of mitochondrial RNAs	R-HSA-9837092	FASTK	FASTKD2	FASTKD5	MT-ATP6	MT-ATP8	MT-CO1	MT-CO2	MT-CO3	MT-CYB	MT-ND1	MT-ND2	MT-ND3	MT-ND4	MT-ND4L	MT-ND5	MT-ND6	MT-RNR1	MT-RNR2	TBRG4
FBXL7 down-regulates AURKA during mitotic entry and in early mitosis	R-HSA-8854050	ADRM1	AURKA	CUL1	FBXL18	FBXL7	PSMA1	PSMA2	PSMA3	PSMA4	PSMA5	PSMA6	PSMA7	PSMB1	PSMB2	PSMB3	PSMB4	PSMB5	PSMB6	PSMB7	PSMC1	PSMC2	PSMC3	PSMC4	PSMC5	PSMC6	PSMD1	PSMD11	PSMD12	PSMD13	PSMD14	PSMD2	PSMD3	PSMD6	PSMD7	PSMD8	RBX1	RPS27A	SEM1	SKP1	UBA52	UBB	UBC
FBXW7 Mutants and NOTCH1 in Cancer	R-HSA-2644605	CUL1	FBXW7	NOTCH1	RBX1	SKP1
FCERI mediated Ca+2 mobilization	R-HSA-2871809	AHCYL1	BTK	CALM1	FCER1A	FCER1G	GRAP2	GRB2	IGHE	IGHV	IGHV1-2	IGHV1-46	IGHV1-69	IGHV2-5	IGHV2-70	IGHV3-11	IGHV3-13	IGHV3-23	IGHV3-30	IGHV3-33	IGHV3-48	IGHV3-53	IGHV3-7	IGHV3-9	IGHV4-34	IGHV4-39	IGHV4-59	IGHV7-81	IGKC	IGKV1-12	IGKV1-16	IGKV1-17	IGKV1-33	IGKV1-39	IGKV1-5	IGKV1D-12	IGKV1D-16	IGKV1D-33	IGKV1D-39	IGKV2-28	IGKV2-29	IGKV2-30	IGKV2D-28	IGKV2D-30	IGKV2D-40	IGKV3-11	IGKV3-15	IGKV3-20	IGKV3D-20	IGKV4-1	IGKV5-2	IGLC1	IGLC2	IGLC3	IGLC6	IGLC7	IGLV	IGLV1-36	IGLV1-40	IGLV1-44	IGLV1-47	IGLV1-51	IGLV10-54	IGLV11-55	IGLV2-11	IGLV2-14	IGLV2-18	IGLV2-23	IGLV2-33	IGLV2-8	IGLV3-1	IGLV3-12	IGLV3-16	IGLV3-19	IGLV3-21	IGLV3-22	IGLV3-25	IGLV3-27	IGLV4-3	IGLV4-60	IGLV4-69	IGLV5-37	IGLV5-45	IGLV6-57	IGLV7-43	IGLV7-46	IGLV8-61	ITK	ITPR1	ITPR2	ITPR3	LAT	LCP2	LYN	MS4A2	NFATC1	NFATC2	NFATC3	PLCG1	PLCG2	PPP3CA	PPP3CB	PPP3R1	SHC1	SOS1	SYK	TEC	TXK	VAV1	VAV2	VAV3
FCERI mediated MAPK activation	R-HSA-2871796	FCER1A	FCER1G	FOS	GRAP2	GRB2	HRAS	IGHE	IGHV	IGHV1-2	IGHV1-46	IGHV1-69	IGHV2-5	IGHV2-70	IGHV3-11	IGHV3-13	IGHV3-23	IGHV3-30	IGHV3-33	IGHV3-48	IGHV3-53	IGHV3-7	IGHV3-9	IGHV4-34	IGHV4-39	IGHV4-59	IGHV7-81	IGKC	IGKV1-12	IGKV1-16	IGKV1-17	IGKV1-33	IGKV1-39	IGKV1-5	IGKV1D-12	IGKV1D-16	IGKV1D-33	IGKV1D-39	IGKV2-28	IGKV2-29	IGKV2-30	IGKV2D-28	IGKV2D-30	IGKV2D-40	IGKV3-11	IGKV3-15	IGKV3-20	IGKV3D-20	IGKV4-1	IGKV5-2	IGLC1	IGLC2	IGLC3	IGLC6	IGLC7	IGLV	IGLV1-36	IGLV1-40	IGLV1-44	IGLV1-47	IGLV1-51	IGLV10-54	IGLV11-55	IGLV2-11	IGLV2-14	IGLV2-18	IGLV2-23	IGLV2-33	IGLV2-8	IGLV3-1	IGLV3-12	IGLV3-16	IGLV3-19	IGLV3-21	IGLV3-22	IGLV3-25	IGLV3-27	IGLV4-3	IGLV4-60	IGLV4-69	IGLV5-37	IGLV5-45	IGLV6-57	IGLV7-43	IGLV7-46	IGLV8-61	JUN	KRAS	LAT	LCP2	LYN	MAP2K4	MAP2K7	MAP3K1	MAPK1	MAPK10	MAPK3	MAPK8	MAPK9	MS4A2	NRAS	PAK1	PAK2	PLCG1	PLCG2	RAC1	SHC1	SOS1	SYK	VAV1	VAV2	VAV3
FCERI mediated NF-kB activation	R-HSA-2871837	ADRM1	BCL10	BTRC	CARD11	CDC34	CHUK	CUL1	FBXW11	FCER1A	FCER1G	IGHE	IGHV	IGHV1-2	IGHV1-46	IGHV1-69	IGHV2-5	IGHV2-70	IGHV3-11	IGHV3-13	IGHV3-23	IGHV3-30	IGHV3-33	IGHV3-48	IGHV3-53	IGHV3-7	IGHV3-9	IGHV4-34	IGHV4-39	IGHV4-59	IGHV7-81	IGKC	IGKV1-12	IGKV1-16	IGKV1-17	IGKV1-33	IGKV1-39	IGKV1-5	IGKV1D-12	IGKV1D-16	IGKV1D-33	IGKV1D-39	IGKV2-28	IGKV2-29	IGKV2-30	IGKV2D-28	IGKV2D-30	IGKV2D-40	IGKV3-11	IGKV3-15	IGKV3-20	IGKV3D-20	IGKV4-1	IGKV5-2	IGLC1	IGLC2	IGLC3	IGLC6	IGLC7	IGLV	IGLV1-36	IGLV1-40	IGLV1-44	IGLV1-47	IGLV1-51	IGLV10-54	IGLV11-55	IGLV2-11	IGLV2-14	IGLV2-18	IGLV2-23	IGLV2-33	IGLV2-8	IGLV3-1	IGLV3-12	IGLV3-16	IGLV3-19	IGLV3-21	IGLV3-22	IGLV3-25	IGLV3-27	IGLV4-3	IGLV4-60	IGLV4-69	IGLV5-37	IGLV5-45	IGLV6-57	IGLV7-43	IGLV7-46	IGLV8-61	IKBKB	IKBKG	LYN	MALT1	MAP3K7	MS4A2	NFKB1	NFKBIA	PDPK1	PRKCQ	PSMA1	PSMA2	PSMA3	PSMA4	PSMA5	PSMA6	PSMA7	PSMB1	PSMB2	PSMB3	PSMB4	PSMB5	PSMB6	PSMB7	PSMC1	PSMC2	PSMC3	PSMC4	PSMC5	PSMC6	PSMD1	PSMD11	PSMD12	PSMD13	PSMD14	PSMD2	PSMD3	PSMD6	PSMD7	PSMD8	RASGRP1	RASGRP2	RASGRP4	RELA	RPS27A	SEM1	SKP1	TAB1	TAB2	TAB3	TRAF6	UBA52	UBB	UBC	UBE2D1	UBE2D2	UBE2N	UBE2V1
FCGR activation	R-HSA-2029481	CD247	CD3G	FCGR1A	FCGR2A	FCGR3A	FGR	FYN	HCK	IGHG1	IGHG2	IGHG3	IGHG4	IGHV	IGHV1-2	IGHV1-46	IGHV1-69	IGHV2-5	IGHV2-70	IGHV3-11	IGHV3-13	IGHV3-23	IGHV3-30	IGHV3-33	IGHV3-48	IGHV3-53	IGHV3-7	IGHV3-9	IGHV4-34	IGHV4-39	IGHV4-59	IGHV7-81	IGKC	IGKV1-12	IGKV1-16	IGKV1-17	IGKV1-33	IGKV1-39	IGKV1-5	IGKV1D-12	IGKV1D-16	IGKV1D-33	IGKV1D-39	IGKV2-28	IGKV2-29	IGKV2-30	IGKV2D-28	IGKV2D-30	IGKV2D-40	IGKV3-11	IGKV3-15	IGKV3-20	IGKV3D-20	IGKV4-1	IGKV5-2	IGLC1	IGLC2	IGLC3	IGLC6	IGLC7	IGLV	IGLV1-36	IGLV1-40	IGLV1-44	IGLV1-47	IGLV1-51	IGLV10-54	IGLV11-55	IGLV2-11	IGLV2-14	IGLV2-18	IGLV2-23	IGLV2-33	IGLV2-8	IGLV3-1	IGLV3-12	IGLV3-16	IGLV3-19	IGLV3-21	IGLV3-22	IGLV3-25	IGLV3-27	IGLV4-3	IGLV4-60	IGLV4-69	IGLV5-37	IGLV5-45	IGLV6-57	IGLV7-43	IGLV7-46	IGLV8-61	LYN	SRC	SYK	YES1
FCGR3A-mediated IL10 synthesis	R-HSA-9664323	ADCY1	ADCY2	ADCY3	ADCY4	ADCY5	ADCY6	ADCY7	ADCY8	ADCY9	AHCYL1	CALM1	CD247	CD3G	CREB1	FCGR1A	FCGR2A	FCGR3A	FGR	FYN	HCK	IGHG1	IGHG2	IGHG3	IGHG4	IGHV	IGHV1-2	IGHV1-46	IGHV1-69	IGHV2-5	IGHV2-70	IGHV3-11	IGHV3-13	IGHV3-23	IGHV3-30	IGHV3-33	IGHV3-48	IGHV3-53	IGHV3-7	IGHV3-9	IGHV4-34	IGHV4-39	IGHV4-59	IGHV7-81	IGKC	IGKV1-12	IGKV1-16	IGKV1-17	IGKV1-33	IGKV1-39	IGKV1-5	IGKV1D-12	IGKV1D-16	IGKV1D-33	IGKV1D-39	IGKV2-28	IGKV2-29	IGKV2-30	IGKV2D-28	IGKV2D-30	IGKV2D-40	IGKV3-11	IGKV3-15	IGKV3-20	IGKV3D-20	IGKV4-1	IGKV5-2	IGLC1	IGLC2	IGLC3	IGLC6	IGLC7	IGLV	IGLV1-36	IGLV1-40	IGLV1-44	IGLV1-47	IGLV1-51	IGLV10-54	IGLV11-55	IGLV2-11	IGLV2-14	IGLV2-18	IGLV2-23	IGLV2-33	IGLV2-8	IGLV3-1	IGLV3-12	IGLV3-16	IGLV3-19	IGLV3-21	IGLV3-22	IGLV3-25	IGLV3-27	IGLV4-3	IGLV4-60	IGLV4-69	IGLV5-37	IGLV5-45	IGLV6-57	IGLV7-43	IGLV7-46	IGLV8-61	IL10	ITPR1	ITPR2	ITPR3	LPG1G2	LYN	PLCG1	PLCG2	PRKACA	PRKACB	PRKACG	PRKAR1A	PRKAR1B	PRKAR2A	PRKAR2B	PRKX	SRC	SYK	YES1
FCGR3A-mediated phagocytosis	R-HSA-9664422	ABI1	ABI2	ABL1	ACTB	ACTG1	ACTR2	ACTR3	ARPC1A	ARPC1B	ARPC2	ARPC3	ARPC4	ARPC5	BAIAP2	BRK1	BTK	CD247	CD3G	CDC42	CRK	CYFIP1	CYFIP2	DOCK1	ELMO1	ELMO2	FCGR3A	FGR	FYN	GRB2	HCK	IGHG1	IGHG2	IGHG3	IGHG4	IGHV	IGHV1-2	IGHV1-46	IGHV1-69	IGHV2-5	IGHV2-70	IGHV3-11	IGHV3-13	IGHV3-23	IGHV3-30	IGHV3-33	IGHV3-48	IGHV3-53	IGHV3-7	IGHV3-9	IGHV4-34	IGHV4-39	IGHV4-59	IGHV7-81	IGKC	IGKV1-12	IGKV1-16	IGKV1-17	IGKV1-33	IGKV1-39	IGKV1-5	IGKV1D-12	IGKV1D-16	IGKV1D-33	IGKV1D-39	IGKV2-28	IGKV2-29	IGKV2-30	IGKV2D-28	IGKV2D-30	IGKV2D-40	IGKV3-11	IGKV3-15	IGKV3-20	IGKV3D-20	IGKV4-1	IGKV5-2	IGLC1	IGLC2	IGLC3	IGLC6	IGLC7	IGLV	IGLV1-36	IGLV1-40	IGLV1-44	IGLV1-47	IGLV1-51	IGLV10-54	IGLV11-55	IGLV2-11	IGLV2-14	IGLV2-18	IGLV2-23	IGLV2-33	IGLV2-8	IGLV3-1	IGLV3-12	IGLV3-16	IGLV3-19	IGLV3-21	IGLV3-22	IGLV3-25	IGLV3-27	IGLV4-3	IGLV4-60	IGLV4-69	IGLV5-37	IGLV5-45	IGLV6-57	IGLV7-43	IGLV7-46	IGLV8-61	LPG1G2	LYN	MAPK1	MAPK3	MYH2	MYH9	MYO10	MYO1C	MYO5A	MYO9B	NCK1	NCKAP1	NCKAP1L	NCKIPSD	PTK2	RAC1	SRC	SYK	VAV1	VAV2	VAV3	WAS	WASF1	WASF2	WASF3	WASL	WIPF1	WIPF2	WIPF3	YES1
FGFR1 ligand binding and activation	R-HSA-190242	ANOS1	FGF1	FGF10	FGF17	FGF2	FGF20	FGF22	FGF23	FGF3	FGF4	FGF5	FGF6	FGF8	FGF9	FGFR1	GIPC1	KL	TGFBR3
FGFR1 mutant receptor activation	R-HSA-1839124	BAG4	BCR	CEP43	CNTRL	CPSF6	CUX1	ERLIN2	FGF1	FGF17	FGF2	FGF20	FGF23	FGF4	FGF5	FGF6	FGF8	FGF9	FGFR1	FGFR1OP2	GAB2	GRB2	LRRFIP1	MYO18A	PIK3CA	PIK3R1	STAT1	STAT3	STAT5A	STAT5B	TRIM24	ZMYM2
FGFR1b ligand binding and activation	R-HSA-190370	FGF1	FGF10	FGF2	FGF22	FGF3	FGFR1	GIPC1	TGFBR3
FGFR1c and Klotho ligand binding and activation	R-HSA-190374	FGF23	FGFR1	KL
FGFR1c ligand binding and activation	R-HSA-190373	ANOS1	FGF1	FGF17	FGF2	FGF20	FGF23	FGF4	FGF5	FGF6	FGF8	FGF9	FGFR1	GIPC1	TGFBR3
FGFR2 alternative splicing	R-HSA-6803529	ESRP1	ESRP2	FGFR2b	FGFR2c	GTF2F1	GTF2F2	HNRNPA1	HNRNPF	HNRNPH1	HNRNPM	NCBP1	NCBP2	POLR2A	POLR2B	POLR2C	POLR2D	POLR2E	POLR2F	POLR2G	POLR2H	POLR2I	POLR2J	POLR2K	POLR2L	PTBP1	RBFOX2	TIA1	TIAL1
FGFR2 ligand binding and activation	R-HSA-190241	FGF1	FGF10	FGF16	FGF17	FGF18	FGF2	FGF20	FGF22	FGF23	FGF3	FGF4	FGF5	FGF6	FGF7	FGF8	FGF9	FGFBP1	FGFBP2	FGFBP3	FGFR2
FGFR2 mutant receptor activation	R-HSA-1839126	FGF1	FGF10	FGF16	FGF17	FGF18	FGF2	FGF20	FGF22	FGF23	FGF3	FGF4	FGF5	FGF6	FGF7	FGF8	FGF9	FGFR2	GTF2F1	GTF2F2	NCBP1	NCBP2	POLR2A	POLR2B	POLR2C	POLR2D	POLR2E	POLR2F	POLR2G	POLR2H	POLR2I	POLR2J	POLR2K	POLR2L
FGFR2b ligand binding and activation	R-HSA-190377	FGF1	FGF10	FGF2	FGF22	FGF3	FGF7	FGFBP1	FGFBP2	FGFBP3	FGFR2
FGFR2c ligand binding and activation	R-HSA-190375	FGF1	FGF16	FGF17	FGF18	FGF2	FGF20	FGF23	FGF4	FGF5	FGF6	FGF8	FGF9	FGFR2
FGFR3 ligand binding and activation	R-HSA-190239	FGF1	FGF16	FGF17	FGF18	FGF2	FGF20	FGF23	FGF4	FGF5	FGF8	FGF9	FGFR3	GALNT3
FGFR3 mutant receptor activation	R-HSA-2033514	FGF1	FGF16	FGF17	FGF18	FGF2	FGF20	FGF23	FGF4	FGF5	FGF8	FGF9	FGFR3
FGFR3b ligand binding and activation	R-HSA-190371	FGF1	FGF17	FGF18	FGF20	FGF8	FGF9	FGFR3
FGFR3c ligand binding and activation	R-HSA-190372	FGF1	FGF16	FGF17	FGF18	FGF2	FGF20	FGF23	FGF4	FGF5	FGF8	FGF9	FGFR3	GALNT3
FGFR4 ligand binding and activation	R-HSA-190322	FGF1	FGF16	FGF17	FGF18	FGF19	FGF2	FGF20	FGF23	FGF4	FGF6	FGF8	FGF9	FGFR4	KLB
FGFR4 mutant receptor activation	R-HSA-1839128	FGFR4
FGFRL1 modulation of FGFR1 signaling	R-HSA-5658623	FGF10	FGF17	FGF18	FGF2	FGF22	FGF23	FGF3	FGF4	FGF5	FGF8	FGFRL1	SPRED1	SPRED2
FLT3 Signaling	R-HSA-9607240	ABL2	AKT1	AKT2	AKT3	BCL2L11	CBL	CDKN1B	CSK	FLT3	FLT3LG	FOXO3	FYN	GAB2	GRAP2	GRB10	GRB2	HCK	HRAS	KRAS	LCK	NRAS	PIK3CA	PIK3R1	PTPN11	PTPRJ	RPS27A	SH2B3	SLA	SLA2	SOCS2	SOCS6	SOS1	STAT5A	STAT5B	SYK	UBA52	UBB	UBC
FLT3 mutants bind TKIs	R-HSA-9702509	FLT3
FLT3 signaling by CBL mutants	R-HSA-9706377	CBL	FLT3	FLT3LG	RPS27A	UBA52	UBB	UBC
FLT3 signaling in disease	R-HSA-9682385	BCL2L1	CBL	CDKN1A	ETV6	FLT3	FLT3LG	GAB2	GOLGB1	GRB2	HRAS	KRAS	MYO18A	NOX4	NRAS	PIK3CA	PIK3R1	PIM1	PTPN11	RPS27A	SOS1	SPTBN1	STAT5A	STAT5B	TRIP11	UBA52	UBB	UBC	ZMYM2
FLT3 signaling through SRC family kinases	R-HSA-9706374	FLT3	FLT3LG	FYN	HCK	LCK	SYK
FMO oxidises nucleophiles	R-HSA-217271	FMO1	FMO2	FMO3
FOXO-mediated transcription	R-HSA-9614085	ABCA6	AGRP	AKT1	AKT2	AKT3	ATXN3	BBC3	BCL2L11	BCL6	BTG1	CAT	CAV1	CCNG2	CDKN1A	CDKN1B	CITED2	CREBBP	DDIT3	EP300	FASLG	FBXO32	FOXG1	FOXO1	FOXO3	FOXO4	FOXO6	G6PC	G6PC1	GADD45A	GCK	HDAC1	HDAC2	IGFBP1	INS	KAT2B	KLF4	MSTN	NFYA	NFYB	NFYC	NPY	NR3C1	PCBP4	PCK1	PINK1	PLXNA4	POMC	PPARGC1A	RBL2	RETN	SFN	SIN3A	SIRT1	SIRT3	SMAD2	SMAD3	SMAD4	SOD2	SREBF1	STK11	TRIM63	TXN	TXNIP	YWHAB	YWHAG	YWHAQ	YWHAZ
FOXO-mediated transcription of cell cycle genes	R-HSA-9617828	BTG1	CAV1	CCNG2	CDKN1A	CDKN1B	FOXG1	FOXO1	FOXO3	FOXO4	GADD45A	KLF4	MSTN	PCBP4	RBL2	SMAD2	SMAD3	SMAD4
FOXO-mediated transcription of cell death genes	R-HSA-9614657	BBC3	BCL2L11	BCL6	CITED2	CREBBP	DDIT3	EP300	FASLG	FOXO1	FOXO3	FOXO4	NFYA	NFYB	NFYC	PINK1	STK11
FOXO-mediated transcription of oxidative stress, metabolic and neuronal genes	R-HSA-9615017	ABCA6	AGRP	ATXN3	CAT	FBXO32	FOXO1	FOXO3	FOXO4	FOXO6	G6PC	G6PC1	GCK	HDAC1	HDAC2	IGFBP1	INS	NPY	NR3C1	PCK1	PLXNA4	POMC	PPARGC1A	RETN	SIN3A	SIRT3	SMAD2	SMAD3	SMAD4	SOD2	SREBF1	TRIM63
FRS-mediated FGFR1 signaling	R-HSA-5654693	FGF1	FGF10	FGF17	FGF2	FGF20	FGF22	FGF23	FGF3	FGF4	FGF5	FGF6	FGF8	FGF9	FGFR1	FRS2	FRS3	GRB2	HRAS	KL	KRAS	NRAS	PTPN11	SOS1
FRS-mediated FGFR2 signaling	R-HSA-5654700	FGF1	FGF10	FGF16	FGF17	FGF18	FGF2	FGF20	FGF22	FGF23	FGF3	FGF4	FGF5	FGF6	FGF7	FGF8	FGF9	FGFR2	FRS2	FRS3	GRB2	HRAS	KRAS	NRAS	PTPN11	SOS1
FRS-mediated FGFR3 signaling	R-HSA-5654706	FGF1	FGF16	FGF17	FGF18	FGF2	FGF20	FGF23	FGF4	FGF5	FGF8	FGF9	FGFR3	FRS2	FRS3	GRB2	HRAS	KRAS	NRAS	PTPN11	SOS1
FRS-mediated FGFR4 signaling	R-HSA-5654712	FGF1	FGF16	FGF17	FGF18	FGF19	FGF2	FGF20	FGF23	FGF4	FGF6	FGF8	FGF9	FGFR4	FRS2	FRS3	GRB2	HRAS	KLB	KRAS	NRAS	PTPN11	SOS1
Factors involved in megakaryocyte development and platelet production	R-HSA-983231	ABL1	ACTB	AK3	AKAP1	AKAP10	CABLES1	CABLES2	CAPZA1	CAPZA2	CAPZB	CARMIL1	CBX5	CDC42	CDK2	CDK5	CENPE	DOCK1	DOCK10	DOCK11	DOCK2	DOCK3	DOCK4	DOCK5	DOCK6	DOCK7	DOCK8	DOCK9	EHD1	EHD2	EHD3	GATA1	GATA2	GATA3	GATA4	GATA5	GATA6	H3-3A	H3C15	HBB	HBD	HBE1	HBG1	HBG2	HDAC1	HDAC2	HIST1H3G	HMG20B	IFNA1	IFNA10	IFNA14	IFNA16	IFNA17	IFNA2	IFNA21	IFNA4	IFNA5	IFNA6	IFNA7	IFNA8	IFNB1	IRF1	IRF2	ITPK1	JAK2	JMJD1C	KDM1A	KIF11	KIF12	KIF13B	KIF15	KIF16B	KIF18A	KIF18B	KIF19	KIF1A	KIF1B	KIF1C	KIF20A	KIF20B	KIF21A	KIF21B	KIF22	KIF23	KIF25	KIF26A	KIF26B	KIF27	KIF28P	KIF2A	KIF2B	KIF2C	KIF3A	KIF3B	KIF3C	KIF4A	KIF4B	KIF5A	KIF5B	KIF5C	KIF6	KIF9	KIFAP3	KIFC1	KIFC2	KLC1	KLC2	KLC3	KLC4	MAFF	MAFG	MAFK	MFN1	MFN2	MICAL1	MYB	NFE2	PHF21A	PRKACA	PRKACB	PRKACG	PRKAR1A	PRKAR1B	PRKAR2A	PRKAR2B	RAB5A	RAC1	RACGAP1	RAD51B	RAD51C	RBSN	RCOR1	SH2B1	SH2B2	SH2B3	SIN3A	TP53	TUBA1A	TUBA1B	TUBA1C	TUBA3C	TUBA3E	TUBA4A	TUBA4B	TUBA8	TUBAL3	TUBB1	TUBB2A	TUBB2B	TUBB3	TUBB4A	TUBB4B	TUBB6	TUBB8	TUBB8B	VPS45	WEE1	ZFPM1	ZFPM2
Fanconi Anemia Pathway	R-HSA-6783310	APITD1	ATR	ATRIP	DCLRE1A	DCLRE1B	EME1	EME2	ERCC1	ERCC4	FAAP100	FAAP20	FAAP24	FAN1	FANCA	FANCB	FANCC	FANCD2	FANCE	FANCF	FANCG	FANCI	FANCL	FANCM	MUS81	POLN	RPA1	RPA2	RPA3	RPS27A	SLX1A	SLX4	STRA13	UBA52	UBB	UBC	UBE2T	USP1	WDR48
FasL/ CD95L signaling	R-HSA-75157	CASP10	CASP8	FADD	FAS	FASLG
Fatty Acids bound to GPR40 (FFAR1) regulate insulin secretion	R-HSA-434316	FFAR1	GNA11	GNA14	GNA15	GNAQ	PLCB1	PLCB2	PLCB3
Fatty acid metabolism	R-HSA-8978868	ABCC1	ABCD1	ACAA1	ACAA2	ACACA	ACACB	ACAD10	ACAD11	ACADL	ACADM	ACADS	ACADVL	ACBD4	ACBD5	ACBD6	ACBD7	ACLY	ACOT1	ACOT11	ACOT12	ACOT13	ACOT2	ACOT4	ACOT7	ACOT7L	ACOT8	ACOT9	ACOX1	ACOX2	ACOX3	ACOXL	ACSBG2	ACSF2	ACSF3	ACSL1	ACSL3	ACSL4	ACSL5	ACSL6	ACSM3	ACSM6	AKR1C3	ALDH3A2	ALOX12	ALOX12B	ALOX15	ALOX15B	ALOX5	ALOX5AP	ALOXE3	AMACR	AWAT1	CBR1	CBR4	CPT1A	CPT1B	CPT2	CRAT	CROT	CYP1A1	CYP1A2	CYP1B1	CYP2C19	CYP2C8	CYP2C9	CYP2J2	CYP2U1	CYP4A11	CYP4A22	CYP4B1	CYP4F11	CYP4F2	CYP4F22	CYP4F3	CYP4F8	CYP8B1	DBI	DECR1	DECR2	DPEP1	DPEP2	ECHS1	ECI1	ECI2	EHHADH	ELOVL1	ELOVL2	ELOVL3	ELOVL4	ELOVL5	ELOVL6	ELOVL7	EPHX2	FAAH	FAAH2	FADS1	FADS2	FASN	GGT1	GGT5	GPX1	GPX2	GPX4	HACD1	HACD2	HACD3	HACD4	HACL1	HADH	HADHA	HADHB	HAO2	HBG1	HPGD	HPGDS	HSD17B12	HSD17B3	HSD17B4	HSD17B8	LTA4H	LTC4S	MAPKAPK2	MCAT	MCEE	MECR	MID1IP1	MLYCD	MMAA	MMUT	MORC2	NDUFAB1	NUDT19	NUDT7	OLAH	PCCA	PCCB	PCTP	PECR	PHYH	PLA2G4A	PON1	PON2	PON3	PPARD	PPT1	PPT2	PRKAA2	PRKAB2	PRKAG2	PRXL2B	PTGDS	PTGES	PTGES2	PTGES3	PTGIS	PTGR1	PTGR2	PTGS1	PTGS2	RPP14	RXRA	SCD	SCD5	SCP2	SLC22A5	SLC25A17	SLC25A20	SLC27A1	SLC27A2	SLC27A3	TBXAS1	TECR	TECRL	THEM4	THEM5	THRSP
Fatty acids	R-HSA-211935	CYP2A13	CYP2A7	CYP2B6	CYP2D6	CYP2F1	CYP2J2	CYP4A11	CYP4A22	CYP4B1	CYP4F11	CYP4F12	CYP4F2	CYP4F22	CYP4F3	CYP4F8
Fatty acyl-CoA biosynthesis	R-HSA-75105	ACACA	ACLY	ACSBG2	ACSF3	ACSL1	ACSL3	ACSL4	ACSL5	ACSL6	CBR4	ELOVL1	ELOVL2	ELOVL3	ELOVL4	ELOVL5	ELOVL6	ELOVL7	FASN	HACD1	HACD2	HACD3	HACD4	HBG1	HSD17B12	HSD17B3	HSD17B8	MORC2	OLAH	PPT1	PPT2	RPP14	SCD	SCD5	SLC27A2	SLC27A3	TECR	TECRL
Fc epsilon receptor (FCERI) signaling	R-HSA-2454202	ADRM1	AHCYL1	BCL10	BTK	BTRC	CALM1	CARD11	CDC34	CHUK	CUL1	FBXW11	FCER1A	FCER1G	FOS	FYN	GAB2	GRAP2	GRB2	HRAS	IGHE	IGHV	IGHV1-2	IGHV1-46	IGHV1-69	IGHV2-5	IGHV2-70	IGHV3-11	IGHV3-13	IGHV3-23	IGHV3-30	IGHV3-33	IGHV3-48	IGHV3-53	IGHV3-7	IGHV3-9	IGHV4-34	IGHV4-39	IGHV4-59	IGHV7-81	IGKC	IGKV1-12	IGKV1-16	IGKV1-17	IGKV1-33	IGKV1-39	IGKV1-5	IGKV1D-12	IGKV1D-16	IGKV1D-33	IGKV1D-39	IGKV2-28	IGKV2-29	IGKV2-30	IGKV2D-28	IGKV2D-30	IGKV2D-40	IGKV3-11	IGKV3-15	IGKV3-20	IGKV3D-20	IGKV4-1	IGKV5-2	IGLC1	IGLC2	IGLC3	IGLC6	IGLC7	IGLV	IGLV1-36	IGLV1-40	IGLV1-44	IGLV1-47	IGLV1-51	IGLV10-54	IGLV11-55	IGLV2-11	IGLV2-14	IGLV2-18	IGLV2-23	IGLV2-33	IGLV2-8	IGLV3-1	IGLV3-12	IGLV3-16	IGLV3-19	IGLV3-21	IGLV3-22	IGLV3-25	IGLV3-27	IGLV4-3	IGLV4-60	IGLV4-69	IGLV5-37	IGLV5-45	IGLV6-57	IGLV7-43	IGLV7-46	IGLV8-61	IKBKB	IKBKG	ITK	ITPR1	ITPR2	ITPR3	JUN	KRAS	LAT	LAT2	LCP2	LYN	MALT1	MAP2K4	MAP2K7	MAP3K1	MAP3K7	MAPK1	MAPK10	MAPK3	MAPK8	MAPK9	MS4A2	NFATC1	NFATC2	NFATC3	NFKB1	NFKBIA	NRAS	PAK1	PAK2	PDPK1	PIK3CA	PIK3CB	PIK3R1	PIK3R2	PLCG1	PLCG2	PPP3CA	PPP3CB	PPP3R1	PRKCQ	PSMA1	PSMA2	PSMA3	PSMA4	PSMA5	PSMA6	PSMA7	PSMB1	PSMB2	PSMB3	PSMB4	PSMB5	PSMB6	PSMB7	PSMC1	PSMC2	PSMC3	PSMC4	PSMC5	PSMC6	PSMD1	PSMD11	PSMD12	PSMD13	PSMD14	PSMD2	PSMD3	PSMD6	PSMD7	PSMD8	RAC1	RASGRP1	RASGRP2	RASGRP4	RELA	RPS27A	SEM1	SHC1	SKP1	SOS1	SYK	TAB1	TAB2	TAB3	TEC	TRAF6	TXK	UBA52	UBB	UBC	UBE2D1	UBE2D2	UBE2N	UBE2V1	VAV1	VAV2	VAV3
Fcgamma receptor (FCGR) dependent phagocytosis	R-HSA-2029480	ABI1	ABI2	ABL1	ACTB	ACTG1	ACTR2	ACTR3	AHCYL1	ARPC1A	ARPC1B	ARPC2	ARPC3	ARPC4	ARPC5	BAIAP2	BRK1	BTK	CD247	CD3G	CDC42	CFL1	CRK	CYFIP1	CYFIP2	DOCK1	ELMO1	ELMO2	FCGR1A	FCGR2A	FCGR3A	FGR	FYN	GRB2	HCK	HSP90AA1	HSP90AB1	IGHG1	IGHG2	IGHG3	IGHG4	IGHV	IGHV1-2	IGHV1-46	IGHV1-69	IGHV2-5	IGHV2-70	IGHV3-11	IGHV3-13	IGHV3-23	IGHV3-30	IGHV3-33	IGHV3-48	IGHV3-53	IGHV3-7	IGHV3-9	IGHV4-34	IGHV4-39	IGHV4-59	IGHV7-81	IGKC	IGKV1-12	IGKV1-16	IGKV1-17	IGKV1-33	IGKV1-39	IGKV1-5	IGKV1D-12	IGKV1D-16	IGKV1D-33	IGKV1D-39	IGKV2-28	IGKV2-29	IGKV2-30	IGKV2D-28	IGKV2D-30	IGKV2D-40	IGKV3-11	IGKV3-15	IGKV3-20	IGKV3D-20	IGKV4-1	IGKV5-2	IGLC1	IGLC2	IGLC3	IGLC6	IGLC7	IGLV	IGLV1-36	IGLV1-40	IGLV1-44	IGLV1-47	IGLV1-51	IGLV10-54	IGLV11-55	IGLV2-11	IGLV2-14	IGLV2-18	IGLV2-23	IGLV2-33	IGLV2-8	IGLV3-1	IGLV3-12	IGLV3-16	IGLV3-19	IGLV3-21	IGLV3-22	IGLV3-25	IGLV3-27	IGLV4-3	IGLV4-60	IGLV4-69	IGLV5-37	IGLV5-45	IGLV6-57	IGLV7-43	IGLV7-46	IGLV8-61	ITPR1	ITPR2	ITPR3	LIMK1	LYN	MAPK1	MAPK3	MYH2	MYH9	MYO10	MYO1C	MYO5A	MYO9B	NCK1	NCKAP1	NCKAP1L	NCKIPSD	NF2	PAK1	PIK3CA	PIK3CB	PIK3R1	PIK3R2	PLA2G6	PLCG1	PLCG2	PLD1	PLD2	PLD3	PLD4	PLPP4	PLPP5	PRKCD	PRKCE	PTK2	RAC1	SRC	SYK	VAV1	VAV2	VAV3	WAS	WASF1	WASF2	WASF3	WASL	WIPF1	WIPF2	WIPF3	YES1
Fertilization	R-HSA-1187000	ACR	ADAM2	ADAM20	ADAM21	ADAM30	B4GALT1	CATSPER1	CATSPER2	CATSPER3	CATSPER4	CATSPERB	CATSPERD	CATSPERG	CD9	HVCN1	IZUMO1	IZUMO2	IZUMO3	IZUMO4	KCNU1	OVGP1	SPAM1	ZP1	ZP2	ZP3	ZP4
Fibronectin matrix formation	R-HSA-1566977	CEACAM1	CEACAM6	CEACAM8	FN1	ITGA5	ITGB1
Ficolins bind to repetitive carbohydrate structures on the target cell surface	R-HSA-2855086	FCN1	FCN2	FCN3	MASP1	MASP2
Folding of actin by CCT/TriC	R-HSA-390450	ACTB	CCT2	CCT3	CCT4	CCT5	CCT6A	CCT6B	CCT7	CCT8	TCP1
Formation of ATP by chemiosmotic coupling	R-HSA-163210	ATP5F1A	ATP5F1B	ATP5F1C	ATP5F1D	ATP5F1E	ATP5MC1	ATP5MC2	ATP5MC3	ATP5ME	ATP5MF	ATP5MG	ATP5MJ	ATP5MK	ATP5PB	ATP5PD	ATP5PF	ATP5PO	DMAC2L	MT-ATP6	MT-ATP8
Formation of Fibrin Clot (Clotting Cascade)	R-HSA-140877	A2M	C1QBP	CD177	F10	F11	F12	F13A1	F13B	F2	F2R	F5	F7	F8	F9	FGA	FGB	FGG	GP1BA	GP1BB	GP5	GP9	KLKB1	KNG1	PF4	PF4V1	PRCP	PROC	PROCR	PROS1	PRTN3	SERPINA5	SERPINC1	SERPIND1	SERPINE2	SERPING1	TF	TFPI	THBD	VWF
Formation of HIV elongation complex in the absence of HIV Tat	R-HSA-167152	CCNH	CCNK	CCNT1	CCNT2	CDK7	CDK9	CTDP1	ELL	ELOA	ELOA2	ELOB	ELOC	ERCC2	ERCC3	GTF2F1	GTF2F2	GTF2H1	GTF2H2	GTF2H3	GTF2H4	GTF2H5	MNAT1	NCBP1	NCBP2	NELFA	NELFB	NELFCD	NELFE	POLR2A	POLR2B	POLR2C	POLR2D	POLR2E	POLR2F	POLR2G	POLR2H	POLR2I	POLR2J	POLR2K	POLR2L	SSRP1	SUPT16H	SUPT4H1	SUPT5H	TCEA1
Formation of HIV-1 elongation complex containing HIV-1 Tat	R-HSA-167200	CCNH	CCNT1	CDK7	CDK9	CTDP1	ELL	ELOA	ELOA2	ELOB	ELOC	ERCC2	ERCC3	GTF2F1	GTF2F2	GTF2H1	GTF2H2	GTF2H3	GTF2H4	GTF2H5	MNAT1	NCBP1	NCBP2	NELFA	NELFB	NELFCD	NELFE	POLR2A	POLR2B	POLR2C	POLR2D	POLR2E	POLR2F	POLR2G	POLR2H	POLR2I	POLR2J	POLR2K	POLR2L	SSRP1	SUPT16H	SUPT4H1	SUPT5H	TCEA1	tat
Formation of Incision Complex in GG-NER	R-HSA-5696395	CCNH	CDK7	CETN2	CHD1L	CUL4A	CUL4B	DDB1	DDB2	ERCC1	ERCC2	ERCC3	ERCC4	ERCC5	GTF2H1	GTF2H2	GTF2H3	GTF2H4	GTF2H5	MNAT1	PARP1	PARP2	PIAS1	PIAS3	RAD23A	RAD23B	RBX1	RNF111	RPA1	RPA2	RPA3	RPS27A	SUMO1	SUMO2	SUMO3	UBA52	UBB	UBC	UBE2I	UBE2N	UBE2V2	USP45	XPA	XPC
Formation of RNA Pol II elongation complex	R-HSA-112382	AFF4	CCNH	CCNK	CCNT1	CCNT2	CDC73	CDK7	CDK9	CTDP1	CTR9	EAF1	EAF2	ELL	ELOA	ELOA2	ELOB	ELOC	ERCC2	ERCC3	GTF2F1	GTF2F2	GTF2H1	GTF2H2	GTF2H3	GTF2H4	GTF2H5	IWS1	LEO1	MLLT1	MLLT3	MNAT1	NCBP1	NCBP2	NELFA	NELFB	NELFCD	NELFE	PAF1	POLR2A	POLR2B	POLR2C	POLR2D	POLR2E	POLR2F	POLR2G	POLR2H	POLR2I	POLR2J	POLR2K	POLR2L	RTF1	SKIC8	SSRP1	SUPT16H	SUPT4H1	SUPT5H	SUPT6H	TCEA1
Formation of Senescence-Associated Heterochromatin Foci (SAHF)	R-HSA-2559584	ASF1A	CABIN1	CDKN1A	EP400	H1-0	H1-1	H1-2	H1-3	H1-4	H1-5	HIRA	HMGA1	HMGA2	LMNB1	RB1	TP53	UBN1
Formation of TC-NER Pre-Incision Complex	R-HSA-6781823	AQR	CCNH	CDK7	COPS2	COPS3	COPS4	COPS5	COPS6	COPS7A	COPS7B	COPS8	CUL4A	CUL4B	DDB1	ERCC2	ERCC3	ERCC6	ERCC8	GPS1	GTF2H1	GTF2H2	GTF2H3	GTF2H4	GTF2H5	ISY1	MNAT1	POLR2A	POLR2B	POLR2C	POLR2D	POLR2E	POLR2F	POLR2G	POLR2H	POLR2I	POLR2J	POLR2K	POLR2L	PPIE	PRPF19	RBX1	RPS27A	TCEA1	UBA52	UBB	UBC	USP7	UVSSA	XAB2	XPA	ZNF830
Formation of WDR5-containing histone-modifying complexes	R-HSA-9772755	AKAP8L	ASH2L	BOD1	BOD1L1	CXXC1	DPY30	DR1	HCFC1	HCFC2	KANSL1	KANSL2	KANSL3	KAT14	KAT2A	KAT2B	KAT8	KDM6A	KMT2A	KMT2B	KMT2C	KMT2D	MBIP	MCRS1	MEN1	NCOA6	OGT	PAGR1	PAXIP1	PHF20	PHF20L1	PSIP1	RBBP5	SETD1A	SETD1B	SGF29	TADA2A	TADA3	TASP1	WDR5	WDR82	YEATS2	ZZZ3
Formation of a pool of free 40S subunits	R-HSA-72689	18S rRNA	28S rRNA	5.8S rRNA	5S rRNA	EIF1AX	EIF3A	EIF3B	EIF3C	EIF3D	EIF3E	EIF3F	EIF3G	EIF3H	EIF3I	EIF3J	EIF3K	EIF3L	EIF3M	FAU	RPL10	RPL10A	RPL10L	RPL11	RPL12	RPL13	RPL13A	RPL14	RPL15	RPL17	RPL18	RPL18A	RPL19	RPL21	RPL22	RPL22L1	RPL23	RPL23A	RPL24	RPL26	RPL26L1	RPL27	RPL27A	RPL28	RPL29	RPL3	RPL30	RPL31	RPL32	RPL34	RPL35	RPL35A	RPL36	RPL36A	RPL36AL	RPL37	RPL37A	RPL38	RPL39	RPL39L	RPL3L	RPL4	RPL41	RPL5	RPL6	RPL7	RPL7A	RPL8	RPL9	RPLP0	RPLP1	RPLP2	RPS10	RPS11	RPS12	RPS13	RPS14	RPS15	RPS15A	RPS16	RPS17	RPS18	RPS19	RPS2	RPS20	RPS21	RPS23	RPS24	RPS25	RPS26	RPS27	RPS27A	RPS27L	RPS28	RPS29	RPS3	RPS3A	RPS4X	RPS4Y1	RPS4Y2	RPS5	RPS6	RPS7	RPS8	RPS9	RPSA	UBA52
Formation of annular gap junctions	R-HSA-196025	ACTB	ACTG1	AP2M1	CLTA	CLTB	CLTC	CLTCL1	DAB2	DNM1	DNM2	GJA1
Formation of apoptosome	R-HSA-111458	APAF1	APIP	AVEN	CARD8	CASP9	CYCS	DIABLO	MAPK1	MAPK3	UACA	XIAP
Formation of axial mesoderm	R-HSA-9796292	CTNNB1	FOXA1	FOXA2	FOXH1	LEF1	NOTO	SHH	SMAD2	SMAD3	TBXT	TCF7	TEAD2	TEAD4	YAP1
Formation of definitive endoderm	R-HSA-9823730	CDH1	CTNNB1	CXCR4	DEANR1	EOMES	FOXA2	GATA4	GATA6	GATA6-AS1	GSC	GSC-DT	MIXL1	SMAD2	SMAD3	SMAD4	SOX17	TBXT	TCF7L2
Formation of editosomes by ADAR proteins	R-HSA-77042	ADAR	ADARB1
Formation of intermediate mesoderm	R-HSA-9761174	BMP4	FGF2	FOXC1	FOXC2	LHX1	OSR1	PAX2	PAX8
Formation of lateral plate mesoderm	R-HSA-9758920	BMP4	FOXF1	GATA4	IHH	SHH
Formation of neuronal progenitor and neuronal BAF (npBAF and nBAF)	R-HSA-9934037	ACTB	ACTL6A	ACTL6B	ARID1A	ARID1B	BCL11A	BCL11B	BCL7A	BCL7B	BCL7C	DPF1	DPF2	DPF3	PHF10	SMARCA2	SMARCA4	SMARCB1	SMARCC1	SMARCC2	SMARCD1	SMARCD2	SMARCD3	SMARCE1	SS18	SS18L1
Formation of paraxial mesoderm	R-HSA-9793380	ADRM1	BMP4	CREBBP	CTNNB1	DLL1	DLL3	EP300	EPHA4	FGFR1	HES7	KAT2A	KAT2B	LEF1	LFNG	MAML1	MAML2	MAML3	MAMLD1	MESP2	MSGN1	NOG	NOTCH1	PSMA1	PSMA2	PSMA3	PSMA4	PSMA5	PSMA6	PSMA7	PSMB1	PSMB2	PSMB3	PSMB4	PSMB5	PSMB6	PSMB7	PSMC1	PSMC2	PSMC3	PSMC4	PSMC5	PSMC6	PSMD1	PSMD11	PSMD12	PSMD13	PSMD14	PSMD2	PSMD3	PSMD6	PSMD7	PSMD8	RBPJ	RIPPLY2	SEM1	SNW1	TBX6	TBXT	WNT3A
Formation of the Early Elongation Complex	R-HSA-113418	CCNH	CDK7	CTDP1	ERCC2	ERCC3	GTF2F1	GTF2F2	GTF2H1	GTF2H2	GTF2H3	GTF2H4	GTF2H5	MNAT1	NCBP1	NCBP2	NELFA	NELFB	NELFCD	NELFE	POLR2A	POLR2B	POLR2C	POLR2D	POLR2E	POLR2F	POLR2G	POLR2H	POLR2I	POLR2J	POLR2K	POLR2L	SUPT4H1	SUPT5H
Formation of the Editosome	R-HSA-75094	A1CF	APOBEC1	APOBEC2	APOBEC3A	APOBEC3B	APOBEC3C	APOBEC3H	APOBEC4
Formation of the HIV-1 Early Elongation Complex	R-HSA-167158	CCNH	CDK7	CTDP1	ERCC2	ERCC3	GTF2F1	GTF2F2	GTF2H1	GTF2H2	GTF2H3	GTF2H4	GTF2H5	MNAT1	NCBP1	NCBP2	NELFA	NELFB	NELFCD	NELFE	POLR2A	POLR2B	POLR2C	POLR2D	POLR2E	POLR2F	POLR2G	POLR2H	POLR2I	POLR2J	POLR2K	POLR2L	SUPT4H1	SUPT5H
Formation of the active cofactor, UDP-glucuronate	R-HSA-173599	SLC35D1	SLC35D2	UGDH	UGP2	UXS1
Formation of the anterior neural plate	R-HSA-9823739	GBX2	NANOG	OTX2	PAX6	POU3F1	POU5F1 (OCT4)	SOX1	SOX2	ZEB2	ZIC2	ZNF521
Formation of the beta-catenin:TCF transactivating complex	R-HSA-201722	ASH2L	AXIN2	BCL9	BCL9L	CDC73	CREBBP	CTNNB1	EP300	H2AB1	H2AC14	H2AC18	H2AC20	H2AC4	H2AC6	H2AC7	H2AFX	H2AJ	H2AZ2	H2BC1	H2BC11	H2BC12	H2BC12L	H2BC13	H2BC14	H2BC15	H2BC17	H2BC21	H2BC26	H2BC3	H2BC4	H2BC5	H2BC9	H3-3A	H3-4	H3C15	H4C1	HDAC1	HIST1H3G	KAT5	KMT2D	LEF1	LEO1	MEN1	MYC	PYGO1	PYGO2	RBBP5	RUNX3	RUVBL1	SMARCA4	TCF4	TCF7	TCF7L1	TCF7L2	TERT	TLE1	TLE2	TLE3	TLE4	TRRAP
Formation of the canonical BAF (cBAF) complex	R-HSA-9933937	ACTB	ACTL6A	ARID1A	ARID1B	BCL7A	BCL7B	BCL7C	DPF1	DPF2	DPF3	SMARCA2	SMARCA4	SMARCB1	SMARCC1	SMARCD1	SMARCE1	SS18	SS18L1
Formation of the cornified envelope	R-HSA-6809371	CAPN1	CAPNS1	CASP14	CDSN	CELA2A	CSTA	DSC1	DSC2	DSC3	DSG1	DSG2	DSG3	DSG4	DSP	EVPL	FLG	FURIN	IVL	JUP	KAZN	KLK12	KLK13	KLK14	KLK5	KLK8	KRT1	KRT10	KRT12	KRT13	KRT14	KRT15	KRT16	KRT17	KRT18	KRT19	KRT2	KRT20	KRT23	KRT24	KRT25	KRT26	KRT27	KRT28	KRT3	KRT31	KRT32	KRT33A	KRT33B	KRT34	KRT35	KRT36	KRT37	KRT38	KRT39	KRT4	KRT40	KRT5	KRT6A	KRT6B	KRT6C	KRT7	KRT71	KRT72	KRT73	KRT74	KRT75	KRT76	KRT77	KRT78	KRT79	KRT8	KRT80	KRT81	KRT82	KRT83	KRT84	KRT85	KRT86	KRT9	LCE1A	LCE1B	LCE1C	LCE1D	LCE1E	LCE1F	LCE2A	LCE2B	LCE2C	LCE2D	LCE3A	LCE3B	LCE3C	LCE3D	LCE3E	LCE4A	LCE5A	LCE6A	LELP1	LIPJ	LIPK	LIPM	LIPN	LORICRIN	PCSK6	PERP	PI3	PKP1	PKP2	PKP3	PKP4	PPL	PRSS8	RPTN	SPINK5	SPINK6	SPINK9	SPRR1A	SPRR1B	SPRR2A	SPRR2B	SPRR2D	SPRR2E	SPRR2F	SPRR2G	SPRR3	ST14	TCHH	TGM1	TGM5
Formation of the dystrophin-glycoprotein complex (DGC)	R-HSA-9913351	ACTA1	ACTA2	ACTB	ACTC1	ACTG1	ACTG2	AGRN	DAG1	DMD	DRP2	DTNA	DTNB	HSPG2	LAMA1	LAMA2	LAMA3	LAMA4	LAMA5	LAMB1	LAMB2	LAMB3	LAMC1	LAMC2	LAMC3	SGCA	SGCB	SGCD	SGCE	SGCG	SGCZ	SNTA1	SNTB1	SNTB2	SNTG2	SSPN	UTRN
Formation of the embryonic stem cell BAF (esBAF) complex	R-HSA-9933946	ACTB	ACTL6A	ARID1A	BCL11A	BCL11B	BCL7A	BCL7B	BCL7C	DPF2	PHF10	SMARCA4	SMARCB1	SMARCC1	SMARCC2	SMARCD1	SMARCD2	SMARCD3	SMARCE1	SS18
Formation of the nephric duct	R-HSA-9830364	BMP4	CTNNB1	EMX2	FGF2	GATA3	HOXA6	HOXB4	ID4	LHX1	MECOM	NPNT	OSR1	PAX2	PAX8	PCDH19	PLAC8	RET	WFDC2
Formation of the non-canonical BAF (ncBAF) complex	R-HSA-9933947	ACTB	ACTL6A	BCL7A	BCL7B	BCL7C	BRD9	GLTSCR1	GLTSCR1L	SMARCA2	SMARCA4	SMARCC1	SMARCC2	SMARCD1	SMARCD2	SMARCD3	SS18	SS18L1
Formation of the polybromo-BAF (pBAF) complex	R-HSA-9933939	ACTB	ACTL6A	ARID2	BCL7A	BCL7B	BCL7C	BRD7	PBRM1	PHF10	SMARCA2	SMARCA4	SMARCB1	SMARCC1	SMARCC2	SMARCD1	SMARCD2	SMARCD3	SMARCE1
Formation of the posterior neural plate	R-HSA-9832991	FGF8	GBX2	OTX2	POU3F1	SOX1	SOX2	TBX6	WNT3A	ZEB2	ZNF521
Formation of the ternary complex, and subsequently, the 43S complex	R-HSA-72695	18S rRNA	EIF1AX	EIF2S1	EIF2S2	EIF2S3	EIF3A	EIF3B	EIF3C	EIF3D	EIF3E	EIF3F	EIF3G	EIF3H	EIF3I	EIF3J	EIF3K	EIF3L	EIF3M	FAU	RPS10	RPS11	RPS12	RPS13	RPS14	RPS15	RPS15A	RPS16	RPS17	RPS18	RPS19	RPS2	RPS20	RPS21	RPS23	RPS24	RPS25	RPS26	RPS27	RPS27A	RPS27L	RPS28	RPS29	RPS3	RPS3A	RPS4X	RPS4Y1	RPS4Y2	RPS5	RPS6	RPS7	RPS8	RPS9	RPSA
Formation of the ureteric bud	R-HSA-9830674	BMP4	EYA1	FOXC1	FOXC2	GDNF	GFRA1	GREM1	HOXA11	HOXC11	HOXD11	ITGA8	ITGB1	NPNT	PAX2	RET	ROBO2	SALL1	SIX1	SIX2	SLIT2	WNT11
Formation of tubulin folding intermediates by CCT/TriC	R-HSA-389960	CCT2	CCT3	CCT4	CCT5	CCT6A	CCT6B	CCT7	CCT8	TCP1	TUBA1A	TUBA1B	TUBA1C	TUBA3C	TUBA3E	TUBA4A	TUBA4B	TUBA8	TUBAL3	TUBB1	TUBB2A	TUBB2B	TUBB3	TUBB4A	TUBB4B	TUBB6
Formation of xylulose-5-phosphate	R-HSA-5661270	AKR1A1	CRYL1	DCXR	SORD	XYLB
Formyl peptide receptors bind formyl peptides and many other ligands	R-HSA-444473	ANXA1	APP	CCL23	FPR1	FPR2	FPR3	HEBP1	MT-RNR2	SAA1
Free fatty acid receptors	R-HSA-444209	FFAR1	FFAR2	FFAR3	FFAR4	GPR31
Free fatty acids regulate insulin secretion	R-HSA-400451	ACSL3	ACSL4	CD36	FFAR1	GNA11	GNA14	GNA15	GNAQ	PLCB1	PLCB2	PLCB3
Frs2-mediated activation	R-HSA-170968	BRAF	CRKL	FRS2	MAP2K1	MAP2K2	MAPK1	MAPK3	NGF	NTRK1	RAP1A	RAPGEF1	YWHAB
Fructose biosynthesis	R-HSA-5652227	AKR1B1	SORD
Fructose catabolism	R-HSA-70350	ALDH1A1	ALDOB	GLYCTK	KHK	TKFC
Fructose metabolism	R-HSA-5652084	AKR1B1	ALDH1A1	ALDOB	GLYCTK	KHK	SORD	TKFC
Fusion and Uncoating of the Influenza Virion	R-HSA-168270	HA	M	NA	NP	NS	PA	PB1	PB2
Fusion of the Influenza Virion to the Host Cell Endosome	R-HSA-168288	HA	M	NA	NP	NS	PA	PB1	PB2
G alpha (12/13) signalling events	R-HSA-416482	ABR	ADRA1A	ADRA1B	ADRA1D	AKAP13	ARHGEF1	ARHGEF10	ARHGEF10L	ARHGEF11	ARHGEF12	ARHGEF15	ARHGEF16	ARHGEF17	ARHGEF18	ARHGEF19	ARHGEF2	ARHGEF26	ARHGEF3	ARHGEF33	ARHGEF35	ARHGEF37	ARHGEF38	ARHGEF39	ARHGEF4	ARHGEF40	ARHGEF5	ARHGEF6	ARHGEF7	ARHGEF9	BTK	ECT2	FGD1	FGD2	FGD3	FGD4	GNA12	GNA13	GNB1	GNB2	GNB3	GNB4	GNB5	GNG10	GNG11	GNG12	GNG13	GNG2	GNG3	GNG4	GNG5	GNG7	GNG8	GNGT1	GNGT2	ITSN1	KALRN	MCF2	MCF2L	NET1	NGEF	OBSCN	PLEKHG2	PLEKHG5	PLXNB1	PREX1	RASGRF2	RHOA	RHOB	RHOC	ROCK1	ROCK2	SOS1	SOS2	TBXA2R	TIAM1	TIAM2	TRIO	VAV1	VAV2	VAV3
G alpha (i) signalling events	R-HSA-418594	ACKR3	ADCY1	ADCY2	ADCY3	ADCY4	ADCY5	ADCY6	ADCY7	ADCY8	ADCY9	ADORA1	ADORA3	ADRA2A	ADRA2B	ADRA2C	AGT	AGTR2	AHCYL1	ANXA1	APLN	APLNR	APP	BDKRB1	BDKRB2	C3	C3AR1	C5	C5AR1	CALM1	CAMK2A	CAMK2B	CAMK2D	CAMK2G	CAMK4	CAMKK1	CAMKK2	CASR	CCL1	CCL13	CCL16	CCL19	CCL20	CCL21	CCL23	CCL25	CCL27	CCL28	CCL4	CCL4L1	CCL5	CCR1	CCR10	CCR2	CCR3	CCR4	CCR5	CCR6	CCR7	CCR8	CCR9	CDK5	CHRM2	CHRM4	CNR1	CNR2	CORT	CREB1	CX3CL1	CX3CR1	CXCL1	CXCL10	CXCL11	CXCL12	CXCL13	CXCL16	CXCL2	CXCL3	CXCL5	CXCL6	CXCL8	CXCL9	CXCR1	CXCR2	CXCR3	CXCR4	CXCR5	CXCR6	DRD3	DRD4	FPR1	FPR2	FPR3	GABBR1	GABBR2	GAL	GALR1	GALR2	GALR3	GNA11	GNA14	GNA15	GNAI1	GNAI2	GNAI3	GNAL	GNAQ	GNAS	GNAT1	GNAT2	GNAT3	GNAZ	GNB1	GNB2	GNB3	GNB4	GNB5	GNG10	GNG11	GNG12	GNG13	GNG2	GNG3	GNG4	GNG5	GNG7	GNG8	GNGT1	GNGT2	GPER1	GPR17	GPR18	GPR183	GPR31	GPR37	GPR37L1	GPR55	GPSM1	GPSM2	GPSM3	GRK2	GRM2	GRM3	GRM4	GRM6	GRM7	GRM8	HCAR1	HCAR2	HCAR3	HEBP1	HRH4	HTR1B	HTR1D	HTR1E	HTR1F	HTR5A	INSL5	ITPR1	ITPR2	ITPR3	KNG1	KPNA2	LPAR1	LPAR2	LPAR3	LPAR5	MAPK1	MCHR1	MCHR2	MT-RNR2	MTNR1A	MTNR1B	NBEA	NMS	NMU	NMUR1	NMUR2	NPB	NPBWR1	NPBWR2	NPW	NPY	NPY1R	NPY2R	NPY4R	NPY5R	OPN1LW	OPN1MW	OPN1SW	OPN3	OPN5	OPRD1	OPRK1	OPRL1	OPRM1	OXER1	OXGR1	P2RY12	P2RY13	P2RY14	P2RY4	PCP2	PDE1A	PDE1B	PDE1C	PDE4A	PDE4B	PDE4C	PDE4D	PDYN	PENK	PF4	PLA2G4A	PLCB1	PLCB2	PLCB3	PLCB4	PMCH	PNOC	POMC	PPBP	PPP1CA	PPP1R1B	PPP2CA	PPP2CB	PPP2R1A	PPP2R1B	PPP2R5D	PPP3CA	PPP3CB	PPP3CC	PPP3R1	PPY	PRKACA	PRKACB	PRKACG	PRKAR1A	PRKAR1B	PRKAR2A	PRKAR2B	PRKCA	PRKCD	PRKCG	PRKX	PSAP	PTGDR2	PTGER3	PYY	RGR	RGS1	RGS10	RGS11	RGS12	RGS13	RGS14	RGS16	RGS17	RGS18	RGS19	RGS20	RGS21	RGS22	RGS3	RGS4	RGS5	RGS6	RGS7	RGS8	RGS9	RGSL1	RHO	RLN3	RRH	RXFP3	RXFP4	S1PR2	S1PR3	S1PR4	S1PR5	SAA1	SRC	SST	SSTR1	SSTR2	SSTR3	SSTR4	SSTR5	SUCNR1	TAS1R1	TAS1R2	TAS1R3	TAS2R1	TAS2R10	TAS2R13	TAS2R14	TAS2R16	TAS2R19	TAS2R20	TAS2R3	TAS2R30	TAS2R31	TAS2R38	TAS2R39	TAS2R4	TAS2R40	TAS2R41	TAS2R42	TAS2R43	TAS2R45	TAS2R46	TAS2R5	TAS2R50	TAS2R60	TAS2R7	TAS2R8	TAS2R9
G alpha (q) signalling events	R-HSA-416476	ABHD12	ABHD6	ADRA1A	ADRA1B	ADRA1D	AGT	AGTR1	ANXA1	APP	ARHGEF25	AVP	AVPR1A	AVPR1B	BDKRB1	BDKRB2	BRS3	BTK	CASR	CCK	CCKAR	CCKBR	CCL23	CHRM1	CHRM3	CHRM5	CREB1	CYSLTR1	CYSLTR2	DAGLA	DAGLB	DGKA	DGKB	DGKD	DGKE	DGKG	DGKH	DGKI	DGKK	DGKQ	DGKZ	EDN1	EDN2	EDN3	EDNRA	EDNRB	EGFR	F2	F2R	F2RL1	F2RL2	F2RL3	FFAR1	FFAR2	FFAR3	FFAR4	FPR2	GAST	GCG	GCGR	GHRL	GHSR	GNA11	GNA14	GNA15	GNAQ	GNB1	GNB2	GNB3	GNB4	GNB5	GNG10	GNG11	GNG12	GNG13	GNG2	GNG3	GNG4	GNG5	GNG7	GNG8	GNGT1	GNGT2	GNRH1	GNRH2	GNRHR	GNRHR2	GPR132	GPR143	GPR17	GPR39	GPR4	GPR65	GPR68	GPRC6A	GRB2	GRK2	GRK5	GRM1	GRM5	GRP	GRPR	HBEGF	HCRT	HCRTR1	HCRTR2	HRAS	HRH1	HTR2A	HTR2B	HTR2C	ITPR1	ITPR2	ITPR3	KALRN	KISS1	KISS1R	KNG1	KRAS	LPAR1	LPAR2	LPAR3	LPAR4	LPAR5	LPAR6	LTB4R	LTB4R2	MAPK1	MAPK3	MAPK7	MCHR1	MCHR2	MGLL	MLN	MLNR	MMP3	MT-RNR2	NMB	NMBR	NMS	NMU	NMUR1	NMUR2	NPFF	NPFFR1	NPFFR2	NPS	NPSR1	NRAS	NTS	NTSR1	NTSR2	OPN4	OXT	OXTR	P2RY1	P2RY10	P2RY11	P2RY2	P2RY6	PIK3CA	PIK3R1	PIK3R2	PIK3R3	PLCB1	PLCB2	PLCB3	PLCB4	PMCH	PRKCA	PRKCD	PRKCE	PRKCH	PRKCQ	PROK1	PROK2	PROKR1	PROKR2	PTAFR	PTGER1	PTGFR	QRFP	QRFPR	RASGRP1	RASGRP2	RGS1	RGS13	RGS16	RGS17	RGS18	RGS19	RGS2	RGS21	RGS3	RGS4	RGS5	RGSL1	RPS6KA1	RPS6KA2	RPS6KA3	SAA1	SOS1	TAC1	TAC3	TACR1	TACR2	TACR3	TBXA2R	TRH	TRHR	TRIO	TRPC3	TRPC6	TRPC7	UTS2	UTS2B	UTS2R	XCL1	XCL2	XCR1
G alpha (s) signalling events	R-HSA-418555	ADCY1	ADCY2	ADCY3	ADCY4	ADCY5	ADCY6	ADCY7	ADCY8	ADCY9	ADCYAP1	ADCYAP1R1	ADM	ADM2	ADORA2A	ADORA2B	ADRB1	ADRB2	ADRB3	ARRB1	ARRB2	AVP	AVPR2	CALCA	CALCB	CALCR	CALCRL	CGA	CRH	CRHR1	CRHR2	CYSLTR2	DRD1	DRD5	FN1	FSHB	FSHR	GCG	GCGR	GHRH	GHRHR	GIP	GIPR	GLP1R	GLP2R	GNAI1	GNAI2	GNAI3	GNAS	GNAT3	GNAZ	GNB1	GNB2	GNB3	GNB4	GNB5	GNG10	GNG11	GNG12	GNG13	GNG2	GNG3	GNG4	GNG5	GNG7	GNG8	GNGT1	GNGT2	GPBAR1	GPER1	GPHA2	GPHB5	GPR15	GPR150	GPR176	GPR20	GPR25	GPR27	GPR32	GPR39	GPR45	GPR83	GPR84	GRK2	GRK3	GRK5	GRK6	HRH2	HTR4	HTR6	HTR7	IAPP	INSL3	ITGA5	ITGB1	LHB	LHCGR	MC1R	MC2R	MC3R	MC4R	MC5R	NPS	NPSR1	P2RY11	PDE10A	PDE11A	PDE1A	PDE1B	PDE2A	PDE3A	PDE3B	PDE4A	PDE4C	PDE4D	PDE7A	PDE7B	PDE8A	PDE8B	POMC	PRKACA	PRKACB	PRKACG	PRKAR1A	PRKAR1B	PRKAR2A	PRKAR2B	PTGDR	PTGER2	PTGER4	PTGIR	PTH	PTH1R	PTH2	PTH2R	PTHLH	RAMP1	RAMP2	RAMP3	RLN2	RLN3	RXFP1	RXFP2	SCT	SCTR	SHC1	SRC	TAAR1	TAAR2	TAAR3	TAAR5	TAAR6	TAAR8	TAAR9	TSHB	TSHR	VIP	VIPR1	VIPR2
G alpha (z) signalling events	R-HSA-418597	ADCY1	ADCY2	ADCY3	ADCY4	ADCY5	ADCY6	ADCY7	ADCY8	ADCY9	ADRA2A	ADRA2B	ADRA2C	GNAI1	GNAI2	GNAI3	GNAS	GNAT3	GNAZ	GNB1	GNB2	GNB3	GNB4	GNB5	GNG10	GNG11	GNG12	GNG13	GNG2	GNG3	GNG4	GNG5	GNG7	GNG8	GNGT1	GNGT2	PRKCA	PRKCB	PRKCD	PRKCE	PRKCG	PRKCH	PRKCQ	RGS16	RGS17	RGS19	RGS20	RGS4	RGSL1
G beta:gamma signalling through BTK	R-HSA-8964315	BTK	GNB1	GNB2	GNB3	GNB4	GNB5	GNG10	GNG11	GNG12	GNG13	GNG2	GNG3	GNG4	GNG5	GNG7	GNG8	GNGT1	GNGT2
G beta:gamma signalling through CDC42	R-HSA-8964616	ARHGEF6	CDC42	GNB1	GNB2	GNB3	GNB4	GNB5	GNG10	GNG11	GNG12	GNG13	GNG2	GNG3	GNG4	GNG5	GNG7	GNG8	GNGT1	GNGT2	PAK1
G beta:gamma signalling through PI3Kgamma	R-HSA-392451	AKT1	AKT2	AKT3	GNB1	GNB2	GNB3	GNB4	GNB5	GNG10	GNG11	GNG12	GNG13	GNG2	GNG3	GNG4	GNG5	GNG7	GNG8	GNGT1	GNGT2	PDPK1	PIK3CG	PIK3R5	PIK3R6	RHOA
G beta:gamma signalling through PLC beta	R-HSA-418217	GNB1	GNB2	GNB3	GNB4	GNB5	GNG10	GNG11	GNG12	GNG13	GNG2	GNG3	GNG4	GNG5	GNG7	GNG8	GNGT1	GNGT2	PLCB1	PLCB2	PLCB3
G protein gated Potassium channels	R-HSA-1296059	GABBR1	GABBR2	GNB1	GNB2	GNB3	GNB4	GNB5	GNG10	GNG11	GNG12	GNG13	GNG2	GNG3	GNG4	GNG5	GNG7	GNG8	GNGT1	GNGT2	KCNJ10	KCNJ12	KCNJ15	KCNJ16	KCNJ2	KCNJ3	KCNJ4	KCNJ5	KCNJ6	KCNJ9
G-protein activation	R-HSA-202040	GNA11	GNA14	GNA15	GNAQ	GNB1	GNB2	GNB3	GNB4	GNB5	GNG10	GNG11	GNG12	GNG13	GNG2	GNG3	GNG4	GNG5	GNG7	GNG8	GNGT1	GNGT2	OPRM1	PDYN	POMC
G-protein beta:gamma signalling	R-HSA-397795	AKT1	AKT2	AKT3	ARHGEF6	BTK	CDC42	GNB1	GNB2	GNB3	GNB4	GNB5	GNG10	GNG11	GNG12	GNG13	GNG2	GNG3	GNG4	GNG5	GNG7	GNG8	GNGT1	GNGT2	PAK1	PDPK1	PIK3CG	PIK3R5	PIK3R6	PLCB1	PLCB2	PLCB3	RHOA
G-protein mediated events	R-HSA-112040	ADCY1	ADCY2	ADCY3	ADCY4	ADCY5	ADCY6	ADCY7	ADCY8	ADCY9	AHCYL1	CALM1	CAMK2A	CAMK2B	CAMK2D	CAMK2G	CAMK4	CAMKK1	CAMKK2	CREB1	GNA11	GNA14	GNA15	GNAI1	GNAI2	GNAI3	GNAL	GNAQ	GNAT3	GRK2	ITPR1	ITPR2	ITPR3	KPNA2	MAPK1	NBEA	PDE1A	PDE1B	PDE1C	PLA2G4A	PLCB1	PLCB2	PLCB3	PLCB4	PRKACA	PRKACB	PRKACG	PRKAR1A	PRKAR1B	PRKAR2A	PRKAR2B	PRKCA	PRKCD	PRKCG	PRKX
G0 and Early G1	R-HSA-1538133	CCNA1	CCNA2	CCNE1	CCNE2	CDC25A	CDC6	CDK1	CDK2	DYRK1A	E2F1	E2F4	E2F5	HDAC1	LIN37	LIN52	LIN54	LIN9	MAX	MYBL2	MYC	PCNA	RBBP4	RBL1	RBL2	TFDP1	TFDP2	TOP2A
G1 Phase	R-HSA-69236	ABL1	CCND1	CCND2	CCND3	CCNE1	CCNE2	CCNH	CDK2	CDK4	CDK6	CDK7	CDKN1A	CDKN1B	CDKN1C	CDKN2A	CDKN2B	CDKN2C	CDKN2D	CKS1B	CUL1	E2F1	E2F2	E2F3	E2F4	E2F5	JAK2	LYN	MNAT1	PPP2CA	PPP2CB	PPP2R1A	PPP2R1B	PPP2R2A	PPP2R3B	PTK6	RB1	RBL1	RBL2	RPS27A	SKP1	SKP2	SRC	TFDP1	TFDP2	UBA52	UBB	UBC
G1/S DNA Damage Checkpoints	R-HSA-69615	ADRM1	ATM	CCNA1	CCNA2	CCNE1	CCNE2	CDC25A	CDK2	CDKN1A	CDKN1B	CDKN2A	CHEK1	CHEK2	MDM2	MDM4	PCBP4	PHF20	PSMA1	PSMA2	PSMA3	PSMA4	PSMA5	PSMA6	PSMA7	PSMB1	PSMB2	PSMB3	PSMB4	PSMB5	PSMB6	PSMB7	PSMC1	PSMC2	PSMC3	PSMC4	PSMC5	PSMC6	PSMD1	PSMD11	PSMD12	PSMD13	PSMD14	PSMD2	PSMD3	PSMD6	PSMD7	PSMD8	RFWD2	RPS27A	SEM1	TP53	UBA52	UBB	UBC	ZNF385A
G1/S Transition	R-HSA-69206	ADRM1	AKT1	AKT2	AKT3	CABLES1	CCNA1	CCNA2	CCNB1	CCND1	CCNE1	CCNE2	CCNH	CDC25A	CDC45	CDC6	CDC7	CDK1	CDK2	CDK4	CDK7	CDKN1A	CDKN1B	CDT1	CKS1B	CUL1	DBF4	DHFR	E2F1	E2F4	E2F5	E2F6	FBXO5	GMNN	HDAC1	LIN37	LIN52	LIN54	LIN9	MAX	MCM10	MCM2	MCM3	MCM4	MCM5	MCM6	MCM7	MCM8	MNAT1	MYC	ORC1	ORC2	ORC3	ORC4	ORC5	ORC6	PCNA	POLA1	POLA2	POLE	POLE2	POLE3	POLE4	PPP2CA	PPP2CB	PPP2R1A	PPP2R1B	PPP2R3B	PRIM1	PRIM2	PSMA1	PSMA2	PSMA3	PSMA4	PSMA5	PSMA6	PSMA7	PSMB1	PSMB2	PSMB3	PSMB4	PSMB5	PSMB6	PSMB7	PSMC1	PSMC2	PSMC3	PSMC4	PSMC5	PSMC6	PSMD1	PSMD11	PSMD12	PSMD13	PSMD14	PSMD2	PSMD3	PSMD6	PSMD7	PSMD8	PTK6	RB1	RBBP4	RBL1	RBL2	RPA1	RPA2	RPA3	RPA4	RPS27A	RRM2	SEM1	SKP1	SKP2	TFDP1	TFDP2	TK1	TYMS	UBA52	UBB	UBC	WEE1
G1/S-Specific Transcription	R-HSA-69205	CCNA1	CCNE1	CDC25A	CDC45	CDC6	CDK1	CDT1	DHFR	E2F1	E2F4	E2F5	E2F6	FBXO5	HDAC1	LIN37	LIN52	LIN54	LIN9	ORC1	PCNA	POLA1	RBBP4	RBL1	RBL2	RRM2	TFDP1	TFDP2	TK1	TYMS
G2 Phase	R-HSA-68911	CCNA1	CCNA2	CDK2	E2F1	E2F3
G2/M Checkpoints	R-HSA-69481	ADRM1	ATM	ATR	ATRIP	BABAM1	BARD1	BLM	BRCA1	BRCC3	BRE	BRIP1	CCNA1	CCNA2	CCNB1	CCNB2	CDC25A	CDC25C	CDC45	CDC6	CDC7	CDK1	CDK2	CHEK1	CHEK2	CLSPN	DBF4	DNA2	EXO1	FAM175A	GTSE1	H2AFX	H2BC1	H2BC11	H2BC12	H2BC12L	H2BC13	H2BC14	H2BC15	H2BC17	H2BC21	H2BC26	H2BC3	H2BC4	H2BC5	H2BC9	H3-4	H4C1	HERC2	HUS1	KAT5	MCM10	MCM2	MCM3	MCM4	MCM5	MCM6	MCM7	MCM8	MDC1	MRE11	NBN	NSD2	ORC1	ORC2	ORC3	ORC4	ORC5	ORC6	PIAS4	PKMYT1	PSMA1	PSMA2	PSMA3	PSMA4	PSMA5	PSMA6	PSMA7	PSMB1	PSMB2	PSMB3	PSMB4	PSMB5	PSMB6	PSMB7	PSMC1	PSMC2	PSMC3	PSMC4	PSMC5	PSMC6	PSMD1	PSMD11	PSMD12	PSMD13	PSMD14	PSMD2	PSMD3	PSMD6	PSMD7	PSMD8	RAD1	RAD17	RAD50	RAD9A	RAD9B	RBBP8	RFC2	RFC3	RFC4	RFC5	RHNO1	RMI1	RMI2	RNF168	RNF8	RPA1	RPA2	RPA3	RPS27A	SEM1	SFN	TOP3A	TOPBP1	TP53	TP53BP1	UBA52	UBB	UBC	UBE2N	UBE2V2	UIMC1	WEE1	WRN	YWHAB	YWHAE	YWHAG	YWHAH	YWHAQ	YWHAZ
G2/M DNA damage checkpoint	R-HSA-69473	ATM	ATR	ATRIP	BABAM1	BARD1	BLM	BRCA1	BRCC3	BRE	BRIP1	CCNA1	CCNA2	CCNB1	CDC25C	CDK1	CHEK1	CHEK2	DNA2	EXO1	FAM175A	H2AFX	H2BC1	H2BC11	H2BC12	H2BC12L	H2BC13	H2BC14	H2BC15	H2BC17	H2BC21	H2BC26	H2BC3	H2BC4	H2BC5	H2BC9	H3-4	H4C1	HERC2	HUS1	KAT5	MDC1	MRE11	NBN	NSD2	PIAS4	RAD1	RAD17	RAD50	RAD9A	RAD9B	RBBP8	RFC2	RFC3	RFC4	RFC5	RHNO1	RMI1	RMI2	RNF168	RNF8	RPA1	RPA2	RPA3	SFN	TOP3A	TOPBP1	TP53	TP53BP1	UBE2N	UBE2V2	UIMC1	WEE1	WRN	YWHAB	YWHAE	YWHAG	YWHAH	YWHAQ	YWHAZ
G2/M DNA replication checkpoint	R-HSA-69478	CCNA1	CCNA2	CCNB1	CCNB2	CDK1	PKMYT1	WEE1
G2/M Transition	R-HSA-69275	ACTR1A	ADRM1	AJUBA	AKAP9	ALMS1	AURKA	BORA	BTRC	CCNA1	CCNA2	CCNB1	CCNB2	CCNH	CCP110	CDC25A	CDC25B	CDC25C	CDK1	CDK11A	CDK11B	CDK2	CDK5RAP2	CDK7	CDKN1A	CENPF	CENPJ	CEP131	CEP135	CEP152	CEP164	CEP192	CEP250	CEP290	CEP41	CEP43	CEP57	CEP63	CEP70	CEP72	CEP76	CEP78	CETN2	CKAP5	CLASP1	CNTRL	CSNK1D	CSNK1E	CUL1	DCTN1	DCTN2	DCTN3	DYNC1H1	DYNC1I2	DYNLL1	EP300	FBXL18	FBXL7	FBXW11	FKBPL	FOXM1	FZR1	GTSE1	HAUS1	HAUS2	HAUS3	HAUS4	HAUS5	HAUS6	HAUS7	HAUS8	HJURP	HMMR	HSP90AA1	HSP90AB1	LCMT1	LIN37	LIN52	LIN54	LIN9	MAPRE1	MIS18BP1	MNAT1	MYBL2	MZT1	MZT2A	MZT2B	NDE1	NEDD1	NEK2	NINL	NME7	OBI1	ODF2	OFD1	OPTN	PAFAH1B1	PCM1	PCNT	PHLDA1	PKMYT1	PLK1	PLK4	PPME1	PPP1CB	PPP1R12A	PPP1R12B	PPP2CA	PPP2CB	PPP2R1A	PPP2R1B	PPP2R2A	PPP2R3B	PRKACA	PRKAR2B	PSMA1	PSMA2	PSMA3	PSMA4	PSMA5	PSMA6	PSMA7	PSMB1	PSMB2	PSMB3	PSMB4	PSMB5	PSMB6	PSMB7	PSMC1	PSMC2	PSMC3	PSMC4	PSMC5	PSMC6	PSMD1	PSMD11	PSMD12	PSMD13	PSMD14	PSMD2	PSMD3	PSMD6	PSMD7	PSMD8	RAB8A	RBBP4	RBX1	RPS27A	SDCCAG8	SEM1	SFI1	SGO1	SKP1	SSNA1	TICRR	TP53	TPX2	TUBA1A	TUBA1B	TUBA1C	TUBA3C	TUBA3E	TUBA4A	TUBA4B	TUBA8	TUBAL3	TUBB	TUBB1	TUBB2A	TUBB2B	TUBB3	TUBB4A	TUBB4B	TUBB6	TUBB8	TUBB8B	TUBG1	TUBG2	TUBGCP2	TUBGCP3	TUBGCP4	TUBGCP5	TUBGCP6	UBA52	UBB	UBC	WEE1	XPO1	YWHAE	YWHAG
GAB1 signalosome	R-HSA-180292	AREG	BTC	CSK	EGF	EGFR	EPGN	EREG	GAB1	GRB2	HBEGF	PAG1	PIK3CA	PIK3R1	PTPN11	PXN	SRC	TGFA
GABA B receptor activation	R-HSA-977444	ADCY1	ADCY2	ADCY3	ADCY4	ADCY5	ADCY6	ADCY7	ADCY8	ADCY9	GABBR1	GABBR2	GNAI1	GNAI2	GNAI3	GNAL	GNAT3	GNB1	GNB2	GNB3	GNB4	GNB5	GNG10	GNG11	GNG12	GNG13	GNG2	GNG3	GNG4	GNG5	GNG7	GNG8	GNGT1	GNGT2	KCNJ10	KCNJ12	KCNJ15	KCNJ16	KCNJ2	KCNJ3	KCNJ4	KCNJ5	KCNJ6	KCNJ9
GABA receptor activation	R-HSA-977443	ADCY1	ADCY2	ADCY3	ADCY4	ADCY5	ADCY6	ADCY7	ADCY8	ADCY9	ARHGEF9	GABBR1	GABBR2	GABRA1	GABRA2	GABRA3	GABRA4	GABRA5	GABRA6	GABRB1	GABRB2	GABRB3	GABRG2	GABRG3	GABRQ	GABRR1	GABRR2	GABRR3	GNAI1	GNAI2	GNAI3	GNAL	GNAT3	GNB1	GNB2	GNB3	GNB4	GNB5	GNG10	GNG11	GNG12	GNG13	GNG2	GNG3	GNG4	GNG5	GNG7	GNG8	GNGT1	GNGT2	KCNJ10	KCNJ12	KCNJ15	KCNJ16	KCNJ2	KCNJ3	KCNJ4	KCNJ5	KCNJ6	KCNJ9	NPTN
GABA synthesis	R-HSA-888568	GAD1	GAD2
GABA synthesis, release, reuptake and degradation	R-HSA-888590	ABAT	ALDH5A1	CPLX1	DNAJC5	GAD1	GAD2	HSPA8	RAB3A	RIMS1	SLC32A1	SLC6A1	SLC6A11	SLC6A12	SLC6A13	SNAP25	STX1A	STXBP1	SYT1	VAMP2
GDP-fucose biosynthesis	R-HSA-6787639	FCSK	FPGT	FUOM	GFUS	GMDS	SLC35C1
GLI proteins bind promoters of Hh responsive genes to promote transcription	R-HSA-5635851	BOC	GLI1	GLI2	GLI3	HHIP	PTCH1	PTCH2
GLI3 is processed to GLI3R by the proteasome	R-HSA-5610785	ADRM1	BTRC	CSNK1A1	CUL1	GLI3	GSK3B	PRKACA	PRKACB	PRKACG	PSMA1	PSMA2	PSMA3	PSMA4	PSMA5	PSMA6	PSMA7	PSMB1	PSMB2	PSMB3	PSMB4	PSMB5	PSMB6	PSMB7	PSMC1	PSMC2	PSMC3	PSMC4	PSMC5	PSMC6	PSMD1	PSMD11	PSMD12	PSMD13	PSMD14	PSMD2	PSMD3	PSMD6	PSMD7	PSMD8	RBX1	RPS27A	SEM1	SKP1	SUFU	UBA52	UBB	UBC
GP1b-IX-V activation signalling	R-HSA-430116	COL1A1	COL1A2	FLNA	GP1BA	GP1BB	GP5	GP9	PIK3R1	RAF1	SRC	VWF	YWHAZ
GPCR downstream signalling	R-HSA-388396	ABHD12	ABHD6	ABR	ACKR3	ADCY1	ADCY2	ADCY3	ADCY4	ADCY5	ADCY6	ADCY7	ADCY8	ADCY9	ADCYAP1	ADCYAP1R1	ADM	ADM2	ADORA1	ADORA2A	ADORA2B	ADORA3	ADRA1A	ADRA1B	ADRA1D	ADRA2A	ADRA2B	ADRA2C	ADRB1	ADRB2	ADRB3	AGT	AGTR1	AGTR2	AHCYL1	AKAP13	AKT1	AKT2	AKT3	ANXA1	APLN	APLNR	APP	ARHGEF1	ARHGEF10	ARHGEF10L	ARHGEF11	ARHGEF12	ARHGEF15	ARHGEF16	ARHGEF17	ARHGEF18	ARHGEF19	ARHGEF2	ARHGEF25	ARHGEF26	ARHGEF3	ARHGEF33	ARHGEF35	ARHGEF37	ARHGEF38	ARHGEF39	ARHGEF4	ARHGEF40	ARHGEF5	ARHGEF6	ARHGEF7	ARHGEF9	ARRB1	ARRB2	AVP	AVPR1A	AVPR1B	AVPR2	BDKRB1	BDKRB2	BRS3	BTK	C3	C3AR1	C5	C5AR1	CALCA	CALCB	CALCR	CALCRL	CALM1	CAMK2A	CAMK2B	CAMK2D	CAMK2G	CAMK4	CAMKK1	CAMKK2	CASR	CCK	CCKAR	CCKBR	CCL1	CCL13	CCL16	CCL19	CCL20	CCL21	CCL23	CCL25	CCL27	CCL28	CCL4	CCL4L1	CCL5	CCR1	CCR10	CCR2	CCR3	CCR4	CCR5	CCR6	CCR7	CCR8	CCR9	CDC42	CDK5	CGA	CHRM1	CHRM2	CHRM3	CHRM4	CHRM5	CNR1	CNR2	CORT	CREB1	CRH	CRHR1	CRHR2	CX3CL1	CX3CR1	CXCL1	CXCL10	CXCL11	CXCL12	CXCL13	CXCL16	CXCL2	CXCL3	CXCL5	CXCL6	CXCL8	CXCL9	CXCR1	CXCR2	CXCR3	CXCR4	CXCR5	CXCR6	CYSLTR1	CYSLTR2	DAGLA	DAGLB	DGKA	DGKB	DGKD	DGKE	DGKG	DGKH	DGKI	DGKK	DGKQ	DGKZ	DRD1	DRD3	DRD4	DRD5	ECT2	EDN1	EDN2	EDN3	EDNRA	EDNRB	EGFR	F2	F2R	F2RL1	F2RL2	F2RL3	FFAR1	FFAR2	FFAR3	FFAR4	FGD1	FGD2	FGD3	FGD4	FN1	FPR1	FPR2	FPR3	FSHB	FSHR	GABBR1	GABBR2	GAL	GALR1	GALR2	GALR3	GAST	GCG	GCGR	GHRH	GHRHR	GHRL	GHSR	GIP	GIPR	GLP1R	GLP2R	GNA11	GNA12	GNA13	GNA14	GNA15	GNAI1	GNAI2	GNAI3	GNAL	GNAQ	GNAS	GNAT1	GNAT2	GNAT3	GNAZ	GNB1	GNB2	GNB3	GNB4	GNB5	GNG10	GNG11	GNG12	GNG13	GNG2	GNG3	GNG4	GNG5	GNG7	GNG8	GNGT1	GNGT2	GNRH1	GNRH2	GNRHR	GNRHR2	GPBAR1	GPER1	GPHA2	GPHB5	GPR132	GPR143	GPR15	GPR150	GPR17	GPR176	GPR18	GPR183	GPR20	GPR25	GPR27	GPR31	GPR32	GPR37	GPR37L1	GPR39	GPR4	GPR45	GPR55	GPR65	GPR68	GPR83	GPR84	GPRC6A	GPSM1	GPSM2	GPSM3	GRB2	GRK2	GRK3	GRK5	GRK6	GRM1	GRM2	GRM3	GRM4	GRM5	GRM6	GRM7	GRM8	GRP	GRPR	HBEGF	HCAR1	HCAR2	HCAR3	HCRT	HCRTR1	HCRTR2	HEBP1	HRAS	HRH1	HRH2	HRH4	HTR1B	HTR1D	HTR1E	HTR1F	HTR2A	HTR2B	HTR2C	HTR4	HTR5A	HTR6	HTR7	IAPP	INSL3	INSL5	ITGA5	ITGB1	ITPR1	ITPR2	ITPR3	ITSN1	KALRN	KISS1	KISS1R	KNG1	KPNA2	KRAS	LHB	LHCGR	LPAR1	LPAR2	LPAR3	LPAR4	LPAR5	LPAR6	LTB4R	LTB4R2	MAPK1	MAPK3	MAPK7	MC1R	MC2R	MC3R	MC4R	MC5R	MCF2	MCF2L	MCHR1	MCHR2	MGLL	MLN	MLNR	MMP3	MT-RNR2	MTNR1A	MTNR1B	NBEA	NET1	NGEF	NMB	NMBR	NMS	NMU	NMUR1	NMUR2	NPB	NPBWR1	NPBWR2	NPFF	NPFFR1	NPFFR2	NPS	NPSR1	NPW	NPY	NPY1R	NPY2R	NPY4R	NPY5R	NRAS	NTS	NTSR1	NTSR2	OBSCN	OPN1LW	OPN1MW	OPN1SW	OPN3	OPN4	OPN5	OPRD1	OPRK1	OPRL1	OPRM1	OXER1	OXGR1	OXT	OXTR	P2RY1	P2RY10	P2RY11	P2RY12	P2RY13	P2RY14	P2RY2	P2RY4	P2RY6	PAK1	PCP2	PDE10A	PDE11A	PDE1A	PDE1B	PDE1C	PDE2A	PDE3A	PDE3B	PDE4A	PDE4B	PDE4C	PDE4D	PDE7A	PDE7B	PDE8A	PDE8B	PDPK1	PDYN	PENK	PF4	PIK3CA	PIK3CG	PIK3R1	PIK3R2	PIK3R3	PIK3R5	PIK3R6	PLA2G4A	PLCB1	PLCB2	PLCB3	PLCB4	PLEKHG2	PLEKHG5	PLXNB1	PMCH	PNOC	POMC	PPBP	PPP1CA	PPP1R1B	PPP2CA	PPP2CB	PPP2R1A	PPP2R1B	PPP2R5D	PPP3CA	PPP3CB	PPP3CC	PPP3R1	PPY	PREX1	PRKACA	PRKACB	PRKACG	PRKAR1A	PRKAR1B	PRKAR2A	PRKAR2B	PRKCA	PRKCB	PRKCD	PRKCE	PRKCG	PRKCH	PRKCQ	PRKX	PROK1	PROK2	PROKR1	PROKR2	PSAP	PTAFR	PTGDR	PTGDR2	PTGER1	PTGER2	PTGER3	PTGER4	PTGFR	PTGIR	PTH	PTH1R	PTH2	PTH2R	PTHLH	PYY	QRFP	QRFPR	RAMP1	RAMP2	RAMP3	RASGRF2	RASGRP1	RASGRP2	RGR	RGS1	RGS10	RGS11	RGS12	RGS13	RGS14	RGS16	RGS17	RGS18	RGS19	RGS2	RGS20	RGS21	RGS22	RGS3	RGS4	RGS5	RGS6	RGS7	RGS8	RGS9	RGSL1	RHO	RHOA	RHOB	RHOC	RLN2	RLN3	ROCK1	ROCK2	RPS6KA1	RPS6KA2	RPS6KA3	RRH	RXFP1	RXFP2	RXFP3	RXFP4	S1PR2	S1PR3	S1PR4	S1PR5	SAA1	SCT	SCTR	SHC1	SOS1	SOS2	SRC	SST	SSTR1	SSTR2	SSTR3	SSTR4	SSTR5	SUCNR1	TAAR1	TAAR2	TAAR3	TAAR5	TAAR6	TAAR8	TAAR9	TAC1	TAC3	TACR1	TACR2	TACR3	TAS1R1	TAS1R2	TAS1R3	TAS2R1	TAS2R10	TAS2R13	TAS2R14	TAS2R16	TAS2R19	TAS2R20	TAS2R3	TAS2R30	TAS2R31	TAS2R38	TAS2R39	TAS2R4	TAS2R40	TAS2R41	TAS2R42	TAS2R43	TAS2R45	TAS2R46	TAS2R5	TAS2R50	TAS2R60	TAS2R7	TAS2R8	TAS2R9	TBXA2R	TIAM1	TIAM2	TRH	TRHR	TRIO	TRPC3	TRPC6	TRPC7	TSHB	TSHR	UTS2	UTS2B	UTS2R	VAV1	VAV2	VAV3	VIP	VIPR1	VIPR2	XCL1	XCL2	XCR1
GPCR ligand binding	R-HSA-500792	ACKR1	ACKR2	ACKR3	ACKR4	ADCYAP1	ADCYAP1R1	ADGRE1	ADGRE2	ADGRE3	ADGRE5	ADM	ADM2	ADORA1	ADORA2A	ADORA2B	ADORA3	ADRA1A	ADRA1B	ADRA1D	ADRA2A	ADRA2B	ADRA2C	ADRB1	ADRB2	ADRB3	AGT	AGTR1	AGTR2	ANXA1	APLN	APLNR	APP	AVP	AVPR1A	AVPR1B	AVPR2	BDKRB1	BDKRB2	BRS3	C3	C3AR1	C5	C5AR1	C5AR2	CALCA	CALCB	CALCR	CALCRL	CASR	CCK	CCKAR	CCKBR	CCL1	CCL11	CCL13	CCL16	CCL17	CCL19	CCL2	CCL20	CCL21	CCL22	CCL23	CCL25	CCL27	CCL28	CCL3	CCL3L1	CCL4	CCL5	CCL7	CCR1	CCR10	CCR2	CCR3	CCR4	CCR5	CCR6	CCR7	CCR8	CCR9	CCRL2	CD55	CGA	CHRM1	CHRM2	CHRM3	CHRM4	CHRM5	CMKLR1	CNR1	CNR2	CORT	CRH	CRHBP	CRHR1	CRHR2	CX3CL1	CX3CR1	CXCL1	CXCL10	CXCL11	CXCL12	CXCL13	CXCL16	CXCL2	CXCL3	CXCL5	CXCL6	CXCL8	CXCL9	CXCR1	CXCR2	CXCR3	CXCR4	CXCR5	CXCR6	CYSLTR1	CYSLTR2	DHH	DRD1	DRD2	DRD3	DRD4	DRD5	ECE1	ECE2	EDN1	EDN2	EDN3	EDNRA	EDNRB	F2	F2R	F2RL1	F2RL2	F2RL3	FFAR1	FFAR2	FFAR3	FFAR4	FPR1	FPR2	FPR3	FSHB	FSHR	FZD1	FZD10	FZD2	FZD3	FZD4	FZD5	FZD6	FZD7	FZD8	FZD9	GABBR1	GABBR2	GAL	GALR1	GALR2	GALR3	GCG	GCGR	GHRH	GHRHR	GHRL	GHSR	GIP	GIPR	GLP1R	GLP2R	GNAS	GNB1	GNB2	GNB3	GNB4	GNB5	GNG10	GNG11	GNG12	GNG13	GNG2	GNG3	GNG4	GNG5	GNG7	GNG8	GNGT1	GNGT2	GNRH1	GNRH2	GNRHR	GNRHR2	GPBAR1	GPER1	GPHA2	GPHB5	GPR132	GPR143	GPR17	GPR18	GPR183	GPR31	GPR35	GPR37	GPR37L1	GPR39	GPR4	GPR55	GPR65	GPR68	GPRC6A	GRM1	GRM2	GRM3	GRM4	GRM5	GRM6	GRM7	GRM8	GRP	GRPR	HCAR1	HCAR2	HCAR3	HCRT	HCRTR1	HCRTR2	HEBP1	HRH1	HRH2	HRH3	HRH4	HTR1A	HTR1B	HTR1D	HTR1E	HTR1F	HTR2A	HTR2B	HTR2C	HTR4	HTR5A	HTR6	HTR7	IAPP	IHH	INSL3	INSL5	KEL	KISS1	KISS1R	KNG1	LHB	LHCGR	LPAR1	LPAR2	LPAR3	LPAR4	LPAR5	LPAR6	LTB4R	LTB4R2	MC1R	MC2R	MC3R	MC4R	MC5R	MCHR1	MCHR2	MLN	MLNR	MT-RNR2	MTNR1A	MTNR1B	NLN	NMB	NMBR	NMS	NMU	NMUR1	NMUR2	NPB	NPBWR1	NPBWR2	NPFF	NPFFR1	NPFFR2	NPS	NPSR1	NPW	NPY	NPY1R	NPY2R	NPY4R	NPY5R	NTS	NTSR1	NTSR2	OPN1LW	OPN1MW	OPN1SW	OPN3	OPN4	OPN5	OPRD1	OPRK1	OPRL1	OPRM1	OXER1	OXGR1	OXT	OXTR	P2RY1	P2RY10	P2RY11	P2RY12	P2RY13	P2RY14	P2RY2	P2RY4	P2RY6	PDYN	PENK	PF4	PLPPR1	PLPPR2	PLPPR3	PLPPR4	PLPPR5	PMCH	PNOC	POMC	PPBP	PPY	PRLH	PRLHR	PROK1	PROK2	PROKR1	PROKR2	PSAP	PTAFR	PTCH1	PTCH2	PTGDR	PTGDR2	PTGER1	PTGER2	PTGER3	PTGER4	PTGFR	PTGIR	PTH	PTH1R	PTH2	PTH2R	PTHLH	PYY	QRFP	QRFPR	RAMP1	RAMP2	RAMP3	RGR	RHO	RLN2	RLN3	RRH	RXFP1	RXFP2	RXFP3	RXFP4	S1PR1	S1PR2	S1PR3	S1PR4	S1PR5	SAA1	SCT	SCTR	SHH	SMO	SST	SSTR1	SSTR2	SSTR3	SSTR4	SSTR5	SUCNR1	TAAR1	TAAR2	TAAR3	TAAR5	TAAR6	TAAR8	TAAR9	TAC1	TAC3	TACR1	TACR2	TACR3	TAS1R1	TAS1R2	TAS1R3	TAS2R1	TAS2R10	TAS2R13	TAS2R14	TAS2R16	TAS2R19	TAS2R20	TAS2R3	TAS2R30	TAS2R31	TAS2R38	TAS2R39	TAS2R4	TAS2R40	TAS2R41	TAS2R42	TAS2R43	TAS2R45	TAS2R46	TAS2R5	TAS2R50	TAS2R60	TAS2R7	TAS2R8	TAS2R9	TBXA2R	TRH	TRHR	TSHB	TSHR	UCN	UCN2	UCN3	UTS2	UTS2B	UTS2R	VIP	VIPR1	VIPR2	WNT1	WNT10A	WNT10B	WNT11	WNT16	WNT2	WNT2B	WNT3	WNT3A	WNT4	WNT5A	WNT6	WNT7A	WNT7B	WNT8A	WNT8B	WNT9A	WNT9B	XCL1	XCL2	XCR1	XK
GPER1 signaling	R-HSA-9634597	ADCY1	ADCY2	ADCY3	ADCY4	ADCY5	ADCY6	ADCY7	ADCY8	ADCY9	FN1	GNAI1	GNAI2	GNAI3	GNAS	GNAT3	GNAZ	GNB1	GNB2	GNB3	GNB4	GNB5	GNG10	GNG11	GNG12	GNG13	GNG2	GNG3	GNG4	GNG5	GNG7	GNG8	GNGT1	GNGT2	GPER1	ITGA5	ITGB1	PRKACA	PRKACB	PRKACG	PRKAR1A	PRKAR1B	PRKAR2A	PRKAR2B	SHC1	SRC
GPVI-mediated activation cascade	R-HSA-114604	CDC42	CLEC1B	COL1A1	COL1A2	FCER1G	FYN	G6B	GP6	LAT	LCK	LCP2	LYN	PDPK1	PDPN	PIK3CA	PIK3CB	PIK3CG	PIK3R1	PIK3R2	PIK3R3	PIK3R5	PIK3R6	PLCG2	PRKCZ	PTPN11	PTPN6	RAC1	RAC2	RHOA	RHOB	RHOG	SYK	VAV1	VAV2	VAV3
GRB2 events in EGFR signaling	R-HSA-179812	AREG	BTC	EGF	EGFR	EPGN	EREG	GRB2	HBEGF	HRAS	KRAS	NRAS	SOS1	TGFA
GRB2 events in ERBB2 signaling	R-HSA-1963640	BTC	EGF	EGFR	ERBB2	ERBB4	EREG	GRB2	HBEGF	HRAS	KRAS	NRAS	NRG1	NRG2	NRG3	NRG4	SOS1
GRB2:SOS provides linkage to MAPK signaling for Integrins	R-HSA-354194	APBB1IP	FGA	FGB	FGG	FN1	GRB2	ITGA2B	ITGB3	PTK2	RAP1A	RAP1B	SOS1	SRC	TLN1	VWF
GRB7 events in ERBB2 signaling	R-HSA-1306955	ERBB2	ERBB3	GRB7	NRG1	NRG2
GSK3B and BTRC:CUL1-mediated-degradation of NFE2L2	R-HSA-9762114	ADRM1	BTRC	CUL1	GSK3B	NFE2L2	PSMA1	PSMA2	PSMA3	PSMA4	PSMA5	PSMA6	PSMA7	PSMB1	PSMB2	PSMB3	PSMB4	PSMB5	PSMB6	PSMB7	PSMC1	PSMC2	PSMC3	PSMC4	PSMC5	PSMC6	PSMD1	PSMD11	PSMD12	PSMD13	PSMD14	PSMD2	PSMD3	PSMD6	PSMD7	PSMD8	RBX1	RPS27A	SEM1	SKP1	UBA52	UBB	UBC
GTP hydrolysis and joining of the 60S ribosomal subunit	R-HSA-72706	18S rRNA	28S rRNA	5.8S rRNA	5S rRNA	EIF1AX	EIF2S1	EIF2S2	EIF2S3	EIF3A	EIF3B	EIF3C	EIF3D	EIF3E	EIF3F	EIF3G	EIF3H	EIF3I	EIF3J	EIF3K	EIF3L	EIF3M	EIF4A1	EIF4A2	EIF4B	EIF4E	EIF4G1	EIF4H	EIF5	EIF5B	FAU	RPL10	RPL10A	RPL10L	RPL11	RPL12	RPL13	RPL13A	RPL14	RPL15	RPL17	RPL18	RPL18A	RPL19	RPL21	RPL22	RPL22L1	RPL23	RPL23A	RPL24	RPL26	RPL26L1	RPL27	RPL27A	RPL28	RPL29	RPL3	RPL30	RPL31	RPL32	RPL34	RPL35	RPL35A	RPL36	RPL36A	RPL36AL	RPL37	RPL37A	RPL38	RPL39	RPL39L	RPL3L	RPL4	RPL41	RPL5	RPL6	RPL7	RPL7A	RPL8	RPL9	RPLP0	RPLP1	RPLP2	RPS10	RPS11	RPS12	RPS13	RPS14	RPS15	RPS15A	RPS16	RPS17	RPS18	RPS19	RPS2	RPS20	RPS21	RPS23	RPS24	RPS25	RPS26	RPS27	RPS27A	RPS27L	RPS28	RPS29	RPS3	RPS3A	RPS4X	RPS4Y1	RPS4Y2	RPS5	RPS6	RPS7	RPS8	RPS9	RPSA	UBA52
Gain-of-function MRAS complexes activate RAF signaling	R-HSA-9726842	ARAF	BRAF	MRAS	PPP1CB	PPP1CC	RAF1	SHOC2	YWHAB
Galactose catabolism	R-HSA-70370	AKR1B1	GALE	GALK1	GALM	GALT	PGM1
Gamma carboxylation, hypusinylation, hydroxylation, and arylsulfatase activation	R-HSA-163841	ARSA	ARSB	ARSD	ARSF	ARSG	ARSH	ARSI	ARSJ	ARSK	ARSL	ASPH	BGLAP	DHPS	DNAJC24	DOHH	DPH1	DPH2	DPH3	DPH5	DPH6	DPH7	DRG1	DRG2	EEF2	EIF5A	EIF5A2	ETF1	F10	F2	F7	F8	F9	FN3K	FN3KRP	FURIN	GAS6	GGCX	ICMT	JMJD4	JMJD6	JMJD7	KDM8	MINA	NO66	OGFOD1	PROC	PROS1	PROZ	RCCD1	RPL27A	RPL8	RPS23	RPS6	RWDD1	STS	SUMF1	SUMF2	TPST1	TPST2	U2AF2	ZC3H15
Gamma-carboxylation of protein precursors	R-HSA-159740	BGLAP	F10	F2	F7	F9	GAS6	GGCX	PROC	PROS1	PROZ
Gamma-carboxylation, transport, and amino-terminal cleavage of proteins	R-HSA-159854	BGLAP	F10	F2	F7	F9	FURIN	GAS6	GGCX	PROC	PROS1	PROZ
Gap junction assembly	R-HSA-190861	GJA1	GJA10	GJA3	GJA4	GJA5	GJA8	GJA9	GJB1	GJB2	GJB3	GJB4	GJB5	GJB6	GJB7	GJC1	GJC2	GJD2	GJD3	GJD4	TUBA1A	TUBA1B	TUBA1C	TUBA3C	TUBA3E	TUBA4A	TUBA4B	TUBA8	TUBAL3	TUBB1	TUBB2A	TUBB2B	TUBB3	TUBB4A	TUBB4B	TUBB6	TUBB8	TUBB8B
Gap junction degradation	R-HSA-190873	ACTB	ACTG1	AP2M1	CLTA	CLTB	CLTC	CLTCL1	DAB2	DNM1	DNM2	GJA1	MYO6
Gap junction trafficking	R-HSA-190828	ACTB	ACTG1	AP2M1	CLTA	CLTB	CLTC	CLTCL1	DAB2	DNM1	DNM2	GJA1	GJA10	GJA3	GJA4	GJA5	GJA8	GJA9	GJB1	GJB2	GJB3	GJB4	GJB5	GJB6	GJB7	GJC1	GJC2	GJD2	GJD3	GJD4	MYO6	TUBA1A	TUBA1B	TUBA1C	TUBA3C	TUBA3E	TUBA4A	TUBA4B	TUBA8	TUBAL3	TUBB1	TUBB2A	TUBB2B	TUBB3	TUBB4A	TUBB4B	TUBB6	TUBB8	TUBB8B
Gap junction trafficking and regulation	R-HSA-157858	ACTB	ACTG1	AP2M1	CLTA	CLTB	CLTC	CLTCL1	DAB2	DNM1	DNM2	E	GJA1	GJA10	GJA3	GJA4	GJA5	GJA8	GJA9	GJB1	GJB2	GJB3	GJB4	GJB5	GJB6	GJB7	GJC1	GJC2	GJD2	GJD3	GJD4	MYO6	SRC	TJP1	TUBA1A	TUBA1B	TUBA1C	TUBA3C	TUBA3E	TUBA4A	TUBA4B	TUBA8	TUBAL3	TUBB1	TUBB2A	TUBB2B	TUBB3	TUBB4A	TUBB4B	TUBB6	TUBB8	TUBB8B
Gap-filling DNA repair synthesis and ligation in GG-NER	R-HSA-5696397	LIG1	LIG3	PCNA	POLD1	POLD2	POLD3	POLD4	POLE	POLE2	POLE3	POLE4	POLK	RFC1	RFC2	RFC3	RFC4	RFC5	RPA1	RPA2	RPA3	RPS27A	UBA52	UBB	UBC	XRCC1
Gap-filling DNA repair synthesis and ligation in TC-NER	R-HSA-6782210	AQR	CCNH	CDK7	CUL4A	CUL4B	DDB1	ERCC2	ERCC3	ERCC6	ERCC8	GTF2H1	GTF2H2	GTF2H3	GTF2H4	GTF2H5	ISY1	LIG1	LIG3	MNAT1	PCNA	POLD1	POLD2	POLD3	POLD4	POLE	POLE2	POLE3	POLE4	POLK	POLR2A	POLR2B	POLR2C	POLR2D	POLR2E	POLR2F	POLR2G	POLR2H	POLR2I	POLR2J	POLR2K	POLR2L	PPIE	PRPF19	RBX1	RFC1	RFC2	RFC3	RFC4	RFC5	RPA1	RPA2	RPA3	RPS27A	TCEA1	UBA52	UBB	UBC	USP7	UVSSA	XAB2	XRCC1	ZNF830
Gastrin-CREB signalling pathway via PKC and MAPK	R-HSA-881907	CCKBR	CREB1	EGFR	GAST	GRB2	HBEGF	HRAS	KRAS	MAPK1	MAPK3	MAPK7	MMP3	NRAS	PRKCA	RPS6KA1	RPS6KA2	RPS6KA3	SOS1
Gastrulation	R-HSA-9758941	ADRM1	BMP4	CDH1	CLDN7	CREBBP	CTNNB1	CXCR4	DEANR1	DLL1	DLL3	DLX5	EOMES	EP300	EPHA4	FGF2	FGF4	FGF8	FGFR1	FOXA1	FOXA2	FOXC1	FOXC2	FOXF1	FOXH1	GATA4	GATA6	GATA6-AS1	GBX2	GSC	GSC-DT	HES7	IHH	KAT2A	KAT2B	LEF1	LFNG	LHX1	MAML1	MAML2	MAML3	MAMLD1	MESP2	MIXL1	MSGN1	MSX1	MYB	NANOG	NOG	NOTCH1	NOTO	OCLN	OSR1	OTX2	PAX2	PAX3	PAX6	PAX7	PAX8	POU3F1	POU5F1 (OCT4)	PSMA1	PSMA2	PSMA3	PSMA4	PSMA5	PSMA6	PSMA7	PSMB1	PSMB2	PSMB3	PSMB4	PSMB5	PSMB6	PSMB7	PSMC1	PSMC2	PSMC3	PSMC4	PSMC5	PSMC6	PSMD1	PSMD11	PSMD12	PSMD13	PSMD14	PSMD2	PSMD3	PSMD6	PSMD7	PSMD8	RBPJ	RIPPLY2	SEM1	SHH	SMAD2	SMAD3	SMAD4	SNAI1	SNW1	SOX1	SOX17	SOX2	TBPL2	TBX6	TBXT	TCF7	TCF7L1	TCF7L2	TEAD2	TEAD4	TFAP2A	TFAP2B	TFAP2C	TRIM33	WNT3A	YAP1	ZEB2	ZIC1	ZIC2	ZNF521
Gene Silencing by RNA	R-HSA-211000	AAAS	AGO1	AGO2	AGO3	AGO4	ANG	ASZ1	BCDIN3D	DDX4	DGCR8	DICER1	DROSHA	ELAC2	FKBP6	H2AB1	H2AC14	H2AC18	H2AC20	H2AC4	H2AC6	H2AC7	H2AFX	H2AJ	H2AZ2	H2BC1	H2BC11	H2BC12	H2BC12L	H2BC13	H2BC14	H2BC15	H2BC17	H2BC21	H2BC26	H2BC3	H2BC4	H2BC5	H2BC9	H3-3A	H3C15	H4C1	HENMT1	HIST1H3G	HSP90AA1	IPO8	MAEL	MIR145	MIR23B	MOV10L1	MYBL1	NDC1	NUP107	NUP133	NUP153	NUP155	NUP160	NUP188	NUP205	NUP210	NUP214	NUP35	NUP37	NUP42	NUP43	NUP50	NUP54	NUP58	NUP62	NUP85	NUP88	NUP93	NUP98	PIWIL1	PIWIL2	PIWIL4	PLD6	POLR2A	POLR2B	POLR2C	POLR2D	POLR2E	POLR2F	POLR2G	POLR2H	POLR2I	POLR2J	POLR2K	POLR2L	POM121	POM121C	PRKRA	RAE1	RAN	RANBP2	SEC13	SEH1L	TARBP2	TDRD1	TDRD12	TDRD6	TDRD9	TDRKH	TNRC6A	TNRC6B	TNRC6C	TPR	TRA-AGC1-1	TRA-CGC1-1	TRA-TGC1-1	TRD-GTC1-1	TRE-CTC1-1	TRE-TTC1-1	TRG-CCC1-1	TRG-GCC1-1	TRH-GTG1-1	TRI-TAT1-1	TRK-TTT1-1	TRK-TTT3-1	TRL-CAG1	TRL-TAG1-1	TRM-CAT1-1	TRP-AGG1-1	TRP-TGG1-1	TRQ-CTG1-1	TRR-ACG1-1	TRR-CCG1-1	TRS-CGA1-1	TRS-GCT1-1	TRV-AAC1-1	TRV-CAC1-1	TRV-TAC1-1	TSN	TSNAX	XPO5
Gene and protein expression by JAK-STAT signaling after Interleukin-12 stimulation	R-HSA-8950505	AIP	ANXA2	ARF1	BOLA2	CA1	CAPZA1	CDC42	CFL1	CNN2	GSTA2	GSTO1	HNRNPA2B1	HNRNPDL	HNRNPF	HSPA9	IFNG	IL10	LCP1	LMNB1	MIF	MSN	MTAP	PAK2	PDCD4	PITPNA	PPIA	PSME2	RALA	RAP1B	RPLP0	SERPINB2	SNRPA1	SOD1	SOD2	STAT4	TALDO1	TCP1
Gene expression (Transcription)	R-HSA-74160	18S rRNA, 5.8S rRNA, 28S rRNA	28S rRNA	45S pre-rRNA gene	5.8S rRNA	5S rRNA	AAAS	ABCA6	ABL1	ACSL1	ACSS3	ACTB	ACTL6A	ACTL6B	ADIPOQ	ADRM1	AEBP2	AFF4	AGO1	AGO2	AGO3	AGO4	AGPAT2	AGRP	AIFM2	AJUBA	AKAP8L	AKT1	AKT2	AKT3	ALYREF	ANAPC1	ANAPC10	ANAPC11	ANAPC15	ANAPC16	ANAPC2	ANAPC4	ANAPC5	ANAPC7	ANG	ANGPTL4	APAF1	APOE	AR	ARID1A	ARID1B	ARID2	ARID3A	ARID4B	ARNT	ARNT2	ARNTL	ASH2L	ASUN	ASZ1	ATAD2	ATF2	ATF7IP	ATM	ATP1B4	ATR	ATRIP	ATXN3	AURKA	AURKB	AUTS2	AXIN1	BANP	BARD1	BAX	BAZ1B	BAZ2A	BBC3	BCDIN3D	BCL2L11	BCL2L14	BCL6	BCL7A	BCL7B	BCL7C	BDNF	BDP1	BGLAP	BID	BIRC5	BLK	BLM	BMI1	BMP2	BNIP3L	BOD1	BOD1L1	BRCA1	BRD1	BRD2	BRD7	BRF1	BRF2	BRIP1	BRPF1	BRPF3	BTG1	BTG2	C19orf84	CALM1	CAMK2A	CAMK2B	CAMK2D	CAMK2G	CAMK4	CARM1	CASC3	CASP1	CASP10	CASP2	CASP6	CAT	CAV1	CBFB	CBX2	CBX3	CBX4	CBX5	CBX6	CBX8	CCNA1	CCNA2	CCNB1	CCNC	CCND1	CCND2	CCND3	CCNE1	CCNE2	CCNG1	CCNG2	CCNH	CCNK	CCNT1	CCNT2	CD36	CDC16	CDC23	CDC25C	CDC26	CDC27	CDC40	CDC7	CDC73	CDK1	CDK12	CDK13	CDK2	CDK4	CDK5	CDK5R1	CDK6	CDK7	CDK8	CDK9	CDKN1A	CDKN1B	CDKN2A	CDKN2B	CEBPA	CEBPB	CENPJ	CGA	CGB3	CHD3	CHD4	CHEK1	CHEK2	CHM	CHTOP	CIDEC	CITED1	CITED2	CITED4	CLDN5	CLP1	CNOT1	CNOT10	CNOT11	CNOT2	CNOT3	CNOT4	CNOT6	CNOT6L	CNOT7	CNOT8	COL1A1	COL1A2	COX4I1	COX4I2	COX5A	COX5B	COX6A1	COX6A2	COX6B1	COX6B2	COX6C	COX7A1	COX7A2	COX7A2L	COX7B	COX7C	COX8A	COX8C	CPSF1	CPSF2	CPSF3	CPSF3L	CPSF4	CPSF6	CPSF7	CR1	CRADD	CRCP	CREB1	CREBBP	CRH	CSF1R	CSF2 gene	CSNK2A1	CSNK2A2	CSNK2B	CSTF1	CSTF2	CSTF2T	CSTF3	CTDP1	CTGF	CTLA4	CTNNB1	CTR9	CTSK	CTSL	CTSV	CUL1	CXXC1	CYCS	DAXX	DDB2	DDIT3	DDIT4	DDX21	DDX39A	DDX39B	DDX4	DEK	DGAT2	DGCR8	DHX38	DICER1	DLL1	DLX5	DLX6	DNA2	DNMT1	DNMT3A	DNMT3B	DNMT3L	DPF1	DPF2	DPF3	DPY30	DR1	DROSHA	DYRK2	E2F1	E2F4	E2F5	E2F6	E2F7	E2F8	EAF1	EAF2	EED	EGFR	EHMT1	EHMT2	EIF4A3	ELAC2	ELF1	ELF2	ELL	ELL2	ELL3	ELOA	ELOA2	ELOB	ELOC	ELOVL5	EP300	EPC1	ERBB2	ERCC2	ERCC3	ERCC6	ESR1	ESR2	ESRRA	ESRRB	ESRRG	EXO1	EZH2	FABP4	FAM208A	FANCC	FANCD2	FANCI	FAS	FASLG	FBXO32	FIP1L1	FKBP5	FKBP6	FOS	FOXG1	FOXO1	FOXO3	FOXO4	FOXO6	FOXP3	FURIN	FYTTD1	FZR1	G6PC	G6PC1	G6PD	GAD1	GAD2	GADD45A	GAMT	GATA1	GATA2	GATA3	GATA4	GATAD2A	GATAD2B	GCK	GEM	GLI2	GLI3	GLS	GLS2	GP1BA	GPAM	GPI	GPRIN1	GPS2	GPX2	GRIA2	GRIN2A	GRIN2B	GSK3B	GSR	GTF2A1	GTF2A2	GTF2B	GTF2E1	GTF2E2	GTF2F1	GTF2F2	GTF2H1	GTF2H2	GTF2H3	GTF2H4	GTF2H5	GTF3A	GTF3C1	GTF3C2	GTF3C3	GTF3C4	GTF3C5	GTF3C6	H19	H2AB1	H2AC14	H2AC18	H2AC20	H2AC4	H2AC6	H2AC7	H2AFX	H2AJ	H2AZ2	H2BC1	H2BC11	H2BC12	H2BC12L	H2BC13	H2BC14	H2BC15	H2BC17	H2BC21	H2BC26	H2BC3	H2BC4	H2BC5	H2BC9	H3-3A	H3C15	H4C1	HAND2	HCFC1	HCFC2	HDAC1	HDAC10	HDAC11	HDAC2	HDAC3	HDAC4	HDAC5	HDAC6	HDAC7	HDAC8	HDAC9	HENMT1	HES1	HEY1	HEY2	HIGD1C	HIPK1	HIPK2	HIST1H3G	HIVEP3	HKR1	HNF4A	HNF4G	HSP90AA1	HSPD1	HTT	HUS1	ICE1	ICE2	IFNG	IGFBP1	IGFBP3	IHH	IL2	IL2RA	IL3	IL6	ING2	ING5	INS	INTS1	INTS10	INTS12	INTS2	INTS3	INTS4	INTS5	INTS6	INTS7	INTS8	INTS9	IPO8	IQSEC3	IRAK1	ITCH	ITGA2B	ITGA4	ITGA5	ITGAL	ITGBL1	IWS1	JAG1	JARID2	JMY	JUN	JUNB	KANSL1	KANSL2	KANSL3	KAT14	KAT2A	KAT2B	KAT5	KAT6A	KAT8	KCNIP3	KCTD1	KCTD15	KCTD6	KDM5B	KDM6A	KIT	KLF4	KMT2A	KMT2B	KMT2C	KMT2D	KMT5A	KRAS	KRBA1	KRBOX4	KRBOX5	L3MBTL1	L3MBTL2	LAMTOR1	LAMTOR2	LAMTOR3	LAMTOR4	LAMTOR5	LBR	LDB1	LEF1	LEO1	LGALS3	LIFR	LIPE	LMO1	LMO2	LPIN1	LPL	LSM10	LSM11	LUZP4	MAEL	MAF	MAGED1	MAGOH	MAGOHB	MAML1	MAML2	MAML3	MAMLD1	MAP2K6	MAPK1	MAPK11	MAPK14	MAPK3	MAPKAP1	MAPKAPK5	MAX	MBD2	MBD3	MBIP	MCRS1	MDC1	MDM2	MDM4	MEAF6	MECP2	MED1	MED10	MED12	MED13	MED14	MED15	MED16	MED17	MED20	MED23	MED24	MED25	MED26	MED27	MED30	MED31	MED4	MED6	MED7	MED8	MEF2C	MEN1	MET	MGA	MGLL	MIR106A	MIR132	MIR137	MIR145	MIR17	MIR18A	MIR20A	MIR215	MIR23B	MIR24-1	MIR24-2	MIR26A1	MIR26A2	MIR27A	MIR302B	MIR378	MIR675	MLH1	MLLT1	MLLT3	MLST8	MMP13	MNAT1	MOBP	MORC2	MOV10	MOV10L1	MPHOSPH8	MRE11	MSH2	MSTN	MSX2	MT-CO1	MT-CO2	MT-CO3	MTA1	MTA2	MTA3	MTERF1	MTF2	MTOR	MYB	MYBBP1A	MYBL1	MYBL2	MYC	MYL9	MYO1C	NABP1	NABP2	NAMPT	NBN	NCBP1	NCBP2	NCOA1	NCOA2	NCOA3	NCOA4	NCOA6	NCOR1	NCOR2	NDC1	NDRG1	NDUFA4	NEDD4L	NELFA	NELFB	NELFCD	NELFE	NFATC2	NFE2	NFIA	NFIB	NFIC	NFIX	NFKB1	NFYA	NFYB	NFYC	NKX2-5	NKX3-2	NLRC4	NOC2L	NOP2	NOTCH1	NOTCH2	NOTCH3	NOTCH4	NPAS4	NPM1	NPPA	NPY	NR0B1	NR0B2	NR1D1	NR1D2	NR1H2	NR1H3	NR1H4	NR1I2	NR1I3	NR2C1	NR2C2	NR2C2AP	NR2E1	NR2E3	NR2F1	NR2F6	NR3C1	NR3C2	NR4A1	NR4A2	NR4A3	NR5A1	NR5A2	NR6A1	NRBF2	NRBP1	NUAK1	NUDT21	NUP107	NUP133	NUP153	NUP155	NUP160	NUP188	NUP205	NUP210	NUP214	NUP35	NUP37	NUP42	NUP43	NUP50	NUP54	NUP58	NUP62	NUP85	NUP88	NUP93	NUP98	OCLN	OGT	OPRK1	OPRM1	PABPN1	PAF1	PAGR1	PAPOLA	PARP1	PAX5	PAXIP1	PBRM1	PCBP4	PCF11	PCGF2	PCGF5	PCGF6	PCK1	PCNA	PDK4	PDPK1	PERP	PEX11A	PF4	PGR	PHAX	PHC1	PHC2	PHC3	PHF1	PHF19	PHF20	PHF20L1	PHLDA1	PIDD1	PIN1	PINK1	PIP4K2A	PIP4K2B	PIP4K2C	PITX2	PIWIL1	PIWIL2	PIWIL4	PLAGL1	PLD6	PLIN1	PLIN2	PLIN4	PLK2	PLK3	PLXNA4	PMAIP1	PML	PMS2	PNPLA2	POLDIP3	POLR1A	POLR1B	POLR1C	POLR1D	POLR1E	POLR1F	POLR1G	POLR1H	POLR2A	POLR2B	POLR2C	POLR2D	POLR2E	POLR2F	POLR2G	POLR2H	POLR2I	POLR2J	POLR2K	POLR2L	POLR3A	POLR3B	POLR3C	POLR3D	POLR3E	POLR3F	POLR3G	POLR3GL	POLR3H	POLR3K	POLRMT	POM121	POM121C	POMC	POU2F1	POU2F2	POU4F1	POU4F2	PPARA	PPARD	PPARG	PPARGC1A	PPARGC1B	PPHLN1	PPM1A	PPM1D	PPP1R13B	PPP1R13L	PPP2CA	PPP2CB	PPP2R1A	PPP2R1B	PPP2R5C	PRDM1	PRDM7	PRDX1	PRDX2	PRDX6	PRELID1	PRELID3A	PRKAA1	PRKAA2	PRKAB1	PRKAB2	PRKACA	PRKAG1	PRKAG2	PRKAG3	PRKCB	PRKCQ	PRKRA	PRMT1	PRMT5	PRMT6	PRR5	PSIP1	PSMA1	PSMA2	PSMA3	PSMA4	PSMA5	PSMA6	PSMA7	PSMB1	PSMB2	PSMB3	PSMB4	PSMB5	PSMB6	PSMB7	PSMC1	PSMC2	PSMC3	PSMC4	PSMC5	PSMC6	PSMD1	PSMD11	PSMD12	PSMD13	PSMD14	PSMD2	PSMD3	PSMD6	PSMD7	PSMD8	PTEN	PTPN1	PTPN11	PTPN4	PTRF	PVALB	RABGGTA	RABGGTB	RAD1	RAD17	RAD50	RAD51	RAD51D	RAD9A	RAD9B	RAE1	RAN	RANBP2	RARA	RARB	RARG	RB1	RBBP4	RBBP5	RBBP7	RBBP8	RBFOX1	RBFOX3	RBL1	RBL2	RBM14	RBM7	RBM8A	RBPJ	RBX1	RELA	REST	RET	RETN	RFC2	RFC3	RFC4	RFC5	RFFL	RGCC	RHEB	RHNO1	RICTOR	RING1	RMI1	RMI2	RNA45S5	RNF111	RNF2	RNF34	RNGTT	RNMT	RNPS1	RNU1-1	RNU11	RNU12	RNU2-1	RNU4-1	RNU4ATAC	RNU5A-1	RORA	RORB	RORC	RPA1	RPA2	RPA3	RPAP2	RPRD1A	RPRD1B	RPRD2	RPS27A	RPTOR	RQCD1	RRAGA	RRAGB	RRAGC	RRAGD	RRM2	RRM2B	RRN3	RRP8	RSPO3	RTF1	RUNX1	RUNX2	RUNX3	RXRA	RXRB	RXRG	RYBP	SAP130	SAP18	SAP30	SAP30BP	SAP30L	SARNP	SATB2	SCD	SCD5	SCMH1	SCO2	SEC13	SEH1L	SEM1	SERPINB13	SERPINE1	SESN1	SESN2	SESN3	SETD1A	SETD1B	SETD9	SETDB1	SF3B1	SFN	SGF29	SGK1	SIN3A	SIN3B	SIRT1	SIRT3	SKI	SKIC8	SKIL	SKIV2L2	SKP1	SKP2	SLBP	SLC2A3	SLC38A9	SLU7	SMAD1	SMAD2	SMAD3	SMAD4	SMAD6	SMAD7	SMARCA2	SMARCA4	SMARCA5	SMARCB1	SMARCC1	SMARCC2	SMARCD1	SMARCD2	SMARCD3	SMARCE1	SMURF1	SMURF2	SMYD2	SNAPC1	SNAPC2	SNAPC3	SNAPC4	SNAPC5	SNRPB	SNRPD3	SNRPE	SNRPF	SNRPG	SNW1	SOCS3	SOCS4	SOD2	SOX2	SOX9	SP1	SP7	SPI1	SPOCD1	SPP1	SRC	SREBF1	SRF	SRRM1	SRRT	SRSF1	SRSF11	SRSF2	SRSF3	SRSF4	SRSF5	SRSF6	SRSF7	SRSF9	SS18	SS18L1	SSB	SSRP1	SST	SSU72	STAT1	STEAP3	STK11	STUB1	SUDS3	SUMO1	SUMO2	SUPT16H	SUPT4H1	SUPT5H	SUPT6H	SUV39H1	SUZ12	SYMPK	SYT10	TADA2A	TADA3	TAF1	TAF10	TAF11	TAF12	TAF13	TAF15	TAF1A	TAF1B	TAF1C	TAF1D	TAF1L	TAF2	TAF3	TAF4	TAF4B	TAF5	TAF6	TAF7	TAF7L	TAF8	TAF9	TAF9B	TAL1	TARBP2	TASP1	TBL1X	TBL1XR1	TBP	TBX5	TCEA1	TCF12	TCF3	TCF7	TCF7L1	TCF7L2	TDG	TDRD1	TDRD12	TDRD6	TDRD9	TDRKH	TEAD1	TEAD2	TEAD3	TEAD4	TET1	TET2	TET3	TFAM	TFAP2A	TFAP2B	TFAP2C	TFAP2D	TFAP2E	TFB2M	TFDP1	TFDP2	TGFA	TGFB1	TGIF1	TGIF2	THBS1	THOC1	THOC2	THOC3	THOC5	THOC6	THOC7	THRA	THRB	THRSP	TIGAR	TJP1	TMEM219	TMEM55B	TNFRSF10A	TNFRSF10B	TNFRSF10C	TNFRSF10D	TNFRSF18	TNKS1BP1	TNRC6A	TNRC6B	TNRC6C	TOP3A	TOPBP1	TP53	TP53AIP1	TP53BP2	TP53I3	TP53INP1	TP53RK	TP63	TP73	TPR	TPX2	TRA-AGC1-1	TRA-CGC1-1	TRA-TGC1-1	TRD-GTC1-1	TRE-CTC1-1	TRE-TTC1-1	TRG-CCC1-1	TRG-GCC1-1	TRH-GTG1-1	TRI-TAT1-1	TRIAP1	TRIM28	TRIM33	TRIM63	TRK-TTT1-1	TRK-TTT3-1	TRL-CAG1	TRL-TAG1-1	TRM-CAT1-1	TRP-AGG1-1	TRP-TGG1-1	TRPC3	TRQ-CTG1-1	TRR-ACG1-1	TRR-CCG1-1	TRS-CGA1-1	TRS-GCT1-1	TRV-AAC1-1	TRV-CAC1-1	TRV-TAC1-1	TSC1	TSC2	TSN	TSNAX	TTC5	TTF1	TWIST1	TWIST2	TXN	TXNIP	TXNRD1	U2AF1	U2AF1L4	U2AF2	UBA52	UBB	UBC	UBE2C	UBE2D1	UBE2D3	UBE2E1	UBE2I	UBE2S	UBTF	UCMA	UHRF1	UPF3B	USP2	USP7	USP9X	UXT	VDR	VEGFA	VENTX	VWA9	WDR33	WDR5	WDR82	WRN	WWOX	WWP1	WWTR1	XPO1	XPO5	YAF2	YAP1	YBX1	YEATS2	YEATS4	YES1	YWHAB	YWHAE	YWHAG	YWHAH	YWHAQ	YWHAZ	YY1	ZC3H11A	ZC3H8	ZCCHC8	ZFHX3	ZFP1	ZFP14	ZFP2	ZFP28	ZFP30	ZFP37	ZFP69	ZFP69B	ZFP90	ZFPM1	ZIK1	ZIM2	ZIM3	ZKSCAN1	ZKSCAN3	ZKSCAN4	ZKSCAN5	ZKSCAN7	ZKSCAN8	ZNF10	ZNF100	ZNF101	ZNF112	ZNF114	ZNF12	ZNF124	ZNF133	ZNF135	ZNF136	ZNF138	ZNF14	ZNF140	ZNF141	ZNF143	ZNF154	ZNF155	ZNF157	ZNF160	ZNF169	ZNF17	ZNF175	ZNF18	ZNF180	ZNF184	ZNF189	ZNF19	ZNF195	ZNF197	ZNF2	ZNF20	ZNF200	ZNF202	ZNF205	ZNF208	ZNF211	ZNF212	ZNF213	ZNF214	ZNF215	ZNF221	ZNF222	ZNF223	ZNF224	ZNF225	ZNF226	ZNF227	ZNF23	ZNF230	ZNF233	ZNF234	ZNF235	ZNF248	ZNF25	ZNF250	ZNF253	ZNF254	ZNF256	ZNF257	ZNF26	ZNF263	ZNF264	ZNF266	ZNF267	ZNF268	ZNF273	ZNF274	ZNF28	ZNF282	ZNF285	ZNF286A	ZNF287	ZNF3	ZNF30	ZNF300	ZNF302	ZNF304	ZNF311	ZNF317	ZNF320	ZNF324	ZNF324B	ZNF331	ZNF333	ZNF334	ZNF337	ZNF33A	ZNF33B	ZNF34	ZNF343	ZNF347	ZNF350	ZNF354A	ZNF354B	ZNF354C	ZNF37A	ZNF382	ZNF383	ZNF385A	ZNF394	ZNF398	ZNF41	ZNF415	ZNF416	ZNF417	ZNF418	ZNF419	ZNF420	ZNF425	ZNF426	ZNF429	ZNF43	ZNF430	ZNF431	ZNF432	ZNF433	ZNF436	ZNF439	ZNF440	ZNF441	ZNF442	ZNF443	ZNF445	ZNF446	ZNF45	ZNF454	ZNF460	ZNF461	ZNF468	ZNF470	ZNF471	ZNF473	ZNF479	ZNF480	ZNF483	ZNF484	ZNF485	ZNF486	ZNF490	ZNF492	ZNF493	ZNF496	ZNF500	ZNF506	ZNF510	ZNF514	ZNF517	ZNF519	ZNF521	ZNF528	ZNF529	ZNF530	ZNF534	ZNF540	ZNF543	ZNF544	ZNF546	ZNF547	ZNF548	ZNF549	ZNF550	ZNF551	ZNF552	ZNF554	ZNF555	ZNF556	ZNF557	ZNF558	ZNF559	ZNF560	ZNF561	ZNF562	ZNF563	ZNF564	ZNF565	ZNF566	ZNF567	ZNF568	ZNF569	ZNF570	ZNF571	ZNF573	ZNF577	ZNF582	ZNF583	ZNF584	ZNF585A	ZNF585B	ZNF586	ZNF587	ZNF589	ZNF595	ZNF596	ZNF597	ZNF599	ZNF600	ZNF605	ZNF606	ZNF607	ZNF610	ZNF611	ZNF613	ZNF614	ZNF615	ZNF616	ZNF619	ZNF620	ZNF621	ZNF624	ZNF625	ZNF626	ZNF627	ZNF641	ZNF649	ZNF655	ZNF658	ZNF658B	ZNF660	ZNF662	ZNF664	ZNF665	ZNF667	ZNF668	ZNF669	ZNF670	ZNF671	ZNF675	ZNF676	ZNF677	ZNF678	ZNF679	ZNF680	ZNF681	ZNF682	ZNF684	ZNF688	ZNF689	ZNF691	ZNF692	ZNF696	ZNF697	ZNF699	ZNF70	ZNF700	ZNF701	ZNF702P	ZNF703	ZNF704	ZNF705A	ZNF705D	ZNF705EP	ZNF705G	ZNF706	ZNF707	ZNF708	ZNF709	ZNF71	ZNF710	ZNF711	ZNF713	ZNF714	ZNF716	ZNF717	ZNF718	ZNF721	ZNF724	ZNF726	ZNF726P1	ZNF727	ZNF729	ZNF730	ZNF732	ZNF735	ZNF736	ZNF737	ZNF738	ZNF74	ZNF740	ZNF746	ZNF747	ZNF749	ZNF750	ZNF75A	ZNF75CP	ZNF75D	ZNF761	ZNF764	ZNF765	ZNF767P	ZNF77	ZNF770	ZNF771	ZNF772	ZNF773	ZNF774	ZNF775	ZNF776	ZNF777	ZNF778	ZNF782	ZNF785	ZNF786	ZNF79	ZNF790	ZNF791	ZNF792	ZNF793	ZNF799	ZNF804B	ZNF816	ZNF839	ZNF840P	ZNF860	ZNF92	ZNF93	ZNF99	ZSCAN25	ZSCAN32	ZZZ3	miR-224
Generation of second messenger molecules	R-HSA-202433	CD101	CD247	CD3D	CD3E	CD3G	CD4	ENAH	EVL	FYB	GRAP2	HLA-DPA1	HLA-DPB1	HLA-DQA1	HLA-DQA2	HLA-DQB1	HLA-DQB2	HLA-DRA	HLA-DRB1	HLA-DRB3	HLA-DRB4	HLA-DRB5	ITK	LAT	LCK	LCP2	NCK1	PAK1	PAK2	PAK3	PLCG1	PLCG2	TRAC	TRAV19	TRAV29DV5	TRAV8-4	TRBC1	TRBV12-3	TRBV7-9	VASP	WAS	ZAP70
Generic Transcription Pathway	R-HSA-212436	ABCA6	ABL1	ACTL6A	ACTL6B	ADRM1	AGO1	AGO2	AGO3	AGO4	AGRP	AIFM2	AKT1	AKT2	AKT3	ANAPC1	ANAPC10	ANAPC11	ANAPC15	ANAPC16	ANAPC2	ANAPC4	ANAPC5	ANAPC7	APAF1	APOE	AR	ARID1A	ARID1B	ARID2	ARID3A	ARNT	ARNT2	ARNTL	ASH2L	ATAD2	ATF2	ATM	ATP1B4	ATR	ATRIP	ATXN3	AURKA	AURKB	AUTS2	AXIN1	BANP	BARD1	BAX	BBC3	BCL2L11	BCL2L14	BCL6	BDNF	BGLAP	BID	BIRC5	BLK	BLM	BMI1	BMP2	BNIP3L	BRCA1	BRD1	BRD2	BRD7	BRIP1	BRPF1	BRPF3	BTG1	BTG2	CALM1	CAMK2A	CAMK2B	CAMK2D	CAMK2G	CAMK4	CARM1	CASP1	CASP10	CASP2	CASP6	CAT	CAV1	CBFB	CBX2	CBX3	CBX4	CBX5	CBX6	CBX8	CCNA1	CCNA2	CCNB1	CCNC	CCND1	CCND2	CCND3	CCNE1	CCNE2	CCNG1	CCNG2	CCNH	CCNK	CCNT1	CCNT2	CDC16	CDC23	CDC25C	CDC26	CDC27	CDC7	CDK1	CDK12	CDK13	CDK2	CDK4	CDK5	CDK5R1	CDK6	CDK7	CDK8	CDK9	CDKN1A	CDKN1B	CDKN2A	CDKN2B	CEBPB	CENPJ	CGA	CGB3	CHD3	CHD4	CHEK1	CHEK2	CHM	CITED1	CITED2	CITED4	CLDN5	CNOT1	CNOT10	CNOT11	CNOT2	CNOT3	CNOT4	CNOT6	CNOT6L	CNOT7	CNOT8	COL1A1	COL1A2	COX4I1	COX4I2	COX5A	COX5B	COX6A1	COX6A2	COX6B1	COX6B2	COX6C	COX7A1	COX7A2	COX7A2L	COX7B	COX7C	COX8A	COX8C	CR1	CRADD	CREB1	CREBBP	CRH	CSF1R	CSF2 gene	CSNK2A1	CSNK2A2	CSNK2B	CTDP1	CTGF	CTLA4	CTNNB1	CTSK	CTSL	CTSV	CUL1	CYCS	DAXX	DDB2	DDIT3	DDIT4	DEK	DGCR8	DLL1	DLX5	DLX6	DNA2	DPY30	DYRK2	E2F1	E2F4	E2F5	E2F6	E2F7	E2F8	EED	EGFR	EHMT1	EHMT2	ELF1	ELF2	ELL	ELOA	ELOA2	ELOB	ELOC	EP300	EPC1	ERBB2	ERCC2	ERCC3	ESR1	ESR2	ESRRA	ESRRB	ESRRG	EXO1	EZH2	FANCC	FANCD2	FANCI	FAS	FASLG	FBXO32	FKBP5	FOS	FOXG1	FOXO1	FOXO3	FOXO4	FOXO6	FOXP3	FURIN	FZR1	G6PC	G6PC1	G6PD	GAD1	GAD2	GADD45A	GAMT	GATA1	GATA2	GATA3	GATA4	GATAD2A	GATAD2B	GCK	GEM	GLI2	GLI3	GLS	GLS2	GP1BA	GPAM	GPI	GPRIN1	GPS2	GPX2	GRIA2	GRIN2A	GRIN2B	GSK3B	GSR	GTF2F1	GTF2F2	GTF2H1	GTF2H2	GTF2H3	GTF2H4	GTF2H5	H19	H2AB1	H2AC14	H2AC18	H2AC20	H2AC4	H2AC6	H2AC7	H2AFX	H2AJ	H2AZ2	H2BC1	H2BC11	H2BC12	H2BC12L	H2BC13	H2BC14	H2BC15	H2BC17	H2BC21	H2BC26	H2BC3	H2BC4	H2BC5	H2BC9	H3-3A	H3C15	H4C1	HAND2	HDAC1	HDAC10	HDAC11	HDAC2	HDAC3	HDAC4	HDAC5	HDAC6	HDAC7	HDAC8	HDAC9	HES1	HEY1	HEY2	HIGD1C	HIPK1	HIPK2	HIST1H3G	HIVEP3	HKR1	HNF4A	HNF4G	HSPD1	HTT	HUS1	IFNG	IGFBP1	IGFBP3	IHH	IL2	IL2RA	IL3	IL6	ING2	ING5	INS	IQSEC3	IRAK1	ITCH	ITGA2B	ITGA4	ITGA5	ITGAL	ITGBL1	JAG1	JMY	JUN	JUNB	KAT2A	KAT2B	KAT5	KAT6A	KCNIP3	KCTD1	KCTD15	KCTD6	KDM5B	KIT	KLF4	KMT2A	KMT2B	KMT2C	KMT2D	KMT5A	KRAS	KRBA1	KRBOX4	KRBOX5	L3MBTL1	L3MBTL2	LAMTOR1	LAMTOR2	LAMTOR3	LAMTOR4	LAMTOR5	LBR	LDB1	LEF1	LGALS3	LIFR	LMO1	LMO2	MAF	MAGED1	MAML1	MAML2	MAML3	MAMLD1	MAP2K6	MAPK1	MAPK11	MAPK14	MAPK3	MAPKAP1	MAPKAPK5	MAX	MBD3	MDC1	MDM2	MDM4	MEAF6	MECP2	MED1	MED10	MED12	MED13	MED14	MED15	MED16	MED17	MED20	MED23	MED24	MED25	MED26	MED27	MED30	MED31	MED4	MED6	MED7	MED8	MEF2C	MEN1	MET	MGA	MIR106A	MIR132	MIR137	MIR17	MIR18A	MIR20A	MIR215	MIR24-1	MIR24-2	MIR26A1	MIR26A2	MIR27A	MIR302B	MIR378	MIR675	MLH1	MLST8	MMP13	MNAT1	MOBP	MOV10	MRE11	MSH2	MSTN	MSX2	MT-CO1	MT-CO2	MT-CO3	MTA2	MTOR	MYB	MYBL2	MYC	MYL9	NAMPT	NBN	NCOR1	NCOR2	NDRG1	NDUFA4	NEDD4L	NELFA	NELFB	NELFCD	NELFE	NFATC2	NFE2	NFKB1	NFYA	NFYB	NFYC	NKX2-5	NKX3-2	NLRC4	NOC2L	NOP2	NOTCH1	NOTCH2	NOTCH3	NOTCH4	NPAS4	NPM1	NPPA	NPY	NR0B1	NR0B2	NR1D1	NR1D2	NR1H2	NR1H3	NR1H4	NR1I2	NR1I3	NR2C1	NR2C2	NR2C2AP	NR2E1	NR2E3	NR2F1	NR2F6	NR3C1	NR3C2	NR4A1	NR4A2	NR4A3	NR5A1	NR5A2	NR6A1	NRBF2	NRBP1	NUAK1	OCLN	OPRK1	OPRM1	PARP1	PAX5	PBRM1	PCBP4	PCGF2	PCGF5	PCGF6	PCK1	PCNA	PDPK1	PERP	PF4	PGR	PHC1	PHC2	PHC3	PHF20	PIDD1	PIN1	PINK1	PIP4K2A	PIP4K2B	PIP4K2C	PITX2	PLAGL1	PLK2	PLK3	PLXNA4	PMAIP1	PML	PMS2	POLR2A	POLR2B	POLR2C	POLR2D	POLR2E	POLR2F	POLR2G	POLR2H	POLR2I	POLR2J	POLR2K	POLR2L	POMC	POU4F1	POU4F2	PPARA	PPARD	PPARG	PPARGC1A	PPARGC1B	PPM1A	PPM1D	PPP1R13B	PPP1R13L	PPP2CA	PPP2CB	PPP2R1A	PPP2R1B	PPP2R5C	PRDM1	PRDM7	PRDX1	PRDX2	PRDX6	PRELID1	PRELID3A	PRKAA1	PRKAA2	PRKAB1	PRKAB2	PRKACA	PRKAG1	PRKAG2	PRKAG3	PRKCB	PRKCQ	PRMT1	PRMT5	PRMT6	PRR5	PSMA1	PSMA2	PSMA3	PSMA4	PSMA5	PSMA6	PSMA7	PSMB1	PSMB2	PSMB3	PSMB4	PSMB5	PSMB6	PSMB7	PSMC1	PSMC2	PSMC3	PSMC4	PSMC5	PSMC6	PSMD1	PSMD11	PSMD12	PSMD13	PSMD14	PSMD2	PSMD3	PSMD6	PSMD7	PSMD8	PTEN	PTPN1	PTPN11	PTPN4	PVALB	RABGGTA	RABGGTB	RAD1	RAD17	RAD50	RAD51	RAD51D	RAD9A	RAD9B	RARA	RARB	RARG	RB1	RBBP4	RBBP5	RBBP7	RBBP8	RBFOX1	RBFOX3	RBL1	RBL2	RBM14	RBPJ	RBX1	RELA	REST	RET	RETN	RFC2	RFC3	RFC4	RFC5	RFFL	RGCC	RHEB	RHNO1	RICTOR	RING1	RMI1	RMI2	RNF111	RNF2	RNF34	RORA	RORB	RORC	RPA1	RPA2	RPA3	RPS27A	RPTOR	RQCD1	RRAGA	RRAGB	RRAGC	RRAGD	RRM2	RRM2B	RSPO3	RUNX1	RUNX2	RUNX3	RXRA	RXRB	RXRG	RYBP	SATB2	SCMH1	SCO2	SEM1	SERPINB13	SERPINE1	SESN1	SESN2	SESN3	SETD1A	SETD1B	SETD9	SFN	SGK1	SIN3A	SIN3B	SIRT1	SIRT3	SKI	SKIL	SKP1	SKP2	SLC2A3	SLC38A9	SMAD1	SMAD2	SMAD3	SMAD4	SMAD6	SMAD7	SMARCA2	SMARCA4	SMARCB1	SMARCC1	SMARCC2	SMARCD1	SMARCD2	SMARCD3	SMARCE1	SMURF1	SMURF2	SMYD2	SNW1	SOCS3	SOCS4	SOD2	SOX2	SOX9	SP1	SP7	SPI1	SPP1	SRC	SREBF1	SRF	SSRP1	SST	STAT1	STEAP3	STK11	STUB1	SUMO1	SUPT16H	SUPT4H1	SUPT5H	SUZ12	SYT10	TAF1	TAF10	TAF11	TAF12	TAF13	TAF15	TAF1L	TAF2	TAF3	TAF4	TAF4B	TAF5	TAF6	TAF7	TAF7L	TAF9	TAF9B	TAL1	TBL1X	TBL1XR1	TBP	TBX5	TCEA1	TCF12	TCF3	TCF7	TCF7L1	TCF7L2	TEAD1	TEAD2	TEAD3	TEAD4	TFAP2A	TFAP2B	TFAP2C	TFAP2D	TFAP2E	TFDP1	TFDP2	TGFA	TGFB1	TGIF1	TGIF2	THBS1	THRA	THRB	TIGAR	TJP1	TMEM219	TMEM55B	TNFRSF10A	TNFRSF10B	TNFRSF10C	TNFRSF10D	TNFRSF18	TNKS1BP1	TNRC6A	TNRC6B	TNRC6C	TOP3A	TOPBP1	TP53	TP53AIP1	TP53BP2	TP53I3	TP53INP1	TP53RK	TP63	TP73	TPX2	TRIAP1	TRIM28	TRIM33	TRIM63	TRPC3	TSC1	TSC2	TTC5	TWIST1	TWIST2	TXN	TXNIP	TXNRD1	UBA52	UBB	UBC	UBE2C	UBE2D1	UBE2D3	UBE2E1	UBE2I	UBE2S	UCMA	USP2	USP7	USP9X	UXT	VDR	VEGFA	VENTX	WDR5	WRN	WWOX	WWP1	WWTR1	XPO1	YAF2	YAP1	YBX1	YEATS4	YES1	YWHAB	YWHAE	YWHAG	YWHAH	YWHAQ	YWHAZ	YY1	ZFHX3	ZFP1	ZFP14	ZFP2	ZFP28	ZFP30	ZFP37	ZFP69	ZFP69B	ZFP90	ZFPM1	ZIK1	ZIM2	ZIM3	ZKSCAN1	ZKSCAN3	ZKSCAN4	ZKSCAN5	ZKSCAN7	ZKSCAN8	ZNF10	ZNF100	ZNF101	ZNF112	ZNF114	ZNF12	ZNF124	ZNF133	ZNF135	ZNF136	ZNF138	ZNF14	ZNF140	ZNF141	ZNF154	ZNF155	ZNF157	ZNF160	ZNF169	ZNF17	ZNF175	ZNF18	ZNF180	ZNF184	ZNF189	ZNF19	ZNF195	ZNF197	ZNF2	ZNF20	ZNF200	ZNF202	ZNF205	ZNF208	ZNF211	ZNF212	ZNF213	ZNF214	ZNF215	ZNF221	ZNF222	ZNF223	ZNF224	ZNF225	ZNF226	ZNF227	ZNF23	ZNF230	ZNF233	ZNF234	ZNF235	ZNF248	ZNF25	ZNF250	ZNF253	ZNF254	ZNF256	ZNF257	ZNF26	ZNF263	ZNF264	ZNF266	ZNF267	ZNF268	ZNF273	ZNF274	ZNF28	ZNF282	ZNF285	ZNF286A	ZNF287	ZNF3	ZNF30	ZNF300	ZNF302	ZNF304	ZNF311	ZNF317	ZNF320	ZNF324	ZNF324B	ZNF331	ZNF333	ZNF334	ZNF337	ZNF33A	ZNF33B	ZNF34	ZNF343	ZNF347	ZNF350	ZNF354A	ZNF354B	ZNF354C	ZNF37A	ZNF382	ZNF383	ZNF385A	ZNF394	ZNF398	ZNF41	ZNF415	ZNF416	ZNF417	ZNF418	ZNF419	ZNF420	ZNF425	ZNF426	ZNF429	ZNF43	ZNF430	ZNF431	ZNF432	ZNF433	ZNF436	ZNF439	ZNF440	ZNF441	ZNF442	ZNF443	ZNF445	ZNF446	ZNF45	ZNF454	ZNF460	ZNF461	ZNF468	ZNF470	ZNF471	ZNF473	ZNF479	ZNF480	ZNF483	ZNF484	ZNF485	ZNF486	ZNF490	ZNF492	ZNF493	ZNF496	ZNF500	ZNF506	ZNF510	ZNF514	ZNF517	ZNF519	ZNF521	ZNF528	ZNF529	ZNF530	ZNF540	ZNF543	ZNF544	ZNF546	ZNF547	ZNF548	ZNF549	ZNF550	ZNF551	ZNF552	ZNF554	ZNF555	ZNF556	ZNF557	ZNF558	ZNF559	ZNF560	ZNF561	ZNF562	ZNF563	ZNF564	ZNF565	ZNF566	ZNF567	ZNF568	ZNF569	ZNF570	ZNF571	ZNF573	ZNF577	ZNF582	ZNF583	ZNF584	ZNF585A	ZNF585B	ZNF586	ZNF587	ZNF589	ZNF595	ZNF596	ZNF597	ZNF599	ZNF600	ZNF605	ZNF606	ZNF607	ZNF610	ZNF611	ZNF613	ZNF614	ZNF615	ZNF616	ZNF619	ZNF620	ZNF621	ZNF624	ZNF625	ZNF626	ZNF627	ZNF641	ZNF649	ZNF655	ZNF658	ZNF658B	ZNF660	ZNF662	ZNF664	ZNF665	ZNF667	ZNF668	ZNF669	ZNF670	ZNF671	ZNF675	ZNF676	ZNF677	ZNF678	ZNF679	ZNF680	ZNF681	ZNF682	ZNF684	ZNF688	ZNF689	ZNF691	ZNF692	ZNF696	ZNF697	ZNF699	ZNF70	ZNF700	ZNF701	ZNF702P	ZNF703	ZNF704	ZNF705A	ZNF705D	ZNF705EP	ZNF705G	ZNF706	ZNF707	ZNF708	ZNF709	ZNF71	ZNF710	ZNF711	ZNF713	ZNF714	ZNF716	ZNF717	ZNF718	ZNF721	ZNF724	ZNF726	ZNF726P1	ZNF727	ZNF729	ZNF730	ZNF732	ZNF735	ZNF736	ZNF737	ZNF738	ZNF74	ZNF740	ZNF746	ZNF747	ZNF749	ZNF750	ZNF75A	ZNF75CP	ZNF75D	ZNF761	ZNF764	ZNF767P	ZNF77	ZNF770	ZNF771	ZNF772	ZNF773	ZNF774	ZNF775	ZNF776	ZNF777	ZNF778	ZNF782	ZNF785	ZNF786	ZNF79	ZNF790	ZNF791	ZNF792	ZNF793	ZNF799	ZNF804B	ZNF839	ZNF840P	ZNF860	ZNF92	ZNF99	ZSCAN25	ZSCAN32	miR-224
Germ layer formation at gastrulation	R-HSA-9754189	BMP4	CTNNB1	EOMES	FOXH1	GSC	LEF1	MIXL1	NANOG	POU5F1 (OCT4)	SMAD2	SMAD3	SMAD4	SOX2	TBPL2	TBXT	TCF7	TRIM33
Global Genome Nucleotide Excision Repair (GG-NER)	R-HSA-5696399	ACTB	ACTL6A	ACTR5	ACTR8	CCNH	CDK7	CETN2	CHD1L	COPS2	COPS3	COPS4	COPS5	COPS6	COPS7A	COPS7B	COPS8	CUL4A	CUL4B	DDB1	DDB2	ERCC1	ERCC2	ERCC3	ERCC4	ERCC5	GPS1	GTF2H1	GTF2H2	GTF2H3	GTF2H4	GTF2H5	INO80	INO80B	INO80C	INO80D	INO80E	LIG1	LIG3	MCRS1	MNAT1	NFRKB	PARP1	PARP2	PCNA	PIAS1	PIAS3	POLD1	POLD2	POLD3	POLD4	POLE	POLE2	POLE3	POLE4	POLK	RAD23A	RAD23B	RBX1	RFC1	RFC2	RFC3	RFC4	RFC5	RNF111	RPA1	RPA2	RPA3	RPS27A	RUVBL1	SUMO1	SUMO2	SUMO3	TFPT	UBA52	UBB	UBC	UBE2I	UBE2N	UBE2V2	USP45	XPA	XPC	XRCC1	YY1
Glucagon signaling in metabolic regulation	R-HSA-163359	ADCY1	ADCY2	ADCY3	ADCY4	ADCY5	ADCY6	ADCY7	ADCY8	ADCY9	GCG	GCGR	GNAS	GNB1	GNB2	GNB3	GNB4	GNG10	GNG11	GNG12	GNG13	GNG2	GNG3	GNG4	GNG5	GNG7	GNG8	PRKACA	PRKACB	PRKACG	PRKAR1A	PRKAR1B	PRKAR2A	PRKAR2B
Glucagon-like Peptide-1 (GLP1) regulates insulin secretion	R-HSA-381676	ADCY5	ADCY6	ADCY8	AKAP5	GCG	GLP1R	GNAS	GNB1	GNB2	GNB3	GNB4	GNB5	GNG10	GNG11	GNG12	GNG13	GNG2	GNG3	GNG4	GNG5	GNG7	GNG8	GNGT1	GNGT2	IQGAP1	ITPR1	ITPR2	ITPR3	KCNB1	KCNC2	KCNG2	KCNS3	PRKACA	PRKACB	PRKACG	PRKAR1A	PRKAR1B	PRKAR2A	PRKAR2B	RAP1A	RAPGEF3	RAPGEF4
Glucagon-type ligand receptors	R-HSA-420092	ADCYAP1	ADCYAP1R1	GCG	GCGR	GHRH	GHRHR	GIP	GIPR	GLP1R	GLP2R	GNAS	GNB1	GNB2	GNB3	GNB4	GNB5	GNG10	GNG11	GNG12	GNG13	GNG2	GNG3	GNG4	GNG5	GNG7	GNG8	GNGT1	GNGT2	SCT	SCTR	VIP	VIPR1	VIPR2
Glucocorticoid biosynthesis	R-HSA-194002	CYP11B1	CYP11B2	CYP17A1	CYP21A2	HSD11B1	HSD11B2	HSD3B1	HSD3B2	POMC	SERPINA6
Gluconeogenesis	R-HSA-70263	ALDOA	ALDOB	ALDOC	ENO1	ENO2	ENO3	ENO4	FBP1	FBP2	G6PC1	G6PC2	G6PC3	GAPDH	GAPDHS	GPI	PC	PCK1	PCK2	PGAM1	PGAM2	PGK1	PGK2	SLC37A1	SLC37A2	SLC37A4	TPI1
Glucose metabolism	R-HSA-70326	AAAS	ADPGK	ALDOA	ALDOB	ALDOC	BPGM	ENO1	ENO2	ENO3	ENO4	FBP1	FBP2	G6PC1	G6PC2	G6PC3	GAPDH	GAPDHS	GCK	GCKR	GNPDA1	GNPDA2	GPI	HK1	HK2	HK3	HKDC1	NDC1	NUP107	NUP133	NUP153	NUP155	NUP160	NUP188	NUP205	NUP210	NUP214	NUP35	NUP37	NUP42	NUP43	NUP50	NUP54	NUP58	NUP62	NUP85	NUP88	NUP93	NUP98	PC	PCK1	PCK2	PFKFB1	PFKFB2	PFKFB3	PFKFB4	PFKL	PFKM	PFKP	PGAM1	PGAM2	PGK1	PGK2	PGM2L1	PKLR	PKM	POM121	POM121C	PPP2CA	PPP2CB	PPP2R1A	PPP2R1B	PPP2R5D	PRKACA	PRKACB	PRKACG	RAE1	RANBP2	SEC13	SEH1L	SLC37A1	SLC37A2	SLC37A4	TPI1	TPR
Glucuronidation	R-HSA-156588	ABHD10	SLC35D1	SLC35D2	UGDH	UGP2	UGT1A1	UGT1A10	UGT1A3	UGT1A4	UGT1A5	UGT1A6	UGT1A7	UGT1A8	UGT1A9	UGT2A1	UGT2A3	UGT2B10	UGT2B11	UGT2B15	UGT2B17	UGT2B28	UGT2B4	UGT2B7	UGT3A1	UGT3A2	UXS1
Glutamate Neurotransmitter Release Cycle	R-HSA-210500	ARL6IP5	CPLX1	GLS	GLS2	PPFIA1	PPFIA2	PPFIA3	PPFIA4	RAB3A	RIMS1	SLC17A7	SLC1A1	SLC1A2	SLC1A3	SLC1A6	SLC1A7	SLC38A2	SNAP25	STX1A	STXBP1	SYT1	TSPOAP1	UNC13B	VAMP2
Glutamate and glutamine metabolism	R-HSA-8964539	ALDH18A1	GLS	GLS2	GLUD1	GLUD2	GLUL	GOT2	KYAT1	OAT	PYCR1	PYCR2	PYCRL	RIMKLA	RIMKLB
Glutamate binding, activation of AMPA receptors and synaptic plasticity	R-HSA-399721	AKAP5	AP2A1	AP2A2	AP2B1	AP2M1	AP2S1	CACNG2	CACNG3	CACNG4	CACNG8	CAMK2A	CAMK2B	CAMK2D	CAMK2G	DLG1	DLG4	EPB41L1	GRIA1	GRIA2	GRIA3	GRIA4	GRIP1	GRIP2	MDM2	MYO6	NSF	PICK1	PRKCA	PRKCB	PRKCG	TSPAN7
Glutathione conjugation	R-HSA-156590	AKR1A1	CHAC1	CHAC2	CNDP2	ESD	GCLC	GCLM	GGCT	GGT1	GGT3P	GGT5	GGT6	GGT7	GSS	GSTA1	GSTA2	GSTA3	GSTA4	GSTA5	GSTK1	GSTM1	GSTM2	GSTM3	GSTM4	GSTM5	GSTO1	GSTO2	GSTP1	GSTT1	GSTT2	GSTT2B	GSTZ1	HPGDS	MGST1	MGST2	MGST3	OPLAH
Glutathione synthesis and recycling	R-HSA-174403	CHAC1	CHAC2	CNDP2	GCLC	GCLM	GGCT	GGT1	GGT3P	GGT5	GGT6	GGT7	GSS	OPLAH
Glycerophospholipid biosynthesis	R-HSA-1483206	ABHD3	ABHD4	ACHE	ACP6	AGK	AGPAT1	AGPAT2	AGPAT3	AGPAT4	AGPAT5	ALPI	AWAT2	BCHE	CDIPT	CDS1	CDS2	CEPT1	CHAT	CHKA	CHKB	CHPT1	CPNE1	CPNE3	CPNE6	CPNE7	CRLS1	CSNK2A1	CSNK2A2	CSNK2B	DDHD1	DDHD2	DGAT1	DGAT2	DGAT2L6	DUSP23	ETNK1	ETNK2	ETNPPL	GNPAT	GPAM	GPAT2	GPAT3	GPAT4	GPCPD1	GPD1	GPD1L	GPD2	HADHA	HADHB	LCLAT1	LIPH	LIPI	LPCAT1	LPCAT2	LPCAT3	LPCAT4	LPGAT1	LPIN1	LPIN2	LPIN3	MBOAT1	MBOAT2	MBOAT7	MFSD2A	MGLL	MIGA1	MIGA2	OSBPL10	OSBPL5	OSBPL8	PCTP	PCYT1A	PCYT1B	PCYT2	PEMT	PGP	PGS1	PHOSPHO1	PISD	PITPNB	PITPNM1	PITPNM2	PITPNM3	PLA1A	PLA2G10	PLA2G12A	PLA2G15	PLA2G1B	PLA2G2A	PLA2G2D	PLA2G2E	PLA2G2F	PLA2G3	PLA2G4A	PLA2G4B	PLA2G4C	PLA2G4D	PLA2G4E	PLA2G4F	PLA2G5	PLA2G6	PLA2R1	PLAAT1	PLAAT2	PLAAT3	PLAAT4	PLAAT5	PLB1	PLBD1	PLD1	PLD2	PLD3	PLD4	PLD6	PNPLA2	PNPLA3	PNPLA8	PTDSS1	PTDSS2	SELENOI	SLC44A1	SLC44A2	SLC44A3	SLC44A4	SLC44A5	STARD10	STARD7	TAFAZZIN	TMEM86B
Glycerophospholipid catabolism	R-HSA-6814848	ENPP6	GDE1	GDPD1	GDPD3	GDPD5	PNPLA6	PNPLA7
Glycine degradation	R-HSA-6783984	AMT	DLD	DLST	GCSH	GLDC	MRPS36	OGDH
Glycogen breakdown (glycogenolysis)	R-HSA-70221	AGL	AKR1E2	CALM1	GAA	GYG1	GYG2	PGM1	PHKA1	PHKA2	PHKB	PHKG1	PHKG2	PYGB	PYGL	PYGM
Glycogen metabolism	R-HSA-8982491	AGL	AKR1E2	CALM1	EPM2A	GAA	GBE1	GYG1	GYG2	GYS1	GYS2	NHLRC1	PGM1	PHKA1	PHKA2	PHKB	PHKG1	PHKG2	PPP1R3C	PYGB	PYGL	PYGM	RPS27A	UBA52	UBB	UBC	UGP2
Glycogen storage disease type 0 (liver GYS2)	R-HSA-3858516	GYG2	GYS2
Glycogen storage disease type 0 (muscle GYS1)	R-HSA-3828062	GYG1	GYS1
Glycogen storage disease type II (GAA)	R-HSA-5357609	GAA	GYG1
Glycogen storage disease type IV (GBE1)	R-HSA-3878781	GBE1	GYG2	GYS2
Glycogen storage disease type Ia (G6PC)	R-HSA-3274531	G6PC1
Glycogen storage disease type Ib (SLC37A4)	R-HSA-3229133	SLC37A4
Glycogen storage disease type XV (GYG1)	R-HSA-3814836	GYG1	GYS1
Glycogen storage diseases	R-HSA-3229121	EPM2A	G6PC1	G6PC3	GAA	GBE1	GYG1	GYG2	GYS1	GYS2	NHLRC1	PPP1R3C	RPS27A	SLC37A4	UBA52	UBB	UBC
Glycogen synthesis	R-HSA-3322077	EPM2A	GBE1	GYG1	GYG2	GYS1	GYS2	NHLRC1	PGM1	PPP1R3C	RPS27A	UBA52	UBB	UBC	UGP2
Glycolysis	R-HSA-70171	AAAS	ADPGK	ALDOA	ALDOB	ALDOC	BPGM	ENO1	ENO2	ENO3	ENO4	GAPDH	GAPDHS	GCK	GCKR	GNPDA1	GNPDA2	GPI	HK1	HK2	HK3	HKDC1	NDC1	NUP107	NUP133	NUP153	NUP155	NUP160	NUP188	NUP205	NUP210	NUP214	NUP35	NUP37	NUP42	NUP43	NUP50	NUP54	NUP58	NUP62	NUP85	NUP88	NUP93	NUP98	PFKFB1	PFKFB2	PFKFB3	PFKFB4	PFKL	PFKM	PFKP	PGAM1	PGAM2	PGK1	PGK2	PGM2L1	PKLR	PKM	POM121	POM121C	PPP2CA	PPP2CB	PPP2R1A	PPP2R1B	PPP2R5D	PRKACA	PRKACB	PRKACG	RAE1	RANBP2	SEC13	SEH1L	TPI1	TPR
Glycoprotein hormones	R-HSA-209822	CGA	CGB3	FSHB	INHA	INHBA	INHBB	INHBC	INHBE	LHB	TSHB
Glycosaminoglycan metabolism	R-HSA-1630316	ABCC5	ACAN	AGRN	ARSB	B3GALT6	B3GAT1	B3GAT2	B3GAT3	B3GNT2	B3GNT3	B3GNT4	B3GNT7	B4GALT1	B4GALT2	B4GALT3	B4GALT4	B4GALT5	B4GALT6	B4GALT7	B4GAT1	BCAN	BGN	CD44	CEMIP	CHP1	CHPF	CHPF2	CHST1	CHST11	CHST12	CHST13	CHST14	CHST15	CHST2	CHST3	CHST5	CHST6	CHST7	CHST9	CHSY1	CHSY3	CSGALNACT1	CSGALNACT2	CSPG4	CSPG5	DCN	DSE	DSEL	EXT1	EXT2	FMOD	GALNS	GLB1	GLB1L	GLB1L2	GLB1L3	GLCE	GNS	GPC1	GPC2	GPC3	GPC4	GPC5	GPC6	GUSB	HAS1	HAS2	HAS3	HEXA	HEXB	HGSNAT	HMMR	HPSE	HPSE2	HS2ST1	HS3ST1	HS3ST2	HS3ST3A1	HS3ST3B1	HS3ST4	HS3ST5	HS3ST6	HS6ST1	HS6ST2	HS6ST3	HSPG2	HYAL1	HYAL2	HYAL3	IDS	IDUA	KERA	LUM	LYVE1	NAGLU	NCAN	NDST1	NDST2	NDST3	NDST4	OGN	OMD	PAPSS1	PAPSS2	PRELP	SDC1	SDC2	SDC3	SDC4	SGSH	SLC26A1	SLC26A2	SLC35B2	SLC35B3	SLC35D2	SLC9A1	ST3GAL1	ST3GAL2	ST3GAL3	ST3GAL4	ST3GAL6	STAB2	UST	UXS1	VCAN	XYLT1	XYLT2
Glycosphingolipid biosynthesis	R-HSA-9840309	A4GALT	B3GALNT1	B3GALT4	B3GNT5	B4GALNT1	B4GALT5	B4GALT6	CERK	FUT1	FUT2	GAL3ST1	ST3GAL2	ST3GAL3	ST3GAL5	ST6GALNAC5	ST6GALNAC6	ST8SIA5	UGCG	UGT8
Glycosphingolipid catabolism	R-HSA-9840310	ARSA	ARSB	ARSD	ARSF	ARSG	ARSH	ARSI	ARSJ	ARSK	ARSL	ASAH1	ASAH2	CTSA	ENPP7	GALC	GBA1	GBA2	GBA3	GLA	GLB1	GLB1L	GLB1L2	GLB1L3	GM2A	HEXA	HEXB	M6PR	NEU1	NEU2	NEU3	NEU4	PSAP	SMPD1	SMPD2	SMPD3	SMPD4	STS	SUMF1	SUMF2
Glycosphingolipid metabolism	R-HSA-1660662	A4GALT	ARSA	ARSB	ARSD	ARSF	ARSG	ARSH	ARSI	ARSJ	ARSK	ARSL	ASAH1	ASAH2	B3GALNT1	B3GALT4	B3GNT5	B4GALNT1	B4GALT5	B4GALT6	CERK	CTSA	ENPP7	FUT1	FUT2	GAL3ST1	GALC	GBA1	GBA2	GBA3	GLA	GLB1	GLB1L	GLB1L2	GLB1L3	GM2A	HEXA	HEXB	M6PR	NEU1	NEU2	NEU3	NEU4	PSAP	SMPD1	SMPD2	SMPD3	SMPD4	ST3GAL2	ST3GAL3	ST3GAL5	ST6GALNAC5	ST6GALNAC6	ST8SIA5	STS	SUMF1	SUMF2	UGCG	UGT8
Glycosphingolipid transport	R-HSA-9845576	ARF1	CLN3	CPTP	ESYT1	ESYT2	ESYT3	GLTP	PLEKHA8
Glyoxylate metabolism and glycine degradation	R-HSA-389661	AGXT	AGXT2	ALDH4A1	AMT	DAO	DDO	DLD	DLST	GCSH	GLDC	GNMT	GOT2	GRHPR	HAO1	HOGA1	MRPS36	OGDH	PRODH2	PXMP2
Golgi Associated Vesicle Biogenesis	R-HSA-432722	ACBD3	AP1B1	AP1G1	AP1M1	AP1M2	AP1S1	AP1S2	AP1S3	AP3B1	AP3S1	AP4B1	AP4E1	ARF1	ARRB1	BLOC1S1	BLOC1S3	BLOC1S4	BLOC1S6	CLINT1	CLTA	CLTC	CPD	DNAJC6	DNM2	DTNBP1	FTH1	FTL	GAK	GOLGB1	HIP1R	HSPA8	IGF2R	NAPA	NECAP1	OCRL	PICALM	PIK3C2A	PUM1	RAB5C	SH3D19	SH3GL2	SNAPIN	SNX2	SNX5	SNX9	SORT1	TBC1D8B	TFRC	TGOLN2	TPD52	TPD52L1	TXNDC5	VAMP2	VAMP7	VAMP8	YIPF6
Golgi Cisternae Pericentriolar Stack Reorganization	R-HSA-162658	BLZF1	CCNB1	CCNB2	CDK1	GOLGA2	GORASP1	GORASP2	MAPK1	MAPK3	PLK1	RAB1A	RAB1B	RAB2A	USO1
Golgi-to-ER retrograde transport	R-HSA-8856688	ACTR10	ACTR1A	AGPAT3	ARCN1	ARF1	ARF3	ARF4	ARF5	ARFGAP1	ARFGAP2	ARFGAP3	BICD1	BICD2	BNIP1	CAPZA1	CAPZA2	CAPZA3	CAPZB	CENPE	COPA	COPB1	COPB2	COPE	COPG1	COPG2	COPZ1	COPZ2	DCTN1	DCTN2	DCTN3	DCTN4	DCTN5	DCTN6	DYNC1H1	DYNC1I1	DYNC1I2	DYNC1LI1	DYNC1LI2	DYNLL1	DYNLL2	GALNT1	GALNT2	GBF1	KDELR1	KDELR2	KDELR3	KIF11	KIF12	KIF13B	KIF15	KIF16B	KIF18A	KIF18B	KIF19	KIF1A	KIF1B	KIF1C	KIF20A	KIF20B	KIF21A	KIF21B	KIF22	KIF23	KIF25	KIF26A	KIF26B	KIF27	KIF28P	KIF2A	KIF2B	KIF2C	KIF3A	KIF3B	KIF3C	KIF4A	KIF4B	KIF5A	KIF5B	KIF5C	KIF6	KIF9	KIFAP3	KIFC1	KIFC2	KLC1	KLC2	KLC3	KLC4	NAPA	NAPB	NAPG	NBAS	NSF	PAFAH1B1	PAFAH1B2	PAFAH1B3	PLA2G4A	PLA2G6	RAB18	RAB1A	RAB1B	RAB3GAP1	RAB3GAP2	RAB6A	RAB6B	RACGAP1	RINT1	SEC22B	STX18	SURF4	TMED10	TMED2	TMED3	TMED7	TMED9	TUBA1A	TUBA1B	TUBA1C	TUBA3C	TUBA3E	TUBA4A	TUBA4B	TUBA8	TUBAL3	TUBB1	TUBB2A	TUBB2B	TUBB3	TUBB4A	TUBB4B	TUBB6	TUBB8	TUBB8B	USE1	ZW10
Growth hormone receptor signaling	R-HSA-982772	ADAM17	CISH	CSH1	GH1	GH2	GHR	IRS1	IRS2	JAK2	LYN	MAPK1	MAPK3	PRL	PRLR	PTPN1	PTPN6	SH2B1	SOCS1	SOCS2	SOCS3	STAT1	STAT3	STAT5A	STAT5B
H139Hfs13* PPM1K causes a mild variant of  MSUD	R-HSA-9912529	BCKDHA	BCKDHB	DBT	DLD	PPM1K
HATs acetylate histones	R-HSA-3214847	ACTB	ACTL6A	ATF2	ATXN7	ATXN7L3	BRD1	BRD8	BRPF1	BRPF3	CFL1	CLOCK	CREBBP	DMAP1	DR1	ELP2	ELP3	ELP4	ELP5	ELP6	ENY2	EP300	EP400	EPC1	H2AC1	H2AC11	H2AC12	H2AC14	H2AC18	H2AC20	H2AC21	H2AC25	H2AC4	H2AC6	H2AC7	H2BC1	H2BC11	H2BC12	H2BC13	H2BC14	H2BC15	H2BC17	H2BC18	H2BC21	H2BC26	H2BC3	H2BC4	H2BC5	H2BC9	H3C15	H4C1	HAT1	HCFC1	HIST1H3G	IKBKAP	ING3	ING4	ING5	JADE1	JADE2	JADE3	KANSL1	KANSL2	KANSL3	KAT14	KAT2A	KAT2B	KAT5	KAT6A	KAT6B	KAT7	KAT8	MBIP	MCRS1	MEAF6	MORF4L1	MORF4L2	MRGBP	MSL1	MSL2	MSL3	NCOA1	NCOA2	OGT	PAX3	PHF20	RBBP7	RUVBL1	RUVBL2	SAP130	SGF29	SUPT20H	SUPT3H	SUPT7L	TADA1	TADA2A	TADA2B	TADA3	TAF10	TAF12	TAF5L	TAF6L	TAF9	TRRAP	USP22	WDR5	YEATS2	YEATS4	ZZZ3
HCMV Early Events	R-HSA-9609690	AAAS	CBX1	CREB1	CVC1	CVC2	DAXX	DBP	DUT	DYNC1H1	DYNC1I1	DYNC1I2	DYNC1LI1	DYNC1LI2	DYNLL1	DYNLL2	EED	EGFR	ELK1	EZH2	GPS2	H2AC1	H2AC11	H2AC12	H2AC14	H2AC18	H2AC20	H2AC21	H2AC25	H2AC4	H2AC6	H2AC7	H2BC1	H2BC11	H2BC12	H2BC13	H2BC14	H2BC15	H2BC17	H2BC18	H2BC21	H2BC26	H2BC3	H2BC4	H2BC5	H2BC9	H3C15	H4C1	HDAC3	HELI	HIST1H3G	Hh5 strain Merlin complete genome	IRS1	ITGB1	MCP	NCOR1	NCOR2	NDC1	NEC1	NEC2	NFKB1	NUP107	NUP133	NUP153	NUP155	NUP160	NUP188	NUP205	NUP210	NUP214	NUP35	NUP37	NUP42	NUP43	NUP50	NUP54	NUP58	NUP62	NUP85	NUP88	NUP93	NUP98	PML	POM121	POM121C	RAE1	RANBP2	RBBP4	RBBP7	RIR1	RL1	RL10	RL11	RNA4.9	SCP	SEC13	SEH1L	SUZ12	TBL1X	TBL1XR1	TPR	TRIM28	TRS1	TRX1	TRX2	TUBA1A	TUBA1B	TUBA1C	TUBA3C	TUBA3E	TUBA4A	TUBA4B	TUBA8	TUBAL3	TUBB1	TUBB2A	TUBB2B	TUBB3	TUBB4A	TUBB4B	TUBB6	TUBB8	TUBB8B	UL102	UL103	UL104	UL11	UL111A	UL112/UL113	UL114	UL119/UL118	UL122	UL123	UL124	UL13	UL130	UL131A	UL132	UL133	UL138	UL16	UL17	UL21A	UL23	UL24	UL25	UL26	UL27	UL32	UL34	UL35	UL36	UL37	UL38	UL4	UL43	UL44	UL47	UL48	UL5	UL54	UL69	UL71	UL74	UL76	UL78	UL79	UL82	UL83	UL84	UL88	UL94	UL95	UL96	UL97	UL98	UL99	US10	US11	US12	US13	US14	US16	US17	US18	US19	US2	US20	US22	US23	US24	US26	US27	US28	US3	US30	US33A	US34	US34A	US8	US9	gB	gH	gL	gM	gN
HCMV Infection	R-HSA-9609646	AAAS	CBX1	CEBPD	CHMP1A	CHMP2A	CHMP2B	CHMP3	CHMP4A	CHMP4B	CHMP4C	CHMP6	CHMP7	CREB1	CVC1	CVC2	DAXX	DBP	DUT	DYNC1H1	DYNC1I1	DYNC1I2	DYNC1LI1	DYNC1LI2	DYNLL1	DYNLL2	EED	EGFR	ELK1	EZH2	GPS2	H2AC1	H2AC11	H2AC12	H2AC14	H2AC18	H2AC20	H2AC21	H2AC25	H2AC4	H2AC6	H2AC7	H2BC1	H2BC11	H2BC12	H2BC13	H2BC14	H2BC15	H2BC17	H2BC18	H2BC21	H2BC26	H2BC3	H2BC4	H2BC5	H2BC9	H3C15	H4C1	HDAC3	HELI	HIST1H3G	HNRNPK	Hh5 strain Merlin complete genome	IRS1	ITGB1	MCP	MVB12A	MVB12B	NCOR1	NCOR2	NDC1	NEC1	NEC2	NFKB1	NUP107	NUP133	NUP153	NUP155	NUP160	NUP188	NUP205	NUP210	NUP214	NUP35	NUP37	NUP42	NUP43	NUP50	NUP54	NUP58	NUP62	NUP85	NUP88	NUP93	NUP98	PML	POM121	POM121C	RAE1	RANBP2	RBBP4	RBBP7	RIR1	RL1	RL10	RL11	RL8A	RL9A	RNA4.9	SCP	SEC13	SEH1L	SNF8	SUZ12	TBL1X	TBL1XR1	TPR	TRIM28	TRM1	TRM2	TRM3	TRS1	TRX1	TRX2	TSG101	TUBA1A	TUBA1B	TUBA1C	TUBA3C	TUBA3E	TUBA4A	TUBA4B	TUBA8	TUBAL3	TUBB1	TUBB2A	TUBB2B	TUBB3	TUBB4A	TUBB4B	TUBB6	TUBB8	TUBB8B	UBAP1	UL102	UL103	UL104	UL11	UL111A	UL112/UL113	UL114	UL117	UL119/UL118	UL120	UL121	UL122	UL123	UL124	UL13	UL130	UL131A	UL132	UL133	UL138	UL14	UL144	UL146	UL147	UL147A	UL148	UL15A	UL16	UL17	UL18	UL2	UL21A	UL22A	UL23	UL24	UL25	UL26	UL27	UL29	UL31	UL32	UL34	UL35	UL36	UL37	UL38	UL4	UL41A	UL43	UL44	UL47	UL48	UL5	UL52	UL54	UL69	UL7	UL70	UL71	UL74	UL76	UL78	UL79	UL80	UL82	UL83	UL84	UL87	UL88	UL9	UL91	UL92	UL94	UL95	UL96	UL97	UL98	UL99	US10	US11	US12	US13	US14	US16	US17	US18	US19	US2	US20	US22	US23	US24	US26	US27	US28	US3	US30	US32	US33A	US34	US34A	US8	US9	VPS25	VPS28	VPS36	VPS37A	VPS37B	VPS37C	VPS37D	VPS4A	gB	gH	gL	gM	gN
HCMV Late Events	R-HSA-9610379	AAAS	CEBPD	CHMP1A	CHMP2A	CHMP2B	CHMP3	CHMP4A	CHMP4B	CHMP4C	CHMP6	CHMP7	CVC1	CVC2	DBP	H2AC1	H2AC11	H2AC12	H2AC14	H2AC18	H2AC20	H2AC21	H2AC25	H2AC4	H2AC6	H2AC7	H2BC1	H2BC11	H2BC12	H2BC13	H2BC14	H2BC15	H2BC17	H2BC18	H2BC21	H2BC26	H2BC3	H2BC4	H2BC5	H2BC9	H3C15	H4C1	HELI	HIST1H3G	HNRNPK	Hh5 strain Merlin complete genome	IRS1	MCP	MVB12A	MVB12B	NDC1	NEC1	NEC2	NUP107	NUP133	NUP153	NUP155	NUP160	NUP188	NUP205	NUP210	NUP214	NUP35	NUP37	NUP42	NUP43	NUP50	NUP54	NUP58	NUP62	NUP85	NUP88	NUP93	NUP98	POM121	POM121C	RAE1	RANBP2	RIR1	RL11	RL8A	RL9A	RNA4.9	SCP	SEC13	SEH1L	SNF8	TPR	TRM1	TRM2	TRM3	TRS1	TRX1	TRX2	TSG101	UBAP1	UL102	UL103	UL104	UL111A	UL112/UL113	UL117	UL120	UL121	UL122	UL130	UL131A	UL132	UL14	UL144	UL146	UL147	UL147A	UL148	UL15A	UL18	UL2	UL22A	UL23	UL24	UL25	UL26	UL29	UL31	UL32	UL35	UL36	UL38	UL41A	UL43	UL44	UL47	UL48	UL52	UL54	UL69	UL7	UL70	UL71	UL74	UL76	UL79	UL80	UL82	UL83	UL84	UL87	UL88	UL9	UL91	UL92	UL94	UL95	UL96	UL97	UL99	US22	US23	US32	VPS25	VPS28	VPS36	VPS37A	VPS37B	VPS37C	VPS37D	VPS4A	gB	gH	gL	gM	gN
HCN channels	R-HSA-1296061	HCN1	HCN2	HCN3	HCN4
HDACs deacetylate histones	R-HSA-3214815	ARID4A	ARID4B	BRMS1	CHD3	CHD4	GATAD2A	GATAD2B	GPS2	H2AC1	H2AC11	H2AC12	H2AC14	H2AC18	H2AC20	H2AC21	H2AC25	H2AC4	H2AC6	H2AC7	H2BC1	H2BC11	H2BC12	H2BC13	H2BC14	H2BC15	H2BC17	H2BC18	H2BC21	H2BC26	H2BC3	H2BC4	H2BC5	H2BC9	H3C15	H4C1	HDAC1	HDAC10	HDAC2	HDAC3	HDAC8	HIST1H3G	HMG20B	KDM1A	MBD3	MTA1	MTA2	MTA3	NCOR1	NCOR2	PHF21A	RBBP4	RBBP7	RCOR1	REST	SAP18	SAP30	SAP30L	SUDS3	TBL1X	TBL1XR1
HDL assembly	R-HSA-8963896	A2M	ABCA1	APOA1	BMP1	PRKACA	PRKACB	PRKACG	ZDHHC8
HDL clearance	R-HSA-8964011	AMN	APOA1	CUBN	HDLBP	SCARB1
HDL remodeling	R-HSA-8964058	ABCG1	ALB	APOA1	APOC2	APOC3	APOE	CETP	LCAT	LIPG	PLTP
HDMs demethylate histones	R-HSA-3214842	ARID5B	H3C15	H4C1	HIST1H3G	JMJD6	KDM1A	KDM1B	KDM2A	KDM2B	KDM3A	KDM3B	KDM4A	KDM4B	KDM4C	KDM4D	KDM5A	KDM5B	KDM5C	KDM5D	KDM6A	KDM6B	KDM7A	MINA	PHF2	PHF8	UTY
HDR through Homologous Recombination (HRR)	R-HSA-5685942	ATM	ATR	ATRIP	BARD1	BLM	BRCA1	BRCA2	BRIP1	CHEK1	DNA2	EME1	EME2	EXO1	FIGNL1	FIRRM	GEN1	HUS1	KAT5	MRE11	MUS81	NBN	PALB2	PCNA	POLD1	POLD2	POLD3	POLD4	POLE	POLE2	POLE3	POLE4	POLH	POLK	RAD1	RAD17	RAD50	RAD51	RAD51AP1	RAD51B	RAD51C	RAD51D	RAD9A	RAD9B	RBBP8	RFC1	RFC2	RFC3	RFC4	RFC5	RHNO1	RMI1	RMI2	RPA1	RPA2	RPA3	RPS27A	RTEL1	SEM1	SLX1A	SLX4	SPIDR	TOP3A	TOPBP1	UBA52	UBB	UBC	WRN	XRCC2	XRCC3
HDR through Homologous Recombination (HRR) or Single Strand Annealing (SSA)	R-HSA-5693567	ABL1	ATM	ATR	ATRIP	BABAM1	BARD1	BLM	BRCA1	BRCA2	BRCC3	BRE	BRIP1	CCNA1	CCNA2	CDK2	CHEK1	CLSPN	DNA2	EME1	EME2	ERCC1	ERCC4	EXO1	FAM175A	FIGNL1	FIRRM	GEN1	H2AFX	H2BC1	H2BC11	H2BC12	H2BC12L	H2BC13	H2BC14	H2BC15	H2BC17	H2BC21	H2BC26	H2BC3	H2BC4	H2BC5	H2BC9	H3-4	H4C1	HERC2	HUS1	KAT5	MDC1	MRE11	MUS81	NBN	NSD2	PALB2	PCNA	PIAS4	POLD1	POLD2	POLD3	POLD4	POLE	POLE2	POLE3	POLE4	POLH	POLK	PPP4C	PPP4R2	RAD1	RAD17	RAD50	RAD51	RAD51AP1	RAD51B	RAD51C	RAD51D	RAD52	RAD9A	RAD9B	RBBP8	RFC1	RFC2	RFC3	RFC4	RFC5	RHNO1	RMI1	RMI2	RNF168	RNF4	RNF8	RPA1	RPA2	RPA3	RPS27A	RTEL1	SEM1	SIRT6	SLX1A	SLX4	SPIDR	SUMO2	TIMELESS	TIPIN	TOP3A	TOPBP1	TP53BP1	UBA52	UBB	UBC	UBE2I	UBE2N	UBE2V2	UIMC1	WRN	XRCC2	XRCC3
HDR through MMEJ (alt-NHEJ)	R-HSA-5685939	BRCA2	FEN1	LIG3	MRE11	NBN	PARP1	PARP2	POLQ	RAD50	RAD52	RBBP8	XRCC1
HDR through Single Strand Annealing (SSA)	R-HSA-5685938	ABL1	ATM	ATR	ATRIP	BARD1	BLM	BRCA1	BRIP1	DNA2	ERCC1	ERCC4	EXO1	HUS1	KAT5	MRE11	NBN	RAD1	RAD17	RAD50	RAD51	RAD52	RAD9A	RAD9B	RBBP8	RFC2	RFC3	RFC4	RFC5	RHNO1	RMI1	RMI2	RPA1	RPA2	RPA3	TOP3A	TOPBP1	WRN
HHAT G278V doesn't palmitoylate Hh-Np	R-HSA-5658034	DHH	HHAT	IHH	SHH
HIV Infection	R-HSA-162906	AAAS	ADRM1	AP1B1	AP1G1	AP1M1	AP1M2	AP1S1	AP1S2	AP1S3	AP2A1	AP2A2	AP2B1	AP2M1	AP2S1	APOBEC3G	ARF1	ATP6V1H	B2M	BANF1	BTRC	CCNH	CCNK	CCNT1	CCNT2	CCR5	CD247	CD28	CD4	CD8B	CDK7	CDK9	CHMP2A	CHMP2B	CHMP3	CHMP4A	CHMP4B	CHMP4C	CHMP5	CHMP6	CHMP7	CTDP1	CUL5	CXCR4	DOCK2	ELL	ELMO1	ELOA	ELOA2	ELOB	ELOC	ERCC2	ERCC3	FEN1	FURIN	FYN	GTF2A1	GTF2A2	GTF2B	GTF2E1	GTF2E2	GTF2F1	GTF2F2	GTF2H1	GTF2H2	GTF2H3	GTF2H4	GTF2H5	HCK	HLA-A	HMGA1	KPNA1	KPNB1	LCK	LIG1	LIG4	MNAT1	MVB12A	MVB12B	NCBP1	NCBP2	NDC1	NEDD4L	NELFA	NELFB	NELFCD	NELFE	NMT1	NMT2	NPM1	NUP107	NUP133	NUP153	NUP155	NUP160	NUP188	NUP205	NUP210	NUP214	NUP35	NUP37	NUP42	NUP43	NUP50	NUP54	NUP58	NUP62	NUP85	NUP88	NUP93	NUP98	PACS1	PAK2	PDCD6IP	POLR2A	POLR2B	POLR2C	POLR2D	POLR2E	POLR2F	POLR2G	POLR2H	POLR2I	POLR2J	POLR2K	POLR2L	POM121	POM121C	PPIA	PSIP1	PSMA1	PSMA2	PSMA3	PSMA4	PSMA5	PSMA6	PSMA7	PSMB1	PSMB2	PSMB3	PSMB4	PSMB5	PSMB6	PSMB7	PSMC1	PSMC2	PSMC3	PSMC4	PSMC5	PSMC6	PSMD1	PSMD11	PSMD12	PSMD13	PSMD14	PSMD2	PSMD3	PSMD6	PSMD7	PSMD8	RAC1	RAE1	RAN	RANBP1	RANBP2	RANGAP1	RBX1	RCC1	RNGTT	RNMT	RPS27A	SEC13	SEH1L	SEM1	SKP1	SLC25A4	SLC25A5	SLC25A6	SSRP1	SUPT16H	SUPT4H1	SUPT5H	TAF1	TAF10	TAF11	TAF12	TAF13	TAF15	TAF1L	TAF2	TAF3	TAF4	TAF4B	TAF5	TAF6	TAF7	TAF7L	TAF9	TAF9B	TBP	TCEA1	TPR	TSG101	UBA52	UBAP1	UBB	UBC	VPS28	VPS37A	VPS37B	VPS37C	VPS37D	VPS4A	VPS4B	VTA1	XPO1	XRCC4	XRCC5	XRCC6	env	gag	gag-pol	nef	rev	tat	vif	vpr	vpu
HIV Life Cycle	R-HSA-162587	AAAS	BANF1	CCNH	CCNK	CCNT1	CCNT2	CCR5	CD4	CDK7	CDK9	CHMP2A	CHMP2B	CHMP3	CHMP4A	CHMP4B	CHMP4C	CHMP5	CHMP6	CHMP7	CTDP1	CXCR4	ELL	ELOA	ELOA2	ELOB	ELOC	ERCC2	ERCC3	FEN1	FURIN	GTF2A1	GTF2A2	GTF2B	GTF2E1	GTF2E2	GTF2F1	GTF2F2	GTF2H1	GTF2H2	GTF2H3	GTF2H4	GTF2H5	HMGA1	KPNA1	LIG1	LIG4	MNAT1	MVB12A	MVB12B	NCBP1	NCBP2	NDC1	NEDD4L	NELFA	NELFB	NELFCD	NELFE	NMT1	NMT2	NUP107	NUP133	NUP153	NUP155	NUP160	NUP188	NUP205	NUP210	NUP214	NUP35	NUP37	NUP42	NUP43	NUP50	NUP54	NUP58	NUP62	NUP85	NUP88	NUP93	NUP98	PDCD6IP	POLR2A	POLR2B	POLR2C	POLR2D	POLR2E	POLR2F	POLR2G	POLR2H	POLR2I	POLR2J	POLR2K	POLR2L	POM121	POM121C	PPIA	PSIP1	RAE1	RAN	RANBP1	RANBP2	RANGAP1	RCC1	RNGTT	RNMT	RPS27A	SEC13	SEH1L	SSRP1	SUPT16H	SUPT4H1	SUPT5H	TAF1	TAF10	TAF11	TAF12	TAF13	TAF15	TAF1L	TAF2	TAF3	TAF4	TAF4B	TAF5	TAF6	TAF7	TAF7L	TAF9	TAF9B	TBP	TCEA1	TPR	TSG101	UBA52	UBAP1	UBB	UBC	VPS28	VPS37A	VPS37B	VPS37C	VPS37D	VPS4A	VPS4B	VTA1	XPO1	XRCC4	XRCC5	XRCC6	env	gag	gag-pol	nef	rev	tat	vif	vpr	vpu
HIV Transcription Elongation	R-HSA-167169	CCNH	CCNT1	CDK7	CDK9	CTDP1	ELL	ELOA	ELOA2	ELOB	ELOC	ERCC2	ERCC3	GTF2F1	GTF2F2	GTF2H1	GTF2H2	GTF2H3	GTF2H4	GTF2H5	MNAT1	NCBP1	NCBP2	NELFA	NELFB	NELFCD	NELFE	POLR2A	POLR2B	POLR2C	POLR2D	POLR2E	POLR2F	POLR2G	POLR2H	POLR2I	POLR2J	POLR2K	POLR2L	SSRP1	SUPT16H	SUPT4H1	SUPT5H	TCEA1	tat
HIV Transcription Initiation	R-HSA-167161	CCNH	CDK7	ERCC2	ERCC3	GTF2A1	GTF2A2	GTF2B	GTF2E1	GTF2E2	GTF2F1	GTF2F2	GTF2H1	GTF2H2	GTF2H3	GTF2H4	GTF2H5	MNAT1	POLR2A	POLR2B	POLR2C	POLR2D	POLR2E	POLR2F	POLR2G	POLR2H	POLR2I	POLR2J	POLR2K	POLR2L	TAF1	TAF10	TAF11	TAF12	TAF13	TAF15	TAF1L	TAF2	TAF3	TAF4	TAF4B	TAF5	TAF6	TAF7	TAF7L	TAF9	TAF9B	TBP
HIV elongation arrest and recovery	R-HSA-167287	CCNK	CCNT1	CCNT2	CDK9	CTDP1	ELL	ELOA	ELOA2	ELOB	ELOC	GTF2F1	GTF2F2	NELFA	NELFB	NELFCD	NELFE	POLR2A	POLR2B	POLR2C	POLR2D	POLR2E	POLR2F	POLR2G	POLR2H	POLR2I	POLR2J	POLR2K	POLR2L	SSRP1	SUPT16H	SUPT4H1	SUPT5H	TCEA1
HS-GAG biosynthesis	R-HSA-2022928	AGRN	EXT1	EXT2	GLCE	GPC1	GPC2	GPC3	GPC4	GPC5	GPC6	HS2ST1	HS3ST1	HS3ST2	HS3ST3A1	HS3ST3B1	HS3ST4	HS3ST5	HS3ST6	HS6ST1	HS6ST2	HS6ST3	HSPG2	NDST1	NDST2	NDST3	NDST4	SDC1	SDC2	SDC3	SDC4	SLC35D2
HS-GAG degradation	R-HSA-2024096	AGRN	GLB1	GLB1L	GLB1L2	GLB1L3	GPC1	GPC2	GPC3	GPC4	GPC5	GPC6	GUSB	HGSNAT	HPSE	HPSE2	HSPG2	IDS	IDUA	NAGLU	SDC1	SDC2	SDC3	SDC4	SGSH
HSF1 activation	R-HSA-3371511	COL4A6	CRYBA4	DEDD2	DNAJB1	DNAJB6	EEF1A1	FKBP4	GML	HDAC6	HSBP1	HSBP2	HSF1	HSP90AA1	HSP90AB1	HSPA1A	HSPA1B	HSPA1L	HSPA6	HSPH1	MRPL18	PTGES3	RLN1	RPA1	RPA2	RPA3	SERPINH1	TNFRSF21	UBB	VCP	YWHAE
HSF1-dependent transactivation	R-HSA-3371571	AKT1S1	CAMK2A	CAMK2B	CAMK2D	CAMK2G	COL4A6	CREBBP	CRYAB	CRYBA4	DEDD2	DNAJB1	DNAJB6	EP300	FKBP4	GML	HSBP1	HSBP2	HSF1	HSP90AA1	HSP90AB1	HSPA1A	HSPA1B	HSPA1L	HSPA2	HSPA6	HSPA8	HSPB8	HSPH1	MLST8	MRPL18	MTOR	PTGES3	RLN1	RPTOR	SERPINH1	TNFRSF21	UBB
HSP90 chaperone cycle for steroid hormone receptors (SHR) in the presence of ligand	R-HSA-3371497	ACTR10	ACTR1A	AR	CAPZA1	CAPZA2	CAPZA3	CAPZB	DCTN1	DCTN2	DCTN3	DCTN4	DCTN5	DCTN6	DNAJA1	DNAJA2	DNAJA4	DNAJB1	DYNC1H1	DYNC1I1	DYNC1I2	DYNC1LI1	DYNC1LI2	DYNLL1	DYNLL2	FKBP4	FKBP5	HSP90AA1	HSP90AB1	HSPA1A	HSPA1B	HSPA1L	HSPA2	HSPA8	NR3C1	NR3C2	PGR	PTGES3	STIP1	TUBA1A	TUBA1B	TUBA1C	TUBA3C	TUBA3E	TUBA4A	TUBA4B	TUBA8	TUBAL3	TUBB1	TUBB2A	TUBB2B	TUBB3	TUBB4A	TUBB4B	TUBB6	TUBB8	TUBB8B
Hedgehog 'off' state	R-HSA-5610787	ADCY1	ADCY10	ADCY2	ADCY3	ADCY4	ADCY5	ADCY6	ADCY7	ADCY8	ADCY9	ADRM1	BTRC	CSNK1A1	CUL1	DYNC2H1	FUZ	GLI1	GLI2	GLI3	GNAS	GPR161	GSK3B	IFT122	IFT140	IFT172	IFT52	IFT57	IFT88	INTU	ITCH	KIF3A	KIF7	MKS1	NUMB	OFD1	PRKACA	PRKACB	PRKACG	PRKAR1A	PRKAR1B	PRKAR2A	PRKAR2B	PSMA1	PSMA2	PSMA3	PSMA4	PSMA5	PSMA6	PSMA7	PSMB1	PSMB2	PSMB3	PSMB4	PSMB5	PSMB6	PSMB7	PSMC1	PSMC2	PSMC3	PSMC4	PSMC5	PSMC6	PSMD1	PSMD11	PSMD12	PSMD13	PSMD14	PSMD2	PSMD3	PSMD6	PSMD7	PSMD8	PTCH1	RBX1	RPGRIP1L	RPS27A	SEM1	SKP1	SMO	SUFU	TTC21B	TUBA1A	TUBA1B	TUBA1C	TUBA3C	TUBA4A	TUBB1	TUBB2A	TUBB2B	TUBB3	TUBB4A	TUBB4B	TUBB6	TULP3	UBA52	UBB	UBC	WDR19	WDR35
Hedgehog 'on' state	R-HSA-5632684	ADRM1	ARRB1	ARRB2	BOC	CDC73	CDON	CSNK1A1	CUL3	DHH	DZIP1	EFCAB7	EVC	EVC2	GAS1	GAS8	GLI1	GLI2	GLI3	GPR161	GRK2	HHIP	IHH	IQCE	ITCH	KIF3A	KIF7	NUMB	PSMA1	PSMA2	PSMA3	PSMA4	PSMA5	PSMA6	PSMA7	PSMB1	PSMB2	PSMB3	PSMB4	PSMB5	PSMB6	PSMB7	PSMC1	PSMC2	PSMC3	PSMC4	PSMC5	PSMC6	PSMD1	PSMD11	PSMD12	PSMD13	PSMD14	PSMD2	PSMD3	PSMD6	PSMD7	PSMD8	PTCH1	PTCH2	RBX1	RPS27A	SEM1	SHH	SMO	SMURF1	SMURF2	SPOP	SPOPL	SUFU	UBA52	UBB	UBC	ULK3
Hedgehog ligand biogenesis	R-HSA-5358346	ADAM17	ADRM1	DERL2	DHH	DISP2	ERLEC1	GPC5	HHAT	IHH	NOTUM	OS9	P4HB	PSMA1	PSMA2	PSMA3	PSMA4	PSMA5	PSMA6	PSMA7	PSMB1	PSMB2	PSMB3	PSMB4	PSMB5	PSMB6	PSMB7	PSMC1	PSMC2	PSMC3	PSMC4	PSMC5	PSMC6	PSMD1	PSMD11	PSMD12	PSMD13	PSMD14	PSMD2	PSMD3	PSMD6	PSMD7	PSMD8	RPS27A	SCUBE2	SEL1L	SEM1	SHH	SYVN1	UBA52	UBB	UBC	VCP
Heme biosynthesis	R-HSA-189451	ABCG2	ALAD	ALAS1	ALAS2	ALB	COX10	COX15	CPOX	FECH	FLVCR1	HMBS	PPOX	UROD	UROS
Heme degradation	R-HSA-189483	ABCC1	ABCC2	ABCG2	ALB	BLVRA	BLVRB	FABP1	GSTA1	GUSB	HMOX1	HMOX2	SLCO1B1	SLCO1B3	SLCO2B1	UGT1A1	UGT1A4
Heme signaling	R-HSA-9707616	APOA1	APOB	ARNTL	ATF2	BACH1	CARM1	CHD9	CLEC1B	CLOCK	CREB1	CREBBP	CRTC1	CRTC2	CRTC3	EP300	HBA1	HBB	HDAC3	HELZ2	HMOX1	LY96	MAFK	MED1	MEF2C	MEF2D	NCOA1	NCOA2	NCOA6	NCOR1	NFE2L2	NPAS2	NR1D1	NRIP1	PGRMC2	PPARA	PPARGC1A	RAI1	RORA	RXRA	SIRT1	SLC46A1	SMARCD3	TBL1X	TBL1XR1	TGS1	TLR4	XPO1
Hemostasis	R-HSA-109582	A1BG	A2M	AAMP	ABCC4	ABHD12	ABHD6	ABL1	ACTB	ACTN1	ACTN2	ACTN4	ADAMTS13	ADRA2A	ADRA2B	ADRA2C	AHSG	AK3	AKAP1	AKAP10	AKT1	ALB	ALDOA	ANGPT1	ANGPT2	ANGPT4	ANXA2	ANXA5	APBB1IP	APLP2	APOA1	APOB	APOH	APOOL	APP	ARRB1	ARRB2	ATP1B1	ATP1B2	ATP1B3	ATP2A1	ATP2A2	ATP2A3	ATP2B1	ATP2B2	ATP2B3	ATP2B4	BCAR1	BRPF3	BSG	C1QBP	CABLES1	CABLES2	CALM1	CALU	CAP1	CAPZA1	CAPZA2	CAPZB	CARMIL1	CAV1	CBX5	CD109	CD177	CD2	CD244	CD36	CD44	CD47	CD48	CD58	CD63	CD74	CD84	CD9	CD99	CD99L2	CDC37L1	CDC42	CDK2	CDK5	CEACAM1	CEACAM3	CEACAM5	CEACAM6	CEACAM8	CENPE	CFD	CFL1	CHID1	CLEC1B	CLEC3B	CLU	COL1A1	COL1A2	CRK	CSK	CTSW	CXADR	CYB5R1	CYRIB	DAGLA	DAGLB	DGKA	DGKB	DGKD	DGKE	DGKG	DGKH	DGKI	DGKK	DGKQ	DGKZ	DOCK1	DOCK10	DOCK11	DOCK2	DOCK3	DOCK4	DOCK5	DOCK6	DOCK7	DOCK8	DOCK9	DOK2	ECM1	EGF	EHD1	EHD2	EHD3	ENDOD1	EPCAM	ESAM	F10	F11	F11R	F12	F13A1	F13B	F2	F2R	F2RL2	F2RL3	F5	F7	F8	F9	FAM3C	FCAMR	FCER1G	FERMT3	FGA	FGB	FGG	FGR	FLNA	FN1	FYN	G6B	GAS6	GATA1	GATA2	GATA3	GATA4	GATA5	GATA6	GLG1	GNA11	GNA12	GNA13	GNA14	GNA15	GNAI1	GNAI2	GNAI3	GNAQ	GNAS	GNAT3	GNB1	GNB2	GNB3	GNB4	GNB5	GNG10	GNG11	GNG12	GNG13	GNG2	GNG3	GNG4	GNG5	GNG7	GNG8	GNGT1	GNGT2	GP1BA	GP1BB	GP5	GP6	GP9	GPC1	GRB14	GRB2	GRB7	GTPBP2	GUCY1A2	GUCY1A3	GUCY1B2	GUCY1B3	GYPA	GYPB	GYPC	H3-3A	H3C15	HABP4	HBB	HBD	HBE1	HBG1	HBG2	HDAC1	HDAC2	HGF	HIST1H3G	HMG20B	HRAS	HRG	HSPA5	IFNA1	IFNA10	IFNA14	IFNA16	IFNA17	IFNA2	IFNA21	IFNA4	IFNA5	IFNA6	IFNA7	IFNA8	IFNB1	IGF1	IGF2	IGHA1	IGHA2	IGHM	IGHV	IGHV1-2	IGHV1-46	IGHV1-69	IGHV2-5	IGHV2-70	IGHV3-11	IGHV3-13	IGHV3-23	IGHV3-30	IGHV3-33	IGHV3-48	IGHV3-53	IGHV3-7	IGHV3-9	IGHV4-34	IGHV4-39	IGHV4-59	IGHV7-81	IGKC	IGKV1-12	IGKV1-16	IGKV1-17	IGKV1-33	IGKV1-39	IGKV1-5	IGKV1D-12	IGKV1D-16	IGKV1D-33	IGKV1D-39	IGKV2-28	IGKV2-29	IGKV2-30	IGKV2D-28	IGKV2D-30	IGKV2D-40	IGKV3-11	IGKV3-15	IGKV3-20	IGKV3D-20	IGKV4-1	IGKV5-2	IGLC1	IGLC2	IGLC3	IGLC6	IGLC7	IGLL1	IGLV	IGLV1-36	IGLV1-40	IGLV1-44	IGLV1-47	IGLV1-51	IGLV10-54	IGLV11-55	IGLV2-11	IGLV2-14	IGLV2-18	IGLV2-23	IGLV2-33	IGLV2-8	IGLV3-1	IGLV3-12	IGLV3-16	IGLV3-19	IGLV3-21	IGLV3-22	IGLV3-25	IGLV3-27	IGLV4-3	IGLV4-60	IGLV4-69	IGLV5-37	IGLV5-45	IGLV6-57	IGLV7-43	IGLV7-46	IGLV8-61	INPP5D	IRAG1	IRF1	IRF2	ISLR	ITGA1	ITGA10	ITGA2	ITGA2B	ITGA3	ITGA4	ITGA5	ITGA6	ITGAL	ITGAM	ITGAV	ITGAX	ITGB1	ITGB2	ITGB3	ITIH3	ITIH4	ITPK1	ITPR1	ITPR2	ITPR3	JAK2	JAM2	JAM3	JAML	JCHAIN	JMJD1C	KCNMA1	KCNMB1	KCNMB2	KCNMB3	KCNMB4	KDM1A	KIF11	KIF12	KIF13B	KIF15	KIF16B	KIF18A	KIF18B	KIF19	KIF1A	KIF1B	KIF1C	KIF20A	KIF20B	KIF21A	KIF21B	KIF22	KIF23	KIF25	KIF26A	KIF26B	KIF27	KIF28P	KIF2A	KIF2B	KIF2C	KIF3A	KIF3B	KIF3C	KIF4A	KIF4B	KIF5A	KIF5B	KIF5C	KIF6	KIF9	KIFAP3	KIFC1	KIFC2	KLC1	KLC2	KLC3	KLC4	KLKB1	KNG1	KRAS	L1CAM	LAMP2	LAT	LCK	LCP2	LEFTY2	LGALS3BP	LHFPL2	LRP8	LY6G6F	LYN	MAFF	MAFG	MAFK	MAG	MAGED2	MANF	MAPK1	MAPK14	MAPK3	MERTK	MFN1	MFN2	MGLL	MICAL1	MIF	MMP1	MMRN1	MPL	MYB	NFE2	NHLRC2	NOS1	NOS2	NOS3	NRAS	OLA1	OLR1	ORAI1	ORAI2	ORM1	ORM2	P2RX1	P2RX2	P2RX3	P2RX4	P2RX5	P2RX6	P2RX7	P2RY1	P2RY12	PAFAH2	PCDH7	PCYOX1L	PDE10A	PDE11A	PDE1A	PDE1B	PDE2A	PDE5A	PDE9A	PDGFA	PDGFB	PDPK1	PDPN	PECAM1	PF4	PF4V1	PFN1	PHACTR2	PHF21A	PICK1	PIK3CA	PIK3CB	PIK3CG	PIK3R1	PIK3R2	PIK3R3	PIK3R5	PIK3R6	PLA2G4A	PLAT	PLAU	PLAUR	PLCG1	PLCG2	PLEK	PLG	POTEKP	PPBP	PPIA	PPIL2	PPP2CA	PPP2CB	PPP2R1A	PPP2R1B	PPP2R5A	PPP2R5B	PPP2R5C	PPP2R5D	PPP2R5E	PRCP	PRKACA	PRKACB	PRKACG	PRKAR1A	PRKAR1B	PRKAR2A	PRKAR2B	PRKCA	PRKCB	PRKCD	PRKCE	PRKCG	PRKCH	PRKCQ	PRKCZ	PRKG1	PRKG2	PROC	PROCR	PROS1	PRTN3	PSAP	PSG1	PSG11	PSG2	PSG3	PSG4	PSG5	PSG6	PSG7	PSG8	PSG9	PTGIR	PTK2	PTPN1	PTPN11	PTPN6	QSOX1	RAB27B	RAB5A	RAC1	RAC2	RACGAP1	RAD51B	RAD51C	RAF1	RAP1A	RAP1B	RAPGEF3	RAPGEF4	RARRES2	RASGRP1	RASGRP2	RBSN	RCOR1	RHOA	RHOB	RHOG	S100A10	SCCPDH	SCG3	SDC1	SDC2	SDC3	SDC4	SELE	SELENOP	SELL	SELP	SELPLG	SERPINA1	SERPINA3	SERPINA4	SERPINA5	SERPINB2	SERPINB6	SERPINB8	SERPINC1	SERPIND1	SERPINE1	SERPINE2	SERPINF2	SERPING1	SH2B1	SH2B2	SH2B3	SHC1	SIN3A	SIRPA	SIRPG	SLC16A1	SLC16A3	SLC16A8	SLC3A2	SLC7A10	SLC7A11	SLC7A5	SLC7A6	SLC7A7	SLC7A8	SLC7A9	SLC8A1	SLC8A2	SLC8A3	SOD1	SOS1	SPARC	SPN	SPP2	SRC	SRGN	SRI	STIM1	STX4	STXBP2	STXBP3	SYK	SYTL4	TAGLN2	TBXA2R	TEK	TEX264	TF	TFPI	TGFB1	TGFB2	TGFB3	THBD	THBS1	THPO	TIMP1	TIMP3	TLN1	TMSB4X	TMX3	TNFRSF10A	TNFRSF10B	TNFRSF10D	TOR4A	TP53	TREM1	TRPC3	TRPC6	TRPC7	TSPAN7	TTN	TUBA1A	TUBA1B	TUBA1C	TUBA3C	TUBA3E	TUBA4A	TUBA4B	TUBA8	TUBAL3	TUBB1	TUBB2A	TUBB2B	TUBB3	TUBB4A	TUBB4B	TUBB6	TUBB8	TUBB8B	VAV1	VAV2	VAV3	VCL	VEGFA	VEGFB	VEGFC	VEGFD	VPREB1	VPREB3	VPS45	VTI1B	VWF	WDR1	WEE1	YES1	YWHAZ	ZFPM1	ZFPM2	eba-140	eba1	ebl-1	opaA	opaB	opaC	opaD	opaE	opaF	opaG	opaH	opaI	opaJ	opaK	piiC
Heparan sulfate/heparin (HS-GAG) metabolism	R-HSA-1638091	AGRN	B3GALT6	B3GAT1	B3GAT2	B3GAT3	B4GALT7	BCAN	BGN	CSPG4	CSPG5	DCN	EXT1	EXT2	GLB1	GLB1L	GLB1L2	GLB1L3	GLCE	GPC1	GPC2	GPC3	GPC4	GPC5	GPC6	GUSB	HGSNAT	HPSE	HPSE2	HS2ST1	HS3ST1	HS3ST2	HS3ST3A1	HS3ST3B1	HS3ST4	HS3ST5	HS3ST6	HS6ST1	HS6ST2	HS6ST3	HSPG2	IDS	IDUA	NAGLU	NCAN	NDST1	NDST2	NDST3	NDST4	SDC1	SDC2	SDC3	SDC4	SGSH	SLC35D2	UXS1	VCAN	XYLT1	XYLT2
Hereditary fructose intolerance	R-HSA-5657560	ALDOB
Hh mutants abrogate ligand secretion	R-HSA-5387390	ADRM1	DERL2	DHH	ERLEC1	HHAT	IHH	OS9	PSMA1	PSMA2	PSMA3	PSMA4	PSMA5	PSMA6	PSMA7	PSMB1	PSMB2	PSMB3	PSMB4	PSMB5	PSMB6	PSMB7	PSMC1	PSMC2	PSMC3	PSMC4	PSMC5	PSMC6	PSMD1	PSMD11	PSMD12	PSMD13	PSMD14	PSMD2	PSMD3	PSMD6	PSMD7	PSMD8	RPS27A	SEL1L	SEM1	SHH	SYVN1	UBA52	UBB	UBC	VCP
Hh mutants are degraded by ERAD	R-HSA-5362768	ADRM1	DERL2	ERLEC1	OS9	PSMA1	PSMA2	PSMA3	PSMA4	PSMA5	PSMA6	PSMA7	PSMB1	PSMB2	PSMB3	PSMB4	PSMB5	PSMB6	PSMB7	PSMC1	PSMC2	PSMC3	PSMC4	PSMC5	PSMC6	PSMD1	PSMD11	PSMD12	PSMD13	PSMD14	PSMD2	PSMD3	PSMD6	PSMD7	PSMD8	RPS27A	SEL1L	SEM1	SHH	SYVN1	UBA52	UBB	UBC	VCP
High laminar flow shear stress activates signaling by PIEZO1 and PECAM1:CDH5:KDR in endothelial cells	R-HSA-9856530	ADCY1	ADCY2	ADCY3	ADCY4	ADCY5	ADCY6	ADCY7	ADCY8	ADCY9	ADM	AKT1	CALCRL	CALM1	CAPN2	CAPNS1	CAPNS2	CDH5	CTNNB1	FLT4	FYN	GNA11	GNAQ	GNAS	GNB1	GNB2	GNB3	GNB4	GNB5	GNG10	GNG11	GNG12	GNG13	GNG2	GNG3	GNG4	GNG5	GNG7	GNG8	GNGT1	GNGT2	KDR	MAPKAP1	MLST8	MMP14	MTOR	NOS3	P2RY2	PANX1	PDPK1	PECAM1	PIEZO1	PIK3CA	PIK3CB	PIK3CD	PIK3R2	PKN2	PRKACA	PRKACB	PRKACG	PRKAR1A	PRKAR1B	PRKAR2A	PRKAR2B	PRR5	RAMP2	RICTOR	TLN1	TRPV4	VCL
Highly calcium permeable nicotinic acetylcholine receptors	R-HSA-629597	CHRNA1	CHRNA2	CHRNA3	CHRNA4	CHRNA5	CHRNA6	CHRNB2	CHRNB3	CHRNB4
Highly calcium permeable postsynaptic nicotinic acetylcholine receptors	R-HSA-629594	CHRNA1	CHRNA2	CHRNA3	CHRNA4	CHRNA5	CHRNA6	CHRNA7	CHRNA9	CHRNB2	CHRNB3	CHRNB4
Highly sodium permeable postsynaptic acetylcholine nicotinic receptors	R-HSA-629587	CHRNA3	CHRNA4	CHRNB2	CHRNB4	CHRND	CHRNE	CHRNG
Histamine receptors	R-HSA-390650	HRH1	HRH2	HRH3	HRH4
Histidine catabolism	R-HSA-70921	AMDHD1	CARNMT1	CARNS1	FTCD	HAL	HDC	HNMT	UROC1
Homologous DNA Pairing and Strand Exchange	R-HSA-5693579	ATM	ATR	ATRIP	BARD1	BLM	BRCA1	BRCA2	BRIP1	CHEK1	DNA2	EXO1	HUS1	KAT5	MRE11	NBN	PALB2	RAD1	RAD17	RAD50	RAD51	RAD51AP1	RAD51B	RAD51C	RAD51D	RAD9A	RAD9B	RBBP8	RFC2	RFC3	RFC4	RFC5	RHNO1	RMI1	RMI2	RPA1	RPA2	RPA3	SEM1	TOP3A	TOPBP1	WRN	XRCC2	XRCC3
Homology Directed Repair	R-HSA-5693538	ABL1	ATM	ATR	ATRIP	BABAM1	BARD1	BLM	BRCA1	BRCA2	BRCC3	BRE	BRIP1	CCNA1	CCNA2	CDK2	CHEK1	CLSPN	DNA2	EME1	EME2	ERCC1	ERCC4	EXO1	FAM175A	FEN1	FIGNL1	FIRRM	GEN1	H2AFX	H2BC1	H2BC11	H2BC12	H2BC12L	H2BC13	H2BC14	H2BC15	H2BC17	H2BC21	H2BC26	H2BC3	H2BC4	H2BC5	H2BC9	H3-4	H4C1	HERC2	HUS1	KAT5	LIG3	MDC1	MRE11	MUS81	NBN	NSD2	PALB2	PARP1	PARP2	PCNA	PIAS4	POLD1	POLD2	POLD3	POLD4	POLE	POLE2	POLE3	POLE4	POLH	POLK	POLQ	PPP4C	PPP4R2	RAD1	RAD17	RAD50	RAD51	RAD51AP1	RAD51B	RAD51C	RAD51D	RAD52	RAD9A	RAD9B	RBBP8	RFC1	RFC2	RFC3	RFC4	RFC5	RHNO1	RMI1	RMI2	RNF168	RNF4	RNF8	RPA1	RPA2	RPA3	RPS27A	RTEL1	SEM1	SIRT6	SLX1A	SLX4	SPIDR	SUMO2	TIMELESS	TIPIN	TOP3A	TOPBP1	TP53BP1	UBA52	UBB	UBC	UBE2I	UBE2N	UBE2V2	UIMC1	WRN	XRCC1	XRCC2	XRCC3
Hormone ligand-binding receptors	R-HSA-375281	CGA	FSHB	FSHR	GNRH1	GNRH2	GNRHR	GNRHR2	GPHA2	GPHB5	LHB	LHCGR	TSHB	TSHR
Host Interactions of HIV factors	R-HSA-162909	AAAS	ADRM1	AP1B1	AP1G1	AP1M1	AP1M2	AP1S1	AP1S2	AP1S3	AP2A1	AP2A2	AP2B1	AP2M1	AP2S1	APOBEC3G	ARF1	ATP6V1H	B2M	BANF1	BTRC	CCNT1	CD247	CD28	CD4	CD8B	CDK9	CUL5	DOCK2	ELMO1	ELOB	ELOC	FYN	HCK	HLA-A	HMGA1	KPNA1	KPNB1	LCK	NDC1	NPM1	NUP107	NUP133	NUP153	NUP155	NUP160	NUP188	NUP205	NUP210	NUP214	NUP35	NUP37	NUP42	NUP43	NUP50	NUP54	NUP58	NUP62	NUP85	NUP88	NUP93	NUP98	PACS1	PAK2	POM121	POM121C	PPIA	PSIP1	PSMA1	PSMA2	PSMA3	PSMA4	PSMA5	PSMA6	PSMA7	PSMB1	PSMB2	PSMB3	PSMB4	PSMB5	PSMB6	PSMB7	PSMC1	PSMC2	PSMC3	PSMC4	PSMC5	PSMC6	PSMD1	PSMD11	PSMD12	PSMD13	PSMD14	PSMD2	PSMD3	PSMD6	PSMD7	PSMD8	RAC1	RAE1	RAN	RANBP1	RANBP2	RANGAP1	RBX1	RCC1	RPS27A	SEC13	SEH1L	SEM1	SKP1	SLC25A4	SLC25A5	SLC25A6	TPR	UBA52	UBB	UBC	XPO1	gag	gag-pol	nef	rev	tat	vif	vpr	vpu
HuR (ELAVL1) binds and stabilizes mRNA	R-HSA-450520	ANP32A	ELAVL1	ENPP2	GPRC5A	NUP214	PRKCA	PRKCD	SET	TNFSF13	XPO1
Hyaluronan biosynthesis and export	R-HSA-2142850	ABCC5	CEMIP	HAS1	HAS2	HAS3
Hyaluronan metabolism	R-HSA-2142845	ABCC5	CD44	CEMIP	CHP1	GUSB	HAS1	HAS2	HAS3	HEXA	HEXB	HMMR	HYAL1	HYAL2	HYAL3	LYVE1	SLC9A1	STAB2
Hyaluronan uptake and degradation	R-HSA-2160916	CD44	CHP1	GUSB	HEXA	HEXB	HMMR	HYAL1	HYAL2	HYAL3	LYVE1	SLC9A1	STAB2
Hydrolysis of LPC	R-HSA-1483115	GPCPD1	PLA2G15	PLA2G4A	PLA2G4B	PLA2G4C	PLA2G4D	PLA2G4E	PLA2G4F	PLBD1
Hydrolysis of LPE	R-HSA-1483152	GPCPD1	PLA2G4C
Hydroxycarboxylic acid-binding receptors	R-HSA-3296197	HCAR1	HCAR2	HCAR3
Hypusine synthesis from eIF5A-lysine	R-HSA-204626	DHPS	DOHH	EIF5A	EIF5A2
IFNG signaling activates MAPKs	R-HSA-9732724	IFNG	IFNGR1	IFNGR2	JAK1	JAK2	MAPK1	MAPK3	RAF1
IGF1R signaling cascade	R-HSA-2428924	AKT2	FGF1	FGF10	FGF16	FGF17	FGF18	FGF19	FGF2	FGF20	FGF22	FGF23	FGF3	FGF4	FGF5	FGF6	FGF7	FGF8	FGF9	FGFR1	FGFR2	FGFR3	FGFR4	FLT3	FLT3LG	FRS2	GAB1	GAB2	GRB2	HRAS	IGF1	IGF1R	IGF2	IRS1	IRS2	IRS4	KL	KLB	KRAS	NRAS	PDE3B	PDPK1	PIK3C3	PIK3CA	PIK3CB	PIK3R1	PIK3R2	PIK3R4	PTPN11	SHC1	SOS1	THEM4	TLR9	TRIB3
IKBKB deficiency causes SCID	R-HSA-5602636	CHUK	IKBKB	IKBKG
IKBKG deficiency causes anhidrotic ectodermal dysplasia with immunodeficiency (EDA-ID) (via TLR)	R-HSA-5603027	CHUK	IKBKB	IKBKG
IKK complex recruitment mediated by RIP1	R-HSA-937041	BIRC2	BIRC3	CD14	CHUK	IKBKB	IKBKG	LY96	RIPK1	RIPK3	RPS27A	SARM1	TICAM1	TICAM2	TLR4	TRAF6	UBA52	UBB	UBC	UBE2D1	UBE2D2	UBE2D3	UBE2N	UBE2V1
IL-6-type cytokine receptor ligand interactions	R-HSA-6788467	CLCF1	CNTF	CNTFR	CRLF1	CTF1	IL11	IL11RA	IL31	IL31RA	IL6ST	JAK1	JAK2	LIF	LIFR	OSM	OSMR	TYK2
IRAK1 recruits IKK complex	R-HSA-937039	CHUK	IKBKB	IKBKG	IRAK1	PELI1	PELI2	PELI3	RPS27A	TRAF6	UBA52	UBB	UBC	UBE2N	UBE2V1
IRAK1 recruits IKK complex upon TLR7/8 or 9 stimulation	R-HSA-975144	CHUK	IKBKB	IKBKG	IRAK1	PELI1	PELI2	PELI3	RPS27A	TRAF6	UBA52	UBB	UBC	UBE2N	UBE2V1
IRAK2 mediated activation of TAK1 complex	R-HSA-937042	IRAK2	MAP3K7	RPS27A	TAB1	TAB2	TAB3	TRAF6	UBA52	UBB	UBC
IRAK2 mediated activation of TAK1 complex upon TLR7/8 or 9 stimulation	R-HSA-975163	CD14	IRAK2	LY96	MAP3K7	RPS27A	TAB1	TAB2	TAB3	TICAM1	TICAM2	TLR4	TRAF6	UBA52	UBB	UBC
IRAK4 deficiency (TLR2/4)	R-HSA-5603041	BTK	CD14	CD36	FGA	FGB	FGG	HMGB1	IRAK4	LY96	MYD88	S100A1	S100A8	S100A9	TIRAP	TLR1	TLR2	TLR4	TLR6	mip	porB
IRAK4 deficiency (TLR5)	R-HSA-5603037	IRAK4	MYD88	TLR10	TLR5	fliC
IRE1alpha activates chaperones	R-HSA-381070	ACADVL	ADD1	ARFGAP1	ATPV0D1	C19orf10	CTDSP2	CUL7	CXXC1	DCTN1	DDX11	DNAJB11	DNAJB9	DNAJC3	EDEM1	ERN1	EXTL1	EXTL2	EXTL3	FKBP14 gene	GFPT1	GOSR2	GSK3A	HDGF	HSPA5	HYOU1	KDELR3	KLHDC3	LMNA	PDIA5	PDIA6	PLA2G4B	PPP2R5B	PREB	SEC31A	SERP1	SHC1	SRPR	SRPRA	SRPRB	SSR1	SULT1A3	SYVN1	TATDN2	TLN1	TPP1	TSPYL2	WFS1	WIPI1	XBP1	YIF1A	ZBTB17
IRF3 mediated activation of type 1 IFN	R-HSA-1606341	DTX4	IRF3	NLRP4	TBK1	ZBP1
IRF3-mediated induction of type I IFN	R-HSA-3270619	DDX41	DTX4	IFI16	IRF3	MRE11	NLRC3	NLRP4	PRKDC	STING1	TBK1	TREX1	XRCC5	XRCC6
IRS activation	R-HSA-74713	GRB10	INS	INSR	IRS1	IRS2
IRS-mediated signalling	R-HSA-112399	AKT2	FGF1	FGF10	FGF16	FGF17	FGF18	FGF19	FGF2	FGF20	FGF22	FGF23	FGF3	FGF4	FGF5	FGF6	FGF7	FGF8	FGF9	FGFR1	FGFR2	FGFR3	FGFR4	FLT3	FLT3LG	FRS2	GAB1	GAB2	GRB2	HRAS	IRS1	IRS2	KL	KLB	KRAS	NRAS	PDE3B	PDPK1	PIK3C3	PIK3CA	PIK3CB	PIK3R1	PIK3R2	PIK3R4	PTPN11	SOS1	THEM4	TLR9	TRIB3
IRS-related events triggered by IGF1R	R-HSA-2428928	AKT2	FGF1	FGF10	FGF16	FGF17	FGF18	FGF19	FGF2	FGF20	FGF22	FGF23	FGF3	FGF4	FGF5	FGF6	FGF7	FGF8	FGF9	FGFR1	FGFR2	FGFR3	FGFR4	FLT3	FLT3LG	FRS2	GAB1	GAB2	GRB2	HRAS	IGF1	IGF1R	IGF2	IRS1	IRS2	IRS4	KL	KLB	KRAS	NRAS	PDE3B	PDPK1	PIK3C3	PIK3CA	PIK3CB	PIK3R1	PIK3R2	PIK3R4	PTPN11	SOS1	THEM4	TLR9	TRIB3
ISG15 antiviral mechanism	R-HSA-1169408	AAAS	ARIH1	BECN1	EIF2AK2	EIF4A1	EIF4A2	EIF4A3	EIF4E	EIF4E2	EIF4E3	EIF4G1	EIF4G2	EIF4G3	FLNB	HERC5	IFIT1	IRF3	ISG15	JAK1	KPNA1	KPNA2	KPNA3	KPNA4	KPNA5	KPNA7	KPNB1	MAPK3	MX1	MX2	NDC1	NEDD4	NS	NUP107	NUP133	NUP153	NUP155	NUP160	NUP188	NUP205	NUP210	NUP214	NUP35	NUP37	NUP42	NUP43	NUP50	NUP54	NUP58	NUP62	NUP85	NUP88	NUP93	NUP98	PIN1	PLCG1	POM121	POM121C	PPM1B	RAE1	RANBP2	RIGI	RPS27A	SEC13	SEH1L	STAT1	TPR	TRIM25	UBA52	UBA7	UBB	UBC	UBE2E1	UBE2L6	UBE2N	USP18	gag
IkBA variant leads to EDA-ID	R-HSA-5603029	CHUK	IKBKB	IKBKG	NFKB1	NFKB2	NFKBIA	RELA
Imatinib-resistant KIT mutants	R-HSA-9669917	KIT
Imatinib-resistant PDGFR mutants	R-HSA-9674396	PDGFRA
Immune System	R-HSA-168256	1C	8	9b	A1BG	AAAS	AAMP	ABCA13	ABCE1	ABI1	ABI2	ABL1	ABL2	ACAA1	ACLY	ACP3	ACTB	ACTG1	ACTR10	ACTR1A	ACTR1B	ACTR2	ACTR3	ADAM10	ADAM17	ADAM8	ADAR	ADGRE3	ADGRE5	ADGRG3	ADRM1	AGA	AGER	AGL	AGPAT2	AHCYL1	AHSG	AIM2	AIP	AKT1	AKT2	AKT3	ALAD	ALDH3B1	ALDOA	ALDOC	ALOX15	ALOX5	ALPK1	AMPD3	ANAPC1	ANAPC10	ANAPC11	ANAPC13	ANAPC2	ANAPC4	ANAPC5	ANAPC7	ANO6	ANPEP	ANXA1	ANXA2	AOC1	AP1B1	AP1G1	AP1M1	AP1M2	AP1S1	AP1S2	AP1S3	AP2A1	AP2A2	AP2B1	AP2M1	AP2S1	APAF1	APEH	APITD1	APOB	APP	APRT	AREL1	ARF1	ARG1	ARHGAP9	ARIH1	ARIH2	ARL8A	ARMC8	ARPC1A	ARPC1B	ARPC2	ARPC3	ARPC4	ARPC5	ARSA	ARSB	ART1	ASAH1	ASB1	ASB10	ASB11	ASB12	ASB13	ASB14	ASB15	ASB16	ASB17	ASB18	ASB2	ASB3	ASB4	ASB5	ASB6	ASB7	ASB8	ASB9	ATAD3B	ATF1	ATF2	ATF6	ATG12	ATG14	ATG5	ATG7	ATOX1	ATP11A	ATP11B	ATP6AP2	ATP6V0A1	ATP6V0A2	ATP6V0A4	ATP6V0B	ATP6V0C	ATP6V0D2	ATP6V0E1	ATP6V0E2	ATP6V1A	ATP6V1B1	ATP6V1B2	ATP6V1C1	ATP6V1C2	ATP6V1D	ATP6V1E1	ATP6V1E2	ATP6V1F	ATP6V1G1	ATP6V1G2	ATP6V1G3	ATP6V1H	ATP7A	ATP8A1	ATP8B4	ATPV0D1	AZU1	B2M	B4GALT1	BAIAP2	BATF	BCAP31	BCL10	BCL2	BCL2L1	BCL2L11	BCL6	BECN1	BIN2	BIRC2	BIRC3	BIRC5	BLK	BLMH	BLNK	BOLA2	BPI	BPIFA1	BPIFA2	BPIFB1	BPIFB2	BPIFB4	BPIFB6	BRI3	BRK1	BRWD1	BST1	BST2	BTBD1	BTBD6	BTK	BTLA	BTN1A1	BTN2A1	BTN2A2	BTN3A1	BTN3A2	BTN3A3	BTNL2	BTNL8	BTNL9	BTRC	C1QA	C1QB	C1QC	C1R	C1S	C2	C3	C3AR1	C4A	C4B	C4BPA	C4BPB	C5	C5AR1	C5AR2	C6	C6orf120	C7	C8A	C8B	C8G	C9	CA1	CAB39	CALM1	CALML5	CALR	CAMK2A	CAMK2B	CAMK2D	CAMK2G	CAMP	CAND1	CANT1	CANX	CAP1	CAPN1	CAPZA1	CAPZA2	CAPZA3	CAPZB	CARD11	CARD9	CASP1	CASP10	CASP2	CASP3	CASP4	CASP8	CASP9	CAT	CBL	CBLB	CBLL2	CCL11	CCL17	CCL19	CCL2	CCL20	CCL22	CCL3	CCL3L1	CCL4	CCL5	CCND1	CCNF	CCR1	CCR2	CCR5	CCR6	CCT2	CCT8	CD101	CD14	CD160	CD177	CD180	CD19	CD1A	CD1B	CD1C	CD1D	CD200	CD200R1	CD207	CD209	CD22	CD226	CD247	CD27	CD274	CD28	CD300A	CD300C	CD300E	CD300LB	CD300LD	CD300LF	CD300LG	CD33	CD34	CD36	CD3D	CD3E	CD3G	CD4	CD40	CD40LG	CD44	CD46	CD47	CD53	CD55	CD58	CD59	CD63	CD68	CD70	CD74	CD79A	CD79B	CD80	CD81	CD86	CD8A	CD8B	CD93	CD96	CD99	CDA	CDC16	CDC20	CDC23	CDC26	CDC27	CDC34	CDC42	CDH1	CDK1	CDK13	CDKN1A	CDKN1B	CEACAM1	CEACAM3	CEACAM6	CEACAM8	CEBPD	CECR1	CENPE	CEP290	CFB	CFD	CFH	CFHR1	CFHR2	CFHR3	CFHR4	CFHR5	CFI	CFL1	CFP	CGAS	CHGA	CHI3L1	CHIT1	CHRNB4	CHUK	CIITA	CISH	CKAP4	CLCF1	CLEC10A	CLEC12A	CLEC2B	CLEC2D	CLEC4A	CLEC4C	CLEC4D	CLEC4E	CLEC4G	CLEC5A	CLEC6A	CLEC7A	CLTA	CLTC	CLU	CMTM6	CNN2	CNPY3	CNTF	CNTFR	COL17A1	COL1A1	COL1A2	COL2A1	COL3A1	COLEC10	COLEC11	COLEC12	COMMD3	COMMD9	COPB1	COTL1	CPB2	CPN1	CPN2	CPNE1	CPNE3	CPPED1	CR1	CR2	CRACR2A	CRCP	CREB1	CREBBP	CREG1	CRISP3	CRISPLD2	CRK	CRKL	CRLF1	CRLF2	CRP	CRTAM	CSF1	CSF1R	CSF2 gene	CSF2RA	CSF2RB	CSF3	CSF3R	CSH1	CSK	CSNK2B	CST3	CSTB	CTF1	CTLA4	CTNNB1	CTSA	CTSB	CTSC	CTSD	CTSE	CTSF	CTSG	CTSH	CTSK	CTSL	CTSO	CTSS	CTSV	CTSZ	CUL1	CUL2	CUL3	CUL5	CUL7	CXADR	CXCL1	CXCL10	CXCL2	CXCL8	CXCR1	CXCR2	CYB5R3	CYBA	CYBB	CYFIP1	CYFIP2	CYLD	CYSTM1	DAPP1	DBNL	DCD	DCTN1	DCTN2	DCTN3	DCTN4	DCTN5	DCTN6	DDOST	DDX3X	DDX41	DEFA1	DEFA3	DEFA4	DEFA5	DEFA6	DEFB1	DEFB103A	DEFB104A	DEFB105A	DEFB106A	DEFB107A	DEFB108B	DEFB108P1	DEFB109B	DEFB110	DEFB112	DEFB113	DEFB114	DEFB115	DEFB116	DEFB117	DEFB118	DEFB119	DEFB121	DEFB123	DEFB124	DEFB125	DEFB126	DEFB127	DEFB128	DEFB129	DEFB130	DEFB130B	DEFB131	DEFB132	DEFB133	DEFB134	DEFB135	DEFB136	DEFB4A	DEGS1	DERA	DET1	DGAT1	DHX36	DHX58	DHX9	DIAPH1	DNAJC13	DNAJC3	DNAJC5	DNASE1L1	DNM1	DNM2	DNM3	DOCK1	DOCK2	DOK3	DPP7	DSC1	DSG1	DSN1	DSP	DTX3L	DTX4	DUS2	DUSP3	DUSP4	DUSP6	DUSP7	DYNC1H1	DYNC1I1	DYNC1I2	DYNC1LI1	DYNC1LI2	DYNLL1	DYNLL2	DYNLT1	DZIP3	EBI3	ECSIT	EDA	EDA2R	EDAR	EDARADD	EEA1	EEF1A1	EEF2	EGR1	EIF2AK2	EIF2AK3	EIF2S1	EIF2S2	EIF2S3	EIF4A1	EIF4A2	EIF4A3	EIF4E	EIF4E2	EIF4E3	EIF4G1	EIF4G2	EIF4G3	ELANE	ELK1	ELMO1	ELMO2	ELOB	ELOC	ENAH	ENPP4	EP300	EPPIN	EPX	ERAP1	ERAP2	ERP44	EVL	F13A1	F2	FAAP100	FAAP20	FAAP24	FABP5	FADD	FAF2	FANCA	FANCB	FANCC	FANCE	FANCF	FANCG	FANCL	FANCM	FASLG	FBXL12	FBXL13	FBXL14	FBXL15	FBXL16	FBXL18	FBXL19	FBXL20	FBXL21P	FBXL22	FBXL3	FBXL4	FBXL5	FBXL7	FBXL8	FBXO10	FBXO11	FBXO15	FBXO17	FBXO2	FBXO21	FBXO22	FBXO27	FBXO30	FBXO31	FBXO32	FBXO4	FBXO40	FBXO41	FBXO44	FBXO6	FBXO7	FBXO9	FBXW10	FBXW11	FBXW12	FBXW2	FBXW4	FBXW5	FBXW7	FBXW8	FBXW9	FCAR	FCER1A	FCER1G	FCER2	FCGR1A	FCGR1B	FCGR1BP	FCGR2A	FCGR2B	FCGR3A	FCGR3B	FCN1	FCN2	FCN3	FGA	FGB	FGF2	FGG	FGL2	FGR	FKBP1A	FKBP5	FLG2	FLNA	FLNB	FLT3	FLT3LG	FN1	FOLR3	FOS	FOXO1	FOXO3	FPR1	FPR2	FRK	FRMPD3	FSCN1	FTH1	FTL	FUCA1	FUCA2	FYB	FYN	FZR1	GAA	GAB2	GAB3	GALNS	GAN	GATA3	GBP1	GBP2	GBP3	GBP4	GBP5	GBP6	GBP7	GCA	GDI2	GGH	GH1	GH2	GHDC	GHR	GLA	GLB1	GLIPR1	GLMN	GLYCAM1	GM2A	GMFG	GNLY	GNS	GOLGA7	GPI	GPR84	GRAP2	GRB10	GRB2	GRN	GSDMD	GSDME	GSN	GSTA2	GSTO1	GSTP1	GUSB	GYG1	GZMM	H3C15	HA	HACE1	HAVCR2	HBB	HCK	HCST	HEBP2	HECTD1	HECTD2	HECTD3	HECW2	HERC1	HERC2	HERC3	HERC4	HERC5	HERC6	HEXB	HGF	HGSNAT	HIF1A	HIST1H3G	HK3	HLA-A	HLA-B	HLA-C	HLA-DMA	HLA-DMB	HLA-DOA	HLA-DOB	HLA-DPA1	HLA-DPB1	HLA-DQA1	HLA-DQA2	HLA-DQB1	HLA-DQB2	HLA-DRA	HLA-DRB1	HLA-DRB3	HLA-DRB4	HLA-DRB5	HLA-E	HLA-F	HLA-G	HLA-H	HMGB1	HMHA1	HMOX1	HMOX2	HN	HNRNPA2B1	HNRNPDL	HNRNPF	HP	HPSE	HRAS	HRNR	HSP70	HSP90AA1	HSP90AB1	HSP90B1	HSPA1A	HSPA1B	HSPA1L	HSPA2	HSPA5	HSPA6	HSPA8	HSPA9	HTN1	HTN3	HUWE1	HVCN1	Human respiratory syncytial virus A2, complete genome	ICAM1	ICAM2	ICAM3	ICAM4	ICAM5	ICOS	ICOSLG	IDH1	IFI16	IFI27	IFI30	IFI35	IFI44	IFI44L	IFI6	IFIH1	IFIT1	IFIT2	IFIT3	IFIT5	IFITM1	IFITM2	IFITM3	IFNA1	IFNA10	IFNA14	IFNA16	IFNA17	IFNA2	IFNA21	IFNA4	IFNA5	IFNA6	IFNA7	IFNA8	IFNAR1	IFNAR2	IFNB1	IFNG	IFNGR1	IFNGR2	IFNL1	IFNL2	IFNL3	IFNLR1	IGF2R	IGHD	IGHE	IGHG1	IGHG2	IGHG3	IGHG4	IGHM	IGHV	IGHV1-2	IGHV1-46	IGHV1-69	IGHV2-5	IGHV2-70	IGHV3-11	IGHV3-13	IGHV3-23	IGHV3-30	IGHV3-33	IGHV3-48	IGHV3-53	IGHV3-7	IGHV3-9	IGHV4-34	IGHV4-39	IGHV4-59	IGHV7-81	IGKC	IGKV1-12	IGKV1-16	IGKV1-17	IGKV1-33	IGKV1-39	IGKV1-5	IGKV1D-12	IGKV1D-16	IGKV1D-33	IGKV1D-39	IGKV2-28	IGKV2-29	IGKV2-30	IGKV2D-28	IGKV2D-30	IGKV2D-40	IGKV3-11	IGKV3-15	IGKV3-20	IGKV3D-20	IGKV4-1	IGKV5-2	IGLC1	IGLC2	IGLC3	IGLC6	IGLC7	IGLV	IGLV1-36	IGLV1-40	IGLV1-44	IGLV1-47	IGLV1-51	IGLV10-54	IGLV11-55	IGLV2-11	IGLV2-14	IGLV2-18	IGLV2-23	IGLV2-33	IGLV2-8	IGLV3-1	IGLV3-12	IGLV3-16	IGLV3-19	IGLV3-21	IGLV3-22	IGLV3-25	IGLV3-27	IGLV4-3	IGLV4-60	IGLV4-69	IGLV5-37	IGLV5-45	IGLV6-57	IGLV7-43	IGLV7-46	IGLV8-61	IKBIP	IKBKB	IKBKE	IKBKG	IL10	IL10RA	IL10RB	IL11	IL11RA	IL12A	IL12B	IL12RB1	IL12RB2	IL13	IL13RA1	IL13RA2	IL15	IL15RA	IL16	IL17A	IL17C	IL17F	IL17RA	IL17RB	IL17RC	IL17RE	IL18	IL18BP	IL18R1	IL18RAP	IL19	IL1A	IL1B	IL1F10	IL1R1	IL1R2	IL1RAP	IL1RAPL1	IL1RL1	IL1RL2	IL1RN	IL2	IL20	IL20RA	IL20RB	IL21	IL21R	IL22	IL22RA1	IL22RA2	IL23A	IL23R	IL24	IL25	IL26	IL27	IL27RA	IL2RA	IL2RB	IL2RG	IL3	IL31	IL31RA	IL32	IL33	IL34	IL36A	IL36B	IL36G	IL36RN	IL37	IL3RA	IL4	IL4R	IL5	IL5RA	IL6	IL6R	IL6ST	IL7	IL7R	IL8	IL9	IL9R	ILF2	ILF3	IMPDH1	IMPDH2	INPP5D	INPPL1	IP6K2	IQGAP1	IQGAP2	IRAG2	IRAK1	IRAK2	IRAK3	IRAK4	IRF1	IRF2	IRF3	IRF4	IRF5	IRF6	IRF7	IRF8	IRF9	IRS1	IRS2	ISG15	ISG20	IST1	ITCH	ITGA4	ITGAL	ITGAM	ITGAV	ITGAX	ITGB1	ITGB2	ITGB5	ITGB7	ITK	ITLN1	ITPR1	ITPR2	ITPR3	JAK1	JAK2	JAK3	JAML	JUN	JUNB	JUP	KBTBD13	KBTBD6	KBTBD7	KBTBD8	KCMF1	KCNAB2	KCTD6	KCTD7	KEAP1	KIF11	KIF15	KIF18A	KIF20A	KIF22	KIF23	KIF26A	KIF2A	KIF2B	KIF2C	KIF3A	KIF3B	KIF3C	KIF4A	KIF4B	KIF5A	KIF5B	KIF5C	KIFAP3	KIR2DL1	KIR2DL2	KIR2DL3	KIR2DL4	KIR2DS1	KIR2DS2	KIR2DS4	KIR2DS5	KIR3DL1	KIR3DL2	KIR3DS1	KLC1	KLC2	KLC3	KLC4	KLHL11	KLHL13	KLHL2	KLHL20	KLHL21	KLHL22	KLHL25	KLHL3	KLHL41	KLHL42	KLHL5	KLHL9	KLRB1	KLRC1	KLRC2	KLRD1	KLRF1	KLRG1	KLRK1	KPNA1	KPNA2	KPNA3	KPNA4	KPNA5	KPNA7	KPNB1	KRAS	KRT1	LAG3	LAIR1	LAIR2	LAMA5	LAMP1	LAMP2	LAMTOR1	LAMTOR2	LAMTOR3	LAT	LAT2	LBP	LCK	LCN2	LCP1	LCP2	LEAP2	LGALS3	LGALS9	LGMN	LIF	LIFR	LILRA1	LILRA2	LILRA3	LILRA4	LILRA5	LILRA6	LILRB1	LILRB2	LILRB3	LILRB4	LILRB5	LIMK1	LMNB1	LMO7	LNPEP	LNX1	LONRF1	LPCAT1	LPO	LRG1	LRR1	LRRC14	LRRC41	LRRC7	LRRFIP1	LRSAM1	LTA	LTA4H	LTB	LTBR	LTF	LTN1	LY86	LY96	LYN	LYZ	M	MADCAM1	MAGT1	MALT1	MAN2B1	MANBA	MAOA	MAP2K1	MAP2K3	MAP2K4	MAP2K6	MAP2K7	MAP3K1	MAP3K14	MAP3K3	MAP3K7	MAP3K8	MAPK1	MAPK10	MAPK11	MAPK12	MAPK13	MAPK14	MAPK3	MAPK7	MAPK8	MAPK9	MAPKAP1	MAPKAPK2	MAPKAPK3	MAPT	MASP1	MASP2	MAVS	MBL2	MCEMP1	MCL1	MEF2A	MEF2C	MEFV	MEX3C	MGAM	MGRN1	MGST1	MIB2	MICA	MICB	MID1	MIF	MKRN1	MLEC	MLST8	MME	MMP1	MMP2	MMP25	MMP3	MMP8	MMP9	MMTAG2	MNDA	MOSPD2	MPO	MRC1	MRC2	MRE11	MS4A2	MS4A3	MSN	MT2A	MTAP	MTOR	MUC1	MUC12	MUC13	MUC15	MUC16	MUC17	MUC19	MUC2	MUC20	MUC21	MUC3A	MUC3B	MUC4	MUC5AC	MUC5B	MUC6	MUC7	MUCL1	MVP	MX1	MX2	MYC	MYD88	MYH2	MYH9	MYLIP	MYO10	MYO1C	MYO5A	MYO9B	N	N4BP1	NANOG	NAPRT	NBEAL2	NCAM1	NCF1	NCF2	NCF4	NCK1	NCKAP1	NCKAP1L	NCKIPSD	NCR1	NCR2	NCR3	NCR3LG1	NCSTN	NDC1	NDN	NDUFC2	NECTIN2	NEDD4	NEDD4L	NEU1	NF2	NFAM1	NFASC	NFATC1	NFATC2	NFATC3	NFKB1	NFKB2	NFKBIA	NFKBIB	NFKBIE	NHLRC3	NIT2	NKIRAS1	NKIRAS2	NLRC3	NLRC4	NLRC5	NLRP1	NLRP3	NLRP4	NLRX1	NME2	NOD1	NOD2	NOS1	NOS2	NOS3	NPC2	NPDC1	NPEPPS	NPM1	NRAS	NS	NUP107	NUP133	NUP153	NUP155	NUP160	NUP188	NUP205	NUP210	NUP214	NUP35	NUP37	NUP42	NUP43	NUP50	NUP54	NUP58	NUP62	NUP85	NUP88	NUP93	NUP98	OAS1	OAS2	OAS3	OASL	OLFM4	OLR1	OPRD1	OPRM1	OPTN	ORAI1	ORAI2	ORM1	ORM2	ORMDL3	OSBPL1A	OSCAR	OSM	OSMR	OSTF1	OTUD5	P2RX1	P2RX7	P4HB	PA2G4	PADI2	PAFAH1B2	PAG1	PAK1	PAK2	PAK3	PANX1	PARK2	PCBP2	PDAP1	PDCD1	PDCD1LG2	PDCD4	PDE12	PDIA3	PDPK1	PDXK	PDZD11	PECAM1	PELI1	PELI2	PELI3	PFKL	PGAM1	PGLYRP1	PGLYRP2	PGLYRP3	PGLYRP4	PGM1	PGM2	PGRMC1	PI3	PIANP	PIAS1	PIGR	PIK3AP1	PIK3C3	PIK3CA	PIK3CB	PIK3CD	PIK3CG	PIK3R1	PIK3R2	PIK3R3	PIK3R4	PIK3R5	PIK3R6	PILRA	PILRB	PIM1	PIN1	PITPNA	PJA1	PJA2	PKM	PKP1	PLA2G2A	PLA2G6	PLAC8	PLAU	PLAUR	PLCG1	PLCG2	PLD1	PLD2	PLD3	PLD4	PLEKHO2	PLPP4	PLPP5	PML	PNP	POLR1C	POLR1D	POLR2E	POLR2F	POLR2H	POLR2K	POLR2L	POLR3A	POLR3B	POLR3C	POLR3D	POLR3E	POLR3F	POLR3G	POLR3GL	POLR3H	POLR3K	POM121	POM121C	POMC	POU2F1	PPBP	PPIA	PPIE	PPL	PPM1B	PPP2CA	PPP2CB	PPP2R1A	PPP2R1B	PPP2R5A	PPP2R5B	PPP2R5C	PPP2R5D	PPP2R5E	PPP3CA	PPP3CB	PPP3R1	PRCP	PRDX4	PRDX6	PRG2	PRG3	PRKACA	PRKACB	PRKACG	PRKCB	PRKCD	PRKCE	PRKCQ	PRKCSH	PRKDC	PRKG1	PRKRA	PRL	PRLR	PROS1	PRR5	PRSS2	PRSS3	PRTN3	PSAP	PSEN1	PSMA1	PSMA2	PSMA3	PSMA4	PSMA5	PSMA6	PSMA7	PSMB1	PSMB10	PSMB2	PSMB3	PSMB4	PSMB5	PSMB6	PSMB7	PSMB8	PSMB9	PSMC1	PSMC2	PSMC3	PSMC4	PSMC5	PSMC6	PSMD1	PSMD11	PSMD12	PSMD13	PSMD14	PSMD2	PSMD3	PSMD6	PSMD7	PSMD8	PSME1	PSME2	PSTPIP1	PTAFR	PTEN	PTGES2	PTGS2	PTK2	PTK2B	PTPN1	PTPN11	PTPN12	PTPN13	PTPN14	PTPN18	PTPN2	PTPN20	PTPN22	PTPN23	PTPN4	PTPN5	PTPN6	PTPN7	PTPN9	PTPRB	PTPRC	PTPRJ	PTPRN2	PTPRZ1	PTX3	PVR	PYCARD	PYGB	PYGL	QPCT	QSOX1	RAB10	RAB14	RAB18	RAB24	RAB27A	RAB31	RAB37	RAB3A	RAB3D	RAB44	RAB4B	RAB5B	RAB5C	RAB6A	RAB7A	RAB9B	RAC1	RAC2	RACGAP1	RAE1	RAET1E	RAF1	RAG1	RAG2	RALA	RANBP2	RAP1A	RAP1B	RAP1GAP	RAP1GAP2	RAP2B	RAP2C	RAPGEF1	RAPGEF3	RAPGEF4	RASGRP1	RASGRP2	RASGRP3	RASGRP4	RBBP6	RBCK1	RBSN	RBX1	RCHY1	REG3A	REG3G	REL	RELA	RELB	RETN	RHOA	RHOF	RHOG	RHOU	RICTOR	RIGI	RILP	RIPK1	RIPK2	RIPK3	RLIM	RNASE2	RNASE3	RNASE6	RNASE7	RNASE8	RNASEL	RNASET2	RNF111	RNF114	RNF115	RNF123	RNF125	RNF126	RNF130	RNF135	RNF138	RNF14	RNF144B	RNF182	RNF19A	RNF19B	RNF213	RNF216	RNF217	RNF220	RNF25	RNF34	RNF4	RNF41	RNF6	RNF7	ROCK1	RORA	RORC	RPLP0	RPS27A	RPS6KA1	RPS6KA2	RPS6KA3	RPS6KA5	RSAD2	S100A1	S100A11	S100A12	S100A7	S100A7A	S100A8	S100A9	S100B	S100P	S1PR1	SAA1	SAMHD1	SAR1B	SARM1	SCAMP1	SDC1	SDCBP	SEC13	SEC22B	SEC23A	SEC24A	SEC24B	SEC24C	SEC24D	SEC31A	SEC61A1	SEC61A2	SEC61B	SEC61G	SEH1L	SELL	SEM1	SEMG1	SERPINA1	SERPINA3	SERPINB1	SERPINB10	SERPINB12	SERPINB2	SERPINB3	SERPINB6	SERPING1	SFTPA1	SFTPA2	SFTPD	SH2B1	SH2B3	SH2D1A	SH2D1B	SH3GL2	SH3KBP1	SH3RF1	SHC1	SIAH1	SIAH2	SIGIRR	SIGLEC1	SIGLEC10	SIGLEC11	SIGLEC12	SIGLEC14	SIGLEC15	SIGLEC16	SIGLEC5	SIGLEC6	SIGLEC7	SIGLEC8	SIGLEC9	SIKE1	SIPA1	SIRPA	SIRPB1	SKP1	SKP2	SLA	SLA2	SLAMF6	SLAMF7	SLC11A1	SLC15A4	SLC27A2	SLC2A3	SLC2A5	SLC44A2	SLCO4C1	SLPI	SMAD3	SMAD7	SMARCA4	SMURF1	SMURF2	SNAP23	SNAP25	SNAP29	SNCA	SNRPA1	SOCS1	SOCS2	SOCS3	SOCS5	SOCS6	SOD1	SOD2	SOS1	SOS2	SOX2	SP100	SPHK1	SPSB1	SPSB2	SPSB4	SPTAN1	SPTBN2	SQSTM1	SRC	SRP14	SSA2	STAT1	STAT2	STAT3	STAT4	STAT5A	STAT5B	STAT6	STBD1	STIM1	STING1	STK10	STK11IP	STOM	STRA13	STUB1	STX1A	STX3	STX4	STXBP2	SUGT1	SUMO1	SURF4	SVIP	SYK	SYNGR1	TAB1	TAB2	TAB3	TALDO1	TANK	TAP1	TAP2	TAPBP	TARBP2	TARM1	TASL	TAX1BP1	TBC1D10C	TBK1	TCIRG1	TCN1	TCP1	TEC	TGFB1	THEM4	THOC5	THOP1	TICAM1	TICAM2	TIFA	TIMP1	TIMP2	TIRAP	TKFC	TLR1	TLR10	TLR2	TLR3	TLR4	TLR5	TLR6	TLR7	TLR8	TLR9	TMBIM1	TMC6	TMEM179B	TMEM30A	TMEM63A	TMT1A	TNF	TNFAIP3	TNFAIP6	TNFRSF11A	TNFRSF11B	TNFRSF12A	TNFRSF13B	TNFRSF13C	TNFRSF14	TNFRSF17	TNFRSF18	TNFRSF1A	TNFRSF1B	TNFRSF25	TNFRSF4	TNFRSF6B	TNFRSF8	TNFRSF9	TNFSF11	TNFSF12	TNFSF13	TNFSF13B	TNFSF14	TNFSF15	TNFSF18	TNFSF4	TNFSF6	TNFSF8	TNFSF9	TNIP2	TOLLIP	TOM1	TOMM70	TP53	TPP2	TPR	TRAC	TRAF2	TRAF3	TRAF6	TRAF7	TRAIP	TRAPPC1	TRAT1	TRAV19	TRAV29DV5	TRAV8-4	TRBC1	TRBV12-3	TRBV7-9	TREM1	TREM2	TREML1	TREML2	TREML4	TREX1	TRIB3	TRIM10	TRIM11	TRIM14	TRIM17	TRIM2	TRIM21	TRIM22	TRIM25	TRIM26	TRIM29	TRIM3	TRIM31	TRIM32	TRIM34	TRIM35	TRIM36	TRIM37	TRIM38	TRIM39	TRIM4	TRIM41	TRIM45	TRIM46	TRIM48	TRIM5	TRIM50	TRIM56	TRIM6	TRIM62	TRIM63	TRIM68	TRIM69	TRIM71	TRIM8	TRIM9	TRIP12	TRPC1	TRPM2	TRS1	TSLP	TSPAN14	TTR	TUBA1A	TUBA1B	TUBA1C	TUBA3C	TUBA3E	TUBA4A	TUBA4B	TUBA8	TUBAL3	TUBB	TUBB1	TUBB2A	TUBB2B	TUBB3	TUBB4A	TUBB4B	TUBB6	TUBB8	TUBB8B	TWIST1	TXK	TXLNA	TXN	TXNDC5	TXNIP	TYK2	TYROBP	UBA1	UBA3	UBA5	UBA52	UBA6	UBA7	UBAC1	UBB	UBC	UBE2A	UBE2B	UBE2C	UBE2D1	UBE2D2	UBE2D3	UBE2D4	UBE2E1	UBE2E2	UBE2E3	UBE2F	UBE2G1	UBE2G2	UBE2H	UBE2I	UBE2J1	UBE2J2	UBE2K	UBE2L3	UBE2L6	UBE2M	UBE2N	UBE2O	UBE2Q1	UBE2Q2	UBE2R2	UBE2S	UBE2U	UBE2V1	UBE2V2	UBE2W	UBE2Z	UBE3A	UBE3B	UBE3C	UBE3D	UBE4A	UBOX5	UBR1	UBR2	UBR4	UFL1	UL83	ULBP1	ULBP3	UNC13D	UNC93B1	UNKL	USP14	USP18	VAMP2	VAMP3	VAMP7	VAMP8	VAPA	VASP	VAT1	VAV1	VAV2	VAV3	VCAM1	VCL	VCP	VEGFA	VHL	VIM	VNN1	VP3	VPRBP	VPS35L	VRK3	VTN	VTRNA2-1	WAS	WASF1	WASF2	WASF3	WASL	WIPF1	WIPF2	WIPF3	WSB1	WWP1	XAF1	XDH	XRCC5	XRCC6	YBX1	YES1	YPEL5	YWHAB	YWHAZ	ZAP70	ZBP1	ZBTB16	ZEB1	ZNRF1	ZNRF2	cd21	env	fliC	fljB	gag	hly	mip	porB	prgJ	rep	tat
Immunoregulatory interactions between a Lymphoid and a non-Lymphoid cell	R-HSA-198933	B2M	C3	CD160	CD19	CD1A	CD1B	CD1C	CD1D	CD200	CD200R1	CD22	CD226	CD247	CD300A	CD300C	CD300E	CD300LB	CD300LD	CD300LF	CD300LG	CD33	CD34	CD3D	CD3E	CD3G	CD40	CD40LG	CD81	CD8A	CD8B	CD96	CD99	CDH1	CLEC2B	CLEC2D	CLEC4G	COL17A1	COL1A1	COL1A2	COL2A1	COL3A1	COLEC12	CRTAM	CXADR	FCGR1A	FCGR2B	FCGR3A	GLYCAM1	HA	HCST	HLA-A	HLA-B	HLA-C	HLA-E	HLA-F	HLA-G	HLA-H	HN	ICAM1	ICAM2	ICAM3	ICAM4	ICAM5	IFITM1	IGHV	IGHV1-2	IGHV1-46	IGHV1-69	IGHV2-5	IGHV2-70	IGHV3-11	IGHV3-13	IGHV3-23	IGHV3-30	IGHV3-33	IGHV3-48	IGHV3-53	IGHV3-7	IGHV3-9	IGHV4-34	IGHV4-39	IGHV4-59	IGHV7-81	IGKC	IGKV1-12	IGKV1-16	IGKV1-17	IGKV1-33	IGKV1-39	IGKV1-5	IGKV1D-12	IGKV1D-16	IGKV1D-33	IGKV1D-39	IGKV2-28	IGKV2-29	IGKV2-30	IGKV2D-28	IGKV2D-30	IGKV2D-40	IGKV3-11	IGKV3-15	IGKV3-20	IGKV3D-20	IGKV4-1	IGKV5-2	IGLC1	IGLC2	IGLC3	IGLC6	IGLC7	IGLV	IGLV1-36	IGLV1-40	IGLV1-44	IGLV1-47	IGLV1-51	IGLV10-54	IGLV11-55	IGLV2-11	IGLV2-14	IGLV2-18	IGLV2-23	IGLV2-33	IGLV2-8	IGLV3-1	IGLV3-12	IGLV3-16	IGLV3-19	IGLV3-21	IGLV3-22	IGLV3-25	IGLV3-27	IGLV4-3	IGLV4-60	IGLV4-69	IGLV5-37	IGLV5-45	IGLV6-57	IGLV7-43	IGLV7-46	IGLV8-61	ITGA4	ITGAL	ITGB1	ITGB2	ITGB7	JAML	KIR2DL1	KIR2DL2	KIR2DL3	KIR2DL4	KIR2DS1	KIR2DS2	KIR3DL1	KIR3DL2	KLRB1	KLRC1	KLRD1	KLRF1	KLRG1	KLRK1	LAIR1	LAIR2	LILRA1	LILRA2	LILRA3	LILRA4	LILRA5	LILRA6	LILRB1	LILRB2	LILRB3	LILRB4	LILRB5	MADCAM1	MICA	MICB	NCR1	NCR2	NCR3	NCR3LG1	NECTIN2	NPDC1	OSCAR	PIANP	PILRA	PILRB	PVR	RAET1E	SELL	SFTPD	SH2D1A	SH2D1B	SIGLEC1	SIGLEC10	SIGLEC11	SIGLEC12	SIGLEC5	SIGLEC6	SIGLEC7	SIGLEC8	SIGLEC9	SLAMF6	SLAMF7	TRAC	TRAV19	TRAV29DV5	TRAV8-4	TRBC1	TRBV12-3	TRBV7-9	TREM1	TREM2	TREML1	TREML2	TREML4	TYROBP	UL83	ULBP1	ULBP3	VCAM1	cd21
Impaired BRCA2 binding to PALB2	R-HSA-9709603	ATM	BARD1	BLM	BRCA1	BRCA2	BRIP1	DNA2	EXO1	KAT5	MRE11	NBN	PALB2	RAD50	RAD51	RAD51AP1	RAD51B	RAD51C	RAD51D	RBBP8	RMI1	RMI2	TOP3A	WRN	XRCC2
Impaired BRCA2 binding to RAD51	R-HSA-9709570	ATM	ATR	ATRIP	BARD1	BLM	BRCA1	BRCA2	BRIP1	DNA2	EXO1	HUS1	KAT5	MRE11	NBN	RAD1	RAD17	RAD50	RAD51	RAD9A	RAD9B	RBBP8	RFC2	RFC3	RFC4	RFC5	RHNO1	RMI1	RMI2	RPA1	RPA2	RPA3	SEM1	TOP3A	TOPBP1	WRN
Impaired BRCA2 binding to SEM1 (DSS1)	R-HSA-9763198	BRCA2	SEM1
Impaired BRCA2 translocation to the nucleus	R-HSA-9709275	BRCA2	SEM1
Inactivation of APC/C via direct inhibition of the APC/C complex	R-HSA-141430	ANAPC1	ANAPC10	ANAPC11	ANAPC15	ANAPC16	ANAPC2	ANAPC4	ANAPC5	ANAPC7	BUB1B	BUB3	CDC16	CDC20	CDC23	CDC26	CDC27	MAD2L1	UBE2C	UBE2D1	UBE2E1	UBE2S
Inactivation of CDC42 and RAC1	R-HSA-428543	ARHGAP39	CDC42	RAC1	ROBO1	SLIT2	SRGAP1	SRGAP2	SRGAP3
Inactivation of CSF3 (G-CSF) signaling	R-HSA-9705462	CSF3	CSF3R	CUL5	ELOB	ELOC	HCK	JAK1	JAK2	LYN	RNF7	RPS27A	SOCS1	SOCS3	STAT1	STAT3	STAT5A	STAT5B	SYK	TYK2	UBA52	UBB	UBC	UBE2D1	UBE2D2	UBE2D3
Inactivation, recovery and regulation of the phototransduction cascade	R-HSA-2514859	CALM1	CAMKMT	CNGA1	CNGB1	FNTA	FNTB	GNAT1	GNB1	GNB5	GNGT1	GRK1	GRK4	GRK7	GUCA1A	GUCA1B	GUCA1C	GUCY2D	GUCY2F	METAP1	METAP2	NMT1	NMT2	PDE6A	PDE6B	PDE6G	PPEF1	PRKCA	PRKCQ	RCVRN	RGS9	RGS9BP	RHO	SAG
Incretin synthesis, secretion, and inactivation	R-HSA-400508	CDX2	CTNNB1	DPP4	FFAR1	FFAR4	GATA4	GCG	GIP	GNAT3	GNB1	GNB3	GNG13	GPR119	GRP	ISL1	LEP	PAX6	PCSK1	SEC11A	SEC11C	SPCS1	SPCS2	SPCS3	TCF7L2
Induction of Cell-Cell Fusion	R-HSA-9733458	3a	7a	ACE2	ANO1	ANO10	ANO2	ANO3	ANO4	ANO5	ANO6	ANO7	ANO8	ANO9	E	FURIN	M	N	S	SARS coronavirus, complete genome	TMPRSS2
Infection with Mycobacterium tuberculosis	R-HSA-9635486	ATP6V1H	B2M	CORO1A	CTSG	DUSP16	ENO1	GSK3A	HGS	KPNA1	KPNB1	LTF	MAPK1	MAPK3	MRC1	MT2748	NOS2	PGK1	PPE2	RAB5A	RAB7A	RNF213	RPS27A	Rv1280c	Rv1281c	Rv1282c	Rv1283c	Rv1410c	Rv2238c	Rv2895c	Rv3364c	Rv3654c	Rv3655c	SFPQ	TLR2	TRIM27	UBA52	UBB	UBC	VPS33B	adhE2	ahpC	ahpD	aldR	bfr	bfrB	cpnT	dlaT	eis	esxA	esxG	esxH	fgd1	ggtA	glbN	irtA	irtB	katG	lpdC	lprG	lprM	msrA	ndkA	pstS1	ptpA	rpoA	rpoB	rpoC	rpoZ	sapM	secA1	secA2	secD	secE	secF	secG	secY	sodB	sodC	tpx	trx-2	trxA	trxB
Infectious disease	R-HSA-5663205	18S rRNA	1B	1C	1a	28S rRNA	3a	3b	5.8S rRNA	5S rRNA	6	7SL RNA (ENSG00000222619)	7SL RNA (ENSG00000222639)	7a	8	8b	9b	AAAS	ABI1	ABI2	ABL1	ACE2	ACTB	ACTG1	ACTR2	ACTR3	ADAM17	ADCY1	ADCY2	ADCY3	ADCY4	ADCY5	ADCY6	ADCY7	ADCY8	ADCY9	ADORA2B	ADRM1	AGRN	AHCYL1	AKT1	AKT2	AKT3	ANO1	ANO10	ANO2	ANO3	ANO4	ANO5	ANO6	ANO7	ANO8	ANO9	ANTXR1	ANTXR2	AP1B1	AP1G1	AP1M1	AP1M2	AP1S1	AP1S2	AP1S3	AP2A1	AP2A2	AP2B1	AP2M1	AP2S1	APOBEC3G	APP	ARF1	ARID4A	ARID4B	ARIH1	ARPC1A	ARPC1B	ARPC2	ARPC3	ARPC4	ARPC5	ATG14	ATP1A1	ATP1A2	ATP1A3	ATP1A4	ATP1B1	ATP1B2	ATP1B3	ATP6V1H	B2M	BAIAP2	BANF1	BCAP31	BCL2L1	BECN1	BLNK	BRD4	BRK1	BRMS1	BST2	BTK	BTRC	C3	C3AR1	CALM1	CALR	CANX	CASP1	CAV1	CBL	CBLL1	CBX1	CCNC	CCNH	CCNK	CCNT1	CCNT2	CCR5	CD14	CD163	CD209	CD247	CD28	CD3G	CD4	CD79A	CD79B	CD8B	CD9	CDC42	CDH1	CDK19	CDK7	CDK8	CDK9	CEBPD	CHD3	CHD4	CHMP1A	CHMP2A	CHMP2B	CHMP3	CHMP4A	CHMP4B	CHMP4C	CHMP5	CHMP6	CHMP7	CHUK	CLEC4M	CLTA	CLTC	CNBP	COMT	CORO1A	CPSF4	CRB3	CRBN	CREB1	CREBBP	CRK	CSNK1A1	CSNK2A1	CSNK2A2	CSNK2B	CTDP1	CTNNB1	CTNND1	CTSG	CTSL	CUL3	CUL5	CVC1	CVC2	CX3CR1	CXCR4	CYBA	CYFIP1	CYFIP2	CYSLTR1	CYSLTR2	DAD1	DAXX	DBP	DDOST	DDX20	DDX5	DNAJC3	DOCK1	DOCK2	DPEP1	DPEP2	DUSP16	DUT	DVL1	DVL2	DVL3	DYNC1H1	DYNC1I1	DYNC1I2	DYNC1LI1	DYNC1LI2	DYNLL1	DYNLL2	E	EDEM2	EED	EEF1A1	EEF2	EGFR	EIF2AK2	ELK1	ELL	ELMO1	ELMO2	ELOA	ELOA2	ELOB	ELOC	ENO1	ENTPD1	ENTPD5	EP300	EPS15	ERCC2	ERCC3	EZH2	F	FAU	FCGR1A	FCGR2A	FCGR3A	FEN1	FGR	FKBP1A	FKBP4	FNTA	FNTB	FURIN	FUT8	FXYD1	FXYD2	FXYD3	FXYD4	FXYD6	FXYD7	FYN	FZD7	G	G3BP1	G3BP2	GALNT1	GANAB	GATAD2A	GATAD2B	GEMIN2	GEMIN4	GEMIN5	GEMIN6	GEMIN7	GEMIN8	GGT1	GGT5	GJA1	GNAI1	GNAI2	GNAI3	GNAS	GNAT3	GNAZ	GNB1	GNB2	GNB3	GNB4	GNB5	GNG10	GNG11	GNG12	GNG13	GNG2	GNG3	GNG4	GNG5	GNG7	GNG8	GNGT1	GNGT2	GOLGA7	GPC1	GPC2	GPC3	GPC4	GPC5	GPC6	GPS2	GRB2	GRSF1	GSDMD	GSK3A	GSK3B	GTF2A1	GTF2A2	GTF2B	GTF2E1	GTF2E2	GTF2F1	GTF2F2	GTF2H1	GTF2H2	GTF2H3	GTF2H4	GTF2H5	GUCY2C	H2AC1	H2AC11	H2AC12	H2AC14	H2AC18	H2AC20	H2AC21	H2AC25	H2AC4	H2AC6	H2AC7	H2BC1	H2BC11	H2BC12	H2BC13	H2BC14	H2BC15	H2BC17	H2BC18	H2BC21	H2BC26	H2BC3	H2BC4	H2BC5	H2BC9	H3C15	H4C1	HA	HA-33	HAVCR1	HBEGF	HCK	HDAC1	HDAC2	HDAC3	HELI	HERC5	HGS	HIST1H3G	HLA-A	HLA-B	HLA-C	HLA-E	HLA-F	HLA-G	HLA-H	HMG20B	HMGA1	HMOX1	HNRNPA1	HNRNPK	HSP90AA1	HSP90AB1	HSPA1A	HSPA8	HSPG2	Hh5 strain Merlin complete genome	Human respiratory syncytial virus A	Human respiratory syncytial virus A2, complete genome	IFIH1	IFNA1	IFNA10	IFNA14	IFNA16	IFNA17	IFNA2	IFNA21	IFNA4	IFNA5	IFNA6	IFNA7	IFNA8	IFNAR1	IFNAR2	IFNB1	IFNGR1	IFNGR2	IGF1R	IGHD	IGHG1	IGHG2	IGHG3	IGHG4	IGHM	IGHV	IGHV1-2	IGHV1-46	IGHV1-69	IGHV2-5	IGHV2-70	IGHV3-11	IGHV3-13	IGHV3-23	IGHV3-30	IGHV3-33	IGHV3-48	IGHV3-53	IGHV3-7	IGHV3-9	IGHV4-34	IGHV4-39	IGHV4-59	IGHV7-81	IGKC	IGKV1-12	IGKV1-16	IGKV1-17	IGKV1-33	IGKV1-39	IGKV1-5	IGKV1D-12	IGKV1D-16	IGKV1D-33	IGKV1D-39	IGKV2-28	IGKV2-29	IGKV2-30	IGKV2D-28	IGKV2D-30	IGKV2D-40	IGKV3-11	IGKV3-15	IGKV3-20	IGKV3D-20	IGKV4-1	IGKV5-2	IGLC1	IGLC2	IGLC3	IGLC6	IGLC7	IGLV	IGLV1-36	IGLV1-40	IGLV1-44	IGLV1-47	IGLV1-51	IGLV10-54	IGLV11-55	IGLV2-11	IGLV2-14	IGLV2-18	IGLV2-23	IGLV2-33	IGLV2-8	IGLV3-1	IGLV3-12	IGLV3-16	IGLV3-19	IGLV3-21	IGLV3-22	IGLV3-25	IGLV3-27	IGLV4-3	IGLV4-60	IGLV4-69	IGLV5-37	IGLV5-45	IGLV6-57	IGLV7-43	IGLV7-46	IGLV8-61	IKBKB	IKBKE	IKBKG	IL10	IL17A	IL17F	IL17RA	IL17RC	IL18	IL1A	IL1B	IL1R1	IL6	IL6R	IMPDH1	IMPDH2	IPO5	IRAK1	IRAK2	IRF3	IRF7	IRS1	ISCU	ISG15	ITCH	ITGA4	ITGB1	ITPR1	ITPR2	ITPR3	JAK1	JAK2	JAK3	JUN	KDM1A	KEAP1	KPNA1	KPNA2	KPNA3	KPNA4	KPNA5	KPNA7	KPNB1	L	LARP1	LCK	LIG1	LIG4	LPG1G2	LTF	LY96	LYN	M	M2-1	M2-2	MAGT1	MAN1B1	MAN2A1	MAP1B	MAP1LC3B	MAP2K1	MAP2K2	MAP2K3	MAP2K4	MAP2K6	MAP2K7	MAP3K7	MAPK1	MAPK14	MAPK3	MAPK8	MASP1	MASP2	MAVS	MBD3	MBL2	MCP	MED1	MED10	MED11	MED12	MED13	MED13L	MED14	MED15	MED16	MED17	MED18	MED19	MED20	MED21	MED22	MED23	MED24	MED25	MED26	MED27	MED28	MED29	MED30	MED31	MED4	MED6	MED7	MED8	MED9	MEFV	MET	MGAT1	MGAT2	MGAT4A	MGAT4B	MGAT4C	MGAT5	MNAT1	MOGS	MPP5	MRC1	MT2748	MTA1	MTA2	MTA3	MVB12A	MVB12B	MYH2	MYH9	MYO10	MYO1C	MYO5A	MYO9B	N	NA	NCBP1	NCBP2	NCK1	NCKAP1	NCKAP1L	NCKIPSD	NCL	NCOR1	NCOR2	NDC1	NEC1	NEC2	NEDD4L	NELFA	NELFB	NELFCD	NELFE	NFE2L2	NFKB1	NFKB2	NFKBIA	NLRP12	NLRP3	NMI	NMT1	NMT2	NOD1	NOD2	NOS2	NOX1	NOXA1	NOXO1	NP	NPIPB3	NPM1	NR3C1	NRP1	NS	NS5B	NT5E	NUP107	NUP133	NUP153	NUP155	NUP160	NUP188	NUP205	NUP210	NUP214	NUP35	NUP37	NUP42	NUP43	NUP50	NUP54	NUP58	NUP62	NUP85	NUP88	NUP93	NUP98	OAS2	OST4	OSTC	P	P2RX4	P2RX7	PA	PABPN1	PACS1	PAK2	PARP1	PARP10	PARP14	PARP16	PARP4	PARP6	PARP8	PARP9	PATJ	PB1	PB2	PCBP2	PDCD1	PDCD6IP	PDPK1	PDZD3	PGK1	PHF21A	PIK3C3	PIK3R4	PKLR	PLCG1	PLCG2	PLK2	PML	POLR2A	POLR2B	POLR2C	POLR2D	POLR2E	POLR2F	POLR2G	POLR2H	POLR2I	POLR2J	POLR2K	POLR2L	POM121	POM121C	PPE2	PPIA	PPIB	PPIG	PPIH	PPP1CA	PPP1CB	PPP1CC	PRKACA	PRKACB	PRKACG	PRKAR1A	PRKAR1B	PRKAR2A	PRKAR2B	PRKCSH	PRKX	PRMT1	PSIP1	PSMA1	PSMA2	PSMA3	PSMA4	PSMA5	PSMA6	PSMA7	PSMB1	PSMB2	PSMB3	PSMB4	PSMB5	PSMB6	PSMB7	PSMC1	PSMC2	PSMC3	PSMC4	PSMC5	PSMC6	PSMD1	PSMD11	PSMD12	PSMD13	PSMD14	PSMD2	PSMD3	PSMD6	PSMD7	PSMD8	PSTPIP1	PTGES3	PTK2	PTPN11	PTPN6	PYCARD	RAB5A	RAB5B	RAB5C	RAB7A	RAC1	RAE1	RAN	RANBP1	RANBP2	RANGAP1	RB1	RBBP4	RBBP7	RBX1	RCAN3	RCC1	RCOR1	RELA	REST	RHBDF2	RIGI	RIPK1	RIPK2	RIPK3	RIR1	RL1	RL10	RL11	RL8A	RL9A	RNA4.9	RNF135	RNF213	RNGTT	RNMT	ROCK1	ROCK2	RPL10	RPL10A	RPL10L	RPL11	RPL12	RPL13	RPL13A	RPL14	RPL15	RPL17	RPL18	RPL18A	RPL19	RPL21	RPL22	RPL22L1	RPL23	RPL23A	RPL24	RPL26	RPL26L1	RPL27	RPL27A	RPL28	RPL29	RPL3	RPL30	RPL31	RPL32	RPL34	RPL35	RPL35A	RPL36	RPL36A	RPL36AL	RPL37	RPL37A	RPL38	RPL39	RPL39L	RPL3L	RPL4	RPL41	RPL5	RPL6	RPL7	RPL7A	RPL8	RPL9	RPLP0	RPLP1	RPLP2	RPN1	RPN2	RPS10	RPS11	RPS12	RPS13	RPS14	RPS15	RPS15A	RPS16	RPS17	RPS18	RPS19	RPS2	RPS20	RPS21	RPS23	RPS24	RPS25	RPS26	RPS27	RPS27A	RPS27L	RPS28	RPS29	RPS3	RPS3A	RPS4X	RPS4Y1	RPS4Y2	RPS5	RPS6	RPS7	RPS8	RPS9	RPSA	RUNX1	Rv1280c	Rv1281c	Rv1282c	Rv1283c	Rv1410c	Rv2238c	Rv2895c	Rv3364c	Rv3654c	Rv3655c	S	S1PR1	SAP18	SAP30	SAP30L	SAR1B	SARS coronavirus, complete genome	SCP	SDC1	SDC2	SDC3	SDC4	SEC11A	SEC11C	SEC13	SEC23A	SEC24A	SEC24B	SEC24C	SEC24D	SEH1L	SEM1	SERPINE1	SFN	SFPQ	SFTPD	SH	SH3GL1	SH3GL2	SH3GL3	SH3KBP1	SIGMAR1	SIKE1	SKP1	SLC25A4	SLC25A5	SLC25A6	SMAD3	SMAD4	SMN1	SNAP25	SNF8	SNRPB	SNRPD1	SNRPD2	SNRPD3	SNRPE	SNRPF	SNRPG	SOS1	SP1	SPCS1	SPCS2	SPCS3	SRC	SRPK1	SRPK2	SSRP1	ST3GAL1	ST3GAL2	ST3GAL3	ST3GAL4	ST6GAL1	ST6GALNAC2	ST6GALNAC3	ST6GALNAC4	STAM	STAM2	STAT1	STAT2	STING1	STT3A	STT3B	STX1A	STX1B	SUDS3	SUGT1	SUMO1	SUPT16H	SUPT4H1	SUPT5H	SUZ12	SV2A	SV2B	SV2C	SYK	SYT1	SYT2	TAB1	TAB2	TAB3	TAF1	TAF10	TAF11	TAF12	TAF13	TAF15	TAF1L	TAF2	TAF3	TAF4	TAF4B	TAF5	TAF6	TAF7	TAF7L	TAF9	TAF9B	TBK1	TBL1X	TBL1XR1	TBP	TCEA1	TGFB1	TJP1	TKFC	TLR1	TLR2	TLR3	TLR4	TLR6	TLR7	TLR8	TLR9	TMEM258	TMPRSS2	TOMM70	TPR	TRAF3	TRAF6	TRIM25	TRIM27	TRIM28	TRIM4	TRM1	TRM2	TRM3	TRS1	TRX1	TRX2	TSG101	TUBA1A	TUBA1B	TUBA1C	TUBA3C	TUBA3E	TUBA4A	TUBA4B	TUBA8	TUBAL3	TUBB	TUBB1	TUBB2A	TUBB2B	TUBB3	TUBB4A	TUBB4B	TUBB6	TUBB8	TUBB8B	TUFM	TUSC3	TXN	TXNIP	TXNRD1	TYK2	UBA52	UBAP1	UBB	UBC	UBE2I	UBE2L6	UBE2N	UBE2V1	UL102	UL103	UL104	UL11	UL111A	UL112/UL113	UL114	UL117	UL119/UL118	UL120	UL121	UL122	UL123	UL124	UL13	UL130	UL131A	UL132	UL133	UL138	UL14	UL144	UL146	UL147	UL147A	UL148	UL15A	UL16	UL17	UL18	UL2	UL21A	UL22A	UL23	UL24	UL25	UL26	UL27	UL29	UL31	UL32	UL34	UL35	UL36	UL37	UL38	UL4	UL41A	UL43	UL44	UL47	UL48	UL5	UL52	UL54	UL69	UL7	UL70	UL71	UL74	UL76	UL78	UL79	UL80	UL82	UL83	UL84	UL87	UL88	UL9	UL91	UL92	UL94	UL95	UL96	UL97	UL98	UL99	US10	US11	US12	US13	US14	US16	US17	US18	US19	US2	US20	US22	US23	US24	US26	US27	US28	US3	US30	US32	US33A	US34	US34A	US8	US9	UVRAG	VAMP1	VAMP2	VAV1	VAV2	VAV3	VCP	VEGFA	VHL	VPS11	VPS16	VPS18	VPS25	VPS28	VPS33A	VPS33B	VPS36	VPS37A	VPS37B	VPS37C	VPS37D	VPS39	VPS41	VPS45	VPS4A	VPS4B	VTA1	WAS	WASF1	WASF2	WASF3	WASL	WIPF1	WIPF2	WIPF3	WNT5A	XPO1	XRCC4	XRCC5	XRCC6	YES1	YWHAB	YWHAE	YWHAG	YWHAH	YWHAQ	YWHAZ	ZBP1	ZCRB1	ZDHHC11	ZDHHC2	ZDHHC20	ZDHHC3	ZDHHC5	ZDHHC8	ZDHHC9	adhE2	ahpC	ahpD	aldR	bfr	bfrB	botA	botB	botD	botE	botF	botG	cpnT	cya	dlaT	eis	env	esxA	esxG	esxH	fgd1	gB	gH	gL	gM	gN	gag	gag-pol	ggtA	glbN	ha17	ha70	hly	inlA	inlB	irtA	irtB	katG	lef	lpdC	lprG	lprM	msrA	ndkA	nef	ntnha	pagA	pp1a	pstS1	ptpA	rep	rev	rpoA	rpoB	rpoC	rpoZ	sapM	secA1	secA2	secD	secE	secF	secG	secY	sodB	sodC	sta1	tat	tetX	tpx	trx-2	trxA	trxB	vif	vpr	vpu
Inflammasomes	R-HSA-622312	AIM2	APP	BCL2	BCL2L1	CASP1	HMOX1	HSP90AB1	MEFV	NFKB1	NFKB2	NLRC4	NLRP1	NLRP3	P2RX7	PANX1	PSTPIP1	PYCARD	RELA	SUGT1	TXN	TXNIP	fliC	fljB	hly	prgJ
Influenza Infection	R-HSA-168255	18S rRNA	28S rRNA	5.8S rRNA	5S rRNA	AAAS	CALR	CANX	CLTA	CLTC	CPSF4	DNAJC3	EIF2AK2	FAU	GRSF1	GTF2F1	GTF2F2	HA	HSP90AA1	HSPA1A	IPO5	ISG15	KPNA1	KPNA2	KPNA3	KPNA4	KPNA5	KPNA7	KPNB1	M	NA	NDC1	NP	NS	NUP107	NUP133	NUP153	NUP155	NUP160	NUP188	NUP205	NUP210	NUP214	NUP35	NUP37	NUP42	NUP43	NUP50	NUP54	NUP58	NUP62	NUP85	NUP88	NUP93	NUP98	PA	PABPN1	PARP1	PB1	PB2	POLR2A	POLR2B	POLR2C	POLR2D	POLR2E	POLR2F	POLR2G	POLR2H	POLR2I	POLR2J	POLR2K	POLR2L	POM121	POM121C	RAE1	RAN	RANBP2	RPL10	RPL10A	RPL10L	RPL11	RPL12	RPL13	RPL13A	RPL14	RPL15	RPL17	RPL18	RPL18A	RPL19	RPL21	RPL22	RPL22L1	RPL23	RPL23A	RPL24	RPL26	RPL26L1	RPL27	RPL27A	RPL28	RPL29	RPL3	RPL30	RPL31	RPL32	RPL34	RPL35	RPL35A	RPL36	RPL36A	RPL36AL	RPL37	RPL37A	RPL38	RPL39	RPL39L	RPL3L	RPL4	RPL41	RPL5	RPL6	RPL7	RPL7A	RPL8	RPL9	RPLP0	RPLP1	RPLP2	RPS10	RPS11	RPS12	RPS13	RPS14	RPS15	RPS15A	RPS16	RPS17	RPS18	RPS19	RPS2	RPS20	RPS21	RPS23	RPS24	RPS25	RPS26	RPS27	RPS27A	RPS27L	RPS28	RPS29	RPS3	RPS3A	RPS4X	RPS4Y1	RPS4Y2	RPS5	RPS6	RPS7	RPS8	RPS9	RPSA	SEC13	SEH1L	SLC25A6	TGFB1	TPR	UBA52	XPO1
Influenza Viral RNA Transcription and Replication	R-HSA-168273	18S rRNA	28S rRNA	5.8S rRNA	5S rRNA	AAAS	DNAJC3	FAU	GRSF1	GTF2F1	GTF2F2	HA	HSP90AA1	IPO5	M	NA	NDC1	NP	NS	NUP107	NUP133	NUP153	NUP155	NUP160	NUP188	NUP205	NUP210	NUP214	NUP35	NUP37	NUP42	NUP43	NUP50	NUP54	NUP58	NUP62	NUP85	NUP88	NUP93	NUP98	PA	PARP1	PB1	PB2	POLR2A	POLR2B	POLR2C	POLR2D	POLR2E	POLR2F	POLR2G	POLR2H	POLR2I	POLR2J	POLR2K	POLR2L	POM121	POM121C	RAE1	RANBP2	RPL10	RPL10A	RPL10L	RPL11	RPL12	RPL13	RPL13A	RPL14	RPL15	RPL17	RPL18	RPL18A	RPL19	RPL21	RPL22	RPL22L1	RPL23	RPL23A	RPL24	RPL26	RPL26L1	RPL27	RPL27A	RPL28	RPL29	RPL3	RPL30	RPL31	RPL32	RPL34	RPL35	RPL35A	RPL36	RPL36A	RPL36AL	RPL37	RPL37A	RPL38	RPL39	RPL39L	RPL3L	RPL4	RPL41	RPL5	RPL6	RPL7	RPL7A	RPL8	RPL9	RPLP0	RPLP1	RPLP2	RPS10	RPS11	RPS12	RPS13	RPS14	RPS15	RPS15A	RPS16	RPS17	RPS18	RPS19	RPS2	RPS20	RPS21	RPS23	RPS24	RPS25	RPS26	RPS27	RPS27A	RPS27L	RPS28	RPS29	RPS3	RPS3A	RPS4X	RPS4Y1	RPS4Y2	RPS5	RPS6	RPS7	RPS8	RPS9	RPSA	SEC13	SEH1L	TPR	UBA52
Influenza Virus Induced Apoptosis	R-HSA-168277	NA	PB1	SLC25A6	TGFB1
Inhibition  of voltage gated Ca2+ channels via Gbeta/gamma subunits	R-HSA-997272	GABBR1	GABBR2	GNB1	GNB2	GNB3	GNB4	GNB5	GNG10	GNG11	GNG12	GNG13	GNG2	GNG3	GNG4	GNG5	GNG7	GNG8	GNGT1	GNGT2	KCNJ10	KCNJ12	KCNJ15	KCNJ16	KCNJ2	KCNJ3	KCNJ4	KCNJ5	KCNJ6	KCNJ9
Inhibition of DNA recombination at telomere	R-HSA-9670095	ACD	ATRX	DAXX	H2AB1	H2AC14	H2AC18	H2AC20	H2AC4	H2AC6	H2AC7	H2AFX	H2AJ	H2AZ2	H2BC1	H2BC11	H2BC12	H2BC12L	H2BC13	H2BC14	H2BC15	H2BC17	H2BC21	H2BC26	H2BC3	H2BC4	H2BC5	H2BC9	H3-3A	H3-4	H4C1	POLR2A	POLR2B	POLR2C	POLR2D	POLR2E	POLR2F	POLR2G	POLR2H	POLR2I	POLR2J	POLR2K	POLR2L	POT1	TERF1	TERF2	TERF2IP	TINF2
Inhibition of Host mRNA Processing and RNA Silencing	R-HSA-168315	CPSF4	NS	PABPN1
Inhibition of IFN-beta	R-HSA-168888	NS
Inhibition of Interferon Synthesis	R-HSA-168305	NS
Inhibition of PKR	R-HSA-169131	EIF2AK2	NS
Inhibition of Signaling by Overexpressed EGFR	R-HSA-5638303	AREG	BTC	EGF	EGFR	EPGN	EREG	HBEGF	TGFA
Inhibition of TSC complex formation by PKB	R-HSA-165181	AKT2	TSC1	TSC2
Inhibition of membrane repair	R-HSA-9635644	HGS	esxG	esxH
Inhibition of nitric oxide production	R-HSA-9636249	KPNA1	KPNB1	NOS2	PPE2
Inhibition of replication initiation of damaged DNA by RB1/E2F1	R-HSA-113501	E2F1	POLA1	POLA2	PPP2CA	PPP2CB	PPP2R1A	PPP2R1B	PPP2R3B	PRIM1	PRIM2	RB1	TFDP1	TFDP2
Inhibition of the proteolytic activity of APC/C required for the onset of anaphase by mitotic spindle checkpoint components	R-HSA-141405	ANAPC1	ANAPC10	ANAPC11	ANAPC15	ANAPC16	ANAPC2	ANAPC4	ANAPC5	ANAPC7	BUB1B	BUB3	CDC16	CDC20	CDC23	CDC26	CDC27	MAD2L1	UBE2C	UBE2D1	UBE2E1	UBE2S
Initial triggering of complement	R-HSA-166663	C1QA	C1QB	C1QC	C1R	C1S	C2	C3	C4A	C4B	CFB	CFD	CFP	COLEC10	COLEC11	CRP	FCN1	FCN2	FCN3	GZMM	IGHG1	IGHG2	IGHG3	IGHG4	IGHV	IGHV1-2	IGHV1-46	IGHV1-69	IGHV2-5	IGHV2-70	IGHV3-11	IGHV3-13	IGHV3-23	IGHV3-30	IGHV3-33	IGHV3-48	IGHV3-53	IGHV3-7	IGHV3-9	IGHV4-34	IGHV4-39	IGHV4-59	IGHV7-81	IGKC	IGKV1-12	IGKV1-16	IGKV1-17	IGKV1-33	IGKV1-39	IGKV1-5	IGKV1D-12	IGKV1D-16	IGKV1D-33	IGKV1D-39	IGKV2-28	IGKV2-29	IGKV2-30	IGKV2D-28	IGKV2D-30	IGKV2D-40	IGKV3-11	IGKV3-15	IGKV3-20	IGKV3D-20	IGKV4-1	IGKV5-2	IGLC1	IGLC2	IGLC3	IGLC6	IGLC7	IGLV	IGLV1-36	IGLV1-40	IGLV1-44	IGLV1-47	IGLV1-51	IGLV10-54	IGLV11-55	IGLV2-11	IGLV2-14	IGLV2-18	IGLV2-23	IGLV2-33	IGLV2-8	IGLV3-1	IGLV3-12	IGLV3-16	IGLV3-19	IGLV3-21	IGLV3-22	IGLV3-25	IGLV3-27	IGLV4-3	IGLV4-60	IGLV4-69	IGLV5-37	IGLV5-45	IGLV6-57	IGLV7-43	IGLV7-46	IGLV8-61	MASP1	MASP2	MBL2
Initiation of Nuclear Envelope (NE) Reformation	R-HSA-2995383	ANKLE2	BANF1	CCNB1	CCNB2	CDK1	EMD	KPNB1	LBR	LEMD2	LEMD3	LMNA	LMNB1	PPP2CA	PPP2R1A	PPP2R2A	SIRT2	TMPO	VRK1	VRK2
InlA-mediated entry of Listeria monocytogenes into host cells	R-HSA-8876493	CBLL1	CDH1	CTNNB1	CTNND1	RPS27A	SRC	UBA52	UBB	UBC	inlA
InlB-mediated entry of Listeria monocytogenes into host cell	R-HSA-8875360	CBL	EPS15	GRB2	HGS	MET	RPS27A	SH3GL1	SH3GL2	SH3GL3	SH3KBP1	STAM	STAM2	UBA52	UBB	UBC	inlB
[truncated: 565,263 more chars]
