# Supplementary material for: Decoding non-coding SNPs: systems genomics modelling dissects the heterogeneity of IBD
Source: Mol Syst Biol. 2025 Nov 26;22(2):259–80. doi: 10.1038/s44320-025-00169-3 (PMC12864814; doi:10.1038/s44320-025-00169-3)
Supplement: Supplementary file 10 — Source data Fig. 2 [file 44320_2025_169_MOESM10_ESM.zip › Figure2c/Reactome_CD_PPI_100_cutoff_ora_results.csv]

ontology_id	ontology_name	nr_common_with_tested_elements	nr_common_with_background_elements	p_value	eFDR	GeneRatio
2-LTR circle formation	R-HSA-164843	0	7	1	1	0
A tetrasaccharide linker sequence is required for GAG synthesis	R-HSA-1971475	0	14	1	1	0
Abacavir ADME	R-HSA-2161522	0	4	1	1	0
ABC-family proteins mediated transport	R-HSA-382556	0	50	1	1	0
ABC transporter disorders	R-HSA-5619084	0	45	1	1	0
ABC transporters in lipid homeostasis	R-HSA-1369062	0	4	1	1	0
Aberrant regulation of mitotic cell cycle due to RB1 defects	R-HSA-9687139	0	34	1	1	0
Aberrant regulation of mitotic exit in cancer due to RB1 defects	R-HSA-9687136	0	18	1	1	0
Aberrant regulation of mitotic G1/S transition in cancer due to RB1 defects	R-HSA-9659787	0	17	1	1	0
Abortive elongation of HIV-1 transcript in the absence of Tat	R-HSA-167242	0	23	1	1	0
Acetylcholine binding and downstream events	R-HSA-181431	0	3	1	1	0
Acetylcholine Neurotransmitter Release Cycle	R-HSA-264642	0	12	1	1	0
Acetylcholine regulates insulin secretion	R-HSA-399997	0	10	1	1	0
Acrosome Reaction and Sperm:Oocyte Membrane Binding	R-HSA-1300645	0	2	1	1	0
Activated NOTCH1 Transmits Signal to the Nucleus	R-HSA-2122948	0	30	1	1	0
Activated NTRK2 signals through CDK5	R-HSA-9032845	0	6	1	1	0
Activated NTRK2 signals through FRS2 and FRS3	R-HSA-9028731	0	11	1	1	0
Activated NTRK2 signals through FYN	R-HSA-9032500	0	7	1	1	0
Activated NTRK2 signals through PI3K	R-HSA-9028335	1	7	0.0688680145968579	0.223630769230769	0.0147058823529412
Activated NTRK2 signals through RAS	R-HSA-9026519	0	9	1	1	0
Activated NTRK3 signals through PI3K	R-HSA-9603381	1	6	0.0593237012101506	0.198862162162162	0.0147058823529412
Activated NTRK3 signals through RAS	R-HSA-9034864	0	8	1	1	0
Activated PKN1 stimulates transcription of AR (androgen receptor) regulated genes KLK2 and KLK3	R-HSA-5625886	0	15	1	1	0
Activated point mutants of FGFR2	R-HSA-2033519	0	17	1	1	0
activated TAK1 mediates p38 MAPK activation	R-HSA-450302	3	23	0.00152617779906594	0.011853164556962	0.0441176470588235
Activation of AMPK downstream of NMDARs	R-HSA-9619483	1	24	0.217260620105934	0.437112585812357	0.0147058823529412
Activation of anterior HOX genes in hindbrain development during early embryogenesis	R-HSA-5617472	0	58	1	1	0
Activation of APC/C and APC/C:Cdc20 mediated degradation of mitotic proteins	R-HSA-176814	0	62	1	1	0
Activation of ATR in response to replication stress	R-HSA-176187	0	33	1	1	0
Activation of BAD and translocation to mitochondria	R-HSA-111447	1	15	0.141864907110386	0.341949444444444	0.0147058823529412
Activation of BH3-only proteins	R-HSA-114452	3	30	0.00332601039360714	0.02168	0.0441176470588235
Activation of C3 and C5	R-HSA-174577	0	7	1	1	0
Activation of Ca-permeable Kainate Receptor	R-HSA-451308	0	7	1	1	0
Activation of caspases through apoptosome-mediated cleavage	R-HSA-111459	0	6	1	1	0
Activation of G protein gated Potassium channels	R-HSA-1296041	0	22	1	1	0
Activation of GABAB receptors	R-HSA-991365	3	35	0.00517176277045062	0.0290166666666667	0.0441176470588235
Activation of gene expression by SREBF (SREBP)	R-HSA-2426168	0	25	1	1	0
Activation of HOX genes during differentiation	R-HSA-5619507	0	58	1	1	0
Activation of IRF3, IRF7 mediated by TBK1, IKKε (IKBKE)	R-HSA-936964	0	18	1	1	0
Activation of kainate receptors upon glutamate binding	R-HSA-451326	0	27	1	1	0
Activation of Matrix Metalloproteinases	R-HSA-1592389	0	28	1	1	0
Activation of NF-kappaB in B cells	R-HSA-1169091	1	54	0.424430889074551	0.605012926391382	0.0147058823529412
Activation of NIMA Kinases NEK9, NEK6, NEK7	R-HSA-2980767	0	7	1	1	0
Activation of NMDA receptors and postsynaptic events	R-HSA-442755	3	74	0.0387597571699784	0.133859259259259	0.0441176470588235
Activation of PPARGC1A (PGC-1alpha) by phosphorylation	R-HSA-2151209	1	10	0.0969321324744333	0.271593103448276	0.0147058823529412
Activation of PUMA and translocation to mitochondria	R-HSA-139915	1	9	0.0876712947438141	0.262063703703704	0.0147058823529412
Activation of RAC1	R-HSA-428540	0	13	1	1	0
Activation of RAC1 downstream of NMDARs	R-HSA-9619229	0	7	1	1	0
Activation of SMO	R-HSA-5635838	0	15	1	1	0
Activation of the AP-1 family of transcription factors	R-HSA-450341	3	10	0.000113648751196349	0.0013265306122449	0.0441176470588235
Activation of the mRNA upon binding of the cap-binding complex and eIFs, and subsequent binding to 43S	R-HSA-72662	0	58	1	1	0
Activation of the phototransduction cascade	R-HSA-2485179	0	10	1	1	0
Activation of the pre-replicative complex	R-HSA-68962	0	28	1	1	0
Activation of the TFAP2 (AP-2) family of transcription factors	R-HSA-8866907	0	9	1	1	0
Activation of TRKA receptors	R-HSA-187015	0	6	1	1	0
Acyl chain remodeling of CL	R-HSA-1482798	0	3	1	1	0
Acyl chain remodeling of DAG and TAG	R-HSA-1482883	0	2	1	1	0
Acyl chain remodelling of PC	R-HSA-1482788	0	16	1	1	0
Acyl chain remodelling of PE	R-HSA-1482839	0	16	1	1	0
Acyl chain remodelling of PG	R-HSA-1482925	0	14	1	1	0
Acyl chain remodelling of PI	R-HSA-1482922	0	12	1	1	0
Acyl chain remodelling of PS	R-HSA-1482801	0	14	1	1	0
Adenylate cyclase activating pathway	R-HSA-170660	1	10	0.0969321324744333	0.271593103448276	0.0147058823529412
Adenylate cyclase inhibitory pathway	R-HSA-170670	3	13	0.000265014999264235	0.00247457627118644	0.0441176470588235
Adherens junctions interactions	R-HSA-418990	0	36	1	1	0
Adipogenesis	R-HSA-9843745	0	70	1	1	0
ADORA2B mediated anti-inflammatory cytokines production	R-HSA-9660821	4	42	0.000809027624340874	0.00653913043478261	0.0588235294117647
ADP signalling through P2Y purinoceptor 1	R-HSA-418592	1	25	0.225223857363983	0.4448466367713	0.0147058823529412
ADP signalling through P2Y purinoceptor 12	R-HSA-392170	2	21	0.0187809062406491	0.0829774834437086	0.0294117647058824
Adrenaline,noradrenaline inhibits insulin secretion	R-HSA-400042	2	27	0.0301940054359385	0.124272514619883	0.0294117647058824
Adrenoceptors	R-HSA-390696	0	9	1	1	0
Advanced glycosylation endproduct receptor signaling	R-HSA-879415	1	12	0.115176812788921	0.294173573573574	0.0147058823529412
Aerobic respiration and respiratory electron transport	R-HSA-1428517	0	62	1	1	0
Aflatoxin activation and detoxification	R-HSA-5423646	0	5	1	1	0
Aggrephagy	R-HSA-9646399	0	32	1	1	0
AKT phosphorylates targets in the cytosol	R-HSA-198323	0	13	1	1	0
AKT phosphorylates targets in the nucleus	R-HSA-198693	1	9	0.0876712947438141	0.262063703703704	0.0147058823529412
ALK mutants bind TKIs	R-HSA-9700645	1	11	0.106100334175201	0.279436477987421	0.0147058823529412
Alpha-defensins	R-HSA-1462054	0	5	1	1	0
alpha-linolenic (omega3) and linoleic (omega6) acid metabolism	R-HSA-2046104	1	6	0.0593237012101506	0.198862162162162	0.0147058823529412
alpha-linolenic acid (ALA) metabolism	R-HSA-2046106	1	6	0.0593237012101506	0.198862162162162	0.0147058823529412
Alpha-oxidation of phytanate	R-HSA-389599	0	0	1	1	0
Alpha-protein kinase 1 signaling pathway	R-HSA-9645460	0	11	1	1	0
Amine ligand-binding receptors	R-HSA-375280	0	35	1	1	0
Amino Acid conjugation	R-HSA-156587	0	0	1	1	0
Amino acid transport across the plasma membrane	R-HSA-352230	0	6	1	1	0
Amino acids regulate mTORC1	R-HSA-9639288	0	27	1	1	0
AMPK inhibits chREBP transcriptional activation activity	R-HSA-163680	0	8	1	1	0
Amplification of signal from unattached kinetochores via a MAD2 inhibitory signal	R-HSA-141444	0	55	1	1	0
Amplification of signal from the kinetochores	R-HSA-141424	0	55	1	1	0
Amyloid fiber formation	R-HSA-977225	1	50	0.400298654281397	0.596028676470588	0.0147058823529412
Anchoring fibril formation	R-HSA-2214320	0	12	1	1	0
Anchoring of the basal body to the plasma membrane	R-HSA-5620912	0	49	1	1	0
Androgen biosynthesis	R-HSA-193048	0	5	1	1	0
Anti-inflammatory response favouring Leishmania parasite infection	R-HSA-9662851	5	69	0.000627774050740548	0.00590769230769231	0.0735294117647059
Antigen activates B Cell Receptor (BCR) leading to generation of second messengers	R-HSA-983695	0	28	1	1	0
Antigen Presentation: Folding, assembly and peptide loading of class I MHC	R-HSA-983170	0	19	1	1	0
Antigen processing-Cross presentation	R-HSA-1236975	1	84	0.577359259938824	0.675566050420168	0.0147058823529412
Antigen processing: Ub, ATP-independent proteasomal degradation	R-HSA-9912633	0	19	1	1	0
Antigen processing: Ubiquitination & Proteasome degradation	R-HSA-983168	3	157	0.212610170978678	0.429814485981308	0.0441176470588235
Antimicrobial peptides	R-HSA-6803157	0	31	1	1	0
Antiviral mechanism by IFN-stimulated genes	R-HSA-1169410	4	121	0.0338675166029778	0.128642937853107	0.0588235294117647
APC-Cdc20 mediated degradation of Nek2A	R-HSA-179409	0	24	1	1	0
APC truncation mutants have impaired AXIN binding	R-HSA-5467337	0	14	1	1	0
APC/C-mediated degradation of cell cycle proteins	R-HSA-174143	0	73	1	1	0
APC/C:Cdc20 mediated degradation of Cyclin B	R-HSA-174048	0	22	1	1	0
APC/C:Cdc20 mediated degradation of mitotic proteins	R-HSA-176409	0	61	1	1	0
APC/C:Cdc20 mediated degradation of Securin	R-HSA-174154	0	53	1	1	0
APC/C:Cdh1 mediated degradation of Cdc20 and other APC/C:Cdh1 targeted proteins in late mitosis/early G1	R-HSA-174178	0	59	1	1	0
APC:Cdc20 mediated degradation of cell cycle proteins prior to satisfation of the cell cycle checkpoint	R-HSA-179419	0	59	1	1	0
APEX1-Independent Resolution of AP Sites via the Single Nucleotide Replacement Pathway	R-HSA-5649702	0	7	1	1	0
APOBEC3G mediated resistance to HIV-1 infection	R-HSA-180689	1	5	0.0496830096777151	0.172953170731707	0.0147058823529412
Apoptosis	R-HSA-109581	5	156	0.0205288858046575	0.0925707006369427	0.0735294117647059
Apoptosis induced DNA fragmentation	R-HSA-140342	0	10	1	1	0
Apoptotic cleavage of cell adhesion proteins	R-HSA-351906	0	8	1	1	0
Apoptotic cleavage of cellular proteins	R-HSA-111465	0	35	1	1	0
Apoptotic execution phase	R-HSA-75153	0	46	1	1	0
Apoptotic factor-mediated response	R-HSA-111471	1	18	0.167759518410995	0.376258080808081	0.0147058823529412
Aquaporin-mediated transport	R-HSA-445717	1	44	0.362219619328414	0.564551685393258	0.0147058823529412
Arachidonate metabolism	R-HSA-2142753	1	29	0.256286304244044	0.48369935483871	0.0147058823529412
ARMS-mediated activation	R-HSA-170984	0	7	1	1	0
Aryl hydrocarbon receptor signalling	R-HSA-8937144	0	7	1	1	0
Asparagine N-linked glycosylation	R-HSA-446203	0	96	1	1	0
Aspartate and asparagine metabolism	R-HSA-8963693	0	1	1	1	0
Aspirin ADME	R-HSA-9749641	0	13	1	1	0
Assembly and cell surface presentation of NMDA receptors	R-HSA-9609736	0	27	1	1	0
Assembly and release of respiratory syncytial virus (RSV) virions	R-HSA-9820962	0	2	1	1	0
Assembly of active LPL and LIPC lipase complexes	R-HSA-8963889	0	12	1	1	0
Assembly of collagen fibrils and other multimeric structures	R-HSA-2022090	0	43	1	1	0
Assembly Of The HIV Virion	R-HSA-175474	1	8	0.0783168990928158	0.252152226720648	0.0147058823529412
Assembly of the ORC complex at the origin of replication	R-HSA-68616	0	14	1	1	0
Assembly of the pre-replicative complex	R-HSA-68867	0	76	1	1	0
Assembly of Viral Components at the Budding Site	R-HSA-168316	0	2	1	1	0
Association of TriC/CCT with target proteins during biosynthesis	R-HSA-390471	2	17	0.0124834453535785	0.0638304347826087	0.0294117647058824
Asymmetric localization of PCP proteins	R-HSA-4608870	0	49	1	1	0
ATF4 activates genes in response to endoplasmic reticulum stress	R-HSA-380994	0	20	1	1	0
ATF6 (ATF6-alpha) activates chaperone genes	R-HSA-381183	0	10	1	1	0
ATF6 (ATF6-alpha) activates chaperones	R-HSA-381033	0	12	1	1	0
Atorvastatin ADME	R-HSA-9754706	0	4	1	1	0
ATP-dependent chromatin remodelers	R-HSA-9932444	0	19	1	1	0
Attachment and Entry_9678110	R-HSA-9678110	0	4	1	1	0
Attachment and Entry_9694614	R-HSA-9694614	0	16	1	1	0
Attachment of GPI anchor to uPAR	R-HSA-162791	0	1	1	1	0
Attenuation phase	R-HSA-3371568	0	22	1	1	0
AUF1 (hnRNP D0) binds and destabilizes mRNA	R-HSA-450408	0	42	1	1	0
AURKA Activation by TPX2	R-HSA-8854518	0	43	1	1	0
Autodegradation of Cdh1 by Cdh1:APC/C	R-HSA-174084	0	52	1	1	0
Autodegradation of the E3 ubiquitin ligase COP1	R-HSA-349425	1	38	0.321760460825203	0.53253671875	0.0147058823529412
Autointegration results in viral DNA circles	R-HSA-177539	0	3	1	1	0
Autophagy	R-HSA-9612973	3	112	0.104355991460764	0.27559397993311	0.0441176470588235
AXIN missense mutants destabilize the destruction complex	R-HSA-5467340	0	14	1	1	0
Axonal growth inhibition (RHOA activation)	R-HSA-193634	0	8	1	1	0
Azathioprine ADME	R-HSA-9748787	0	13	1	1	0
B-WICH complex positively regulates rRNA expression	R-HSA-5250924	0	32	1	1	0
Bacterial Infection Pathways	R-HSA-9824439	1	65	0.485969837217979	0.642849128919861	0.0147058823529412
Base-Excision Repair, AP Site Formation	R-HSA-73929	0	24	1	1	0
Base Excision Repair	R-HSA-73884	6	47	6.71802540841426e-06	0.000125	0.0882352941176471
Basigin interactions	R-HSA-210991	1	11	0.106100334175201	0.279436477987421	0.0147058823529412
BBSome-mediated cargo-targeting to cilium	R-HSA-5620922	0	8	1	1	0
Beta-catenin independent WNT signaling	R-HSA-3858494	1	124	0.720627507033041	0.725139314845024	0.0147058823529412
Beta-catenin phosphorylation cascade	R-HSA-196299	0	17	1	1	0
Beta-oxidation of pristanoyl-CoA	R-HSA-389887	0	4	1	1	0
Beta-oxidation of very long chain fatty acids	R-HSA-390247	0	4	1	1	0
Beta defensins	R-HSA-1461957	0	6	1	1	0
Beta oxidation of decanoyl-CoA to octanoyl-CoA-CoA	R-HSA-77346	0	3	1	1	0
BH3-only proteins associate with and inactivate anti-apoptotic BCL-2 members	R-HSA-111453	2	9	0.00348173388482942	0.0230646464646465	0.0294117647058824
Bicarbonate transporters	R-HSA-425381	0	2	1	1	0
Bile acid and bile salt metabolism	R-HSA-194068	0	19	1	1	0
Binding and entry of HIV virion	R-HSA-173107	1	4	0.0399449814465642	0.148058947368421	0.0147058823529412
Binding and Uptake of Ligands by Scavenger Receptors	R-HSA-2173782	0	30	1	1	0
Binding of TCF/LEF:CTNNB1 to target gene promoters	R-HSA-4411364	0	8	1	1	0
Biological oxidations	R-HSA-211859	0	74	1	1	0
Biosynthesis of DHA-derived SPMs	R-HSA-9018677	0	11	1	1	0
Biosynthesis of EPA-derived SPMs	R-HSA-9018679	0	4	1	1	0
Biosynthesis of Lipoxins (LX)	R-HSA-2142700	0	4	1	1	0
Biosynthesis of maresin-like SPMs	R-HSA-9027307	0	5	1	1	0
Biosynthesis of maresins	R-HSA-9018682	0	6	1	1	0
Biosynthesis of specialized proresolving mediators (SPMs)	R-HSA-9018678	0	12	1	1	0
Biosynthesis of the N-glycan precursor (dolichol lipid-linked oligosaccharide, LLO) and transfer to a nascent protein	R-HSA-446193	0	9	1	1	0
Biotin transport and metabolism	R-HSA-196780	0	4	1	1	0
Blood group systems biosynthesis	R-HSA-9033658	0	1	1	1	0
BMAL1:CLOCK,NPAS2 activates circadian expression	R-HSA-1368108	0	19	1	1	0
Branched-chain amino acid catabolism	R-HSA-70895	0	7	1	1	0
Budding	R-HSA-168302	0	0	1	1	0
Budding and maturation of HIV virion	R-HSA-162588	1	13	0.124162472396202	0.308859710144928	0.0147058823529412
Butyrate Response Factor 1 (BRF1) binds and destabilizes mRNA	R-HSA-450385	1	10	0.0969321324744333	0.271593103448276	0.0147058823529412
Butyrophilin (BTN) family interactions	R-HSA-8851680	0	3	1	1	0
C-type lectin receptors (CLRs)	R-HSA-5621481	2	111	0.310772539595419	0.523325544554455	0.0294117647058824
Ca-dependent events	R-HSA-111996	2	36	0.0511415730416993	0.176038834951456	0.0294117647058824
Ca2+ activated K+ channels	R-HSA-1296052	0	5	1	1	0
Ca2+ pathway	R-HSA-4086398	0	55	1	1	0
Calcineurin activates NFAT	R-HSA-2025928	1	9	0.0876712947438141	0.262063703703704	0.0147058823529412
Calcitonin-like ligand receptors	R-HSA-419812	0	10	1	1	0
Calmodulin induced events	R-HSA-111933	1	34	0.293393453986547	0.513354251012146	0.0147058823529412
Calnexin/calreticulin cycle	R-HSA-901042	0	11	1	1	0
CaM pathway	R-HSA-111997	1	34	0.293393453986547	0.513354251012146	0.0147058823529412
CaMK IV-mediated phosphorylation of CREB	R-HSA-111932	1	10	0.0969321324744333	0.271593103448276	0.0147058823529412
Cap-dependent Translation Initiation	R-HSA-72737	0	103	1	1	0
Carboxyterminal post-translational modifications of tubulin	R-HSA-8955332	0	15	1	1	0
Cardiac conduction	R-HSA-5576891	1	79	0.554991754929121	0.670635194585448	0.0147058823529412
Cardiogenesis	R-HSA-9733709	0	24	1	1	0
Cargo concentration in the ER	R-HSA-5694530	0	13	1	1	0
Cargo recognition for clathrin-mediated endocytosis	R-HSA-8856825	2	78	0.187012444051679	0.404159024390244	0.0294117647058824
Cargo trafficking to the periciliary membrane	R-HSA-5620920	0	24	1	1	0
Carnitine shuttle	R-HSA-200425	0	11	1	1	0
CASP8 activity is inhibited	R-HSA-5218900	0	11	1	1	0
Caspase-mediated cleavage of cytoskeletal proteins	R-HSA-264870	0	12	1	1	0
Caspase activation via Death Receptors in the presence of ligand	R-HSA-140534	0	16	1	1	0
Caspase activation via Dependence Receptors in the absence of ligand	R-HSA-418889	0	10	1	1	0
Caspase activation via extrinsic apoptotic signalling pathway	R-HSA-5357769	0	26	1	1	0
Cation-coupled Chloride cotransporters	R-HSA-426117	0	4	1	1	0
CD163 mediating an anti-inflammatory response	R-HSA-9662834	1	8	0.0783168990928158	0.252152226720648	0.0147058823529412
CD209 (DC-SIGN) signaling	R-HSA-5621575	0	21	1	1	0
CD22 mediated BCR regulation	R-HSA-5690714	0	5	1	1	0
CD28 dependent PI3K/Akt signaling	R-HSA-389357	1	27	0.240911615615775	0.468191611479029	0.0147058823529412
CD28 dependent Vav1 pathway	R-HSA-389359	0	12	1	1	0
Cdc20:Phospho-APC/C mediated degradation of Cyclin A	R-HSA-174184	0	58	1	1	0
CDC42 GTPase cycle	R-HSA-9013148	0	123	1	1	0
CDC6 association with the ORC:origin complex	R-HSA-68689	0	5	1	1	0
CDH11 homotypic and heterotypic interactions	R-HSA-9833576	0	5	1	1	0
CDK-mediated phosphorylation and removal of Cdc6	R-HSA-69017	0	58	1	1	0
Cell-Cell communication	R-HSA-1500931	1	100	0.641748874725756	0.703217549668874	0.0147058823529412
Cell-cell junction organization	R-HSA-421270	0	45	1	1	0
Cell-extracellular matrix interactions	R-HSA-446353	0	15	1	1	0
Cell Cycle Checkpoints	R-HSA-69620	1	198	0.87097820475881	0.737062738853503	0.0147058823529412
Cell death signalling via NRAGE, NRIF and NADE	R-HSA-204998	1	68	0.501596493690573	0.646234542314335	0.0147058823529412
Cell junction organization	R-HSA-446728	0	69	1	1	0
Cell recruitment (pro-inflammatory response)	R-HSA-9664424	0	24	1	1	0
Cell redox homeostasis	R-HSA-1222541	0	0	1	1	0
Cell surface interactions at the vascular wall	R-HSA-202733	2	98	0.26176039039645	0.484164102564103	0.0294117647058824
Cellular hexose transport	R-HSA-189200	0	7	1	1	0
Cellular response to chemical stress	R-HSA-9711123	2	155	0.468837880965202	0.631980350877193	0.0294117647058824
Cellular response to heat stress	R-HSA-3371556	2	81	0.198058149938773	0.414208173076923	0.0294117647058824
Cellular response to hypoxia	R-HSA-1234174	0	57	1	1	0
Cellular response to mitochondrial stress	R-HSA-9840373	0	6	1	1	0
Cellular response to starvation	R-HSA-9711097	0	110	1	1	0
Cellular responses to mechanical stimuli	R-HSA-9855142	3	100	0.0805036902365244	0.2533208	0.0441176470588235
Cellular Senescence	R-HSA-2559583	9	123	3.46372203186007e-06	7.69230769230769e-05	0.132352941176471
Centrosome maturation	R-HSA-380287	0	42	1	1	0
cGMP effects	R-HSA-418457	0	11	1	1	0
Chaperone Mediated Autophagy	R-HSA-9613829	0	19	1	1	0
Chaperonin-mediated protein folding	R-HSA-390466	2	60	0.123348467660804	0.29879223880597	0.0294117647058824
Chemokine receptors bind chemokines	R-HSA-380108	1	57	0.441899712866392	0.616913982300885	0.0147058823529412
Chk1/Chk2(Cds1) mediated inactivation of Cyclin B:Cdk1 complex	R-HSA-75035	0	15	1	1	0
CHL1 interactions	R-HSA-447041	0	8	1	1	0
Cholesterol biosynthesis	R-HSA-191273	0	7	1	1	0
Choline catabolism	R-HSA-6798163	0	0	1	1	0
Chondroitin sulfate biosynthesis	R-HSA-2022870	0	4	1	1	0
Chondroitin sulfate/dermatan sulfate metabolism	R-HSA-1793185	0	17	1	1	0
ChREBP activates metabolic gene expression	R-HSA-163765	0	6	1	1	0
Chromatin modifications during the maternal to zygotic transition (MZT)	R-HSA-9821002	0	16	1	1	0
Chromatin modifying enzymes	R-HSA-3247509	0	148	1	1	0
Chromatin organization	R-HSA-4839726	0	154	1	1	0
Chromosome Maintenance	R-HSA-73886	5	72	0.000763468974613213	0.00658507462686567	0.0735294117647059
Chylomicron assembly	R-HSA-8963888	0	9	1	1	0
Chylomicron remodeling	R-HSA-8963901	0	8	1	1	0
Cilium Assembly	R-HSA-5617833	0	90	1	1	0
Circadian clock	R-HSA-9909396	2	99	0.265536125320093	0.490908245243129	0.0294117647058824
Citric acid cycle (TCA cycle)	R-HSA-71403	0	11	1	1	0
Class A/1 (Rhodopsin-like receptors)	R-HSA-373076	2	295	0.807598716101822	0.737331511254019	0.0294117647058824
Class B/2 (Secretin family receptors)	R-HSA-373080	2	91	0.235376995073861	0.457409312638581	0.0294117647058824
Class C/3 (Metabotropic glutamate/pheromone receptors)	R-HSA-420499	0	8	1	1	0
Class I MHC mediated antigen processing & presentation	R-HSA-983169	3	213	0.367181421166802	0.564625046728972	0.0441176470588235
Class I peroxisomal membrane protein import	R-HSA-9603798	0	5	1	1	0
Classical antibody-mediated complement activation	R-HSA-173623	0	6	1	1	0
Clathrin-mediated endocytosis	R-HSA-8856828	2	110	0.307015737405877	0.5212008	0.0294117647058824
Cleavage of the damaged purine	R-HSA-110331	0	17	1	1	0
Cleavage of the damaged pyrimidine	R-HSA-110329	0	22	1	1	0
CLEC7A (Dectin-1) induces NFAT activation	R-HSA-5607763	0	10	1	1	0
CLEC7A (Dectin-1) signaling	R-HSA-5607764	2	86	0.216638960806853	0.429406032482599	0.0294117647058824
CLEC7A/inflammasome pathway	R-HSA-5660668	0	6	1	1	0
Co-inhibition by CTLA4	R-HSA-389513	0	21	1	1	0
Co-inhibition by PD-1	R-HSA-389948	0	22	1	1	0
Co-stimulation by CD28	R-HSA-389356	1	48	0.387861412425594	0.583925966850829	0.0147058823529412
Co-stimulation by ICOS	R-HSA-9927354	1	11	0.106100334175201	0.279436477987421	0.0147058823529412
Cobalamin (Cbl) metabolism	R-HSA-9759218	0	0	1	1	0
Cobalamin (Cbl, vitamin B12) transport and metabolism	R-HSA-196741	0	5	1	1	0
Coenzyme A biosynthesis	R-HSA-196783	0	0	1	1	0
Cohesin Loading onto Chromatin	R-HSA-2470946	0	8	1	1	0
Collagen biosynthesis and modifying enzymes	R-HSA-1650814	0	31	1	1	0
Collagen chain trimerization	R-HSA-8948216	0	24	1	1	0
Collagen degradation	R-HSA-1442490	0	47	1	1	0
Collagen formation	R-HSA-1474290	0	48	1	1	0
Common Pathway of Fibrin Clot Formation	R-HSA-140875	0	21	1	1	0
Competing endogenous RNAs (ceRNAs) regulate PTEN translation	R-HSA-8948700	0	2	1	1	0
Complement cascade	R-HSA-166658	0	45	1	1	0
Complex I biogenesis	R-HSA-6799198	0	11	1	1	0
Complex III assembly	R-HSA-9865881	0	4	1	1	0
Complex IV assembly	R-HSA-9864848	0	2	1	1	0
Condensation of Prometaphase Chromosomes	R-HSA-2514853	0	11	1	1	0
Condensation of Prophase Chromosomes	R-HSA-2299718	0	20	1	1	0
Conjugation of benzoate with glycine	R-HSA-177135	0	0	1	1	0
Conjugation of carboxylic acids	R-HSA-159424	0	0	1	1	0
Conjugation of salicylate with glycine	R-HSA-177128	0	0	1	1	0
Constitutive Signaling by Aberrant PI3K in Cancer	R-HSA-2219530	2	86	0.216638960806853	0.429406032482599	0.0294117647058824
Constitutive Signaling by AKT1 E17K in Cancer	R-HSA-5674400	1	25	0.225223857363983	0.4448466367713	0.0147058823529412
Constitutive Signaling by EGFRvIII	R-HSA-5637810	2	15	0.00976442495713969	0.05096	0.0294117647058824
Constitutive Signaling by Ligand-Responsive EGFR Cancer Variants	R-HSA-1236382	2	19	0.0154930984610786	0.0733916666666667	0.0294117647058824
Constitutive Signaling by NOTCH1 HD Domain Mutants	R-HSA-2691232	0	14	1	1	0
Constitutive Signaling by NOTCH1 HD+PEST Domain Mutants	R-HSA-2894862	0	55	1	1	0
Constitutive Signaling by NOTCH1 PEST Domain Mutants	R-HSA-2644606	0	55	1	1	0
Constitutive Signaling by NOTCH1 t(7;9)(NOTCH1:M1580_K2555) Translocation Mutant	R-HSA-2660826	0	7	1	1	0
Constitutive Signaling by Overexpressed ERBB2	R-HSA-9634285	1	11	0.106100334175201	0.279436477987421	0.0147058823529412
Conversion from APC/C:Cdc20 to APC/C:Cdh1 in late anaphase	R-HSA-176407	0	18	1	1	0
Cooperation of PDCL (PhLP1) and TRiC/CCT in G-protein beta folding	R-HSA-6814122	0	29	1	1	0
Cooperation of Prefoldin and TriC/CCT in actin and tubulin folding	R-HSA-389958	0	18	1	1	0
COPI-dependent Golgi-to-ER retrograde traffic	R-HSA-6811434	0	44	1	1	0
COPI-independent Golgi-to-ER retrograde traffic	R-HSA-6811436	0	31	1	1	0
COPI-mediated anterograde transport	R-HSA-6807878	0	48	1	1	0
COPII-mediated vesicle transport	R-HSA-204005	0	25	1	1	0
Creatine metabolism	R-HSA-71288	0	4	1	1	0
Creation of C4 and C2 activators	R-HSA-166786	0	9	1	1	0
CREB phosphorylation	R-HSA-199920	2	7	0.00205782088990936	0.0148229885057471	0.0294117647058824
CREB1 phosphorylation through NMDA receptor-mediated activation of RAS signaling	R-HSA-442742	2	25	0.0261429259127695	0.107187878787879	0.0294117647058824
CREB1 phosphorylation through the activation of Adenylate Cyclase	R-HSA-442720	1	12	0.115176812788921	0.294173573573574	0.0147058823529412
CREB1 phosphorylation through the activation of CaMKII/CaMKK/CaMKIV cascasde	R-HSA-442729	1	8	0.0783168990928158	0.252152226720648	0.0147058823529412
CREB3 factors activate genes	R-HSA-8874211	0	8	1	1	0
Cristae formation	R-HSA-8949613	0	3	1	1	0
CRMPs in Sema3A signaling	R-HSA-399956	0	14	1	1	0
Cross-presentation of particulate exogenous antigens (phagosomes)	R-HSA-1236973	0	8	1	1	0
Cross-presentation of soluble exogenous antigens (endosomes)	R-HSA-1236978	0	38	1	1	0
Crosslinking of collagen fibrils	R-HSA-2243919	0	10	1	1	0
CS/DS degradation	R-HSA-2024101	0	7	1	1	0
CTNNB1 S33 mutants aren't phosphorylated	R-HSA-5358747	0	15	1	1	0
CTNNB1 S37 mutants aren't phosphorylated	R-HSA-5358749	0	15	1	1	0
CTNNB1 S45 mutants aren't phosphorylated	R-HSA-5358751	0	15	1	1	0
CTNNB1 T41 mutants aren't phosphorylated	R-HSA-5358752	0	15	1	1	0
Cyclin A/B1/B2 associated events during G2/M transition	R-HSA-69273	0	27	1	1	0
Cyclin A:Cdk2-associated events at S phase entry	R-HSA-69656	0	72	1	1	0
Cyclin D associated events in G1	R-HSA-69231	1	47	0.381547833788394	0.579630055658627	0.0147058823529412
Cyclin E associated events during G1/S transition	R-HSA-69202	0	70	1	1	0
CYP2E1 reactions	R-HSA-211999	0	4	1	1	0
Cytochrome c-mediated apoptotic response	R-HSA-111461	1	13	0.124162472396202	0.308859710144928	0.0147058823529412
Cytochrome P450 - arranged by substrate type	R-HSA-211897	0	33	1	1	0
Cytoprotection by HMOX1	R-HSA-9707564	1	36	0.307720102721796	0.523657142857143	0.0147058823529412
Cytosolic iron-sulfur cluster assembly	R-HSA-2564830	1	7	0.0688680145968579	0.223630769230769	0.0147058823529412
Cytosolic sensors of pathogen-associated DNA	R-HSA-1834949	0	55	1	1	0
Cytosolic sulfonation of small molecules	R-HSA-156584	0	5	1	1	0
Cytosolic tRNA aminoacylation	R-HSA-379716	0	11	1	1	0
DAG and IP3 signaling	R-HSA-1489509	1	39	0.328675046831783	0.539529865125241	0.0147058823529412
DAP12 interactions	R-HSA-2172127	1	37	0.314775713185663	0.529366141732283	0.0147058823529412
DAP12 signaling	R-HSA-2424491	1	29	0.256286304244044	0.48369935483871	0.0147058823529412
DARPP-32 events	R-HSA-180024	0	24	1	1	0
DCC mediated attractive signaling	R-HSA-418885	0	11	1	1	0
DDX58/IFIH1-mediated induction of interferon-alpha/beta	R-HSA-168928	0	76	1	1	0
Deactivation of the beta-catenin transactivating complex	R-HSA-3769402	0	37	1	1	0
Deadenylation-dependent mRNA decay	R-HSA-429914	0	26	1	1	0
Deadenylation of mRNA	R-HSA-429947	0	12	1	1	0
Death Receptor Signaling	R-HSA-73887	4	135	0.0475378566122195	0.158389	0.0588235294117647
Dectin-1 mediated noncanonical NF-kB signaling	R-HSA-5607761	0	49	1	1	0
Dectin-2 family	R-HSA-5621480	0	11	1	1	0
Defective B3GALT6 causes EDSP2 and SEMDJL1	R-HSA-4420332	0	13	1	1	0
Defective B3GALTL causes PpS	R-HSA-5083635	0	8	1	1	0
Defective B3GAT3 causes JDSSDHD	R-HSA-3560801	0	13	1	1	0
Defective B4GALT1 causes B4GALT1-CDG (CDG-2d)	R-HSA-3656244	0	3	1	1	0
Defective B4GALT7 causes EDS, progeroid type	R-HSA-3560783	0	13	1	1	0
Defective binding of RB1 mutants to E2F1,(E2F2, E2F3)	R-HSA-9661069	0	17	1	1	0
Defective binding of VWF variant to GPIb:IX:V	R-HSA-9846298	0	7	1	1	0
Defective C1GALT1C1 causes TNPS	R-HSA-5083632	0	6	1	1	0
Defective CFTR causes cystic fibrosis	R-HSA-5678895	0	39	1	1	0
Defective CHST14 causes EDS, musculocontractural type	R-HSA-3595174	0	4	1	1	0
Defective CHST3 causes SEDCJD	R-HSA-3595172	0	4	1	1	0
Defective CHST6 causes MCDC1	R-HSA-3656225	0	2	1	1	0
Defective CHSY1 causes TPBS	R-HSA-3595177	0	4	1	1	0
Defective CSF2RA causes SMDP4	R-HSA-5688890	0	7	1	1	0
Defective CSF2RB causes SMDP5	R-HSA-5688849	0	7	1	1	0
Defective EXT1 causes exostoses 1, TRPS2 and CHDS	R-HSA-3656253	0	9	1	1	0
Defective EXT2 causes exostoses 2	R-HSA-3656237	0	9	1	1	0
Defective F9 activation	R-HSA-9673221	0	6	1	1	0
Defective factor IX causes hemophilia B	R-HSA-9668250	0	9	1	1	0
Defective factor VIII causes hemophilia A	R-HSA-9662001	0	5	1	1	0
Defective GALNT12 causes CRCS1	R-HSA-5083636	0	6	1	1	0
Defective GALNT3 causes HFTC	R-HSA-5083625	0	6	1	1	0
Defective HDR through Homologous Recombination Repair (HRR) due to PALB2 loss of BRCA1 binding function	R-HSA-9704331	0	18	1	1	0
Defective HDR through Homologous Recombination Repair (HRR) due to PALB2 loss of BRCA2/RAD51/RAD51C binding function	R-HSA-9704646	0	18	1	1	0
Defective HLCS causes multiple carboxylase deficiency	R-HSA-3371599	0	3	1	1	0
Defective homologous recombination repair (HRR) due to BRCA1 loss of function	R-HSA-9701192	0	18	1	1	0
Defective homologous recombination repair (HRR) due to BRCA2 loss of function	R-HSA-9701190	0	32	1	1	0
Defective homologous recombination repair (HRR) due to PALB2 loss of function	R-HSA-9701193	0	18	1	1	0
Defective Intrinsic Pathway for Apoptosis	R-HSA-9734009	1	24	0.217260620105934	0.437112585812357	0.0147058823529412
Defective pyroptosis	R-HSA-9710421	0	20	1	1	0
Defective RIPK1-mediated regulated necrosis	R-HSA-9693928	0	7	1	1	0
Defective ST3GAL3 causes MCT12 and EIEE15	R-HSA-3656243	0	2	1	1	0
Defective TPR may confer susceptibility towards thyroid papillary carcinoma (TPC)	R-HSA-5619107	0	25	1	1	0
Defects in biotin (Btn) metabolism	R-HSA-3323169	0	3	1	1	0
Defects in cobalamin (B12) metabolism	R-HSA-3296469	0	0	1	1	0
Defects in vitamin and cofactor metabolism	R-HSA-3296482	0	3	1	1	0
Defects of contact activation system (CAS) and kallikrein/kinin system (KKS)	R-HSA-9651496	0	14	1	1	0
Defects of platelet adhesion to exposed collagen	R-HSA-9823587	0	8	1	1	0
Defensins	R-HSA-1461973	0	11	1	1	0
Degradation of AXIN	R-HSA-4641257	0	42	1	1	0
Degradation of beta-catenin by the destruction complex	R-HSA-195253	0	70	1	1	0
Degradation of CRY and PER proteins	R-HSA-9932298	0	47	1	1	0
Degradation of cysteine and homocysteine	R-HSA-1614558	0	2	1	1	0
Degradation of DVL	R-HSA-4641258	0	43	1	1	0
Degradation of GLI1 by the proteasome	R-HSA-5610780	0	47	1	1	0
Degradation of GLI2 by the proteasome	R-HSA-5610783	0	47	1	1	0
Degradation of the extracellular matrix	R-HSA-1474228	0	91	1	1	0
Depolymerization of the Nuclear Lamina	R-HSA-4419969	0	10	1	1	0
Deposition of new CENPA-containing nucleosomes at the centromere	R-HSA-606279	0	18	1	1	0
Depurination	R-HSA-73927	0	17	1	1	0
Depyrimidination	R-HSA-73928	0	22	1	1	0
Deregulated CDK5 triggers multiple neurodegenerative pathways in Alzheimer's disease models	R-HSA-8862803	0	21	1	1	0
Dermatan sulfate biosynthesis	R-HSA-2022923	0	4	1	1	0
Detoxification of Reactive Oxygen Species	R-HSA-3299685	0	26	1	1	0
Deubiquitination	R-HSA-5688426	3	178	0.269523503004002	0.491016455696203	0.0441176470588235
Developmental Cell Lineages	R-HSA-9734767	0	28	1	1	0
Developmental Cell Lineages of the Exocrine Pancreas	R-HSA-9820448	0	28	1	1	0
Developmental Lineage of Pancreatic Ductal Cells	R-HSA-9925563	0	23	1	1	0
DEx/H-box helicases activate type I IFN and inflammatory cytokines production	R-HSA-3134963	0	7	1	1	0
Digestion	R-HSA-8935690	0	8	1	1	0
Digestion and absorption	R-HSA-8963743	0	9	1	1	0
Digestion of dietary carbohydrate	R-HSA-189085	0	2	1	1	0
Digestion of dietary lipid	R-HSA-192456	0	1	1	1	0
Dimerization of procaspase-8	R-HSA-69416	0	11	1	1	0
Disassembly of the destruction complex and recruitment of AXIN to the membrane	R-HSA-4641262	1	31	0.271354079547004	0.495155230125523	0.0147058823529412
Diseases associated with glycosaminoglycan metabolism	R-HSA-3560782	0	16	1	1	0
Diseases associated with glycosylation precursor biosynthesis	R-HSA-5609975	0	7	1	1	0
Diseases associated with N-glycosylation of proteins	R-HSA-3781860	0	2	1	1	0
Diseases associated with O-glycosylation of proteins	R-HSA-3906995	0	21	1	1	0
Diseases associated with surfactant metabolism	R-HSA-5687613	0	8	1	1	0
Diseases associated with the TLR signaling cascade	R-HSA-5602358	0	31	1	1	0
Diseases associated with visual transduction	R-HSA-2474795	0	3	1	1	0
Diseases of branched-chain amino acid catabolism	R-HSA-9865118	0	5	1	1	0
Diseases of carbohydrate metabolism	R-HSA-5663084	0	20	1	1	0
Diseases of DNA Double-Strand Break Repair	R-HSA-9675136	0	32	1	1	0
Diseases of DNA repair	R-HSA-9675135	0	40	1	1	0
Diseases of glycosylation	R-HSA-3781865	0	45	1	1	0
Diseases of hemostasis	R-HSA-9671793	0	17	1	1	0
Diseases of Immune System	R-HSA-5260271	0	31	1	1	0
Diseases of metabolism	R-HSA-5668914	0	99	1	1	0
Diseases of mitotic cell cycle	R-HSA-9675126	0	36	1	1	0
Diseases of programmed cell death	R-HSA-9645723	1	51	0.40642357039868	0.597029197080292	0.0147058823529412
Diseases of signal transduction by growth factor receptors and second messengers	R-HSA-5663202	11	410	0.00252133953956346	0.0165934065934066	0.161764705882353
Diseases of the neuronal system	R-HSA-9675143	0	3	1	1	0
Disorders of Developmental Biology	R-HSA-9675151	0	11	1	1	0
Disorders of Nervous System Development	R-HSA-9697154	0	11	1	1	0
Disorders of transmembrane transporters	R-HSA-5619115	0	94	1	1	0
Displacement of DNA glycosylase by APEX1	R-HSA-110357	1	9	0.0876712947438141	0.262063703703704	0.0147058823529412
Dissolution of Fibrin Clot	R-HSA-75205	0	12	1	1	0
DNA Damage Bypass	R-HSA-73893	4	42	0.000809027624340874	0.00653913043478261	0.0588235294117647
DNA Damage Recognition in GG-NER	R-HSA-5696394	0	21	1	1	0
DNA Damage Reversal	R-HSA-73942	0	2	1	1	0
DNA Damage/Telomere Stress Induced Senescence	R-HSA-2559586	1	38	0.321760460825203	0.53253671875	0.0147058823529412
DNA Double-Strand Break Repair	R-HSA-5693532	9	115	1.97326084205862e-06	7.27272727272727e-05	0.132352941176471
DNA Double Strand Break Response	R-HSA-5693606	4	47	0.00124113652595892	0.00937631578947368	0.0588235294117647
DNA methylation	R-HSA-5334118	0	13	1	1	0
DNA Repair	R-HSA-73894	10	228	8.69949271804504e-05	0.00103636363636364	0.147058823529412
DNA Replication	R-HSA-69306	5	114	0.00577759830502966	0.0330454545454545	0.0735294117647059
DNA replication initiation	R-HSA-68952	0	6	1	1	0
DNA Replication Pre-Initiation	R-HSA-69002	0	91	1	1	0
DNA strand elongation	R-HSA-69190	5	27	6.26455153796002e-06	0.000123809523809524	0.0735294117647059
Dopamine Neurotransmitter Release Cycle	R-HSA-212676	0	14	1	1	0
Downregulation of ERBB2 signaling	R-HSA-8863795	1	28	0.248637706042077	0.475712663755459	0.0147058823529412
Downregulation of ERBB2:ERBB3 signaling	R-HSA-1358803	0	13	1	1	0
Downregulation of ERBB4 signaling	R-HSA-1253288	1	9	0.0876712947438141	0.262063703703704	0.0147058823529412
Downregulation of SMAD2/3:SMAD4 transcriptional activity	R-HSA-2173795	2	29	0.0344769563870049	0.128582513661202	0.0294117647058824
Downregulation of TGF-beta receptor signaling	R-HSA-2173788	1	25	0.225223857363983	0.4448466367713	0.0147058823529412
Downstream signal transduction	R-HSA-186763	2	29	0.0344769563870049	0.128582513661202	0.0294117647058824
Downstream signaling events of B Cell Receptor (BCR)	R-HSA-1168372	2	68	0.150977626632185	0.349374210526316	0.0294117647058824
Downstream signaling of activated FGFR1	R-HSA-5654687	1	28	0.248637706042077	0.475712663755459	0.0147058823529412
Downstream signaling of activated FGFR2	R-HSA-5654696	1	30	0.263858175978047	0.490693418259023	0.0147058823529412
Downstream signaling of activated FGFR3	R-HSA-5654708	1	25	0.225223857363983	0.4448466367713	0.0147058823529412
Downstream signaling of activated FGFR4	R-HSA-5654716	1	27	0.240911615615775	0.468191611479029	0.0147058823529412
Downstream TCR signaling	R-HSA-202424	3	83	0.0515497618910485	0.176210628019324	0.0441176470588235
Drug ADME	R-HSA-9748784	0	39	1	1	0
Dual Incision in GG-NER	R-HSA-5696400	4	36	0.000445658225870504	0.00404126984126984	0.0588235294117647
Dual incision in TC-NER	R-HSA-6782135	4	54	0.0020867194892964	0.0148584269662921	0.0588235294117647
E2F-enabled inhibition of pre-replication complex formation	R-HSA-113507	0	6	1	1	0
E2F mediated regulation of DNA replication	R-HSA-113510	0	19	1	1	0
E3 ubiquitin ligases ubiquitinate target proteins	R-HSA-8866654	2	34	0.0461292895574414	0.157893467336683	0.0294117647058824
Early Phase of HIV Life Cycle	R-HSA-162594	2	14	0.00851790564463284	0.0471663865546218	0.0294117647058824
Early SARS-CoV-2 Infection Events	R-HSA-9772572	0	28	1	1	0
ECM proteoglycans	R-HSA-3000178	0	65	1	1	0
Effects of PIP2 hydrolysis	R-HSA-114508	0	16	1	1	0
EGFR downregulation	R-HSA-182971	0	30	1	1	0
EGFR interacts with phospholipase C-gamma	R-HSA-212718	0	9	1	1	0
EGFR Transactivation by Gastrin	R-HSA-2179392	0	9	1	1	0
EGR2 and SOX10-mediated initiation of Schwann cell myelination	R-HSA-9619665	0	23	1	1	0
Eicosanoid ligand-binding receptors	R-HSA-391903	1	14	0.133058208300169	0.328551841359773	0.0147058823529412
Eicosanoids	R-HSA-211979	0	3	1	1	0
Elastic fibre formation	R-HSA-1566948	0	30	1	1	0
Elevation of cytosolic Ca2+ levels	R-HSA-139853	0	10	1	1	0
EML4 and NUDC in mitotic spindle formation	R-HSA-9648025	0	72	1	1	0
Endogenous sterols	R-HSA-211976	0	18	1	1	0
Endosomal Sorting Complex Required For Transport (ESCRT)	R-HSA-917729	0	14	1	1	0
Endosomal/Vacuolar pathway	R-HSA-1236977	1	10	0.0969321324744333	0.271593103448276	0.0147058823529412
Energy dependent regulation of mTOR by LKB1-AMPK	R-HSA-380972	1	24	0.217260620105934	0.437112585812357	0.0147058823529412
Enhanced binding of GP1BA variant to VWF multimer:collagen	R-HSA-9845620	0	7	1	1	0
eNOS activation	R-HSA-203615	0	7	1	1	0
Entry of Influenza Virion into Host Cell via Endocytosis	R-HSA-168275	1	2	0.0201730336473279	0.0910519480519481	0.0147058823529412
EPH-ephrin mediated repulsion of cells	R-HSA-3928665	2	50	0.0909397443370414	0.262710144927536	0.0294117647058824
EPH-Ephrin signaling	R-HSA-2682334	2	88	0.224118817788813	0.438880182232346	0.0294117647058824
EPHA-mediated growth cone collapse	R-HSA-3928663	0	25	1	1	0
EPHB-mediated forward signaling	R-HSA-3928662	0	42	1	1	0
Ephrin signaling	R-HSA-3928664	0	19	1	1	0
Epigenetic regulation by WDR5-containing histone modifying complexes	R-HSA-9917777	1	72	0.521706004681993	0.656323156089194	0.0147058823529412
Epigenetic regulation of adipogenesis genes by MLL3 and MLL4 complexes	R-HSA-9851695	1	56	0.436135615125644	0.613254448398577	0.0147058823529412
Epigenetic regulation of gene expression	R-HSA-212165	1	160	0.807941505642028	0.73650641025641	0.0147058823529412
Epigenetic regulation of gene expression by MLL3 and MLL4 complexes	R-HSA-9818564	1	56	0.436135615125644	0.613254448398577	0.0147058823529412
Epithelial-Mesenchymal Transition (EMT) during gastrulation	R-HSA-9758919	0	7	1	1	0
ER-Phagosome pathway	R-HSA-1236974	0	73	1	1	0
ER Quality Control Compartment (ERQC)	R-HSA-901032	0	7	1	1	0
ER to Golgi Anterograde Transport	R-HSA-199977	0	65	1	1	0
ERBB2 Activates PTK6 Signaling	R-HSA-8847993	0	13	1	1	0
ERBB2 Regulates Cell Motility	R-HSA-6785631	0	15	1	1	0
ERCC6 (CSB) and EHMT2 (G9a) positively regulate rRNA expression	R-HSA-427389	0	21	1	1	0
ERK/MAPK targets	R-HSA-198753	3	22	0.00133676036100705	0.00969350649350649	0.0441176470588235
ERKs are inactivated	R-HSA-202670	2	13	0.00734889750154966	0.0416655172413793	0.0294117647058824
Erythrocytes take up carbon dioxide and release oxygen	R-HSA-1237044	0	6	1	1	0
Erythrocytes take up oxygen and release carbon dioxide	R-HSA-1247673	0	6	1	1	0
Erythropoietin activates Phosphoinositide-3-kinase (PI3K)	R-HSA-9027276	1	12	0.115176812788921	0.294173573573574	0.0147058823529412
Erythropoietin activates Phospholipase C gamma (PLCG)	R-HSA-9027277	0	7	1	1	0
Erythropoietin activates RAS	R-HSA-9027284	0	14	1	1	0
Erythropoietin activates STAT5	R-HSA-9027283	0	7	1	1	0
ESR-mediated signaling	R-HSA-8939211	8	154	0.000147923507400893	0.00145	0.117647058823529
Establishment of Sister Chromatid Cohesion	R-HSA-2468052	0	9	1	1	0
Estrogen-dependent gene expression	R-HSA-9018519	1	86	0.585992774980966	0.677335008375209	0.0147058823529412
Estrogen-dependent nuclear events downstream of ESR-membrane signaling	R-HSA-9634638	3	24	0.00173161783267961	0.0125950617283951	0.0441176470588235
Estrogen-stimulated signaling through PRKCZ	R-HSA-9634635	1	6	0.0593237012101506	0.198862162162162	0.0147058823529412
Estrogen biosynthesis	R-HSA-193144	0	2	1	1	0
Ethanol oxidation	R-HSA-71384	0	5	1	1	0
Eukaryotic Translation Elongation	R-HSA-156842	0	77	1	1	0
Eukaryotic Translation Initiation	R-HSA-72613	0	103	1	1	0
Eukaryotic Translation Termination	R-HSA-72764	0	73	1	1	0
Evasion by RSV of host interferon responses	R-HSA-9833109	0	34	1	1	0
Export of Viral Ribonucleoproteins from Nucleus	R-HSA-168274	0	26	1	1	0
Expression and translocation of olfactory receptors	R-HSA-9752946	0	4	1	1	0
Expression of BMAL (ARNTL), CLOCK, and NPAS2	R-HSA-9931509	1	29	0.256286304244044	0.48369935483871	0.0147058823529412
Extension of Telomeres	R-HSA-180786	5	39	4.06661695000476e-05	0.00051	0.0735294117647059
Extra-nuclear estrogen signaling	R-HSA-9009391	7	72	7.02497638882527e-06	0.000123076923076923	0.102941176470588
Extracellular matrix organization	R-HSA-1474244	0	218	1	1	0
Factors involved in megakaryocyte development and platelet production	R-HSA-983231	2	105	0.288186295476855	0.510831967213115	0.0294117647058824
Fanconi Anemia Pathway	R-HSA-6783310	0	31	1	1	0
FASTK family proteins regulate processing and stability of mitochondrial RNAs	R-HSA-9837092	0	1	1	1	0
Fatty acid metabolism	R-HSA-8978868	2	70	0.158069708243091	0.353889238845144	0.0294117647058824
Fatty acids	R-HSA-211935	0	5	1	1	0
Fatty Acids bound to GPR40 (FFAR1) regulate insulin secretion	R-HSA-434316	0	8	1	1	0
Fatty acyl-CoA biosynthesis	R-HSA-75105	0	10	1	1	0
FBXL7 down-regulates AURKA during mitotic entry and in early mitosis	R-HSA-8854050	0	40	1	1	0
Fc epsilon receptor (FCERI) signaling	R-HSA-2454202	4	117	0.0304499654517965	0.123674418604651	0.0588235294117647
FCERI mediated Ca+2 mobilization	R-HSA-2871809	0	30	1	1	0
FCERI mediated MAPK activation	R-HSA-2871796	2	32	0.0413128034776739	0.151356476683938	0.0294117647058824
FCERI mediated NF-kB activation	R-HSA-2871837	1	68	0.501596493690573	0.646234542314335	0.0147058823529412
Fcgamma receptor (FCGR) dependent phagocytosis	R-HSA-2029480	3	78	0.0442173026156683	0.155798979591837	0.0441176470588235
FCGR activation	R-HSA-2029481	0	12	1	1	0
FCGR3A-mediated IL10 synthesis	R-HSA-9664323	1	37	0.314775713185663	0.529366141732283	0.0147058823529412
FCGR3A-mediated phagocytosis	R-HSA-9664422	2	55	0.106803931557531	0.281909034267913	0.0294117647058824
Fertilization	R-HSA-1187000	0	5	1	1	0
FGFR1 ligand binding and activation	R-HSA-190242	0	16	1	1	0
FGFR1 mutant receptor activation	R-HSA-1839124	2	27	0.0301940054359385	0.124272514619883	0.0294117647058824
FGFR1b ligand binding and activation	R-HSA-190370	0	7	1	1	0
FGFR1c ligand binding and activation	R-HSA-190373	0	12	1	1	0
FGFR2 alternative splicing	R-HSA-6803529	0	22	1	1	0
FGFR2 ligand binding and activation	R-HSA-190241	0	18	1	1	0
FGFR2 mutant receptor activation	R-HSA-1839126	0	33	1	1	0
FGFR2b ligand binding and activation	R-HSA-190377	0	8	1	1	0
FGFR2c ligand binding and activation	R-HSA-190375	0	13	1	1	0
FGFR3 ligand binding and activation	R-HSA-190239	0	12	1	1	0
FGFR3 mutant receptor activation	R-HSA-2033514	0	12	1	1	0
FGFR3b ligand binding and activation	R-HSA-190371	0	7	1	1	0
FGFR3c ligand binding and activation	R-HSA-190372	0	12	1	1	0
FGFR4 ligand binding and activation	R-HSA-190322	0	14	1	1	0
FGFRL1 modulation of FGFR1 signaling	R-HSA-5658623	0	12	1	1	0
Fibronectin matrix formation	R-HSA-1566977	0	4	1	1	0
FLT3 Signaling	R-HSA-9607240	2	37	0.0537181260225995	0.178235576923077	0.0294117647058824
FLT3 signaling by CBL mutants	R-HSA-9706377	0	7	1	1	0
FLT3 signaling in disease	R-HSA-9682385	1	26	0.233107259683188	0.456710666666667	0.0147058823529412
FLT3 signaling through SRC family kinases	R-HSA-9706374	0	6	1	1	0
Folding of actin by CCT/TriC	R-HSA-390450	0	3	1	1	0
Formation of a pool of free 40S subunits	R-HSA-72689	0	85	1	1	0
Formation of annular gap junctions	R-HSA-196025	2	11	0.00525011546676191	0.0316440366972477	0.0294117647058824
Formation of apoptosome	R-HSA-111458	1	11	0.106100334175201	0.279436477987421	0.0147058823529412
Formation of ATP by chemiosmotic coupling	R-HSA-163210	0	2	1	1	0
Formation of axial mesoderm	R-HSA-9796292	1	13	0.124162472396202	0.308859710144928	0.0147058823529412
Formation of definitive endoderm	R-HSA-9823730	1	14	0.133058208300169	0.328551841359773	0.0147058823529412
Formation of Fibrin Clot (Clotting Cascade)	R-HSA-140877	0	38	1	1	0
Formation of HIV-1 elongation complex containing HIV-1 Tat	R-HSA-167200	0	40	1	1	0
Formation of HIV elongation complex in the absence of HIV Tat	R-HSA-167152	0	42	1	1	0
Formation of Incision Complex in GG-NER	R-HSA-5696395	0	39	1	1	0
Formation of intermediate mesoderm	R-HSA-9761174	0	7	1	1	0
Formation of neuronal progenitor and neuronal BAF (npBAF and nBAF)	R-HSA-9934037	0	16	1	1	0
Formation of paraxial mesoderm	R-HSA-9793380	0	54	1	1	0
Formation of RNA Pol II elongation complex	R-HSA-112382	0	46	1	1	0
Formation of Senescence-Associated Heterochromatin Foci (SAHF)	R-HSA-2559584	1	13	0.124162472396202	0.308859710144928	0.0147058823529412
Formation of TC-NER Pre-Incision Complex	R-HSA-6781823	0	39	1	1	0
Formation of the anterior neural plate	R-HSA-9823739	0	8	1	1	0
Formation of the beta-catenin:TCF transactivating complex	R-HSA-201722	0	36	1	1	0
Formation of the canonical BAF (cBAF) complex	R-HSA-9933937	0	11	1	1	0
Formation of the cornified envelope	R-HSA-6809371	0	29	1	1	0
Formation of the dystrophin-glycoprotein complex (DGC)	R-HSA-9913351	0	24	1	1	0
Formation of the Early Elongation Complex	R-HSA-113418	0	32	1	1	0
Formation of the Editosome	R-HSA-75094	0	2	1	1	0
Formation of the embryonic stem cell BAF (esBAF) complex	R-HSA-9933946	0	13	1	1	0
Formation of the HIV-1 Early Elongation Complex	R-HSA-167158	0	32	1	1	0
Formation of the nephric duct	R-HSA-9830364	0	12	1	1	0
Formation of the non-canonical BAF (ncBAF) complex	R-HSA-9933947	0	10	1	1	0
Formation of the polybromo-BAF (pBAF) complex	R-HSA-9933939	0	12	1	1	0
Formation of the posterior neural plate	R-HSA-9832991	0	8	1	1	0
Formation of the ternary complex, and subsequently, the 43S complex	R-HSA-72695	0	50	1	1	0
Formation of the ureteric bud	R-HSA-9830674	0	19	1	1	0
Formation of tubulin folding intermediates by CCT/TriC	R-HSA-389960	0	15	1	1	0
Formation of WDR5-containing histone-modifying complexes	R-HSA-9772755	0	23	1	1	0
Formyl peptide receptors bind formyl peptides and many other ligands	R-HSA-444473	0	8	1	1	0
FOXO-mediated transcription	R-HSA-9614085	1	64	0.480654440157581	0.640216783216783	0.0147058823529412
FOXO-mediated transcription of cell cycle genes	R-HSA-9617828	1	17	0.159214696918008	0.360939130434783	0.0147058823529412
FOXO-mediated transcription of cell death genes	R-HSA-9614657	0	16	1	1	0
FOXO-mediated transcription of oxidative stress, metabolic and neuronal genes	R-HSA-9615017	1	28	0.248637706042077	0.475712663755459	0.0147058823529412
Free fatty acids regulate insulin secretion	R-HSA-400451	0	11	1	1	0
FRS-mediated FGFR1 signaling	R-HSA-5654693	0	23	1	1	0
FRS-mediated FGFR2 signaling	R-HSA-5654700	0	25	1	1	0
FRS-mediated FGFR3 signaling	R-HSA-5654706	0	20	1	1	0
FRS-mediated FGFR4 signaling	R-HSA-5654712	0	22	1	1	0
Frs2-mediated activation	R-HSA-170968	1	12	0.115176812788921	0.294173573573574	0.0147058823529412
Fructose metabolism	R-HSA-5652084	0	5	1	1	0
Fusion and Uncoating of the Influenza Virion	R-HSA-168270	0	0	1	1	0
Fusion of the Influenza Virion to the Host Cell Endosome	R-HSA-168288	0	0	1	1	0
G-protein activation	R-HSA-202040	0	24	1	1	0
G-protein beta:gamma signalling	R-HSA-397795	0	32	1	1	0
G-protein mediated events	R-HSA-112040	5	51	0.000151037035005075	0.00144528301886792	0.0735294117647059
G alpha (12/13) signalling events	R-HSA-416482	0	72	1	1	0
G alpha (i) signalling events	R-HSA-418594	8	253	0.00381910994000845	0.0234372549019608	0.117647058823529
G alpha (q) signalling events	R-HSA-416476	4	193	0.131423785766342	0.314098843930636	0.0588235294117647
G alpha (s) signalling events	R-HSA-418555	5	135	0.011597138231647	0.0582426470588235	0.0735294117647059
G alpha (z) signalling events	R-HSA-418597	3	44	0.0098090172905575	0.0514251968503937	0.0441176470588235
G beta:gamma signalling through BTK	R-HSA-8964315	0	18	1	1	0
G beta:gamma signalling through CDC42	R-HSA-8964616	0	20	1	1	0
G beta:gamma signalling through PI3Kgamma	R-HSA-392451	0	25	1	1	0
G beta:gamma signalling through PLC beta	R-HSA-418217	0	20	1	1	0
G protein gated Potassium channels	R-HSA-1296059	0	22	1	1	0
G0 and Early G1	R-HSA-1538133	0	24	1	1	0
G1 Phase	R-HSA-69236	1	47	0.381547833788394	0.579630055658627	0.0147058823529412
G1/S-Specific Transcription	R-HSA-69205	0	26	1	1	0
G1/S DNA Damage Checkpoints	R-HSA-69615	1	54	0.424430889074551	0.605012926391382	0.0147058823529412
G1/S Transition	R-HSA-69206	0	113	1	1	0
G2/M Checkpoints	R-HSA-69481	1	118	0.702681675721982	0.721791147540984	0.0147058823529412
G2/M DNA damage checkpoint	R-HSA-69473	1	61	0.464381182254686	0.631716344463972	0.0147058823529412
G2/M DNA replication checkpoint	R-HSA-69478	0	7	1	1	0
G2/M Transition	R-HSA-69275	1	135	0.750799143828798	0.728778606158833	0.0147058823529412
GAB1 signalosome	R-HSA-180292	1	17	0.159214696918008	0.360939130434783	0.0147058823529412
GABA B receptor activation	R-HSA-977444	3	35	0.00517176277045062	0.0290166666666667	0.0441176470588235
GABA receptor activation	R-HSA-977443	3	43	0.00920611125292758	0.0486462809917355	0.0441176470588235
GABA synthesis, release, reuptake and degradation	R-HSA-888590	0	14	1	1	0
Gain-of-function MRAS complexes activate RAF signaling	R-HSA-9726842	0	8	1	1	0
Galactose catabolism	R-HSA-70370	0	4	1	1	0
Gamma-carboxylation of protein precursors	R-HSA-159740	0	9	1	1	0
Gamma-carboxylation, transport, and amino-terminal cleavage of proteins	R-HSA-159854	0	10	1	1	0
Gamma carboxylation, hypusinylation, hydroxylation, and arylsulfatase activation	R-HSA-163841	0	25	1	1	0
Gap-filling DNA repair synthesis and ligation in GG-NER	R-HSA-5696397	4	23	7.39774406141036e-05	0.000897674418604651	0.0588235294117647
Gap-filling DNA repair synthesis and ligation in TC-NER	R-HSA-6782210	4	53	0.0019468604795132	0.0129614457831325	0.0588235294117647
Gap junction assembly	R-HSA-190861	0	19	1	1	0
Gap junction degradation	R-HSA-190873	2	12	0.00625906942427501	0.0364548672566372	0.0294117647058824
Gap junction trafficking	R-HSA-190828	2	30	0.0367020239579618	0.132042553191489	0.0294117647058824
Gap junction trafficking and regulation	R-HSA-157858	2	32	0.0413128034776739	0.151356476683938	0.0294117647058824
Gastrin-CREB signalling pathway via PKC and MAPK	R-HSA-881907	3	18	0.000729155884360955	0.00648484848484848	0.0441176470588235
Gastrulation	R-HSA-9758941	1	105	0.659811759815496	0.7096300330033	0.0147058823529412
GDP-fucose biosynthesis	R-HSA-6787639	0	0	1	1	0
Gene and protein expression by JAK-STAT signaling after Interleukin-12 stimulation	R-HSA-8950505	1	30	0.263858175978047	0.490693418259023	0.0147058823529412
Gene Silencing by RNA	R-HSA-211000	0	57	1	1	0
Generation of second messenger molecules	R-HSA-202433	0	30	1	1	0
Germ layer formation at gastrulation	R-HSA-9754189	1	14	0.133058208300169	0.328551841359773	0.0147058823529412
GLI proteins bind promoters of Hh responsive genes to promote transcription	R-HSA-5635851	0	7	1	1	0
GLI3 is processed to GLI3R by the proteasome	R-HSA-5610785	0	47	1	1	0
Global Genome Nucleotide Excision Repair (GG-NER)	R-HSA-5696399	4	63	0.00367129165365521	0.0234673267326733	0.0588235294117647
Glucagon-like Peptide-1 (GLP1) regulates insulin secretion	R-HSA-381676	1	39	0.328675046831783	0.539529865125241	0.0147058823529412
Glucagon-type ligand receptors	R-HSA-420092	1	33	0.286120978562162	0.510281314168378	0.0147058823529412
Glucagon signaling in metabolic regulation	R-HSA-163359	1	33	0.286120978562162	0.510281314168378	0.0147058823529412
Glucocorticoid biosynthesis	R-HSA-194002	0	6	1	1	0
Gluconeogenesis	R-HSA-70263	0	15	1	1	0
Glucose metabolism	R-HSA-70326	1	61	0.464381182254686	0.631716344463972	0.0147058823529412
Glucuronidation	R-HSA-156588	0	3	1	1	0
Glutamate and glutamine metabolism	R-HSA-8964539	0	4	1	1	0
Glutamate binding, activation of AMPA receptors and synaptic plasticity	R-HSA-399721	0	27	1	1	0
Glutamate Neurotransmitter Release Cycle	R-HSA-210500	0	15	1	1	0
Glutathione conjugation	R-HSA-156590	0	10	1	1	0
Glutathione synthesis and recycling	R-HSA-174403	0	3	1	1	0
Glycerophospholipid biosynthesis	R-HSA-1483206	0	48	1	1	0
Glycerophospholipid catabolism	R-HSA-6814848	0	1	1	1	0
Glycine degradation	R-HSA-6783984	0	1	1	1	0
Glycogen breakdown (glycogenolysis)	R-HSA-70221	0	11	1	1	0
Glycogen metabolism	R-HSA-8982491	0	20	1	1	0
Glycogen storage diseases	R-HSA-3229121	0	11	1	1	0
Glycogen synthesis	R-HSA-3322077	0	10	1	1	0
Glycolysis	R-HSA-70171	1	54	0.424430889074551	0.605012926391382	0.0147058823529412
Glycoprotein hormones	R-HSA-209822	0	10	1	1	0
Glycosaminoglycan metabolism	R-HSA-1630316	0	32	1	1	0
Glycosphingolipid biosynthesis	R-HSA-9840309	0	3	1	1	0
Glycosphingolipid catabolism	R-HSA-9840310	1	14	0.133058208300169	0.328551841359773	0.0147058823529412
Glycosphingolipid metabolism	R-HSA-1660662	1	17	0.159214696918008	0.360939130434783	0.0147058823529412
Glycosphingolipid transport	R-HSA-9845576	0	1	1	1	0
Glyoxylate metabolism and glycine degradation	R-HSA-389661	0	2	1	1	0
Golgi-to-ER retrograde transport	R-HSA-8856688	0	61	1	1	0
Golgi Associated Vesicle Biogenesis	R-HSA-432722	1	26	0.233107259683188	0.456710666666667	0.0147058823529412
Golgi Cisternae Pericentriolar Stack Reorganization	R-HSA-162658	1	11	0.106100334175201	0.279436477987421	0.0147058823529412
GP1b-IX-V activation signalling	R-HSA-430116	0	12	1	1	0
GPCR ligand binding	R-HSA-500792	4	394	0.572227051281329	0.672517171717172	0.0588235294117647
GPER1 signaling	R-HSA-9634597	3	44	0.0098090172905575	0.0514251968503937	0.0441176470588235
GPVI-mediated activation cascade	R-HSA-114604	1	33	0.286120978562162	0.510281314168378	0.0147058823529412
GRB2 events in EGFR signaling	R-HSA-179812	0	13	1	1	0
GRB2 events in ERBB2 signaling	R-HSA-1963640	0	16	1	1	0
GRB2:SOS provides linkage to MAPK signaling for Integrins	R-HSA-354194	0	15	1	1	0
Growth hormone receptor signaling	R-HSA-982772	2	24	0.0242077762209238	0.103284472049689	0.0294117647058824
GSK3B and BTRC:CUL1-mediated-degradation of NFE2L2	R-HSA-9762114	0	42	1	1	0
GTP hydrolysis and joining of the 60S ribosomal subunit	R-HSA-72706	0	96	1	1	0
HATs acetylate histones	R-HSA-3214847	0	52	1	1	0
HCMV Early Events	R-HSA-9609690	1	68	0.501596493690573	0.646234542314335	0.0147058823529412
HCMV Infection	R-HSA-9609646	1	77	0.545721708646388	0.66874974533107	0.0147058823529412
HCMV Late Events	R-HSA-9610379	0	41	1	1	0
HDACs deacetylate histones	R-HSA-3214815	0	32	1	1	0
HDL assembly	R-HSA-8963896	0	7	1	1	0
HDL remodeling	R-HSA-8964058	0	10	1	1	0
HDMs demethylate histones	R-HSA-3214842	0	17	1	1	0
HDR through Homologous Recombination (HRR)	R-HSA-5685942	4	50	0.00156642204586599	0.0118725	0.0588235294117647
HDR through Homologous Recombination (HRR) or Single Strand Annealing (SSA)	R-HSA-5693567	5	83	0.00145407945778908	0.0100128205128205	0.0735294117647059
HDR through MMEJ (alt-NHEJ)	R-HSA-5685939	1	10	0.0969321324744333	0.271593103448276	0.0147058823529412
HDR through Single Strand Annealing (SSA)	R-HSA-5685938	1	32	0.278774765871821	0.503912396694215	0.0147058823529412
Hedgehog 'off' state	R-HSA-5610787	1	88	0.594452469727215	0.680812040133779	0.0147058823529412
Hedgehog 'on' state	R-HSA-5632684	0	68	1	1	0
Hedgehog ligand biogenesis	R-HSA-5358346	0	47	1	1	0
Heme biosynthesis	R-HSA-189451	0	5	1	1	0
Heme degradation	R-HSA-189483	0	10	1	1	0
Heme signaling	R-HSA-9707616	1	39	0.328675046831783	0.539529865125241	0.0147058823529412
Heparan sulfate/heparin (HS-GAG) metabolism	R-HSA-1638091	0	18	1	1	0
Hh mutants abrogate ligand secretion	R-HSA-5387390	0	43	1	1	0
Hh mutants are degraded by ERAD	R-HSA-5362768	0	40	1	1	0
High laminar flow shear stress activates signaling by PIEZO1 and PECAM1:CDH5:KDR in endothelial cells	R-HSA-9856530	2	66	0.14395368194227	0.34061652892562	0.0294117647058824
Highly calcium permeable nicotinic acetylcholine receptors	R-HSA-629597	0	1	1	1	0
Highly calcium permeable postsynaptic nicotinic acetylcholine receptors	R-HSA-629594	0	2	1	1	0
Highly sodium permeable postsynaptic acetylcholine nicotinic receptors	R-HSA-629587	0	1	1	1	0
Histidine catabolism	R-HSA-70921	0	1	1	1	0
HIV elongation arrest and recovery	R-HSA-167287	0	31	1	1	0
HIV Infection	R-HSA-162906	2	175	0.533626099830642	0.663274061433447	0.0294117647058824
HIV Life Cycle	R-HSA-162587	2	110	0.307015737405877	0.5212008	0.0294117647058824
HIV Transcription Elongation	R-HSA-167169	0	40	1	1	0
HIV Transcription Initiation	R-HSA-167161	0	35	1	1	0
Homologous DNA Pairing and Strand Exchange	R-HSA-5693579	0	33	1	1	0
Homology Directed Repair	R-HSA-5693538	6	87	0.000229988655536473	0.00212413793103448	0.0882352941176471
Hormone ligand-binding receptors	R-HSA-375281	0	12	1	1	0
Host Interactions of HIV factors	R-HSA-162909	1	107	0.666782960607859	0.711558154859967	0.0147058823529412
HS-GAG biosynthesis	R-HSA-2022928	0	9	1	1	0
HS-GAG degradation	R-HSA-2024096	0	13	1	1	0
HSF1-dependent transactivation	R-HSA-3371571	0	32	1	1	0
HSF1 activation	R-HSA-3371511	0	25	1	1	0
HSP90 chaperone cycle for steroid hormone receptors (SHR) in the presence of ligand	R-HSA-3371497	0	41	1	1	0
HuR (ELAVL1) binds and stabilizes mRNA	R-HSA-450520	0	9	1	1	0
Hyaluronan metabolism	R-HSA-2142845	0	8	1	1	0
Hyaluronan uptake and degradation	R-HSA-2160916	0	6	1	1	0
Hydrolysis of LPC	R-HSA-1483115	0	4	1	1	0
IFNG signaling activates MAPKs	R-HSA-9732724	1	8	0.0783168990928158	0.252152226720648	0.0147058823529412
IGF1R signaling cascade	R-HSA-2428924	2	53	0.100370476389928	0.272539189189189	0.0294117647058824
IkBA variant leads to EDA-ID	R-HSA-5603029	0	7	1	1	0
IKK complex recruitment mediated by RIP1	R-HSA-937041	0	23	1	1	0
IL-6-type cytokine receptor ligand interactions	R-HSA-6788467	0	17	1	1	0
Immunoregulatory interactions between a Lymphoid and a non-Lymphoid cell	R-HSA-198933	0	89	1	1	0
Impaired BRCA2 binding to PALB2	R-HSA-9709603	0	17	1	1	0
Impaired BRCA2 binding to RAD51	R-HSA-9709570	0	30	1	1	0
Inactivation of APC/C via direct inhibition of the APC/C complex	R-HSA-141430	0	19	1	1	0
Inactivation of CDC42 and RAC1	R-HSA-428543	0	8	1	1	0
Inactivation of CSF3 (G-CSF) signaling	R-HSA-9705462	1	25	0.225223857363983	0.4448466367713	0.0147058823529412
Inactivation, recovery and regulation of the phototransduction cascade	R-HSA-2514859	0	26	1	1	0
Incretin synthesis, secretion, and inactivation	R-HSA-400508	0	23	1	1	0
Induction of Cell-Cell Fusion	R-HSA-9733458	0	5	1	1	0
Infection with Mycobacterium tuberculosis	R-HSA-9635486	1	24	0.217260620105934	0.437112585812357	0.0147058823529412
Inflammasomes	R-HSA-622312	1	20	0.184593277949485	0.402768704156479	0.0147058823529412
Influenza Infection	R-HSA-168255	1	129	0.734763661785559	0.725988599348534	0.0147058823529412
Influenza Viral RNA Transcription and Replication	R-HSA-168273	0	111	1	1	0
Inhibition of voltage gated Ca2+ channels via Gbeta/gamma subunits	R-HSA-997272	0	22	1	1	0
Inhibition of DNA recombination at telomere	R-HSA-9670095	0	29	1	1	0
Inhibition of replication initiation of damaged DNA by RB1/E2F1	R-HSA-113501	0	13	1	1	0
Inhibition of Signaling by Overexpressed EGFR	R-HSA-5638303	0	8	1	1	0
Inhibition of the proteolytic activity of APC/C required for the onset of anaphase by mitotic spindle checkpoint components	R-HSA-141405	0	19	1	1	0
Initial triggering of complement	R-HSA-166663	0	17	1	1	0
Initiation of Nuclear Envelope (NE) Reformation	R-HSA-2995383	0	15	1	1	0
InlA-mediated entry of Listeria monocytogenes into host cells	R-HSA-8876493	0	9	1	1	0
InlB-mediated entry of Listeria monocytogenes into host cell	R-HSA-8875360	0	14	1	1	0
Inositol phosphate metabolism	R-HSA-1483249	0	21	1	1	0
Insertion of tail-anchored proteins into the endoplasmic reticulum membrane	R-HSA-9609523	0	12	1	1	0
Insulin-like Growth Factor-2 mRNA Binding Proteins (IGF2BPs/IMPs/VICKZs) bind RNA	R-HSA-428359	0	6	1	1	0
Insulin processing	R-HSA-264876	0	14	1	1	0
Insulin receptor recycling	R-HSA-77387	0	16	1	1	0
Insulin receptor signalling cascade	R-HSA-74751	3	54	0.0171003626933532	0.0759561643835616	0.0441176470588235
Integration of energy metabolism	R-HSA-163685	3	99	0.0786372465997346	0.252946774193548	0.0441176470588235
Integration of provirus	R-HSA-162592	1	9	0.0876712947438141	0.262063703703704	0.0147058823529412
Integration of viral DNA into host genomic DNA	R-HSA-175567	0	3	1	1	0
Integrin cell surface interactions	R-HSA-216083	0	74	1	1	0
Integrin signaling	R-HSA-354192	0	27	1	1	0
Interaction between L1 and Ankyrins	R-HSA-445095	0	19	1	1	0
Interaction With Cumulus Cells And The Zona Pellucida	R-HSA-2534343	0	2	1	1	0
Interactions of Rev with host cellular proteins	R-HSA-177243	0	30	1	1	0
Interactions of Vpr with host cellular proteins	R-HSA-176033	0	30	1	1	0
Interconversion of nucleotide di- and triphosphates	R-HSA-499943	0	15	1	1	0
Interferon alpha/beta signaling	R-HSA-909733	0	61	1	1	0
Interferon gamma signaling	R-HSA-877300	1	71	0.516754871833519	0.65255910652921	0.0147058823529412
Interferon Signaling	R-HSA-913531	5	215	0.0661518993762547	0.204561403508772	0.0735294117647059
Interleukin-1 family signaling	R-HSA-446652	5	132	0.0105895247904193	0.054230303030303	0.0735294117647059
Interleukin-1 processing	R-HSA-448706	0	9	1	1	0
Interleukin-1 signaling	R-HSA-9020702	2	98	0.26176039039645	0.484164102564103	0.0294117647058824
Interleukin-10 signaling	R-HSA-6783783	1	44	0.362219619328414	0.564551685393258	0.0147058823529412
Interleukin-12 family signaling	R-HSA-447115	2	48	0.0848096378399945	0.254965758754864	0.0294117647058824
Interleukin-12 signaling	R-HSA-9020591	1	38	0.321760460825203	0.53253671875	0.0147058823529412
Interleukin-15 signaling	R-HSA-8983432	2	14	0.00851790564463284	0.0471663865546218	0.0294117647058824
Interleukin-17 signaling	R-HSA-448424	7	71	6.39290513326785e-06	0.000118181818181818	0.102941176470588
Interleukin-18 signaling	R-HSA-9012546	0	8	1	1	0
Interleukin-2 family signaling	R-HSA-451927	3	42	0.0086255858182096	0.04796	0.0441176470588235
Interleukin-2 signaling	R-HSA-9020558	1	12	0.115176812788921	0.294173573573574	0.0147058823529412
Interleukin-20 family signaling	R-HSA-8854691	2	26	0.02813879938385	0.111746428571429	0.0294117647058824
Interleukin-21 signaling	R-HSA-9020958	2	10	0.00432375516823758	0.0267442307692308	0.0294117647058824
Interleukin-23 signaling	R-HSA-9020933	1	9	0.0876712947438141	0.262063703703704	0.0147058823529412
Interleukin-27 signaling	R-HSA-9020956	1	11	0.106100334175201	0.279436477987421	0.0147058823529412
Interleukin-3, Interleukin-5 and GM-CSF signaling	R-HSA-512988	2	47	0.0817945545629938	0.254324110671937	0.0294117647058824
Interleukin-35 Signalling	R-HSA-8984722	1	12	0.115176812788921	0.294173573573574	0.0147058823529412
Interleukin-36 pathway	R-HSA-9014826	0	6	1	1	0
Interleukin-37 signaling	R-HSA-9008059	2	18	0.0139527315372308	0.0694028571428571	0.0294117647058824
Interleukin-4 and Interleukin-13 signaling	R-HSA-6785807	4	107	0.0228401751833722	0.0992716981132075	0.0588235294117647
Interleukin-6 family signaling	R-HSA-6783589	1	24	0.217260620105934	0.437112585812357	0.0147058823529412
Interleukin-6 signaling	R-HSA-1059683	1	11	0.106100334175201	0.279436477987421	0.0147058823529412
Interleukin-7 signaling	R-HSA-1266695	2	22	0.0205253208286134	0.0929538461538462	0.0294117647058824
Interleukin-9 signaling	R-HSA-8985947	2	9	0.00348173388482942	0.0230646464646465	0.0294117647058824
Interleukin receptor SHC signaling	R-HSA-912526	2	26	0.02813879938385	0.111746428571429	0.0294117647058824
Intra-Golgi and retrograde Golgi-to-ER traffic	R-HSA-6811442	0	80	1	1	0
Intra-Golgi traffic	R-HSA-6811438	0	13	1	1	0
Intracellular signaling by second messengers	R-HSA-9006925	6	277	0.0607853853152366	0.198532735426009	0.0882352941176471
Intraflagellar transport	R-HSA-5620924	0	21	1	1	0
Intrinsic Pathway for Apoptosis	R-HSA-109606	5	53	0.000181647101218485	0.00169454545454545	0.0735294117647059
Intrinsic Pathway of Fibrin Clot Formation	R-HSA-140837	0	23	1	1	0
Inwardly rectifying K+ channels	R-HSA-1296065	0	25	1	1	0
Ion channel transport	R-HSA-983712	0	83	1	1	0
Ion homeostasis	R-HSA-5578775	0	29	1	1	0
Ion transport by P-type ATPases	R-HSA-936837	0	16	1	1	0
Ionotropic activity of kainate receptors	R-HSA-451306	0	7	1	1	0
IRAK1 recruits IKK complex	R-HSA-937039	0	14	1	1	0
IRAK1 recruits IKK complex upon TLR7/8 or 9 stimulation	R-HSA-975144	0	14	1	1	0
IRAK2 mediated activation of TAK1 complex	R-HSA-937042	0	10	1	1	0
IRAK2 mediated activation of TAK1 complex upon TLR7/8 or 9 stimulation	R-HSA-975163	0	15	1	1	0
IRAK4 deficiency (TLR2/4)	R-HSA-5603041	0	18	1	1	0
IRE1alpha activates chaperones	R-HSA-381070	0	26	1	1	0
IRF3-mediated induction of type I IFN	R-HSA-3270619	0	10	1	1	0
Iron uptake and transport	R-HSA-917937	0	34	1	1	0
IRS-mediated signalling	R-HSA-112399	1	48	0.387861412425594	0.583925966850829	0.0147058823529412
IRS-related events triggered by IGF1R	R-HSA-2428928	2	52	0.0971967328055626	0.272226116838488	0.0294117647058824
ISG15 antiviral mechanism	R-HSA-1169408	1	61	0.464381182254686	0.631716344463972	0.0147058823529412
JNK (c-Jun kinases) phosphorylation and activation mediated by activated human TAK1	R-HSA-450321	2	22	0.0205253208286134	0.0929538461538462	0.0294117647058824
Josephin domain DUBs	R-HSA-5689877	0	8	1	1	0
KEAP1-NFE2L2 pathway	R-HSA-9755511	1	105	0.659811759815496	0.7096300330033	0.0147058823529412
Keratan sulfate biosynthesis	R-HSA-2022854	0	3	1	1	0
Keratan sulfate degradation	R-HSA-2022857	0	5	1	1	0
Keratan sulfate/keratin metabolism	R-HSA-1638074	0	6	1	1	0
Keratinization	R-HSA-6805567	0	29	1	1	0
Ketone body metabolism	R-HSA-74182	0	2	1	1	0
Kidney development	R-HSA-9830369	0	36	1	1	0
Killing mechanisms	R-HSA-9664420	1	12	0.115176812788921	0.294173573573574	0.0147058823529412
Kinesins	R-HSA-983189	0	31	1	1	0
KSRP (KHSRP) binds and destabilizes mRNA	R-HSA-450604	1	10	0.0969321324744333	0.271593103448276	0.0147058823529412
L13a-mediated translational silencing of Ceruloplasmin expression	R-HSA-156827	0	95	1	1	0
L1CAM interactions	R-HSA-373760	2	97	0.257985491500136	0.483803433476395	0.0294117647058824
Lagging Strand Synthesis	R-HSA-69186	5	19	9.60794546367438e-07	2.22222222222222e-05	0.0735294117647059
Laminin interactions	R-HSA-3000157	0	28	1	1	0
Late endosomal microautophagy	R-HSA-9615710	0	19	1	1	0
Late Phase of HIV Life Cycle	R-HSA-162599	1	97	0.630460963194589	0.696975456053068	0.0147058823529412
Late SARS-CoV-2 Infection Events	R-HSA-9772573	0	28	1	1	0
Latent infection - Other responses of Mtb to phagocytosis	R-HSA-1222499	0	1	1	1	0
LDL clearance	R-HSA-8964038	1	16	0.150583446825983	0.348787830687831	0.0147058823529412
LDL remodeling	R-HSA-8964041	0	5	1	1	0
Leading Strand Synthesis	R-HSA-69109	4	14	8.95830538016895e-06	0.0001125	0.0588235294117647
Lectin pathway of complement activation	R-HSA-166662	0	3	1	1	0
Leishmania infection	R-HSA-9658195	8	148	0.000112083389108841	0.00120416666666667	0.117647058823529
Leishmania parasite growth and survival	R-HSA-9664433	5	69	0.000627774050740548	0.00590769230769231	0.0735294117647059
Leishmania phagocytosis	R-HSA-9664417	2	55	0.106803931557531	0.281909034267913	0.0294117647058824
Lewis blood group biosynthesis	R-HSA-9037629	0	0	1	1	0
LGI-ADAM interactions	R-HSA-5682910	0	8	1	1	0
Ligand-receptor interactions	R-HSA-5632681	0	8	1	1	0
Linoleic acid (LA) metabolism	R-HSA-2046105	1	2	0.0201730336473279	0.0910519480519481	0.0147058823529412
Lipid particle organization	R-HSA-8964572	0	1	1	1	0
Lipophagy	R-HSA-9613354	0	8	1	1	0
Listeria monocytogenes entry into host cells	R-HSA-8876384	0	19	1	1	0
Long-term potentiation	R-HSA-9620244	0	18	1	1	0
Loss of function of MECP2 in Rett syndrome	R-HSA-9005891	0	11	1	1	0
Loss of Function of SMAD2/3 in Cancer	R-HSA-3304349	1	7	0.0688680145968579	0.223630769230769	0.0147058823529412
Loss of Function of TGFBR1 in Cancer	R-HSA-3656534	1	7	0.0688680145968579	0.223630769230769	0.0147058823529412
Loss of MECP2 binding ability to the NCoR/SMRT complex	R-HSA-9022537	0	5	1	1	0
Loss of Nlp from mitotic centrosomes	R-HSA-380259	0	40	1	1	0
Loss of proteins required for interphase microtubule organization from the centrosome	R-HSA-380284	0	40	1	1	0
LTC4-CYSLTR mediated IL4 production	R-HSA-9664535	0	2	1	1	0
Lysine catabolism	R-HSA-71064	0	1	1	1	0
Lysosome Vesicle Biogenesis	R-HSA-432720	1	17	0.159214696918008	0.360939130434783	0.0147058823529412
Lysosphingolipid and LPA receptors	R-HSA-419408	0	8	1	1	0
M-decay: degradation of maternal mRNAs by maternally stored factors	R-HSA-9820841	0	26	1	1	0
M Phase	R-HSA-68886	1	241	0.917977524795365	0.739013015873016	0.0147058823529412
Macroautophagy	R-HSA-1632852	3	105	0.090122486733422	0.261836496350365	0.0441176470588235
Major pathway of rRNA processing in the nucleolus and cytosol	R-HSA-6791226	0	91	1	1	0
Malate-aspartate shuttle	R-HSA-9856872	0	2	1	1	0
MAP kinase activation	R-HSA-450294	7	63	2.83531591172004e-06	6.66666666666667e-05	0.102941176470588
MAP2K and MAPK activation	R-HSA-5674135	1	39	0.328675046831783	0.539529865125241	0.0147058823529412
MAP3K8 (TPL2)-dependent MAPK1/3 activation	R-HSA-5684264	0	16	1	1	0
MAPK family signaling cascades	R-HSA-5683057	5	278	0.150190339500859	0.341226229508197	0.0735294117647059
MAPK targets/ Nuclear events mediated by MAP kinases	R-HSA-450282	6	31	5.23146017172849e-07	3.33333333333333e-05	0.0882352941176471
MAPK1 (ERK2) activation	R-HSA-112411	1	9	0.0876712947438141	0.262063703703704	0.0147058823529412
MAPK1/MAPK3 signaling	R-HSA-5684996	5	248	0.105857550472113	0.275137333333333	0.0735294117647059
MAPK3 (ERK1) activation	R-HSA-110056	0	10	1	1	0
MAPK6/MAPK4 signaling	R-HSA-5687128	0	67	1	1	0
MASTL Facilitates Mitotic Progression	R-HSA-2465910	0	7	1	1	0
Maternal to zygotic transition (MZT)	R-HSA-9816359	1	48	0.387861412425594	0.583925966850829	0.0147058823529412
Maturation of hRSV A proteins	R-HSA-9828806	0	14	1	1	0
Maturation of nucleoprotein_9683610	R-HSA-9683610	0	6	1	1	0
Maturation of nucleoprotein_9694631	R-HSA-9694631	0	10	1	1	0
Maturation of protein 3a_9683673	R-HSA-9683673	0	2	1	1	0
Maturation of protein 3a_9694719	R-HSA-9694719	0	2	1	1	0
Maturation of spike protein_9683686	R-HSA-9683686	0	2	1	1	0
Maturation of spike protein_9694548	R-HSA-9694548	0	8	1	1	0
Maturation of TCA enzymes and regulation of TCA cycle	R-HSA-9854311	0	8	1	1	0
Mechanical load activates signaling by PIEZO1 and integrins in osteocytes	R-HSA-9856532	0	15	1	1	0
MECP2 regulates neuronal receptors and channels	R-HSA-9022699	1	16	0.150583446825983	0.348787830687831	0.0147058823529412
MECP2 regulates transcription of neuronal ligands	R-HSA-9022702	2	7	0.00205782088990936	0.0148229885057471	0.0294117647058824
Meiosis	R-HSA-1500620	0	43	1	1	0
Meiotic recombination	R-HSA-912446	0	25	1	1	0
Meiotic synapsis	R-HSA-1221632	0	27	1	1	0
Membrane binding and targetting of GAG proteins	R-HSA-174490	0	6	1	1	0
MET activates PI3K/AKT signaling	R-HSA-8851907	1	6	0.0593237012101506	0.198862162162162	0.0147058823529412
MET activates PTK2 signaling	R-HSA-8874081	0	29	1	1	0
MET activates RAP1 and RAC1	R-HSA-8875555	0	11	1	1	0
MET activates RAS signaling	R-HSA-8851805	0	11	1	1	0
MET promotes cell motility	R-HSA-8875878	0	39	1	1	0
MET Receptor Activation	R-HSA-6806942	0	5	1	1	0
MET receptor recycling	R-HSA-8875656	0	9	1	1	0
Metabolic disorders of biological oxidation enzymes	R-HSA-5579029	0	14	1	1	0
Metabolism of amine-derived hormones	R-HSA-209776	0	13	1	1	0
Metabolism of amino acids and derivatives	R-HSA-71291	0	174	1	1	0
Metabolism of Angiotensinogen to Angiotensins	R-HSA-2022377	0	14	1	1	0
Metabolism of carbohydrates and carbohydrate derivatives	R-HSA-71387	1	124	0.720627507033041	0.725139314845024	0.0147058823529412
Metabolism of cofactors	R-HSA-8978934	0	11	1	1	0
Metabolism of fat-soluble vitamins	R-HSA-6806667	0	25	1	1	0
Metabolism of folate and pterines	R-HSA-196757	0	2	1	1	0
Metabolism of ingested SeMet, Sec, MeSec into H2Se	R-HSA-2408508	0	2	1	1	0
Metabolism of nitric oxide: NOS3 activation and regulation	R-HSA-202131	0	10	1	1	0
Metabolism of non-coding RNA	R-HSA-194441	0	42	1	1	0
Metabolism of nucleotides	R-HSA-15869	0	31	1	1	0
Metabolism of polyamines	R-HSA-351202	0	38	1	1	0
Metabolism of porphyrins	R-HSA-189445	0	13	1	1	0
Metabolism of steroid hormones	R-HSA-196071	1	16	0.150583446825983	0.348787830687831	0.0147058823529412
Metabolism of steroids	R-HSA-8957322	1	74	0.531458801129052	0.66393811965812	0.0147058823529412
Metabolism of vitamins and cofactors	R-HSA-196854	0	62	1	1	0
Metabolism of water-soluble vitamins and cofactors	R-HSA-196849	0	28	1	1	0
Metal ion SLC transporters	R-HSA-425410	0	3	1	1	0
Metal sequestration by antimicrobial proteins	R-HSA-6799990	0	5	1	1	0
Metalloprotease DUBs	R-HSA-5689901	0	19	1	1	0
Metallothioneins bind metals	R-HSA-5661231	0	3	1	1	0
Methionine salvage pathway	R-HSA-1237112	0	2	1	1	0
Methylation	R-HSA-156581	0	4	1	1	0
MHC class II antigen presentation	R-HSA-2132295	1	80	0.55955663057625	0.671370608108108	0.0147058823529412
Microbial modulation of RIPK1-mediated regulated necrosis	R-HSA-9686347	0	4	1	1	0
MicroRNA (miRNA) biogenesis	R-HSA-203927	0	19	1	1	0
Microtubule-dependent trafficking of connexons from Golgi to the plasma membrane	R-HSA-190840	0	15	1	1	0
Mineralocorticoid biosynthesis	R-HSA-193993	0	4	1	1	0
Minus-strand DNA synthesis	R-HSA-164516	1	1	0.0101371496720334	0.0532778625954198	0.0147058823529412
Miro GTPase Cycle	R-HSA-9715370	0	5	1	1	0
Miscellaneous substrates	R-HSA-211958	0	3	1	1	0
Miscellaneous transport and binding events	R-HSA-5223345	0	3	1	1	0
Mismatch Repair	R-HSA-5358508	4	14	8.95830538016895e-06	0.0001125	0.0588235294117647
Mismatch repair (MMR) directed by MSH2:MSH3 (MutSbeta)	R-HSA-5358606	4	13	6.44794563631201e-06	0.000121739130434783	0.0588235294117647
Mismatch repair (MMR) directed by MSH2:MSH6 (MutSalpha)	R-HSA-5358565	4	14	8.95830538016895e-06	0.0001125	0.0588235294117647
MITF-M-dependent gene expression	R-HSA-9856651	3	77	0.0428185477004359	0.15201641025641	0.0441176470588235
MITF-M-regulated melanocyte development	R-HSA-9730414	5	121	0.00741048377587317	0.0414632478632479	0.0735294117647059
Mitochondrial biogenesis	R-HSA-1592230	2	51	0.0940528484172867	0.264805776173285	0.0294117647058824
Mitochondrial calcium ion transport	R-HSA-8949215	0	7	1	1	0
Mitochondrial Fatty Acid Beta-Oxidation	R-HSA-77289	0	13	1	1	0
mitochondrial fatty acid beta-oxidation of saturated fatty acids	R-HSA-77286	0	6	1	1	0
mitochondrial fatty acid beta-oxidation of unsaturated fatty acids	R-HSA-77288	0	4	1	1	0
Mitochondrial iron-sulfur cluster biogenesis	R-HSA-1362409	0	4	1	1	0
Mitochondrial protein degradation	R-HSA-9837999	1	29	0.256286304244044	0.48369935483871	0.0147058823529412
Mitochondrial protein import	R-HSA-1268020	0	12	1	1	0
Mitochondrial RNA degradation	R-HSA-9836573	0	3	1	1	0
Mitochondrial translation	R-HSA-5368287	0	9	1	1	0
Mitochondrial translation elongation	R-HSA-5389840	0	9	1	1	0
Mitochondrial translation initiation	R-HSA-5368286	0	8	1	1	0
Mitochondrial translation termination	R-HSA-5419276	0	8	1	1	0
Mitochondrial tRNA aminoacylation	R-HSA-379726	0	2	1	1	0
Mitochondrial Uncoupling	R-HSA-166187	0	4	1	1	0
Mitochondrial unfolded protein response (UPRmt)	R-HSA-9841251	0	15	1	1	0
Mitophagy	R-HSA-5205647	1	31	0.271354079547004	0.495155230125523	0.0147058823529412
Mitotic Anaphase	R-HSA-68882	0	159	1	1	0
Mitotic G1 phase and G1/S transition	R-HSA-453279	1	131	0.740218660447435	0.725948376623377	0.0147058823529412
Mitotic G2-G2/M phases	R-HSA-453274	1	137	0.755929002253348	0.728154368932039	0.0147058823529412
Mitotic Metaphase and Anaphase	R-HSA-2555396	0	160	1	1	0
Mitotic Prometaphase	R-HSA-68877	0	122	1	1	0
Mitotic Prophase	R-HSA-68875	1	71	0.516754871833519	0.65255910652921	0.0147058823529412
Mitotic Spindle Checkpoint	R-HSA-69618	0	70	1	1	0
Mitotic Telophase/Cytokinesis	R-HSA-68884	0	11	1	1	0
MLL4 and MLL3 complexes regulate expression of PPARG target genes in adipogenesis and hepatic steatosis	R-HSA-9841922	1	56	0.436135615125644	0.613254448398577	0.0147058823529412
Modulation by Mtb of host immune system	R-HSA-9637628	0	6	1	1	0
Modulation of host responses by IFN-stimulated genes	R-HSA-9909505	0	16	1	1	0
Molecules associated with elastic fibres	R-HSA-2129379	0	27	1	1	0
Molybdenum cofactor biosynthesis	R-HSA-947581	0	1	1	1	0
mRNA 3'-end processing	R-HSA-72187	0	38	1	1	0
mRNA Capping	R-HSA-72086	0	26	1	1	0
mRNA decay by 3' to 5' exoribonuclease	R-HSA-429958	0	4	1	1	0
mRNA decay by 5' to 3' exoribonuclease	R-HSA-430039	0	10	1	1	0
mRNA Editing	R-HSA-75072	0	4	1	1	0
mRNA Editing: C to U Conversion	R-HSA-72200	0	2	1	1	0
mRNA Splicing	R-HSA-72172	0	97	1	1	0
mRNA Splicing - Major Pathway	R-HSA-72163	0	96	1	1	0
mRNA Splicing - Minor Pathway	R-HSA-72165	0	33	1	1	0
Mtb iron assimilation by chelation	R-HSA-1222449	0	1	1	1	0
MTOR signalling	R-HSA-165159	1	36	0.307720102721796	0.523657142857143	0.0147058823529412
mTORC1-mediated signalling	R-HSA-166208	0	21	1	1	0
Mucopolysaccharidoses	R-HSA-2206281	0	7	1	1	0
Multifunctional anion exchangers	R-HSA-427601	0	2	1	1	0
Muscle contraction	R-HSA-397014	1	131	0.740218660447435	0.725948376623377	0.0147058823529412
MyD88-independent TLR4 cascade	R-HSA-166166	8	106	1.00493182166872e-05	0.000129411764705882	0.117647058823529
MyD88 cascade initiated on plasma membrane	R-HSA-975871	8	93	3.76606431562454e-06	6.25e-05	0.117647058823529
MyD88 deficiency (TLR2/4)	R-HSA-5602498	0	17	1	1	0
MyD88 dependent cascade initiated on endosome	R-HSA-975155	8	99	6.03386651110149e-06	0.000136842105263158	0.117647058823529
MyD88:MAL(TIRAP) cascade initiated on plasma membrane	R-HSA-166058	8	109	1.2358771902754e-05	0.000155555555555556	0.117647058823529
Myoclonic epilepsy of Lafora	R-HSA-3785653	0	8	1	1	0
Myogenesis	R-HSA-525793	2	28	0.032307174105606	0.127449142857143	0.0294117647058824
N-Glycan antennae elongation	R-HSA-975577	0	2	1	1	0
N-glycan antennae elongation in the medial/trans-Golgi	R-HSA-975576	0	5	1	1	0
N-glycan trimming in the ER and Calnexin/Calreticulin cycle	R-HSA-532668	0	15	1	1	0
Na+/Cl- dependent neurotransmitter transporters	R-HSA-442660	0	4	1	1	0
NADE modulates death signalling	R-HSA-205025	0	6	1	1	0
NCAM signaling for neurite out-growth	R-HSA-375165	2	50	0.0909397443370414	0.262710144927536	0.0294117647058824
NCAM1 interactions	R-HSA-419037	0	33	1	1	0
Nectin/Necl trans heterodimerization	R-HSA-420597	0	6	1	1	0
Neddylation	R-HSA-8951664	0	113	1	1	0
Nef-mediates down modulation of cell surface receptors by recruiting them to clathrin adapters	R-HSA-164938	0	17	1	1	0
Nef and signal transduction	R-HSA-164944	0	8	1	1	0
Nef Mediated CD4 Down-regulation	R-HSA-167590	0	9	1	1	0
Nef Mediated CD8 Down-regulation	R-HSA-182218	0	7	1	1	0
Nef mediated downregulation of MHC class I complex cell surface expression	R-HSA-164940	0	6	1	1	0
Negative epigenetic regulation of rRNA expression	R-HSA-5250941	0	43	1	1	0
Negative feedback regulation of MAPK pathway	R-HSA-5674499	1	6	0.0593237012101506	0.198862162162162	0.0147058823529412
Negative regulation of activity of TFAP2 (AP-2) family transcription factors	R-HSA-8866904	0	6	1	1	0
Negative regulation of FGFR1 signaling	R-HSA-5654726	1	32	0.278774765871821	0.503912396694215	0.0147058823529412
Negative regulation of FGFR2 signaling	R-HSA-5654727	1	34	0.293393453986547	0.513354251012146	0.0147058823529412
Negative regulation of FGFR3 signaling	R-HSA-5654732	1	29	0.256286304244044	0.48369935483871	0.0147058823529412
Negative regulation of FGFR4 signaling	R-HSA-5654733	1	31	0.271354079547004	0.495155230125523	0.0147058823529412
Negative regulation of FLT3	R-HSA-9706369	0	14	1	1	0
Negative regulation of MAPK pathway	R-HSA-5675221	2	43	0.0700904861135864	0.226901276595745	0.0294117647058824
Negative regulation of MET activity	R-HSA-6807004	0	20	1	1	0
Negative regulation of NMDA receptor-mediated neuronal transmission	R-HSA-9617324	0	16	1	1	0
Negative regulation of NOTCH4 signaling	R-HSA-9604323	0	44	1	1	0
Negative regulation of TCF-dependent signaling by WNT ligand antagonists	R-HSA-3772470	1	15	0.141864907110386	0.341949444444444	0.0147058823529412
Negative regulation of the PI3K/AKT network	R-HSA-199418	3	121	0.123869720061233	0.298685714285714	0.0441176470588235
Negative regulators of DDX58/IFIH1 signaling	R-HSA-936440	0	30	1	1	0
NEP/NS2 Interacts with the Cellular Export Machinery	R-HSA-168333	0	25	1	1	0
Nephrin family interactions	R-HSA-373753	1	19	0.176218763963768	0.390942786069652	0.0147058823529412
Nephron development	R-HSA-9831926	0	11	1	1	0
Netrin-1 signaling	R-HSA-373752	0	38	1	1	0
Netrin mediated repulsion signals	R-HSA-418886	0	8	1	1	0
Neurexins and neuroligins	R-HSA-6794361	0	29	1	1	0
Neurodegenerative Diseases	R-HSA-8863678	0	21	1	1	0
Neurofascin interactions	R-HSA-447043	0	7	1	1	0
Neuronal System	R-HSA-112316	6	240	0.0340144755720997	0.128069662921348	0.0882352941176471
Neurotoxicity of clostridium toxins	R-HSA-168799	0	9	1	1	0
Neurotransmitter clearance	R-HSA-112311	0	6	1	1	0
Neurotransmitter receptors and postsynaptic signal transmission	R-HSA-112314	6	145	0.00334581985561222	0.0215104166666667	0.0882352941176471
Neurotransmitter release cycle	R-HSA-112310	0	30	1	1	0
Neutrophil degranulation	R-HSA-6798695	5	273	0.142302885224097	0.341251523545706	0.0735294117647059
NF-kB activation through FADD/RIP-1 pathway mediated by caspase-8 and -10	R-HSA-933543	0	12	1	1	0
NF-kB is activated and signals survival	R-HSA-209560	0	13	1	1	0
NFE2L2 regulates pentose phosphate pathway genes	R-HSA-9818028	0	6	1	1	0
NFE2L2 regulating anti-oxidant/detoxification enzymes	R-HSA-9818027	0	17	1	1	0
NFE2L2 regulating inflammation associated genes	R-HSA-9818026	0	5	1	1	0
NFE2L2 regulating MDR associated enzymes	R-HSA-9818032	0	8	1	1	0
NFE2L2 regulating tumorigenic genes	R-HSA-9818030	1	11	0.106100334175201	0.279436477987421	0.0147058823529412
NGF-stimulated transcription	R-HSA-9031628	1	32	0.278774765871821	0.503912396694215	0.0147058823529412
Nicotinamide salvage	R-HSA-197264	0	3	1	1	0
Nicotinate metabolism	R-HSA-196807	0	7	1	1	0
NIK-->noncanonical NF-kB signaling	R-HSA-5676590	0	46	1	1	0
Nitric oxide stimulates guanylate cyclase	R-HSA-392154	0	14	1	1	0
NOD1/2 Signaling Pathway	R-HSA-168638	3	35	0.00517176277045062	0.0290166666666667	0.0441176470588235
Non-integrin membrane-ECM interactions	R-HSA-3000171	0	65	1	1	0
Noncanonical activation of NOTCH3	R-HSA-9017802	0	8	1	1	0
Nonhomologous End-Joining (NHEJ)	R-HSA-5693571	0	37	1	1	0
Nonsense-Mediated Decay (NMD)	R-HSA-927802	0	90	1	1	0
Nonsense Mediated Decay (NMD) enhanced by the Exon Junction Complex (EJC)	R-HSA-975957	0	90	1	1	0
Nonsense Mediated Decay (NMD) independent of the Exon Junction Complex (EJC)	R-HSA-975956	0	78	1	1	0
NoRC negatively regulates rRNA expression	R-HSA-427413	0	41	1	1	0
Norepinephrine Neurotransmitter Release Cycle	R-HSA-181430	0	11	1	1	0
Notch-HLH transcription pathway	R-HSA-350054	0	27	1	1	0
NOTCH1 Intracellular Domain Regulates Transcription	R-HSA-2122947	0	44	1	1	0
NOTCH2 Activation and Transmission of Signal to the Nucleus	R-HSA-2979096	0	22	1	1	0
NOTCH2 intracellular domain regulates transcription	R-HSA-2197563	1	11	0.106100334175201	0.279436477987421	0.0147058823529412
NOTCH3 Activation and Transmission of Signal to the Nucleus	R-HSA-9013507	0	23	1	1	0
NOTCH3 Intracellular Domain Regulates Transcription	R-HSA-9013508	1	22	0.201091447759038	0.419558293838863	0.0147058823529412
NOTCH4 Activation and Transmission of Signal to the Nucleus	R-HSA-9013700	0	11	1	1	0
NOTCH4 Intracellular Domain Regulates Transcription	R-HSA-9013695	1	19	0.176218763963768	0.390942786069652	0.0147058823529412
NPAS4 regulates expression of target genes	R-HSA-9768919	1	16	0.150583446825983	0.348787830687831	0.0147058823529412
NR1H2 & NR1H3 regulate gene expression linked to lipogenesis	R-HSA-9029558	0	9	1	1	0
NR1H2 & NR1H3 regulate gene expression to control bile acid homeostasis	R-HSA-9623433	0	8	1	1	0
NR1H2 and NR1H3-mediated signaling	R-HSA-9024446	0	32	1	1	0
NR1H3 & NR1H2 regulate gene expression linked to cholesterol transport and efflux	R-HSA-9029569	0	24	1	1	0
NRAGE signals death through JNK	R-HSA-193648	1	51	0.40642357039868	0.597029197080292	0.0147058823529412
NrCAM interactions	R-HSA-447038	0	6	1	1	0
NRIF signals cell death from the nucleus	R-HSA-205043	1	16	0.150583446825983	0.348787830687831	0.0147058823529412
NS1 Mediated Effects on Host Pathways	R-HSA-168276	0	32	1	1	0
Nuclear Envelope (NE) Reassembly	R-HSA-2995410	0	51	1	1	0
Nuclear Envelope Breakdown	R-HSA-2980766	0	41	1	1	0
Nuclear Events (kinase and transcription factor activation)	R-HSA-198725	5	54	0.000198622857223163	0.00176491228070175	0.0735294117647059
Nuclear events mediated by NFE2L2	R-HSA-9759194	1	82	0.568548407519373	0.673324451939292	0.0147058823529412
Nuclear events stimulated by ALK signaling in cancer	R-HSA-9725371	2	28	0.032307174105606	0.127449142857143	0.0294117647058824
Nuclear import of Rev protein	R-HSA-180746	0	27	1	1	0
Nuclear Pore Complex (NPC) Disassembly	R-HSA-3301854	0	29	1	1	0
Nuclear Receptor transcription pathway	R-HSA-383280	0	49	1	1	0
Nuclear RNA decay	R-HSA-9930044	0	12	1	1	0
Nuclear signaling by ERBB4	R-HSA-1251985	0	32	1	1	0
Nucleosome assembly	R-HSA-774815	0	18	1	1	0
Nucleotide-binding domain, leucine rich repeat containing receptor (NLR) signaling pathways	R-HSA-168643	4	54	0.0020867194892964	0.0148584269662921	0.0588235294117647
Nucleotide-like (purinergic) receptors	R-HSA-418038	0	16	1	1	0
Nucleotide biosynthesis	R-HSA-8956320	0	4	1	1	0
Nucleotide catabolism	R-HSA-8956319	0	7	1	1	0
Nucleotide Excision Repair	R-HSA-5696398	4	82	0.00933931829262846	0.048472131147541	0.0588235294117647
Nucleotide salvage	R-HSA-8956321	0	6	1	1	0
O-glycosylation of TSR domain-containing proteins	R-HSA-5173214	0	8	1	1	0
O-linked glycosylation	R-HSA-5173105	0	20	1	1	0
O-linked glycosylation of mucins	R-HSA-913709	0	9	1	1	0
O2/CO2 exchange in erythrocytes	R-HSA-1480926	0	6	1	1	0
OAS antiviral response	R-HSA-8983711	0	3	1	1	0
Olfactory Signaling Pathway	R-HSA-381753	1	10	0.0969321324744333	0.271593103448276	0.0147058823529412
Oncogene Induced Senescence	R-HSA-2559585	4	26	0.000122068635577843	0.001364	0.0588235294117647
Oncogenic MAPK signaling	R-HSA-6802957	1	68	0.501596493690573	0.646234542314335	0.0147058823529412
Opioid Signalling	R-HSA-111885	5	87	0.00179372759341889	0.0126292682926829	0.0735294117647059
Opsins	R-HSA-419771	0	2	1	1	0
Orc1 removal from chromatin	R-HSA-68949	0	55	1	1	0
Orexin and neuropeptides FF and QRFP bind to their respective receptors	R-HSA-389397	0	8	1	1	0
Organelle biogenesis and maintenance	R-HSA-1852241	2	141	0.420531441340007	0.601351263537906	0.0294117647058824
Organic anion transporters	R-HSA-428643	0	5	1	1	0
Organic cation transport	R-HSA-549127	0	2	1	1	0
Organic cation/anion/zwitterion transport	R-HSA-549132	0	3	1	1	0
Other interleukin signaling	R-HSA-449836	1	23	0.209216751610726	0.429530210772834	0.0147058823529412
Other semaphorin interactions	R-HSA-416700	0	18	1	1	0
Ovarian tumor domain proteases	R-HSA-5689896	2	32	0.0413128034776739	0.151356476683938	0.0294117647058824
Oxidative Stress Induced Senescence	R-HSA-2559580	5	58	0.000278920145086459	0.00251	0.0735294117647059
Oxygen-dependent proline hydroxylation of Hypoxia-inducible Factor Alpha	R-HSA-1234176	0	49	1	1	0
p130Cas linkage to MAPK signaling for integrins	R-HSA-372708	0	15	1	1	0
P2Y receptors	R-HSA-417957	0	12	1	1	0
p38MAPK events	R-HSA-171007	2	13	0.00734889750154966	0.0416655172413793	0.0294117647058824
p53-Dependent G1 DNA Damage Response	R-HSA-69563	1	52	0.412486841724035	0.599068363636364	0.0147058823529412
p53-Dependent G1/S DNA damage checkpoint	R-HSA-69580	1	52	0.412486841724035	0.599068363636364	0.0147058823529412
p53-Independent DNA Damage Response	R-HSA-69610	0	39	1	1	0
p53-Independent G1/S DNA damage checkpoint	R-HSA-69613	0	39	1	1	0
p75 NTR receptor-mediated signalling	R-HSA-193704	2	87	0.220376004834287	0.437920547945205	0.0294117647058824
p75NTR negatively regulates cell cycle via SC1	R-HSA-193670	0	5	1	1	0
p75NTR recruits signalling complexes	R-HSA-209543	1	13	0.124162472396202	0.308859710144928	0.0147058823529412
p75NTR regulates axonogenesis	R-HSA-193697	0	9	1	1	0
p75NTR signals via NF-kB	R-HSA-193639	1	16	0.150583446825983	0.348787830687831	0.0147058823529412
Packaging of Eight RNA Segments	R-HSA-168303	0	0	1	1	0
Packaging Of Telomere Ends	R-HSA-171306	0	14	1	1	0
Paracetamol ADME	R-HSA-9753281	0	9	1	1	0
Paradoxical activation of RAF signaling by kinase inactive BRAF	R-HSA-6802955	1	44	0.362219619328414	0.564551685393258	0.0147058823529412
Parasite infection	R-HSA-9664407	2	55	0.106803931557531	0.281909034267913	0.0294117647058824
Parasitic Infection Pathways	R-HSA-9824443	8	148	0.000112083389108841	0.00120416666666667	0.117647058823529
Passive transport by Aquaporins	R-HSA-432047	0	5	1	1	0
Pausing and recovery of HIV elongation	R-HSA-167290	0	31	1	1	0
Pausing and recovery of Tat-mediated HIV elongation	R-HSA-167238	0	29	1	1	0
PCNA-Dependent Long Patch Base Excision Repair	R-HSA-5651801	6	19	2.12089928952608e-08	0	0.0882352941176471
PCP/CE pathway	R-HSA-4086400	1	77	0.545721708646388	0.66874974533107	0.0147058823529412
PDH complex synthesizes acetyl-CoA from PYR	R-HSA-9861559	0	5	1	1	0
PECAM1 interactions	R-HSA-210990	0	12	1	1	0
Pentose phosphate pathway	R-HSA-71336	0	3	1	1	0
Peptide chain elongation	R-HSA-156902	0	73	1	1	0
Peptide hormone biosynthesis	R-HSA-209952	0	12	1	1	0
Peptide hormone metabolism	R-HSA-2980736	0	70	1	1	0
Peptide ligand-binding receptors	R-HSA-375276	1	193	0.864026629173978	0.737816905901116	0.0147058823529412
PERK regulates gene expression	R-HSA-381042	0	25	1	1	0
Peroxisomal lipid metabolism	R-HSA-390918	0	7	1	1	0
Peroxisomal protein import	R-HSA-9033241	0	24	1	1	0
Pervasive developmental disorders	R-HSA-9005895	0	11	1	1	0
Pexophagy	R-HSA-9664873	0	8	1	1	0
Phase 0 - rapid depolarisation	R-HSA-5576892	0	25	1	1	0
Phase 1 - inactivation of fast Na+ channels	R-HSA-5576894	1	6	0.0593237012101506	0.198862162162162	0.0147058823529412
Phase 2 - plateau phase	R-HSA-5576893	0	11	1	1	0
Phase 3 - rapid repolarisation	R-HSA-5576890	0	6	1	1	0
Phase 4 - resting membrane potential	R-HSA-5576886	0	5	1	1	0
Phase I - Functionalization of compounds	R-HSA-211945	0	52	1	1	0
Phase II - Conjugation of compounds	R-HSA-156580	0	22	1	1	0
Phenylalanine and tyrosine metabolism	R-HSA-8963691	0	3	1	1	0
Phenylalanine metabolism	R-HSA-8964208	0	2	1	1	0
Phosphate bond hydrolysis by NTPDase proteins	R-HSA-8850843	0	1	1	1	0
Phosphate bond hydrolysis by NUDT proteins	R-HSA-2393930	0	0	1	1	0
Phospholipase C-mediated cascade: FGFR1	R-HSA-5654219	0	16	1	1	0
Phospholipase C-mediated cascade; FGFR2	R-HSA-5654221	0	18	1	1	0
Phospholipase C-mediated cascade; FGFR3	R-HSA-5654227	0	13	1	1	0
Phospholipase C-mediated cascade; FGFR4	R-HSA-5654228	0	15	1	1	0
Phospholipid metabolism	R-HSA-1483257	1	92	0.610864124394646	0.68775780730897	0.0147058823529412
Phosphorylated BMAL1:CLOCK (ARNTL:CLOCK) activates expression of core clock genes	R-HSA-9931510	2	20	0.0171029982351375	0.0785783783783784	0.0294117647058824
Phosphorylation and nuclear translocation of the CRY:PER:kinase complex	R-HSA-9931530	0	14	1	1	0
Phosphorylation of CD3 and TCR zeta chains	R-HSA-202427	0	21	1	1	0
Phosphorylation of CLOCK, acetylation of BMAL1 (ARNTL) at target gene promoters	R-HSA-9931512	0	10	1	1	0
Phosphorylation of Emi1	R-HSA-176417	0	6	1	1	0
Phosphorylation of the APC/C	R-HSA-176412	0	18	1	1	0
Physiological factors	R-HSA-5578768	0	13	1	1	0
PI-3K cascade:FGFR1	R-HSA-5654689	1	21	0.192883896534927	0.41341734939759	0.0147058823529412
PI-3K cascade:FGFR2	R-HSA-5654695	1	23	0.209216751610726	0.429530210772834	0.0147058823529412
PI-3K cascade:FGFR3	R-HSA-5654710	1	18	0.167759518410995	0.376258080808081	0.0147058823529412
PI-3K cascade:FGFR4	R-HSA-5654720	1	20	0.184593277949485	0.402768704156479	0.0147058823529412
PI Metabolism	R-HSA-1483255	1	44	0.362219619328414	0.564551685393258	0.0147058823529412
PI3K Cascade	R-HSA-109704	1	44	0.362219619328414	0.564551685393258	0.0147058823529412
PI3K events in ERBB2 signaling	R-HSA-1963642	1	16	0.150583446825983	0.348787830687831	0.0147058823529412
PI3K events in ERBB4 signaling	R-HSA-1250342	1	10	0.0969321324744333	0.271593103448276	0.0147058823529412
PI3K/AKT activation	R-HSA-198203	1	9	0.0876712947438141	0.262063703703704	0.0147058823529412
PI3K/AKT Signaling in Cancer	R-HSA-2219528	3	112	0.104355991460764	0.27559397993311	0.0441176470588235
PI5P Regulates TP53 Acetylation	R-HSA-6811555	1	8	0.0783168990928158	0.252152226720648	0.0147058823529412
PI5P, PP2A and IER3 Regulate PI3K/AKT Signaling	R-HSA-6811558	3	114	0.108578723169381	0.281777639751553	0.0441176470588235
PINK1-PRKN Mediated Mitophagy	R-HSA-5205685	1	24	0.217260620105934	0.437112585812357	0.0147058823529412
PIP3 activates AKT signaling	R-HSA-1257604	6	239	0.0334241360329455	0.127623863636364	0.0882352941176471
PIWI-interacting RNA (piRNA) biogenesis	R-HSA-5601884	0	16	1	1	0
PKA-mediated phosphorylation of CREB	R-HSA-111931	1	19	0.176218763963768	0.390942786069652	0.0147058823529412
PKA activation	R-HSA-163615	0	17	1	1	0
PKA activation in glucagon signalling	R-HSA-164378	1	17	0.159214696918008	0.360939130434783	0.0147058823529412
PKMTs methylate histone lysines	R-HSA-3214841	0	35	1	1	0
PKR-mediated signaling	R-HSA-9833482	3	63	0.0256743166304823	0.104716049382716	0.0441176470588235
Plasma lipoprotein assembly	R-HSA-8963898	0	15	1	1	0
Plasma lipoprotein assembly, remodeling, and clearance	R-HSA-174824	1	57	0.441899712866392	0.616913982300885	0.0147058823529412
Plasma lipoprotein clearance	R-HSA-8964043	1	28	0.248637706042077	0.475712663755459	0.0147058823529412
Plasma lipoprotein remodeling	R-HSA-8963899	0	26	1	1	0
Platelet activation, signaling and aggregation	R-HSA-76002	6	204	0.0168147393490676	0.0752689655172414	0.0882352941176471
Platelet Adhesion to exposed collagen	R-HSA-75892	0	16	1	1	0
Platelet Aggregation (Plug Formation)	R-HSA-76009	0	39	1	1	0
Platelet calcium homeostasis	R-HSA-418360	0	17	1	1	0
Platelet degranulation	R-HSA-114608	1	86	0.585992774980966	0.677335008375209	0.0147058823529412
Platelet homeostasis	R-HSA-418346	2	66	0.14395368194227	0.34061652892562	0.0294117647058824
Platelet sensitization by LDL	R-HSA-432142	1	17	0.159214696918008	0.360939130434783	0.0147058823529412
PLC beta mediated events	R-HSA-112043	2	47	0.0817945545629938	0.254324110671937	0.0294117647058824
Plus-strand DNA synthesis	R-HSA-164525	1	1	0.0101371496720334	0.0532778625954198	0.0147058823529412
POLB-Dependent Long Patch Base Excision Repair	R-HSA-110362	2	5	0.000992868521962453	0.00832222222222222	0.0294117647058824
Polo-like kinase mediated events	R-HSA-156711	0	13	1	1	0
Polymerase switching	R-HSA-69091	4	14	8.95830538016895e-06	0.0001125	0.0588235294117647
Polymerase switching on the C-strand of the telomere	R-HSA-174411	4	20	4.14150943861546e-05	0.000507317073170732	0.0588235294117647
Positive epigenetic regulation of rRNA expression	R-HSA-5250913	0	44	1	1	0
Post-chaperonin tubulin folding pathway	R-HSA-389977	0	16	1	1	0
Post-transcriptional silencing by small RNAs	R-HSA-426496	0	1	1	1	0
Post-translational modification: synthesis of GPI-anchored proteins	R-HSA-163125	0	19	1	1	0
Post-translational protein phosphorylation	R-HSA-8957275	0	76	1	1	0
Post NMDA receptor activation events	R-HSA-438064	3	71	0.0349091927109008	0.12893152173913	0.0441176470588235
Postmitotic nuclear pore complex (NPC) reformation	R-HSA-9615933	0	20	1	1	0
Postsynaptic nicotinic acetylcholine receptors	R-HSA-622327	0	3	1	1	0
Potassium Channels	R-HSA-1296071	0	45	1	1	0
Potential therapeutics for SARS	R-HSA-9679191	1	78	0.550380270524241	0.671152542372881	0.0147058823529412
POU5F1 (OCT4), SOX2, NANOG activate genes related to proliferation	R-HSA-2892247	1	8	0.0783168990928158	0.252152226720648	0.0147058823529412
POU5F1 (OCT4), SOX2, NANOG repress genes related to differentiation	R-HSA-2892245	0	9	1	1	0
PP2A-mediated dephosphorylation of key metabolic factors	R-HSA-163767	0	7	1	1	0
PPARA activates gene expression	R-HSA-1989781	0	78	1	1	0
PRC2 methylates histones and DNA	R-HSA-212300	0	19	1	1	0
Pre-NOTCH Expression and Processing	R-HSA-1912422	1	46	0.375170104443173	0.572840223463687	0.0147058823529412
Pre-NOTCH Processing in Golgi	R-HSA-1912420	0	13	1	1	0
Pre-NOTCH Processing in the Endoplasmic Reticulum	R-HSA-1912399	0	6	1	1	0
Pre-NOTCH Transcription and Translation	R-HSA-1912408	1	35	0.300592921341793	0.521204819277108	0.0147058823529412
Prednisone ADME	R-HSA-9757110	0	6	1	1	0
Prefoldin mediated transfer of substrate to CCT/TriC	R-HSA-389957	0	15	1	1	0
Pregnenolone biosynthesis	R-HSA-196108	1	6	0.0593237012101506	0.198862162162162	0.0147058823529412
Presynaptic depolarization and calcium channel opening	R-HSA-112308	0	9	1	1	0
Presynaptic function of Kainate receptors	R-HSA-500657	0	20	1	1	0
Presynaptic nicotinic acetylcholine receptors	R-HSA-622323	0	2	1	1	0
Presynaptic phase of homologous DNA pairing and strand exchange	R-HSA-5693616	0	32	1	1	0
Prevention of phagosomal-lysosomal fusion	R-HSA-9636383	0	8	1	1	0
Processing and activation of SUMO	R-HSA-3215018	0	9	1	1	0
Processing of Capped Intron-Containing Pre-mRNA	R-HSA-72203	0	145	1	1	0
Processing of Capped Intronless Pre-mRNA	R-HSA-75067	0	24	1	1	0
Processing of DNA double-strand break ends	R-HSA-5693607	0	61	1	1	0
Processing of Intronless Pre-mRNAs	R-HSA-77595	0	18	1	1	0
Processing of SMDT1	R-HSA-8949664	0	3	1	1	0
Processive synthesis on the C-strand of the telomere	R-HSA-174414	5	18	7.13535190266512e-07	2.85714285714286e-05	0.0735294117647059
Processive synthesis on the lagging strand	R-HSA-69183	5	14	1.72046276336602e-07	0	0.0735294117647059
Programmed Cell Death	R-HSA-5357801	7	180	0.00217267780876806	0.0147688888888889	0.102941176470588
Prolactin receptor signaling	R-HSA-1170546	0	15	1	1	0
Prolonged ERK activation events	R-HSA-169893	1	14	0.133058208300169	0.328551841359773	0.0147058823529412
Prostacyclin signalling through prostacyclin receptor	R-HSA-392851	1	19	0.176218763963768	0.390942786069652	0.0147058823529412
Prostanoid ligand receptors	R-HSA-391908	1	9	0.0876712947438141	0.262063703703704	0.0147058823529412
Proteasome assembly	R-HSA-9907900	0	48	1	1	0
Protein-protein interactions at synapses	R-HSA-6794362	0	41	1	1	0
Protein folding	R-HSA-391251	2	63	0.133558000943092	0.328225915492958	0.0294117647058824
Protein hydroxylation	R-HSA-9629569	0	9	1	1	0
Protein lipoylation	R-HSA-9857492	0	4	1	1	0
Protein localization	R-HSA-9609507	0	50	1	1	0
Protein methylation	R-HSA-8876725	0	8	1	1	0
Protein repair	R-HSA-5676934	0	2	1	1	0
Protein ubiquitination	R-HSA-8852135	2	44	0.0729610322480163	0.232192372881356	0.0294117647058824
Proton-coupled monocarboxylate transport	R-HSA-433692	0	1	1	1	0
PTEN Regulation	R-HSA-6807070	3	103	0.0862184106407535	0.254717829457364	0.0441176470588235
PTK6 promotes HIF1A stabilization	R-HSA-8857538	0	5	1	1	0
PTK6 Regulates Cell Cycle	R-HSA-8849470	0	6	1	1	0
PTK6 Regulates RHO GTPases, RAS GTPase and MAP kinases	R-HSA-8849471	0	14	1	1	0
PTK6 Regulates RTKs and Their Effectors AKT1 and DOK1	R-HSA-8849469	0	9	1	1	0
Purine catabolism	R-HSA-74259	0	2	1	1	0
Purine ribonucleoside monophosphate biosynthesis	R-HSA-73817	0	3	1	1	0
Purine salvage	R-HSA-74217	0	4	1	1	0
Purinergic signaling in leishmaniasis infection	R-HSA-9660826	0	24	1	1	0
Pyrimidine catabolism	R-HSA-73621	0	4	1	1	0
Pyrimidine salvage	R-HSA-73614	0	3	1	1	0
Pyroptosis	R-HSA-5620971	1	20	0.184593277949485	0.402768704156479	0.0147058823529412
Pyruvate metabolism	R-HSA-70268	0	26	1	1	0
RA biosynthesis pathway	R-HSA-5365859	0	5	1	1	0
RAB GEFs exchange GTP for GDP on RABs	R-HSA-8876198	0	27	1	1	0
RAB geranylgeranylation	R-HSA-8873719	0	17	1	1	0
Rab regulation of trafficking	R-HSA-9007101	0	45	1	1	0
RAC1 GTPase cycle	R-HSA-9013149	1	158	0.803890441410019	0.737632850241546	0.0147058823529412
RAC2 GTPase cycle	R-HSA-9013404	1	64	0.480654440157581	0.640216783216783	0.0147058823529412
RAC3 GTPase cycle	R-HSA-9013423	0	73	1	1	0
RAF-independent MAPK1/3 activation	R-HSA-112409	1	23	0.209216751610726	0.429530210772834	0.0147058823529412
RAF activation	R-HSA-5673000	0	33	1	1	0
RAF/MAP kinase cascade	R-HSA-5673001	5	242	0.0979001829214281	0.271697260273973	0.0735294117647059
Rap1 signalling	R-HSA-392517	0	15	1	1	0
Ras activation upon Ca2+ influx through NMDA receptor	R-HSA-442982	0	17	1	1	0
RAS processing	R-HSA-9648002	0	18	1	1	0
RAS signaling downstream of NF1 loss-of-function variants	R-HSA-6802953	0	6	1	1	0
Reactions specific to the complex N-glycan synthesis pathway	R-HSA-975578	0	2	1	1	0
Receptor-type tyrosine-protein phosphatases	R-HSA-388844	0	7	1	1	0
Receptor Mediated Mitophagy	R-HSA-8934903	0	11	1	1	0
Recognition and association of DNA glycosylase with site containing an affected purine	R-HSA-110330	0	17	1	1	0
Recognition and association of DNA glycosylase with site containing an affected pyrimidine	R-HSA-110328	0	22	1	1	0
Recognition of DNA damage by PCNA-containing replication complex	R-HSA-110314	4	27	0.000142208476280326	0.00147058823529412	0.0588235294117647
Recruitment and ATM-mediated phosphorylation of repair and signaling proteins at DNA double strand breaks	R-HSA-5693565	4	46	0.00114416861923938	0.00881066666666667	0.0588235294117647
Recruitment of mitotic centrosome proteins and complexes	R-HSA-380270	0	42	1	1	0
Recruitment of NuMA to mitotic centrosomes	R-HSA-380320	0	51	1	1	0
Recycling of bile acids and salts	R-HSA-159418	0	10	1	1	0
Recycling of eIF2:GDP	R-HSA-72731	0	8	1	1	0
Recycling pathway of L1	R-HSA-437239	2	41	0.0644666038244086	0.204505726872247	0.0294117647058824
Reduction of cytosolic Ca++ levels	R-HSA-418359	0	7	1	1	0
Regulated Necrosis	R-HSA-5218859	3	50	0.0139050582518381	0.0663194244604317	0.0441176470588235
Regulated proteolysis of p75NTR	R-HSA-193692	0	11	1	1	0
Regulation by c-FLIP	R-HSA-3371378	0	11	1	1	0
Regulation of actin dynamics for phagocytic cup formation	R-HSA-2029482	2	57	0.113346141643752	0.285562848297214	0.0294117647058824
Regulation of activated PAK-2p34 by proteasome mediated degradation	R-HSA-211733	0	37	1	1	0
Regulation of APC/C activators between G1/S and early anaphase	R-HSA-176408	0	66	1	1	0
Regulation of Apoptosis	R-HSA-169911	0	38	1	1	0
Regulation of BACH1 activity	R-HSA-9708530	0	10	1	1	0
Regulation of beta-cell development	R-HSA-186712	0	35	1	1	0
Regulation of CDH11 Expression and Function	R-HSA-9759475	0	16	1	1	0
Regulation of CDH11 function	R-HSA-9762292	0	9	1	1	0
Regulation of CDH11 gene transcription	R-HSA-9762293	0	7	1	1	0
Regulation of CDH11 mRNA translation by microRNAs	R-HSA-9759811	0	2	1	1	0
Regulation of CDH19 Expression and Function	R-HSA-9764302	0	6	1	1	0
Regulation of cholesterol biosynthesis by SREBP (SREBF)	R-HSA-1655829	0	33	1	1	0
Regulation of commissural axon pathfinding by SLIT and ROBO	R-HSA-428542	0	10	1	1	0
Regulation of Complement cascade	R-HSA-977606	0	39	1	1	0
Regulation of cytoskeletal remodeling and cell spreading by IPP complex components	R-HSA-446388	0	6	1	1	0
Regulation of endogenous retroelements	R-HSA-9842860	0	45	1	1	0
Regulation of endogenous retroelements by KRAB-ZFP proteins	R-HSA-9843940	0	26	1	1	0
Regulation of endogenous retroelements by Piwi-interacting RNAs (piRNAs)	R-HSA-9845323	0	32	1	1	0
Regulation of endogenous retroelements by the Human Silencing Hub (HUSH) complex	R-HSA-9843970	0	13	1	1	0
Regulation of Expression and Function of Type II Classical Cadherins	R-HSA-9764260	0	18	1	1	0
Regulation of expression of SLITs and ROBOs	R-HSA-9010553	0	135	1	1	0
Regulation of FOXO transcriptional activity by acetylation	R-HSA-9617629	0	10	1	1	0
Regulation of FZD by ubiquitination	R-HSA-4641263	1	21	0.192883896534927	0.41341734939759	0.0147058823529412
Regulation of gene expression by Hypoxia-inducible Factor	R-HSA-1234158	0	8	1	1	0
Regulation of gene expression in beta cells	R-HSA-210745	0	19	1	1	0
Regulation of gene expression in early pancreatic precursor cells	R-HSA-210747	0	6	1	1	0
Regulation of gene expression in late stage (branching morphogenesis) pancreatic bud precursor cells	R-HSA-210744	0	14	1	1	0
Regulation of Glucokinase by Glucokinase Regulatory Protein	R-HSA-170822	0	25	1	1	0
Regulation of glycolysis by fructose 2,6-bisphosphate metabolism	R-HSA-9634600	1	11	0.106100334175201	0.279436477987421	0.0147058823529412
Regulation of Homotypic Cell-Cell Adhesion	R-HSA-9759476	0	18	1	1	0
Regulation of HSF1-mediated heat shock response	R-HSA-3371453	2	63	0.133558000943092	0.328225915492958	0.0294117647058824
Regulation of IFNA/IFNB signaling	R-HSA-912694	0	25	1	1	0
Regulation of IFNG signaling	R-HSA-877312	0	14	1	1	0
Regulation of innate immune responses to cytosolic DNA	R-HSA-3134975	0	12	1	1	0
Regulation of Insulin-like Growth Factor (IGF) transport and uptake by Insulin-like Growth Factor Binding Proteins (IGFBPs)	R-HSA-381426	0	92	1	1	0
Regulation of insulin secretion	R-HSA-422356	3	72	0.0361694315908379	0.130250810810811	0.0441176470588235
Regulation of KIT signaling	R-HSA-1433559	1	16	0.150583446825983	0.348787830687831	0.0147058823529412
Regulation of lipid metabolism by PPARalpha	R-HSA-400206	0	80	1	1	0
Regulation of localization of FOXO transcription factors	R-HSA-9614399	0	11	1	1	0
Regulation of MECP2 expression and activity	R-HSA-9022692	1	22	0.201091447759038	0.419558293838863	0.0147058823529412
Regulation of MITF-M-dependent genes involved in apoptosis	R-HSA-9824594	1	11	0.106100334175201	0.279436477987421	0.0147058823529412
Regulation of MITF-M-dependent genes involved in cell cycle and proliferation	R-HSA-9825892	0	18	1	1	0
Regulation of MITF-M-dependent genes involved in DNA replication, damage repair and senescence	R-HSA-9825895	0	6	1	1	0
Regulation of MITF-M-dependent genes involved in extracellular matrix, focal adhesion and epithelial-to-mesenchymal transition	R-HSA-9926550	0	10	1	1	0
Regulation of MITF-M-dependent genes involved in lysosome biogenesis and autophagy	R-HSA-9857377	0	9	1	1	0
Regulation of MITF-M-dependent genes involved in pigmentation	R-HSA-9824585	2	29	0.0344769563870049	0.128582513661202	0.0294117647058824
Regulation of mitotic cell cycle	R-HSA-453276	0	73	1	1	0
Regulation of mRNA stability by proteins that bind AU-rich elements	R-HSA-450531	2	68	0.150977626632185	0.349374210526316	0.0294117647058824
Regulation of necroptotic cell death	R-HSA-5675482	2	30	0.0367020239579618	0.132042553191489	0.0294117647058824
Regulation of NF-kappa B signaling	R-HSA-9758274	1	15	0.141864907110386	0.341949444444444	0.0147058823529412
Regulation of NFE2L2 gene expression	R-HSA-9818749	0	8	1	1	0
Regulation of NPAS4 gene expression	R-HSA-9768759	1	5	0.0496830096777151	0.172953170731707	0.0147058823529412
Regulation of NPAS4 mRNA translation	R-HSA-9768778	0	1	1	1	0
Regulation of ornithine decarboxylase (ODC)	R-HSA-350562	0	36	1	1	0
Regulation of PLK1 Activity at G2/M Transition	R-HSA-2565942	0	58	1	1	0
Regulation of PTEN gene transcription	R-HSA-8943724	2	47	0.0817945545629938	0.254324110671937	0.0294117647058824
Regulation of PTEN localization	R-HSA-8948747	1	9	0.0876712947438141	0.262063703703704	0.0147058823529412
Regulation of PTEN mRNA translation	R-HSA-8943723	0	3	1	1	0
Regulation of PTEN stability and activity	R-HSA-8948751	1	53	0.418489079518921	0.602649637681159	0.0147058823529412
Regulation of pyruvate dehydrogenase (PDH) complex	R-HSA-204174	0	11	1	1	0
Regulation of pyruvate metabolism	R-HSA-9861718	0	21	1	1	0
Regulation of RAS by GAPs	R-HSA-5658442	0	50	1	1	0
Regulation of RUNX1 Expression and Activity	R-HSA-8934593	0	10	1	1	0
Regulation of RUNX2 expression and activity	R-HSA-8939902	0	56	1	1	0
Regulation of RUNX3 expression and activity	R-HSA-8941858	0	45	1	1	0
Regulation of signaling by CBL	R-HSA-912631	1	22	0.201091447759038	0.419558293838863	0.0147058823529412
Regulation of signaling by NODAL	R-HSA-1433617	0	9	1	1	0
Regulation of T cell activation by CD28 family	R-HSA-388841	1	73	0.526607148696704	0.660057876712329	0.0147058823529412
Regulation of TBK1, IKKε-mediated activation of IRF3, IRF7 upon TLR3 ligation	R-HSA-9828211	0	11	1	1	0
Regulation of TBK1, IKKε (IKBKE)-mediated activation of IRF3, IRF7	R-HSA-9824878	0	14	1	1	0
Regulation of the apoptosome activity	R-HSA-9627069	1	11	0.106100334175201	0.279436477987421	0.0147058823529412
Regulation of TLR by endogenous ligand	R-HSA-5686938	0	21	1	1	0
Regulation of TNFR1 signaling	R-HSA-5357905	2	39	0.0590061925751775	0.187809478672986	0.0294117647058824
Regulation of TP53 Activity	R-HSA-5633007	3	132	0.149366329958794	0.341931506849315	0.0441176470588235
Regulation of TP53 Activity through Acetylation	R-HSA-6804758	1	22	0.201091447759038	0.419558293838863	0.0147058823529412
Regulation of TP53 Activity through Association with Co-factors	R-HSA-6804759	1	14	0.133058208300169	0.328551841359773	0.0147058823529412
Regulation of TP53 Activity through Methylation	R-HSA-6804760	1	17	0.159214696918008	0.360939130434783	0.0147058823529412
Regulation of TP53 Activity through Phosphorylation	R-HSA-6804756	3	76	0.0414426367933666	0.151761855670103	0.0441176470588235
Regulation of TP53 Degradation	R-HSA-6804757	1	34	0.293393453986547	0.513354251012146	0.0147058823529412
Regulation of TP53 Expression and Degradation	R-HSA-6806003	1	35	0.300592921341793	0.521204819277108	0.0147058823529412
Relaxin receptors	R-HSA-444821	0	8	1	1	0
Release	R-HSA-168298	0	0	1	1	0
Release of apoptotic factors from the mitochondria	R-HSA-111457	0	5	1	1	0
Release of Hh-Np from the secreting cell	R-HSA-5362798	0	6	1	1	0
Removal of aminoterminal propeptides from gamma-carboxylated proteins	R-HSA-159782	0	9	1	1	0
Removal of the Flap Intermediate	R-HSA-69166	5	13	1.11473578590093e-07	0	0.0735294117647059
Removal of the Flap Intermediate from the C-strand	R-HSA-174437	5	16	3.69522168197634e-07	0	0.0735294117647059
Replacement of protamines by nucleosomes in the male pronucleus	R-HSA-9821993	0	8	1	1	0
Replication of the SARS-CoV-1 genome	R-HSA-9682706	0	4	1	1	0
Replication of the SARS-CoV-2 genome	R-HSA-9694686	0	4	1	1	0
Repression of WNT target genes	R-HSA-4641265	0	13	1	1	0
Reproduction	R-HSA-1474165	0	58	1	1	0
Resolution of Abasic Sites (AP sites)	R-HSA-73933	6	33	7.74536704217788e-07	2.5e-05	0.0882352941176471
Resolution of AP sites via the multiple-nucleotide patch replacement pathway	R-HSA-110373	6	20	3.00584307444396e-08	0	0.0882352941176471
Resolution of D-Loop Structures	R-HSA-5693537	0	21	1	1	0
Resolution of D-loop Structures through Holliday Junction Intermediates	R-HSA-5693568	0	20	1	1	0
Resolution of D-loop Structures through Synthesis-Dependent Strand Annealing (SDSA)	R-HSA-5693554	0	19	1	1	0
Resolution of Sister Chromatid Cohesion	R-HSA-2500257	0	81	1	1	0
Respiratory electron transport	R-HSA-611105	0	26	1	1	0
Respiratory syncytial virus (RSV) attachment and entry	R-HSA-9820960	1	20	0.184593277949485	0.402768704156479	0.0147058823529412
Respiratory syncytial virus (RSV) genome replication, transcription and translation	R-HSA-9820965	0	17	1	1	0
Respiratory syncytial virus genome replication	R-HSA-9834752	0	2	1	1	0
Respiratory syncytial virus genome transcription	R-HSA-9828642	0	1	1	1	0
Respiratory Syncytial Virus Infection Pathway	R-HSA-9820952	1	89	0.598618214751165	0.680798333333333	0.0147058823529412
Response of EIF2AK1 (HRI) to heme deficiency	R-HSA-9648895	1	13	0.124162472396202	0.308859710144928	0.0147058823529412
Response of EIF2AK4 (GCN2) to amino acid deficiency	R-HSA-9633012	0	83	1	1	0
Response of endothelial cells to shear stress	R-HSA-9860931	3	90	0.062740022376548	0.203016964285714	0.0441176470588235
Response of Mtb to phagocytosis	R-HSA-9637690	1	21	0.192883896534927	0.41341734939759	0.0147058823529412
Response to elevated platelet cytosolic Ca2+	R-HSA-76005	1	90	0.602741792541907	0.683795673876872	0.0147058823529412
Response to metal ions	R-HSA-5660526	0	5	1	1	0
RET signaling	R-HSA-8853659	3	39	0.00701642255114909	0.0387210526315789	0.0441176470588235
Retinoid cycle disease events	R-HSA-2453864	0	3	1	1	0
Retinoid metabolism and transport	R-HSA-975634	0	24	1	1	0
Retrograde neurotrophin signalling	R-HSA-177504	1	13	0.124162472396202	0.308859710144928	0.0147058823529412
Retrograde transport at the Trans-Golgi-Network	R-HSA-6811440	0	10	1	1	0
Rev-mediated nuclear export of HIV RNA	R-HSA-165054	0	28	1	1	0
Reversal of alkylation damage by DNA dioxygenases	R-HSA-73943	0	2	1	1	0
Reverse Transcription of HIV RNA	R-HSA-162589	1	1	0.0101371496720334	0.0532778625954198	0.0147058823529412
Reversible hydration of carbon dioxide	R-HSA-1475029	0	5	1	1	0
RHO GTPase cycle	R-HSA-9012999	3	301	0.594675505462277	0.680060767946578	0.0441176470588235
RHO GTPase Effectors	R-HSA-195258	3	211	0.361601523975931	0.565487786259542	0.0441176470588235
RHO GTPases activate CIT	R-HSA-5625900	0	15	1	1	0
RHO GTPases Activate Formins	R-HSA-5663220	0	92	1	1	0
RHO GTPases activate IQGAPs	R-HSA-5626467	0	27	1	1	0
RHO GTPases activate KTN1	R-HSA-5625970	0	8	1	1	0
RHO GTPases Activate NADPH Oxidases	R-HSA-5668599	2	24	0.0242077762209238	0.103284472049689	0.0294117647058824
RHO GTPases activate PAKs	R-HSA-5627123	0	18	1	1	0
RHO GTPases activate PKNs	R-HSA-5625740	0	39	1	1	0
RHO GTPases Activate Rhotekin and Rhophilins	R-HSA-5666185	0	5	1	1	0
RHO GTPases Activate ROCKs	R-HSA-5627117	0	16	1	1	0
RHO GTPases Activate WASPs and WAVEs	R-HSA-5663213	2	34	0.0461292895574414	0.157893467336683	0.0294117647058824
RHOA GTPase cycle	R-HSA-8980692	0	118	1	1	0
RHOB GTPase cycle	R-HSA-9013026	0	62	1	1	0
RHOBTB GTPase Cycle	R-HSA-9706574	1	19	0.176218763963768	0.390942786069652	0.0147058823529412
RHOBTB1 GTPase cycle	R-HSA-9013422	0	14	1	1	0
RHOBTB2 GTPase cycle	R-HSA-9013418	1	11	0.106100334175201	0.279436477987421	0.0147058823529412
RHOBTB3 ATPase cycle	R-HSA-9706019	0	5	1	1	0
RHOC GTPase cycle	R-HSA-9013106	0	59	1	1	0
RHOD GTPase cycle	R-HSA-9013405	0	32	1	1	0
RHOF GTPase cycle	R-HSA-9035034	0	26	1	1	0
RHOG GTPase cycle	R-HSA-9013408	0	53	1	1	0
RHOH GTPase cycle	R-HSA-9013407	0	26	1	1	0
RHOJ GTPase cycle	R-HSA-9013409	0	36	1	1	0
RHOQ GTPase cycle	R-HSA-9013406	0	43	1	1	0
RHOT2 GTPase cycle	R-HSA-9013419	0	4	1	1	0
RHOU GTPase cycle	R-HSA-9013420	1	34	0.293393453986547	0.513354251012146	0.0147058823529412
RHOV GTPase cycle	R-HSA-9013424	1	28	0.248637706042077	0.475712663755459	0.0147058823529412
Ribavirin ADME	R-HSA-9755088	0	4	1	1	0
Ribosomal scanning and start codon recognition	R-HSA-72702	0	57	1	1	0
RIP-mediated NFkB activation via ZBP1	R-HSA-1810476	0	17	1	1	0
RIPK1-mediated regulated necrosis	R-HSA-5213460	2	30	0.0367020239579618	0.132042553191489	0.0294117647058824
RMTs methylate histone arginines	R-HSA-3214858	0	25	1	1	0
RNA Pol II CTD phosphorylation and interaction with CE	R-HSA-77075	0	24	1	1	0
RNA Pol II CTD phosphorylation and interaction with CE during HIV infection	R-HSA-167160	0	24	1	1	0
RNA Polymerase I Promoter Clearance	R-HSA-73854	0	48	1	1	0
RNA Polymerase I Promoter Escape	R-HSA-73772	0	32	1	1	0
RNA Polymerase I Promoter Opening	R-HSA-73728	0	11	1	1	0
RNA Polymerase I Transcription	R-HSA-73864	0	48	1	1	0
RNA Polymerase I Transcription Initiation	R-HSA-73762	0	37	1	1	0
RNA Polymerase I Transcription Termination	R-HSA-73863	0	23	1	1	0
RNA Polymerase II HIV Promoter Escape	R-HSA-167162	0	35	1	1	0
RNA Polymerase II Pre-transcription Events	R-HSA-674695	0	58	1	1	0
RNA Polymerase II Promoter Escape	R-HSA-73776	0	35	1	1	0
RNA polymerase II transcribes snRNA genes	R-HSA-6807505	0	43	1	1	0
RNA Polymerase II Transcription Elongation	R-HSA-75955	0	46	1	1	0
RNA Polymerase II Transcription Initiation	R-HSA-75953	0	35	1	1	0
RNA Polymerase II Transcription Initiation And Promoter Clearance	R-HSA-76042	0	35	1	1	0
RNA Polymerase II Transcription Pre-Initiation And Promoter Opening	R-HSA-73779	0	35	1	1	0
RNA Polymerase II Transcription Termination	R-HSA-73856	0	44	1	1	0
RNA Polymerase III Abortive And Retractive Initiation	R-HSA-749476	0	26	1	1	0
RNA Polymerase III Chain Elongation	R-HSA-73780	0	14	1	1	0
RNA Polymerase III Transcription	R-HSA-74158	0	26	1	1	0
RNA Polymerase III Transcription Initiation	R-HSA-76046	0	21	1	1	0
RNA Polymerase III Transcription Initiation From Type 1 Promoter	R-HSA-76061	0	20	1	1	0
RNA Polymerase III Transcription Initiation From Type 2 Promoter	R-HSA-76066	0	19	1	1	0
RNA Polymerase III Transcription Initiation From Type 3 Promoter	R-HSA-76071	0	16	1	1	0
RNA Polymerase III Transcription Termination	R-HSA-73980	0	19	1	1	0
RND1 GTPase cycle	R-HSA-9696273	0	22	1	1	0
RND2 GTPase cycle	R-HSA-9696270	0	22	1	1	0
RND3 GTPase cycle	R-HSA-9696264	0	23	1	1	0
ROBO receptors bind AKAP5	R-HSA-9010642	0	9	1	1	0
Role of ABL in ROBO-SLIT signaling	R-HSA-428890	1	5	0.0496830096777151	0.172953170731707	0.0147058823529412
Role of LAT2/NTAL/LAB on calcium mobilization	R-HSA-2730905	1	16	0.150583446825983	0.348787830687831	0.0147058823529412
Role of phospholipids in phagocytosis	R-HSA-2029485	1	21	0.192883896534927	0.41341734939759	0.0147058823529412
Role of second messengers in netrin-1 signaling	R-HSA-418890	0	10	1	1	0
RORA,B,C and NR1D1 (REV-ERBA) regulate gene expression	R-HSA-9933387	0	21	1	1	0
ROS and RNS production in phagocytes	R-HSA-1222556	0	23	1	1	0
rRNA modification in the mitochondrion	R-HSA-6793080	0	0	1	1	0
rRNA modification in the nucleus and cytosol	R-HSA-6790901	0	12	1	1	0
rRNA processing	R-HSA-72312	0	96	1	1	0
rRNA processing in the mitochondrion	R-HSA-8868766	0	1	1	1	0
rRNA processing in the nucleus and cytosol	R-HSA-8868773	0	95	1	1	0
RSK activation	R-HSA-444257	1	7	0.0688680145968579	0.223630769230769	0.0147058823529412
RSV-host interactions	R-HSA-9833110	0	66	1	1	0
RUNX1 and FOXP3 control the development of regulatory T lymphocytes (Tregs)	R-HSA-8877330	1	10	0.0969321324744333	0.271593103448276	0.0147058823529412
RUNX1 interacts with co-factors whose precise effect on RUNX1 targets is not known	R-HSA-8939243	0	24	1	1	0
RUNX1 regulates estrogen receptor mediated transcription	R-HSA-8931987	0	5	1	1	0
RUNX1 regulates genes involved in megakaryocyte differentiation and platelet function	R-HSA-8936459	0	34	1	1	0
RUNX1 regulates transcription of genes involved in BCR signaling	R-HSA-8939245	0	6	1	1	0
RUNX1 regulates transcription of genes involved in differentiation of HSCs	R-HSA-8939236	1	65	0.485969837217979	0.642849128919861	0.0147058823529412
RUNX1 regulates transcription of genes involved in differentiation of keratinocytes	R-HSA-8939242	0	6	1	1	0
RUNX1 regulates transcription of genes involved in differentiation of myeloid cells	R-HSA-8939246	0	6	1	1	0
RUNX1 regulates transcription of genes involved in WNT signaling	R-HSA-8939256	0	6	1	1	0
RUNX2 regulates bone development	R-HSA-8941326	2	29	0.0344769563870049	0.128582513661202	0.0294117647058824
RUNX2 regulates genes involved in cell migration	R-HSA-8941332	0	7	1	1	0
RUNX2 regulates osteoblast differentiation	R-HSA-8940973	2	23	0.0223347630219035	0.0986873417721519	0.0294117647058824
RUNX3 regulates CDKN1A transcription	R-HSA-8941855	2	7	0.00205782088990936	0.0148229885057471	0.0294117647058824
RUNX3 Regulates Immune Response and Cell Migration	R-HSA-8949275	0	6	1	1	0
RUNX3 regulates NOTCH signaling	R-HSA-8941856	0	13	1	1	0
RUNX3 regulates p14-ARF	R-HSA-8951936	0	10	1	1	0
RUNX3 regulates WNT signaling	R-HSA-8951430	0	8	1	1	0
RUNX3 regulates YAP1-mediated transcription	R-HSA-8951671	0	7	1	1	0
S Phase	R-HSA-69242	5	133	0.0109184243250879	0.0541443609022556	0.0735294117647059
SARS-CoV-1-host interactions	R-HSA-9692914	2	90	0.231619791375134	0.447370535714286	0.0294117647058824
SARS-CoV-1-mediated effects on programmed cell death	R-HSA-9692913	0	3	1	1	0
SARS-CoV-1 activates/modulates innate immune responses	R-HSA-9692916	1	36	0.307720102721796	0.523657142857143	0.0147058823529412
SARS-CoV-1 Genome Replication and Transcription	R-HSA-9679514	0	4	1	1	0
SARS-CoV-1 Infection	R-HSA-9678108	2	114	0.322019083320997	0.532769200779727	0.0294117647058824
SARS-CoV-1 modulates host translation machinery	R-HSA-9735869	0	35	1	1	0
SARS-CoV-1 targets host intracellular signalling and regulatory pathways	R-HSA-9735871	1	16	0.150583446825983	0.348787830687831	0.0147058823529412
SARS-CoV-2-host interactions	R-HSA-9705683	1	174	0.834079981285714	0.73695648	0.0147058823529412
SARS-CoV-2 activates/modulates innate and adaptive immune responses	R-HSA-9705671	1	112	0.683601090971803	0.718073684210526	0.0147058823529412
SARS-CoV-2 Genome Replication and Transcription	R-HSA-9694682	0	4	1	1	0
SARS-CoV-2 Infection	R-HSA-9694516	1	218	0.895450092484419	0.738653418124006	0.0147058823529412
SARS-CoV-2 modulates autophagy	R-HSA-9754560	0	4	1	1	0
SARS-CoV-2 modulates host translation machinery	R-HSA-9754678	0	45	1	1	0
SARS-CoV-2 targets host intracellular signalling and regulatory pathways	R-HSA-9755779	0	12	1	1	0
SARS-CoV-2 targets PDZ proteins in cell-cell junction	R-HSA-9705677	0	2	1	1	0
Scavenging by Class A Receptors	R-HSA-3000480	0	17	1	1	0
Scavenging by Class B Receptors	R-HSA-3000471	0	5	1	1	0
Scavenging by Class F Receptors	R-HSA-3000484	0	4	1	1	0
Scavenging of heme from plasma	R-HSA-2168880	0	8	1	1	0
SCF-beta-TrCP mediated degradation of Emi1	R-HSA-174113	0	42	1	1	0
SCF(Skp2)-mediated degradation of p27/p21	R-HSA-187577	0	50	1	1	0
Sealing of the nuclear envelope (NE) by ESCRT-III	R-HSA-9668328	0	17	1	1	0
Selective autophagy	R-HSA-9663891	1	67	0.496440333880891	0.645885565217391	0.0147058823529412
Selenoamino acid metabolism	R-HSA-2408522	0	82	1	1	0
Selenocysteine synthesis	R-HSA-2408557	0	72	1	1	0
SEMA3A-Plexin repulsion signaling by inhibiting Integrin adhesion	R-HSA-399955	0	14	1	1	0
Sema3A PAK dependent Axon repulsion	R-HSA-399954	0	16	1	1	0
Sema4D in semaphorin signaling	R-HSA-400685	0	21	1	1	0
Sema4D induced cell migration and growth-cone collapse	R-HSA-416572	0	17	1	1	0
Sema4D mediated inhibition of cell attachment and migration	R-HSA-416550	0	8	1	1	0
Semaphorin interactions	R-HSA-373755	0	58	1	1	0
Senescence-Associated Secretory Phenotype (SASP)	R-HSA-2559582	3	57	0.0197445471693896	0.0844828947368421	0.0441176470588235
Sensing of DNA Double Strand Breaks	R-HSA-5693548	0	6	1	1	0
Sensory perception of salty taste	R-HSA-9730628	0	4	1	1	0
Sensory perception of sweet, bitter, and umami (glutamate) taste	R-HSA-9717207	0	12	1	1	0
Sensory perception of taste	R-HSA-9717189	0	17	1	1	0
Sensory processing of sound	R-HSA-9659379	0	36	1	1	0
Sensory processing of sound by inner hair cells of the cochlea	R-HSA-9662360	0	33	1	1	0
Sensory processing of sound by outer hair cells of the cochlea	R-HSA-9662361	0	23	1	1	0
Separation of Sister Chromatids	R-HSA-2467813	0	131	1	1	0
Serine metabolism	R-HSA-977347	0	3	1	1	0
Serotonin Neurotransmitter Release Cycle	R-HSA-181429	0	13	1	1	0
Serotonin receptors	R-HSA-390666	0	12	1	1	0
SHC-mediated cascade:FGFR1	R-HSA-5654688	0	21	1	1	0
SHC-mediated cascade:FGFR2	R-HSA-5654699	0	23	1	1	0
SHC-mediated cascade:FGFR3	R-HSA-5654704	0	18	1	1	0
SHC-mediated cascade:FGFR4	R-HSA-5654719	0	20	1	1	0
SHC-related events triggered by IGF1R	R-HSA-2428933	1	9	0.0876712947438141	0.262063703703704	0.0147058823529412
SHC1 events in EGFR signaling	R-HSA-180336	0	14	1	1	0
SHC1 events in ERBB2 signaling	R-HSA-1250196	0	22	1	1	0
SHC1 events in ERBB4 signaling	R-HSA-1250347	0	14	1	1	0
SHOC2 M1731 mutant abolishes MRAS complex function	R-HSA-9726840	0	8	1	1	0
Sialic acid metabolism	R-HSA-4085001	0	3	1	1	0
Signal amplification	R-HSA-392518	3	31	0.00365587216288654	0.023546	0.0441176470588235
Signal attenuation	R-HSA-74749	2	10	0.00432375516823758	0.0267442307692308	0.0294117647058824
Signal regulatory protein family interactions	R-HSA-391160	0	13	1	1	0
Signal transduction by L1	R-HSA-445144	1	21	0.192883896534927	0.41341734939759	0.0147058823529412
Signaling by activated point mutants of FGFR1	R-HSA-1839122	0	11	1	1	0
Signaling by activated point mutants of FGFR3	R-HSA-1839130	0	12	1	1	0
Signaling by Activin	R-HSA-1502540	2	16	0.0110868113764236	0.0580607407407407	0.0294117647058824
Signaling by ALK	R-HSA-201556	3	28	0.00272281273026009	0.0175826086956522	0.0441176470588235
Signaling by ALK fusions and activated point mutants	R-HSA-9725370	6	76	0.000108645139278218	0.00125217391304348	0.0882352941176471
Signaling by ALK in cancer	R-HSA-9700206	6	76	0.000108645139278218	0.00125217391304348	0.0882352941176471
Signaling by AMER1 mutants	R-HSA-4839748	0	14	1	1	0
Signaling by APC mutants	R-HSA-4839744	0	14	1	1	0
Signaling by AXIN mutants	R-HSA-4839735	0	14	1	1	0
Signaling by BMP	R-HSA-201451	0	29	1	1	0
Signaling by BRAF and RAF1 fusions	R-HSA-6802952	1	53	0.418489079518921	0.602649637681159	0.0147058823529412
Signaling by CSF1 (M-CSF) in myeloid cells	R-HSA-9680350	3	30	0.00332601039360714	0.02168	0.0441176470588235
Signaling by CSF3 (G-CSF)	R-HSA-9674555	1	30	0.263858175978047	0.490693418259023	0.0147058823529412
Signaling by CTNNB1 phospho-site mutants	R-HSA-4839743	0	15	1	1	0
Signaling by cytosolic FGFR1 fusion mutants	R-HSA-1839117	2	15	0.00976442495713969	0.05096	0.0294117647058824
Signaling by EGFR	R-HSA-177929	1	48	0.387861412425594	0.583925966850829	0.0147058823529412
Signaling by EGFR in Cancer	R-HSA-1643713	2	25	0.0261429259127695	0.107187878787879	0.0294117647058824
Signaling by EGFRvIII in Cancer	R-HSA-5637812	2	15	0.00976442495713969	0.05096	0.0294117647058824
Signaling by ERBB2	R-HSA-1227986	2	49	0.0878583568936333	0.262272794117647	0.0294117647058824
Signaling by ERBB2 ECD mutants	R-HSA-9665348	2	16	0.0110868113764236	0.0580607407407407	0.0294117647058824
Signaling by ERBB2 in Cancer	R-HSA-1227990	2	26	0.02813879938385	0.111746428571429	0.0294117647058824
Signaling by ERBB2 KD Mutants	R-HSA-9664565	2	25	0.0261429259127695	0.107187878787879	0.0294117647058824
Signaling by ERBB2 TMD/JMD mutants	R-HSA-9665686	1	22	0.201091447759038	0.419558293838863	0.0147058823529412
Signaling by ERBB4	R-HSA-1236394	2	53	0.100370476389928	0.272539189189189	0.0294117647058824
Signaling by Erythropoietin	R-HSA-9006335	1	25	0.225223857363983	0.4448466367713	0.0147058823529412
Signaling by FGFR	R-HSA-190236	2	76	0.179700835818879	0.393474937965261	0.0294117647058824
Signaling by FGFR in disease	R-HSA-1226099	2	59	0.119990264995268	0.298832335329341	0.0294117647058824
Signaling by FGFR1	R-HSA-5654736	2	46	0.0788140902958259	0.253852208835341	0.0294117647058824
Signaling by FGFR1 in disease	R-HSA-5655302	2	34	0.0461292895574414	0.157893467336683	0.0294117647058824
Signaling by FGFR2	R-HSA-5654738	2	67	0.147456786749972	0.342056043956044	0.0294117647058824
Signaling by FGFR2 IIIa TM	R-HSA-8851708	0	19	1	1	0
Signaling by FGFR2 in disease	R-HSA-5655253	1	43	0.355645560531132	0.565305162523901	0.0147058823529412
Signaling by FGFR3	R-HSA-5654741	2	39	0.0590061925751775	0.187809478672986	0.0294117647058824
Signaling by FGFR3 in disease	R-HSA-5655332	1	22	0.201091447759038	0.419558293838863	0.0147058823529412
Signaling by FGFR4	R-HSA-5654743	2	41	0.0644666038244086	0.204505726872247	0.0294117647058824
Signaling by FGFR4 in disease	R-HSA-5655291	1	11	0.106100334175201	0.279436477987421	0.0147058823529412
Signaling by FLT3 fusion proteins	R-HSA-9703465	1	17	0.159214696918008	0.360939130434783	0.0147058823529412
Signaling by FLT3 ITD and TKD mutants	R-HSA-9703648	1	16	0.150583446825983	0.348787830687831	0.0147058823529412
Signaling by GSK3beta mutants	R-HSA-5339716	0	15	1	1	0
Signaling by Hedgehog	R-HSA-5358351	1	115	0.693287542617564	0.721154022988506	0.0147058823529412
Signaling by high-kinase activity BRAF mutants	R-HSA-6802948	1	36	0.307720102721796	0.523657142857143	0.0147058823529412
Signaling by Hippo	R-HSA-2028269	0	17	1	1	0
Signaling by Insulin receptor	R-HSA-74752	3	68	0.0312690706369682	0.124428901734104	0.0441176470588235
Signaling by Interleukins	R-HSA-449147	15	424	1.59737850259356e-05	0.000174358974358974	0.220588235294118
Signaling by KIT in disease	R-HSA-9669938	3	20	0.00100400049454819	0.00853243243243243	0.0441176470588235
Signaling by Leptin	R-HSA-2586552	1	11	0.106100334175201	0.279436477987421	0.0147058823529412
Signaling by Ligand-Responsive EGFR Variants in Cancer	R-HSA-5637815	2	19	0.0154930984610786	0.0733916666666667	0.0294117647058824
Signaling by LRP5 mutants	R-HSA-5339717	0	6	1	1	0
Signaling by LTK	R-HSA-9842663	1	10	0.0969321324744333	0.271593103448276	0.0147058823529412
Signaling by LTK in cancer	R-HSA-9842640	2	7	0.00205782088990936	0.0148229885057471	0.0294117647058824
Signaling by MAPK mutants	R-HSA-9652817	1	7	0.0688680145968579	0.223630769230769	0.0147058823529412
Signaling by MET	R-HSA-6806834	2	74	0.172436521135354	0.380774811083123	0.0294117647058824
Signaling by moderate kinase activity BRAF mutants	R-HSA-6802946	1	44	0.362219619328414	0.564551685393258	0.0147058823529412
Signaling by MRAS-complex mutants	R-HSA-9660537	0	8	1	1	0
Signaling by NODAL	R-HSA-1181150	2	19	0.0154930984610786	0.0733916666666667	0.0294117647058824
Signaling by Non-Receptor Tyrosine Kinases	R-HSA-9006927	1	51	0.40642357039868	0.597029197080292	0.0147058823529412
Signaling by NOTCH	R-HSA-157118	4	157	0.0743704786491783	0.232524369747899	0.0588235294117647
Signaling by NOTCH1	R-HSA-1980143	0	69	1	1	0
Signaling by NOTCH1 HD Domain Mutants in Cancer	R-HSA-2691230	0	14	1	1	0
Signaling by NOTCH1 HD+PEST Domain Mutants in Cancer	R-HSA-2894858	0	55	1	1	0
Signaling by NOTCH1 in Cancer	R-HSA-2644603	0	55	1	1	0
Signaling by NOTCH1 PEST Domain Mutants in Cancer	R-HSA-2644602	0	55	1	1	0
Signaling by NOTCH1 t(7;9)(NOTCH1:M1580_K2555) Translocation Mutant	R-HSA-2660825	0	7	1	1	0
Signaling by NOTCH2	R-HSA-1980145	1	32	0.278774765871821	0.503912396694215	0.0147058823529412
Signaling by NOTCH3	R-HSA-9012852	1	44	0.362219619328414	0.564551685393258	0.0147058823529412
Signaling by NOTCH4	R-HSA-9013694	1	71	0.516754871833519	0.65255910652921	0.0147058823529412
Signaling by NTRK1 (TRKA)	R-HSA-187037	9	107	1.07257503778602e-06	2e-05	0.132352941176471
Signaling by NTRK2 (TRKB)	R-HSA-9006115	1	25	0.225223857363983	0.4448466367713	0.0147058823529412
Signaling by NTRK3 (TRKC)	R-HSA-9034015	1	17	0.159214696918008	0.360939130434783	0.0147058823529412
Signaling by NTRKs	R-HSA-166520	9	125	3.96067140484568e-06	9.41176470588235e-05	0.132352941176471
Signaling by Nuclear Receptors	R-HSA-9006931	8	200	0.000864302534426264	0.00700285714285714	0.117647058823529
Signaling by Overexpressed Wild-Type EGFR in Cancer	R-HSA-5638302	0	8	1	1	0
Signaling by PDGF	R-HSA-186797	2	53	0.100370476389928	0.272539189189189	0.0294117647058824
Signaling by PDGFR in disease	R-HSA-9671555	2	19	0.0154930984610786	0.0733916666666667	0.0294117647058824
Signaling by PDGFRA extracellular domain mutants	R-HSA-9673770	2	12	0.00625906942427501	0.0364548672566372	0.0294117647058824
Signaling by PDGFRA transmembrane, juxtamembrane and kinase domain mutants	R-HSA-9673767	2	12	0.00625906942427501	0.0364548672566372	0.0294117647058824
Signaling by phosphorylated juxtamembrane, extracellular and kinase domain KIT mutants	R-HSA-9670439	3	20	0.00100400049454819	0.00853243243243243	0.0441176470588235
Signaling by PTK6	R-HSA-8848021	1	51	0.40642357039868	0.597029197080292	0.0147058823529412
Signaling by RAF1 mutants	R-HSA-9656223	1	41	0.342296504605997	0.550553461538462	0.0147058823529412
Signaling by RAS mutants	R-HSA-6802949	1	44	0.362219619328414	0.564551685393258	0.0147058823529412
Signaling by Retinoic Acid	R-HSA-5362517	0	21	1	1	0
Signaling by RNF43 mutants	R-HSA-5340588	1	8	0.0783168990928158	0.252152226720648	0.0147058823529412
Signaling by ROBO receptors	R-HSA-376176	1	176	0.837515765311495	0.736751757188498	0.0147058823529412
Signaling by SCF-KIT	R-HSA-1433557	4	43	0.000885246688637542	0.00719154929577465	0.0588235294117647
Signaling by TGF-beta Receptor Complex	R-HSA-170834	2	89	0.22786690761961	0.445496644295302	0.0294117647058824
Signaling by TGF-beta Receptor Complex in Cancer	R-HSA-3304351	1	8	0.0783168990928158	0.252152226720648	0.0147058823529412
Signaling by TGFB family members	R-HSA-9006936	2	141	0.420531441340007	0.601351263537906	0.0294117647058824
Signaling by TGFBR3	R-HSA-9839373	1	37	0.314775713185663	0.529366141732283	0.0147058823529412
Signaling by the B Cell Receptor (BCR)	R-HSA-983705	2	95	0.250439836517935	0.475824836601307	0.0294117647058824
Signaling by Type 1 Insulin-like Growth Factor 1 Receptor (IGF1R)	R-HSA-2404192	2	54	0.103573173070566	0.275888888888889	0.0294117647058824
Signaling by VEGF	R-HSA-194138	3	104	0.0881611504112063	0.261793406593407	0.0441176470588235
Signaling by WNT	R-HSA-195721	2	242	0.710124683655184	0.722784615384615	0.0294117647058824
Signaling by WNT in cancer	R-HSA-4791275	1	34	0.293393453986547	0.513354251012146	0.0147058823529412
Signaling downstream of RAS mutants	R-HSA-9649948	1	44	0.362219619328414	0.564551685393258	0.0147058823529412
Signalling to ERKs	R-HSA-187687	3	34	0.00476268335641583	0.0281580952380952	0.0441176470588235
Signalling to RAS	R-HSA-167044	2	20	0.0171029982351375	0.0785783783783784	0.0294117647058824
SIRT1 negatively regulates rRNA expression	R-HSA-427359	0	14	1	1	0
SLBP Dependent Processing of Replication-Dependent Histone Pre-mRNAs	R-HSA-77588	0	8	1	1	0
SLBP independent Processing of Histone Pre-mRNAs	R-HSA-111367	0	7	1	1	0
SLC-mediated transmembrane transport	R-HSA-425407	0	55	1	1	0
SLC transporter disorders	R-HSA-5619102	0	49	1	1	0
SLC15A4:TASL-dependent IRF5 activation	R-HSA-9860276	0	4	1	1	0
SMAC (DIABLO) binds to IAPs	R-HSA-111463	0	7	1	1	0
SMAC(DIABLO)-mediated dissociation of IAP:caspase complexes	R-HSA-111464	0	7	1	1	0
SMAC, XIAP-regulated apoptotic response	R-HSA-111469	0	7	1	1	0
SMAD2/3 Phosphorylation Motif Mutants in Cancer	R-HSA-3304356	1	6	0.0593237012101506	0.198862162162162	0.0147058823529412
SMAD2/SMAD3:SMAD4 heterotrimer regulates transcription	R-HSA-2173796	2	35	0.0486115639081681	0.162305472636816	0.0294117647058824
Small interfering RNA (siRNA) biogenesis	R-HSA-426486	0	6	1	1	0
Smooth Muscle Contraction	R-HSA-445355	0	33	1	1	0
snRNP Assembly	R-HSA-191859	0	42	1	1	0
Sodium/Calcium exchangers	R-HSA-425561	0	2	1	1	0
Sodium/Proton exchangers	R-HSA-425986	0	4	1	1	0
Somitogenesis	R-HSA-9824272	0	41	1	1	0
SOS-mediated signalling	R-HSA-112412	0	7	1	1	0
Specification of primordial germ cells	R-HSA-9827857	0	10	1	1	0
Specification of the neural plate border	R-HSA-9834899	0	16	1	1	0
Sperm Motility And Taxes	R-HSA-1300642	0	1	1	1	0
Sphingolipid catabolism	R-HSA-9845614	0	4	1	1	0
Sphingolipid de novo biosynthesis	R-HSA-1660661	0	14	1	1	0
Sphingolipid metabolism	R-HSA-428157	1	35	0.300592921341793	0.521204819277108	0.0147058823529412
Spry regulation of FGF signaling	R-HSA-1295596	1	16	0.150583446825983	0.348787830687831	0.0147058823529412
SRP-dependent cotranslational protein targeting to membrane	R-HSA-1799339	0	87	1	1	0
Stabilization of p53	R-HSA-69541	1	43	0.355645560531132	0.565305162523901	0.0147058823529412
STAT3 nuclear events downstream of ALK signaling	R-HSA-9701898	1	11	0.106100334175201	0.279436477987421	0.0147058823529412
STAT5 Activation	R-HSA-9645135	0	7	1	1	0
STAT5 activation downstream of FLT3 ITD mutants	R-HSA-9702518	0	10	1	1	0
Stimuli-sensing channels	R-HSA-2672351	0	59	1	1	0
STING mediated induction of host immune responses	R-HSA-1834941	0	12	1	1	0
Strand-asynchronous mitochondrial DNA replication	R-HSA-9913635	0	3	1	1	0
Striated Muscle Contraction	R-HSA-390522	0	23	1	1	0
Sulfide oxidation to sulfate	R-HSA-1614517	0	0	1	1	0
Sulfur amino acid metabolism	R-HSA-1614635	0	6	1	1	0
SUMO E3 ligases SUMOylate target proteins	R-HSA-3108232	1	147	0.780058129337283	0.73291211631664	0.0147058823529412
SUMO is proteolytically processed	R-HSA-3065679	0	6	1	1	0
SUMO is transferred from E1 to E2 (UBE2I, UBC9)	R-HSA-3065678	0	6	1	1	0
SUMOylation	R-HSA-2990846	1	152	0.791225330617897	0.734343870967742	0.0147058823529412
SUMOylation of chromatin organization proteins	R-HSA-4551638	0	43	1	1	0
SUMOylation of DNA damage response and repair proteins	R-HSA-3108214	0	59	1	1	0
SUMOylation of DNA methylation proteins	R-HSA-4655427	0	10	1	1	0
SUMOylation of DNA replication proteins	R-HSA-4615885	0	38	1	1	0
SUMOylation of immune response proteins	R-HSA-4755510	0	12	1	1	0
SUMOylation of intracellular receptors	R-HSA-4090294	0	30	1	1	0
SUMOylation of RNA binding proteins	R-HSA-4570464	0	33	1	1	0
SUMOylation of SUMOylation proteins	R-HSA-4085377	0	28	1	1	0
SUMOylation of transcription cofactors	R-HSA-3899300	0	37	1	1	0
SUMOylation of transcription factors	R-HSA-3232118	1	20	0.184593277949485	0.402768704156479	0.0147058823529412
SUMOylation of ubiquitinylation proteins	R-HSA-3232142	0	32	1	1	0
Suppression of apoptosis	R-HSA-9635465	1	6	0.0593237012101506	0.198862162162162	0.0147058823529412
Suppression of phagosomal maturation	R-HSA-9637687	0	12	1	1	0
Surfactant metabolism	R-HSA-5683826	0	17	1	1	0
SWI/SNF chromatin remodelers	R-HSA-9932451	0	19	1	1	0
Switching of origins to a post-replicative state	R-HSA-69052	0	74	1	1	0
Synaptic adhesion-like molecules	R-HSA-8849932	0	13	1	1	0
Syndecan interactions	R-HSA-3000170	0	25	1	1	0
Synthesis And Processing Of GAG, GAGPOL Polyproteins	R-HSA-174495	0	6	1	1	0
Synthesis of (16-20)-hydroxyeicosatetraenoic acids (HETE)	R-HSA-2142816	0	4	1	1	0
Synthesis of 12-eicosatetraenoic acid derivatives	R-HSA-2142712	0	4	1	1	0
Synthesis of 15-eicosatetraenoic acid derivatives	R-HSA-2142770	0	5	1	1	0
Synthesis of 5-eicosatetraenoic acids	R-HSA-2142688	0	6	1	1	0
Synthesis of active ubiquitin: roles of E1 and E2 enzymes	R-HSA-8866652	1	20	0.184593277949485	0.402768704156479	0.0147058823529412
Synthesis of bile acids and bile salts	R-HSA-192105	0	13	1	1	0
Synthesis of bile acids and bile salts via 24-hydroxycholesterol	R-HSA-193775	0	3	1	1	0
Synthesis of bile acids and bile salts via 27-hydroxycholesterol	R-HSA-193807	0	9	1	1	0
Synthesis of bile acids and bile salts via 7alpha-hydroxycholesterol	R-HSA-193368	0	12	1	1	0
Synthesis of diphthamide-EEF2	R-HSA-5358493	0	1	1	1	0
Synthesis of DNA	R-HSA-69239	5	96	0.00276654648594121	0.019741935483871	0.0735294117647059
Synthesis of dolichyl-phosphate	R-HSA-446199	0	1	1	1	0
Synthesis of epoxy (EET) and dihydroxyeicosatrienoic acids (DHET)	R-HSA-2142670	0	4	1	1	0
Synthesis of GDP-mannose	R-HSA-446205	0	2	1	1	0
Synthesis of glycosylphosphatidylinositol (GPI)	R-HSA-162710	0	0	1	1	0
Synthesis of IP2, IP, and Ins in the cytosol	R-HSA-1855183	0	5	1	1	0
Synthesis of IP3 and IP4 in the cytosol	R-HSA-1855204	0	16	1	1	0
Synthesis of Ketone Bodies	R-HSA-77111	0	2	1	1	0
Synthesis of Leukotrienes (LT) and Eoxins (EX)	R-HSA-2142691	1	8	0.0783168990928158	0.252152226720648	0.0147058823529412
Synthesis of PA	R-HSA-1483166	0	20	1	1	0
Synthesis of PC	R-HSA-1483191	0	16	1	1	0
Synthesis of PE	R-HSA-1483213	0	5	1	1	0
Synthesis of PG	R-HSA-1483148	0	2	1	1	0
Synthesis of PIPs at the early endosome membrane	R-HSA-1660516	0	8	1	1	0
Synthesis of PIPs at the Golgi membrane	R-HSA-1660514	0	10	1	1	0
Synthesis of PIPs at the late endosome membrane	R-HSA-1660517	0	5	1	1	0
Synthesis of PIPs at the plasma membrane	R-HSA-1660499	1	35	0.300592921341793	0.521204819277108	0.0147058823529412
Synthesis of Prostaglandins (PG) and Thromboxanes (TX)	R-HSA-2162123	0	9	1	1	0
Synthesis of pyrophosphates in the cytosol	R-HSA-1855167	0	2	1	1	0
Synthesis of substrates in N-glycan biosythesis	R-HSA-446219	0	9	1	1	0
Synthesis of UDP-N-acetyl-glucosamine	R-HSA-446210	0	2	1	1	0
Synthesis of very long-chain fatty acyl-CoAs	R-HSA-75876	0	6	1	1	0
Synthesis of wybutosine at G37 of tRNA(Phe)	R-HSA-6782861	0	0	1	1	0
Synthesis, secretion, and deacylation of Ghrelin	R-HSA-422085	0	18	1	1	0
Synthesis, secretion, and inactivation of Glucagon-like Peptide-1 (GLP-1)	R-HSA-381771	0	20	1	1	0
Synthesis, secretion, and inactivation of Glucose-dependent Insulinotropic Polypeptide (GIP)	R-HSA-400511	0	13	1	1	0
TAK1-dependent IKK and NF-kappa-B activation	R-HSA-445989	2	41	0.0644666038244086	0.204505726872247	0.0294117647058824
Tandem pore domain potassium channels	R-HSA-1296346	0	2	1	1	0
Tat-mediated elongation of the HIV-1 transcript	R-HSA-167246	0	40	1	1	0
Tat-mediated HIV elongation arrest and recovery	R-HSA-167243	0	29	1	1	0
TBC/RABGAPs	R-HSA-8854214	0	26	1	1	0
TCF dependent signaling in response to WNT	R-HSA-201681	1	160	0.807941505642028	0.73650641025641	0.0147058823529412
TCR signaling	R-HSA-202403	3	102	0.0842944603207394	0.254248818897638	0.0441176470588235
Telomere C-strand (Lagging Strand) Synthesis	R-HSA-174417	5	27	6.26455153796002e-06	0.000123809523809524	0.0735294117647059
Telomere C-strand synthesis initiation	R-HSA-174430	0	10	1	1	0
Telomere Extension By Telomerase	R-HSA-171319	0	18	1	1	0
Telomere Maintenance	R-HSA-157579	5	62	0.0003817759921112	0.00343548387096774	0.0735294117647059
Terminal pathway of complement	R-HSA-166665	0	8	1	1	0
Termination of O-glycan biosynthesis	R-HSA-977068	0	7	1	1	0
Termination of translesion DNA synthesis	R-HSA-5656169	4	29	0.000189541067580734	0.00173214285714286	0.0588235294117647
Tetrahydrobiopterin (BH4) synthesis, recycling, salvage and regulation	R-HSA-1474151	0	9	1	1	0
TFAP2 (AP-2) family regulates transcription of growth factors and their receptors	R-HSA-8866910	1	13	0.124162472396202	0.308859710144928	0.0147058823529412
TGF-beta receptor signaling activates SMADs	R-HSA-2173789	1	44	0.362219619328414	0.564551685393258	0.0147058823529412
TGF-beta receptor signaling in EMT (epithelial to mesenchymal transition)	R-HSA-2173791	0	16	1	1	0
TGFBR1 KD Mutants in Cancer	R-HSA-3656532	1	6	0.0593237012101506	0.198862162162162	0.0147058823529412
TGFBR3 expression	R-HSA-9839394	1	17	0.159214696918008	0.360939130434783	0.0147058823529412
TGFBR3 PTM regulation	R-HSA-9839383	0	11	1	1	0
TGFBR3 regulates TGF-beta signaling	R-HSA-9839389	0	7	1	1	0
The activation of arylsulfatases	R-HSA-1663150	0	4	1	1	0
The canonical retinoid cycle in rods (twilight vision)	R-HSA-2453902	0	5	1	1	0
The CRY:PER:kinase complex represses transactivation by the BMAL:CLOCK (ARNTL:CLOCK) complex	R-HSA-9931521	0	13	1	1	0
The NLRP3 inflammasome	R-HSA-844456	0	15	1	1	0
The phototransduction cascade	R-HSA-2514856	0	26	1	1	0
The retinoid cycle in cones (daylight vision)	R-HSA-2187335	0	3	1	1	0
The role of GTSE1 in G2/M progression after G2 checkpoint	R-HSA-8852276	1	60	0.458845911797744	0.629886219081272	0.0147058823529412
The role of Nef in HIV-1 replication and disease pathogenesis	R-HSA-164952	0	24	1	1	0
Thrombin signalling through proteinase activated receptors (PARs)	R-HSA-456926	1	32	0.278774765871821	0.503912396694215	0.0147058823529412
Thromboxane signalling through TP receptor	R-HSA-428930	0	23	1	1	0
Thyroxine biosynthesis	R-HSA-209968	0	6	1	1	0
TICAM1-dependent activation of IRF3/IRF7	R-HSA-9013973	0	13	1	1	0
TICAM1, RIP1-mediated IKK complex recruitment	R-HSA-168927	0	19	1	1	0
TICAM1,TRAF6-dependent induction of TAK1 complex	R-HSA-9014325	0	11	1	1	0
Tie2 Signaling	R-HSA-210993	1	18	0.167759518410995	0.376258080808081	0.0147058823529412
Tight junction interactions	R-HSA-420029	0	9	1	1	0
TLR3-mediated TICAM1-dependent programmed cell death	R-HSA-9013957	0	6	1	1	0
TNF receptor superfamily (TNFSF) members mediating non-canonical NF-kB pathway	R-HSA-5676594	0	17	1	1	0
TNF signaling	R-HSA-75893	2	48	0.0848096378399945	0.254965758754864	0.0294117647058824
TNFR1-induced NF-kappa-B signaling pathway	R-HSA-5357956	0	28	1	1	0
TNFR1-induced proapoptotic signaling	R-HSA-5357786	0	20	1	1	0
TNFR1-mediated ceramide production	R-HSA-5626978	0	6	1	1	0
TNFR2 non-canonical NF-kB pathway	R-HSA-5668541	2	86	0.216638960806853	0.429406032482599	0.0294117647058824
TNFs bind their physiological receptors	R-HSA-5669034	2	27	0.0301940054359385	0.124272514619883	0.0294117647058824
Tolerance by Mtb to nitric oxide produced by macrophages	R-HSA-1222538	0	0	1	1	0
Tolerance of reactive oxygen produced by macrophages	R-HSA-1222387	0	0	1	1	0
Toll-like Receptor Cascades	R-HSA-168898	8	156	0.000161790048996857	0.00158148148148148	0.117647058823529
Toll Like Receptor 10 (TLR10) Cascade	R-HSA-168142	8	93	3.76606431562454e-06	6.25e-05	0.117647058823529
Toll Like Receptor 2 (TLR2) Cascade	R-HSA-181438	8	112	1.51007682838156e-05	0.000173684210526316	0.117647058823529
Toll Like Receptor 3 (TLR3) Cascade	R-HSA-168164	8	102	7.54537909641861e-06	0.000118518518518519	0.117647058823529
Toll Like Receptor 4 (TLR4) Cascade	R-HSA-166016	8	138	6.8410026683674e-05	8e-04	0.117647058823529
Toll Like Receptor 5 (TLR5) Cascade	R-HSA-168176	8	93	3.76606431562454e-06	6.25e-05	0.117647058823529
Toll Like Receptor 7/8 (TLR7/8) Cascade	R-HSA-168181	8	101	7.00951531285021e-06	0.00012	0.117647058823529
Toll Like Receptor 9 (TLR9) Cascade	R-HSA-168138	8	104	8.72163948917315e-06	0.000128571428571429	0.117647058823529
Toll Like Receptor TLR1:TLR2 Cascade	R-HSA-168179	8	112	1.51007682838156e-05	0.000173684210526316	0.117647058823529
Toll Like Receptor TLR6:TLR2 Cascade	R-HSA-168188	8	109	1.2358771902754e-05	0.000155555555555556	0.117647058823529
Toxicity of botulinum toxin type A (botA)	R-HSA-5250968	0	4	1	1	0
Toxicity of botulinum toxin type B (botB)	R-HSA-5250958	0	3	1	1	0
Toxicity of botulinum toxin type D (botD)	R-HSA-5250955	0	5	1	1	0
Toxicity of botulinum toxin type F (botF)	R-HSA-5250981	0	5	1	1	0
TP53 Regulates Metabolic Genes	R-HSA-5628897	2	53	0.100370476389928	0.272539189189189	0.0294117647058824
TP53 regulates transcription of additional cell cycle genes whose exact role in the p53 pathway remain uncertain	R-HSA-6804115	1	10	0.0969321324744333	0.271593103448276	0.0147058823529412
TP53 Regulates Transcription of Caspase Activators and Caspases	R-HSA-6803207	1	12	0.115176812788921	0.294173573573574	0.0147058823529412
TP53 Regulates Transcription of Cell Cycle Genes	R-HSA-6791312	1	38	0.321760460825203	0.53253671875	0.0147058823529412
TP53 Regulates Transcription of Cell Death Genes	R-HSA-5633008	1	39	0.328675046831783	0.539529865125241	0.0147058823529412
TP53 Regulates Transcription of Death Receptors and Ligands	R-HSA-6803211	1	11	0.106100334175201	0.279436477987421	0.0147058823529412
TP53 Regulates Transcription of DNA Repair Genes	R-HSA-6796648	1	57	0.441899712866392	0.616913982300885	0.0147058823529412
TP53 Regulates Transcription of Genes Involved in Cytochrome C Release	R-HSA-6803204	1	18	0.167759518410995	0.376258080808081	0.0147058823529412
TP53 Regulates Transcription of Genes Involved in G1 Cell Cycle Arrest	R-HSA-6804116	1	14	0.133058208300169	0.328551841359773	0.0147058823529412
TP53 Regulates Transcription of Genes Involved in G2 Cell Cycle Arrest	R-HSA-6804114	1	18	0.167759518410995	0.376258080808081	0.0147058823529412
TP53 regulates transcription of several additional cell death genes whose specific roles in p53-dependent apoptosis remain uncertain	R-HSA-6803205	1	12	0.115176812788921	0.294173573573574	0.0147058823529412
TRAF3-dependent IRF activation pathway	R-HSA-918233	0	14	1	1	0
TRAF6-mediated induction of TAK1 complex within TLR4 complex	R-HSA-937072	0	16	1	1	0
TRAF6 mediated induction of NFkB and MAP kinases upon TLR7/8 or 9 activation	R-HSA-975138	8	98	5.59089014284808e-06	0.000133333333333333	0.117647058823529
TRAF6 mediated IRF7 activation	R-HSA-933541	0	28	1	1	0
TRAF6 mediated IRF7 activation in TLR7/8 or 9 signaling	R-HSA-975110	0	13	1	1	0
TRAF6 mediated NF-kB activation	R-HSA-933542	0	24	1	1	0
Trafficking and processing of endosomal TLR	R-HSA-1679131	0	9	1	1	0
Trafficking of AMPA receptors	R-HSA-399719	0	27	1	1	0
Trafficking of GluR2-containing AMPA receptors	R-HSA-416993	0	14	1	1	0
TRAIL signaling	R-HSA-75158	0	8	1	1	0
trans-Golgi Network Vesicle Budding	R-HSA-199992	1	32	0.278774765871821	0.503912396694215	0.0147058823529412
Transcription-Coupled Nucleotide Excision Repair (TC-NER)	R-HSA-6781827	4	62	0.00346431824195859	0.0215154639175258	0.0588235294117647
Transcription of E2F targets under negative control by DREAM complex	R-HSA-1362277	0	16	1	1	0
Transcription of E2F targets under negative control by p107 (RBL1) and p130 (RBL2) in complex with HDAC1	R-HSA-1362300	0	13	1	1	0
Transcription of the HIV genome	R-HSA-167172	0	54	1	1	0
Transcriptional activation of mitochondrial biogenesis	R-HSA-2151201	1	39	0.328675046831783	0.539529865125241	0.0147058823529412
Transcriptional activity of SMAD2/SMAD3:SMAD4 heterotrimer	R-HSA-2173793	2	49	0.0878583568936333	0.262272794117647	0.0294117647058824
Transcriptional and post-translational regulation of MITF-M expression and activity	R-HSA-9856649	3	55	0.0179580731659856	0.080255033557047	0.0441176470588235
Transcriptional Regulation by E2F6	R-HSA-8953750	0	28	1	1	0
Transcriptional Regulation by MECP2	R-HSA-8986944	2	48	0.0848096378399945	0.254965758754864	0.0294117647058824
Transcriptional Regulation by NPAS4	R-HSA-9634815	2	21	0.0187809062406491	0.0829774834437086	0.0294117647058824
Transcriptional regulation by RUNX1	R-HSA-8878171	2	144	0.431069498465155	0.613047227191413	0.0294117647058824
Transcriptional regulation by RUNX2	R-HSA-8878166	2	99	0.265536125320093	0.490908245243129	0.0294117647058824
Transcriptional regulation by RUNX3	R-HSA-8878159	2	84	0.209184194020044	0.423020330969267	0.0294117647058824
Transcriptional regulation by small RNAs	R-HSA-5578749	0	45	1	1	0
Transcriptional regulation by the AP-2 (TFAP2) family of transcription factors	R-HSA-8864260	1	31	0.271354079547004	0.495155230125523	0.0147058823529412
Transcriptional Regulation by TP53	R-HSA-3700989	3	280	0.54484613049505	0.668561499148211	0.0441176470588235
Transcriptional Regulation by VENTX	R-HSA-8853884	2	29	0.0344769563870049	0.128582513661202	0.0294117647058824
Transcriptional regulation of brown and beige adipocyte differentiation	R-HSA-9843743	0	21	1	1	0
Transcriptional regulation of brown and beige adipocyte differentiation by EBF2	R-HSA-9844594	0	21	1	1	0
Transcriptional regulation of granulopoiesis	R-HSA-9616222	2	38	0.0563400505226632	0.182238277511962	0.0294117647058824
Transcriptional regulation of pluripotent stem cells	R-HSA-452723	1	23	0.209216751610726	0.429530210772834	0.0147058823529412
Transcriptional regulation of testis differentiation	R-HSA-9690406	0	12	1	1	0
Transcriptional regulation of white adipocyte differentiation	R-HSA-381340	0	54	1	1	0
Transferrin endocytosis and recycling	R-HSA-917977	0	15	1	1	0
Translation	R-HSA-72766	0	147	1	1	0
Translation initiation complex formation	R-HSA-72649	0	57	1	1	0
Translation of Replicase and Assembly of the Replication Transcription Complex_9679504	R-HSA-9679504	0	7	1	1	0
Translation of Replicase and Assembly of the Replication Transcription Complex_9694676	R-HSA-9694676	0	8	1	1	0
Translation of respiratory syncytial virus mRNAs	R-HSA-9828721	0	0	1	1	0
Translation of Structural Proteins_9683701	R-HSA-9683701	0	14	1	1	0
Translation of Structural Proteins_9694635	R-HSA-9694635	0	23	1	1	0
Translesion Synthesis by POLH	R-HSA-110320	0	17	1	1	0
Translesion synthesis by POLI	R-HSA-5656121	0	17	1	1	0
Translesion synthesis by POLK	R-HSA-5655862	0	17	1	1	0
Translesion synthesis by REV1	R-HSA-110312	0	16	1	1	0
Translesion synthesis by Y family DNA polymerases bypasses lesions on DNA template	R-HSA-110313	4	34	0.000356254128768496	0.0034327868852459	0.0588235294117647
Translocation of SLC2A4 (GLUT4) to the plasma membrane	R-HSA-1445148	1	55	0.43031286976931	0.613712903225806	0.0147058823529412
Translocation of ZAP-70 to Immunological synapse	R-HSA-202430	0	18	1	1	0
Transmission across Chemical Synapses	R-HSA-112315	6	188	0.0116051714414924	0.0578729927007299	0.0882352941176471
Transport and synthesis of PAPS	R-HSA-174362	0	0	1	1	0
Transport of bile salts and organic acids, metal ions and amine compounds	R-HSA-425366	0	13	1	1	0
Transport of connexons to the plasma membrane	R-HSA-190872	0	16	1	1	0
Transport of fatty acids	R-HSA-804914	0	2	1	1	0
Transport of gamma-carboxylated protein precursors from the endoplasmic reticulum to the Golgi apparatus	R-HSA-159763	0	8	1	1	0
Transport of inorganic cations/anions and amino acids/oligopeptides	R-HSA-425393	0	27	1	1	0
Transport of Mature mRNA derived from an Intron-Containing Transcript	R-HSA-159236	0	47	1	1	0
Transport of Mature mRNA Derived from an Intronless Transcript	R-HSA-159231	0	34	1	1	0
Transport of Mature mRNAs Derived from Intronless Transcripts	R-HSA-159234	0	35	1	1	0
Transport of Mature Transcript to Cytoplasm	R-HSA-72202	0	55	1	1	0
Transport of nucleosides and free purine and pyrimidine bases across the plasma membrane	R-HSA-83936	0	5	1	1	0
Transport of nucleotide sugars	R-HSA-727802	0	0	1	1	0
Transport of organic anions	R-HSA-879518	0	2	1	1	0
Transport of RCbl within the body	R-HSA-9758890	0	3	1	1	0
Transport of Ribonucleoproteins into the Host Nucleus	R-HSA-168271	0	25	1	1	0
Transport of the SLBP Dependant Mature mRNA	R-HSA-159230	0	29	1	1	0
Transport of the SLBP independent Mature mRNA	R-HSA-159227	0	28	1	1	0
Transport of vitamins, nucleosides, and related molecules	R-HSA-425397	0	9	1	1	0
Transport to the Golgi and subsequent modification	R-HSA-948021	0	70	1	1	0
TRIF-mediated programmed cell death	R-HSA-2562578	0	9	1	1	0
TRIF (TICAM1)-mediated TLR4 signaling	R-HSA-937061	8	106	1.00493182166872e-05	0.000129411764705882	0.117647058823529
Triglyceride biosynthesis	R-HSA-75109	0	5	1	1	0
Triglyceride catabolism	R-HSA-163560	0	15	1	1	0
Triglyceride metabolism	R-HSA-8979227	0	20	1	1	0
Tristetraprolin (TTP, ZFP36) binds and destabilizes mRNA	R-HSA-450513	1	10	0.0969321324744333	0.271593103448276	0.0147058823529412
tRNA-derived small RNA (tsRNA or tRNA-related fragment, tRF) biogenesis	R-HSA-9708296	0	2	1	1	0
tRNA Aminoacylation	R-HSA-379724	0	12	1	1	0
tRNA modification in the mitochondrion	R-HSA-6787450	0	1	1	1	0
tRNA modification in the nucleus and cytosol	R-HSA-6782315	0	5	1	1	0
tRNA processing	R-HSA-72306	0	37	1	1	0
tRNA processing in the mitochondrion	R-HSA-6785470	0	1	1	1	0
tRNA processing in the nucleus	R-HSA-6784531	0	31	1	1	0
TRP channels	R-HSA-3295583	0	24	1	1	0
Truncations of AMER1 destabilize the destruction complex	R-HSA-5467348	0	14	1	1	0
Tryptophan catabolism	R-HSA-71240	0	3	1	1	0
Turbulent (oscillatory, disturbed) flow shear stress activates signaling by PIEZO1 and integrins in endothelial cells	R-HSA-9860927	1	29	0.256286304244044	0.48369935483871	0.0147058823529412
Type I hemidesmosome assembly	R-HSA-446107	0	11	1	1	0
TYSND1 cleaves peroxisomal proteins	R-HSA-9033500	0	4	1	1	0
Ub-specific processing proteases	R-HSA-5689880	2	128	0.373829666794548	0.570054104477612	0.0294117647058824
Ubiquinol biosynthesis	R-HSA-2142789	0	0	1	1	0
Ubiquitin-dependent degradation of Cyclin D	R-HSA-75815	0	39	1	1	0
Ubiquitin Mediated Degradation of Phosphorylated Cdc25A	R-HSA-69601	0	39	1	1	0
UCH proteinases	R-HSA-5689603	0	58	1	1	0
Unblocking of NMDA receptors, glutamate binding and activation	R-HSA-438066	0	16	1	1	0
Uncoating of the HIV Virion	R-HSA-162585	1	1	0.0101371496720334	0.0532778625954198	0.0147058823529412
Uncoating of the Influenza Virion	R-HSA-168336	0	0	1	1	0
Unfolded Protein Response (UPR)	R-HSA-381119	0	61	1	1	0
Unwinding of DNA	R-HSA-176974	0	8	1	1	0
Uptake and actions of bacterial toxins	R-HSA-5339562	0	27	1	1	0
Uptake and function of anthrax toxins	R-HSA-5210891	0	11	1	1	0
Uptake and function of diphtheria toxin	R-HSA-5336415	0	6	1	1	0
Uptake of dietary cobalamins into enterocytes	R-HSA-9758881	0	2	1	1	0
Urea cycle	R-HSA-70635	0	3	1	1	0
Vasopressin-like receptors	R-HSA-388479	0	6	1	1	0
Vasopressin regulates renal water homeostasis via Aquaporins	R-HSA-432040	1	42	0.349004744847003	0.558254510556622	0.0147058823529412
VEGF binds to VEGFR leading to receptor dimerization	R-HSA-195399	0	8	1	1	0
VEGF ligand-receptor interactions	R-HSA-194313	0	8	1	1	0
VEGFA-VEGFR2 Pathway	R-HSA-4420097	3	96	0.073155893053062	0.233091983122363	0.0441176470588235
VEGFR2 mediated cell proliferation	R-HSA-5218921	0	18	1	1	0
VEGFR2 mediated vascular permeability	R-HSA-5218920	0	27	1	1	0
Vif-mediated degradation of APOBEC3G	R-HSA-180585	0	41	1	1	0
Viral Messenger RNA Synthesis	R-HSA-168325	0	37	1	1	0
Viral mRNA Translation	R-HSA-192823	0	72	1	1	0
Viral RNP Complexes in the Host Cell Nucleus	R-HSA-168330	0	1	1	1	0
Virion Assembly and Release_9679509	R-HSA-9679509	0	0	1	1	0
Virion Assembly and Release_9694322	R-HSA-9694322	0	0	1	1	0
Virus Assembly and Release	R-HSA-168268	0	2	1	1	0
Visual phototransduction	R-HSA-2187338	0	54	1	1	0
Vitamin B2 (riboflavin) metabolism	R-HSA-196843	0	3	1	1	0
Vitamin B5 (pantothenate) metabolism	R-HSA-199220	0	3	1	1	0
Vitamin C (ascorbate) metabolism	R-HSA-196836	0	4	1	1	0
Vitamin D (calciferol) metabolism	R-HSA-196791	0	7	1	1	0
Vitamins	R-HSA-211916	0	1	1	1	0
VLDL clearance	R-HSA-8964046	0	3	1	1	0
VLDLR internalisation and degradation	R-HSA-8866427	1	15	0.141864907110386	0.341949444444444	0.0147058823529412
Voltage gated Potassium channels	R-HSA-1296072	0	11	1	1	0
Vpr-mediated nuclear import of PICs	R-HSA-180910	0	27	1	1	0
Vpu mediated degradation of CD4	R-HSA-180534	0	39	1	1	0
vRNA Synthesis	R-HSA-192814	0	1	1	1	0
vRNP Assembly	R-HSA-192905	0	1	1	1	0
VxPx cargo-targeting to cilium	R-HSA-5620916	0	16	1	1	0
Wax and plasmalogen biosynthesis	R-HSA-8848584	0	0	1	1	0
WNT ligand biogenesis and trafficking	R-HSA-3238698	0	21	1	1	0
WNT mediated activation of DVL	R-HSA-201688	0	8	1	1	0
WNT5:FZD7-mediated leishmania damping	R-HSA-9673324	1	12	0.115176812788921	0.294173573573574	0.0147058823529412
WNT5A-dependent internalization of FZD2, FZD5 and ROR2	R-HSA-5140745	1	13	0.124162472396202	0.308859710144928	0.0147058823529412
WNT5A-dependent internalization of FZD4	R-HSA-5099900	1	15	0.141864907110386	0.341949444444444	0.0147058823529412
XBP1(S) activates chaperone genes	R-HSA-381038	0	24	1	1	0
Xenobiotics	R-HSA-211981	0	15	1	1	0
YAP1- and WWTR1 (TAZ)-stimulated gene expression	R-HSA-2032785	0	13	1	1	0
Z-decay: degradation of maternal mRNAs by zygotically expressed factors	R-HSA-9820865	0	9	1	1	0
ZBP1(DAI) mediated induction of type I IFNs	R-HSA-1606322	0	20	1	1	0
Zinc influx into cells by the SLC39 gene family	R-HSA-442380	0	0	1	1	0
Zinc transporters	R-HSA-435354	0	0	1	1	0
[truncated: 1 more rows]
