# Supplementary material for: Decoding non-coding SNPs: systems genomics modelling dissects the heterogeneity of IBD
Source: Mol Syst Biol. 2025 Nov 26;22(2):259–80. doi: 10.1038/s44320-025-00169-3 (PMC12864814; doi:10.1038/s44320-025-00169-3)
Supplement: Supplementary file 10 — Source data Fig. 2 [file 44320_2025_169_MOESM10_ESM.zip › Figure2b/Figure2b.rmd]

---
title: "R Notebook Figure 2b"
output: html_notebook
---
1. Remove anything left in the datafiles
```{r}
rm(list=ls())
```
If necesearry please install the following packages:
```{r}
if (!requireNamespace("BiocManager", quietly = TRUE))
    install.packages("BiocManager")
BiocManager::install("clusterProfiler")
BiocManager::install("ReactomePA") 
BiocManager::install("rrvgo")
BiocManager::install("enrichplot")
BiocManager::install("msigdbr")
BiocManager::install("org.Hs.eg.db")
BiocManager::install("AnnotationDbi")
install.packages("ggplot2")
install.packages("glue")
```
Installing MULEA
```{r}
Installing the BiocManager package if needed
#Installing the fgsea package with the BiocManager
BiocManager::install("fgsea")
install.packages("mulea")
```
2. Reading in necesearry packages
```{r}
library(clusterProfiler)
library(ReactomePA)
library(rrvgo)
library(enrichplot)
library(ggplot2)
library(msigdbr)
organism ="org.Hs.eg.db"
library(organism, character.only = TRUE)
library(glue)
library(mulea)
library(tidyverse)
library(AnnotationDbi)
library(scales)
```
3. Data input and prepearation for enrtichment analysis
THe working directory to be ecpected to be the folder of the Rmd file

PPI network propagation output
```{r}
outcome_cd <- read.csv("cd_only_ppi10rnd.txt", sep="\t", row.names = 1)
head(outcome_cd)
selected_outcome_cd <- outcome_cd[outcome_cd$Z_Count>0,] 
```
4. Creating Figure 2/b
```{r}
histogramplot_cd <- ggplot(selected_outcome_cd, aes(x=Z_Count)) + 
    geom_histogram(colour="white", fill="orange", binwidth = 50)+
    ylab("Number of individual proteins") + xlab("Number of patients") +
    geom_vline(aes(xintercept=100),
            color="black", linetype="dashed", size=1) + 
    scale_x_continuous(breaks=seq(0,1400,200)) + theme_light()
    theme(panel.background = element_rect(fill = "black")) +
    theme(plot.background = element_rect(fill = "white", colour = "white")) +
    theme(axis.title.x = element_text(colour = "black", size = 10)) +
    theme(axis.title.y = element_text(colour = "black", size = 10)) +
    theme(axis.text = element_text(color= "black", size = 10)) +
    theme(axis.line = element_line(color = "black")) +
    theme(panel.grid.minor = element_blank())
histogramplot_cd
```
```{r}
png(file=glue("Figure_2b.png"),width=8, height=4, units="in", res=600)
histogramplot_cd
dev.off()
```
