# Supplementary material for: Decoding non-coding SNPs: systems genomics modelling dissects the heterogeneity of IBD
Source: Mol Syst Biol. 2025 Nov 26;22(2):259–80. doi: 10.1038/s44320-025-00169-3 (PMC12864814; doi:10.1038/s44320-025-00169-3)
Supplement: Supplementary file 10 — Source data Fig. 2 [file 44320_2025_169_MOESM10_ESM.zip › Figure2b/omnipathr-log/omnipathr-20251023-1528.log]

[2025-10-23 15:28:40] [INFO]    [OmnipathR] Welcome to OmnipathR!
[2025-10-23 15:28:40] [TRACE]   [OmnipathR] Reading JSON from `C:\Users\dmodos\AppData\Local\Cache\OmnipathR/cache.json` (encoding: UTF-8).
[2025-10-23 15:28:40] [TRACE]   [OmnipathR] JSON validation successful: TRUE
[2025-10-23 15:28:40] [INFO]    [OmnipathR] Initialized cache: `C:\Users\dmodos\AppData\Local\Cache\OmnipathR`.
[2025-10-23 15:28:40] [TRACE]   [OmnipathR] Reading JSON from `C:/Users/dmodos/AppData/Local/R/win-library/4.3/OmnipathR/db/db_def.json` (encoding: UTF-8).
[2025-10-23 15:28:40] [TRACE]   [OmnipathR] JSON validation successful: TRUE
[2025-10-23 15:28:40] [TRACE]   [OmnipathR] Reading JSON from `C:/Users/dmodos/AppData/Local/R/win-library/4.3/OmnipathR/internal/magic_bytes.json` (encoding: UTF-8).
[2025-10-23 15:28:40] [TRACE]   [OmnipathR] JSON validation successful: TRUE
[2025-10-23 15:28:40] [TRACE]   [OmnipathR] Reading JSON from `C:/Users/dmodos/AppData/Local/R/win-library/4.3/OmnipathR/internal/urls.json` (encoding: UTF-8).
[2025-10-23 15:28:40] [TRACE]   [OmnipathR] JSON validation successful: TRUE
[2025-10-23 15:28:40] [TRACE]   [OmnipathR] Reading JSON from `C:/Users/dmodos/AppData/Local/R/win-library/4.3/OmnipathR/internal/id_types.json` (encoding: UTF-8).
[2025-10-23 15:28:40] [TRACE]   [OmnipathR] JSON validation successful: TRUE
