# Supplementary material for: Decoding non-coding SNPs: systems genomics modelling dissects the heterogeneity of IBD
Source: Mol Syst Biol. 2025 Nov 26;22(2):259–80. doi: 10.1038/s44320-025-00169-3 (PMC12864814; doi:10.1038/s44320-025-00169-3)
Supplement: Supplementary file 11 — Source data Fig. 3 [file 44320_2025_169_MOESM11_ESM.zip]

Archive with 23 entries (17 files):
- Figure3_b/
- Figure3_b/cd_TFTG_regnet_10k.txt
- Figure3_b/Figure3b.png
- Figure3_b/Figure_3b.rmd
- Figure3_c/
- Figure3_c/cd_TFTG_regnet_10k.txt
- Figure3_c/Dorothea_27_10_2021_ABC.ncol
- Figure3_c/Figure3c
- Figure3_c/Figure_3c.rmd
- Figure3_c/omnipathr-log/
- Figure3_c/omnipathr-log/omnipathr-20251023-1854.log
- Figure3_c/ReactomePathways.gmt
- Figure3_c/Reactome_CD_TFTG_100_cutoff_ora_results.csv
- Figure3_e/
- Figure3_e/no_degree_CD_TFTG_10k_v2.cys
- Figure3_d/
- Figure3_d/cd_TF_TG_network_10_k.txt
- Figure3_d/cluster_cd.csv
- Figure3_d/Figure_3D.ipynb
- Figure3_d/Figure_3d.png
- Figure3_a/
- Figure3_a/no_degree_CD_TFTG_10k_v2.cys
- Figure3_README.txt
