# Supplementary material for: Decoding non-coding SNPs: systems genomics modelling dissects the heterogeneity of IBD
Source: Mol Syst Biol. 2025 Nov 26;22(2):259–80. doi: 10.1038/s44320-025-00169-3 (PMC12864814; doi:10.1038/s44320-025-00169-3)
Supplement: Supplementary file 11 — Source data Fig. 3 [file 44320_2025_169_MOESM11_ESM.zip › Figure3_b/cd_TFTG_regnet_10k.txt]

GeneID	Z_Count	Z_percentage
A0A0D9SF12	2	0.0011799410029498525
A0FGR8	1017	0.6
A1L170	864	0.5097345132743363
A1X283	754	0.4448377581120944
A2PYH4	1045	0.616519174041298
A3KMH1	173	0.10206489675516224
A4FU69	1045	0.616519174041298
A5D8V7	7	0.004129793510324484
A6ND01	1045	0.616519174041298
A6NFN9	1045	0.616519174041298
A6NI15	1045	0.616519174041298
A6NKB5	1	0.0005899705014749262
A6NKD9	5	0.0029498525073746312
A6NL82	1045	0.616519174041298
A6PVS8	1045	0.616519174041298
A7E2F4	173	0.10206489675516224
A8MTZ7	864	0.5097345132743363
A8MYP8	864	0.5097345132743363
A8MYZ6	1045	0.616519174041298
C9J3V5	196	0.11563421828908554
F8WCM5	13	0.007669616519174041
O00311	1360	0.8023598820058997
O00398	864	0.5097345132743363
O00471	56	0.03303834808259587
O00534	864	0.5097345132743363
O00626	864	0.5097345132743363
O00716	848	0.5002949852507375
O14497	832	0.49085545722713864
O14514	1043	0.615339233038348
O14548	1045	0.616519174041298
O14628	3	0.0017699115044247787
O14639	864	0.5097345132743363
O14647	778	0.45899705014749265
O14669	4	0.002359882005899705
O14672	2	0.0011799410029498525
O14681	1045	0.616519174041298
O14717	1045	0.616519174041298
O14727	1045	0.616519174041298
O14757	1045	0.616519174041298
O14786	12	0.007079646017699115
O14798	1045	0.616519174041298
O14862	864	0.5097345132743363
O14896	864	0.5097345132743363
O14901	864	0.5097345132743363
O14904	1045	0.616519174041298
O14924	47	0.027728613569321534
O14958	1045	0.616519174041298
O14994	46	0.027138643067846607
O15031	4	0.002359882005899705
O15056	548	0.3233038348082596
O15078	1	0.0005899705014749262
O15111	1145	0.6755162241887905
O15117	796	0.4696165191740413
O15118	864	0.5097345132743363
O15123	989	0.5834808259587021
O15162	864	0.5097345132743363
O15243	864	0.5097345132743363
O15304	1045	0.616519174041298
O15315	2	0.0011799410029498525
O15344	14	0.008259587020648967
O15457	1045	0.616519174041298
O15524	20	0.011799410029498525
O15527	1046	0.6171091445427729
O43151	796	0.4696165191740413
O43240	864	0.5097345132743363
O43261	1041	0.6141592920353982
O43272	1045	0.616519174041298
O43286	852	0.5026548672566372
O43292	865	0.5103244837758112
O43325	30	0.017699115044247787
O43462	1	0.0005899705014749262
O43541	778	0.45899705014749265
O43555	1017	0.6
O43561	837	0.49380530973451325
O43614	63	0.03716814159292035
O43617	1	0.0005899705014749262
O43715	999	0.5893805309734513
O43716	999	0.5893805309734513
O43734	719	0.424188790560472
O43781	1045	0.616519174041298
O43909	864	0.5097345132743363
O60235	864	0.5097345132743363
O60239	1017	0.6
O60241	68	0.040117994100294985
O60259	807	0.4761061946902655
O60315	796	0.4696165191740413
O60437	4	0.002359882005899705
O60573	4	0.002359882005899705
O60610	745	0.43952802359882004
O60635	138	0.08141592920353982
O60636	1045	0.616519174041298
O60674	1045	0.616519174041298
O60880	1045	0.616519174041298
O75027	196	0.11563421828908554
O75031	1045	0.616519174041298
O75052	1045	0.616519174041298
O75063	1007	0.5941002949852507
O75290	196	0.11563421828908554
O75293	5	0.0029498525073746312
O75319	1045	0.616519174041298
O75347	1045	0.616519174041298
O75363	854	0.503834808259587
O75400	1	0.0005899705014749262
O75449	168	0.09911504424778761
O75460	463	0.27315634218289087
O75553	1045	0.616519174041298
O75629	5	0.0029498525073746312
O75635	864	0.5097345132743363
O75764	1045	0.616519174041298
O75791	796	0.4696165191740413
O75822	1	0.0005899705014749262
O75909	31	0.018289085545722714
O75911	416	0.24542772861356932
O94760	1045	0.616519174041298
O94762	670	0.3952802359882006
O94804	796	0.4696165191740413
O94808	778	0.45899705014749265
O94967	1045	0.616519174041298
O95069	1045	0.616519174041298
O95155	871	0.5138643067846608
O95171	864	0.5097345132743363
O95235	864	0.5097345132743363
O95239	168	0.09911504424778761
O95257	52	0.030678466076696165
O95298	168	0.09911504424778761
O95359	778	0.45899705014749265
O95379	796	0.4696165191740413
O95476	37	0.02182890855457227
O95561	1045	0.616519174041298
O95625	3	0.0017699115044247787
O95633	778	0.45899705014749265
O95644	1017	0.6
O95696	1045	0.616519174041298
O95749	1045	0.616519174041298
O95819	778	0.45899705014749265
O95936	27	0.01592920353982301
O95969	1045	0.616519174041298
O95997	1045	0.616519174041298
O95999	1045	0.616519174041298
O96009	652	0.3846607669616519
O96011	1045	0.616519174041298
P00488	205	0.12094395280235988
P00558	153	0.09026548672566372
P00751	864	0.5097345132743363
P01009	843	0.49734513274336284
P01033	1130	0.6666666666666666
P01112	871	0.5138643067846608
P01135	1	0.0005899705014749262
P01137	778	0.45899705014749265
P01138	1045	0.616519174041298
P01213	1017	0.6
P01215	1	0.0005899705014749262
P01303	1017	0.6
P02461	778	0.45899705014749265
P02533	377	0.2224188790560472
P02538	864	0.5097345132743363
P02656	39	0.023008849557522124
P02686	778	0.45899705014749265
P02743	1045	0.616519174041298
P02750	163	0.09616519174041298
P02794	663	0.3911504424778761
P02795	864	0.5097345132743363
P02818	778	0.45899705014749265
P04053	196	0.11563421828908554
P04066	1045	0.616519174041298
P04141	989	0.5834808259587021
P04150	1	0.0005899705014749262
P04234	196	0.11563421828908554
P04271	999	0.5893805309734513
P04275	989	0.5834808259587021
P04637	1045	0.616519174041298
P04818	16	0.00943952802359882
P05067	17	0.010029498525073746
P05109	864	0.5097345132743363
P05113	989	0.5834808259587021
P05120	864	0.5097345132743363
P05181	196	0.11563421828908554
P05305	778	0.45899705014749265
P05451	864	0.5097345132743363
P05771	796	0.4696165191740413
P06127	21	0.012389380530973451
P06307	377	0.2224188790560472
P06454	1017	0.6
P06493	989	0.5834808259587021
P06702	864	0.5097345132743363
P06703	374	0.22064896755162242
P06731	823	0.4855457227138643
P06734	47	0.027728613569321534
P06753	1	0.0005899705014749262
P06850	1016	0.5994100294985251
P07203	1045	0.616519174041298
P07225	864	0.5097345132743363
P07339	14	0.008259587020648967
P07355	1	0.0005899705014749262
P07550	1045	0.616519174041298
P07948	796	0.4696165191740413
P08118	1017	0.6
P08174	837	0.49380530973451325
P08254	989	0.5834808259587021
P08861	1045	0.616519174041298
P09086	727	0.4289085545722714
P09093	55	0.032448377581120944
P09668	1	0.0005899705014749262
P09871	864	0.5097345132743363
P09919	864	0.5097345132743363
P0C091	196	0.11563421828908554
P0C7T4	812	0.4790560471976401
P0CG08	1045	0.616519174041298
P0CK96	29	0.01710914454277286
P0DJI8	864	0.5097345132743363
P0DJI9	864	0.5097345132743363
P0DMP2	1045	0.616519174041298
P0DPB3	941	0.5551622418879056
P10070	73	0.043067846607669616
P10073	4	0.002359882005899705
P10074	3	0.0017699115044247787
P10144	196	0.11563421828908554
P10276	1334	0.7870206489675516
P10600	749	0.44188790560471974
P10645	1017	0.6
P11049	857	0.5056047197640118
P11308	989	0.5834808259587021
P12109	778	0.45899705014749265
P12111	778	0.45899705014749265
P12270	2	0.0011799410029498525
P12272	1314	0.7752212389380531
P12314	864	0.5097345132743363
P12318	1363	0.8041297935103244
P12644	1045	0.616519174041298
P12931	1	0.0005899705014749262
P13010	2	0.0011799410029498525
P13385	866	0.5109144542772861
P13611	1045	0.616519174041298
P13612	1	0.0005899705014749262
P13646	828	0.48849557522123893
P13647	590	0.3480825958702065
P13725	64	0.03775811209439528
P13796	158	0.09321533923303835
P13987	864	0.5097345132743363
P14091	864	0.5097345132743363
P14136	864	0.5097345132743363
P14210	48	0.02831858407079646
P14316	65	0.038348082595870206
P14678	3	0.0017699115044247787
P14780	1314	0.7752212389380531
P14854	196	0.11563421828908554
P14868	501	0.29557522123893804
P14921	911	0.5374631268436578
P15018	1045	0.616519174041298
P15036	989	0.5834808259587021
P15144	989	0.5834808259587021
P15291	36	0.021238938053097345
P15391	194	0.11445427728613569
P15407	989	0.5834808259587021
P15428	1017	0.6
P15529	864	0.5097345132743363
P15531	961	0.5669616519174041
P15692	3	0.0017699115044247787
P15907	796	0.4696165191740413
P15941	72	0.04247787610619469
P16150	405	0.23893805309734514
P16220	462	0.27256637168141595
P16422	1045	0.616519174041298
P16455	1045	0.616519174041298
P16499	864	0.5097345132743363
P16989	1363	0.8041297935103244
P17181	864	0.5097345132743363
P17544	1045	0.616519174041298
P17643	1045	0.616519174041298
P17655	1	0.0005899705014749262
P17812	1045	0.616519174041298
P17948	989	0.5834808259587021
P18146	989	0.5834808259587021
P18428	864	0.5097345132743363
P18847	96	0.05663716814159292
P18858	1045	0.616519174041298
P19438	1063	0.6271386430678466
P19634	51	0.03008849557522124
P19784	196	0.11563421828908554
P19957	864	0.5097345132743363
P20333	1043	0.615339233038348
P20366	1017	0.6
P20701	299	0.17640117994100296
P20702	114	0.06725663716814159
P20749	3	0.0017699115044247787
P20800	1045	0.616519174041298
P20827	864	0.5097345132743363
P20963	1017	0.6
P21217	580	0.3421828908554572
P21583	1045	0.616519174041298
P21757	989	0.5834808259587021
P21941	3	0.0017699115044247787
P21980	4	0.002359882005899705
P22087	1	0.0005899705014749262
P22223	864	0.5097345132743363
P22570	1045	0.616519174041298
P23276	1045	0.616519174041298
P23560	1017	0.6
P23769	76	0.044837758112094395
P23921	3	0.0017699115044247787
P24522	1017	0.6
P24821	778	0.45899705014749265
P25021	864	0.5097345132743363
P26038	864	0.5097345132743363
P26639	864	0.5097345132743363
P26651	781	0.4607669616519174
P27105	864	0.5097345132743363
P27469	516	0.30442477876106194
P27482	864	0.5097345132743363
P27695	1	0.0005899705014749262
P27701	226	0.13333333333333333
P27815	1017	0.6
P28065	55	0.032448377581120944
P28328	131	0.07728613569321534
P28340	19	0.011209439528023599
P28562	1030	0.6076696165191741
P29034	1045	0.616519174041298
P29275	1045	0.616519174041298
P29401	20	0.011799410029498525
P29460	989	0.5834808259587021
P29466	1045	0.616519174041298
P29508	864	0.5097345132743363
P29558	778	0.45899705014749265
P30203	164	0.0967551622418879
P30279	83	0.04896755162241888
P30305	184	0.10855457227138643
P30411	1045	0.616519174041298
P30530	1045	0.616519174041298
P30550	32	0.01887905604719764
P30679	864	0.5097345132743363
P30740	864	0.5097345132743363
P30874	1045	0.616519174041298
P30988	911	0.5374631268436578
P30990	483	0.2849557522123894
P31146	156	0.0920353982300885
P31629	750	0.4424778761061947
P31944	858	0.5061946902654867
P31946	164	0.0967551622418879
P31949	864	0.5097345132743363
P32019	74	0.04365781710914454
P32456	864	0.5097345132743363
P32926	864	0.5097345132743363
P32942	454	0.26784660766961654
P32970	528	0.31150442477876106
P33764	864	0.5097345132743363
P35052	1045	0.616519174041298
P35348	933	0.5504424778761062
P35367	1246	0.7351032448377581
P35398	4	0.002359882005899705
P35580	291	0.17168141592920355
P35869	778	0.45899705014749265
P36222	864	0.5097345132743363
P36382	45	0.02654867256637168
P36402	1017	0.6
P36952	245	0.14454277286135694
P37023	15	0.008849557522123894
P38398	796	0.4696165191740413
P39019	132	0.07787610619469026
P39060	5	0.0029498525073746312
P39905	1045	0.616519174041298
P40189	62	0.03657817109144543
P40197	149	0.08790560471976401
P40199	839	0.49498525073746313
P40261	864	0.5097345132743363
P40763	864	0.5097345132743363
P40879	26	0.015339233038348082
P41162	1017	0.6
P41181	1017	0.6
P41220	864	0.5097345132743363
P41231	838	0.4943952802359882
P41235	348	0.20530973451327433
P41238	1045	0.616519174041298
P42081	1017	0.6
P42574	1045	0.616519174041298
P42677	1045	0.616519174041298
P42684	864	0.5097345132743363
P42701	1129	0.6660766961651917
P42766	864	0.5097345132743363
P42858	967	0.5705014749262537
P43121	4	0.002359882005899705
P43146	1045	0.616519174041298
P43354	1017	0.6
P43405	1045	0.616519174041298
P43490	864	0.5097345132743363
P46013	29	0.01710914454277286
P46736	205	0.12094395280235988
P46926	864	0.5097345132743363
P47895	1045	0.616519174041298
P47974	778	0.45899705014749265
P48059	1017	0.6
P48357	864	0.5097345132743363
P48426	796	0.4696165191740413
P48594	864	0.5097345132743363
P48595	564	0.3327433628318584
P48729	827	0.487905604719764
P49005	23	0.013569321533923304
P49023	778	0.45899705014749265
P49354	21	0.012389380530973451
P49662	864	0.5097345132743363
P49763	1363	0.8041297935103244
P49765	864	0.5097345132743363
P49768	989	0.5834808259587021
P49802	1043	0.615339233038348
P49815	1045	0.616519174041298
P49862	864	0.5097345132743363
P49914	864	0.5097345132743363
P51508	9	0.005309734513274336
P51587	1	0.0005899705014749262
P51790	173	0.10206489675516224
P51815	196	0.11563421828908554
P51959	1045	0.616519174041298
P52294	1045	0.616519174041298
P52333	989	0.5834808259587021
P52564	1045	0.616519174041298
P52630	864	0.5097345132743363
P52803	19	0.011209439528023599
P52907	1045	0.616519174041298
P53539	491	0.2896755162241888
P53779	959	0.5657817109144543
P53992	4	0.002359882005899705
P53999	1017	0.6
P54278	1045	0.616519174041298
P54296	1045	0.616519174041298
P54727	864	0.5097345132743363
P54849	778	0.45899705014749265
P55212	1045	0.616519174041298
P55286	1045	0.616519174041298
P55290	1045	0.616519174041298
P55327	27	0.01592920353982301
P55808	864	0.5097345132743363
P55884	553	0.3262536873156342
P55957	1138	0.671386430678466
P56524	1017	0.6
P56537	864	0.5097345132743363
P56937	864	0.5097345132743363
P57059	708	0.4176991150442478
P57088	6	0.0035398230088495575
P57721	1045	0.616519174041298
P57723	1045	0.616519174041298
P57735	1017	0.6
P57740	864	0.5097345132743363
P57764	193	0.11386430678466077
P57771	1045	0.616519174041298
P58004	1045	0.616519174041298
P60568	14	0.008259587020648967
P60903	864	0.5097345132743363
P60985	753	0.44424778761061945
P61081	168	0.09911504424778761
P61201	4	0.002359882005899705
P61586	1045	0.616519174041298
P61604	20	0.011799410029498525
P62256	1017	0.6
P62324	611	0.36047197640117995
P62851	4	0.002359882005899705
P62910	460	0.2713864306784661
P62942	50	0.029498525073746312
P63096	1045	0.616519174041298
P63244	1045	0.616519174041298
P67775	1017	0.6
P68402	4	0.002359882005899705
P68431	2	0.0011799410029498525
P78363	778	0.45899705014749265
P78371	41	0.024188790560471976
P78380	864	0.5097345132743363
P78406	196	0.11563421828908554
P78423	1045	0.616519174041298
P78545	1	0.0005899705014749262
P78563	1	0.0005899705014749262
P80188	864	0.5097345132743363
P80192	1045	0.616519174041298
P81172	697	0.4112094395280236
P82650	3	0.0017699115044247787
P84022	778	0.45899705014749265
P98095	1045	0.616519174041298
P98171	196	0.11563421828908554
Q00403	1045	0.616519174041298
Q00535	2	0.0011799410029498525
Q00839	864	0.5097345132743363
Q00978	864	0.5097345132743363
Q01167	4	0.002359882005899705
Q01344	1017	0.6
Q01459	1045	0.616519174041298
Q01543	989	0.5834808259587021
Q01831	1045	0.616519174041298
Q01892	863	0.5091445427728614
Q01973	864	0.5097345132743363
Q02156	1017	0.6
Q02223	864	0.5097345132743363
Q02388	778	0.45899705014749265
Q02413	864	0.5097345132743363
Q02548	1	0.0005899705014749262
Q02577	1045	0.616519174041298
Q02818	149	0.08790560471976401
Q02930	1017	0.6
Q03060	1017	0.6
Q03135	26	0.015339233038348082
Q03989	3	0.0017699115044247787
Q04446	1	0.0005899705014749262
Q04695	864	0.5097345132743363
Q04721	1045	0.616519174041298
Q04726	778	0.45899705014749265
Q04844	989	0.5834808259587021
Q05513	1017	0.6
Q05D32	1045	0.616519174041298
Q06124	2	0.0011799410029498525
Q06190	1045	0.616519174041298
Q06546	22	0.012979351032448377
Q06609	1045	0.616519174041298
Q06710	975	0.5752212389380531
Q06830	1012	0.5970501474926254
Q07343	799	0.4713864306784661
Q07352	778	0.45899705014749265
Q07820	304	0.17935103244837758
Q07866	3	0.0017699115044247787
Q08477	1045	0.616519174041298
Q08493	1045	0.616519174041298
Q08554	864	0.5097345132743363
Q08AM6	1045	0.616519174041298
Q0D2K0	864	0.5097345132743363
Q0JRZ9	1045	0.616519174041298
Q12800	131	0.07728613569321534
Q12874	1045	0.616519174041298
Q12884	864	0.5097345132743363
Q12893	157	0.09262536873156342
Q12894	41	0.024188790560471976
Q12912	27	0.01592920353982301
Q12913	796	0.4696165191740413
Q12923	1363	0.8041297935103244
Q12955	186	0.10973451327433628
Q12974	1017	0.6
Q13003	1026	0.6053097345132743
Q13007	864	0.5097345132743363
Q13023	76	0.044837758112094395
Q13045	6	0.0035398230088495575
Q13049	1045	0.616519174041298
Q13113	864	0.5097345132743363
Q13145	778	0.45899705014749265
Q13303	796	0.4696165191740413
Q13332	1017	0.6
Q13342	8	0.00471976401179941
Q13395	1045	0.616519174041298
Q13422	796	0.4696165191740413
Q13469	778	0.45899705014749265
Q13557	782	0.46135693215339235
Q13576	796	0.4696165191740413
Q13651	796	0.4696165191740413
Q13751	646	0.3811209439528024
Q13753	864	0.5097345132743363
Q13769	4	0.002359882005899705
Q13813	6	0.0035398230088495575
Q13886	33	0.019469026548672566
Q13938	846	0.49911504424778763
Q13946	989	0.5834808259587021
Q14139	4	0.002359882005899705
Q14191	1045	0.616519174041298
Q14192	629	0.3710914454277286
Q14194	1	0.0005899705014749262
Q14201	1045	0.616519174041298
Q14206	864	0.5097345132743363
Q14242	864	0.5097345132743363
Q14254	864	0.5097345132743363
Q14258	864	0.5097345132743363
Q14289	796	0.4696165191740413
Q14500	1045	0.616519174041298
Q14508	864	0.5097345132743363
Q14526	1045	0.616519174041298
Q14592	72	0.04247787610619469
Q14627	791	0.4666666666666667
Q14746	1045	0.616519174041298
Q14761	196	0.11563421828908554
Q14764	1363	0.8041297935103244
Q14802	754	0.4448377581120944
Q14865	1017	0.6
Q14934	1045	0.616519174041298
Q14956	1045	0.616519174041298
Q14978	1017	0.6
Q14CS0	205	0.12094395280235988
Q14CW9	196	0.11563421828908554
Q15025	778	0.45899705014749265
Q15035	42	0.024778761061946902
Q15054	1045	0.616519174041298
Q15147	702	0.41415929203539825
Q15170	1145	0.6755162241887905
Q15291	1045	0.616519174041298
Q15303	1045	0.616519174041298
Q15323	860	0.5073746312684366
Q15327	778	0.45899705014749265
Q15388	2	0.0011799410029498525
Q15393	3	0.0017699115044247787
Q15526	30	0.017699115044247787
Q15542	3	0.0017699115044247787
Q15583	1142	0.6737463126843658
Q15596	9	0.005309734513274336
Q15643	205	0.12094395280235988
Q15678	130	0.07669616519174041
Q15746	778	0.45899705014749265
Q15782	1363	0.8041297935103244
Q15878	4	0.002359882005899705
Q15906	1045	0.616519174041298
Q15910	54	0.03185840707964602
Q16254	1045	0.616519174041298
Q16394	1	0.0005899705014749262
Q16513	1045	0.616519174041298
Q16514	12	0.007079646017699115
Q16531	1045	0.616519174041298
Q16543	15	0.008849557522123894
Q16611	1045	0.616519174041298
Q16649	618	0.36460176991150445
Q16658	1017	0.6
Q16665	864	0.5097345132743363
Q16666	1363	0.8041297935103244
Q16676	10	0.0058997050147492625
Q16678	4	0.002359882005899705
Q16719	864	0.5097345132743363
Q16787	19	0.011209439528023599
Q16829	1045	0.616519174041298
Q16854	205	0.12094395280235988
Q24JQ0	840	0.49557522123893805
Q2M1K9	6	0.0035398230088495575
Q2M1Z3	205	0.12094395280235988
Q2M296	2	0.0011799410029498525
Q2TAA8	160	0.0943952802359882
Q2TAM9	864	0.5097345132743363
Q2V2M9	843	0.49734513274336284
Q2VPA4	1045	0.616519174041298
Q32NB8	4	0.002359882005899705
Q3C1V1	864	0.5097345132743363
Q3KNW5	864	0.5097345132743363
Q3KPI0	684	0.40353982300884955
Q3LXA3	4	0.002359882005899705
Q3MJ16	864	0.5097345132743363
Q3ZAQ7	196	0.11563421828908554
Q4W4Y0	89	0.052507374631268436
Q52M75	864	0.5097345132743363
Q52M93	10	0.0058997050147492625
Q53EP0	497	0.29321533923303833
Q53FA7	1045	0.616519174041298
Q53GS9	2	0.0011799410029498525
Q53HL2	1045	0.616519174041298
Q53R12	864	0.5097345132743363
Q53T59	1045	0.616519174041298
Q562R1	864	0.5097345132743363
Q58EX2	5	0.0029498525073746312
Q5HYJ3	53	0.03126843657817109
Q5JPI3	192	0.11327433628318584
Q5JR12	1045	0.616519174041298
Q5JSL3	796	0.4696165191740413
Q5JTV8	1045	0.616519174041298
Q5JVG8	196	0.11563421828908554
Q5JVX7	1045	0.616519174041298
Q5JXC2	864	0.5097345132743363
Q5K4E3	196	0.11563421828908554
Q5QP82	4	0.002359882005899705
Q5SQS7	1045	0.616519174041298
Q5SZL2	4	0.002359882005899705
Q5T0L3	864	0.5097345132743363
Q5T0W9	864	0.5097345132743363
Q5T1H1	4	0.002359882005899705
Q5T1V6	46	0.027138643067846607
Q5T5P2	16	0.00943952802359882
Q5T6V5	31	0.018289085545722714
Q5T753	1045	0.616519174041298
Q5T7M4	1045	0.616519174041298
Q5T890	141	0.0831858407079646
Q5T8I3	1045	0.616519174041298
Q5TA45	168	0.09911504424778761
Q5TCM9	1045	0.616519174041298
Q5TZA2	14	0.008259587020648967
Q5TZF3	1045	0.616519174041298
Q5VTL7	1045	0.616519174041298
Q5VTY9	1045	0.616519174041298
Q5VUY2	756	0.44601769911504424
Q5VVM6	1045	0.616519174041298
Q5VWK5	920	0.5427728613569321
Q5VX71	1045	0.616519174041298
Q5XG87	1045	0.616519174041298
Q63HK3	289	0.1705014749262537
Q63HN8	153	0.09026548672566372
Q658P3	1045	0.616519174041298
Q68D10	164	0.0967551622418879
Q68D51	1045	0.616519174041298
Q68DK7	196	0.11563421828908554
Q68DX3	1045	0.616519174041298
Q68G74	1045	0.616519174041298
Q6E0U4	857	0.5056047197640118
Q6GMR7	864	0.5097345132743363
Q6IQ23	739	0.4359882005899705
Q6K0P9	1045	0.616519174041298
Q6KB66	383	0.22595870206489677
Q6KCM7	1017	0.6
Q6NSZ9	1045	0.616519174041298
Q6NT04	196	0.11563421828908554
Q6NTF7	759	0.44778761061946903
Q6P1J6	796	0.4696165191740413
Q6P1R3	173	0.10206489675516224
Q6P2D8	134	0.07905604719764012
Q6P2I3	833	0.49144542772861355
Q6P499	861	0.5079646017699115
Q6P597	864	0.5097345132743363
Q6P9F5	864	0.5097345132743363
Q6PGN9	1045	0.616519174041298
Q6PIY7	21	0.012389380530973451
Q6SJ96	864	0.5097345132743363
Q6UB35	562	0.3315634218289086
Q6UW32	864	0.5097345132743363
Q6UWD8	858	0.5061946902654867
Q6UWL2	796	0.4696165191740413
Q6UWP8	753	0.44424778761061945
Q6UX07	864	0.5097345132743363
Q6UX53	864	0.5097345132743363
Q6UXB1	864	0.5097345132743363
Q6UXM1	1045	0.616519174041298
Q6UXN8	864	0.5097345132743363
Q6UY11	864	0.5097345132743363
Q6VN20	10	0.0058997050147492625
Q6VY07	778	0.45899705014749265
Q6WCQ1	778	0.45899705014749265
Q6XPR3	1045	0.616519174041298
Q6XUX3	90	0.05309734513274336
Q6YHU6	1017	0.6
Q6ZMS4	164	0.0967551622418879
Q6ZN18	1045	0.616519174041298
Q6ZNG9	864	0.5097345132743363
Q6ZNR0	14	0.008259587020648967
Q6ZP80	1045	0.616519174041298
Q6ZQW0	1045	0.616519174041298
Q6ZRS2	4	0.002359882005899705
Q6ZUJ8	796	0.4696165191740413
Q6ZWH5	1045	0.616519174041298
Q6ZWI9	864	0.5097345132743363
Q70CQ2	4	0.002359882005899705
Q70CQ3	4	0.002359882005899705
Q70SY1	1017	0.6
Q70Z53	196	0.11563421828908554
Q71UM5	1045	0.616519174041298
Q76N32	1045	0.616519174041298
Q7KZF4	987	0.5823008849557522
Q7L1V2	864	0.5097345132743363
Q7L211	196	0.11563421828908554
Q7L3B6	145	0.0855457227138643
Q7L4I2	3	0.0017699115044247787
Q7L8J4	3	0.0017699115044247787
Q7LFX5	778	0.45899705014749265
Q7LG56	682	0.4023598820058997
Q7LGA3	1045	0.616519174041298
Q7RTX9	864	0.5097345132743363
Q7Z3B1	1032	0.6088495575221239
Q7Z3B4	12	0.007079646017699115
Q7Z3K3	1045	0.616519174041298
Q7Z3Q1	864	0.5097345132743363
Q7Z419	1045	0.616519174041298
Q7Z4G4	205	0.12094395280235988
Q7Z4K8	15	0.008849557522123894
Q7Z4W2	864	0.5097345132743363
Q7Z572	126	0.0743362831858407
Q7Z589	3	0.0017699115044247787
Q7Z5A8	1045	0.616519174041298
Q7Z5B4	26	0.015339233038348082
Q7Z5L9	811	0.4784660766961652
Q7Z5N4	1045	0.616519174041298
Q7Z5R6	864	0.5097345132743363
Q7Z6L1	59	0.03480825958702065
Q7Z713	1045	0.616519174041298
Q7Z794	196	0.11563421828908554
Q7Z7G1	630	0.37168141592920356
Q7Z7J9	4	0.002359882005899705
Q86SQ0	778	0.45899705014749265
Q86TI0	309	0.18230088495575222
Q86UL8	105	0.061946902654867256
Q86UY5	864	0.5097345132743363
Q86V15	12	0.007079646017699115
Q86VB7	989	0.5834808259587021
Q86VI4	1017	0.6
Q86VZ2	196	0.11563421828908554
Q86W74	864	0.5097345132743363
Q86WC4	196	0.11563421828908554
Q86WT6	1017	0.6
Q86WV6	864	0.5097345132743363
Q86WZ6	149	0.08790560471976401
Q86X29	7	0.004129793510324484
Q86X83	4	0.002359882005899705
Q86XK3	864	0.5097345132743363
Q86XP0	864	0.5097345132743363
Q86XR2	849	0.5008849557522124
Q86YV0	28	0.016519174041297935
Q8IUD2	796	0.4696165191740413
Q8IUH4	196	0.11563421828908554
Q8IUH5	37	0.02182890855457227
Q8IUQ4	50	0.029498525073746312
Q8IV53	762	0.4495575221238938
Q8IV63	2	0.0011799410029498525
Q8IVF5	778	0.45899705014749265
Q8IVL0	1045	0.616519174041298
Q8IVL1	1017	0.6
Q8IVW1	1045	0.616519174041298
Q8IWA6	1045	0.616519174041298
Q8IWE4	1363	0.8041297935103244
Q8IWL3	864	0.5097345132743363
Q8IXQ3	196	0.11563421828908554
Q8IXQ6	864	0.5097345132743363
Q8IXX5	870	0.5132743362831859
Q8IY22	1269	0.7486725663716814
Q8IY31	864	0.5097345132743363
Q8IY51	168	0.09911504424778761
Q8IYM9	896	0.5286135693215339
Q8IZ21	1	0.0005899705014749262
Q8IZC6	5	0.0029498525073746312
Q8IZD4	1045	0.616519174041298
Q8IZE3	864	0.5097345132743363
Q8IZN3	1017	0.6
Q8IZX4	1045	0.616519174041298
Q8N0U6	864	0.5097345132743363
Q8N108	1045	0.616519174041298
Q8N271	810	0.4778761061946903
Q8N2G4	864	0.5097345132743363
Q8N2K1	440	0.25958702064896755
Q8N2S1	669	0.39469026548672564
Q8N2U0	864	0.5097345132743363
Q8N357	864	0.5097345132743363
Q8N392	796	0.4696165191740413
Q8N3C0	1045	0.616519174041298
Q8N3F8	1045	0.616519174041298
Q8N3H0	1	0.0005899705014749262
Q8N3Y7	864	0.5097345132743363
Q8N3Z6	202	0.1191740412979351
Q8N4H0	864	0.5097345132743363
Q8N4L2	157	0.09262536873156342
Q8N4Q1	3	0.0017699115044247787
Q8N556	778	0.45899705014749265
Q8N587	1045	0.616519174041298
Q8N5C7	1045	0.616519174041298
Q8N6F1	1045	0.616519174041298
Q8N6G5	173	0.10206489675516224
Q8N6P7	1045	0.616519174041298
Q8N6S4	1045	0.616519174041298
Q8N7C4	1045	0.616519174041298
Q8N7P1	1045	0.616519174041298
Q8N823	1045	0.616519174041298
Q8N884	864	0.5097345132743363
Q8N8Y5	196	0.11563421828908554
Q8N988	196	0.11563421828908554
Q8N9B4	196	0.11563421828908554
Q8NA29	803	0.4737463126843658
Q8NA82	669	0.39469026548672564
Q8NBT0	864	0.5097345132743363
Q8NCE2	10	0.0058997050147492625
Q8NCS7	1045	0.616519174041298
Q8NDV1	1045	0.616519174041298
Q8NDY4	4	0.002359882005899705
Q8NDY8	1	0.0005899705014749262
Q8NE31	1045	0.616519174041298
Q8NEA6	20	0.011799410029498525
Q8NEF9	864	0.5097345132743363
Q8NF37	1017	0.6
Q8NF64	1045	0.616519174041298
Q8NFC6	205	0.12094395280235988
Q8NFJ5	1	0.0005899705014749262
Q8NFT2	864	0.5097345132743363
Q8NFW1	47	0.027728613569321534
Q8NG48	864	0.5097345132743363
Q8NHM5	685	0.40412979351032446
Q8NHY2	5	0.0029498525073746312
Q8NI35	39	0.023008849557522124
Q8TAF7	4	0.002359882005899705
Q8TAM6	3	0.0017699115044247787
Q8TB96	1045	0.616519174041298
Q8TBC4	1045	0.616519174041298
Q8TBF2	29	0.01710914454277286
Q8TBQ9	83	0.04896755162241888
Q8TCU6	796	0.4696165191740413
Q8TD06	864	0.5097345132743363
Q8TDB6	864	0.5097345132743363
Q8TDM0	864	0.5097345132743363
Q8TDS4	864	0.5097345132743363
Q8TDY3	3	0.0017699115044247787
Q8TE02	23	0.013569321533923304
Q8TE85	4	0.002359882005899705
Q8TEL6	1	0.0005899705014749262
Q8TES7	196	0.11563421828908554
Q8TF62	796	0.4696165191740413
Q8TF65	1045	0.616519174041298
Q8WTP8	1045	0.616519174041298
Q8WTR7	864	0.5097345132743363
Q8WTV1	9	0.005309734513274336
Q8WU10	196	0.11563421828908554
Q8WU79	796	0.4696165191740413
Q8WUM9	462	0.27256637168141595
Q8WUS8	457	0.2696165191740413
Q8WVY7	196	0.11563421828908554
Q8WVZ9	1045	0.616519174041298
Q8WWV6	1045	0.616519174041298
Q8WX92	196	0.11563421828908554
Q8WXF7	1045	0.616519174041298
Q8WXG6	21	0.012389380530973451
Q8WXX0	14	0.008259587020648967
Q8WYA1	864	0.5097345132743363
Q8WZ82	4	0.002359882005899705
Q92466	1045	0.616519174041298
Q92482	489	0.2884955752212389
Q92570	47	0.027728613569321534
Q92626	4	0.002359882005899705
Q92628	3	0.0017699115044247787
Q92696	52	0.030678466076696165
Q92729	1017	0.6
Q92731	76	0.044837758112094395
Q92733	157	0.09262536873156342
Q92734	196	0.11563421828908554
Q92766	472	0.2784660766961652
Q92804	1	0.0005899705014749262
Q92813	1017	0.6
Q92820	1045	0.616519174041298
Q92831	1029	0.6070796460176991
Q92851	1045	0.616519174041298
Q92876	864	0.5097345132743363
Q92905	864	0.5097345132743363
Q92982	1045	0.616519174041298
Q93008	1017	0.6
Q93009	787	0.46430678466076697
Q93083	864	0.5097345132743363
Q969H0	708	0.4176991150442478
Q969K7	1045	0.616519174041298
Q969M7	805	0.4749262536873156
Q969S0	2	0.0011799410029498525
Q969S6	4	0.002359882005899705
Q969V5	4	0.002359882005899705
Q969X5	863	0.5091445427728614
Q96A56	1045	0.616519174041298
Q96AE4	1045	0.616519174041298
Q96AH0	1208	0.7126843657817109
Q96AV8	1064	0.6277286135693215
Q96B70	864	0.5097345132743363
Q96B97	778	0.45899705014749265
Q96BF3	196	0.11563421828908554
Q96BH1	168	0.09911504424778761
Q96BX8	864	0.5097345132743363
Q96C11	26	0.015339233038348082
Q96CB9	1	0.0005899705014749262
Q96CF2	1045	0.616519174041298
Q96DH6	1017	0.6
Q96DN5	1045	0.616519174041298
Q96DU7	864	0.5097345132743363
Q96EG3	1	0.0005899705014749262
Q96EH5	1045	0.616519174041298
Q96EZ8	2	0.0011799410029498525
Q96F05	173	0.10206489675516224
Q96F81	1045	0.616519174041298
Q96FT9	864	0.5097345132743363
Q96FX8	255	0.1504424778761062
Q96G42	864	0.5097345132743363
Q96G91	857	0.5056047197640118
Q96GC6	160	0.0943952802359882
Q96GD3	1045	0.616519174041298
Q96GF1	2	0.0011799410029498525
Q96H12	77	0.04542772861356932
Q96H78	864	0.5097345132743363
Q96IZ2	864	0.5097345132743363
Q96JI7	16	0.00943952802359882
Q96JL9	149	0.08790560471976401
Q96JY0	1045	0.616519174041298
Q96JY6	11	0.006489675516224189
Q96JZ2	1	0.0005899705014749262
Q96KC2	131	0.07728613569321534
Q96KC8	145	0.0855457227138643
Q96KP6	864	0.5097345132743363
Q96LA8	1045	0.616519174041298
Q96MH6	1045	0.616519174041298
Q96MI6	1	0.0005899705014749262
Q96MN5	164	0.0967551622418879
Q96MR6	2	0.0011799410029498525
Q96N21	117	0.06902654867256637
Q96NA8	1045	0.616519174041298
Q96NB1	3	0.0017699115044247787
Q96NE9	4	0.002359882005899705
Q96NG5	196	0.11563421828908554
Q96NJ6	196	0.11563421828908554
Q96NW7	1045	0.616519174041298
Q96NY8	141	0.0831858407079646
Q96P09	1045	0.616519174041298
Q96PH1	864	0.5097345132743363
Q96PM5	1045	0.616519174041298
Q96PP8	1045	0.616519174041298
Q96PQ0	1043	0.615339233038348
Q96PZ7	4	0.002359882005899705
Q96Q15	864	0.5097345132743363
Q96Q83	4	0.002359882005899705
Q96QA5	860	0.5073746312684366
Q96QP1	316	0.1864306784660767
Q96RD7	864	0.5097345132743363
Q96RK1	1045	0.616519174041298
Q96RQ9	839	0.49498525073746313
Q96RS6	113	0.06666666666666667
Q96RU7	796	0.4696165191740413
Q96RU8	418	0.24660766961651917
Q96SJ8	1	0.0005899705014749262
Q96SN8	864	0.5097345132743363
Q99062	989	0.5834808259587021
Q99102	178	0.10501474926253687
Q99445	1045	0.616519174041298
Q99551	7	0.004129793510324484
Q99590	864	0.5097345132743363
Q99598	1045	0.616519174041298
Q99607	796	0.4696165191740413
Q99623	3	0.0017699115044247787
Q99650	864	0.5097345132743363
Q99712	832	0.49085545722713864
Q99732	1017	0.6
Q99828	149	0.08790560471976401
Q99836	99	0.0584070796460177
Q99973	1045	0.616519174041298
Q9BPX5	864	0.5097345132743363
Q9BQA9	864	0.5097345132743363
Q9BQD7	4	0.002359882005899705
Q9BQL6	22	0.012979351032448377
Q9BR11	864	0.5097345132743363
Q9BRD0	47	0.027728613569321534
Q9BRK5	1045	0.616519174041298
Q9BRQ8	1045	0.616519174041298
Q9BRV3	864	0.5097345132743363
Q9BRV8	1045	0.616519174041298
Q9BSD7	1045	0.616519174041298
Q9BSK4	5	0.0029498525073746312
Q9BTU6	1045	0.616519174041298
Q9BTV4	3	0.0017699115044247787
Q9BTX7	32	0.01887905604719764
Q9BU20	16	0.00943952802359882
Q9BUE0	1045	0.616519174041298
Q9BUJ2	2	0.0011799410029498525
Q9BUQ8	864	0.5097345132743363
Q9BUY7	83	0.04896755162241888
Q9BV36	863	0.5091445427728614
Q9BVH7	1045	0.616519174041298
Q9BVJ7	864	0.5097345132743363
Q9BVV6	864	0.5097345132743363
Q9BW19	3	0.0017699115044247787
Q9BW92	1045	0.616519174041298
Q9BWG6	175	0.10324483775811209
Q9BX74	1045	0.616519174041298
Q9BXD5	1045	0.616519174041298
Q9BXJ1	754	0.4448377581120944
Q9BXS4	1	0.0005899705014749262
Q9BXS5	1	0.0005899705014749262
Q9BYD1	168	0.09911504424778761
Q9BYG8	864	0.5097345132743363
Q9BYH8	349	0.20589970501474927
Q9BYT9	847	0.49970501474926254
Q9BYV6	542	0.31976401179941005
Q9BZM2	1045	0.616519174041298
Q9BZM5	864	0.5097345132743363
Q9BZR8	1045	0.616519174041298
Q9BZS1	350	0.20648967551622419
Q9BZX2	1045	0.616519174041298
Q9GZN2	41	0.024188790560471976
Q9GZR2	1045	0.616519174041298
Q9GZT6	9	0.005309734513274336
Q9GZU2	1045	0.616519174041298
Q9GZY4	173	0.10206489675516224
Q9GZZ9	65	0.038348082595870206
Q9H093	864	0.5097345132743363
Q9H0B8	431	0.2542772861356932
Q9H0E9	864	0.5097345132743363
Q9H0K6	205	0.12094395280235988
Q9H1E1	182	0.10737463126843658
Q9H1J7	796	0.4696165191740413
Q9H2H8	4	0.002359882005899705
Q9H2M9	1045	0.616519174041298
Q9H2X6	936	0.552212389380531
Q9H334	163	0.09616519174041298
Q9H3D4	592	0.34926253687315634
Q9H3R0	1333	0.7864306784660767
Q9H3S4	864	0.5097345132743363
Q9H425	820	0.4837758112094395
Q9H4B4	972	0.5734513274336284
Q9H4F8	1045	0.616519174041298
Q9H4L5	796	0.4696165191740413
Q9H583	864	0.5097345132743363
Q9H672	864	0.5097345132743363
Q9H6X2	1045	0.616519174041298
Q9H714	382	0.22536873156342183
Q9H7D7	173	0.10206489675516224
Q9H7N4	196	0.11563421828908554
Q9H7P6	1045	0.616519174041298
Q9H7X7	157	0.09262536873156342
Q9H825	10	0.0058997050147492625
Q9H8H2	1045	0.616519174041298
Q9H9E3	9	0.005309734513274336
Q9H9Z2	1021	0.6023598820058997
Q9HA38	1045	0.616519174041298
Q9HAC7	1045	0.616519174041298
Q9HAT2	196	0.11563421828908554
Q9HAU5	3	0.0017699115044247787
Q9HAW0	4	0.002359882005899705
Q9HB75	1045	0.616519174041298
Q9HBE1	37	0.02182890855457227
Q9HBE4	864	0.5097345132743363
Q9HBG7	1045	0.616519174041298
Q9HBW9	1045	0.616519174041298
Q9HC78	6	0.0035398230088495575
Q9HC98	796	0.4696165191740413
Q9HCC9	796	0.4696165191740413
Q9HCD6	523	0.30855457227138644
Q9HCE1	1042	0.6147492625368731
Q9HCE7	778	0.45899705014749265
Q9HCH5	778	0.45899705014749265
Q9HCJ5	778	0.45899705014749265
Q9HCN2	931	0.5492625368731563
Q9HCU8	1	0.0005899705014749262
Q9NP74	589	0.34749262536873154
Q9NPB8	1017	0.6
Q9NPC1	864	0.5097345132743363
Q9NPD3	864	0.5097345132743363
Q9NPE2	4	0.002359882005899705
Q9NPF2	796	0.4696165191740413
Q9NPF5	4	0.002359882005899705
Q9NPH3	864	0.5097345132743363
Q9NPI1	19	0.011209439528023599
Q9NPJ6	1045	0.616519174041298
Q9NPJ8	196	0.11563421828908554
Q9NPP4	1045	0.616519174041298
Q9NQ11	51	0.03008849557522124
Q9NQB0	778	0.45899705014749265
Q9NQL2	864	0.5097345132743363
Q9NQQ7	4	0.002359882005899705
Q9NQZ6	858	0.5061946902654867
Q9NR48	1045	0.616519174041298
Q9NR81	65	0.038348082595870206
Q9NR97	1045	0.616519174041298
Q9NRA1	1	0.0005899705014749262
Q9NRC1	1017	0.6
Q9NRI5	61	0.0359882005899705
Q9NRR1	1045	0.616519174041298
Q9NS23	1045	0.616519174041298
Q9NS28	1045	0.616519174041298
Q9NSI8	796	0.4696165191740413
Q9NTK1	864	0.5097345132743363
Q9NU23	196	0.11563421828908554
Q9NUB4	864	0.5097345132743363
Q9NUQ6	50	0.029498525073746312
Q9NUQ9	772	0.45545722713864306
Q9NUW8	83	0.04896755162241888
Q9NV88	157	0.09262536873156342
Q9NV96	1045	0.616519174041298
Q9NVA1	1	0.0005899705014749262
Q9NVE7	4	0.002359882005899705
Q9NVH2	1363	0.8041297935103244
Q9NVR2	864	0.5097345132743363
Q9NVV5	857	0.5056047197640118
Q9NWB6	864	0.5097345132743363
Q9NWF9	1045	0.616519174041298
Q9NWH7	1045	0.616519174041298
Q9NWM0	796	0.4696165191740413
Q9NWW7	1	0.0005899705014749262
Q9NWZ8	22	0.012979351032448377
Q9NXJ5	1045	0.616519174041298
Q9NXK8	24	0.01415929203539823
Q9NXV2	4	0.002359882005899705
Q9NY59	1	0.0005899705014749262
Q9NY72	1045	0.616519174041298
Q9NY84	864	0.5097345132743363
Q9NYB9	42	0.024778761061946902
Q9NYJ8	1045	0.616519174041298
Q9NYK1	864	0.5097345132743363
Q9NYQ3	1045	0.616519174041298
Q9NYQ8	81	0.047787610619469026
Q9NYY1	1363	0.8041297935103244
Q9NYZ2	778	0.45899705014749265
Q9NZ72	1	0.0005899705014749262
Q9NZJ0	864	0.5097345132743363
Q9NZP8	864	0.5097345132743363
Q9NZS9	196	0.11563421828908554
Q9NZT1	760	0.44837758112094395
Q9NZW5	20	0.011799410029498525
Q9P021	41	0.024188790560471976
Q9P0M9	1045	0.616519174041298
Q9P0V3	1	0.0005899705014749262
Q9P121	1045	0.616519174041298
Q9P258	8	0.00471976401179941
Q9P2B2	1045	0.616519174041298
Q9P2D1	4	0.002359882005899705
Q9P2K9	899	0.5303834808259587
Q9P2N4	38	0.022418879056047197
Q9P2X8	1045	0.616519174041298
Q9UBE8	864	0.5097345132743363
Q9UBH6	1045	0.616519174041298
Q9UBK5	855	0.504424778761062
Q9UBK7	205	0.12094395280235988
Q9UBK9	1017	0.6
Q9UBN6	1045	0.616519174041298
Q9UBT6	1045	0.616519174041298
Q9UBX7	864	0.5097345132743363
Q9UDY2	778	0.45899705014749265
Q9UEE5	1045	0.616519174041298
Q9UER7	1	0.0005899705014749262
Q9UGM6	1045	0.616519174041298
Q9UHB6	864	0.5097345132743363
Q9UHD0	1045	0.616519174041298
Q9UHR6	3	0.0017699115044247787
Q9UHV2	1045	0.616519174041298
Q9UIE0	149	0.08790560471976401
Q9UIV8	864	0.5097345132743363
Q9UJF2	291	0.17168141592920355
Q9UK10	31	0.018289085545722714
Q9UK12	149	0.08790560471976401
Q9UK97	864	0.5097345132743363
Q9UKB5	1045	0.616519174041298
Q9UKD2	3	0.0017699115044247787
Q9UKI2	60	0.035398230088495575
Q9UKQ9	864	0.5097345132743363
Q9UKT9	796	0.4696165191740413
Q9UKX3	1045	0.616519174041298
Q9UKX5	778	0.45899705014749265
Q9UL58	1045	0.616519174041298
Q9ULQ1	778	0.45899705014749265
Q9ULZ3	1045	0.616519174041298
Q9UM07	11	0.006489675516224189
Q9UM63	1045	0.616519174041298
Q9UMS4	21	0.012389380530973451
Q9UMX5	1045	0.616519174041298
Q9UN86	53	0.03126843657817109
Q9UNE2	1045	0.616519174041298
Q9UNH6	1045	0.616519174041298
Q9UNK9	196	0.11563421828908554
Q9UNN5	997	0.5882005899705015
Q9UPN3	673	0.39705014749262535
Q9UPQ4	1	0.0005899705014749262
Q9UPR0	1017	0.6
Q9UPU9	778	0.45899705014749265
Q9UPX8	1	0.0005899705014749262
Q9UPZ9	864	0.5097345132743363
Q9UQ16	1045	0.616519174041298
Q9UQ88	1017	0.6
Q9UQQ2	1017	0.6
Q9Y219	61	0.0359882005899705
Q9Y232	796	0.4696165191740413
Q9Y255	5	0.0029498525073746312
Q9Y2B4	1045	0.616519174041298
Q9Y2D5	864	0.5097345132743363
Q9Y2G9	11	0.006489675516224189
Q9Y2H2	35	0.02064896755162242
Q9Y2I2	1045	0.616519174041298
Q9Y2P8	824	0.4861356932153392
Q9Y2Q5	41	0.024188790560471976
Q9Y2T6	862	0.5085545722713865
Q9Y2X0	380	0.22418879056047197
Q9Y2Y8	1045	0.616519174041298
Q9Y315	1045	0.616519174041298
Q9Y337	864	0.5097345132743363
Q9Y376	1045	0.616519174041298
Q9Y3L5	160	0.0943952802359882
Q9Y3T9	160	0.0943952802359882
Q9Y3V2	1045	0.616519174041298
Q9Y478	1045	0.616519174041298
Q9Y483	2	0.0011799410029498525
Q9Y4A5	28	0.016519174041297935
Q9Y4C8	1045	0.616519174041298
Q9Y4H4	196	0.11563421828908554
Q9Y4K1	231	0.13628318584070798
Q9Y4U1	2	0.0011799410029498525
Q9Y519	173	0.10206489675516224
Q9Y543	1045	0.616519174041298
Q9Y5J5	1045	0.616519174041298
Q9Y5J7	864	0.5097345132743363
Q9Y5Q0	4	0.002359882005899705
Q9Y5R5	864	0.5097345132743363
Q9Y5R8	32	0.01887905604719764
Q9Y5S2	1045	0.616519174041298
Q9Y5S9	3	0.0017699115044247787
Q9Y5U2	196	0.11563421828908554
Q9Y5V3	196	0.11563421828908554
Q9Y5X5	1045	0.616519174041298
Q9Y5X9	864	0.5097345132743363
Q9Y625	144	0.08495575221238938
Q9Y6D9	796	0.4696165191740413
Q9Y6M1	778	0.45899705014749265
Q9Y6M5	1045	0.616519174041298
Q9Y6P5	1045	0.616519174041298
Q9Y6Q3	1045	0.616519174041298
Q9Y6R6	196	0.11563421828908554
Q9Y6X2	1045	0.616519174041298
