# Supplementary material for: Decoding non-coding SNPs: systems genomics modelling dissects the heterogeneity of IBD
Source: Mol Syst Biol. 2025 Nov 26;22(2):259–80. doi: 10.1038/s44320-025-00169-3 (PMC12864814; doi:10.1038/s44320-025-00169-3)
Supplement: Supplementary file 11 — Source data Fig. 3 [file 44320_2025_169_MOESM11_ESM.zip › Figure3_b/Figure_3b.rmd]

---
title: Figure3b 
output: reprex::reprex_document
knit: reprex::reprex_render
---

Describe your issue very briefly here. Then show it with a minimal, self-contained example in the following R chunk.

1. Installing and loading the necesearry packages
```{r}
rm(list=ls())
```
If necesearry please install the following packages:
```{r}
#if (!requireNamespace("BiocManager", quietly = TRUE))
#    install.packages("BiocManager")
#BiocManager::install("clusterProfiler")
#BiocManager::install("ReactomePA") 
#BiocManager::install("rrvgo")
#BiocManager::install("enrichplot")
#BiocManager::install("msigdbr")
#BiocManager::install("org.Hs.eg.db")
#BiocManager::install("AnnotationDbi")
#install.packages("ggplot2")
#install.packages("glue")
```
Installing MULEA
```{r}
# Installing the BiocManager package if needed
#if (!require("BiocManager", quietly = TRUE))
#    install.packages("BiocManager")
# Installing the fgsea package with the BiocManager
#BiocManager::install("fgsea")
#install.packages("mulea")
```
2. Reading in necesearry packages
```{r}
library(clusterProfiler)
library(ReactomePA)
library(rrvgo)
library(enrichplot)
library(ggplot2)
library(msigdbr)
organism ="org.Hs.eg.db"
library(organism, character.only = TRUE)
library(mulea)
library(tidyverse)
library(AnnotationDbi)
library(scales)
```
3. Imporing files
```{r}
outcome_cd_tf_tg <- read.csv("cd_TFTG_regnet_10k.txt",
                             sep="\t", row.names = 1)
head(outcome_cd_tf_tg)
```

```{r}
selected_outcome_cdtf <- outcome_cd_tf_tg[outcome_cd_tf_tg$Z_Count>0,]
```

```{r}
histogramplot_cd_tf <- ggplot(selected_outcome_cdtf, aes(x=Z_Count)) + 
    geom_histogram(colour="white", fill="green", binwidth = 50)+
    ylab("Number of individual taget gens") + 
    xlab("Number of patients in which an individual gene is perturbed") +
    geom_vline(aes(xintercept=100),
            color="black", linetype="dashed", size=1)+
    scale_x_continuous(breaks=seq(0,1400,200)) +
    theme_light() + theme(panel.background = element_rect(fill = "white")) +
    theme(plot.background = element_rect(fill = "white", colour = "white")) +
    theme(axis.title.x = element_text(colour = "black", size = 10)) +
    theme(axis.title.y = element_text(colour = "black", size = 10)) +
    theme(axis.text = element_text(color= "black", size = 10)) +
    theme(axis.line = element_line(color = "black")) +
    theme(panel.grid.minor = element_blank())
histogramplot_cd_tf
```


```{r}
png(file="Figure3b.png",width=8, height=4, units="in", res=600)
histogramplot_cd_tf
dev.off()
```
