# Supplementary material for: Decoding non-coding SNPs: systems genomics modelling dissects the heterogeneity of IBD
Source: Mol Syst Biol. 2025 Nov 26;22(2):259–80. doi: 10.1038/s44320-025-00169-3 (PMC12864814; doi:10.1038/s44320-025-00169-3)
Supplement: Supplementary file 11 — Source data Fig. 3 [file 44320_2025_169_MOESM11_ESM.zip › Figure3_c/Dorothea_27_10_2021_ABC.ncol]

Q9H2P0 Q6VMQ6
Q9H2P0 Q13627
Q9H2P0 Q9UKI8
Q9H2P0 Q5VZL5
P35869 Q53QZ3
P35869 Q14865
P35869 Q9ULH1
P35869 Q02930
P35869 P35221
P35869 P26232
P35869 P04798
P35869 P05177
P35869 Q16678
P35869 Q8N1I0
P35869 O43491
P35869 P11308
P01100 P35869
P35869 P01100
P35869 Q9P2Q2
P35869 O60861
P35869 Q674X7
P35869 Q9H3R0
P35869 Q6ZUX7
P35869 O95819
P35869 O15021
P35869 O15344
P35869 P01106
P35869 O43795
P35869 Q9Y618
P35869 Q13469
P35869 O60462
P35869 Q96KR7
P35869 Q9NQ66
P35869 Q8WZA2
P35869 P29558
P35869 Q01196
P35869 Q9P2F8
P35869 Q9UIG8
P35869 Q07889
P35869 Q8IWU5
P35869 O94972
P35869 O75962
P35869 Q9UHF7
P35869 Q9NRE2
P35869 P19224
P35869 P46939
P35869 Q14135
P35869 O75362
P35869 Q9H6B1
P10275 O15439
P10275 P61221
P10275 P08910
P10275 O14639
P10275 Q6JQN1
P10275 Q9NUZ1
P10275 P15309
P10275 P33121
P10275 P68133
P10275 O75173
P10275 Q8N6G6
P10275 Q08462
P10275 Q86SQ4
P10275 O95490
P10275 Q8WXG9
P10275 Q96A54
P10275 P55196
P10275 P51825
P10275 P51826
P10275 Q9UPQ3
P10275 P02765
P10275 Q9Y4K1
P10275 Q12802
P10275 Q13023
P10275 Q9P0M2
P10275 P15121
P10275 P42330
P10275 P31749
P10275 Q13740
P10275 O94788
P10275 P47895
P10275 Q9UM73
P10275 P10696
P10275 P03971
P10275 Q8IY63
P10275 Q9UM13
P10275 Q15389
P10275 Q9BY76
P10275 Q12955
P10275 Q8N957
P10275 Q9HCJ1
P10275 O15084
P10275 Q8N8A2
P10275 Q7Z6G8
P10275 Q96CW1
P10275 P04114
P10275 P05067
P10275 Q92624
P10275 Q8WZ64
P10275 P15514
P10275 A1A4S6
P10275 Q8N264
P10275 Q9UNA1
P10275 A6NI28
P10275 O43182
P10275 Q92974
P10275 Q9NR81
P10275 Q8NFD5
P10275 Q14865
P10275 Q5T9G4
P10275 Q96EG1
P10275 Q9ULH1
P10275 O75129
P10275 P18850
P10275 Q13315
P10275 P16615
P10275 P23634
P10275 Q8TF62
P10275 Q5VV63
P10275 Q9ULK2
P10275 Q8WXX7
P10275 P15291
P10275 Q9UQB8
P10275 O75531
P10275 Q16520
P10275 Q8WY36
P10275 O75815
P10275 Q9H6U6
P10275 P10415
P10275 Q9H694
P10275 Q96LC9
P10275 O00238
P10275 Q6ZN30
P10275 Q9NXR7
P10275 P43251
P10275 P62324
P10275 P78543
P10275 Q53F19
P10275 Q9BW04
P10275 Q9H246
P10275 Q5VU97
P10275 Q8IZS8
P10275 Q9BY67
P10275 Q05682
P10275 P17655
P10275 Q5VZK9
P10275 P42575
P10275 P42574
P10275 P20810
P10275 Q86V15
P10275 O43439
P10275 Q13191
P10275 Q9P219
P10275 Q7Z6B0
P10275 Q16589
P10275 Q9C0I3
P10275 P01730
P10275 Q99741
P10275 P12830
P10275 P55287
P10275 P55290
P10275 P19022
P10275 P55283
P10275 O94921
P10275 Q96SN8
P10275 Q00534
P10275 O76039
P10275 P38936
P10275 Q8N8E3
P10275 Q6ZU80
P10275 P52757
P10275 Q99967
P10275 Q7Z460
P10275 O94779
P10275 Q9UHC6
P10275 Q13057
P10275 O75128
P10275 Q53SF7
P10275 Q05707
P10275 Q9Y646
P10275 P23786
P10275 P78560
P10275 Q02930
P10275 Q9NZV1
P10275 P54107
P10275 Q8TDX6
P10275 P35221
P10275 P35222
P10275 Q8WYA6
P10275 Q13948
P10275 O14529
P10275 P99999
P10275 P11511
P10275 Q02318
P10275 P20815
P10275 O75881
P10275 Q9Y4D1
P10275 O75553
P10275 P07108
P10275 O15075
P10275 P20711
P10275 P30046
P10275 Q9P2X7
P10275 Q8TEH3
P10275 Q6P3S1
P10275 Q9Y6T7
P10275 Q8NBQ5
P10275 O43143
P10275 Q92813
P10275 Q9Y2E4
P10275 Q8IYB7
P10275 Q12959
P10275 Q15700
P10275 Q8TE73
P10275 Q96BY6
P10275 Q8N1I0
P10275 Q9H7D0
P10275 Q86TI2
P10275 Q03001
P10275 Q9Y4J8
P10275 P05305
P10275 P52803
P10275 P00533
P10275 Q9NZC4
P10275 Q9H9B1
P10275 O15372
P10275 Q13347
P10275 P78545
P10275 Q92556
P10275 Q6PJG2
P10275 Q96J88
P10275 P21860
P10275 Q15303
P10275 Q8IUD2
P10275 O15083
P10275 P11308
P11308 P10275
P03372 P10275
P10275 P03372
P10275 Q92731
P10275 P11474
P10275 P62508
P10275 P14921
P10275 P50549
P10275 Q96A65
P10275 Q8TAG9
P10275 Q16394
P10275 O00167
P10275 P12259
P10275 P00740
P10275 P05413
P10275 O95864
P10275 Q9H098
P10275 Q96AZ1
P10275 Q9BZQ8
P10275 O94988
P10275 Q8NE31
P10275 Q3ZCQ3
P10275 Q32MH5
P10275 Q9Y4F1
P10275 Q14517
P10275 P35555
P10275 Q92913
P10275 P09038
P10275 P11362
P10275 Q96C11
P10275 Q14192
P10275 Q2V2M9
P10275 Q13451
P10275 O75369
P10275 P02751
P10275 Q53EP0
P10275 Q9P278
P10275 P55317
P55317 P10275
P10275 O00409
O43524 P10275
P10275 O43524
P10275 Q9H334
P10275 Q9Y2L6
P10275 Q5TBA9
P10275 O94915
P10275 Q8NA03
P10275 Q9C0B1
P10275 Q14802
P10275 P06241
P10275 P24522
P10275 P35557
P10275 P10912
P10275 P10071
P10275 Q8NEA6
P10275 P35754
P10275 O60547
P10275 P36915
P10275 P17174
P10275 Q96HH9
P10275 Q13322
P10275 Q6ISB3
P10275 Q13002
P10275 Q9Y3R0
P10275 Q4AE62
P10275 P35269
P10275 P84243
P10275 P56524
P10275 Q9UKV0
P10275 Q15034
P10275 Q14469
P10275 Q6ZVN8
P10275 Q9Y241
P10275 Q16778
P10275 Q5T1R4
P10275 P19367
P10275 P52789
P10275 P13747
P10275 O00479
P10275 O75330
P10275 P09601
P10275 P09651
P10275 P31273
P10275 Q96MM7
P10275 P21815
P10275 Q16666
P10275 P80217
P10275 P17181
P10275 P05019
P10275 P08069
P10275 P17936
P10275 P24593
P10275 P01857
P10275 P14778
P10275 P05231
P10275 P40189
P10275 P10145
P10275 Q96T52
P10275 O15327
P10275 P46940
P10275 Q13576
P10275 O43187
P10275 Q14643
P10275 Q14571
P10275 Q15811
P10275 Q86VZ6
P10275 Q9Y4A0
P05412 P10275
P10275 P05412
P10275 O60229
P10275 Q8WYB5
P10275 O95251
P10275 Q674X7
P10275 Q12809
P10275 Q96L42
P10275 Q12791
P10275 Q9Y691
P10275 Q9UGI6
P10275 O43525
P10275 O94953
P10275 Q9H3R0
P10275 O75525
P10275 Q92537
P10275 Q5T5P2
P10275 Q5TH69
P10275 A8MWY0
P10275 Q13887
P10275 Q13886
P10275 P20151
P10275 P07288
P10275 Q9Y5K2
P10275 P05783
P10275 P05787
P10275 Q16787
P10275 P11047
P10275 O95461
P10275 Q15031
P10275 P13796
P10275 P01229
P10275 P42702
P10275 Q9UPQ0
P10275 P38571
P10275 Q8WVP7
P10275 Q8WWI1
P10275 Q8TBB1
P10275 Q9UBY5
P10275 Q93052
P10275 Q9Y2L9
P10275 Q96JA1
P10275 Q9NZR2
P10275 Q13449
P10275 Q14766
P10275 Q8N2S1
P10275 Q9UPN3
P10275 A1Z1Q3
P10275 Q9Y6D9
P10275 Q96QZ7
P10275 Q86UL8
P10275 Q96JK9
P10275 P21397
P10275 P46821
P10275 P11137
P10275 O95819
P10275 P53779
P10275 Q9BPZ7
P10275 Q86UD3
P10275 O15021
P10275 P21941
P10275 Q9NR56
P10275 Q6ZWT7
P10275 P23508
P10275 Q86YR7
P10275 Q6DN14
P10275 Q03112
P10275 Q15648
P10275 Q71F56
P10275 Q6ZSS7
P10275 O94851
P10275 O15344
P10275 Q99797
P10275 Q8TD10
P10275 P08473
P10275 P45452
P10275 P08253
P10275 O95297
P10275 Q92552
P10275 Q96DH6
P10275 P02795
P10275 Q6UB35
P10275 O43312
P10275 Q5JR59
P10275 P15941
P10275 P10242
P01106 P10275
P10275 P01106
P10275 Q15746
P10275 Q9Y6X6
P10275 O43795
P10275 O94832
P10275 Q12965
P10275 Q9NZM1
P10275 Q58DX5
P10275 Q8NEY1
P10275 Q8IVL1
P10275 Q8IVL0
P10275 A2RRP1
P10275 P61601
P10275 O15394
P10275 Q15788
P10275 Q15596
Q15596 P10275
P10275 Q9Y6Q9
P10275 Q14686
O75376 P10275
P10275 O75376
P10275 Q9Y618
Q9Y618 P10275
P10275 Q92597
P10275 Q96PU5
P10275 Q14511
P10275 Q6ZWH5
P10275 Q13469
P10275 Q12857
P10275 O00712
P10275 P19838
P19838 P10275
P10275 P25963
P10275 Q99801
Q99801 P10275
P10275 Q8N2Q7
P10275 Q8N0W4
P10275 Q9Y5B8
P10275 O60936
P10275 Q8IXF0
P10275 Q14207
P10275 P55786
P10275 P20393
P10275 Q92823
P10275 O14786
P10275 Q9Y4C0
P10275 P53370
P10275 P49757
P10275 P35658
P10275 Q14982
P10275 P02763
P10275 P19652
P10275 Q9BXB5
P10275 Q8IVL5
P10275 Q6VY07
P10275 Q9UNF0
P10275 Q9NWQ8
P10275 Q8WX93
P10275 O43252
P10275 Q8TEW0
P10275 Q8TEW8
P10275 P09874
P10275 P40424
P10275 P11498
P10275 Q96RV3
P10275 Q07343
P10275 Q08499
P10275 Q5VU43
P10275 P16499
P10275 O76083
P10275 Q96HC4
P10275 O15018
P10275 Q9UPQ7
P10275 Q13608
P10275 P20142
P10275 O75167
P10275 O75151
P10275 Q86SQ0
P10275 P01833
P10275 Q13526
P10275 P48426
P10275 Q13835
P10275 P00750
P10275 P00749
P10275 Q6P1J6
P10275 Q9NQ66
P10275 Q15147
P10275 O75051
P10275 Q13794
P10275 Q969W9
P10275 P29590
P10275 P41247
P10275 Q12796
P10275 P37231
P10275 Q9UBK2
P10275 P02775
P10275 Q9Y2T4
P10275 Q14738
P10275 Q08209
P10275 P78395
P10275 Q8TCU6
P10275 Q9UGJ0
P10275 P17252
P10275 Q05655
P10275 Q02156
P10275 P24723
P10275 Q15139
P10275 P16471
P10275 P60891
P10275 Q5JSZ5
P10275 Q8WUY3
P10275 Q9NYI0
P10275 P43116
P10275 P23219
P10275 P35354
P10275 P12272
P10275 Q05397
P10275 Q14289
P10275 P18031
P10275 P43378
P10275 Q12913
P10275 P28827
P10275 Q92626
P10275 P11216
P10275 O00391
P10275 B7ZAP0
P10275 O15315
P10275 Q2PPJ7
P10275 Q8WZA2
P10275 Q92565
P10275 P10276
P10276 P10275
P10275 P10826
P10275 Q9UL19
P10275 Q9UJF2
P10275 A0AV96
P10275 P29558
P10275 Q6XE24
P10275 P38159
P10275 Q06330
P10275 Q93062
P10275 Q04206
Q04206 P10275
P10275 Q9P2R6
P10275 P49796
P10275 O94955
P10275 Q86UR5
P10275 Q8WYP3
P10275 P34096
P10275 P50876
P10275 Q01973
P10275 P08922
P10275 Q8N122
P10275 Q16799
P10275 Q01196
P10275 Q13950
P10275 Q15413
P10275 Q9NTJ5
P10275 O94885
P10275 P21673
P10275 Q86WG5
P10275 Q12770
P10275 Q9BY12
P10275 P37088
P10275 Q99470
P10275 Q99985
P10275 P36952
P10275 P05121
P10275 P36955
P10275 Q99574
P10275 Q9Y6P5
P10275 Q7Z6J0
P10275 Q9UPX8
P10275 Q8TF72
P10275 Q9Y2K2
P10275 Q9H173
P10275 O43166
P10275 Q9P2F8
P10275 O60292
P10275 A1A5C7
P10275 Q02978
P10275 Q9H2H9
P10275 Q8NBW4
P10275 Q8N4M1
P10275 P31641
P10275 P32418
P10275 Q5VYV7
P10275 P84022
P10275 O43541
P10275 P28370
P10275 P51531
P10275 P52788
P10275 Q9NRG4
P10275 Q9H7B4
P10275 O43623
P10275 Q7KZF4
P10275 O94875
P10275 Q00796
P10275 Q07889
P10275 Q06945
P10275 P35712
P10275 Q9NUQ6
P10275 O95238
P10275 Q69YQ0
P10275 Q14159
P10275 Q08629
P10275 Q7Z698
P10275 Q01082
P10275 Q9H8P0
P10275 Q12772
P10275 Q11201
P10275 Q9Y3M8
P10275 Q9NUL3
P10275 Q13586
P10275 Q9UEW8
P10275 Q9BX79
P10275 Q15833
P10275 Q8NFX7
P10275 Q9HAC7
P10275 Q8IWU6
P10275 P51687
P10275 Q9NX95
P10275 O14994
P10275 Q8NF91
P10275 Q8WXH0
P10275 P21579
P10275 O75410
P10275 O95359
P10275 Q9C0D5
P10275 Q9H2K8
P10275 Q86TI0
P10275 O95759
P10275 P20226
P10275 P24557
P10275 Q99081
P10275 Q9NQB0
P10275 Q6N022
P10275 Q15569
P10275 P01266
P10275 P61812
P10275 Q03167
P10275 P07101
P10275 Q6YHU6
P10275 P10827
P10275 Q6ZMP0
P10275 Q9UPZ6
P10275 Q13009
P10275 Q07157
P10275 Q04724
P10275 Q04726
P10275 Q9Y4G6
P10275 Q8TDI8
P10275 Q7Z5M5
P10275 Q8NBL3
P10275 Q9UHN6
P10275 Q9H330
P10275 O15393
P10275 P63313
P10275 Q8IUR5
P10275 P24821
P10275 P19438
P10275 P20333
P10275 Q9UPQ9
P10275 Q68CZ2
P10275 O75674
P10275 P55327
P10275 Q16890
P10275 Q6ZUI0
P10275 Q96Q05
P10275 Q8WV44
P10275 O75962
P10275 Q9UHF7
P10275 Q92574
P10275 P49815
P10275 P0CG48
P10275 P61077
P10275 Q05086
P10275 P55089
P10275 P54855
P10275 O75795
P10275 Q96C45
P10275 Q86UV5
P10275 Q9Y2C2
P10275 P46939
P10275 Q9P0L0
P10275 Q9UKW4
P10275 P15692
P10275 Q14135
P10275 Q96GC9
P10275 Q7Z7G8
P10275 Q5THJ4
P10275 Q6UE05
P10275 Q8IZQ1
P10275 P30291
P10275 Q8IX03
P10275 Q6AWC2
P10275 P23025
P10275 Q8NBI6
P10275 Q86Y38
P10275 Q05516
P10275 Q9HC78
P10275 Q8N567
P10275 Q9H8U3
P10275 Q86UP3
P10275 Q9ULJ6
P10275 Q9ULU4
P10275 Q569K4
P10275 Q9H6B1
P10275 Q9C0G0
P10275 Q9BR84
P10275 Q9ULD9
P10275 Q8TCW7
O14497 Q6UB99
O14497 Q8NFD5
O14497 Q86UU0
O14497 P38936
O14497 Q9HCK8
O14497 Q9H334
Q9H334 O14497
O14497 P15822
O14497 Q9Y2K7
O14497 Q6PKG0
O14497 Q9C0I1
O14497 Q9NYA4
O14497 Q96QT6
O14497 Q13635
O14497 Q9P2R6
O14497 Q96ST3
O14497 P84022
P84022 O14497
O14497 P51531
O14497 Q9P2M4
O14497 O75204
O14497 O15417
O14497 Q14669
O14497 Q15631
O14497 Q6UXN9
Q8NFD5 Q68CP9
Q8NFD5 Q9NR09
Q8NFD5 Q8TD26
Q8NFD5 Q96JK2
P55317 Q8NFD5
Q8NFD5 P55317
Q8NFD5 O00409
Q8NFD5 O43524
Q8NFD5 P31629
Q8NFD5 Q8IWI9
Q8NFD5 P55197
Q8NFD5 Q15596
Q8NFD5 Q14686
Q8NFD5 Q12968
Q8NFD5 Q12857
Q8NFD5 Q6ZWE6
Q8NFD5 Q14671
Q8NFD5 Q6GYQ0
Q8NFD5 Q96S59
Q8NFD5 Q01082
Q8NFD5 P46939
Q68CP9 Q9UPW5
Q68CP9 O15265
Q68CP9 Q9UIF9
Q68CP9 Q8WY36
Q68CP9 Q86Y37
Q68CP9 Q00537
Q68CP9 O14647
Q68CP9 Q3L8U1
Q68CP9 Q16630
P55317 Q68CP9
Q68CP9 P55317
Q68CP9 Q9UPW0
Q68CP9 Q9H334
Q9H334 Q68CP9
Q68CP9 P31943
Q68CP9 P14866
Q68CP9 Q15652
Q68CP9 O75581
Q68CP9 Q9Y4K4
Q68CP9 P55197
Q68CP9 Q96DH6
Q68CP9 Q15596
Q68CP9 O94916
Q68CP9 Q96IZ0
Q68CP9 Q06330
Q68CP9 Q9P2K3
Q68CP9 Q8IUQ4
Q68CP9 Q07889
Q68CP9 Q01085
Q68CP9 Q92973
Q68CP9 Q9Y6I4
Q68CP9 Q9BTA9
Q68CP9 Q9C0B9
Q68CP9 P52739
Q99856 O00590
Q99856 Q9UIF9
Q99856 P54687
Q99856 P32248
Q99856 Q96RK0
Q99856 Q15438
Q99856 Q9NX09
Q99856 A2RUS2
Q99856 O75460
Q99856 P85037
Q99856 Q9UQC2
Q99856 P43250
Q99856 P01742
Q99856 P01764
Q99856 Q13303
Q99856 Q9HBH9
Q99856 Q99583
Q99856 Q99541
Q99856 Q14289
Q99856 Q92503
Q99856 Q11201
Q99856 O94804
Q99856 Q15583
Q99856 O15156
Q99856 Q8IXZ2
P27540 P51825
P27540 P04075
P27540 Q15389
P27540 Q12955
P27540 Q8NFD5
P27540 Q14865
P27540 Q9ULH1
P27540 Q9C0J9
P27540 Q16790
P27540 P55283
P27540 P26232
P27540 P04798
P27540 Q16678
P27540 Q9Y4D1
P27540 Q14185
P27540 Q8N1I0
P27540 Q03001
P27540 Q8NCM8
P27540 Q9H6Z9
P27540 O15372
P27540 P06733
P27540 P01588
P27540 Q8IUD2
P27540 P03372
P27540 Q9Y2D4
P27540 Q53EP0
P01100 P27540
P27540 P01100
P27540 P10071
P27540 Q4AE62
P27540 Q6DN90
P27540 P00338
P27540 P41159
P27540 Q93052
P27540 A1Z1Q3
P27540 Q71F56
P27540 O15344
P27540 Q8NFP9
P27540 O94856
P27540 Q12857
P27540 Q8N2Q7
P27540 P48426
P27540 Q05397
P27540 P23468
P27540 Q15256
P27540 P29558
P27540 Q6XE24
P27540 Q06330
P27540 Q92766
P27540 A1A5C7
P27540 Q92673
P27540 P35711
P27540 O60271
P27540 Q08629
P27540 Q92609
P27540 Q99081
P27540 P15884
P27540 Q9NT68
P27540 P02786
P27540 Q9UPZ6
P27540 O75962
P27540 Q6EMB2
P27540 P19224
P27540 Q9P2Y5
P27540 P15692
P27540 Q14135
P27540 Q7Z7G8
P27540 Q5THJ4
P27540 Q658N2
O00327 Q15057
O00327 Q9NUZ1
O00327 P01185
O00327 Q96PG8
O00327 O14503
O00327 Q8TCT0
O00327 Q16526
O00327 Q49AN0
O00327 Q10586
O00327 O60861
O00327 P20393
P20393 O00327
O00327 Q14995
O00327 O15534
O00327 O15055
O00327 P56645
O00327 P42356
O00327 Q9UPU9
O00327 Q92854
O00327 Q5THJ4
Q8WYA1 P05121
P50553 O95622
P50553 Q9Y653
P50553 Q08117
P50553 Q5VU57
P50553 P16157
P50553 Q9HCE6
P50553 P98196
P50553 Q9P281
P50553 Q2TAC2
P50553 A6NC98
P50553 Q9P219
P50553 Q8ND76
P50553 P30926
P50553 Q6PUV4
P50553 Q9Y2H0
P50553 Q96TA1
P50553 O94988
P50553 Q9Y4F1
P50553 Q14192
P50553 Q8NBJ4
P50553 P37235
P50553 Q6DN90
P50553 O60229
P50553 Q8NES3
P50553 Q9HBX8
P50553 Q6WCQ1
P50553 Q13402
P50553 Q9Y618
P50553 Q96MY1
P50553 P29122
P50553 Q32NB8
P50553 Q13835
P50553 O60733
P50553 O75051
P09086 P50553
P50553 Q9ULR3
P50553 P23468
P50553 O14522
P50553 A6NFN3
P50553 Q6ZSG1
P50553 Q01196
P50553 Q9NY59
P50553 Q08629
P50553 O60284
P50553 O95359
Q99081 P50553
P50553 Q9UGU0
P50553 Q13009
P50553 Q14C87
P50553 Q8TC26
P50553 Q92752
P50553 O15350
P50553 O75962
P50553 P52735
P50553 Q658N2
P50553 Q8IZN3
P18846 O15254
P18846 Q6UB99
P18846 P63010
P18846 P27695
P18846 Q8IW19
P18846 P78540
P18846 Q9H1Y0
P18846 P10415
P18846 P11274
P18846 Q9NQY0
P18846 P38398
P18846 O60885
P18846 P78396
P18846 O60729
P18846 P13569
P18846 P01215
P18846 P33076
P18846 Q8IY22
P18846 Q70SY1
P18846 P15538
P18846 P19099
P18846 Q6XUX3
P18146 P18846
P18846 P18146
P18846 P04626
P18846 A0FGR8
P18846 Q6NZ36
P18846 Q6P4D5
P18846 P17948
P18846 Q96HJ9
P18846 P53539
P18846 Q16658
P18846 P06241
P18846 P36915
P18846 Q9H4A6
P18846 Q9Y450
P18846 P51858
P18846 P62805
P18846 P05019
P18846 P22301
P18846 Q9NXR8
P18846 Q9UI26
P18846 Q9H9L3
P18846 A5PL33
P18846 P00338
P18846 Q9Y383
P18846 Q9GZQ8
P18846 O15068
P18846 Q9HAP2
P18846 Q96DH6
P18846 P42898
P18846 Q03426
P18846 P35580
P18846 P56181
P18846 O96028
P18846 Q16288
P18846 P30990
P18846 Q96SU4
P18846 P29120
P18846 O00764
P18846 O15534
P18846 Q03405
P18846 P79522
P18846 P61289
P18846 Q9Y2K5
P18846 Q15907
P18846 Q9Y256
P18846 Q92766
P18846 Q96T21
P18846 Q8IXJ6
P18846 Q8WUM9
P18846 Q6KCM7
P18846 Q9NYZ2
P18846 Q7KZF4
P18846 Q9Y5X3
P18846 Q9NRC1
P18846 P40763
P18846 P28347
P18846 P02786
P18846 P61812
P18846 P07101
P18846 Q6YHU6
P18846 P11388
P18846 Q9UPV9
P18846 O75157
P18846 Q12999
P18846 P0CG48
P18846 P61077
P18846 P62256
P18846 Q16880
P18846 P50552
P18846 Q9UPT8
P18846 Q9NXF8
P18846 Q99676
P18846 O43149
P15336 P02656
P15336 O14497
P15336 P18847
P15336 O14977
P15336 P10415
P15336 P24385
P15336 O94921
P15336 P38936
P15336 P15538
P15336 P19099
P15336 Q9Y222
P15336 P28562
P15336 Q9Y6W6
P15336 P02751
P15336 Q53EP0
P01100 P15336
P15336 P01100
P15336 Q9H334
P15336 O95467
P15336 P59768
P15336 Q4AE62
P15336 P09429
P15336 P01574
P15336 P01579
P15336 P12268
P15336 P01308
P15336 P05412
P15336 Q5T5P2
P15336 Q99698
P15336 Q9NR56
P15336 P08253
P15336 Q96DH6
P15336 Q8NI08
P15336 P29474
P15336 P43354
P15336 P49757
P15336 Q8N573
P15336 P35558
P15336 Q16822
P15336 P00750
P15336 O75475
P15336 P35354
P15336 Q05397
P15336 Q6IQ22
P15336 B7ZAP0
P15336 P06400
P15336 Q06330
P15336 P62273
P15336 Q86VZ5
P15336 Q9ULF5
P15336 Q7KZF4
P15336 P42224
P15336 Q9BZK7
P15336 Q99081
P15336 P15884
P15884 P15336
P15336 P28347
P15336 P54274
P15336 P61812
P15336 Q6YHU6
P15336 P01375
P15336 P0CG48
P15336 P51965
P15336 P62256
P15336 Q93008
P15336 Q8NAP3
P15336 Q8N3Z6
P15336 Q96JM2
P18847 Q9ULW3
P18847 Q12802
P18847 P04083
P18847 Q9Y587
P18847 P08243
P18847 P11274
P18847 O14503
P18847 P13501
P18847 Q2KHT3
P18847 Q96BR5
P18847 Q02930
P18847 P35638
P18847 Q6PJG2
P18847 P15036
P18847 Q9NUQ9
P18847 P48506
P18847 Q99988
P18847 Q8NEA6
P18847 Q03113
P18847 P04792
P18847 P41134
P18847 Q9H3R0
P18847 O15054
P18847 Q99612
Q99612 P18847
P18847 P01130
P18847 Q9BPZ7
P18847 Q15555
P18847 Q96RN5
P18847 Q92614
P18847 Q12857
P18847 Q96MF7
P18847 Q15365
P18847 Q07343
P18847 O15534
P18847 Q93096
P18847 Q99638
P18847 P53805
P18847 Q01196
P18847 P16581
P18847 Q9NWM0
P18847 Q7KZF4
P18847 O60271
P18847 Q7Z698
P18847 P36956
P18847 P40763
P18847 Q9HCH5
P18847 Q6ZVM7
P04637 P18847
P18847 P04637
P18847 Q96RU8
P18847 O75157
P18847 P0CG48
P18847 Q14135
P18847 Q96GC9
P18847 Q9HC78
P18847 Q07352
P18848 P49588
P18848 P45844
P18848 Q7Z4H4
P18848 P05091
P18848 Q9NP73
P18848 Q6UXH0
P18848 Q01484
P18848 Q92688
P18848 Q8IW19
P18848 P08243
P18848 P18847
P18848 Q96K17
P18848 P01031
P18848 P49589
P18848 O00257
P18848 Q9P2K1
P18848 Q9Y3X0
P18848 P17676
P18848 P53567
P18848 Q9BUX1
P18848 P52757
P18848 Q9H078
P18848 A5YKK6
P18848 P01040
P18848 P10145
P18848 Q9BTE7
P18848 P35638
P18848 Q9NX09
P18848 Q16832
P18848 Q9UMR2
P18848 Q9NRI5
P18848 O77932
P18848 P41567
P18848 P20042
P18848 P41091
P18848 O43432
P18848 P42566
P18848 Q16134
P18848 P08709
P18848 O95750
P18848 Q9NSA1
P18848 P02679
P18848 P19526
P18848 Q9H3K2
P18848 P17174
P18848 Q9HCL2
P18848 Q8TD30
P18848 Q9H116
P18848 Q00341
P18848 Q15011
P18848 O00198
P18848 O14558
P18848 P41252
P18848 P58166
P18848 P32019
P18848 Q8WYK2
P18848 Q6PKG0
P18848 Q5T3J3
P18848 P56192
P18848 Q07820
P18848 P55083
P18848 O75394
P18848 P82914
P18848 Q6UB35
P18848 Q8NI08
P18848 Q16236
P18848 Q9HBY0
P18848 O60356
P18848 P07237
P18848 Q16822
P18848 Q13442
P18848 O43175
P18848 Q7Z736
P18848 Q9UBK2
P18848 O75807
P18848 Q5SWA1
P18848 Q86WR7
P18848 P35354
P18848 P32322
P18848 Q96AX2
P18848 P49796
P18848 Q9UHA3
P18848 Q9BQQ7
P18848 P25815
P18848 Q96BU1
P18848 P49591
P18848 Q96T21
P18848 P34897
P18848 Q8IUQ4
P18848 Q15758
P18848 Q9H2H9
P18848 P08195
P18848 Q8N4M1
P18848 P48067
P18848 P49842
P18848 Q8N2I9
P18848 P08842
P18848 Q9NX95
P18848 P26639
P18848 O60907
P18848 O43615
P18848 B3SHH9
P18848 A6NC51
P18848 Q5VZI3
P18848 P57727
P18848 O14763
P18848 Q96RU7
P18848 Q8WW01
P18848 O60635
P18848 Q14679
P18848 P0CG47
P18848 Q9BZM6
P18848 P15692
P18848 P98155
P18848 Q9NRW7
P18848 P23381
P18848 P17861
P18848 O43592
P18848 P54577
P18848 Q96IU2
P18848 Q14592
Q9Y2D1 Q9NRI5
P18850 P16615
P18850 P27797
P18850 P35638
P18850 Q13217
P18850 P14625
P18850 P11021
P18850 O95197
P18850 Q9UBV2
P18850 P11831
P18850 P17861
P17544 O14497
P17544 Q8NFD5
P17544 Q8IY22
P17544 Q70SY1
P17544 Q92793
P17544 O75140
P17544 Q03001
P17544 O95834
P17544 Q96A65
P17544 Q6NZ36
P17544 Q6P4D5
P17544 P05019
P17544 Q7Z3B3
P17544 Q9H3R0
P17544 O60684
P17544 Q9BXT6
P17544 Q96DH6
P17544 Q12857
P17544 Q96BD5
P17544 Q13332
P17544 Q7KZF4
P17544 Q99081
P17544 P28347
P17544 Q9UPQ9
P17544 Q12888
P17544 P62256
P17544 Q9UIA9
P17544 Q07352
Q92858 Q96HZ4
P46100 Q8IWI9
P46100 Q9Y2K1
O14867 Q15057
O14867 Q96P50
O14867 O43865
O14867 P04075
O14867 Q9ULH1
O14867 Q8IXJ9
O14867 Q93050
O14867 O15382
O14867 Q00534
O14867 Q9Y232
O14867 Q86X52
O14867 P30622
O14867 Q8N3C7
O14867 Q9ULV4
O14867 Q7L8W6
O14867 Q03001
O14867 Q9H6Z9
O14867 Q6PJG2
O14867 Q9H4G0
O14867 B1AJZ9
O14867 Q53EP0
O14867 Q9H334
Q9H334 O14867
O14867 Q9H0R8
O14867 P24522
O14867 Q86YP4
O14867 P48506
O14867 P17096
O14867 P09601
O14867 Q9BUP3
O14867 O00458
O14867 P05231
O14867 Q7Z5Y7
O14867 Q9Y2K7
O14867 Q9UJP4
O14867 Q14739
O14867 Q6ZUX7
O14867 Q9NZR2
O14867 O15525
O15525 O14867
O14867 Q16659
O14867 Q9UPY8
O14867 P10636
O14867 P48163
O14867 Q504T8
O14867 Q96H12
O14867 Q9P032
O14867 P15559
O14867 P16083
O14867 O43847
O14867 Q53GA4
O14867 Q92508
O14867 O00329
O14867 P85299
O14867 P07602
O14867 P50749
O14867 Q8WZ73
O14867 P49796
O14867 Q9Y225
O14867 Q01196
O14867 Q7Z4S9
O14867 O60239
O14867 Q8TE82
O14867 Q6P1K1
O14867 Q9UPY5
O14867 Q5VYV7
O14867 P51532
O14867 Q9H7B4
O14867 P04179
O14867 Q13501
O14867 Q8WTU2
O14867 O15056
O14867 P37837
O14867 Q9C0D5
O14867 Q8NHU6
O14867 Q8NA77
O14867 Q8WXS4
O14867 Q03169
O14867 Q9BRZ2
O14867 P0CG48
O14867 Q9H9P5
O14867 Q96GC9
O14867 Q96AW1
O14867 Q9HC78
O14867 Q9ULJ6
O14867 O75362
O14867 P17036
O14867 Q96LW9
Q9BYV9 Q10567
Q9BYV9 Q9NR81
Q9BYV9 Q96D53
Q9BYV9 Q9Y4D1
Q9BYV9 Q9H6Z9
Q9BYV9 Q9UBC2
Q9BYV9 P07992
P14921 Q9BYV9
Q9BYV9 P14921
Q9BYV9 Q9Y4F9
Q9BYV9 O43524
Q9BYV9 Q9H334
Q9H334 Q9BYV9
Q9BYV9 P09211
Q9BYV9 P31629
Q9BYV9 O00458
Q9BYV9 P60568
Q9BYV9 P27987
Q9BYV9 Q15652
Q9BYV9 Q7Z5Y7
Q9BYV9 Q9UJP4
Q9BYV9 Q14739
Q9BYV9 Q5S007
O15525 Q9BYV9
Q9BYV9 O15525
Q9BYV9 Q09328
Q9BYV9 Q00872
Q9BYV9 Q9BXB5
Q9BYV9 Q9Y4D7
Q9BYV9 Q9NQV6
Q9BYV9 Q13029
Q9BYV9 P07602
Q9BYV9 Q96QR8
Q9BYV9 Q86YV0
Q9BYV9 P50749
Q9BYV9 Q8WZ73
Q9BYV9 P49796
Q9BYV9 P56715
Q9BYV9 Q92854
Q9BYV9 O43255
Q9BYV9 O15403
Q9BYV9 P31641
Q9BYV9 Q9UM01
Q9BYV9 Q9H3E2
Q9BYV9 Q13501
Q9BYV9 Q9UH65
Q9BYV9 Q9UHD2
Q9BYV9 P15884
Q9BYV9 Q8NA77
Q9BYV9 P62328
Q9BYV9 P41273
Q9BYV9 P68366
Q9BYV9 Q8N3L3
Q9BYV9 Q9Y6X8
Q16520 Q96IZ2
Q16520 P51826
Q16520 Q7Z5R6
Q16520 P42331
Q16520 P15848
Q16520 Q8WXX7
Q16520 O14503
Q16520 P51451
Q16520 O00305
Q16520 P32248
Q16520 P42081
Q16520 Q5VV42
Q16520 P33076
Q16520 Q7Z7G1
Q16520 P53634
Q16520 Q9NWM3
Q16520 Q8TEH3
Q16520 P11532
Q16520 Q92608
Q16520 Q03001
Q16520 Q6ZMT9
Q16520 Q9NRW4
Q9UH73 Q16520
Q16520 P11161
Q16520 Q9NZC4
Q16520 P32519
Q16520 Q9NUQ9
Q16520 Q96C11
Q16520 A4D1B5
Q16520 Q5VY09
Q16520 Q13422
Q16520 Q9UKT9
Q16520 Q14005
Q16520 P14778
Q16520 P27930
Q16520 Q9HBE5
Q16520 Q8WWN9
Q16520 Q12791
Q16520 Q8IVT5
Q16520 P11047
Q16520 Q13571
Q16520 Q12912
Q16520 Q99558
Q16520 Q99683
Q16520 Q09328
Q16520 Q99685
Q16520 Q96AH0
Q16520 Q15788
Q16520 Q9HC98
P19838 Q16520
Q16520 P19838
Q16520 Q92823
Q16520 Q86VZ1
Q16520 Q460N3
Q16520 Q16875
Q16520 Q6ZUJ8
Q16520 Q8WYR1
Q16520 Q9UKF7
Q16520 P16885
Q16520 Q9UNA4
Q16520 P05771
Q16520 P24723
Q16520 Q12974
Q16520 P17706
Q16520 P26045
Q16520 Q6WKZ4
Q16520 B7ZAP0
Q16520 Q13905
Q16520 A0AV96
Q16520 Q14699
Q16520 Q15669
Q16520 Q8TB24
Q16520 Q9H714
Q16520 Q01196
Q16520 Q9NSI8
Q16520 Q9UQQ2
Q16520 Q13291
Q16520 Q13342
Q16520 Q11201
Q16520 P15907
Q16520 Q9NRC1
Q16520 Q9Y3M8
Q16520 O94804
Q16520 P24557
Q16520 Q24JQ0
Q16520 P28908
Q16520 Q9H3D4
Q16520 P55327
Q16520 Q9C040
Q16520 P0CG48
Q16520 Q96AW1
Q16520 Q8N3Z6
Q16520 Q70YC4
Q9H165 P60709
Q9H165 Q01432
Q9H165 Q7Z5R6
Q9H165 O14503
Q9H165 P51451
Q9H165 Q15878
Q9H165 Q9P219
Q9H165 P32248
Q9H165 P16070
Q9H165 Q8N726
Q9H165 Q9Y232
Q9H165 P33076
Q9H165 Q9UHC6
Q9H165 P41240
Q9H165 O60759
Q9H165 O60941
Q9H165 Q9NRW4
Q9H165 P68104
Q9H165 Q92556
Q9H165 P54762
P14921 Q9H165
Q9H165 P14921
Q9H165 P41212
Q9H165 Q9H334
Q9H334 Q9H165
Q9H165 P50395
Q9H165 Q9UNW8
Q9H165 P49685
Q9H165 P08069
Q9H165 Q9UKT9
Q9H165 Q9HBE5
Q9H165 P14316
Q9H165 Q15306
Q9H165 Q92833
Q9H165 Q8NHM5
Q9H165 Q99612
Q9H165 Q8WZ60
Q9H165 Q13571
Q9H165 P13796
Q9H165 Q9Y6D9
Q9H165 P41279
Q9H165 Q06413
Q9H165 Q9HC98
Q9H165 P08651
Q9H165 Q5VST9
Q9H165 Q460N3
Q02548 Q9H165
Q9H165 Q02548
Q9H165 Q14123
Q9H165 Q6ZUJ8
Q9H165 P16885
Q9H165 P09086
Q9H165 Q13362
Q9H165 P05771
Q9H165 P18754
Q9H165 Q14699
Q9H165 Q15669
Q13761 Q9H165
Q9H165 Q13761
Q9H165 A0AV02
Q9H165 Q92673
Q9H165 Q13342
Q9H165 Q11201
Q9H165 Q8WXH0
Q9H165 O60343
Q9H165 Q04727
Q9H165 Q24JQ0
Q9H165 P55327
Q9H165 Q13077
Q9H165 Q13114
Q9H165 Q9UPV9
Q9H165 P0CG48
Q9H165 Q8N3Z6
Q9H165 Q07352
Q9H165 Q9ULJ6
Q9H165 Q9ULU4
Q9H165 Q70YC4
P20749 P60709
P20749 P63261
P20749 Q9BXJ7
P20749 O15143
O14503 P20749
P20749 O14503
P20749 Q9Y2V2
P20749 P32248
P20749 Q96RK0
P20749 Q8IY22
P20749 Q5RI15
P20749 P48730
P20749 P68104
P20749 P78545
P20749 P29317
P20749 P07992
P14921 P20749
P20749 P14921
P20749 P41212
P20749 O15360
P20749 P62879
P20749 Q9UNW8
P20749 P46089
P20749 Q96CP6
P20749 Q14687
P20749 P22626
P20749 Q99729
P20749 P22692
P10914 P20749
P20749 P10914
P20749 P26006
P20749 Q99612
P20749 P01130
P20749 Q99732
P20749 Q8NF37
P20749 Q99558
P20749 P41279
P20749 Q504T8
P20749 P10242
P01106 P20749
P20749 P01106
P20749 P60660
P20749 Q8NI08
P20749 Q9HC98
P19838 P20749
P20749 P19838
P20749 Q00653
Q00653 P20749
P04150 P20749
P20749 Q9BV86
P20749 Q5T6S3
P20749 P16885
P20749 P09086
P20749 Q8TB68
P20749 P26599
P20749 P06454
P10276 P20749
P20749 P10276
P20749 P18754
P20749 Q04206
Q04206 P20749
P20749 Q14699
P20749 P61927
P20749 Q01196
Q01196 P20749
P20749 Q9Y2G9
P20749 Q9NPR2
P20749 Q13291
P20749 P12236
P20749 Q01650
P20749 P42224
P42224 P20749
P20749 P40763
P40763 P20749
P20749 Q15583
P20749 P19438
P20749 Q8IZW8
P20749 P09493
P20749 Q9C0H2
P20749 P50552
P20749 Q96GC9
P20749 Q07352
P41182 A9YTQ3
P41182 Q12955
P41182 Q9UNA1
P41182 Q14865
P41182 O60885
P41182 Q9Y6J0
P41182 O75081
P41182 P30279
P41182 P30281
P41182 O15519
P41182 A2RUS2
P41182 Q9NRW4
P41182 Q12778
Q12778 P41182
O43524 P41182
P41182 O43524
P41182 Q9NXC2
P41182 O60547
P41182 Q9NPB8
P41182 P56524
P41182 Q8WUI4
P41182 P24394
P41182 Q15306
Q15306 P41182
P41182 Q6IE81
P41182 P01130
P41182 Q99732
P41182 Q93052
P41182 P41279
P41182 Q16644
P41182 Q8NI08
P41182 Q9BXB5
P41182 P16885
P41182 O75626
P41182 P17081
P41182 Q63HN8
P41182 Q9NPR2
P41182 Q13239
P41182 Q11201
P40763 P41182
P41182 P40763
P41182 Q8WXH0
P41182 Q16563
P41182 P15923
P41182 Q04726
P41182 Q07912
P41182 Q68CZ2
P04637 P41182
P41182 P04637
P41182 P67936
P41182 Q53HC9
P41182 Q8IYN6
P41182 Q5DID0
P41182 Q9P243
Q8NFJ8 Q9BZ11
Q8NFJ8 Q96PE1
Q8NFJ8 Q8IUX7
Q8NFJ8 O94788
Q8NFJ8 O14617
Q8NFJ8 P15848
Q8NFJ8 Q9UIF9
Q8NFJ8 Q9Y232
Q8NFJ8 Q99607
Q8NFJ8 O60861
Q8NFJ8 P08069
Q8NFJ8 Q9UGI6
Q8NFJ8 P33241
Q8NFJ8 Q15746
Q8NFJ8 Q6VY07
Q8NFJ8 Q9UN70
Q8NFJ8 Q9UPR0
Q8NFJ8 Q12913
Q8NFJ8 Q96B97
Q8NFJ8 Q9BUD6
Q8NFJ8 Q8WXH0
O14503 P33527
O14503 Q96P50
O14503 P60709
O14503 Q6UB99
O14503 Q92619
O14503 Q9NR81
O14503 Q6W2J9
O14503 Q2TAC2
O14503 Q01151
O14503 P38936
O14503 Q02930
O14503 P41240
O14503 Q14247
O14503 Q13948
Q13948 O14503
O14503 O14490
O14503 Q9H6Z9
O14503 Q6PJG2
O14503 Q99814
Q99814 O14503
O14503 Q13451
O14503 O75369
O14503 Q99988
O14503 Q9NXC2
O14503 Q03113
O14503 Q14469
O14503 Q02363
O14503 Q7Z5L9
O14503 Q15652
O14503 P01130
O14503 P46734
Q06413 O14503
O14503 Q7RTP6
O14503 O14524
O14503 P20393
O14503 P22736
P22736 O14503
O14503 Q9HBI1
O14503 Q16875
O14503 P11309
O14503 Q15149
O14503 P05771
O14503 Q12967
O14503 P10276
O14503 Q8WWW0
O14503 O75916
O14503 Q9NPR2
O14503 P78314
O14503 O15427
O14503 P57057
O14503 Q01650
O14503 O15105
O14503 Q5SQN1
O14503 P12931
O14503 Q9C0H9
P40763 O14503
O14503 P53999
O14503 O15056
O14503 Q04726
O14503 P41273
O14503 Q96Q05
O14503 P61077
O14503 Q14135
O14503 Q8NBI6
O14503 Q07352
P47902 P00813
P47902 Q02487
P47902 P37231
Q99626 P08183
Q99626 Q9HAR2
Q99626 Q8WXG9
Q99626 O95994
Q99626 Q12802
Q99626 O94823
Q99626 Q9Y2T1
Q99626 Q05682
Q99626 P47755
Q99626 Q13191
Q99626 Q5VT25
Q99626 Q12864
Q99626 P38936
Q99626 P13569
Q99626 Q9NZA1
Q99626 Q15700
Q99626 O14490
Q99626 Q16555
Q99626 Q02487
Q99626 Q12929
Q99626 Q8IUD2
Q99626 Q96BQ1
Q99626 Q9H334
Q9H334 Q99626
Q99626 Q99795
Q99626 P25092
Q99626 Q14541
O43474 Q99626
Q99626 O43474
Q99626 P09848
Q99626 Q06413
Q99626 Q16819
Q99626 O15344
Q99626 Q02817
Q99626 Q15746
Q99626 Q12857
Q99626 Q96MF7
Q99626 Q96HC4
Q99626 Q15147
Q99626 Q9BYZ8
Q99626 Q01196
Q99626 Q5HYK7
Q99626 Q15465
Q99626 P14410
Q99626 O43166
Q99626 P46059
Q99626 Q9UBY0
Q99626 P48764
Q99626 O95425
Q99626 O95359
Q99626 P19075
Q99626 Q9HAW8
Q99626 Q9HAW9
Q99626 Q16880
Q99626 Q70EL1
Q99626 Q9UKW4
Q99626 Q5THJ4
Q99626 Q8N3P4
Q99626 Q9ULT6
P49715 Q8WWZ4
P49715 P78363
P49715 Q8WWZ7
P49715 P08183
P49715 P33527
P49715 Q96J66
P49715 O15438
P49715 O95255
P49715 O14639
P49715 O94929
P49715 Q13085
P49715 O00763
P49715 Q96P50
P49715 Q9BWD1
P49715 P12821
P49715 O00154
P49715 Q99424
P49715 O95573
P49715 Q9ULC5
P49715 Q9H6R3
P49715 P78536
P49715 Q7Z6V5
P49715 Q9UEY8
P49715 P00325
P49715 Q9BRR6
P49715 Q16186
P49715 Q8IUX7
P49715 P51825
P49715 P02771
P49715 Q6ZNB7
P49715 Q9NRZ7
P49715 Q53EU6
P49715 P01019
P49715 Q6RW13
P49715 P21549
P49715 Q9Y4K1
P49715 Q9UKB5
P49715 P27144
P49715 Q12802
P49715 Q13023
P49715 P02768
P49715 P00352
P49715 O94788
P49715 Q8TCU4
P49715 P20292
P49715 Q01432
P49715 Q12955
P49715 Q9HCJ1
P49715 Q15327
P49715 Q8N6S4
P49715 Q9NW15
O95782 P49715
P49715 Q7Z5R6
P49715 P02647
P49715 P04114
P49715 P02655
P49715 P02656
P49715 O94778
P49715 Q96P48
P49715 Q6P4F7
P49715 Q68EM7
P49715 Q8N392
P49715 Q9P2F6
P49715 Q5T5U3
P49715 Q8N264
P49715 P42331
P49715 Q9UNA1
P49715 Q9P2N2
P49715 Q9HCE6
P49715 Q9NZN5
P49715 Q6ZSZ5
P49715 Q8N1W1
P49715 Q9NR81
P49715 Q8NFD5
P49715 Q14865
P49715 O95376
P49715 O00327
P49715 Q96EG1
P49715 Q9ULH1
P49715 Q9H1I8
P49715 Q5U623
P49715 Q9H0Y0
P49715 P16615
P49715 P98194
P49715 O75185
P49715 P20648
P49715 O43861
P49715 Q9UII2
P49715 P54253
P49715 O15265
P49715 Q9ULK2
P49715 Q8WXX7
P49715 Q9Y2T1
P49715 Q96L58
P49715 Q67FW5
P49715 Q9UIF8
P49715 Q96PG8
P49715 O75936
P49715 Q8WY36
P49715 O75815
P49715 Q9H6U6
P49715 P10415
P49715 Q16548
P49715 O14503
P49715 Q96LC9
P49715 Q6ZN30
P49715 O60885
P49715 Q58F21
P49715 Q10588
P49715 Q5XKL5
P49715 P62324
P49715 A6NNL5
P49715 Q96GQ5
P49715 Q32NC0
P49715 Q8N9H9
P49715 Q8IYL3
P49715 Q6NZ36
P49715 B2RNN3
P49715 P06681
P49715 Q9Y426
P49715 Q53S99
P49715 P21730
P49715 P07358
P49715 Q96K31
P49715 Q8N6M6
P49715 P23280
P49715 P35219
P49715 Q08289
P49715 Q05682
P49715 Q13557
P49715 Q13555
P49715 Q9Y6Y1
P49715 Q9NQ75
P49715 P20810
P49715 O43439
P49715 P22681
P49715 Q8WUD4
P49715 P0C7I6
P49715 Q2M243
P49715 Q9Y6R9
P49715 A6NC98
P49715 Q9NRJ3
P49715 P14635
P49715 P24385
P49715 P24864
P49715 Q16589
P49715 Q96S94
P49715 P51679
P49715 Q9H7U1
P49715 P16671
P49715 P16070
P49715 P32320
P49715 O60729
P49715 Q5VXM1
P49715 P55290
P49715 Q9H251
P49715 P24941
P49715 Q96SN8
P49715 Q00534
P49715 O76039
P49715 P38936
P49715 Q92879
P49715 O60308
P49715 Q6ZU80
P49715 Q9BV73
P49715 Q5VT06
P49715 P23141
P49715 P11597
P49715 Q9C0B2
P49715 P00751
P49715 P13569
P49715 Q8TDI0
P49715 Q3L8U1
P49715 O96017
P49715 P52757
P49715 Q8WUD6
P49715 Q15825
P49715 Q7Z460
P49715 P51795
P49715 Q2KHT3
P49715 O14967
P49715 P30622
P49715 Q96JQ2
P49715 Q9NWW5
P49715 O94985
P49715 Q14028
P49715 A5YKK6
P49715 Q53SF7
P49715 O43405
P49715 Q05707
P49715 Q96P44
P49715 Q2UY09
P49715 P21964
P49715 Q99627
P49715 Q96IY4
P49715 A4D0V7
P49715 P14384
P49715 Q96A23
P49715 P31327
P49715 P78560
P49715 O75575
P49715 P16220
P49715 Q02930
P49715 Q9NZV1
P49715 Q14194
P49715 Q6UUV7
P49715 O75390
P49715 P09603
P49715 Q99062
P49715 Q7Z408
P49715 P05814
P49715 Q9HCP0
P49715 P21291
P49715 Q8WYA6
P49715 P17812
P49715 Q9NWM3
P49715 Q13948
P49715 O14529
P49715 P25025
P49715 Q07973
P49715 P08684
P49715 P24462
P49715 P22680
P49715 Q15438
P49715 Q9Y4D1
P49715 O75553
P49715 Q5VWQ8
P49715 Q8NCG7
P49715 Q8N907
P49715 P53355
P49715 O43293
P49715 Q9H9R9
P49715 O00148
P49715 P59666
P49715 P60022
P49715 O15121
P49715 Q8TEH3
P49715 A2RUS2
P49715 P49366
P49715 Q13268
P49715 Q155Q3
P49715 Q96QB1
P49715 O43261
P49715 Q12959
P49715 Q15700
P49715 O14490
P49715 Q8NFW5
P49715 P11532
P49715 Q9Y222
P49715 Q8TDJ6
P49715 Q9P2D7
P49715 Q0VDD8
P49715 Q9NVH1
P49715 Q9UF47
P49715 P50570
P49715 Q96BY6
P49715 Q8N1I0
P49715 Q9H7D0
P49715 Q8TEK3
P49715 Q14117
P49715 Q8NBI3
P49715 Q9UL01
P49715 Q03001
P49715 Q9Y4J8
P49715 Q9Y6W6
P49715 Q9NRW4
P49715 Q8NCM8
P49715 Q14209
P49715 O00716
P49715 Q9UH73
P49715 P42892
P49715 O43854
P49715 P05305
P49715 A4FU69
P49715 Q5JVL4
P49715 P52803
P49715 P00533
P18146 P49715
P49715 Q9NZC4
P49715 Q08426
P49715 Q7L2H7
P49715 Q14240
P49715 P08246
P49715 Q92556
P49715 Q6PJG2
P49715 P15502
P49715 Q9ULC0
P49715 Q9HC35
P49715 Q05BV3
P49715 Q6ZMW3
P49715 P06733
P49715 O14638
P49715 P49961
P49715 O75354
P49715 Q99814
P49715 O43491
P49715 P01588
P49715 P42566
P49715 Q9UBC2
P49715 P11678
P49715 Q8IUD2
P49715 O15083
P49715 P11308
P49715 O75460
P49715 Q9UJM3
P03372 P49715
P49715 P03372
P49715 P41212
P49715 Q17RC7
P49715 Q96A65
P49715 Q16394
P49715 P13726
P49715 P00740
P49715 O60427
P49715 Q9H098
P49715 Q9BZQ8
P49715 Q9P2D6
P49715 O94988
P49715 P0C7A2
P49715 Q8N9Y4
P49715 Q96PV7
P49715 Q8TCE6
P49715 Q6ZV65
P49715 Q9NVI1
P49715 Q9Y4F1
P49715 P25445
P49715 P49327
P49715 Q8WUP2
P49715 Q9UBX5
P49715 Q9UK22
P49715 Q8NI29
P49715 Q969P5
P49715 Q6PIJ6
P49715 Q9UKB1
P49715 P55899
P49715 Q0JRZ9
P49715 O94868
P49715 Q96AC1
P49715 P02671
P49715 Q96M96
P49715 P11362
P49715 P22455
P49715 Q96C11
P49715 Q14314
P49715 B1AJZ9
P49715 P49789
P49715 Q4L180
P49715 Q86VR8
P49715 O95302
P49715 O75369
P49715 P17948
P36888 P49715
P49715 O95466
P49715 P02751
P49715 Q53EP0
P49715 Q9P278
P49715 P15408
P49715 P55317
P55317 P49715
P49715 Q9Y261
Q9Y261 P49715
P55318 P49715
P49715 O00409
P49715 O43524
P49715 Q9H334
Q9H334 P49715
P49715 Q9Y2L6
P49715 Q5TBA9
P49715 Q16658
P49715 Q5CZC0
P49715 P19883
P49715 Q8N475
P49715 Q9C0B1
P49715 Q11128
P49715 P54710
P49715 O15117
P49715 P06241
P49715 P24046
P49715 P24522
P49715 O75293
P49715 Q10471
P49715 P04406
P49715 O14556
P49715 O60861
P49715 P43694
P49715 Q86YP4
P49715 Q8NAP1
P49715 P48506
P49715 P39905
P49715 Q9NXC2
P49715 P10912
P49715 P08034
P49715 Q8NEA6
P49715 Q9UI32
P49715 O60547
P49715 Q03113
P49715 P38405
P49715 P62873
P49715 Q9HAV0
P49715 Q9HCL2
P49715 Q9Y625
P49715 Q6NV75
P49715 Q5UAW9
P49715 Q8TD30
P49715 P36969
P49715 Q96CP6
P49715 Q96HH9
P49715 Q13322
P49715 P42261
P49715 O43424
P49715 Q9Y3R0
P49715 Q9C0E4
P49715 Q4V328
P49715 A4D1B5
P49715 Q14687
P49715 Q6UXU4
P49715 P49840
P49715 P49841
P49715 Q00403
P49715 P25092
P49715 A0PJZ3
P49715 O95479
P49715 P81172
P49715 Q9BXC0
P49715 Q9UQL6
P49715 Q86XA9
P49715 Q5U5R9
P49715 Q8TDG4
P49715 Q9Y543
P49715 Q5TGS1
P49715 Q9HCC6
P49715 Q6ZVN8
P49715 Q68CP4
P49715 O00291
P49715 Q9H2X6
P49715 P62805
P49715 P31629
P49715 Q5T1R4
P49715 P09429
P49715 P35914
P20823 P49715
P41235 P49715
P49715 P41235
P49715 P50135
P49715 Q9NSC5
P49715 P31277
P49715 P00738
P49715 P37235
P49715 P02790
P49715 Q8NBQ5
P49715 P37059
P49715 P34932
P49715 P11142
P49715 P04792
P49715 P42858
P49715 P05362
P49715 P41134
P49715 P50213
P49715 P15260
P49715 P05019
P49715 P08069
P49715 P01344
P49715 P11717
P49715 P08833
P49715 Q9UKS7
P49715 P22301
P49715 P29460
P49715 P01583
P49715 P14778
P49715 P27930
P49715 Q9NPH3
P49715 P08700
P49715 P05112
P49715 P05113
P49715 P05231
P49715 O14732
P49715 Q9Y5U4
P49715 P06213
P49715 Q8WWN9
P49715 O00410
P49715 O95373
P49715 Q6IPM2
P49715 Q6DN90
P49715 P14316
P49715 P35568
P49715 P78412
P49715 A4D126
P49715 P17301
P49715 P20701
P49715 P20702
P49715 P05107
P49715 P18084
P49715 Q9Y287
P49715 Q14643
P49715 Q14571
P49715 Q14573
P49715 Q96ST2
P49715 Q8N5M9
P49715 Q86VZ6
P49715 Q15652
P49715 Q9UBP8
P49715 O60229
P49715 Q14678
P49715 O95251
P49715 Q8NAB2
P49715 Q13303
P49715 Q96L42
P49715 Q6PIL6
P49715 Q99712
P49715 Q12791
P49715 O94953
P49715 Q8N371
P49715 Q14159
P49715 Q8IZA0
P49715 Q8NCT3
P49715 A2VDJ0
P49715 Q5T5P2
P49715 O60333
P49715 Q86VH2
P49715 Q9UJP4
P49715 Q16787
P49715 P07942
P49715 Q15031
P49715 P18428
P49715 P01130
P49715 P41159
P49715 Q9BXB1
P49715 Q9UGP4
P49715 Q6ZSB3
P49715 P11150
P49715 Q99732
P49715 Q8WVP7
P49715 Q8TBB1
P49715 Q93052
P49715 Q9Y2L9
P49715 Q96JA1
P49715 O75096
P49715 Q1X8D7
P49715 Q86VH4
P49715 Q8N2S1
P49715 P02788
P49715 Q9NQ29
P49715 O43325
P49715 Q9HD34
P49715 Q8WZA0
P49715 Q9UPN3
P49715 A1Z1Q3
P49715 Q9Y6D9
P49715 Q13257
P49715 Q96QZ7
P49715 Q96JK9
P49715 Q12852
P49715 Q99683
P49715 P27816
P49715 O95819
P49715 P27361
P49715 O15021
P49715 P31153
P49715 Q8WWY6
P49715 Q9NR56
P49715 Q5VZF2
P49715 Q9NUK0
P49715 P02686
P49715 P23508
P49715 Q86YR7
P49715 Q16798
P49715 Q71F56
P49715 Q02078
P49715 O00470
P49715 Q8N6Q8
P49715 Q09327
P49715 Q99685
P49715 Q5JXC2
P49715 P55197
P49715 Q15546
P49715 P08473
P49715 P24347
P49715 Q9H8S9
P49715 P05164
P49715 P09001
P49715 P21757
P49715 P42898
P49715 Q9C0I1
P49715 Q9Y216
P49715 P42345
P49715 O43312
P49715 Q9ULD2
P49715 Q5JR59
P49715 Q9H7P6
P10242 P49715
P49715 P10242
P49715 P10243
P49715 Q00872
P01106 P49715
P49715 P01106
P49715 Q9BUA6
P49715 P12829
P49715 Q15746
P49715 Q8IUG5
P49715 O43795
P49715 O00160
P49715 P52179
P49715 Q58DX5
P49715 Q96AH0
P49715 O95544
P49715 Q9UK23
P49715 Q8IVL1
P49715 Q8IVL0
P49715 Q6ZNJ1
P49715 Q6PIU2
P49715 Q15596
P49715 Q9GZM8
P49715 Q9NV92
P49715 P52848
P49715 Q330K2
P49715 O76041
P49715 Q96PU5
P49715 Q14511
P49715 Q6ZWH5
P49715 Q9HC98
P49715 Q9UQ49
P49715 Q0ZGT2
P49715 Q12857
P49715 O00712
P49715 Q16649
P49715 P23511
P49715 Q13952
P49715 Q5SYE7
P49715 Q86WI3
P49715 P40261
P49715 O94818
P49715 Q99743
P49715 O15118
P49715 O75161
P49715 O60500
P49715 Q8TAT6
P49715 P24468
P49715 Q13285
P49715 Q8WWG1
P49715 O14786
P49715 Q96MF7
P49715 Q8TB37
P49715 P80303
P49715 P49757
P49715 Q02218
P49715 Q8TAK6
P49715 P78380
P49715 Q9H1Y3
P49715 P47890
P49715 Q8NGA1
P49715 Q9NQN1
P49715 A6NL26
P49715 Q8NGQ1
P49715 P00480
P49715 Q5T2D3
P49715 Q7Z4N8
P49715 Q9UNF0
P49715 Q9ULC6
P49715 Q9NWQ8
P49715 Q8TE04
P49715 Q8TEZ7
P49715 Q8TEW0
P49715 Q99497
P49715 Q9BYU1
P49715 Q15365
P49715 Q15366
P49715 P05165
P49715 P35558
P49715 Q16822
P49715 P12004
P49715 P29122
P49715 Q07343
P49715 Q08493
P49715 Q08499
P49715 Q96HC4
P49715 Q8NCN5
P49715 Q29RF7
P49715 O15018
P49715 O15055
P49715 Q5SV97
P49715 O75381
P49715 P52209
P49715 P36871
P49715 Q9C0D0
P49715 O75167
P49715 Q8IXK0
P49715 Q86SQ0
P49715 O60346
P49715 Q9H490
P49715 Q6ZUJ8
P49715 O00329
P49715 P27986
P49715 P11309
P49715 P48426
P49715 Q99755
P49715 Q8TDX9
P49715 Q7Z442
P49715 Q9UP65
P49715 P39877
P49715 Q9NQ66
P49715 O75038
P49715 Q9UPR0
P49715 Q13393
P49715 Q9HB21
P49715 Q6ZWE6
P49715 Q99541
P49715 Q496M5
P49715 Q02809
P49715 O75439
P49715 Q9NRF9
P49715 Q9NW08
P49715 Q96HA1
P49715 P16435
P37231 P49715
P49715 P37231
P49715 Q9UBK2
P49715 P23284
P49715 O60437
P49715 P48454
P49715 Q9HAZ2
P49715 Q8TCU6
P49715 Q9UGJ0
P49715 Q02156
P49715 P24723
P49715 Q05513
P49715 P16471
P49715 P04554
P49715 Q9NVM4
P49715 Q9UF12
P49715 P07225
P49715 Q92786
P49715 O60256
P49715 Q6MZM9
P49715 Q5JSZ5
P49715 Q9NYI0
P49715 P25786
P49715 P60900
P49715 Q6ZW05
P49715 P35354
P49715 Q05397
P49715 Q14289
P49715 Q93096
P49715 Q12974
P49715 Q05209
P49715 P18433
P49715 P23470
P49715 P06737
P49715 Q15032
P49715 O95716
P49715 B7ZAP0
P49715 Q9UJ41
P49715 O15315
P49715 Q96JH8
P49715 Q2PPJ7
P49715 Q86X10
P49715 O60518
P49715 Q13905
P49715 Q9Y4G8
P49715 Q8WZA2
P49715 P06400
P49715 Q7Z6E9
P49715 P49756
P49715 Q8IUH3
P49715 A0AV96
P49715 P29558
P49715 Q15434
P49715 Q6XE24
P49715 Q06330
P49715 Q93062
P49715 P53805
P49715 P18754
P49715 Q9P2R6
P49715 Q6PCD5
P49715 Q9BYZ6
P49715 O94955
P49715 Q9UQ26
P49715 Q8WYP3
P49715 Q8TB24
P49715 P10153
P49715 O75116
P49715 P56715
P49715 P46777
P49715 Q92766
P49715 Q14684
P49715 Q9NQC3
P49715 Q7L099
P49715 Q01196
P49715 P28702
P49715 P06702
P49715 P0DJI8
P49715 Q9UPU9
P49715 O94885
P49715 Q8WTV0
P49715 O00767
P49715 Q8WVM8
P49715 P0DPB3
P49715 Q9UQD0
P49715 Q9NQ36
P49715 P34741
P49715 Q92854
P49715 Q9NVA2
P49715 Q15019
P49715 Q9UHD8
P49715 Q9UGK8
P49715 Q86VE9
P49715 P50452
P49715 P01008
P49715 Q9C0A6
P49715 Q8WTS6
P49715 P35247
P49715 O00141
P49715 Q9UQQ2
P49715 Q9P0V3
P49715 O60239
P49715 Q5HYK7
P49715 Q96B97
P49715 Q9UPX8
P49715 Q96RL6
P49715 Q9Y2K2
P49715 Q9H173
P49715 O43166
P49715 P12755
P49715 Q8ND83
P49715 Q14973
P49715 Q9UHW9
P49715 Q86YT5
P49715 Q14916
P49715 P43003
P49715 Q63ZE4
P49715 Q96S37
P49715 A1A5C7
P49715 Q8IVM8
P49715 Q8NFF2
P49715 Q9BSK2
P49715 Q96CQ1
P49715 Q9NR83
P49715 P22732
P49715 Q6PXP3
P49715 Q9NRM0
P49715 P0CK97
P49715 Q969I6
P49715 Q8N1S5
P49715 Q8WWI5
P49715 Q8IWA5
P49715 Q8N4M1
P49715 Q9Y6R1
P49715 Q9BY07
P49715 Q8WWX8
P49715 Q9NSD5
P49715 P52569
P49715 Q9UM01
P49715 P32418
P49715 P19634
P49715 Q5VYV7
P49715 P84022
P49715 Q8WU79
P49715 P51531
P49715 Q9NRG4
P49715 Q9H7B4
P49715 Q13884
P49715 Q96L92
P49715 Q9UNH7
P49715 O14543
P49715 P00441
P49715 Q9BX66
P49715 O94875
P49715 Q92673
P49715 Q06945
P35712 P49715
P49715 P08047
P49715 Q9H930
P49715 O60271
P49715 Q9NWH7
P49715 Q86XZ4
P49715 Q9NUQ6
P49715 Q9NYA1
P49715 P17947
P49715 P10451
P49715 Q96BD6
P49715 Q01082
P49715 P36956
P49715 Q12772
P49715 O43295
P49715 O75494
P49715 Q9NP77
P49715 Q9Y2D8
P49715 Q11201
P49715 Q9UNP4
P49715 Q9Y274
P49715 P78524
P49715 P15907
P49715 P49675
P49715 Q9Y3M8
P49715 P40763
P49715 P42229
P49715 Q13586
P49715 Q9UEW8
P49715 Q16623
P49715 Q5T5C0
P49715 Q8NFX7
P49715 Q6IMI6
P49715 Q8NBJ7
P49715 Q6UWL2
P49715 O95425
P49715 Q9NX95
P49715 Q5T4T6
P49715 P43405
P49715 O60506
P49715 Q8NF91
P49715 Q8WXH0
P49715 O43426
P49715 Q8N3V7
P49715 Q16563
P49715 Q9BT88
P49715 O75410
P49715 O95359
P49715 Q15633
P49715 Q7RTX1
P49715 Q86TI0
P49715 Q9P2M4
P49715 Q9UPU7
P49715 O60343
P49715 Q92609
P49715 O95759
P20226 P49715
P49715 P24557
P49715 Q9NQB0
P49715 Q96PL2
P49715 Q6N022
P49715 Q8IWB9
P49715 P02787
P49715 P19484
P49715 P02786
P49715 P01266
P49715 Q15582
P49715 Q03167
P49715 P21980
P49715 Q08188
P49715 Q6YHU6
P49715 Q96FV9
P49715 Q8IVF5
P49715 P16035
P49715 Q9GZM7
P49715 Q9UDY2
P49715 P04183
P49715 Q04724
P49715 Q04726
P49715 Q9UKI8
P49715 Q86UE8
P49715 Q9Y4G6
P49715 Q9UHN6
P49715 Q5SNT2
P49715 Q8NDY8
P49715 A6NKF7
P49715 A2RUT3
P49715 P21580
P49715 P19438
P49715 P20333
P49715 P23510
P49715 P32971
P49715 Q9UKE5
P49715 O95271
P49715 Q9C0C2
P49715 Q9HBL0
P49715 Q68CZ2
P49715 P11388
P49715 Q8IXH6
P49715 O15350
P49715 Q9ULW0
P49715 Q9Y228
P49715 O14545
P49715 Q9UPV9
P49715 Q9NP99
P49715 Q96RU8
P49715 Q9C040
P49715 O75962
P49715 Q7Z2W7
P49715 Q99576
P49715 Q3SY00
P49715 Q8NG11
P49715 Q86UF1
P49715 Q5TAA0
P49715 Q96AY4
P49715 P53804
P49715 A8MYJ7
P49715 Q86TV6
P49715 P02766
P49715 Q13509
P49715 Q6NUM6
P49715 Q16222
P49715 Q8TF42
P49715 Q8N2K1
P49715 P68036
P49715 O95155
P49715 Q9Y5Z9
P49715 Q6ZU65
P49715 Q9UMX0
P49715 Q8IWV8
P49715 Q96LJ8
P49715 Q92575
P49715 Q96T88
P49715 A0JNW5
P49715 P07911
P49715 Q5DID0
P49715 Q6UXZ4
P49715 Q8N2C7
P49715 Q92900
P49715 O95045
P49715 A6NGE7
P49715 Q14694
P49715 Q9UPT9
P49715 Q70CQ4
P49715 Q96K76
P49715 Q92738
P49715 P46939
P49715 Q15836
P49715 O95183
P49715 P18206
P49715 P98155
P49715 Q96GC9
P49715 Q9GZP7
P49715 Q5THJ4
P49715 Q9NRW7
P49715 A6NCI4
P49715 Q8IZQ1
P49715 Q6ZS81
P49715 Q64LD2
P49715 Q96KV7
P49715 Q9Y3S1
P49715 Q8IX03
P49715 P17861
P49715 P47989
P49715 O43543
P49715 P46937
P49715 Q9Y493
P49715 Q05516
Q05516 P49715
P49715 Q99592
P49715 Q9HC78
P49715 O43167
P49715 Q8NAP3
P49715 Q86UZ6
P49715 A1YPR0
P49715 A0A1B0GTU1
P49715 Q9C0D7
P49715 Q5VYS8
P49715 Q9P243
P49715 P47974
P49715 P17010
P49715 Q9ULJ6
P49715 Q8NF64
P49715 Q9ULU4
P49715 P17017
P49715 Q9Y2X9
P49715 Q9HCZ1
P49715 Q569K4
P49715 Q9UJN7
P49715 Q9C0G0
P49715 Q6P9A3
P49715 Q14966
P49715 Q8NEM1
P49715 Q8N972
P49715 Q5HY98
P49715 Q9ULT6
P49715 Q8TBC5
P17676 P08183
P17676 O15438
P17676 Q8N6G6
P17676 P00325
P17676 P28332
P17676 P35318
P17676 P51825
P17676 P02771
P17676 Q04828
P17676 P02768
P17676 P00352
P17676 O94788
P17676 P20292
P17676 Q9UHK6
P17676 Q01432
P17676 Q5T5U3
P17676 Q8N264
P17676 Q9HCE6
P17676 Q8N1W1
P17676 P08243
P17676 P18847
P17676 P16615
P17676 O43520
P17676 Q07817
P17676 P11274
P17676 O14503
P17676 O60885
P17676 Q08289
P17676 P22362
P17676 P10147
P17676 P13501
P17676 P16070
P17676 Q5VT25
P17676 P38936
P17676 Q2KHT3
P17676 Q14028
P17676 Q96P44
P17676 P00403
P17676 Q02930
P17676 P02741
P17676 Q99062
P17676 P0DML3
P17676 P21291
P17676 Q9NWM3
P17676 P10145
P17676 P11511
P17676 P08684
P17676 P35638
P17676 O75912
P17676 Q96QB1
P17676 O14490
P17676 P11532
P17676 Q96BY6
P17676 Q9H7D0
P17676 Q16555
P17676 P28562
P17676 P42892
P17676 Q9H6Z9
P17676 Q6PJG2
P17676 Q13822
P17676 O43491
P03372 P17676
P17676 P03372
P17676 Q9Y2D4
P17676 P00451
P17676 P48023
P17676 O75369
P17676 P31513
P01100 P17676
P17676 P01100
P17676 Q12946
P17676 O43524
P17676 P09958
P17676 P06241
P17676 O95257
P17676 Q99988
P17676 P55789
P17676 Q9P2P5
P17676 P19367
P17676 P00738
P17676 Q92506
P17676 P01344
P17676 P22301
P17676 P29460
P17676 P01584
P17676 P14778
P17676 Q13007
P17676 P08700
P17676 P05112
P17676 P05113
P17676 P05231
P17676 P06213
P17676 Q15306
P17676 P18084
P17676 Q14643
P17676 P01130
P17676 P41159
P17676 Q93052
P17676 Q9NZR2
P17676 Q9UPN3
P17676 Q9Y6D9
P17676 Q96QZ7
P17676 Q16798
P17676 P45452
P17676 Q15746
P17676 Q58DX5
P17676 Q9BXB5
P17676 P00480
P17676 Q8IVL5
P17676 Q16822
P17676 Q96HC4
P17676 P16435
P17676 P37231
P17676 P01236
P17676 P23219
P17676 P35354
P17676 Q93096
P17676 Q05209
P17676 Q06330
P17676 Q8TB24
P17676 P61587
P17676 Q9NQC3
P17676 P06702
P17676 P0DJI8
P17676 P0DJI9
P17676 Q99985
P17676 P35247
P17676 Q9BQI5
P17676 Q14973
P17676 P41440
P17676 Q8N695
P17676 P84022
P17676 P51531
P17676 Q9H7B4
P17676 P49675
P17676 Q8NF91
P17676 Q8WXH0
P17676 Q99081
P17676 P02787
P17676 P01375
P17676 P98066
P17676 P19438
P17676 O14788
P17676 P11387
P17676 P17861
P49716 O00154
P49716 O75689
P49716 P51825
P49716 P20292
P49716 P07741
P49716 Q5U623
P49716 P16615
P49716 Q96PG8
P49716 P20749
P49716 P01024
P49716 Q9BSQ5
P49716 P24385
P49716 P13569
P49716 Q8WUD6
P49716 Q2KHT3
P49716 Q9NWM3
P49716 P11511
P49716 Q9NX09
P49716 Q13268
P49716 P50570
P49716 P42892
P49716 Q6PJG2
P49716 Q17RC7
P49716 O60427
P49716 P21333
P49716 O75369
P49716 P06241
P49716 P24522
P49716 O95257
P49716 P04406
P49716 Q9NXC2
P49716 Q96CP6
P49716 O95479
P49716 P52597
P49716 Q02363
P49716 P05019
P49716 P14778
P49716 P05231
P49716 P18084
P49716 Q13886
P49716 Q16773
P49716 P41159
P49716 P61968
P49716 P36776
P49716 Q9UPN3
P49716 P01106
P49716 Q16649
P49716 P49757
P49716 P16234
P49716 Q8IXK0
P49716 Q01860
P49716 P35354
P49716 P18754
P49716 Q9P2E9
P49716 P05121
P49716 O15427
P49716 P04179
P49716 Q07889
P49716 Q9C0H9
P49716 P40763
P49716 P02787
P49716 P19484
P49716 P02786
P49716 Q15583
P49716 P21980
P49716 P01375
P49716 P19438
P49716 Q96RU8
P49716 Q8IYN6
P49716 Q07352
P49716 P47974
Q15744 P04114
Q15744 P08311
Q15744 P35575
Q15744 P15976
Q15744 P36969
Q15744 P02788
Q15744 P08253
Q15744 P01106
Q15744 P04070
Q15744 P17947
P53567 Q9NVV5
P53567 P42331
P53567 P16615
P53567 O60885
P53567 Q9BXF3
P53567 P52757
P53567 P30622
P53567 Q9Y646
P53567 Q02930
P53567 O95825
P53567 P11511
P53567 Q16555
P53567 Q03001
P53567 Q92611
P53567 Q6PJG2
P53567 Q99814
P53567 P42566
P53567 Q96C11
P53567 O94915
P53567 P06241
P53567 Q6ISB3
P53567 Q9UKV0
P53567 P19367
P53567 P11150
P53567 P27816
P53567 O94851
P53567 Q6UB35
P53567 O00712
P53567 Q16649
P53567 Q92576
P53567 P27986
P53567 Q12974
P53567 O75116
P53567 P56715
P53567 Q9NQC3
P53567 P35247
P53567 Q9H2H9
P53567 P19634
P53567 P35712
P53567 Q96DN5
P53567 P15884
P53567 Q96RU8
P53567 Q96RU7
P53567 Q9UKW4
P53567 B1ANS9
O15516 Q9NUZ1
O15516 O43861
O15516 O14503
O15516 Q9C0J9
O15516 Q9UJ99
O15516 Q9H251
O15516 Q9NYQ6
O15516 Q9BRQ6
O15516 Q8IY22
O15516 P12109
O15516 Q9UQ03
O15516 Q02930
O15516 Q16526
O15516 Q49AN0
O15516 A2RUS2
O15516 O14490
O15516 Q86Y56
O15516 Q658Y4
O15516 O60861
O15516 Q7L5D6
O15516 P10071
O15516 Q14642
O15516 Q6DN90
O15516 P05107
O15516 Q9P266
O15516 Q6PKG0
O15516 Q96QZ7
O15516 O94851
O15516 Q14995
O15516 P04150
O15516 O15534
O15516 O15055
O15516 P56645
O15516 Q8TDX9
O15516 Q13136
O15516 Q8TCU6
O15516 Q9UGJ0
O15516 Q05397
O15516 Q9NWB1
O15516 O14924
O15516 P49758
O15516 Q92503
O15516 O43166
O15516 Q9H3U7
O15516 Q9H254
O15516 Q13009
O15516 Q9HBL0
O15516 Q68CZ2
O15516 Q96Q05
O15516 Q8TBY9
O15516 Q8IZN3
O15516 Q9NQX6
P16220 P35348
P16220 P41181
P16220 Q92482
P10275 P16220
P16220 O94766
P16220 P10415
P16220 P46663
P16220 P23560
P16220 P38398
P16220 O60885
P16220 P30988
P16220 P13501
P16220 P24385
P16220 P01730
P16220 P04233
P16220 Q9UQ88
P16220 Q8N726
P16220 P01215
P16220 Q3L8U1
P16220 P10645
P16220 P33076
P16220 P51790
P16220 Q8IY22
P16220 P50416
P16220 Q70SY1
P16220 P06850
P16220 P35221
P16220 P61073
P16220 P05108
P16220 P15538
P16220 P19099
P16220 P05093
P16220 P11511
P16220 P09172
P16220 Q92813
P16220 P18146
P18146 P16220
P16220 P04626
P16220 P41162
P16220 Q6NZ36
P16220 Q14517
P16220 P17948
P16220 P02751
P01100 P16220
P16220 P01100
P16220 P53539
P16220 P35575
P16220 O43555
P16220 O43614
P16220 P13765
P16220 P01920
P16220 P01903
P16220 P09601
P16220 P15428
P16220 P01579
P16220 P22301
P16220 P60568
P16220 Q01344
P16220 P05231
P16220 P01308
P16220 F8WCM5
P16220 P05412
P16220 Q9UGI6
P16220 Q5T5P2
P16220 Q86VI4
P16220 P07948
O75030 P16220
P16220 O75030
P16220 Q96DH6
P16220 P08118
P16220 Q99102
P16220 P98088
P16220 P35580
P16220 Q15596
P16220 Q8TDX7
P16220 P21359
P16220 Q14978
P16220 P01303
P16220 P43354
P16220 Q92570
P16220 P30990
P16220 P11926
P16220 P35558
P16220 Q16822
P16220 P29120
P16220 Q08499
P16220 Q13946
P16220 P01213
P16220 O15534
P16220 P00750
P16220 P49005
P16220 P67775
P16220 P49768
P16220 P35354
P16220 Q13332
P16220 P57735
P16220 P10826
P16220 P00797
P16220 Q92766
P16220 Q7LG56
P16220 Q01196
P16220 P05121
P16220 P57059
P16220 P41440
P16220 Q8WUM9
P16220 Q6KCM7
P16220 P19634
P16220 Q7KZF4
P16220 P48436
P16220 O60271
P16220 P22528
P16220 O43597
P16220 P49675
P16220 P40763
P16220 P28347
P16220 P01266
P16220 P07101
P16220 Q6YHU6
P16220 Q9UPV9
P16220 P20396
P16220 P0CG48
P16220 P62256
P16220 P25874
P16220 Q16880
P16220 P46939
P16220 Q9UBK9
P16220 P50552
P16220 P15692
P16220 P01282
P16220 Q8NAP3
P16220 Q9UPT8
O43889 Q9NW15
O43889 Q01518
O43889 Q8N726
O43889 Q9BRQ6
O43889 Q9NXW2
O43889 Q96EV8
O43889 A0FGR8
O43889 Q6NZ36
O43889 Q10471
O43889 Q8TCT9
O43889 O43504
O43889 Q15013
O43889 P42898
O43889 O76041
O43889 Q15365
O43889 P12004
O43889 P53801
O43889 Q01196
O43889 P10124
O43889 Q16842
O43889 P40763
O43889 Q8WXE9
O43889 P53999
O43889 Q9Y3A2
Q96BA8 Q92888
Q96BA8 O14497
Q96BA8 Q12797
Q96BA8 P56945
Q96BA8 Q5T4B2
Q96BA8 Q53EP0
Q96BA8 P09429
Q96BA8 O00180
Q96BA8 Q15013
Q96BA8 Q86UE4
Q96BA8 Q9GZP1
Q96BA8 Q9HBI1
Q96BA8 Q15149
Q96BA8 Q01196
Q96BA8 P50454
Q96BA8 P43007
Q96BA8 P49675
Q96BA8 Q9Y365
Q96BA8 Q8NBS9
Q96BA8 P0CG48
Q96BA8 P15692
Q70SY1 Q8TCG5
Q68CJ9 P19099
Q02930 P28069
P42224 Q02930
Q02930 P42224
Q03060 O14497
Q03060 Q14865
Q03060 P18847
Q03060 P20248
Q03060 P20963
Q03060 P42081
Q03060 Q8IY22
Q03060 Q70SY1
Q03060 Q02930
Q03060 P28562
Q03060 O75460
Q03060 A0FGR8
P01100 Q03060
Q03060 P01100
Q03060 Q9H334
Q03060 Q16658
Q03060 P24522
Q03060 P23769
Q03060 Q9NPB8
Q03060 P56524
Q03060 P31629
Q03060 P60568
Q03060 Q9H3R0
Q03060 P48059
Q03060 Q99732
Q03060 Q8NF37
Q03060 Q96DH6
Q03060 Q8IVL1
Q03060 O95644
Q03060 P43354
Q03060 P27815
Q03060 Q07343
Q03060 Q9UPR0
Q03060 Q02156
Q03060 Q05513
Q03060 P06454
Q03060 Q12974
Q03060 Q13332
Q03060 Q92729
Q03060 P10276
Q03060 Q92766
Q03060 Q9UQQ2
Q03060 O60239
Q03060 Q6KCM7
Q03060 Q7KZF4
Q03060 Q9NRC1
Q03060 P53999
P36402 Q03060
Q03060 P36402
Q03060 Q15583
Q03060 Q6YHU6
Q03060 Q86WT6
Q03060 P62256
Q03060 Q93008
Q03060 Q8IZN3
P49711 A8K2U0
P49711 Q9NRG9
P49711 Q5VUY2
P49711 Q5JTZ9
P49711 Q86UQ4
P49711 Q9BZC7
P49711 Q99758
P49711 P78363
P49711 Q96J65
P49711 O15438
P49711 Q9BUJ0
P49711 Q96IU4
P49711 O94929
P49711 Q12979
P49711 P16112
P49711 Q96P50
P49711 Q8NC06
P49711 Q96QU6
P49711 P12821
P49711 P22303
P49711 Q9UKV3
P49711 Q16570
P49711 P21399
P49711 O00154
P49711 Q9NUZ1
P49711 Q9NR19
P49711 P60709
P49711 Q9H568
P49711 P61158
P49711 Q8TDY3
P49711 Q8NER5
P49711 P37023
P49711 Q13444
P49711 Q9H013
P49711 Q9UHI8
P49711 Q76LX8
P49711 Q8TE56
P49711 Q9UKP4
P49711 Q9UP79
P49711 Q6ZMM2
P49711 P78563
P49711 Q3MIX3
P49711 Q8NFM4
P49711 O95622
P49711 P35612
P49711 Q9H2P0
P49711 Q9NX46
P49711 P08913
P49711 P25098
P49711 Q16186
P49711 Q8N142
P49711 Q8N556
P49711 Q8N4X5
P49711 Q6ULP2
P49711 Q9UPQ3
P49711 Q96P47
P49711 P52594
P49711 Q9UL18
P49711 Q9UKV8
P49711 O00468
P49711 P23526
P49711 O43865
P49711 Q96HN2
P49711 Q5TGY3
P49711 A9YTQ3
P49711 Q9NVV5
P49711 Q9UKB5
P49711 Q96IF1
P49711 Q92667
P49711 Q86UN6
P49711 P31749
P49711 P13716
P49711 Q13740
P49711 P00352
P49711 O94788
P49711 P47895
P49711 Q9NP73
P49711 Q9Y673
P49711 Q9UM73
P49711 Q6NS38
P49711 P20292
P49711 Q9BYJ1
P49711 P05186
P49711 Q60I27
P49711 Q6DCA0
P49711 Q01432
P49711 P03950
P49711 Q12955
P49711 Q9NXR5
P49711 Q6UB99
P49711 Q9GZV1
P49711 A7E2S9
P49711 A6QL64
P49711 Q8N2N9
P49711 Q53RE8
P49711 Q86W74
P49711 Q9Y2G4
P49711 Q7Z6G8
P49711 Q68DC2
P49711 Q9NW15
P49711 Q9NQ90
P49711 Q9BYT9
P49711 Q92688
P49711 Q9H6X2
P49711 A6NMY6
P49711 Q3ZCQ2
P49711 O76027
P49711 O75106
P49711 Q16853
P49711 O75843
P49711 O94973
P49711 P53677
P49711 Q9Y6B7
P49711 Q9UPM8
P49711 Q9NUS5
P49711 Q99767
P49711 Q92870
P49711 Q8N2Z9
P49711 P02749
P49711 P05067
P49711 Q13520
P49711 O60306
P10275 P49711
P49711 Q96P48
P49711 A1A4S6
P49711 Q8IWW6
P49711 Q53QZ3
P49711 Q7Z5H3
P49711 Q9UNA1
P49711 Q6ZUM4
P49711 A7KAX9
P49711 Q9C0H5
P49711 Q92888
P49711 Q9HCE6
P49711 Q5VV41
P49711 Q96PE2
P49711 Q8IW93
P49711 Q9NR81
P49711 Q8NFD5
P49711 Q14865
P49711 P36404
P49711 P40617
P49711 Q15041
P49711 Q9NVJ2
P49711 Q5T9G4
P49711 Q96C12
P49711 Q6NXE6
P49711 Q9H6L4
P49711 O00327
P49711 Q92747
P49711 O15145
P49711 Q96B67
P49711 Q5T4W7
P49711 O00192
P49711 Q9ULH1
P49711 O43150
P49711 Q9NWX5
P49711 P50553
P49711 Q9NVP2
P49711 Q9UBL3
P49711 Q9NWL6
P49711 Q86U10
P49711 Q9BZE9
P49711 Q6PL18
P49711 Q9ULI0
P49711 Q5T9A4
P49711 Q9BSB4
P49711 Q676U5
P49711 Q8WXF7
P49711 O43313
P49711 P54259
P49711 Q9H7F0
P49711 Q01814
P49711 Q06055
P49711 Q9NW81
P49711 P61421
P49711 Q9Y5K8
P49711 O95670
P49711 P98198
P49711 O60423
P49711 Q8TF62
P49711 Q5VV63
P49711 P54253
P49711 P54252
P49711 O15265
P49711 Q9NWT8
P49711 Q8WXX7
P49711 Q8NCR0
P49711 O96024
P49711 Q96L58
P49711 Q6Y288
P49711 Q00973
P49711 Q6L9W6
P49711 Q9UPM9
P49711 Q16611
P49711 Q8N9N5
P49711 Q16520
P49711 Q8N1L9
P49711 Q9UIF9
P49711 Q96PG8
P49711 Q8WY36
P49711 O75815
P49711 O75363
P49711 Q9H6U6
P49711 Q8TDM0
P49711 Q9H165
P49711 P10415
P49711 Q16548
P49711 Q07817
P49711 Q9BZR8
P49711 P41182
P49711 Q9NYF8
P49711 Q9BYV7
P49711 P11274
P49711 Q9BUT1
P49711 P23560
P49711 Q14457
P49711 Q5T5X7
P49711 Q8TD16
P49711 Q9UBW5
P49711 Q13490
P49711 P13497
P49711 P22004
P49711 P18075
P49711 Q8N8U9
P49711 Q12981
P49711 Q53S33
P49711 Q12830
P49711 P38398
P49711 O60885
P49711 Q92994
P49711 Q9C0B6
P49711 Q9BX63
P49711 Q5PSV4
P49711 Q8TDC3
P49711 A6NE02
P49711 Q9UIR0
P49711 Q96D05
P49711 Q9H5F2
P49711 Q8TAV5
P49711 Q99622
P49711 P56378
P49711 Q86SX3
P49711 Q6P656
P49711 Q8WUR7
P49711 Q9C002
P49711 Q6ZUT6
P49711 Q96GX8
P49711 Q6ZW13
P49711 Q8N3J3
P49711 Q86WR6
P49711 Q8TE02
P49711 Q86X59
P49711 Q53F19
P49711 Q96B23
P49711 Q9BQ49
P49711 Q96EN9
P49711 Q9H7X2
P49711 Q8N9H9
P49711 Q96HA4
P49711 Q8IYL3
P49711 Q5T5A4
P49711 Q5T0J3
P49711 Q5SWX8
P49711 Q8N6N3
P49711 Q8NEQ6
P49711 Q6NZ36
P49711 Q07021
P49711 Q86Z23
P49711 P00736
P49711 Q9NZP8
P49711 P09871
P49711 Q9BUV8
P49711 Q17RA5
P49711 Q96LR7
P49711 P01024
P49711 Q6P1S2
P49711 Q3SXR2
P49711 Q96BT1
P49711 Q6UWT4
P49711 Q569G3
P49711 Q86T20
P49711 Q9P0P8
P49711 Q6UWU4
P49711 Q96N11
P49711 Q8N865
P49711 Q9BWK5
P49711 P07360
P49711 Q8N0T1
P49711 Q5BN46
P49711 Q6ZV77
P49711 Q9BU70
P49711 C9J069
P49711 P22748
P49711 P35218
P49711 P23280
P49711 Q9Y6J0
P49711 Q9BTV7
P49711 O00555
P49711 Q13936
P49711 Q01668
P49711 Q7Z3S7
P49711 O00305
P49711 Q9UBN1
P49711 P62955
P49711 Q9BY67
P49711 Q9ULU8
P49711 P22676
P49711 P0DP23
P49711 Q8TD86
P49711 Q13554
P49711 Q13557
P49711 Q9Y6Y1
P49711 P40123
P49711 P17655
P49711 O15484
P49711 Q9Y6W3
P49711 Q86X55
P49711 Q9HA77
P49711 Q8WXE0
P49711 Q92851
P49711 P55210
P49711 Q86V15
P49711 Q86XM0
P49711 Q6ZRH7
P49711 P22681
P49711 Q8IUK8
P49711 Q6UW01
P49711 O00257
P49711 Q6UXH8
P49711 Q96M63
P49711 Q96CT7
P49711 Q17RM4
P49711 A2RUR9
P49711 Q8IYA2
P49711 Q6NUI1
P49711 Q6ZUS6
P49711 A5D8V7
P49711 P0C221
P49711 Q2M243
P49711 Q96ER9
P49711 Q9P031
P49711 Q16204
P49711 Q8IWF9
P49711 Q96PX6
P49711 Q15834
P49711 Q9P219
P49711 P22362
P49711 O15467
P49711 Q9Y4X3
P49711 P24385
P49711 Q96S94
P49711 P32246
P49711 P46092
P49711 O14618
P49711 P15391
P49711 P20273
P49711 Q5ZPR3
P49711 Q9UGN4
P49711 P08962
P49711 P09564
P49711 P11912
P49711 P33681
P49711 P27701
P49711 P01732
P49711 Q16543
P49711 Q6P1J9
P49711 P55291
P49711 Q9H251
P49711 Q86UP0
P49711 P55283
P49711 P33151
P49711 O94921
P49711 Q00526
P49711 Q96SN8
P49711 Q96JB5
P49711 Q00534
P49711 P50750
P49711 Q5MAI5
P49711 Q8N726
P49711 Q96HQ2
P49711 O95674
P49711 Q9Y232
P49711 P13688
P49711 Q3KPI0
P49711 P06731
P49711 P17676
P49711 Q15744
P49711 O95319
P49711 Q9BZC1
P49711 Q8N6W0
P49711 Q9NYQ7
P49711 Q8WUJ3
P49711 P07199
P49711 O60308
P49711 Q66GS9
P49711 Q9BV73
P49711 Q6P2H3
P49711 Q5T4B2
P49711 Q96G23
P49711 Q6UWW8
P49711 Q9UL16
P49711 Q8IYW2
P49711 Q9C0B2
P49711 P13569
P49711 Q99675
P49711 Q9BRQ6
P49711 Q86WJ1
P49711 O14647
P49711 Q14839
P49711 Q8TDI0
P49711 Q3L8U1
P49711 Q13231
P49711 O00533
P49711 Q15825
P49711 Q04844
P49711 Q9UHD4
P49711 P33076
P49711 P0C7P0
P49711 Q9NSE2
P49711 Q9ULV3
P49711 O75122
P49711 Q9UBD9
P49711 P51797
P49711 P51800
P49711 P51801
P49711 O75508
P49711 O95484
P49711 Q2KHT3
P49711 Q9UDT6
P49711 P49761
P49711 Q9H078
P49711 O94985
P49711 P09497
P49711 P10909
P49711 Q96AJ1
P49711 Q15846
P49711 Q8N0X4
P49711 Q96MX0
P49711 Q8N9A8
P49711 O95406
P49711 Q3B7I2
P49711 Q9Y2B0
P49711 Q9UHC6
P49711 O75128
P49711 Q8WTW3
P49711 Q14746
P49711 P38432
P49711 Q99715
P49711 Q5TAT6
P49711 Q07092
P49711 P02452
P49711 Q8NFW1
P49711 Q8IZC6
P49711 P02461
P49711 P20908
P49711 P25940
P49711 P12111
P49711 P25067
P49711 Q14055
P49711 Q5KU26
P49711 Q86X83
P49711 P49747
P49711 P21964
P49711 Q86VU5
P49711 P31146
P49711 Q9ULV4
P49711 Q9UQ03
P49711 Q7Z4L0
P49711 O75976
P49711 P22792
P49711 Q96A23
P49711 P36551
P49711 Q10570
P49711 P29373
P49711 Q5IJ48
P49711 Q96SW2
P49711 Q96BA8
P49711 Q70SY1
P49711 Q02930
P49711 Q03060
P49711 P34998
P49711 P46109
P49711 Q86T23
P49711 P02489
P49711 A6NIL9
P49711 O95825
P49711 O75534
P49711 P09603
P49711 P04141
P49711 Q8TDX6
P49711 Q14406
P49711 P41240
P49711 Q96PZ7
P49711 Q7Z408
P49711 Q7Z407
P49711 P78368
P49711 Q1MSJ5
P49711 P21291
P49711 Q5HYN5
P49711 P0DMU8
P49711 P0C5K7
P49711 Q8NI51
P49711 O43310
P49711 P35221
P49711 Q9NSA3
P49711 Q9UQB3
P49711 P09668
P49711 P25774
P49711 P60606
P49711 Q9NWM3
P49711 Q93034
P49711 Q13948
P49711 Q9H2A7
P49711 Q6UXB2
P49711 P49682
P49711 Q96DE9
P49711 Q96LI9
P49711 P49447
P49711 Q8N8Q1
P49711 Q96F07
P49711 Q07973
P49711 Q5VWQ8
P49711 P61803
P49711 Q9Y4D2
P49711 Q3LXA3
P49711 Q8N907
P49711 P14920
P49711 P53355
P49711 Q9UIK4
P49711 M0R2J8
P49711 Q6V1P9
P49711 O15075
P49711 Q9H816
P49711 P07585
P49711 Q9H773
P49711 Q7Z4W1
P49711 Q9NVP1
P49711 Q9UHI6
P49711 Q7L014
P49711 Q9H0S4
P49711 Q9H4E7
P49711 Q8N688
P49711 Q6QHC5
P49711 Q8IV53
P49711 A2RUS2
P49711 O75064
P49711 O43583
P49711 Q7L5Y6
P49711 O95424
P49711 O76075
P49711 O75907
P49711 Q96PD7
P49711 Q96DF8
P49711 Q9BY27
P49711 P23743
P49711 Q16760
P49711 P49619
P49711 Q13574
P49711 Q96LJ7
P49711 Q6UX07
P49711 Q13268
P49711 O75911
P49711 Q9BTZ2
P49711 P0CG22
P49711 O60231
P49711 Q14147
P49711 Q14562
P49711 O60610
P49711 Q9P265
P49711 Q8IYB7
P49711 O94907
P49711 Q15700
P49711 O14490
P49711 Q9Y2H0
P49711 P80370
P49711 Q9UGM3
P49711 Q6E0U4
P49711 Q09013
P49711 Q9Y5R5
P49711 Q8N9W5
P49711 Q0VDD8
P49711 Q9P225
P49711 Q8WXX0
P49711 Q9NXW2
P49711 Q9NVH1
P49711 Q8N4W6
P49711 Q05193
P49711 Q6XZF7
P49711 Q9Y6K1
P49711 Q9UBC3
P49711 O43598
P49711 Q8N1I0
P49711 Q9P104
P49711 Q18PE1
P49711 Q5JWR5
P49711 P16444
P49711 Q9H4A9
P49711 Q9H4B8
P49711 Q92782
P49711 Q9BTV6
P49711 Q9NY33
P49711 P42658
P49711 Q6V1X1
P49711 Q2PZI1
P49711 Q16555
P49711 Q14195
P49711 Q8NBI3
P49711 P21728
P49711 Q96T75
P49711 Q03001
P49711 Q8TEA8
P49711 Q9NZJ0
P49711 Q9Y4J8
P49711 Q8NBA8
P49711 Q9Y2E6
P49711 O75319
P49711 Q9UII6
P49711 Q9BVJ7
P49711 Q16829
P49711 O14640
P49711 Q14204
P49711 O14576
P49711 O43237
P49711 P63167
P49711 Q96FJ2
P49711 O75923
Q16254 P49711
P49711 Q5JPH6
P49711 Q9H4W6
P49711 Q9BQW3
P49711 Q14213
P49711 P42892
P49711 P0DPD6
P49711 Q9H8V3
P49711 Q9UNE0
P49711 P05305
P49711 Q15075
P49711 O00418
P49711 Q5JVL4
P49711 Q9BUP0
P49711 Q96C19
P49711 P52798
P49711 Q96KS0
P49711 Q9H6Z9
P49711 Q9H4M9
P49711 Q9NZN4
P49711 Q9H9B1
P49711 O14681
P49711 Q8N6I1
P49711 Q96D98
P49711 P41567
P49711 O60739
P49711 Q9UI10
P49711 P41214
P49711 P55884
P49711 Q99613
P49711 O75821
P49711 Q8N5X7
P49711 P78545
P49711 P55199
P49711 Q92556
P49711 Q8IZ81
P49711 Q6PJG2
P49711 P15502
P49711 Q9NXB9
P49711 Q9Y3B6
P49711 O00423
P49711 Q14249
P49711 Q9H0I2
P49711 P06733
P49711 P13929
P49711 Q7L5Y1
P49711 O14638
P49711 Q99814
P49711 P11171
P49711 Q9H4G0
P49711 Q9H329
P49711 P29320
P49711 P54762
P49711 O95208
P49711 P11678
P49711 P21860
P49711 O15083
P49711 P07992
P49711 Q92889
P49711 Q969X5
P49711 O94905
P49711 Q8TAM6
P49711 Q7Z2K6
P49711 Q9UJM3
P49711 Q5FWF5
P49711 Q9NQ30
P49711 B1AK53
P03372 P49711
P49711 Q92731
P49711 Q9H6T0
P49711 O95718
P49711 P38117
P49711 Q9NVF9
P49711 Q9UI08
P49711 Q8NHP7
P49711 Q8N9H8
P49711 Q96A65
P49711 Q8TAG9
P49711 Q9Y2C4
P49711 Q5RKV6
P49711 Q93063
P49711 O43909
P49711 Q15910
P49711 Q9Y5Q0
P49711 Q96CS3
P49711 Q9BYI3
P49711 Q96TA1
P49711 Q86XR2
P49711 Q96AQ9
P49711 Q5BKY9
P49711 Q96C01
P49711 O94988
P49711 Q5W0V3
P49711 Q96A26
P49711 Q96KS9
P49711 Q5VUB5
P49711 Q8WUF8
P49711 Q8IXR5
P49711 Q6UWH4
P49711 Q8N3H0
P49711 Q7Z5A7
P49711 Q5SY85
P49711 Q96EL1
P49711 Q9NTI7
P49711 Q8TBF2
P49711 Q7Z4H9
P49711 A4D161
P49711 Q8N5C1
P49711 P58499
P49711 Q92520
P49711 Q9Y247
P49711 Q6ZS17
P49711 Q96MK2
P49711 Q9H4H8
P49711 Q658Y4
P49711 Q17RN3
P49711 O15360
P49711 Q00597
P49711 Q8TC84
P49711 Q9Y4F1
P49711 Q8WUP2
P49711 Q9HCM7
P49711 Q9H469
P49711 Q9UK22
P49711 Q9NWN3
P49711 Q9UKT5
P49711 Q9Y3I1
P49711 Q9UKB1
P49711 Q969U6
P49711 Q969H0
P49711 Q0JRZ9
P49711 O94868
P49711 Q96LA5
P49711 Q96RD9
P49711 Q9BRP7
P49711 Q9BSK4
P49711 Q9BQL6
P49711 Q6ZNL6
P49711 O60258
P49711 P55075
P49711 Q9BYJ0
P49711 B1AJZ9
P49711 Q2V2M9
P49711 Q8N539
P49711 O43427
P49711 Q8N6M3
P49711 Q9NYL4
P49711 Q01543
P49711 O75369
P49711 P49771
P49711 Q68DA7
P49711 O95466
P49711 Q8IVF7
P49711 P49326
P49711 P02751
P49711 Q96RU3
P49711 Q53EP0
P49711 Q8NAU1
P49711 P55317
P49711 Q99958
P49711 O60548
P49711 Q12946
P49711 P85037
P49711 Q12952
P49711 Q9H334
Q9H334 P49711
P49711 O43638
P49711 Q14331
P49711 Q9P2Q2
P49711 Q9Y2L6
P49711 Q96NE9
P49711 O43559
P49711 Q9C0B1
P49711 P04066
P49711 Q9BYC5
P49711 Q16595
P49711 P54710
P49711 Q14802
P49711 P58549
P49711 P06241
P49711 Q14332
P49711 P10253
P49711 O75899
P49711 A8MPY1
P49711 Q99259
P49711 O95257
P49711 Q10472
P49711 Q86SR1
P49711 Q96FL9
P49711 Q8N428
P49711 Q8NCL4
P49711 P07902
P49711 P04406
P49711 O60861
P49711 O95995
P49711 Q8WUU5
P49711 Q14549
P49711 P48507
P49711 Q99988
P49711 P43026
P49711 Q7Z4P5
P49711 Q5VTD9
P49711 Q96RP9
P49711 Q9BVM4
P49711 Q5YKI7
P49711 Q9BRT9
P49711 P08151
P49711 P10071
P49711 Q8NEA6
P49711 P23416
P49711 A6NH11
P49711 Q9NZM5
P49711 O60547
P49711 Q9P107
P49711 P36959
P49711 P30679
P49711 P04899
P49711 O95467
P49711 P11488
P49711 P19086
P49711 P62873
P49711 Q3T906
P49711 Q6ZVE7
P49711 Q9H8Y8
P49711 O95249
P49711 P00505
P49711 P13224
P49711 Q86SQ4
P49711 Q9UNW8
P49711 Q6NV75
P49711 Q8NFN8
P49711 Q5UAW9
P49711 Q9UJ42
P49711 Q16538
P49711 P46089
P49711 Q9Y2T6
P49711 Q9Y653
P49711 Q9BY21
P49711 Q9NQ84
P49711 O60269
P49711 Q3KR37
P49711 Q8IYS0
P49711 Q13322
P49711 Q4ZG55
P49711 Q8TE85
P49711 Q9ULK0
P49711 Q13003
P49711 Q16099
P49711 Q12879
P49711 Q8TCU5
P49711 O60391
P49711 Q9Y3R0
P49711 P32298
P49711 P34947
P49711 Q14833
P49711 P56915
P49711 Q14687
P49711 P06396
P49711 P0CG30
P49711 Q9Y5Q8
P49711 Q9BX10
P49711 P13807
P49711 P16104
P49711 O95479
P49711 P10915
P49711 Q96S86
P49711 P09105
P49711 O60741
P49711 P56524
P49711 Q8WUI4
P49711 Q9UKV0
P49711 Q8N4P3
P49711 Q6AI08
P49711 Q9Y5Z4
P49711 Q9ULT8
P49711 Q9P2P5
P49711 Q14CZ8
P49711 Q9BQS7
P49711 Q9UII4
P49711 Q5TGS1
P49711 Q9HCC6
P49711 Q5TA89
P49711 Q9NQ87
P49711 Q6NVY1
P49711 Q14526
P49711 Q9NWT6
P49711 Q9Y2N7
P49711 Q9NQE9
P49711 P04908
P49711 P58876
P49711 P62807
P49711 P68431
P49711 P62805
P49711 Q5QNW6
P49711 Q5T1R4
P49711 P28067
P49711 P28068
P49711 P20036
P49711 P04440
P49711 P01909
P49711 P01903
P49711 P01911
P49711 P50747
P49711 Q8TCT9
P49711 Q96RW7
P49711 Q8NDA2
P49711 P0C7T4
P49711 O43390
P49711 Q9BUJ2
P49711 Q8IX15
P49711 Q96ED9
P49711 P20719
P49711 P09629
P49711 Q9NYD6
P49711 Q00444
P49711 P09630
P49711 P00738
P49711 P84074
P49711 P32754
P49711 Q96AQ6
P49711 P05981
P49711 Q53T59
P49711 O14792
P49711 Q9H2F3
P49711 Q96JZ2
P49711 P11021
P49711 P28222
P49711 Q92743
P49711 Q96D96
P49711 P41252
P49711 Q5T440
P49711 P32942
P49711 P41134
P49711 O75874
P49711 P48735
P49711 P14902
P49711 Q0D2I5
P49711 P09912
P49711 Q9NQC8
P49711 P08069
P49711 P01344
P49711 P08833
P49711 P17936
P49711 P22692
P49711 Q6UW32
P49711 Q6UXB1
P49711 Q9H665
P49711 B9A064
P49711 Q8N6C5
P49711 Q96ID5
P49711 Q8N9C0
P49711 Q9P2J2
P49711 Q9UKT9
P49711 P29459
P49711 P42701
P49711 Q14005
P49711 Q9UHD0
P49711 Q9HBE5
P49711 O95760
P49711 Q9NZH8
P49711 Q96RQ9
P49711 P05231
P49711 P08476
P49711 P58166
P49711 Q96PE3
P49711 Q14642
P49711 Q8N201
P49711 Q9NVH2
P49711 Q75QN2
P49711 Q9UI26
P49711 O94829
P49711 Q96P70
P49711 Q86XH1
P49711 Q1A5X6
P49711 Q13576
P49711 Q6DN90
P49711 Q5JU85
P49711 O43187
P49711 P14316
P49711 Q8IU81
P49711 Q00978
P49711 P78413
P49711 P78412
P49711 P05161
P49711 O75578
P49711 P53708
P49711 Q13797
P49711 P20701
P49711 P20702
P49711 P16144
P49711 P26010
P49711 Q13572
P49711 Q14643
P49711 Q14571
P49711 Q9NQC1
P49711 Q92833
P49711 Q86VZ6
P49711 Q8WXH2
P49711 Q96MG2
P49711 P14923
P49711 O60229
P49711 Q7Z3B3
P49711 Q92993
P49711 Q9BW62
P49711 Q9H079
P49711 Q96I82
P49711 Q674X7
P49711 Q14722
P49711 Q13303
P49711 P48547
P49711 O95259
P49711 Q9UQ05
P49711 P48051
P49711 O95279
P49711 Q12791
P49711 Q9UGI6
P49711 O15554
P49711 O43525
P49711 Q5JUK3
P49711 Q6ZWB6
P49711 P24390
P49711 Q8NHM5
P49711 Q7LBC6
P49711 O94953
P49711 O75525
P49711 P50053
P49711 O15037
P49711 Q9H714
P49711 O60268
P49711 Q8NCT3
P49711 A2VDJ0
P49711 Q6ICG6
P49711 Q5T5P2
P49711 Q5TF39
P49711 O60333
P49711 Q14807
P49711 Q9BW19
P49711 Q96J84
P49711 Q13351
P49711 Q8IXV7
P49711 Q8NEP7
P49711 Q53GT1
P49711 Q96CT2
P49711 Q9UH77
P49711 Q0D2K2
P49711 O14686
P49711 Q14974
P49711 P05783
P49711 P13647
P49711 P08729
P49711 O95678
P49711 Q6KB66
P49711 P78385
P49711 Q8N6L1
P49711 P60985
P49711 Q8IVT5
P49711 Q9H9P8
P49711 Q16787
P49711 Q16363
P49711 O15230
P49711 Q9Y6N6
P49711 Q13571
P49711 P04180
P49711 Q6UWW0
P49711 Q6JVE9
P49711 P13796
P49711 Q13094
P49711 O43679
P49711 Q9UJU2
P49711 Q8IVL6
P49711 P47929
P49711 O95970
P49711 Q8N135
P49711 O75473
P49711 Q9HBX8
P49711 Q6ZUX7
P49711 Q9H008
P49711 P53671
P49711 Q7Z4I7
P49711 Q8N0U6
P49711 Q9H8X3
P49711 Q52M75
P49711 Q96FE5
P49711 Q05469
P49711 Q6P1M3
P49711 Q8WVP7
P49711 Q9NUN5
P49711 P02545
P49711 P25800
P49711 Q8IWU2
P49711 Q9BQK8
P49711 O94898
P49711 Q7Z4F1
P49711 O75197
P49711 A4QPB2
P49711 P42704
P49711 Q14392
P49711 O60309
P49711 Q8N1G4
P49711 Q9HCJ2
P49711 Q96AG4
P49711 Q8N4P6
P49711 Q32MZ4
P49711 Q38SD2
P49711 Q5S007
P49711 Q9H3W5
P49711 Q86VH5
P49711 P83369
P49711 Q86X29
P49711 Q9NPC1
P49711 Q14766
P49711 Q14767
P49711 Q8N2S1
P49711 Q9P127
P49711 Q9BS40
P49711 Q5SRR4
P49711 O95711
P49711 P12980
P49711 O95274
P49711 A8MSI8
P49711 Q8WZA0
P49711 Q8N653
P49711 Q9Y250
P49711 Q9BRK4
P49711 Q9UPN3
P49711 Q9Y6D9
P49711 Q8NHW3
P49711 P43361
P49711 Q96QZ7
P49711 Q86UL8
P49711 Q9H6Y5
P49711 Q8IZL2
P49711 P33908
P49711 Q9NR34
P49711 P11137
P49711 Q02750
P49711 O14733
P49711 Q99683
P49711 O95819
P49711 Q9Y4K4
P49711 P28482
P49711 Q15759
P49711 Q16539
P49711 Q8NDC0
P49711 Q9UPT6
P49711 Q16644
P49711 O60336
P49711 P10636
P49711 O00187
P49711 Q9Y2H9
P49711 O15021
P49711 O95460
P49711 P02144
P49711 Q9NUK0
P49711 P41968
P49711 O15068
P49711 Q8NI22
P49711 Q7L590
P49711 P33992
P49711 Q6DN14
P49711 Q8NFP4
P49711 Q86V88
P49711 Q9HAF1
P49711 Q03112
P49711 Q93074
P49711 Q71F56
P49711 Q96RN5
P49711 Q9H944
P49711 Q9ULK4
P49711 Q9NPJ6
P49711 A6BM72
P49711 O75095
P49711 Q7Z7M0
P49711 Q8N635
P49711 P53582
P49711 Q8N6Q8
P49711 Q96IZ6
P49711 Q9NRN9
P49711 Q9H825
P49711 Q14728
P49711 Q96ES6
P49711 Q3V5L5
P49711 Q99685
P49711 O60291
P49711 Q96AX9
P49711 O94851
P49711 Q7RTP6
P49711 Q6ZW33
P49711 Q504T8
P49711 Q9BRT3
P49711 P14174
P49711 A9UHW6
P49711 Q99797
P49711 Q6P0N0
P49711 Q15773
P49711 Q03111
P49711 Q13015
P49711 P55196
P49711 Q9BV36
P49711 Q8IVH4
P49711 Q495T6
P49711 P09238
P49711 Q9H239
P49711 Q9H8L6
P49711 Q9BWT6
P49711 Q16653
P49711 Q3SYC2
P49711 Q9UQ07
P49711 Q5T089
P49711 Q9BXT6
P49711 Q8TAP9
P49711 O95297
P49711 Q9NV56
P49711 Q96AM1
P49711 Q9BYG7
P49711 Q8NDA8
P49711 Q7Z7H8
P49711 Q9Y3B7
P49711 Q9NRX2
P49711 Q9BYC9
P49711 Q9BQ48
P49711 Q96DV4
P49711 Q9NYK5
P49711 Q9Y399
P49711 P82650
P49711 Q9Y291
P49711 Q96DH6
P49711 Q8N5Y2
P49711 Q99551
P49711 Q14872
P49711 Q9Y483
P49711 Q9Y217
P49711 P42345
P49711 Q9NVV4
P49711 P0CJ68
P49711 P0CJ71
P49711 P0CJ75
P49711 O43312
P49711 Q765P7
P49711 Q5JR59
P49711 P15941
P49711 Q5BKX8
P49711 Q96NY9
P49711 Q9H7P6
P49711 Q9BRK3
P49711 Q14896
P49711 P01106
P49711 Q99836
P49711 Q96EZ4
P49711 Q7Z406
P49711 P11055
P49711 P12883
P49711 P35579
P49711 P10916
P49711 Q8WY64
P49711 Q15746
P49711 Q96JP2
P49711 Q9Y6X6
P49711 Q92614
P49711 O94832
P49711 O00160
P49711 Q8N1T3
P49711 Q8WXR4
P49711 Q9ULV0
P49711 Q13402
P49711 Q9Y2G1
P49711 Q9UL68
P49711 Q6P582
P49711 Q6NZ67
P49711 Q86UW6
P49711 P61599
P49711 Q9BQ15
P49711 Q9H009
P49711 O95544
P49711 Q13564
P49711 P54920
P49711 Q9H6Q4
P49711 Q8IVL1
P49711 Q8IVL0
P49711 O60934
P49711 Q3BBV0
P49711 Q6P3W6
P49711 P61601
P49711 Q6PIU2
P49711 Q15080
P49711 Q9NZQ3
P49711 Q9Y6Q9
P49711 Q13772
P49711 Q8NI08
P49711 Q9Y618
P49711 Q9BTX1
P49711 P52848
P49711 Q9NRX3
P49711 P56556
P49711 O14561
P49711 Q9BU61
P49711 Q9P032
P49711 O95139
P49711 P17568
P49711 Q8N987
P49711 Q7Z6G3
P49711 Q9NVZ3
P49711 Q96PU5
P49711 Q14511
P49711 Q86SG6
P49711 Q9H3P2
P49711 O60524
P49711 Q92859
P49711 P48681
P49711 Q8NC67
P49711 Q96EH8
P49711 P21359
P49711 O94856
P49711 Q13469
P49711 Q14934
P49711 Q16236
P49711 Q12857
P49711 Q16649
P49711 Q14938
P19838 P49711
P49711 P19838
P49711 Q00653
P49711 P25963
P49711 Q9UBC1
P49711 Q6VVB1
P49711 Q5SYE7
P49711 Q92982
P49711 Q4KMZ8
P49711 Q9NYR9
P49711 P43699
P49711 Q9NVX2
P49711 Q8N2Q7
P49711 P59046
P49711 Q86UT6
P49711 P15531
P49711 Q9HB89
P49711 Q9ULX3
P49711 Q9Y3T9
P49711 Q8WTT2
P49711 Q9HC29
P49711 Q9H8H0
P49711 Q9UMY1
P49711 Q5SY16
P49711 Q5C9Z4
P49711 P78316
P49711 P35228
P49711 P29474
P49711 Q6P988
P49711 Q86UR1
P49711 O15118
P49711 P61916
P49711 Q9NQX5
P49711 O75161
P49711 P16860
P49711 P23582
P49711 Q9Y639
P49711 P25929
P49711 P50391
P49711 P13056
P49711 Q15406
P49711 Q92823
P49711 Q02297
P49711 O14786
P49711 O60462
P49711 Q9ULB1
P49711 Q9P2S2
P49711 Q9Y4C0
P49711 Q92636
P49711 Q96CB9
P49711 P20783
P49711 Q9P121
P49711 Q9BV86
P49711 Q96CW9
P49711 Q16288
P49711 P30990
P49711 P36639
P49711 P0C025
P49711 O95989
P49711 Q8WV74
P49711 Q8TEM1
P49711 Q96E22
P49711 Q86Y26
P49711 O95157
P49711 Q6ZVC0
P49711 Q9NTK5
P49711 O95897
P49711 Q9NRN5
P49711 Q96E52
P49711 Q9H6K4
P49711 Q96CV9
P49711 Q8N349
P49711 Q8NH21
P49711 Q969R2
P49711 Q9H4L5
P49711 Q9NX31
P49711 Q9H4B0
P49711 Q7RTW8
P49711 Q9HC10
P49711 Q5T2D3
P49711 Q96HP4
P49711 P30559
P49711 Q96G91
P49711 P07237
P49711 Q9UNF0
P49711 Q8N7H5
P49711 Q99487
P49711 O60829
P49711 Q9BTK6
P49711 P00439
P49711 Q8WX93
P49711 A6NDB9
P49711 Q9NVE7
P49711 Q5XG87
P49711 Q9BYG5
P49711 Q99497
P49711 Q9H300
P49711 P09874
P49711 Q53GL7
P49711 Q460N5
P49711 Q9Y6F1
P49711 Q02548
P49711 Q9H0N5
P49711 Q15366
P49711 Q9P2E7
P49711 O14917
P49711 O60245
P49711 Q9Y5E1
P49711 Q9Y5H3
P49711 Q9Y5H2
P49711 O60330
P49711 Q9Y5F9
P49711 Q9Y5F8
P49711 P12004
P49711 P48539
P49711 Q16549
P49711 Q14123
P49711 P27815
P49711 Q07343
P49711 Q08499
P49711 O76074
P49711 P16234
P49711 Q15198
P49711 P08559
P49711 Q15084
P49711 Q8N165
P49711 Q96JY6
P49711 Q9NUG6
P49711 Q29RF7
P49711 Q9NTI5
P49711 O15018
P49711 Q8IXQ8
P49711 Q5VY43
P49711 Q9BY49
P49711 P56645
P49711 Q5SV97
P49711 Q96FX8
P49711 O60683
P49711 O75381
P49711 Q9NQP4
P49711 Q16875
P49711 P18669
P49711 Q96KR7
P49711 Q9H814
P49711 P35232
P49711 Q16816
P49711 Q8TCT1
P49711 Q92535
P49711 Q8TEQ8
P49711 Q86VD9
P49711 O00750
P49711 O00329
P49711 Q8WYR1
P49711 Q9BXM7
P49711 O60331
P49711 Q9UG56
P49711 Q9UKF7
P49711 O00562
P49711 Q6P5Z2
P49711 Q96KN3
P49711 Q53H76
P49711 Q68DD2
P49711 Q6P1J6
P49711 Q9NQ66
P49711 Q01970
P49711 Q8N3E9
P49711 P16885
P49711 O75038
P49711 Q15111
P49711 Q9UPR0
P49711 Q15149
P49711 Q6IQ23
P49711 Q9H7P9
P49711 Q58EX7
P49711 O94827
P49711 Q9NW61
P49711 Q5SXH7
P49711 Q9H4B4
P49711 O75051
P49711 Q9HCM2
P49711 O43157
P49711 Q9ULL4
P49711 Q969W9
P49711 Q6P1K2
P49711 Q01453
P49711 O75439
P49711 Q9NVS9
P49711 O00592
P49711 Q9HCU8
P49711 O95602
P49711 P19387
P49711 P52434
P49711 P52435
P49711 O14802
P49711 Q9NW08
P49711 Q9NVU0
P49711 Q9UKY4
P49711 O75817
P49711 P28069
P49711 P09086
P49711 Q9UKI9
P49711 Q9H2U2
P49711 O14495
P49711 Q03181
P49711 Q86YN6
P49711 O75335
P49711 P30405
P49711 Q8WUA2
P49711 O43314
P49711 O15297
P49711 P49593
P49711 Q5JR12
P49711 Q96A00
P49711 Q9UD71
P49711 Q86XI6
P49711 Q9H7J1
P49711 Q96SB3
P49711 P62714
P49711 Q9Y2T4
P49711 Q15257
P49711 Q13362
P49711 P53041
P49711 Q5VV67
P49711 P78395
P49711 O95521
P49711 Q9NQV5
P49711 Q9HAZ2
P49711 Q13029
P49711 Q9NQW5
P49711 Q9NQV8
P49711 P48147
P49711 Q8TCU6
P49711 Q7Z3G6
P49711 Q2TBC4
P49711 Q9Y478
P49711 O43741
P49711 Q9UGJ0
P49711 P05771
P49711 Q02156
P49711 P24723
P49711 Q04759
P49711 Q05513
P49711 Q99873
P49711 O60678
P49711 O14744
P49711 P04156
P49711 Q86SH4
P49711 P04070
P49711 Q99633
P49711 O94906
P49711 Q14558
P49711 Q8TB68
P49711 Q5JSZ5
P49711 Q9BQR3
P49711 Q8N3Z0
P49711 Q7RTY5
P49711 Q9UI38
P49711 Q9NYI0
P49711 P11465
P49711 Q00888
P49711 Q99436
P49711 P28065
P49711 P43686
P49711 P62195
P49711 Q99460
P49711 O00231
P49711 O43242
P49711 Q15008
P49711 O00233
P49711 Q9P2K9
P49711 P34995
P49711 P43119
P49711 P12272
P49711 Q14289
P49711 Q13882
P49711 P06454
P49711 Q99952
P49711 P26045
P49711 P54829
P49711 P29350
P49711 P23469
P49711 P23470
P49711 P28827
P49711 Q13332
P49711 Q92729
P49711 Q96NY8
P49711 P49023
P49711 Q96PU8
P49711 P83859
P49711 Q9Y3T6
P49711 Q86YS3
P49711 Q6IQ22
P49711 Q8WUD1
P49711 Q13637
P49711 Q96AX2
P49711 P57729
P49711 Q8TBN0
P49711 P61006
P49711 Q9UI14
P49711 B7ZAP0
P49711 Q92696
P49711 O60216
P49711 O15315
P49711 O43502
P49711 O75771
P49711 P43351
P49711 Q96JH8
P49711 Q8TD07
P49711 Q7Z5J4
P49711 Q6GYQ0
P49711 Q86X10
P49711 Q5JS13
P49711 O60894
P49711 Q684P5
P49711 Q9Y3L5
P49711 Q13905
P49711 O95398
P49711 Q8WZA2
P49711 P49788
P49711 P54136
P49711 Q86YV0
P49711 Q9Y272
P49711 Q8N9B8
P49711 Q13972
P49711 A6NFN3
P49711 Q08999
P49711 Q8NDT2
P49711 Q96I25
P49711 Q9Y4C8
P49711 Q9BX46
P49711 Q14498
P49711 Q8IUH3
P49711 P29558
P49711 Q6XE24
P49711 Q06330
P49711 Q9UBG7
P49711 P18754
P49711 Q9P258
P49711 A6NED2
P49711 Q8IZ40
P49711 P35243
P49711 P35241
P49711 O94762
P49711 Q00765
P49711 Q969Z4
P49711 Q96D71
P49711 Q9P2R6
P49711 Q96A58
P49711 Q8N1G1
P49711 O75678
P49711 Q2KHR2
P49711 Q6NW40
P49711 O14715
P49711 Q08116
P49711 O14921
P49711 P49798
P49711 O75916
P49711 Q9H310
P49711 Q9UBD6
P49711 Q9HBH0
P49711 P17081
P49711 Q8TB24
P49711 Q6NUQ1
P49711 Q6F5E8
P49711 Q96E14
P49711 P34096
P49711 O00584
P49711 P61587
P49711 Q9UBS8
P49711 Q8WVD5
P49711 P50876
P49711 Q9Y6U7
P49711 Q9NWF9
P49711 Q6NUR6
P49711 Q5VTB9
P49711 E7ERA6
P49711 Q68DV7
P49711 Q9UBF6
P49711 Q5VYX0
P49711 Q9Y6N7
P49711 Q96MS0
P49711 Q03395
P49711 Q01974
P49711 P08922
P49711 P56715
P49711 Q8TA86
P49711 Q92834
P49711 P62906
P49711 P40429
P49711 Q02543
P49711 P35268
P49711 P61254
P49711 Q9UNX3
P49711 P61353
P49711 P39023
P49711 Q9Y3U8
P49711 P63173
P49711 Q96EH5
P49711 P46777
P49711 P05388
P49711 P04843
P49711 O95059
P49711 Q8N5L8
P49711 P78346
P49711 Q9NS64
P49711 P62263
P49711 P62841
P49711 P60866
P49711 P62273
P49711 P61247
P49711 P62701
P49711 Q15349
P49711 O75582
P49711 P23443
P49711 Q8N122
P49711 Q7L523
P49711 Q9P2E9
P49711 P56182
P49711 Q15050
P49711 Q9HA92
P49711 Q9H0K4
P49711 Q9BUV0
P49711 Q9BSG5
P49711 O75298
P49711 Q9BZR6
P49711 Q9BQQ7
P49711 Q6ZNE9
P49711 Q01196
P49711 Q13761
P49711 Q9Y230
P49711 Q9Y3V2
P49711 Q15413
P49711 Q99584
P49711 Q8WXG8
P49711 Q96ER3
P49711 Q9BYL1
P49711 Q96NU1
P49711 Q9UPU9
P49711 Q9UL12
P49711 Q9NP81
P49711 P21673
P49711 Q99590
P49711 Q9UPN6
P49711 Q8N9R8
P49711 P57086
P49711 Q12770
P49711 Q6ZMJ2
P49711 Q6UWF3
P49711 Q99250
P49711 Q9NY46
P49711 Q8IWT1
P49711 Q14524
P49711 Q9UQD0
P49711 P51172
P49711 P51170
P49711 Q96FV2
P49711 P18827
P49711 Q9H190
P49711 Q6IQ49
P49711 Q9HCN8
P49711 Q9BRK5
P49711 Q7Z5N4
P49711 Q58EX2
P49711 Q8WUS8
P49711 Q92503
P49711 O15027
P49711 O95487
P49711 P14151
P49711 Q14242
P49711 O95025
P49711 Q9NS98
P49711 Q9NPR2
P49711 Q9P283
P49711 Q9H3T3
P49711 Q99611
P49711 Q99719
P49711 Q9UHD8
P49711 Q9UGK8
P49711 Q9H4I8
P49711 P01009
P49711 Q9UK55
P49711 Q86U17
P49711 P29622
P49711 P05154
P49711 P08185
P49711 P48595
P49711 P50452
P49711 P05546
P49711 P50454
P49711 Q9BYH1
P49711 Q15428
P49711 Q12874
P49711 A8K8P3
P49711 P31947
P49711 Q6FHJ7
P49711 Q16586
P49711 O95470
P49711 Q8IWX5
P49711 O43765
P49711 Q9UQQ2
P49711 Q9H299
P49711 Q99961
P49711 Q9Y371
P49711 Q96B97
P49711 Q5TCZ1
P49711 A1X283
P49711 Q9UPX8
P49711 Q8NBJ9
P49711 Q9H0K1
P49711 O60292
P49711 Q8N196
P49711 Q86WV1
P49711 P12755
P49711 Q9H2X9
P49711 Q8WWT9
P49711 Q86YT5
P49711 Q8NCK7
P49711 Q8WUG5
P49711 A1A5C7
P49711 P53007
P49711 Q9H936
P49711 Q9BSK2
P49711 Q6PIV7
P49711 Q9H1U9
P49711 O14975
P49711 Q99808
P49711 Q9BZD2
P49711 O95528
P49711 P22732
P49711 Q8TAD4
P49711 P78383
P49711 Q8TB61
P49711 P0CK96
P49711 Q7Z2H8
P49711 O43826
P49711 Q9HBR0
P49711 Q96H72
P49711 Q8N4M1
P49711 Q9Y2W3
P49711 Q96FL8
P49711 Q2Y0W8
P49711 Q96Q91
P49711 P31645
P49711 P31641
P49711 Q9UM01
P49711 P19634
P49711 O14745
P49711 Q6AI14
P49711 Q9UIG8
P49711 O75093
P49711 P51531
P49711 Q8TAQ2
P49711 Q96GM5
P49711 Q86US8
P49711 Q96EX1
P49711 Q96QK8
P49711 Q71RC9
P49711 Q96KF7
P49711 Q9NRG4
P49711 Q9H7B4
P49711 O95863
P49711 O43623
P49711 O75971
P49711 P62314
P49711 P62304
P49711 P57768
P49711 Q15036
P49711 Q96RF0
P49711 Q92543
P49711 Q7Z614
P49711 O15524
P49711 O14508
P49711 O14543
P49711 O94964
P49711 Q9BX66
P49711 O60504
P49711 Q8WY21
P49711 Q96PQ0
P49711 Q92673
P49711 P35713
P49711 Q13342
P49711 Q8TB22
P49711 O95238
P49711 Q9C093
P49711 Q15772
P49711 Q96JI7
P49711 Q8N0X7
P49711 Q9NYA1
P49711 P17947
P49711 Q9Y657
P49711 Q6ZMY3
P49711 Q08629
P49711 P35270
P49711 Q5W111
P49711 Q96BD6
P49711 Q99619
P49711 P11277
P49711 Q9H254
P49711 P12931
P49711 Q9C0H9
P49711 O43295
P49711 Q86TD4
P49711 P78362
P49711 Q8IYB3
P49711 A6NNA2
P49711 Q08170
P49711 Q9BRL6
P49711 Q13242
P49711 Q9BYN0
P49711 Q04837
P49711 Q9NP77
P49711 O60284
P49711 Q11201
P49711 Q9UJ37
P49711 Q92186
P49711 Q8WWQ8
P49711 Q8WVM7
P49711 Q8N3U4
P49711 O75886
P49711 Q9Y365
P49711 P40763
P49711 P42229
P49711 Q9NUL3
P49711 Q9UHE8
P49711 O94804
P49711 Q15831
P49711 Q9UEE5
P49711 Q9UEW8
P49711 Q9UBI4
P49711 O14662
P49711 Q13277
P49711 O00186
P49711 Q6J9G0
P49711 P53999
P49711 Q9H7L9
P49711 Q9UMX1
P49711 Q9HAC7
P49711 Q8IWU6
P49711 Q8IWU5
P49711 P50225
P49711 P50226
P49711 O00204
P49711 G2XKQ0
P49711 Q8TC36
P49711 P51687
P49711 Q7L1I2
P49711 O95425
P49711 Q8NHG7
P49711 O14994
P49711 Q8NF91
P49711 Q8WXH0
P49711 O15061
P49711 Q8N2H4
P49711 Q8NBV8
P49711 Q86SS6
P49711 Q7Z422
P49711 Q15750
P49711 O75410
P49711 O95359
P49711 Q9Y6A5
P49711 Q92804
P49711 Q15572
P49711 Q8N103
P49711 Q96BW9
P49711 Q6ICL3
P49711 Q03519
P49711 Q7RTX1
P49711 P59535
P49711 Q86TI0
P49711 Q9P2M4
P49711 Q8TBP0
P49711 Q9UPU7
P49711 Q66K14
P49711 O43435
P49711 O75333
P49711 Q13207
P49711 Q9UL17
P49711 P57082
P49711 O95947
P49711 Q15560
P49711 Q99081
P49711 P15884
P49711 P36402
P49711 Q9HCS4
P49711 Q6NUS6
P49711 Q8NHU6
P49711 Q8WW24
P49711 Q6N022
P49711 O14746
P49711 Q96BS2
P49711 A2RU30
P49711 Q8IWB6
P49711 Q6UWH6
P49711 Q00059
P49711 Q92754
P49711 P19484
P49711 O14948
P49711 P01135
P49711 P01137
P49711 Q15582
P49711 P21980
P49711 Q6YHU6
P49711 Q96EK4
P49711 Q8NA92
P49711 Q8WUY1
P49711 Q6ZMP0
P49711 Q13009
P49711 Q8IVF5
P49711 Q9Y584
P49711 O43615
P49711 Q9BSI4
P49711 Q7Z3E1
P49711 O75663
P49711 Q96CP7
P49711 Q04726
P49711 Q9UKI8
P49711 Q9Y6L7
P49711 Q9Y4G6
P49711 Q15399
P49711 Q9BXR5
P49711 Q9Y2C9
P49711 Q9NYK1
P49711 Q9NR96
P49711 Q9BRN9
P49711 O76062
P49711 Q9NS93
P49711 Q969X1
P49711 P55061
P49711 Q7Z404
P49711 Q7Z402
P49711 Q8N9M5
P49711 Q9BVX2
P49711 B3SHH9
P49711 Q14DG7
P49711 Q96I45
P49711 B9EJG8
P49711 Q6P9G4
P49711 Q8TC26
P49711 Q8WVE7
P49711 Q7Z7N9
P49711 Q5SNT2
P49711 Q96A57
P49711 B4DJY2
P49711 Q24JQ0
P49711 P0C7T8
P49711 Q9NX78
P49711 Q8WXS4
P49711 Q8WWA1
P49711 Q9NW97
P49711 Q8NDY8
P49711 Q9HCN3
P49711 Q8IUR5
P49711 P21580
P49711 Q8WVP5
P49711 Q6P589
P49711 O14836
P49711 Q92956
P49711 Q02223
P49711 Q9Y5U5
P49711 Q9NS68
P49711 P19438
P49711 P20333
P49711 O75509
P49711 P28908
P49711 Q07011
P49711 O43557
P49711 Q92752
P49711 Q9HBL0
P49711 Q68CZ2
P49711 P22105
P49711 Q6ZVM7
P49711 Q6UXN7
P49711 O95985
P49711 Q5JU69
P49711 Q96NM4
P49711 O94842
P49711 Q53FA7
P49711 O15350
P49711 P55327
P49711 Q16890
P49711 Q6ZTW0
P49711 P09493
P49711 P12270
P49711 Q6ZUI0
P49711 Q5T0D9
P49711 Q6XPS3
P49711 Q13114
P49711 Q9BUZ4
P49711 Q9Y4K3
P49711 Q15629
P49711 O43617
P49711 Q8IUR0
P49711 O75865
P49711 Q96Q05
P49711 Q96RU8
P49711 Q7L0X0
P49711 Q9C040
P49711 O15164
P49711 O94972
P49711 Q7Z4K8
P49711 O75962
P49711 Q12816
P49711 Q8TEL6
P49711 Q9Y210
P49711 Q8TD43
P49711 Q9NZQ8
P49711 Q7Z6J9
P49711 P43897
P49711 Q2TAA8
P49711 O95859
P49711 Q8NG11
P49711 Q9UKR8
P49711 Q96SJ8
P49711 B1AH88
P49711 Q7Z4L5
P49711 Q5TAA0
P49711 Q6PID6
P49711 A8MYJ7
P49711 Q8N0Z6
P49711 Q9ULT0
P49711 Q8N6N2
P49711 Q9UNY4
P49711 Q6ZVT0
P49711 Q6EMB2
P49711 Q9UJT1
P49711 Q9BSJ2
P49711 Q8WVJ9
P49711 Q3B726
P49711 Q9NNW7
P49711 Q2T9J0
P49711 P26368
P49711 P22314
P49711 Q9BSL1
P49711 P57075
P49711 Q8TF42
P49711 P0CG48
P49711 Q96LR5
P49711 Q8N2K1
P49711 O14933
P49711 Q13404
P49711 Q7Z6J8
P49711 O95155
P49711 O14562
P49711 Q9Y5Z9
P49711 Q6ZT12
P49711 Q5T4S7
P49711 P17480
P49711 P15374
P49711 Q9H3U1
P49711 Q8IWX7
P49711 Q8IZJ1
P49711 Q8IV45
P49711 Q9BRT2
P49711 P31930
P49711 Q9BQ65
P49711 Q15853
P49711 Q495M9
P49711 Q9Y4E8
P49711 O75604
P49711 Q9Y2K6
P49711 Q8NFA0
P49711 Q13107
P49711 Q93009
P49711 Q93008
P49711 Q9NQZ2
P49711 Q9NYH9
P49711 O95399
P49711 P26640
P49711 Q9HCJ6
P49711 P52735
P49711 P15692
P49711 Q14135
P49711 P08670
P49711 Q5THJ4
P49711 Q9P253
P49711 Q86VN1
P49711 Q86XT2
P49711 Q9UN37
P49711 Q8N3P4
P49711 Q9H8Y1
P49711 A6NLU5
P49711 Q9NP79
P49711 Q6PCB0
P49711 Q969T9
P49711 Q9BZH6
P49711 Q8IZU2
P49711 Q64LD2
P49711 Q5JTN6
P49711 Q9HAD4
P49711 O15213
P49711 O43379
P49711 Q8TBY9
P49711 Q9NW82
P49711 Q9H1F0
P49711 O76024
P49711 O96028
P49711 O43516
P49711 Q8TF74
P49711 Q9Y3S1
P49711 P04628
P49711 O96014
P49711 Q9H1J7
P49711 O00755
P49711 Q9BUR4
P49711 Q9P2S5
P19544 P49711
P49711 P19544
P49711 Q8IX03
P49711 Q8NBI6
P49711 O75191
P49711 Q86Y38
P49711 Q9Y2Z4
P49711 A8MPS7
P49711 Q9BYJ9
P49711 Q9Y5A9
P25490 P49711
P49711 P25490
P49711 A8MT70
P49711 Q6R2W3
P49711 Q05516
P49711 Q9HC78
P49711 Q9Y2Y4
P49711 Q8NCN2
P49711 O15060
P49711 Q96K62
P49711 A1YPR0
P49711 Q8IWR0
P49711 Q9H5U6
P49711 Q8N3Z6
P49711 Q8WTX9
P49711 Q9P243
P49711 Q9NTW7
P49711 Q96DA0
P49711 Q9H898
P49711 Q9ULJ6
P49711 Q9ULU4
P49711 Q8NC26
P49711 Q9Y473
P49711 O15231
P49711 P17024
P49711 Q9UDV6
P49711 O75362
P49711 Q9P2Y4
P49711 P17030
P49711 Q96GC6
P49711 Q86YH2
P49711 P17036
P49711 Q9P2F9
P49711 Q86UD4
P49711 Q9H4Z2
P49711 Q9BYN7
P49711 Q6P1L6
P49711 O60765
P49711 Q70YC4
P49711 Q96PM9
P49711 Q8TD17
P49711 Q9C0G0
P49711 Q2M1K9
P49711 Q6IV72
P49711 Q14592
P49711 Q96JM2
P49711 Q8NB15
P49711 Q92618
P49711 Q86TJ5
P49711 Q96NG8
P49711 Q96SQ5
P49711 O00488
P49711 Q96JF6
P49711 Q8IYB9
P49711 Q96SK3
P49711 Q6PF04
P49711 Q9UID6
P49711 Q6NUN9
P49711 Q32MQ0
P49711 Q0D2J5
P49711 Q75MW2
P49711 Q8N393
P49711 A4D1E1
P49711 B7Z6K7
P49711 Q8N446
P49711 Q9UHR6
P49711 Q8ND25
P49711 Q15942
Q8NI51 P60709
Q8NI51 O60241
Q8NI51 Q8N142
Q8NI51 Q68DC2
Q8NI51 O00192
Q8NI51 Q9BZE9
Q8NI51 Q8NAA4
Q8NI51 P11274
O14503 Q8NI51
Q8NI51 Q9Y6J0
Q8NI51 O95180
Q8NI51 O00257
Q8NI51 Q9HC52
Q8NI51 Q86UP0
Q8NI51 Q8TDI0
Q8NI51 Q5TAT6
Q8NI51 Q8IZC6
Q8NI51 P52943
Q8NI51 P41240
Q8NI51 Q13363
Q8NI51 Q13574
Q8NI51 O60610
Q8NI51 Q05193
Q8NI51 Q8N9H8
Q8NI51 Q9NTI7
Q8NI51 Q8N539
Q8NI51 P49771
Q8NI51 Q99259
Q8NI51 Q14549
Q8NI51 P04899
Q8NI51 Q8TDY8
Q8NI51 Q9Y219
P17535 Q8NI51
Q8NI51 Q9Y2W7
Q8NI51 Q5JUK3
Q8NI51 Q9P206
Q8NI51 P12980
Q8NI51 Q9BRK4
Q8NI51 O95382
Q8NI51 Q9UPT6
Q8NI51 Q9Y2H9
Q8NI51 Q86YT6
Q8NI51 Q9H6Q4
Q8NI51 Q9NRX3
Q8NI51 Q9H3P2
Q8NI51 Q16236
Q8NI51 Q7Z6K4
Q8NI51 Q9P2S2
Q8NI51 Q5T6S3
Q8NI51 Q92508
Q8NI51 P11309
Q8NI51 O94827
Q8NI51 P49593
Q8NI51 Q00577
Q8NI51 P49023
Q8NI51 Q96JH8
Q8NI51 Q01974
P19793 Q8NI51
Q8NI51 Q15772
Q8NI51 O95425
Q8NI51 Q9P2M4
Q8NI51 Q9BV38
Q8NI51 A8MPS7
O95365 Q8NI51
Q8NI51 O95365
Q8NI51 Q9ULJ6
Q8NI51 Q8TD17
Q8NI51 Q2M1K9
Q13948 P23526
Q13948 Q8N157
Q13948 Q9BYJ1
Q13948 P04114
Q13948 Q14865
Q13948 Q9Y2T1
Q13948 Q2KHT3
Q13948 P20023
Q13948 Q9Y4D1
Q13948 Q8WUY9
Q13948 Q9H8V3
Q13948 P13639
Q13948 Q99814
Q99814 Q13948
Q13948 P43268
P55317 Q13948
Q13948 P55317
Q13948 Q9C0B1
Q13948 O60547
Q13948 P10809
Q13948 P16144
Q13948 P18084
Q13948 Q6IE81
Q13948 Q5T5P2
Q13948 Q02241
Q13948 Q9BVG8
Q13948 Q9UPN3
Q13948 Q96RN5
Q13948 Q96S97
Q13948 P13591
P08651 Q13948
Q13948 P08651
Q13948 P11309
Q13948 Q8TCU6
Q13948 Q9UHX1
Q13948 Q9H0H5
Q13948 Q9BYM8
Q01196 Q13948
Q13948 Q01196
Q13948 Q9UHD8
Q13948 O15427
Q13948 Q6XR72
Q13948 Q01082
Q13948 Q13501
Q13948 Q9C0H9
Q13948 Q86TI0
Q13948 Q92609
Q13948 Q8IWB9
Q13948 Q9BSL1
Q13948 Q9H8U3
Q10586 Q8N726
P35638 P08243
P35638 P10145
P35638 Q9Y2X7
P35638 Q96QD8
P35638 O14763
P35638 Q96RU7
P35638 P15692
O75398 Q96BM1
O75398 P78352
O75398 Q6PCT2
O75398 Q96N19
O75398 Q8IU81
O75398 Q6GMV3
O75398 P60763
O75398 Q96HE8
Q92988 P68871
P56178 P01106
Q5VZB9 Q8N726
Q9Y222 Q13485
P03372 P26358
P26358 P03372
P26358 P43246
P01106 P26358
P26358 Q5T4F7
P26358 P35625
P04637 P26358
P26358 P04637
Q9UBC3 Q9NP78
Q9UBC3 Q86WA6
Q9UBC3 Q8N8Z6
Q9UBC3 Q9Y6K1
Q9UBC3 Q9C073
Q9UBC3 Q969Y2
Q9UBC3 Q13393
Q9UBC3 Q96AX2
Q9UBC3 Q9BST9
Q9UBC3 Q8WV44
Q9UBX2 Q9P2N4
Q9UBX2 Q32M45
Q9UBX2 Q6VMQ6
Q9UBX2 Q8WXX7
Q9UBX2 Q6TFL3
Q9UBX2 Q8TD46
Q9UBX2 O15078
Q9UBX2 Q8NE35
Q9UBX2 O43927
Q9UBX2 P11532
Q9UBX2 Q05BV3
Q9UBX2 P62508
Q9UBX2 Q96A65
Q9UBX2 Q9UKA1
Q9UBX2 Q4L180
Q9UBX2 P35269
Q9UBX2 Q8WYA0
Q9UBX2 A2VDJ0
Q9UBX2 Q13423
Q9UBX2 Q9H7Z3
Q9UBX2 Q7Z3B4
Q9UBX2 Q9NP74
Q9UBX2 P54277
Q9UBX2 P24723
Q9UBX2 P49768
Q9UBX2 Q9P0K7
Q9UBX2 Q7Z6E9
Q9UBX2 O94955
Q9UBX2 Q15849
Q9UBX2 P11168
Q9UBX2 Q9P246
Q9UBX2 Q9NX95
Q9UBX2 Q6NXT6
Q9UBX2 Q8IUR5
Q9UBX2 Q9Y6I4
Q9UBX2 A4UGR9
Q9UBX2 O60315
Q01094 P49588
Q01094 O95477
Q01094 Q9NRK6
Q01094 Q12979
Q01094 Q8N961
Q01094 Q13085
Q01094 Q96P50
Q01094 O00154
Q01094 P33121
Q01094 P61160
Q01094 Q13705
Q01094 Q08828
Q01094 P28332
Q01094 P51825
Q01094 Q9Y4W6
Q01094 Q8NDL9
Q01094 Q6RW13
Q01094 Q5TGY3
Q01094 Q8N157
Q01094 Q9Y4K1
Q01094 Q8N1P7
Q01094 P00568
Q01094 Q9UIJ7
Q01094 P30038
Q01094 P04075
Q01094 Q9Y673
Q01094 P20292
Q01094 Q01432
Q01094 Q9UJX4
Q01094 Q9HCJ1
Q01094 Q6P6B7
Q01094 Q8IVF6
Q01094 A2A2Z9
Q01094 A7E2S9
Q01094 A6QL64
Q01094 Q9NW15
Q01094 P07355
Q01094 Q3ZCQ2
Q01094 O95782
Q01094 Q9UPM8
Q01094 O00189
Q01094 O14727
Q01094 Q02410
Q01094 Q96LR9
Q01094 P10275
Q01094 Q5T5U3
Q01094 Q9UNA1
Q01094 Q96PE2
Q01094 O14497
Q01094 Q8NFD5
Q01094 Q9Y4X5
Q01094 Q8N8L6
Q01094 Q8IUR7
Q01094 Q9BPX5
Q01094 Q96B67
Q01094 O43150
Q01094 Q8TDY4
Q01094 Q9H1I8
Q01094 Q9NVP2
Q01094 Q6PL18
Q01094 Q9NVI7
Q01094 Q5T9A4
Q01094 P18847
Q01094 Q9H0Y0
Q01094 Q8NAA4
Q01094 Q13315
Q01094 O00244
Q01094 Q9UN42
Q01094 P16615
Q01094 Q01814
Q01094 Q9UII2
Q01094 O14965
Q01094 Q5T686
Q01094 Q9Y2T1
Q01094 O14977
Q01094 P15291
Q01094 Q9UPM9
Q01094 Q96PG8
Q01094 Q9H6U6
Q01094 P10415
Q01094 O43521
Q01094 Q6W2J9
Q01094 Q02338
Q01094 Q12934
Q01094 Q8NDY6
Q01094 O14503
Q01094 O00499
Q01094 O15392
Q01094 P54132
Q01094 Q8TDH9
Q01094 P53004
Q01094 P35226
Q01094 P12644
Q01094 P18075
Q01094 Q12983
Q01094 Q9Y3E2
Q01094 Q6PGQ7
Q01094 P07738
Q01094 P38398
Q01094 P25440
Q01094 O60885
Q01094 Q8N6T0
Q01094 Q7Z3J2
Q01094 Q96GX8
Q01094 Q8N9H9
Q01094 Q8IYL3
Q01094 Q9H246
Q01094 A6NLJ0
Q01094 Q8NDZ4
Q01094 Q02641
Q01094 Q86UW7
Q01094 P0DP23
Q01094 Q8TD86
Q01094 Q96RR4
Q01094 Q9Y6Y1
Q01094 P27824
Q01094 P47756
Q01094 Q9Y2V2
Q01094 P55210
Q01094 P41180
Q01094 P20810
Q01094 Q86V15
Q01094 O75828
Q01094 P35520
Q01094 P45973
Q01094 Q16773
Q01094 Q96M83
Q01094 P78396
Q01094 P20248
Q01094 P24385
Q01094 P30281
Q01094 P24864
Q01094 O96020
Q01094 P22674
Q01094 Q9Y5K6
Q01094 P21854
Q01094 Q9BWV3
Q01094 Q8IWY9
Q01094 P30304
Q01094 Q6DT37
Q01094 Q9H3Q1
Q01094 O75419
Q01094 Q99741
Q01094 Q9BXL8
Q01094 Q9BWT1
Q01094 Q96GN5
Q01094 Q9HBT6
Q01094 P33151
Q01094 P06493
Q01094 Q9UQ88
Q01094 P38936
Q01094 P49918
Q01094 Q8N726
Q01094 P42773
Q01094 Q9H211
Q01094 P08217
Q01094 P08218
Q01094 Q92879
Q01094 Q49MI3
Q01094 P23528
Q01094 Q9NX63
Q01094 Q8TDI0
Q01094 Q9P2D1
Q01094 Q3L8U1
Q01094 P35790
Q01094 P30532
Q01094 Q7Z460
Q01094 O75122
Q01094 Q96S66
Q01094 P51797
Q01094 Q96B33
Q01094 O00501
Q01094 Q9Y696
Q01094 P30622
Q01094 Q9UDT6
Q01094 Q9NWW5
Q01094 O94985
Q01094 Q15846
Q01094 Q9P003
Q01094 P34972
Q01094 Q96F85
Q01094 Q8NFW1
Q01094 P02458
Q01094 Q9BWP8
Q01094 Q96H96
Q01094 Q7KZN9
Q01094 Q9UKF6
Q01094 P50416
Q01094 Q5TZA2
Q01094 Q53ET0
Q01094 P16989
Q01094 Q8WYN3
Q01094 Q05048
Q01094 P56545
Q01094 Q05D32
Q01094 Q9NSA3
Q01094 Q9UQB3
Q01094 O60911
Q01094 Q93034
Q01094 Q13948
Q01094 Q7LFL8
Q01094 O15528
Q01094 O00622
Q01094 Q9UIK4
Q01094 Q9UBU7
Q01094 Q8WVC6
Q01094 P43146
Q01094 Q96SD1
Q01094 O94760
Q01094 Q9NX09
Q01094 P39656
Q01094 P35659
Q01094 O75912
Q01094 P00374
Q01094 Q96HU8
Q01094 O95661
Q01094 O43261
Q01094 P78352
Q01094 P31689
Q01094 Q9NVH1
Q01094 O75937
Q01094 P26358
Q01094 Q9H7D0
Q01094 Q8TEK3
Q01094 Q92785
Q01094 Q16555
Q01094 Q8N682
Q01094 O14972
Q01094 Q9UL01
Q01094 Q9NZJ0
Q01094 P28562
Q01094 Q13115
Q01094 Q99956
Q01094 Q13409
O00716 Q01094
Q01094 O00716
O75461 Q01094
Q01094 O75461
A0AVK6 Q01094
Q01094 A0AVK6
Q01094 P42892
Q01094 Q9H8V3
Q01094 P68104
Q01094 P57772
Q01094 P52803
Q01094 P01133
Q01094 P00533
Q01094 Q9H6Z9
Q01094 Q14152
Q01094 P55010
Q01094 Q15723
Q01094 Q6PJG2
Q01094 Q7L5Y1
Q01094 Q07075
Q01094 P11171
Q01094 P29317
Q01094 P29323
Q01094 Q7L775
Q01094 Q12929
Q01094 P07992
Q01094 Q13216
Q01094 Q969X5
Q01094 A8K979
Q01094 Q9UJM3
P03372 Q01094
Q01094 P03372
Q01094 P43268
Q01094 P58658
Q01094 Q96CN4
Q01094 O00167
Q01094 O95677
Q01094 Q15910
Q01094 O60427
Q01094 Q9UNN5
Q01094 Q96TA1
Q01094 Q96AQ9
Q01094 Q6UXP7
Q01094 Q8NB25
Q01094 Q6ZT52
Q01094 Q96A09
Q01094 Q9NUQ9
Q01094 Q71RH2
Q01094 Q8TBF8
Q01094 O15360
Q01094 Q00597
Q01094 Q9BXW9
Q01094 Q14517
Q01094 Q4G163
Q01094 Q9H4M3
Q01094 Q9UKT4
Q01094 Q9UK97
Q01094 Q0JRZ9
Q01094 P39748
Q01094 Q8TAT2
Q01094 P11362
Q01094 P07954
Q01094 B1AJZ9
Q01094 P49789
Q01094 Q13451
Q01094 P17948
Q01094 Q4VC44
Q01094 Q53EP0
Q01094 P15408
Q01094 Q9Y261
Q01094 Q08050
Q01094 O43524
Q01094 P04066
Q01094 Q9BYC5
Q01094 Q06547
Q01094 P54803
Q01094 Q10471
Q01094 P23771
Q01094 Q86YP4
Q01094 Q8TB36
Q01094 Q14691
Q01094 Q9BRX5
Q01094 Q53GS7
Q01094 P10071
Q01094 Q6AI39
Q01094 P00367
Q01094 O75496
Q01094 O95467
Q01094 Q9BVP2
Q01094 Q9H9Y4
Q01094 Q5T848
Q01094 Q15760
Q01094 Q8WXG9
Q01094 Q13588
Q01094 Q9C091
Q01094 Q16478
Q01094 Q14687
Q01094 P78417
Q01094 Q92759
Q01094 Q4G148
Q01094 Q71UI9
Q01094 O95479
Q01094 O14929
Q01094 P69905
Q01094 P51858
Q01094 Q00341
Q01094 Q9ULT8
Q01094 Q9NRZ9
Q01094 Q15034
Q01094 Q15011
Q01094 Q14469
Q14469 Q01094
Q01094 Q9HCC6
Q01094 Q30201
Q01094 Q68CP4
Q01094 Q14526
Q14526 Q01094
Q01094 Q9H422
Q01094 P0C0S8
Q01094 P06899
Q01094 P23527
Q01094 P62805
Q01094 P15822
Q01094 P31629
Q01094 Q96FZ2
Q01094 P17096
Q01094 P09429
Q01094 P35914
Q01094 P05204
Q01094 O43390
Q01094 Q00839
Q01094 Q96ED9
Q01094 P17482
Q01094 P35367
Q01094 O75031
Q01094 P07900
Q01094 P11021
Q01094 P10809
Q01094 P98160
Q01094 P28221
Q01094 P50406
Q01094 Q02363
Q01094 Q02535
Q01094 P46695
Q01094 Q9P2H3
Q01094 P08069
Q01094 Q9Y6M1
Q01094 P42701
Q01094 P01584
Q01094 O15503
Q01094 O95373
Q01094 Q1A5X6
Q01094 Q8N0W5
P10914 Q01094
Q01094 P10914
Q01094 Q14653
Q01094 Q02556
Q01094 P35568
Q01094 Q9NPH2
Q01094 P20701
Q01094 P05556
Q01094 Q6IE81
Q01094 Q9NQC1
Q01094 Q92613
Q01094 Q15652
Q01094 Q9BR39
Q01094 P05412
Q01094 P17535
Q01094 Q674X7
Q01094 Q8IY47
Q01094 P22001
Q01094 Q03721
Q01094 Q8TDN1
Q01094 Q9NPI9
Q01094 P63252
Q01094 P57789
Q01094 Q96SI1
Q01094 O60341
Q01094 Q9Y4C1
Q01094 Q9H3R0
Q01094 P35968
Q01094 Q9P206
Q01094 Q9HCI6
Q01094 Q8NI77
Q01094 O60333
Q01094 Q02241
Q01094 Q5T7B8
Q01094 Q99661
Q01094 P43629
Q01094 Q13118
Q01094 O14901
Q01094 Q8NBE8
Q01094 Q96PQ7
Q01094 Q14974
Q01094 O95678
Q01094 P83111
Q01094 A8MY62
Q01094 P13473
Q01094 Q53QV2
Q01094 Q14739
Q01094 P18858
Q01094 Q6MZP7
Q01094 Q8N7H1
Q01094 Q96FE5
Q01094 P20700
Q01094 P25800
Q01094 Q8IWU2
Q01094 Q9UIQ6
Q01094 Q8NAA5
Q01094 Q9NS15
Q01094 Q8N2S1
Q01094 O94772
Q01094 Q5VWZ2
Q01094 Q9UPN3
Q01094 Q9NR34
Q01094 Q16706
Q01094 Q9H492
Q01094 Q9GZQ8
Q01094 P52564
Q01094 Q99558
Q01094 Q99683
Q01094 O95382
Q01094 P28482
Q01094 Q16659
Q01094 P45983
Q01094 Q6P0Q8
Q01094 Q9NUK0
Q01094 Q6ZNC8
Q01094 Q7L590
Q01094 P49736
Q01094 P25205
Q01094 P33992
Q01094 Q14566
Q01094 P33993
Q01094 Q9UJA3
Q01094 Q9NXL9
Q01094 Q9BTE3
Q01094 Q4G0Z9
Q01094 Q8NEM0
Q01094 Q00987
Q01094 Q03112
Q01094 O15553
Q01094 O75095
Q01094 O00470
Q01094 O14770
Q01094 Q9Y316
Q01094 P08581
Q01094 Q8N3J2
Q01094 Q6ZN04
Q01094 P55081
Q01094 P26572
Q01094 O60291
Q01094 P10620
Q01094 Q86YT6
Q01094 Q96AX9
Q01094 Q7RTP6
Q01094 Q8N4C8
Q01094 Q99797
Q01094 P40692
Q01094 Q03111
Q01094 Q5T089
Q01094 Q15777
Q01094 P25325
Q01094 O14807
Q01094 P20585
Q01094 O43196
Q01094 P13640
Q01094 P80297
Q01094 P49914
Q01094 Q99102
Q01094 Q2TAK8
Q01094 P50539
Q01094 P10242
Q01094 P10244
P01106 Q01094
Q01094 P01106
Q01094 P04198
Q01094 P35580
Q01094 Q9HD67
Q01094 O00159
Q01094 Q9UM54
Q01094 Q9NZM1
Q01094 Q5VTT5
Q01094 Q86UW6
Q01094 Q9BSU3
Q01094 Q13506
Q01094 Q8TBE9
Q01094 Q99733
Q01094 Q6IQ20
Q01094 Q3BBV0
Q01094 P42695
Q01094 Q86XI2
Q01094 Q5T1S8
Q01094 Q9Y6Q9
Q01094 P62166
Q01094 O14777
Q01094 Q92597
Q01094 Q9ULP0
Q01094 O14561
Q01094 Q330K2
Q01094 Q96P71
Q01094 P51955
Q01094 P51957
Q01094 Q99435
Q01094 Q16236
Q01094 Q12857
Q01094 O00712
Q01094 P08651
Q01094 Q6KC79
Q01094 Q9NYS0
Q01094 P78426
Q01094 P59047
Q01094 Q9HAN9
Q01094 Q96MY1
Q01094 Q5SY16
Q01094 Q7Z3S9
Q01094 Q14207
Q01094 O75161
Q01094 P16083
Q01094 Q14995
Q01094 P49116
P24468 Q01094
Q01094 P24468
Q01094 P04150
P22736 Q01094
Q01094 P22736
Q01094 P43354
Q01094 O14786
Q01094 Q9GZP1
Q01094 Q9NPB1
Q01094 Q96CW9
Q01094 P49790
Q01094 Q8TEM1
Q01094 O95190
Q01094 Q04671
Q01094 O43482
Q01094 Q9H1Y3
Q01094 Q8TAX0
Q01094 Q9ULC6
Q01094 Q9ULW8
Q01094 Q9UM07
Q01094 Q99487
Q01094 Q8WX93
Q01094 O75781
Q01094 Q9NVE7
Q01094 O95340
Q01094 Q86WK9
Q01094 Q02962
Q01094 P23759
Q01094 Q06710
Q06710 Q01094
Q01094 P30039
Q01094 Q9H0N5
Q01094 Q15365
Q01094 Q86SE9
Q01094 Q9Y6V0
Q01094 P12004
Q01094 P29122
Q01094 O60658
Q01094 P04085
Q01094 Q8N165
Q01094 Q16654
Q01094 O15530
Q01094 Q86YL7
Q01094 Q9NTI5
Q01094 O00764
Q01094 Q9GZU2
Q01094 O15534
Q01094 O75381
Q01094 Q16875
Q01094 P52209
Q01094 Q8IZ21
Q01094 Q86YI8
Q01094 Q86UU1
Q01094 O75925
Q01094 Q9H490
Q01094 Q9NUD9
Q01094 Q8WYR1
Q01094 P11309
Q01094 P14618
Q01094 Q99640
Q01094 Q99569
Q01094 P39877
Q01094 Q03405
Q01094 Q15149
Q01094 Q9UF11
Q01094 Q9H8W4
Q01094 O94827
Q01094 Q8IWE5
Q01094 Q9HBL7
Q01094 P53350
Q01094 O00444
Q01094 Q9HCM2
Q01094 Q10713
Q01094 Q9NPJ4
Q01094 P09884
Q01094 Q14181
Q01094 P28340
Q01094 P56282
Q01094 Q9Y253
Q01094 P24928
Q01094 O14802
Q01094 Q16633
Q01094 P37231
Q01094 Q06203
Q01094 P62140
Q01094 Q96KQ4
Q01094 Q9H7J1
Q01094 Q66LE6
Q01094 P16298
Q01094 Q5H9R7
Q01094 Q9UMR5
Q01094 O75626
Q01094 Q9HAZ2
Q01094 P49643
Q01094 P78527
Q01094 Q13523
Q01094 Q14558
Q01094 Q9BZD6
Q01094 P25105
Q01094 Q13635
Q01094 Q9P2K9
Q01094 P06454
Q01094 Q16827
Q01094 Q00577
Q01094 Q2KHR3
Q01094 Q9ULC3
Q01094 P51159
Q01094 Q15286
Q01094 Q96S21
Q01094 Q9H0H5
Q01094 Q9NS91
Q01094 Q06609
Q01094 Q8TD07
Q01094 Q7Z5J4
Q01094 Q12967
Q01094 Q96S59
Q01094 P47736
Q01094 Q8IZ41
Q01094 Q0VAM2
Q01094 O95267
Q01094 Q8NHQ8
Q01094 P06400
Q01094 Q8TDY2
Q01094 P28749
Q01094 Q96T37
Q01094 Q9H0Z9
Q01094 Q06330
Q01094 Q9UKA8
Q01094 P18754
Q01094 Q9P258
Q01094 Q04864
Q01094 Q04206
Q04206 Q01094
Q01094 Q969Z4
Q01094 O15258
Q01094 Q9P2R6
Q01094 P35250
Q01094 P35249
Q01094 O43665
Q01094 Q02161
Q01094 Q15382
Q01094 O75792
Q01094 Q8TEB7
Q01094 Q8WVD3
Q01094 Q99496
Q01094 Q63HN8
Q01094 Q5VTB9
Q01094 E7ERA6
Q01094 Q9H0F5
Q01094 P62913
Q01094 P50914
Q01094 Q5VT52
Q01094 Q15418
Q01094 P23443
Q01094 P23921
Q01094 P31350
Q01094 Q14684
Q01094 Q9BU20
Q01094 Q9NQC3
Q01094 Q8WXA3
Q01094 P48443
Q01094 Q15424
Q01094 Q96NU1
Q01094 Q15020
Q01094 Q9UPW6
Q01094 Q99590
Q01094 Q14162
Q01094 Q9UQD0
Q01094 P51170
Q01094 Q12765
Q01094 P18827
Q01094 Q9BRL7
Q01094 Q96EE3
Q01094 P49903
Q01094 Q8IYM1
Q01094 Q9UHD8
Q01094 Q8NC51
Q01094 P84101
Q01094 Q9Y6X1
Q01094 P35237
Q01094 P05121
Q01094 Q14140
Q01094 Q9UJW9
Q01094 O15047
Q01094 Q8WTS6
Q01094 Q6UXD5
Q01094 Q86XK3
Q01094 Q96BR1
Q01094 Q86VZ5
Q01094 O43147
Q01094 Q9UQQ2
Q01094 Q9H788
Q01094 Q8IUQ4
Q01094 Q13309
Q01094 Q14493
Q01094 Q8WWT9
Q01094 Q15849
Q01094 Q15758
Q01094 O75746
Q01094 Q6KCM7
Q01094 Q9BSK2
Q01094 Q8IY50
Q01094 Q2M3R5
Q01094 Q9H2H9
Q01094 Q96QD8
Q01094 Q9NY26
Q01094 P08195
Q01094 Q2Y0W8
Q01094 Q9HAB3
Q01094 Q695T7
Q01094 P30825
Q01094 P19634
Q01094 Q8IY92
Q01094 Q15796
Q01094 P84022
Q01094 O43541
Q01094 P51531
Q01094 O60264
Q01094 Q9NTJ3
Q01094 Q8TER0
Q01094 O75324
Q01094 Q9NRH2
Q01094 Q13425
Q01094 Q9Y5X0
Q01094 Q9Y5X2
Q01094 O14508
Q01094 P04179
Q01094 O15370
P08047 Q01094
Q01094 P08047
Q01094 Q9HB58
Q01094 Q02447
Q02447 Q01094
Q01094 Q07617
Q01094 Q86XZ4
Q01094 Q5M775
Q01094 Q96T58
Q01094 Q14159
Q01094 Q08629
Q01094 Q9C004
Q01094 Q96BD6
Q01094 Q01082
Q01094 Q8N5C6
Q01094 Q6ZRS2
Q01094 P36956
Q01094 Q8WXA9
Q01094 Q9BWG4
Q01094 A1L4H1
Q01094 P28290
Q01094 Q8WYL5
Q01094 P30872
Q01094 Q9NP77
Q01094 P50502
Q01094 P78524
Q01094 P15907
Q01094 Q9UJ37
Q01094 Q92783
Q01094 P42229
Q01094 Q15831
Q01094 Q13043
Q01094 P16949
Q01094 Q5TH74
Q01094 O75558
Q01094 Q86Y82
Q01094 P61266
Q01094 Q9Y2K9
Q01094 P53597
Q01094 Q8IWU5
Q01094 O94901
Q01094 Q8WXH0
Q01094 Q8N3V7
Q01094 Q16563
Q01094 O43581
Q01094 O75478
Q01094 Q16514
Q01094 Q92804
Q01094 Q9H5J8
Q01094 O75529
Q01094 Q8TBP0
Q01094 Q9UPU7
Q01094 Q92609
Q01094 O95759
Q01094 Q9NVR7
Q01094 O75764
Q01094 P28347
Q01094 O14746
Q01094 Q01664
Q01094 Q9UP52
Q01094 P02786
Q01094 P61812
Q01094 Q15583
Q01094 P07996
Q01094 Q8WUY1
Q01094 Q13769
Q01094 Q9BVW5
Q01094 P04183
Q01094 Q96CP7
Q01094 Q04726
Q01094 Q969X1
Q01094 P55061
Q01094 Q5TGY1
Q01094 Q8N6Q1
Q01094 Q24JP5
Q01094 Q8NDZ6
Q01094 Q14656
Q01094 Q9BQJ4
Q01094 Q8N5G2
Q01094 P42166
Q01094 O95379
Q01094 P28908
Q01094 O14788
Q01094 Q92973
Q01094 O15417
Q01094 Q14106
Q01094 P11387
Q01094 P11388
Q01094 O14657
P04637 Q01094
Q01094 P04637
Q01094 Q13625
O15350 Q01094
Q01094 O15350
Q01094 P09493
Q01094 Q86W33
Q01094 Q86V40
Q01094 O43734
Q01094 Q96Q05
Q01094 Q96PN7
Q01094 O75962
Q01094 Q14669
Q01094 Q15645
Q01094 Q9H3H1
Q01094 Q13507
Q01094 O94759
Q01094 Q9BZW7
Q01094 Q96NA8
Q01094 O43657
Q01094 Q9H2G4
Q01094 Q9ULT0
Q01094 Q9UNY4
Q01094 Q14679
Q01094 Q6EMB2
Q01094 Q96CW5
Q01094 Q2TAM9
Q01094 Q96J42
Q01094 Q8NBS9
Q01094 O43396
Q01094 P04818
Q01094 Q969M7
Q01094 Q9NPD8
Q01094 Q9Y5Z9
Q01094 Q9NPG3
Q01094 Q9NZI7
Q01094 Q5T4S7
Q01094 Q5T124
Q01094 Q9BZX2
Q01094 Q96T88
Q01094 Q6BDS2
Q01094 Q96RL1
Q01094 O75385
Q01094 P13051
Q01094 O94782
Q01094 Q8NFA0
Q01094 Q8NB14
Q01094 Q53GS9
Q01094 P46939
Q01094 O95399
Q01094 Q9UBK9
Q01094 P52735
Q01094 P55072
Q01094 P15692
Q01094 Q14D04
Q01094 Q14135
Q01094 Q9BQB6
Q01094 Q96GC9
Q01094 Q5THJ4
Q01094 Q9NRW7
Q01094 Q9NP79
Q01094 Q9Y6W5
Q01094 Q64LD2
Q01094 Q96EX3
Q01094 Q9H967
Q01094 Q562E7
Q01094 Q96KV7
Q01094 Q8N5D0
Q01094 P30291
Q01094 Q9H4A3
Q01094 Q9P2S5
Q01094 Q9NZC7
Q01094 O43592
Q01094 P18887
Q01094 A6XGL0
Q01094 Q96TA2
Q01094 Q9BYJ9
Q01094 P63104
Q01094 O43829
Q01094 O15156
Q01094 Q9UPT8
Q01094 Q9H0M4
Q01094 Q9NUE0
Q01094 P37275
Q01094 P47974
Q01094 Q9ULJ6
Q01094 Q9UBW7
Q01094 Q9ULU4
Q01094 P52739
Q01094 O75362
Q01094 Q6N043
Q01094 O60281
Q01094 Q9NQX6
Q01094 Q06732
Q01094 Q9BYN7
Q01094 Q9GZX5
Q01094 Q7RTV3
Q01094 Q9Y4E5
Q01094 Q08AN1
Q01094 Q96CK0
Q01094 Q8IZM8
Q01094 Q8IZ20
Q01094 Q0VGE8
Q01094 Q9P2E3
Q14209 Q9GZN1
Q14209 Q9NVP2
Q14209 P38398
Q14209 P25440
Q14209 Q99741
Q14209 Q9BXL8
Q14209 Q9BWT1
Q14209 Q9H211
Q14209 Q92879
Q14209 Q9BZ29
Q14209 Q01094
Q14209 Q08050
Q14209 O95467
Q14209 Q6UWE0
Q14209 Q99683
Q14209 Q7L590
Q14209 P33992
Q14209 Q14566
Q14209 P33993
Q14209 P13640
Q14209 P04198
Q14209 Q9UBV8
Q14209 P53350
Q14209 O00444
O00716 O14965
O00716 P38398
O00716 P14635
O00716 Q99741
O00716 P38936
O00716 Q8N726
O00716 Q99683
O00716 P33992
O00716 Q14566
O00716 P33993
O00716 P13640
O00716 P04198
O00716 P53350
O00716 Q13625
O00716 O15350
Q16254 Q8IZY2
Q16254 Q9NRK6
Q16254 Q9NP58
Q16254 P28288
Q16254 P61221
Q16254 Q9UG63
Q16254 P45844
Q16254 P08910
Q16254 Q9H845
Q16254 Q96P50
Q16254 Q9BWD1
Q16254 O00154
Q16254 Q4G176
Q16254 P33121
Q16254 O95573
Q16254 P60709
Q16254 P63261
Q16254 O96019
Q16254 Q9H9F9
Q16254 Q9GZN1
Q16254 Q13443
Q16254 P78563
Q16254 Q9NS39
Q16254 Q7Z6V5
Q16254 Q9NX46
Q16254 P25098
Q16254 Q8WTP8
Q16254 O95081
Q16254 Q9UL18
Q16254 Q9H9G7
Q16254 O15120
Q16254 Q9NRZ7
Q16254 Q9UPW5
Q16254 Q6RW13
Q16254 Q8WYP5
Q16254 Q5TGY3
Q16254 O95831
Q16254 Q9Y4K1
Q16254 P54819
Q16254 Q92667
Q16254 O43572
Q16254 Q12802
Q16254 Q53H80
Q16254 P14550
Q16254 P15121
Q16254 O43488
Q16254 P13196
Q16254 Q8IZ83
Q16254 P51649
Q16254 P04075
Q16254 Q5BKT4
Q16254 Q9H553
Q16254 Q9Y673
Q16254 Q9BVK2
Q16254 Q3KRA9
Q16254 P17707
Q16254 Q96NU7
Q16254 P60006
Q16254 Q9UJX4
Q16254 Q86XS5
Q16254 Q9P2R3
Q16254 Q8IWZ3
Q16254 Q9NXR5
Q16254 O75179
Q16254 O15084
Q16254 Q9BQI6
Q16254 Q6AI12
Q16254 Q9NQW6
Q16254 Q92688
Q16254 P08133
Q16254 Q9UPM8
Q16254 O00189
Q16254 Q9NUS5
Q16254 Q8N2Z9
Q16254 P02647
Q16254 P07741
Q16254 Q8NBQ7
Q16254 Q5T5U3
Q16254 Q9UNA1
Q16254 Q9NZN5
Q16254 Q8N4T4
Q16254 O14497
Q16254 Q3SXY8
Q16254 P36404
Q16254 P56559
Q16254 Q96KC2
Q16254 Q8N6S5
Q16254 Q9H6L4
Q16254 Q8WYA1
Q16254 O15144
Q16254 Q96B67
Q16254 Q9NVP2
Q16254 Q9UBL3
Q16254 P78348
Q16254 Q8IZT6
Q16254 Q9BZE9
Q16254 Q6PL18
Q16254 Q9NVI7
Q16254 Q5T9A4
Q16254 Q96QE3
Q16254 P18848
Q16254 Q676U5
Q16254 Q2TAZ0
Q16254 Q7Z3C6
Q16254 Q6DD88
Q16254 O00244
Q16254 Q9NQ11
Q16254 O14983
Q16254 Q9Y487
Q16254 P98198
Q16254 O43861
Q16254 Q5TC12
Q16254 Q6UW56
Q16254 Q9H7T9
Q16254 O14965
Q16254 Q9NWT8
Q16254 Q96GD4
Q16254 Q8NCR0
Q16254 Q67FW5
Q16254 P15291
Q16254 O60909
Q16254 O14867
Q16254 Q9P281
Q16254 O60241
Q16254 Q99728
Q16254 P56945
Q16254 O95999
Q16254 Q9H165
Q16254 O43521
Q16254 Q9HB09
Q16254 Q9NYF8
Q16254 Q6W2J9
Q16254 P11274
Q16254 O14503
Q16254 O15392
Q16254 Q86UB2
Q16254 P54132
Q16254 P78537
Q16254 Q6QNY1
Q16254 Q6QNY0
Q16254 Q6PGQ7
Q16254 P38398
Q16254 P51587
Q16254 P25440
Q16254 Q9H8M2
Q16254 Q9BX63
Q16254 Q8TDN6
Q16254 P55201
Q16254 P62324
Q16254 O43683
Q16254 O60566
Q16254 O43684
Q16254 Q9BRD0
Q16254 Q9H8K7
Q16254 Q7Z589
Q16254 Q5U649
Q16254 P56378
Q16254 Q86SX3
Q16254 Q9Y2V0
Q16254 Q9Y6A4
Q16254 Q8N3J3
Q16254 Q0P5P2
Q16254 Q6ZQX7
Q16254 Q8IYD9
Q16254 Q9BTP7
Q16254 Q9BQ61
Q16254 Q8N9M1
Q16254 Q6RUI8
Q16254 Q5BKX5
Q16254 Q9NS00
Q16254 O95561
Q16254 Q9NX04
Q16254 Q9NSG2
Q16254 Q6ZSJ8
Q16254 Q9NWV4
Q16254 Q96HA4
Q16254 Q8IYL3
Q16254 Q9H246
Q16254 Q8TAB5
Q16254 Q9BU76
Q16254 Q9BXI9
Q16254 O43822
Q16254 P58505
Q16254 Q9NYP3
Q16254 Q7L3V2
Q16254 Q8N357
Q16254 Q8N8R5
Q16254 Q6NW34
Q16254 Q8WVX3
Q16254 Q504U0
Q16254 Q49AR2
Q16254 Q96MH7
Q16254 Q8IYR0
Q16254 Q9BRJ6
Q16254 Q6P1X6
Q16254 Q9BUH6
Q16254 Q8TAL5
Q16254 Q5T8R8
Q16254 Q08289
Q16254 P0DP23
Q16254 P0DP24
Q16254 P27797
Q16254 Q9Y6Y1
Q16254 Q86VP6
Q16254 P27824
Q16254 Q9BXY5
Q16254 P47755
Q16254 Q9Y2V2
Q16254 P49589
Q16254 Q5T4H9
Q16254 Q8NG31
Q16254 P42575
Q16254 P55210
Q16254 Q03135
Q16254 O43439
Q16254 P83916
Q16254 Q13185
Q16254 P45973
Q16254 O95503
Q16254 Q68D86
Q16254 Q8WUD4
Q16254 Q9H6E4
Q16254 Q96JN2
Q16254 Q96MF4
Q16254 Q8IYE0
Q16254 Q0P6D6
Q16254 Q8NCX0
Q16254 Q6TFL3
Q16254 Q8ND07
Q16254 Q5T9S5
Q16254 Q2M243
Q16254 Q9BUN5
Q16254 Q96HJ3
Q16254 Q96MW1
Q16254 Q9NUP7
Q16254 Q9BR77
Q16254 Q9BSQ5
Q16254 P20248
Q16254 P14635
Q16254 O95067
Q16254 P24385
Q16254 P30281
Q16254 O96020
Q16254 P41002
Q16254 Q16589
Q16254 Q9UK58
Q16254 Q96S94
Q16254 O60563
Q16254 Q9H7U1
Q16254 P48643
Q16254 Q99832
Q16254 Q9NZQ7
Q16254 Q13042
Q16254 Q12834
Q16254 Q9UJX2
Q16254 P30304
Q16254 P30307
Q16254 P30260
Q16254 Q7L3B6
Q16254 O75419
Q16254 Q99741
Q16254 O00311
Q16254 Q69YH5
Q16254 Q99618
Q16254 Q9BXL8
Q16254 Q96FF9
Q16254 Q9BWT1
Q16254 Q53HL2
Q16254 P06493
Q16254 Q9UQ88
Q16254 Q9BWU1
Q16254 P24941
Q16254 Q96HQ2
Q16254 P42773
Q16254 P55273
Q16254 Q16667
Q16254 Q01850
Q16254 Q9H211
Q16254 Q92879
Q16254 P49450
Q16254 Q02224
Q16254 Q92674
Q16254 Q9HC77
Q16254 Q9BS16
Q16254 Q9NSP4
Q16254 Q96H22
Q16254 Q9BU64
Q16254 Q71F23
Q16254 Q5EE01
Q16254 O94986
Q16254 Q9C0D2
Q16254 Q9C0F1
Q16254 Q53EZ4
Q16254 Q86XR8
Q16254 Q76N32
Q16254 Q6P2H3
Q16254 Q8IW35
Q16254 Q5T4B2
Q16254 Q8N5B7
Q16254 Q12798
Q16254 Q8NHU2
Q16254 Q9UFW8
Q16254 Q9Y6H1
Q16254 Q9NX63
Q16254 Q9BRQ6
Q16254 Q12873
Q16254 Q9HCK8
Q16254 Q3L8U1
Q16254 O14757
Q16254 O96017
Q16254 Q9UHD1
Q16254 Q8WUD6
Q16254 Q9NRG0
Q16254 P08912
Q16254 Q9GZX3
Q16254 Q9NS84
Q16254 O75838
Q16254 Q96RK0
Q16254 O14578
Q16254 Q8WWK9
Q16254 Q8IYA6
Q16254 Q07065
Q16254 Q14008
Q16254 P61024
Q16254 P33552
Q16254 O75122
Q16254 P51801
Q16254 O00299
Q16254 Q8N3C7
Q16254 P49761
Q16254 Q9HAZ1
Q16254 O75503
Q16254 Q9HAW4
Q16254 Q7Z7K0
Q16254 Q9BQ75
Q16254 Q9NX76
Q16254 Q99439
Q16254 Q9NZN8
Q16254 O75175
Q16254 Q9UFF9
Q16254 Q92600
Q16254 Q9NXG0
Q16254 Q9C0A0
Q16254 Q07092
Q16254 P27658
Q16254 Q9Y6G5
Q16254 Q9H0A8
Q16254 Q86VU5
Q16254 Q9NQ92
Q16254 Q9H9Q2
Q16254 Q99627
Q16254 Q9NZJ6
Q16254 Q6QEF8
Q16254 Q14061
Q16254 Q8N8Q8
Q16254 P10176
Q16254 Q7Z5Q1
Q16254 Q8NE35
Q16254 P36551
Q16254 Q10570
Q16254 Q5TA45
Q16254 P23786
Q16254 Q8IUR6
Q16254 O75629
Q16254 Q8IUI8
Q16254 Q5TZA2
Q16254 P16989
Q16254 P55060
Q16254 Q7Z408
Q16254 Q05048
Q16254 Q12996
Q16254 Q9Y5B0
Q16254 Q05D32
Q16254 P32929
Q16254 P35222
Q16254 Q8WYA6
Q16254 Q9NRF8
Q16254 O60911
Q16254 Q13618
Q16254 Q93034
Q16254 Q9NTM9
Q16254 Q13948
Q16254 Q69YN2
Q16254 Q7LFL8
Q16254 Q53TN4
Q16254 O15528
Q16254 Q9Y6A2
Q16254 P0C864
Q16254 P51398
Q16254 Q9UBU7
Q16254 Q9H9R9
Q16254 Q9NXF7
Q16254 M0R2J8
Q16254 Q8IU60
Q16254 Q9BTE1
Q16254 Q9BTE7
Q16254 O94760
Q16254 Q92466
Q16254 O94830
Q16254 Q5TDH0
Q16254 Q8IXT1
Q16254 P39656
Q16254 Q92499
Q16254 Q13206
Q16254 Q96FC9
Q16254 Q92771
Q16254 Q9UHI6
Q16254 Q9NR30
Q16254 O00148
Q16254 O00571
Q16254 Q9UJV9
Q16254 P17844
Q16254 Q9BQ39
Q16254 Q8NHQ9
Q16254 Q5T1V6
Q16254 P35659
Q16254 Q5TB30
Q16254 Q8WUY9
Q16254 Q8N2C3
Q16254 O75140
Q16254 Q9GZP9
Q16254 Q0ZLH3
Q16254 Q86SQ9
Q16254 P00374
Q16254 P49366
Q16254 O43143
Q16254 Q7L2E3
Q16254 Q9H5Z1
Q16254 Q8IX18
Q16254 Q14562
Q16254 Q9NSV4
Q16254 Q9UNQ2
Q16254 Q14689
Q16254 O95661
Q16254 O43261
Q16254 Q15700
Q16254 Q15398
Q16254 O00548
Q16254 Q92988
Q16254 Q9NPF5
Q16254 Q9Y5R5
Q16254 Q9Y222
Q16254 Q8TDJ6
Q16254 P51530
Q16254 Q9NVR5
Q16254 Q9UBS4
Q16254 Q96KC8
Q16254 Q9NVH1
Q16254 Q96DA6
Q16254 Q13217
Q16254 Q9BZ29
Q16254 Q86YN1
Q16254 Q9H3H5
Q16254 Q16555
Q16254 Q01658
Q16254 Q9NRR4
Q16254 Q9BVC3
Q16254 Q9H410
Q16254 Q03001
Q16254 Q9NZJ0
Q16254 Q9NRD8
Q16254 Q13202
Q16254 P33316
Q16254 O14640
Q16254 P63172
Q16254 Q01094
Q16254 Q14209
Q16254 O00716
Q16254 A0AVK6
Q16254 Q66K89
Q16254 P42892
Q16254 Q96F86
Q16254 P57772
Q16254 O75071
Q16254 Q5JVL4
Q16254 Q96C19
Q16254 P52797
Q16254 Q06889
Q16254 Q9H4M9
Q16254 Q9NZJ5
Q16254 P49770
Q16254 O15371
Q16254 O00303
Q16254 Q14240
Q16254 P38919
Q16254 P78344
Q16254 O43432
Q16254 Q15056
Q16254 Q9GZV4
Q16254 P32519
Q16254 Q15723
Q16254 P19419
Q16254 Q8IZ81
Q16254 Q6PJG2
Q16254 A1L3X0
Q16254 Q8TE02
Q16254 Q0PNE2
Q16254 Q9P0I2
Q16254 Q96AY2
Q16254 O00423
Q16254 O95834
Q16254 Q9HC35
Q16254 P06733
Q16254 Q9NQZ7
Q16254 Q9NPA8
Q16254 Q99814
Q16254 Q9H2F5
Q16254 Q52LR7
Q16254 P54764
Q16254 Q9NZ08
Q16254 Q8IUD2
Q16254 P07992
Q16254 Q969X5
Q16254 Q8IV48
Q16254 A8K979
Q16254 Q6P6B1
Q16254 Q7L0X2
Q16254 Q9BS26
Q16254 Q9UJM3
Q16254 Q56NI9
Q16254 Q14674
Q16254 Q9BSJ8
Q16254 Q9NY74
Q16254 O00321
Q16254 Q9NVM1
Q16254 Q9UQ84
Q16254 Q9H790
Q16254 Q01780
Q16254 Q9NPD3
Q16254 Q5RKV6
Q16254 Q15024
Q16254 Q96B26
Q16254 Q06265
Q16254 O43909
Q16254 Q15910
Q16254 P15311
Q16254 O95864
Q16254 Q9UNN5
Q16254 Q9NUU6
Q16254 Q96PZ2
Q16254 Q7Z309
Q16254 Q9BZQ8
Q16254 Q96C01
Q16254 Q5W0V3
Q16254 Q9BQD7
Q16254 Q6UWZ7
Q16254 Q9GZU8
Q16254 Q6PEV8
Q16254 Q9UK61
Q16254 Q96KR6
Q16254 Q96A09
Q16254 Q9NYF3
Q16254 Q9BSJ6
Q16254 Q9Y4F9
Q16254 Q8TAV0
Q16254 Q8TBF8
Q16254 Q86YD7
Q16254 O15360
Q16254 Q00597
Q16254 Q9BXW9
Q16254 Q9NVI1
Q16254 Q9NW38
Q16254 P49327
Q16254 Q14CZ7
Q16254 Q9NXK8
Q16254 Q6PCT2
Q16254 Q96IG2
Q16254 Q9UKT7
Q16254 Q9UKA1
Q16254 Q9NWN3
Q16254 Q6P3S6
Q16254 Q5FWF7
Q16254 Q9UKT4
Q16254 Q9UKT8
Q16254 P37268
Q16254 P22570
Q16254 P39748
Q16254 P09038
Q16254 P21781
Q16254 P31371
Q16254 P09769
Q16254 Q9Y613
Q16254 Q6PIW4
Q16254 Q96SL8
Q16254 Q5T1M5
Q16254 Q00688
Q16254 Q13451
Q16254 Q8NFF5
Q16254 Q4VC44
Q16254 Q96PY5
Q16254 Q06787
Q16254 Q9HA64
Q16254 Q8NAU1
Q16254 Q8TF40
Q16254 P15408
Q16254 Q16676
Q16254 Q9UJU5
Q16254 Q12946
Q16254 Q08050
Q16254 O00409
Q16254 O43524
Q16254 Q14331
Q16254 Q16658
Q16254 Q8NA03
Q16254 P19883
Q16254 P02794
Q16254 Q9UI43
Q16254 O75084
Q06546 Q16254
Q16254 Q06546
Q16254 P24522
Q16254 Q14376
Q16254 Q86SF2
Q16254 Q99501
Q16254 P04062
Q16254 Q9HCG7
Q16254 Q9H0R5
Q16254 P16383
Q16254 P23434
Q16254 P43026
Q16254 Q17RS7
Q16254 O75223
Q16254 Q92820
Q16254 Q9NXP7
Q16254 Q14691
Q16254 Q9Y248
Q16254 Q9BRX5
Q16254 Q9BRT9
Q16254 Q6ZS86
Q16254 P23378
Q16254 Q9UI32
Q16254 P00367
Q16254 Q9Y692
Q16254 O75496
Q16254 O95467
Q16254 P62873
Q16254 P62879
Q16254 Q13823
Q16254 Q9UJJ9
Q16254 Q14789
Q16254 Q9H8Y8
Q16254 O95872
Q16254 Q8N954
Q16254 Q96I76
Q16254 P43304
Q16254 Q5VW38
Q16254 Q96N19
Q16254 Q5UAW9
Q16254 P46089
Q16254 Q8WXG9
Q16254 Q7Z2K8
Q16254 Q8TE85
Q16254 Q9UBQ7
Q16254 P34947
Q16254 O00222
Q16254 Q14687
Q16254 Q8TF76
Q16254 Q8NEC7
Q16254 P78417
Q16254 P52655
Q16254 P35269
Q16254 Q92759
Q16254 Q8WUA4
Q16254 Q9Y5Q8
Q16254 Q969Y2
Q16254 Q9NYZ3
Q16254 Q71UI9
Q16254 P16104
Q16254 P0C0S5
Q16254 O95479
Q16254 Q6PII5
Q16254 O14929
Q16254 Q68CZ6
Q16254 Q9BT25
Q16254 P51610
Q16254 Q9Y5Z7
Q16254 Q13547
Q16254 Q9Y5Z4
Q16254 Q5T447
Q16254 Q9NRZ9
Q16254 Q14469
Q16254 Q9Y543
Q16254 A2PYH4
Q16254 Q9Y241
Q16254 Q9Y5L2
Q16254 Q9NQE9
Q16254 Q86Z02
Q16254 P54198
Q16254 Q9BW71
Q16254 P16403
Q16254 P04908
Q16254 P0C0S8
Q16254 P06899
Q16254 Q99880
Q16254 Q99879
Q16254 Q99877
Q16254 P23527
Q16254 P68431
Q16254 P62805
Q16254 Q16778
Q16254 P31629
Q16254 Q8NCD3
Q16254 P19367
Q16254 Q14527
Q16254 P08397
Q16254 P09429
Q16254 P26583
Q16254 O15347
Q16254 P05204
Q16254 O75330
Q16254 P09601
Q16254 A2RU54
Q16254 Q13151
Q16254 P09651
Q16254 P51991
Q16254 Q99729
Q16254 Q14103
Q16254 P52597
Q16254 P31942
Q16254 P14866
Q16254 Q8WVV9
Q16254 O43390
Q16254 Q9BUJ2
Q16254 Q1KMD3
Q16254 Q86YM7
Q16254 Q5SSJ5
Q16254 Q00613
Q16254 P17066
Q16254 O14558
Q16254 Q8NDH6
Q16254 Q9UMF0
Q16254 Q659A1
Q16254 Q02535
Q16254 Q5VY09
Q16254 P48551
Q16254 Q8IU57
Q16254 O00458
Q16254 Q9BW83
Q16254 Q96LB3
Q16254 Q9Y6M1
Q16254 P38935
Q16254 Q9Y6K9
Q16254 Q13422
Q16254 Q12906
Q16254 Q9NQS7
Q16254 Q27J81
Q16254 Q9UK53
Q16254 Q9H160
Q16254 Q9NXR8
Q16254 Q8WYH8
Q16254 Q9NRY2
Q16254 P49441
Q16254 O15503
Q16254 Q01101
Q16254 Q96HW7
Q16254 Q9NVH2
Q16254 Q92551
Q16254 Q9UI26
Q16254 O00410
Q16254 Q15051
Q16254 Q13576
Q16254 Q86VI3
Q16254 P10914
Q16254 Q8IU81
Q16254 Q7Z5L9
Q16254 Q14653
Q16254 Q02556
Q16254 Q96A47
Q16254 Q6UXK2
Q16254 P13612
Q16254 Q13352
Q16254 Q15811
Q16254 Q1ZYL8
Q16254 Q6IE81
Q16254 Q9NQC1
Q16254 P05412
Q16254 Q14678
Q16254 Q9H9L4
Q16254 O95251
Q16254 Q9BW62
Q16254 Q96I82
Q16254 Q8IY47
Q16254 Q09470
Q16254 P22001
Q16254 Q13303
Q16254 Q14721
Q16254 Q03721
Q16254 Q86W47
Q16254 Q6PI47
Q16254 Q96MP8
Q16254 Q7L273
Q16254 O60341
Q16254 Q8NB78
Q16254 Q9Y2K7
Q16254 O15550
Q16254 Q07666
Q16254 Q15004
Q16254 Q92628
Q16254 Q8IZA0
Q16254 O60268
Q16254 Q8NCT3
Q16254 Q2M389
Q16254 Q96AT1
Q16254 Q5TH69
Q16254 Q86T90
Q16254 Q8TCG1
Q16254 Q9HCI6
Q16254 Q5HYC2
Q16254 Q9ULH0
Q16254 P52732
Q16254 Q15058
Q16254 Q9P2E2
Q16254 Q86Y91
Q16254 O60333
Q16254 O95235
Q16254 Q96Q89
Q16254 Q14807
Q16254 Q02241
Q16254 Q99661
Q16254 O95239
Q16254 Q92845
Q16254 Q9BW19
Q16254 Q9H0B6
Q16254 Q13118
Q16254 O14901
Q16254 Q13886
Q16254 Q6TDP4
Q16254 O95198
Q16254 Q9UJP4
Q16254 Q53GT1
Q16254 Q9H0H3
Q16254 Q8IXQ5
Q16254 O14686
Q16254 Q8IZD2
Q16254 Q86Y97
Q16254 P52292
Q16254 O00505
Q16254 Q14974
Q16254 Q86UP2
Q16254 Q96JM7
Q16254 Q8IV20
Q16254 P11047
Q16254 P11279
Q16254 O95835
Q16254 Q8N3X6
Q16254 Q5SW96
Q16254 Q96BZ8
Q16254 Q92791
Q16254 P09382
Q16254 P17931
Q16254 P18858
Q16254 P49917
Q16254 Q9UGP4
Q16254 P53671
Q16254 Q6MZP7
Q16254 Q5TKA1
Q16254 Q8N7H1
Q16254 Q8TD35
Q16254 Q9BRT6
Q16254 P20700
Q16254 Q03252
Q16254 P61968
Q16254 Q8IWU2
Q16254 Q92604
Q16254 O95490
Q16254 Q96JA1
Q16254 Q9Y561
Q16254 O75096
Q16254 Q96L50
Q16254 Q15048
Q16254 Q8TF66
Q16254 Q9BY71
Q16254 Q8IZ02
Q16254 O60309
Q16254 Q15345
Q16254 Q8N1G4
Q16254 Q8IUZ0
Q16254 Q8N9N7
Q16254 Q9C099
Q16254 Q32MZ4
Q16254 Q8WZ04
Q16254 P62310
Q16254 Q9Y4Y9
Q16254 P62312
Q16254 Q86X29
Q16254 Q8N2S1
Q16254 O94822
Q16254 Q9NQ29
Q16254 Q5VWZ2
Q16254 Q8N653
Q16254 Q13257
Q16254 Q15013
Q16254 Q9UI95
Q16254 Q7L5Y9
Q16254 Q9HAY2
Q16254 Q5TCQ9
Q16254 Q9UDY8
Q16254 Q6ZN01
Q16254 Q16706
Q16254 Q9NTJ4
Q16254 Q5VSG8
Q16254 Q02750
Q16254 Q99558
Q16254 Q99683
Q16254 O95382
Q16254 O43318
Q16254 P80192
Q16254 P27816
Q16254 Q9Y4K4
Q16254 Q3KQU3
Q16254 P45984
Q16254 Q8N8E1
Q16254 Q15691
Q16254 Q86UD3
Q16254 P49006
Q16254 O15232
Q16254 P43243
Q16254 Q9Y6X3
Q16254 P02686
Q16254 Q96RQ3
Q16254 Q8NI22
Q16254 Q07820
Q16254 Q7L590
Q16254 P49736
Q16254 P25205
Q16254 P33991
Q16254 P33992
Q16254 Q14566
Q16254 P33993
Q16254 Q9UJA3
Q16254 Q14676
Q16254 O15151
Q16254 Q16626
Q16254 Q9HAF1
Q16254 Q96RN5
Q16254 Q96HR3
Q16254 Q14814
Q16254 O14770
Q16254 Q5JPI9
Q16254 Q8N6R0
Q16254 O95568
Q16254 Q8N6Q8
Q16254 Q86U44
Q16254 Q8N3J2
Q16254 Q5U5Q3
Q16254 P55081
Q16254 O95140
Q16254 O43934
Q16254 Q6NUT3
Q16254 Q6N075
Q16254 Q9UM21
Q16254 Q3V5L5
Q16254 Q9BQP7
Q16254 O60291
Q16254 Q96AX9
Q16254 Q504T8
Q16254 Q5TGZ0
Q16254 Q9NXC5
Q16254 Q9H081
Q16254 Q9NYP9
Q16254 Q6P0N0
Q16254 Q9H2W2
Q16254 P46013
Q16254 Q9UL63
Q16254 Q14165
Q16254 P40692
Q16254 Q03111
Q16254 Q15546
Q16254 Q6ZRQ5
Q16254 Q9BWT6
Q16254 Q8NEH6
Q16254 Q99583
Q16254 Q13724
Q16254 Q5T089
Q16254 Q9Y5U8
Q16254 O75352
Q16254 Q6IN84
Q16254 Q9Y3B7
Q16254 Q9BYD1
Q16254 Q9NRX2
Q16254 Q9H0U6
Q16254 Q9BYC9
Q16254 Q9NQ50
Q16254 Q4U2R6
Q16254 Q9BQC6
Q16254 P82921
Q16254 Q9Y291
Q16254 Q9UKD2
Q16254 P43246
Q16254 P13640
Q16254 O94776
Q16254 Q49AM1
Q16254 Q9Y483
Q16254 Q9H019
Q16254 Q6P444
Q16254 P11586
Q16254 Q2M296
Q16254 Q9C0I1
Q16254 Q9NVV4
Q16254 Q9ULD2
Q16254 O75431
Q16254 Q9BW11
Q16254 P50539
Q16254 P10243
Q16254 P10244
Q16254 P01106
Q16254 Q99417
Q16254 P23409
Q16254 P35579
Q16254 Q02045
Q16254 Q92614
Q16254 B2RTY4
Q16254 Q13459
Q16254 P15172
Q16254 Q01538
Q16254 Q9BRA0
Q16254 Q13506
Q16254 O95544
Q16254 Q4G0N4
Q16254 Q8TBE9
Q16254 Q99733
Q16254 P49321
Q16254 Q9BTE0
Q16254 Q3BBV0
Q16254 Q9H094
Q16254 Q15021
Q16254 P42695
Q16254 Q86XI2
Q16254 Q15003
Q16254 Q09161
Q16254 P16333
Q16254 P19338
Q16254 Q8NI08
Q16254 Q9BTX1
Q16254 O14777
Q16254 O43677
Q16254 O95298
Q16254 P56181
Q16254 Q9NVZ3
Q16254 P46934
Q16254 Q969S2
Q16254 Q8TAT5
Q16254 P51955
Q16254 P51956
Q16254 O14524
Q16254 Q7Z628
Q16254 Q9H2A3
Q16254 P21359
Q16254 O95644
Q16254 Q8NCF5
Q16254 Q14494
Q16254 Q16236
Q16254 P08651
Q16254 Q16649
Q16254 Q00653
Q16254 Q8NBF2
Q16254 Q5JS37
Q16254 Q9GZT8
Q16254 Q86W24
Q16254 P59044
Q16254 Q16517
Q16254 Q9H8H0
Q16254 Q96MY1
Q16254 Q5SY16
Q16254 Q14978
Q16254 Q5C9Z4
Q16254 Q9Y2X3
Q16254 Q6P988
Q16254 Q14207
Q16254 O15259
Q16254 Q96RI1
Q16254 P24468
Q16254 P04150
Q16254 P43354
Q16254 Q02297
Q16254 O60462
Q16254 O96028
Q16254 Q8TEA1
Q16254 Q9H0P0
Q16254 P21589
Q16254 Q96AB6
Q16254 P04629
Q16254 P53384
Q16254 Q9H1E3
Q16254 Q9Y266
Q16254 Q9NV35
Q16254 P50583
Q16254 Q8WV74
Q16254 Q9BZD4
Q16254 P57740
Q16254 Q8WUM0
Q16254 O75694
Q16254 Q92621
Q16254 P35658
Q16254 Q8NFH5
Q16254 Q8NFH3
Q16254 P52948
Q16254 O15504
Q16254 Q9BXS6
Q16254 Q9UKK6
Q16254 Q9Y530
Q16254 Q9Y6K5
Q16254 Q5BJF6
Q16254 Q9ULJ1
Q16254 Q9NZT2
Q16254 O15527
Q16254 O43482
Q16254 O60313
Q16254 Q9H1Y3
Q16254 P41146
Q16254 Q13415
Q16254 Q9UBD5
Q16254 Q9Y5N6
Q16254 Q53FV1
Q16254 Q8N138
Q16254 Q9BXB4
Q16254 Q9H4L5
Q16254 Q96SU4
Q16254 Q8WVF1
Q16254 Q8N2R0
Q16254 Q9NRP0
Q16254 Q92882
Q16254 Q96DC9
Q16254 Q5T2D3
Q16254 P55809
Q16254 O15460
Q16254 Q6VY07
Q16254 Q9H074
Q16254 O96013
Q16254 Q504Q3
Q16254 Q8TE04
Q16254 Q9BZ23
Q16254 Q9H999
Q16254 Q9NVE7
Q16254 Q96RD7
Q16254 Q8N4S7
Q16254 Q99497
Q16254 P09874
Q16254 Q9NWS1
Q16254 Q7L3T8
Q16254 Q96IZ0
Q16254 Q9Y5B6
Q16254 Q96KB5
Q16254 P40426
Q16254 P11498
Q16254 Q15365
Q16254 Q15366
Q16254 Q08174
Q16254 Q9P2E7
Q16254 P12004
Q16254 O95613
Q16254 Q9UHG2
Q16254 Q16549
Q16254 Q8NBM8
Q16254 Q9BUL8
Q16254 P27815
Q16254 O60658
Q16254 P30101
Q16254 Q8N165
Q16254 Q15118
Q16254 Q96HC4
Q16254 Q6P996
Q16254 O00764
Q16254 Q96GD0
Q16254 Q5EBL8
Q16254 O60683
Q16254 O75381
Q16254 P40855
Q16254 P28328
Q16254 Q16875
Q16254 Q16877
Q16254 P52209
Q16254 P36871
Q16254 Q6PCE3
Q16254 O00264
Q16254 Q5T6S3
Q16254 Q9UMS5
Q16254 Q8N3S3
Q16254 Q8IUZ5
Q16254 Q8TCG2
Q16254 P42356
Q16254 O75925
Q16254 Q92508
Q16254 Q9BRB3
Q16254 Q9NUD9
Q16254 Q9NWS0
Q16254 Q6ZUJ8
Q16254 O00329
Q16254 P27986
Q16254 P11309
Q16254 Q9P1W9
Q16254 Q9BXM7
Q16254 Q9GZP4
Q16254 P14618
Q16254 Q99640
Q16254 Q16513
Q16254 Q8NCC3
Q16254 O60733
Q16254 Q9NQ66
Q16254 P19174
Q16254 O14939
Q16254 Q15149
Q16254 Q9HBL7
Q16254 P53350
Q16254 O00444
Q16254 Q02809
Q16254 O15162
Q16254 Q13794
Q16254 Q6P1K2
Q16254 Q96T60
Q16254 Q9NP80
Q16254 Q9NPJ4
Q16254 Q8NBT0
Q16254 Q14181
Q16254 P28340
Q16254 P49005
Q16254 Q15054
Q16254 P56282
Q16254 O15514
Q16254 O00411
Q16254 Q15165
Q16254 O75817
Q16254 P14859
Q16254 Q03052
Q16254 Q9H2U2
Q16254 P37231
Q16254 Q13136
Q16254 P62937
Q16254 Q13356
Q16254 Q8WUA2
Q16254 Q9ULR3
Q16254 O14974
Q16254 Q15435
Q16254 Q12972
Q16254 Q15172
Q16254 P63098
Q16254 Q5H9R7
Q16254 Q5VV67
Q16254 O43663
Q16254 Q9HAZ2
Q16254 Q13029
Q16254 P32119
Q16254 Q8TCU6
Q16254 P49643
Q16254 Q13131
Q16254 Q9UGJ0
Q16254 P14314
Q16254 Q05513
Q16254 Q15139
Q16254 P78527
Q16254 Q13976
Q16254 Q8NCQ7
Q16254 Q86UA1
Q16254 Q14558
Q16254 Q96HE9
Q16254 Q9BWN1
Q16254 O75475
Q16254 P25786
Q16254 P25788
Q16254 Q8TAA3
Q16254 P49721
Q16254 P28065
Q16254 P17980
Q16254 Q9P2W1
Q16254 O00232
Q16254 Q9UNM6
Q16254 Q13200
Q16254 O43242
Q16254 P48556
Q16254 Q969U7
Q16254 Q9BT73
Q16254 Q8IV42
Q16254 P26599
Q16254 Q9UKA9
Q16254 Q13635
Q16254 Q9P2K9
Q16254 P35354
Q16254 Q05397
Q16254 P06454
Q16254 Q12974
Q16254 A2A3K4
Q16254 Q06124
Q16254 P43378
Q16254 Q92729
Q16254 O95997
Q16254 Q14671
Q16254 Q8N0Z8
Q16254 Q15223
Q16254 Q8TE99
Q16254 Q2KHR3
Q16254 Q9BXR0
Q16254 Q9BXF6
Q16254 Q9ULC3
Q16254 P61019
Q16254 Q9H082
Q16254 Q9BZG1
Q16254 Q15286
Q16254 P61006
Q16254 P47224
Q16254 Q9H0H5
Q16254 Q9NS91
Q16254 O60216
Q16254 Q06609
Q16254 Q96B01
Q16254 P43351
Q16254 Q9Y620
Q16254 Q92698
Q16254 Q99638
Q16254 Q86X10
Q16254 Q12967
Q16254 Q9UKM9
Q16254 P43487
Q16254 Q9H6Z4
Q16254 O60518
Q16254 Q96S59
Q16254 P46060
Q16254 Q8WZA2
Q16254 Q14644
Q16254 Q5U651
Q16254 Q9NS23
Q16254 Q9H2L5
Q16254 Q8WWW0
Q16254 Q8NHQ8
Q16254 Q8IY67
Q16254 P06400
Q16254 Q15291
Q16254 P28749
Q16254 Q08999
Q16254 Q96PK6
Q16254 Q96T37
Q16254 Q9NW64
Q16254 Q96EV2
Q16254 Q9BTD8
Q16254 Q9BQ04
Q16254 Q06330
Q16254 O95199
Q16254 P18754
Q16254 Q9P258
Q16254 A6NED2
Q16254 Q9Y2P8
Q16254 P46063
Q16254 O94761
Q16254 Q04864
Q16254 Q9P2R6
Q16254 P35250
Q16254 P40938
Q16254 P35249
Q16254 P40937
Q16254 Q8NHY2
Q16254 Q6PCD5
Q16254 P22670
Q16254 P48378
Q16254 P48380
Q16254 O43665
Q16254 P49796
Q16254 P49758
Q16254 P18577
Q16254 Q9BSD3
Q16254 Q9HBH0
Q16254 Q8N443
Q16254 Q5UIP0
Q16254 O43353
Q16254 Q96TC7
Q16254 Q9H9A7
Q16254 Q96E14
Q16254 P34096
Q16254 Q6P5S7
Q16254 O00584
Q16254 Q6ZNA4
Q16254 Q9H920
Q16254 Q8IUD6
Q16254 Q8WVD5
Q16254 P50876
Q16254 Q5TA31
Q16254 Q6ZMZ0
Q16254 Q99496
Q16254 Q5W0B1
Q16254 Q96BH1
Q16254 Q9BY78
Q16254 Q969K3
Q16254 Q68DV7
Q16254 Q7L0R7
Q16254 Q5M7Z0
Q16254 Q15287
Q16254 P56715
Q16254 P27694
Q16254 P15927
Q16254 P35244
Q16254 P27635
Q16254 P26373
Q16254 P62750
Q16254 P61254
Q16254 P61927
Q16254 P05388
Q16254 P78346
Q16254 Q5VT52
Q16254 P25398
Q16254 P62277
Q16254 P62841
Q16254 P62249
Q16254 P39019
Q16254 P60866
Q16254 P62273
Q16254 P62701
Q16254 P62753
Q16254 Q15418
Q16254 Q15349
Q16254 P62241
Q16254 Q9HB90
Q16254 P23921
Q16254 P31350
Q16254 Q5VWQ0
Q16254 Q9UHP6
Q16254 Q9BXY4
Q16254 Q7L4I2
Q16254 Q9BUV0
Q16254 Q8IZC4
Q16254 Q9NQC3
Q16254 Q86VV8
Q16254 Q96T51
Q16254 Q96NL0
Q16254 Q01196
Q16254 Q13761
Q16254 Q9BVN2
Q16254 Q92736
Q16254 Q99584
Q16254 P06703
Q16254 O95977
Q16254 Q9UBE0
Q16254 Q96NU1
Q16254 Q9UPU9
Q16254 Q5PRF9
Q16254 Q96LT4
Q16254 Q9UPW6
Q16254 Q9NPB0
Q16254 Q52WX2
Q16254 Q9Y2G9
Q16254 Q8IZE3
Q16254 Q9BRK5
Q16254 Q9BRL7
Q16254 O94979
Q16254 Q96EE3
Q16254 Q9NPR2
Q16254 Q15019
Q16254 Q99719
Q16254 Q9UHD8
Q16254 Q8NC51
Q16254 Q14140
Q16254 Q9UJW9
Q16254 Q9C0A6
Q16254 Q9NQR1
Q16254 Q12874
Q16254 Q13435
Q16254 A8K8P3
Q16254 P31947
Q16254 P23246
Q16254 Q86XK3
Q16254 Q8TD22
Q16254 Q86VZ5
Q16254 Q5FBB7
Q16254 Q562F6
Q16254 P55822
Q16254 Q9H299
Q16254 A4FU49
Q16254 Q9Y371
Q16254 Q9NR46
Q16254 P29353
Q16254 Q8NEM2
Q16254 P60896
Q16254 Q6PI26
Q16254 Q8IUQ4
Q16254 Q9Y2K2
Q16254 P81133
Q16254 P78324
Q16254 Q96BD8
Q16254 Q8WVK7
Q16254 P12755
Q16254 Q1XH10
Q16254 P63208
Q16254 Q13309
Q16254 Q14493
Q16254 Q0GE19
Q16254 O15403
Q16254 Q9P2U7
Q16254 O95258
Q16254 P16260
Q16254 Q9BV35
Q16254 Q6NUK1
Q16254 Q9BSK2
Q16254 P12235
Q16254 Q86VD7
Q16254 Q9H1U9
Q16254 P50443
Q16254 Q5K4L6
Q16254 Q6P1M0
Q16254 Q96QE2
Q16254 Q9Y6M5
Q16254 O00400
Q16254 Q7Z769
Q16254 Q8WV83
Q16254 Q9H2H9
Q16254 Q9HBR0
Q16254 P08195
Q16254 Q8N370
Q16254 Q53GD3
Q16254 P19634
Q16254 Q96BD0
Q16254 Q15796
Q16254 Q99717
Q16254 P51531
Q16254 P51532
Q16254 O60264
Q16254 Q92922
Q16254 Q14683
Q16254 O95347
Q16254 Q9UQE7
Q16254 Q9NTJ3
Q16254 Q9H0W8
Q16254 Q96EX1
Q16254 Q9HAU4
Q16254 Q92966
Q16254 Q7KZF4
Q16254 Q8TAD8
Q16254 Q9BV90
Q16254 Q96DI7
Q16254 P08621
Q16254 P62316
Q16254 Q13425
Q16254 Q9NY99
Q16254 Q9Y5X0
Q16254 Q92543
Q16254 O14508
Q16254 Q8WXH5
Q16254 O14544
Q16254 P04179
Q16254 Q07889
Q16254 Q2M3V2
Q16254 P08047
Q16254 Q02446
Q16254 Q8IXZ3
Q16254 Q96R06
Q16254 O60271
Q16254 Q8NBT2
Q16254 Q9HBM1
Q16254 Q96EA4
Q16254 Q5M775
Q16254 Q96T58
Q16254 Q96JI7
Q16254 Q9UQ90
Q16254 Q7Z699
Q16254 Q7Z698
Q16254 Q9H040
Q16254 Q13501
Q16254 Q8N5C6
Q16254 Q6ZRS2
Q16254 Q8WXA9
Q16254 P19623
Q16254 P78362
Q16254 P08240
Q16254 Q8IYB3
Q16254 Q9UQ35
Q16254 Q07955
Q16254 O75494
Q16254 Q05519
Q16254 Q08170
Q16254 Q13247
Q16254 Q16629
Q16254 Q9BRL6
Q16254 O75177
Q16254 Q9UHA2
Q16254 P81877
Q16254 Q9BWG4
Q16254 P43307
Q16254 Q08945
Q16254 P30874
Q16254 Q9NP77
Q16254 Q11203
Q16254 Q11206
Q16254 P78524
Q16254 P15907
Q16254 Q8WVM7
Q16254 Q92783
Q16254 Q14849
Q16254 Q96DR4
P42224 Q16254
Q16254 P42224
Q16254 Q14765
Q16254 P42229
Q16254 P51692
Q16254 Q15468
Q16254 Q13586
Q16254 Q13188
Q16254 Q8TDR2
Q16254 P16949
Q16254 Q9NZ72
Q16254 P46977
Q16254 O75558
Q16254 O14662
Q16254 Q8WUJ0
Q16254 P53597
Q16254 Q9H7L9
Q16254 P63165
Q16254 O94901
Q16254 P63272
Q16254 O43463
Q16254 Q15022
Q16254 Q496J9
Q16254 Q6PIF2
Q16254 O95473
Q16254 Q9NYJ8
Q16254 O75410
Q16254 Q9Y6A5
Q16254 Q16514
Q16254 Q92804
Q16254 Q15542
Q16254 P49848
Q16254 Q6ICL3
Q16254 Q9H2K8
Q16254 A2RTX5
Q16254 Q8TC07
Q16254 Q9UPU7
Q16254 Q96DN5
Q16254 Q9P0N9
Q16254 Q14241
Q16254 O14776
Q16254 Q9Y242
Q16254 Q9BQ70
Q16254 Q13428
Q16254 Q9NUW8
Q16254 Q9Y2W6
Q16254 Q15561
Q16254 P54274
Q16254 O14746
Q16254 Q8NFU7
Q16254 Q9NXF1
Q16254 Q8N6V9
Q16254 Q00059
Q16254 Q01664
Q16254 Q14186
Q16254 P02786
Q16254 P36897
Q16254 Q9BT49
Q16254 Q8NA92
Q16254 P52888
Q16254 Q9Y2W1
Q16254 Q01085
Q16254 Q7Z2Z1
Q16254 Q8IY51
Q16254 Q9UNS1
Q16254 Q9BVV7
Q16254 P04183
Q16254 Q96CP7
Q16254 Q04727
Q16254 Q9Y490
Q16254 Q9BZW5
Q16254 Q96EY4
Q16254 Q9ULS5
Q16254 Q13445
Q16254 Q9NUM4
Q16254 Q9BVX2
Q16254 Q6UX40
Q16254 Q8NCL8
Q16254 Q9BTD3
Q16254 Q8IUX1
Q16254 A0AVI4
Q16254 Q86UB9
Q16254 Q6ZRR5
Q16254 Q9NPI0
Q16254 Q8NDZ6
Q16254 Q8TBQ9
Q16254 Q8WVE7
Q16254 Q69YZ2
Q16254 Q5SNT2
Q16254 Q86XT9
Q16254 Q9H0R3
Q16254 Q96Q45
Q16254 Q9BU79
Q16254 Q9GZU3
Q16254 Q9NW97
Q16254 Q969K7
Q16254 Q5BJF2
Q16254 P42166
Q16254 P63313
Q16254 Q9BVT8
Q16254 Q92956
Q16254 Q9Y5U5
Q16254 Q9NS68
Q16254 P20333
Q16254 P28908
Q16254 O75888
Q16254 Q92973
Q16254 Q14106
Q16254 Q96GM8
Q16254 P11387
Q16254 P11388
Q16254 Q92547
P04637 Q16254
Q16254 P04637
Q16254 O43399
Q16254 P60174
Q16254 Q9H3S4
Q16254 P06753
Q16254 Q86W33
Q16254 Q5T0D9
Q16254 Q9ULW0
Q16254 Q9H4I3
Q16254 Q12933
Q16254 Q13114
Q16254 Q9BWF2
Q16254 P48553
Q16254 Q9UL33
Q16254 O43617
Q16254 Q96Q05
Q16254 Q96PN7
Q16254 Q96RU7
Q16254 Q96F44
Q16254 Q9C040
Q16254 Q13263
Q16254 O94972
Q16254 Q9C037
Q16254 Q8IWR1
Q16254 Q9C029
Q16254 Q15642
Q16254 Q15645
Q16254 Q9NX07
Q16254 Q12815
Q16254 Q13507
Q16254 Q9Y4A5
Q16254 Q8WW01
Q16254 Q99598
Q16254 O95858
Q16254 A6NKD2
Q16254 Q2NL82
Q16254 Q96PN8
Q16254 Q5TAA0
Q16254 Q6PF05
Q16254 Q6PID6
Q16254 Q5VTQ0
Q16254 Q9UNY4
Q16254 O43156
Q16254 P33981
Q16254 Q6ZVT0
Q16254 Q14679
Q16254 P07437
Q16254 O75386
Q16254 Q9H6E5
Q16254 P40222
Q16254 O14530
Q16254 O43396
Q16254 Q16881
Q16254 P04818
Q16254 Q8TAI1
Q16254 Q2T9J0
Q16254 Q01081
Q16254 Q16222
Q16254 Q8IYN6
Q16254 Q5T6F2
Q16254 O00762
Q16254 P62253
Q16254 Q8N2K1
Q16254 P61081
Q16254 Q16763
Q16254 Q9NPD8
Q16254 Q7Z6J8
Q16254 O95155
Q16254 Q96S82
Q16254 Q9NZI7
Q16254 Q9UMX0
Q16254 Q5T4S7
Q16254 O95071
Q16254 Q5T124
Q16254 Q9Y5K5
Q16254 Q9NYU1
Q16254 Q16851
Q16254 Q96T88
Q16254 Q6BDS2
Q16254 Q96RL1
Q16254 Q9BZM6
Q16254 O75385
Q16254 Q8IYT8
Q16254 P11172
Q16254 Q9H1C4
Q16254 P13051
Q16254 Q9H9P5
Q16254 P47985
Q16254 O94763
Q16254 O94782
Q16254 P54578
Q16254 O94966
Q16254 O75604
Q16254 Q9UHP3
Q16254 Q8NB14
Q16254 Q9H9J4
Q16254 Q86UV5
Q16254 P45974
Q16254 Q70EK9
Q16254 Q9UBK9
Q16254 P63027
Q16254 Q5ST30
Q16254 P55072
Q16254 P21796
Q16254 P40337
Q16254 Q9H270
Q16254 Q5THJ4
Q16254 O75436
Q16254 Q9UBQ0
Q16254 Q9NRW7
Q16254 Q9UN37
Q16254 Q86Y07
Q16254 Q96SY0
Q16254 Q96I51
Q16254 Q9BV38
Q16254 Q96EX3
Q16254 Q9P2L0
Q16254 P57081
Q16254 Q9H977
Q16254 Q9Y4E6
Q16254 Q9H967
Q16254 Q562E7
Q16254 Q8N5D0
Q16254 Q96HA8
Q16254 P30291
Q16254 Q9BUR4
Q16254 Q9P2S5
Q16254 Q9H6D3
Q16254 O14980
Q16254 Q9UIA9
Q16254 P18887
Q16254 O43543
Q16254 P12956
Q16254 Q8IY57
Q16254 P46937
Q16254 A8MPS7
Q16254 O95619
Q16254 Q9Y5A9
Q16254 Q04917
Q16254 P27348
Q16254 Q13105
Q16254 Q9HC78
Q16254 Q9P1Z0
Q16254 Q5SVQ8
Q16254 Q96K62
Q16254 Q96BR9
Q16254 Q8IWT0
Q16254 Q5D1E8
Q16254 Q9C0B9
Q16254 Q9NUD5
Q16254 Q8IZN3
Q16254 Q9NUE0
Q16254 Q9C0B5
Q16254 Q9NXF8
Q16254 O76080
Q16254 Q07352
Q16254 Q96JP5
Q16254 Q9H1K0
Q16254 Q9BQ24
Q16254 Q9HCC9
Q16254 Q3SY52
Q16254 Q63HK3
Q16254 Q9ULJ6
Q16254 Q5SVZ6
Q16254 Q9UBW7
Q16254 Q5VZL5
Q16254 Q8IZC7
Q16254 P52739
Q16254 Q15072
Q16254 Q9UJW8
Q16254 Q9UL58
Q16254 P17026
Q16254 Q86WZ6
Q16254 Q9BRH9
Q16254 O14978
Q16254 Q14584
Q16254 Q14586
Q16254 Q5VUA4
Q16254 P17041
Q16254 Q9NQX6
Q16254 Q9H4Z2
Q16254 Q9Y3M9
Q16254 Q7RTV3
Q16254 Q96SR6
Q16254 Q96HQ0
Q16254 Q9C0F3
Q16254 Q9Y4E5
Q16254 Q8WTR7
Q16254 Q6ZMY9
Q16254 Q9C0D4
Q16254 Q8TB69
Q16254 Q6P9A1
Q16254 Q7Z340
Q16254 Q8N184
Q16254 Q6ZN55
Q16254 O00488
Q16254 Q86T29
Q16254 Q9P2J8
Q16254 Q9Y2D9
Q16254 Q96CK0
Q16254 Q5T5D7
Q16254 Q8N1G0
Q16254 P0C7X2
Q16254 Q96CS4
Q16254 Q5VV52
Q16254 Q9NV72
Q16254 Q16587
Q16254 Q9H5H4
Q16254 Q6ZMW2
Q16254 A8K8V0
Q16254 Q6ZN06
Q16254 Q147U1
Q16254 Q03936
Q16254 Q9P1U0
Q16254 Q5FWF4
Q16254 Q9H900
Q16254 O95229
Q15329 P38398
Q15329 Q13185
Q15329 O96017
Q15329 Q16555
Q15329 Q00597
Q15329 Q6IE81
Q15329 Q96MG2
Q15329 O43318
Q15329 P25205
Q15329 P13640
Q15329 P01106
Q15329 P11309
Q15329 P06454
Q15329 A1A5C7
Q15329 Q9NYZ2
O75461 Q12979
O75461 O00468
O75461 O14727
O75461 Q5T5U3
O75461 Q9P281
O75461 Q8TBE0
O75461 P11274
O75461 P38398
O75461 O94983
O75461 Q2TAC2
O75461 O96017
O75461 P08572
O75461 P23219
O75461 Q9GZU7
O75461 Q9UJW0
O75461 Q96FC9
O75461 O75140
O75461 P49366
O75461 P52797
O75461 P52803
O75461 Q9UI08
O75461 Q8IXR5
O75461 Q9NTI7
O75461 Q00597
O75461 P49356
O75461 P85037
O75461 Q13467
O75461 O95467
O75461 P13224
O75461 P39086
O75461 P54198
O75461 P52597
O75461 Q9UMF0
O75461 Q96I82
O75461 Q96SI1
O75461 Q9Y4C1
O75461 Q9NS15
O75461 P12980
O75461 Q9UPN3
O75461 Q9Y6D9
O75461 P28482
O75461 P25205
O75461 O14770
O75461 Q7L2J0
O75461 Q6P1Q9
O75461 Q6ZN04
O75461 Q8NDA8
O75461 P50539
O75461 Q96EZ4
O75461 P35579
O75461 Q96BF6
O75461 Q8NG66
O75461 O95644
O75461 Q13469
O75461 Q16236
O75461 O00712
O75461 Q96MY1
O75461 P35658
O75461 Q9H4L5
O75461 Q15365
O75461 P27815
O75461 Q16875
O75461 Q5T6S3
O75461 Q92508
O75461 P48426
O75461 Q13362
O75461 Q9UGJ0
O75461 P10644
O75461 P06454
O75461 Q12974
O75461 P10586
O75461 Q92729
O75461 Q96B01
O75461 Q99638
O75461 P47736
O75461 Q09028
O75461 Q99708
O75461 P46063
O75461 P13489
O75461 P19793
O75461 P21817
O75461 Q92736
O75461 O15427
O75461 P48764
O75461 P84022
O75461 Q9C0H9
O75461 Q07955
O75461 Q9BYN0
O75461 Q11201
O75461 P15907
O75461 Q9Y6A5
O75461 Q6ICL3
O75461 P15923
O75461 Q01664
O75461 P04155
O75461 Q15583
O75461 Q07912
O75461 Q68CZ2
O75461 Q96RU7
O75461 Q16881
O75461 Q9BSL1
O75461 P61077
O75461 Q8NI36
O75461 Q9C0B9
O75461 P52739
O75461 O14628
O75461 Q9H8N7
O75461 P17038
O75461 Q9Y4E5
O75461 P51522
Q96AV8 O00468
Q96AV8 P04075
Q96AV8 O14497
Q96AV8 P16070
Q96AV8 P26358
Q96AV8 Q03001
Q01094 Q96AV8
Q96AV8 Q01094
Q96AV8 A0AVK6
Q96AV8 P68104
P14921 Q96AV8
Q96AV8 P14921
P01100 Q96AV8
Q96AV8 P01100
Q96AV8 Q14103
Q96AV8 P61978
Q96AV8 P09382
Q96AV8 Q96EZ4
Q96AV8 P16234
Q96AV8 P08237
Q96AV8 Q9NYY3
Q96AV8 P18754
Q96AV8 P35249
Q96AV8 Q9H9A7
Q96AV8 Q15758
Q96AV8 Q86US8
Q96AV8 P08047
Q96AV8 Q8N3U4
Q96AV8 Q96T88
Q96AV8 Q14135
Q96AV8 P30291
Q96AV8 Q07352
Q96AV8 Q7RTV3
Q66K89 P20248
Q9UH73 P25106
Q9UH73 O75689
Q9UH73 Q9NS39
Q9UH73 Q9NRZ7
Q9UH73 Q9Y2D5
Q9UH73 P16157
Q9UH73 Q8N8A2
Q9UH73 Q7Z5R6
Q9UH73 Q96PE2
Q9UH73 Q92974
Q9UH73 Q14865
Q9UH73 Q8TDM0
Q9UH73 P10415
Q9UH73 O14503
Q9UH73 Q8WV28
Q9UH73 Q92994
Q9UH73 O75081
Q9UH73 Q8N5R6
Q9UH73 P51684
Q9UH73 P32248
Q9UH73 P27701
Q9UH73 Q9H251
Q9UH73 O15519
Q9UH73 P33076
Q9UH73 Q2KHT3
Q9UH73 Q96JQ2
Q9UH73 Q8IY22
Q9UH73 Q9UQ03
Q9UH73 P41240
Q9UH73 Q13948
Q9UH73 A2RUS2
Q9UH73 O60443
Q9UH73 P26358
Q9UH73 Q16555
Q9UH73 Q9NRW4
Q9UH73 P42892
Q9UH73 Q7L9B9
Q9UH73 Q9H4M9
Q9UH73 Q92556
Q9UH73 P07992
Q9UH73 Q9UI08
Q9UH73 Q5T9C2
Q9UH73 O94868
Q9UH73 P09769
Q9UH73 Q01543
Q9UH73 O75369
Q9UH73 P06241
Q9UH73 Q86SR1
Q9UH73 O60861
Q9UH73 P34947
Q9UH73 Q14005
Q9UH73 Q9HBE5
Q9UH73 Q96PE3
Q9UH73 P06213
Q9UH73 Q6DN90
Q9UH73 Q15306
Q9UH73 Q14643
Q9UH73 Q13303
Q9UH73 Q9UGI6
Q9UH73 Q8IVT5
Q9UH73 P11047
Q9UH73 Q13571
Q9UH73 Q9GZY6
Q9UH73 Q99732
Q9UH73 Q93052
Q9UH73 Q9Y2L9
Q9UH73 Q9Y6D9
Q9UH73 Q99683
Q9UH73 Q14814
Q9UH73 Q99685
Q9UH73 Q9HBH9
Q9UH73 Q96BX8
Q9UH73 P35579
Q9UH73 Q8IVL1
Q9UH73 P61601
Q9UH73 Q96PU5
Q9UH73 Q9HC98
Q9UH73 Q86WI3
Q9UH73 Q96MY1
Q9UH73 Q9UNF0
Q9UH73 Q9NWQ8
Q9UH73 Q6ZUJ8
Q9UH73 Q5UE93
Q9UH73 P48426
Q9UH73 Q9Y2B9
Q9UH73 P16885
Q9UH73 Q9UPR0
Q9UH73 Q13393
Q9UH73 P08567
Q9UH73 Q969W9
P09086 Q9UH73
Q9UH73 P09086
Q9UH73 Q8ND30
Q9UH73 Q8TCU6
Q9UH73 Q9UGJ0
Q9UH73 Q05655
Q9UH73 O43586
Q9UH73 P29350
Q9UH73 Q13332
Q9UH73 Q12967
Q9UH73 P10276
Q9UH73 Q14644
Q9UH73 P50749
Q9UH73 Q5T481
Q9UH73 A0AV96
Q9UH73 Q14699
Q9UH73 P49796
Q9UH73 P49758
Q9UH73 Q15669
Q9UH73 Q8TB24
Q9UH73 Q01196
Q9UH73 O75995
Q9UH73 Q9NPR2
Q9UH73 Q9UHD8
Q9UH73 Q9UQQ2
Q9UH73 Q8N697
Q9UH73 P32418
Q9UH73 O15105
Q9UH73 Q08629
Q9UH73 Q01082
Q9UH73 P12931
Q9UH73 Q11201
Q9UH73 Q9UNP4
Q9UH73 P78524
Q9UH73 P15907
Q9UH73 Q9Y3M8
Q9UH73 O75410
Q9UH73 Q86TI0
Q9UH73 Q9UPU7
Q9UH73 P15923
Q9UH73 P15884
Q9UH73 Q5TEJ8
Q9UH73 Q7Z403
Q9UH73 Q24JQ0
Q9UH73 P28908
Q9UH73 Q8NG11
Q9UH73 Q6PKC3
Q9UH73 Q9Y2C2
Q9UH73 P46939
Q9UH73 P12018
Q9UH73 Q9H1J7
Q9UH73 A2A288
Q9UH73 Q8N3Z6
Q9UH73 Q70YC4
P18146 Q9BZC7
P18146 P08183
P18146 P21439
P18146 Q96J65
P18146 Q9BV23
P18146 Q9NYB9
P18146 P00519
P18146 Q12979
P18146 Q96P50
P18146 P12821
P18146 P22303
P18146 O60488
P18146 P68133
P18146 P60709
P18146 P63261
P18146 O94805
P18146 P12814
P18146 Q76LX8
P18146 Q86TH1
P18146 P55265
P18146 Q9UEY8
P18146 Q8WXG9
P18146 Q15847
P18146 P30542
P18146 Q16186
P18146 Q6ZN18
P18146 Q08117
P18146 Q8N4X5
P18146 Q96P47
P18146 O95081
P18146 Q9NRZ7
P18146 O00468
P18146 P01019
P18146 O43865
P18146 Q5TGY3
P18146 Q09666
P18146 A9YTQ3
P18146 Q96BJ3
P18146 Q96NN9
P18146 Q9NVV5
P18146 Q9Y4K1
P18146 Q02952
P18146 P15121
P18146 P42330
P18146 O43488
P18146 P31751
P18146 P09972
P18146 Q3KRA9
P18146 P09917
P18146 P05186
P18146 Q400G9
P18146 Q9BY76
P18146 P16157
P18146 Q6UB99
P18146 A7E2S9
P18146 Q9ULJ7
P18146 Q92688
P18146 P08758
P18146 Q16853
P18146 P61966
P18146 O94973
P18146 O14617
P18146 O95996
P18146 P27695
P18146 Q8WW43
P18146 Q06481
P18146 P02647
P18146 P02655
P18146 P10275
P18146 Q8WZ64
P18146 P15514
P18146 Q9P2F6
P18146 Q7Z5H3
P18146 Q9UNA1
P18146 A6NI28
P18146 Q92888
P18146 Q5VV41
P18146 Q96PE2
P18146 Q92974
P18146 Q14155
P18146 O14497
P18146 Q8NFD5
P18146 Q99856
P18146 Q8IVW6
P18146 Q4LE39
P18146 Q6NXE6
P18146 Q92747
P18146 O15145
P18146 Q9BPX5
P18146 Q8TBH0
P18146 Q8NCT1
P18146 Q96EG1
P18146 O00192
P18146 Q9BZE9
P18146 Q6PL18
P18146 P18847
P18146 Q8NHH9
P18146 Q9Y2G3
P18146 P05023
P18146 P05026
P18146 P16615
P18146 P20648
P18146 Q93050
P18146 P61421
P18146 P21283
P18146 O75110
P18146 Q8WWM7
P18146 Q9H7T9
P18146 Q8WXX7
P18146 Q5T686
P18146 O15169
P18146 Q9Y2T1
P18146 Q8NCR0
P18146 Q9Y2C3
P18146 Q9P2W7
P18146 Q6L9W6
P18146 Q9Y5Z0
P18146 P46379
P18146 Q9P281
P18146 Q8TBE0
P18146 Q9UQB8
P18146 O94812
P18146 Q07812
P18146 Q96PG8
P18146 P56945
P18146 O75363
P18146 Q8TDM0
P18146 Q7Z5W3
Q9H165 P18146
P18146 P10415
P20749 P18146
P18146 Q6W2J9
P18146 P11274
P18146 O14503
P18146 P18075
P18146 P34820
P18146 P25440
P18146 O60885
P18146 P35613
P18146 Q9BX70
P18146 O95153
P18146 Q7L1Q6
P18146 Q8N6V4
P18146 Q9BRQ4
P18146 Q7Z7L8
P18146 Q9NPU4
P18146 Q9BVV8
P18146 A8MVS5
P18146 Q86Z23
P18146 P00736
P18146 Q5TEA3
P18146 P0DPI2
P18146 Q6P5X5
P18146 Q9NWW7
P18146 P01024
P18146 Q96GV9
P18146 Q9BRJ6
P18146 Q9H7E9
P18146 Q9BUW7
P18146 Q8N4J0
P18146 H0YL14
P18146 O75493
P18146 P35218
P18146 Q8TDN4
P18146 O00555
P18146 Q00975
P18146 O95180
P18146 P54289
P18146 Q7Z3S7
P18146 Q9UBN1
P18146 P27482
P18146 Q9NZT1
P18146 Q13554
P18146 Q96RR4
P18146 Q5T5Y3
P18146 Q08AD1
P18146 P47756
P18146 Q86X55
P18146 Q9HA77
P18146 Q16568
P18146 P31944
P18146 P55211
P18146 Q86V15
P18146 P04040
P18146 Q8NEC5
P18146 O75081
P18146 Q13951
P18146 Q14781
P18146 O00257
P18146 Q9HC52
P18146 Q9P1Z9
P18146 Q2TAC2
P18146 A2IDD5
P18146 Q9Y3X0
P18146 Q53HC0
P18146 P06307
P18146 Q9Y4X3
P18146 Q9BSQ5
P18146 P24385
P18146 P30281
P18146 Q14094
P18146 O75909
P18146 O60563
O60583 P18146
P18146 P15391
P18146 Q5ZPR3
P18146 P10747
P18146 O95400
P18146 P01730
P18146 P16070
P18146 P13987
P18146 P08962
P18146 P09564
P18146 P11912
P18146 P21926
P18146 Q8NHZ8
P18146 P60953
P18146 Q9Y5S2
P18146 Q6DT37
P18146 Q9H3Q1
P18146 P55290
P18146 P55291
P18146 Q86UP0
P18146 Q9BWU1
P18146 Q00535
P18146 Q15078
P18146 P38936
P18146 Q3KPI0
P18146 P06731
P18146 P40199
P18146 P17676
P18146 O95319
P18146 Q8WUJ3
P18146 Q86XR8
P18146 Q9P209
P18146 P23528
P18146 Q13112
P18146 Q96JM3
P18146 O14647
P18146 Q14839
P18146 Q8TDI0
P18146 Q3L8U1
P18146 Q96EP1
P18146 P10645
P18146 Q9BWS9
P18146 Q96FZ7
P18146 Q9NRG0
P18146 P08173
P18146 P36544
P18146 Q9Y4C5
P18146 Q7L1S5
P18146 Q8WVB6
P18146 Q96RK0
P18146 Q14011
P18146 Q07065
P18146 Q7Z460
P18146 O00501
P18146 Q2KHT3
P18146 Q9Y696
P18146 Q9UDT6
P18146 Q96JQ2
P18146 Q00610
P18146 Q9NRP2
P18146 Q9BYD5
P18146 Q9NZN8
P18146 Q8WTW3
P18146 P39060
P18146 Q86Y22
P18146 P02458
P18146 P25067
P18146 Q14050
P18146 Q8NBJ5
P18146 Q7Z4G1
P18146 P49747
P18146 P31146
P18146 Q9ULV4
P18146 Q14019
P18146 Q49B96
P18146 P20674
P18146 P10606
P18146 O14810
P18146 Q6PUV4
P18146 Q9UBL6
P18146 P36551
P18146 Q9BRF8
P18146 P29373
P18146 Q70SY1
P18146 Q02930
P18146 P52943
P18146 Q9H0B8
P18146 Q14194
P18146 Q5TZA2
P18146 Q6UUV9
P18146 P07333
P18146 Q13363
P18146 Q8NI51
P18146 O95476
P18146 Q9Y5B0
P18146 Q9GZU7
P18146 O14595
P18146 P35222
P18146 P09668
P18146 Q9NWM3
P18146 Q13948
P18146 Q96DE9
P18146 Q7LFL8
P18146 P49447
P18146 Q9NQC7
P18146 Q16678
P18146 P20813
P18146 Q5VWQ8
P18146 P51397
P18146 P14868
P18146 Q16643
P18146 Q96JQ0
P18146 Q08345
P18146 Q9UHI6
P18146 O00571
P18146 P17844
P18146 Q5T1V6
P18146 P26196
P18146 Q6QHC5
P18146 Q8TEH3
P18146 Q7Z401
P18146 O43583
P18146 Q96Q80
P18146 Q0ZLH3
P18146 Q86XP1
P18146 Q13574
P18146 Q15392
P18146 Q6UX07
P18146 Q96HY7
P18146 Q7L2E3
P18146 Q9BTC0
P18146 Q9UBP4
P18146 Q9UK85
P18146 Q15700
P18146 P78352
P18146 Q9Y2H0
P18146 P80370
P18146 Q8NFW5
P18146 Q6E0U4
P18146 Q09013
P18146 Q9Y5R6
P18146 Q09019
P18146 Q9NYC9
P18146 Q9NXW2
P18146 Q8N4W6
P18146 Q9H3Z4
P18146 O14645
P18146 Q05193
P18146 Q9Y6K1
P18146 Q14183
P18146 Q8TEK3
P18146 P16444
P18146 Q92782
P18146 Q9BZG8
P18146 P42658
P18146 O14531
P18146 Q14919
P18146 P14416
P18146 Q9UL01
P18146 Q6XUX3
P18146 Q05923
P18146 Q9NRW4
P18146 Q9BVJ7
P18146 Q14204
P18146 Q96FJ2
P18146 O43781
P18146 Q56P03
P18146 Q14213
P18146 P42892
P18146 O75521
P18146 P68104
P18146 Q96C19
P18146 P52797
P18146 Q9Y2G0
P18146 Q63HQ2
P18146 P00533
P18146 Q06889
P18146 Q8N3D4
P18146 Q9H4M9
P18146 Q9NZC4
P18146 Q9H9B1
P18146 O60739
P18146 P63241
P18146 Q15723
P18146 P19419
P19419 P18146
P18146 P28324
P28324 P18146
P18146 P55199
P18146 Q6PJG2
P18146 Q9NXB9
P18146 Q8TE02
P18146 Q96A84
P18146 Q9UHY7
P18146 Q09472
P18146 Q99814
P18146 Q9H4G0
P18146 Q9H2F5
P18146 P29317
P18146 P54762
P18146 P01588
P18146 Q8TE67
P18146 P11678
P18146 P21860
P18146 P07992
P18146 P50548
P18146 P11308
P18146 Q969X5
P18146 Q86X53
P18146 B1AK53
P18146 P38117
P14921 P18146
P18146 P14921
P15036 P18146
P18146 P15036
P18146 O00321
P18146 P43268
P18146 Q96CN4
P18146 Q9UI08
P18146 Q8N9H8
P18146 Q8TAG9
P18146 P13726
P18146 P05413
P18146 Q9UNN5
P18146 Q9NVQ4
P18146 Q5T9C2
P18146 Q8N4B1
P18146 Q8IWE2
P18146 Q9Y4C2
P18146 Q9C073
P18146 Q9NWS6
P18146 Q96TA1
P18146 Q86XR2
P18146 Q6UXB0
P18146 O94988
P18146 Q6UX46
P18146 Q05DH4
P18146 Q8IXR5
P18146 O75063
P18146 Q9NTI7
P18146 Q7L5A3
P18146 Q8WU58
P18146 Q92520
P18146 Q96IP4
P18146 Q5VWP2
P18146 Q6ZV65
P18146 Q8TBR7
P18146 Q5JUQ0
P18146 Q96KN4
P18146 Q96KN1
P18146 O15360
P18146 Q9HB96
P18146 P25445
P18146 P48023
P18146 P49327
P18146 Q8TDW7
P18146 Q9HCM7
P18146 Q9NXK8
P18146 Q9UKA2
P18146 Q5XUX0
P18146 Q9NWN3
P18146 Q969U6
P18146 P06734
P18146 O14526
P18146 O94868
P18146 P10109
P18146 Q92913
P18146 P09038
P18146 Q9HCT0
P18146 P11487
P18146 P22607
P18146 Q8N441
P18146 Q6PIW4
P18146 P26885
P18146 Q13451
P18146 P17948
P18146 P35916
P18146 O95466
P18146 P49326
P18146 Q06828
P18146 P02751
P18146 Q9Y2H6
P18146 Q8NAU1
P18146 Q5VTL7
P18146 P15407
P18146 Q12946
P18146 Q9UPW0
P18146 P85037
P18146 Q12952
P18146 Q96NE9
P18146 O43559
P18146 Q16658
P18146 P35637
P18146 Q11128
P18146 P51993
P18146 Q14802
P18146 P58549
P18146 P06241
P18146 Q14332
P18146 P35575
P18146 P24522
P18146 O75293
P18146 Q6P9A2
P18146 Q9H2C0
P18146 P04406
P18146 P23769
P23769 P18146
P18146 Q86YP4
P18146 P48506
P18146 P23434
P18146 Q99988
P18146 P39905
P18146 Q9NXC2
P18146 O60609
P18146 Q9UJY5
P18146 Q86UU5
P18146 O95749
P18146 Q14390
P18146 P01242
P18146 Q8TF65
P18146 P48546
P18146 Q9Y6H8
P18146 Q5VSY0
P18146 Q6AI39
P18146 Q9P107
P18146 P30679
P18146 P50148
P18146 P62873
P18146 P50150
P18146 O60262
P18146 Q9BVP2
P18146 Q9UNW8
P18146 Q6NV75
P18146 Q5UAW9
P18146 O15354
P18146 Q9Y2T6
P18146 Q9NZH0
P18146 P36969
P18146 O75791
P18146 Q8TE85
P18146 Q14957
P18146 Q7Z429
P18146 P43250
P18146 Q5TC63
P18146 P56915
P18146 Q96QA5
P18146 Q8TAX9
P18146 Q14687
P18146 Q00403
Q00403 P18146
P18146 P78347
P18146 Q8WW33
P18146 O95479
P18146 P55084
P18146 Q6B0K9
P18146 O60381
P18146 Q96DB2
P18146 P56524
P18146 Q76N89
P18146 Q14CZ8
P18146 Q14469
P18146 Q9Y543
P18146 Q5TGS1
P18146 Q96HZ4
P18146 A2PYH4
P18146 P31937
P18146 Q16665
P18146 O75146
P18146 Q9H2X6
P18146 P15822
P18146 P31629
P18146 Q16534
P18146 P17096
P18146 P09429
P18146 P52597
P18146 P14866
P18146 Q8WVV9
P18146 Q9BUJ2
P18146 Q96ED9
P18146 Q92826
P18146 P37235
P18146 P05981
P18146 Q9Y251
P18146 P01112
P18146 P80365
P18146 Q96JZ2
P18146 P07900
P18146 P08238
P18146 P34931
P18146 O14558
P18146 P98160
P18146 Q96D96
P18146 Q12794
P18146 P32942
P18146 Q02363
P18146 Q9BTL4
P18146 P01579
P18146 Q96RY7
P18146 Q13099
P18146 P01344
P18146 O00425
P18146 P11717
P18146 P22692
P18146 Q6UXB1
P18146 A6NGN9
P18146 P42701
P18146 P01584
P18146 P14778
P18146 P60568
P18146 P14784
P18146 P08700
P18146 P05231
P18146 P20839
P18146 P12268
P18146 Q9NQS7
P18146 Q9H160
P18146 Q8WYH8
P18146 Q15735
P18146 O15357
P18146 Q9Y5U4
P18146 P06213
P18146 Q9NVR2
P18146 Q96HW7
P18146 Q6IPM2
P18146 Q6DN90
P18146 P10914
P18146 P14316
P18146 Q6NXR0
P18146 Q6H9L7
P18146 Q9H0X4
P18146 P08648
P18146 P20701
P18146 P06756
P18146 P20702
P18146 P05556
P18146 P05107
P18146 P16144
P18146 Q9Y287
P18146 Q13572
P18146 Q6IE81
P18146 Q9NQC1
P18146 Q8N5M9
P18146 Q96N16
P18146 Q92833
P18146 Q86VZ6
P18146 Q8WYK2
P18146 Q8TAC2
P18146 Q8WXH2
P18146 Q96MG2
P05412 P18146
P18146 P05412
P18146 P17275
P17535 P18146
P18146 P17535
P18146 P14923
P18146 Q8IY47
P18146 Q13303
P18146 Q14003
P18146 Q12809
P18146 Q96L42
P18146 Q9NS61
P18146 Q14654
P18146 Q9HB14
P18146 Q86W47
P18146 Q92952
P18146 P51787
P18146 Q693B1
P18146 O43731
P18146 Q8NB78
P18146 Q9Y2K7
P18146 Q8NHM5
P18146 O94953
P18146 O15054
P18146 Q6ZMT4
P18146 Q8IZA0
P18146 Q9P206
P18146 Q2KJY2
P18146 Q07866
P18146 Q6P597
P18146 Q13351
P18146 Q13118
P18146 O14901
P18146 Q9Y2Y9
P18146 Q9BXK1
P18146 Q9Y5W3
P18146 P57682
P18146 Q13887
P18146 Q13886
P18146 Q96G42
P18146 Q9UJP4
P18146 Q53GT1
P18146 Q96NJ5
P18146 Q9UMN6
P18146 A6PVL3
P18146 Q14974
P18146 P13646
P18146 P19012
P18146 P60985
P18146 P25391
P18146 Q13571
P18146 Q14847
P18146 P80188
P18146 P01130
P18146 Q96PV6
P18146 Q8NES3
P18146 P01229
P18146 P50458
P18146 P18858
P18146 Q7Z4I7
P18146 Q8WVP7
P18146 Q96S06
P18146 P02545
P18146 P61968
P18146 Q8IWU2
P18146 Q86WA8
P18146 Q96NI6
P18146 Q15048
P18146 Q9C0I9
P18146 Q14392
P18146 A6NJW4
P18146 Q9HCJ2
P18146 Q8IWT6
P18146 Q6P9F7
P18146 Q9UFC0
P18146 Q9BX40
P18146 Q86X29
P18146 P48449
P18146 Q06643
P18146 Q9NS15
P18146 Q8N2S1
P18146 Q16553
P18146 Q8IV50
P18146 Q9UPN3
P18146 Q9Y6D9
P18146 Q9UI95
P18146 O75444
P18146 P43363
P18146 Q96EH3
P18146 Q13495
P18146 Q9NR34
P18146 Q5VSG8
P18146 Q9GZQ8
P18146 Q13233
P18146 Q16584
P18146 Q99558
P18146 O95382
P18146 P28482
P18146 P27361
P18146 P45983
P18146 Q96A59
P18146 Q9NZL9
P18146 P56270
P18146 P43121
P18146 Q86YR7
P18146 Q8NI22
P18146 Q8NFP4
P18146 P48163
P18146 Q96RN5
P18146 Q14814
P18146 Q86W50
P18146 Q8WXB1
P18146 Q6ZN04
P18146 Q5U5Q3
P18146 Q86XN8
P18146 Q09327
P18146 Q99685
P18146 O60291
P18146 Q5JRA6
P18146 Q96AX9
P18146 Q8TDZ2
P18146 Q7RTP6
P18146 Q9BPX6
P18146 Q504T8
P18146 Q9UL63
P18146 Q9HBH9
P18146 P55197
P18146 Q9BV36
P18146 Q15546
P18146 P50281
P18146 Q9H239
P18146 Q99583
P18146 Q96EN8
P18146 O96033
P18146 Q86VF5
P18146 Q9HCE1
P18146 Q9UBG0
P18146 Q96AM1
P18146 Q8NDA8
P18146 Q8TCC3
P18146 Q7Z7F7
P18146 Q96H12
P18146 Q8N5Y2
P18146 Q15800
P18146 Q9BUK6
P18146 Q86UE4
P18146 Q49AM1
P18146 P0CJ68
P18146 Q5HYI7
P18146 P20592
P18146 P84157
P18146 Q96S97
P10242 P18146
P18146 P10242
P18146 Q13203
P18146 P01106
P18146 Q96EZ4
P18146 Q7Z406
P18146 P10916
P18146 O00159
P18146 Q13402
P18146 Q9UL68
P18146 P41227
P18146 Q9BSU3
P18146 Q13506
P18146 Q15742
P18146 O95544
P18146 Q9NR45
P18146 O96009
P18146 Q8N8M0
P18146 Q3BBV0
P18146 O15394
P18146 Q9UBB6
P18146 P19338
P18146 Q13772
P18146 Q9Y618
P18146 P62166
P18146 P52848
P18146 Q9NRX3
P18146 Q330K2
P18146 Q96PU5
P18146 O76050
P18146 Q96JN8
P18146 O95644
P18146 Q16236
P18146 Q12857
P18146 O00712
P18146 P08651
P18146 Q14938
P18146 P19838
P19838 P18146
P18146 Q00653
P18146 P23511
P18146 Q13952
P18146 Q92982
P18146 Q969G9
P18146 Q9NYR9
P18146 P43699
P18146 Q9NVX2
P18146 Q96MY1
P18146 O75052
P18146 P29474
P18146 Q9UM47
P18146 Q6P988
P18146 Q9UNW9
P18146 Q99742
P18146 Q8IUM7
P18146 Q8TAT6
P18146 Q14995
P18146 P10589
P18146 P10588
P18146 P22736
P18146 P43354
P18146 Q7Z6K4
P18146 P34130
P18146 Q9BV86
P18146 O95631
P18146 Q9H1E3
P18146 P36639
P18146 Q9Y6R0
P18146 Q5SRE5
P18146 Q8TEM1
P18146 P35658
P18146 Q5VZ03
P18146 Q6ZVC0
P18146 P54368
P18146 P11926
P18146 O15527
P18146 Q99784
P18146 O95897
P18146 Q13516
P18146 O95948
P18146 O43913
P18146 Q8N138
P18146 Q9H1P3
P18146 Q96DC9
P18146 Q7L8S5
P18146 O15547
P18146 Q96G91
P18146 P41231
P18146 Q9UNF0
P18146 O96013
P18146 Q9ULE6
P18146 Q9NVE7
P18146 Q5XG87
P18146 Q9BYG5
P18146 Q9HBE1
P18146 Q02962
P18146 P26367
P18146 P11498
P18146 Q9H0N5
P18146 Q15365
P18146 Q15154
P18146 Q9NV79
P18146 P16519
P18146 Q6UW60
P18146 Q9Y233
P18146 Q14432
P18146 P27815
P18146 Q08493
P18146 Q08499
P18146 Q5VU43
P18146 O60658
P18146 P04085
P18146 P01127
P18146 Q9NRA1
P18146 P50479
P18146 Q9NR12
P18146 Q9P0J1
P18146 Q86YH6
P18146 O00764
P18146 Q76G19
P18146 O15534
P18146 Q96FX8
P18146 O60683
P18146 Q16875
P18146 Q01813
P18146 P52209
P18146 O94880
P18146 Q5T6S3
P18146 O75151
P18146 Q96BD5
P18146 Q86UU1
P18146 O14813
P18146 P42356
P18146 Q7Z2X4
P18146 Q92508
P18146 Q8TBF5
P18146 Q86VD9
P18146 P27986
P18146 Q9UG56
P18146 P98161
P18146 Q504Y2
P18146 P14618
P18146 Q99640
P18146 Q99959
P18146 Q8NCC3
P18146 Q9UM63
P18146 P00749
P18146 Q03405
P18146 P51178
P18146 P16885
P18146 Q8N7P1
P18146 Q15149
P18146 Q9Y2H5
P18146 Q6IQ23
P18146 Q96S99
P18146 O94827
P18146 Q00G26
P18146 O15031
P18146 Q6P1K2
P18146 Q10713
P18146 Q8N490
P18146 Q8IY17
P18146 O00592
P18146 Q14181
P18146 P54098
P18146 O15160
P18146 O15318
P18146 P16435
P09086 P18146
P18146 P09086
P18146 Q15181
P18146 P37231
P18146 Q86YN6
P18146 O75145
P18146 O75335
P18146 O75688
P18146 Q8TAE6
P18146 Q6NYC8
P18146 Q9UD71
P18146 O75864
P18146 Q96SB3
P18146 Q06190
P18146 Q15172
P18146 Q13362
P18146 Q6NUP7
P18146 Q6ZP29
P18146 P78395
P18146 P57071
P18146 P17612
P18146 Q9UGJ0
P18146 Q05655
P18146 Q05513
P18146 P04070
P18146 Q9UF12
P18146 Q8N271
P18146 Q86WR7
P18146 Q86UA1
P18146 Q14558
P18146 Q5THK1
P18146 P48634
P18146 Q5JSZ5
P18146 P56730
P18146 Q8WUY3
P18146 A5PKW4
P18146 P49810
P18146 O75475
P18146 Q9UNM6
P18146 Q13635
P18146 P60484
P18146 O14684
P18146 Q9H7Z7
P18146 P35354
P18146 Q14289
P18146 P06454
P18146 P20962
P18146 Q86YD1
P18146 Q93096
P18146 Q12974
P18146 P35236
P18146 P23469
P18146 Q6NZI2
P18146 Q96PU8
P18146 Q2TAL8
P18146 Q2KHR3
P18146 Q6ZRP7
P18146 P62491
P18146 Q86YS3
P18146 Q9H0T7
P18146 P62820
P18146 Q9NX57
P18146 O95755
P18146 Q96S21
P18146 P54727
P18146 Q92698
P18146 Q6H3X3
P18146 Q7Z5J4
P18146 Q12967
P18146 P43487
P18146 P62834
P18146 P47736
P18146 Q9UHV5
P18146 P10276
P18146 P13631
P18146 Q15283
P18146 Q14644
P18146 O43374
P18146 Q86YV0
P18146 Q8N9B8
P18146 Q7LDG7
P18146 Q8WWW0
P18146 Q08999
P18146 Q9HBD1
P18146 O94761
P18146 Q04864
P18146 Q04206
Q04206 P18146
P18146 Q01201
P18146 Q9P2R6
P18146 P07949
P18146 Q9UBZ9
P18146 P48378
P18146 O14924
P18146 P49796
P18146 O00212
P18146 Q9HBH0
P18146 Q13129
P18146 O75792
P18146 O00584
P18146 Q8WU17
P18146 Q96MT1
P18146 Q9NV58
P18146 Q495C1
P18146 Q5VTB9
P18146 Q9H0A6
P18146 Q5M7Z0
P18146 P13489
P18146 Q13464
P18146 Q9GZN7
P18146 P35398
P18146 P27635
P18146 P04843
P18146 P15880
P18146 Q15418
P18146 Q15349
P18146 Q9UJJ7
P18146 P55042
P18146 Q8WYR4
P18146 Q9UHP6
P18146 Q9BY42
P18146 Q86UN3
P18146 Q96T51
P18146 Q7L099
P18146 Q01196
P18146 Q13761
P18146 P19793
P18146 P26447
P18146 Q96NU1
P18146 Q8IZD0
P18146 Q9UPU9
P18146 Q01826
P18146 Q9UPW6
P18146 Q9Y2G9
P18146 Q6UWP8
P18146 O15127
P18146 Q8WTV0
P18146 Q9Y6U3
P18146 Q96GD3
P18146 Q8IWY4
P18146 O75056
P18146 Q96C92
P18146 Q8WUS8
P18146 Q92503
P18146 Q96T21
P18146 Q96EE3
P18146 Q9NPR2
P18146 Q9P283
P18146 Q96LD8
P18146 Q9P0V9
P18146 Q9NVA2
P18146 Q99719
P18146 Q9UHD8
P18146 P63302
P18146 P30740
P18146 P50453
P18146 P05546
P18146 P05121
P18146 P36955
P18146 P50454
P18146 Q14140
P18146 Q01105
P18146 Q7Z333
P18146 Q5VUG0
P18146 Q96NB2
P18146 Q8NHU3
P18146 Q9UQQ2
P18146 Q9H299
P18146 P78314
P18146 Q9P0V3
P18146 O60239
P18146 Q7L8J4
P18146 Q15465
P18146 Q8IUQ4
P18146 Q96ST3
Q96ST3 P18146
P18146 O75182
P18146 Q96FS4
P18146 Q96EB6
P18146 Q9NTG7
P18146 P12755
P18146 Q1XH10
P18146 P12757
P18146 P49281
P18146 O15427
P18146 Q9P2U7
P18146 Q9BYT1
P18146 Q05940
P18146 P41440
P18146 P43007
P18146 P12236
P18146 P11166
P18146 P22732
P18146 Q99726
P18146 Q6NXT4
P18146 Q7Z2H8
P18146 Q8TED4
P18146 Q9HBR0
P18146 P04920
P18146 Q9BRV3
P18146 Q92911
P18146 Q01959
P18146 Q9UPR5
P18146 P48764
P18146 Q15599
P18146 Q9H2Y9
P18146 P84022
P51532 P18146
P18146 Q96QK8
P18146 O75264
P18146 P17405
P18146 Q6GMV2
P18146 P60880
P18146 O95721
P18146 Q13487
P18146 Q9NY99
P18146 P57768
P18146 Q9H3E2
P18146 Q9Y5X2
P18146 O75908
P18146 O14508
P18146 Q8WXH5
P18146 P00441
P18146 Q9UPU3
P18146 Q07889
P18146 O15370
P08047 P18146
P18146 P08047
P18146 Q02447
P18146 O75391
P18146 O60271
P18146 Q8TB22
P18146 Q86W54
P18146 Q9NYA1
P18146 Q9NRA0
P18146 P16150
P18146 Q6IQ16
P18146 P10451
P18146 Q7Z698
P18146 O43609
P18146 Q13813
P18146 Q9H254
P18146 Q13501
P18146 P12931
P18146 Q6ZRS2
P18146 Q9C0H9
P18146 Q12772
P11831 P18146
P18146 P11831
P18146 Q7Z6B7
P18146 Q8IYB3
P18146 A6NNA2
P18146 Q9BYN0
P18146 O75177
P18146 Q9BWW4
P18146 Q9BWG4
P18146 P30874
P18146 Q16842
P18146 Q9UNP4
P18146 Q969X2
P18146 Q92186
P18146 P61647
P18146 Q9UJ98
P18146 P42224
P42224 P18146
P18146 Q13586
P18146 Q9P246
P18146 O94804
P18146 Q15831
P18146 Q86UX6
P18146 P16949
P18146 Q9NZ72
P18146 P56962
P18146 Q12846
P18146 O00204
P18146 P55854
P18146 Q9UH99
P18146 Q15526
P18146 Q8N434
P18146 P17600
P18146 Q92777
P18146 O60506
P18146 Q96PV0
P18146 Q8IV01
P18146 Q8N9I0
P18146 O00445
P18146 Q8IYJ3
P18146 O00268
P17542 P18146
P18146 P37837
P18146 Q6ICL3
P18146 Q9BXI6
P18146 Q9P2M4
P18146 Q9BYX2
P18146 Q8WUA7
P18146 Q9BTW9
P18146 O43435
P18146 Q99593
P18146 P21731
P18146 P24557
P18146 P15923
P18146 P15884
P18146 Q9Y2W6
P18146 Q9NZ01
P18146 Q96BS2
P18146 Q00059
P05549 P18146
P18146 P05549
P18146 P48307
P18146 P01137
P18146 P37173
P18146 Q15583
P18146 P22735
P18146 P07101
P18146 P07996
P18146 Q8IYQ7
P18146 P52888
P18146 Q9Y2W1
P18146 Q6ZMP0
P18146 P35590
P18146 P16035
P18146 P35625
P18146 O95049
P18146 Q04725
P18146 Q04726
P18146 Q7Z403
P18146 Q13445
P18146 Q9BVK6
P18146 Q96A25
P18146 A0PK00
P18146 Q92545
P18146 Q8N3T6
P18146 Q9H6X4
P18146 Q9P2C4
P18146 A2RU14
P18146 Q9BU79
P18146 Q8WXS4
P18146 P56557
P18146 Q8NDY8
P18146 Q96MV1
P18146 Q9UK28
P18146 Q8N0U2
P18146 Q9P1W3
P18146 Q96K49
P18146 Q6ZNR0
P18146 Q9NQ34
P18146 P42166
P18146 O15393
P18146 Q9BVT8
P18146 P01375
P18146 Q9NP84
P18146 Q9Y5U5
P18146 O95407
P18146 Q9UKE5
P18146 Q07912
P18146 Q9C0C2
P18146 Q68CZ2
P18146 Q96GM8
P18146 O14657
P18146 Q96NM4
P04637 P18146
P18146 P04637
P18146 O15350
P18146 P67936
P18146 P07202
P18146 P13693
P18146 Q15035
P18146 Q9UL33
P18146 Q9Y2L5
P18146 Q96RU7
P18146 Q9C040
P18146 O15164
P18146 Q9UPN9
P18146 Q8WV44
P18146 Q9BVG3
P18146 O75962
P18146 O75157
P18146 Q7Z6J9
P18146 Q9BZW7
P18146 Q96FV3
P18146 Q86UF1
P18146 P53804
P18146 O95922
P18146 Q9C0H2
P18146 Q9BQE3
P18146 P07437
P18146 Q13885
P18146 Q9BUF5
P18146 P83876
P18146 Q9BSL1
P18146 P0CG48
P18146 Q96LR5
P18146 Q969T4
P18146 P63279
P18146 P68036
P18146 Q16763
P18146 Q96B02
P18146 Q15386
P18146 Q9NZI7
P18146 P17480
P18146 Q9NWZ5
P18146 P06133
P18146 A6NIH7
P18146 Q9UPW8
P18146 Q8IWX7
P18146 A6NJT0
P18146 Q9H1J1
P18146 O75631
P18146 Q9BT76
P18146 Q15853
Q15853 P18146
P18146 Q495M9
P18146 P54578
P18146 Q9Y2K6
P18146 Q96RU2
P18146 Q9Y6I4
P18146 Q86T82
P18146 Q53GS9
P18146 Q5T230
P18146 P63027
P18146 P50552
P18146 P15692
P18146 Q96AW1
P18146 O75436
P18146 Q9UID3
P18146 Q9Y2B5
P18146 Q96N03
P18146 Q6PCB0
P18146 Q9Y334
P18146 Q969T9
P18146 O75554
P18146 Q5MNZ6
P18146 Q6RFH5
P18146 Q6UXN9
P18146 Q9GZT5
P18146 P56705
P18146 O00755
P18146 Q96S55
P18146 P19544
P19544 P18146
P18146 Q8NBI6
P18146 Q86Y38
P18146 A8MPS7
P18146 P07947
P18146 O60688
P18146 Q96QA6
P18146 Q9Y5A9
P18146 P63104
P18146 P25490
P18146 O43829
P18146 Q13105
P18146 Q99592
P18146 Q5TC79
P18146 O95365
P18146 O15156
P18146 Q96GY0
P18146 Q86VM9
P18146 Q9UPT8
P18146 Q6PEW1
P18146 Q9C0B9
P18146 Q8N2G6
P18146 Q8N3Z6
P18146 Q9H0M4
P18146 Q8IUH5
P18146 Q9H8U3
P18146 P26651
P18146 Q07352
P18146 Q8IX07
P18146 Q9HCC9
P18146 Q9ULJ6
P18146 Q8NF64
P18146 Q5VZL5
P18146 O14771
P18146 P15622
P18146 Q86YH2
P18146 P17036
P18146 Q70YC4
P18146 Q96PM9
P18146 Q2M1K9
P18146 Q9C0F3
P18146 Q8WV37
P18146 Q96KM6
P18146 Q96C55
P18146 Q9P0T4
P18146 Q8IVC4
P18146 Q14966
P18146 Q9Y2D9
P18146 Q8N3J9
P18146 Q96K58
P18146 Q9H5H4
P18146 Q8N393
P18146 O75541
P18146 Q147U1
P18146 Q9HCJ5
P18146 Q15942
P11161 Q8N726
P11161 P48023
P11161 P08034
P11161 P01344
P11161 O43278
P11161 O15350
Q06889 Q15742
Q9NZC4 Q96BQ1
Q9NZC4 Q969P5
Q9NZC4 Q14451
Q9NZC4 P19012
Q9NZC4 Q96EK9
Q9NZC4 Q9UGP4
Q9NZC4 Q8WWY8
Q9NZC4 O43283
Q9NZC4 Q7Z406
Q9NZC4 Q9ULV0
Q9NZC4 O15305
Q9NZC4 P22528
Q9NZC4 O15020
Q9NZC4 Q6UXY8
Q9NZC4 Q96N46
Q9NZC4 P40818
Q9NZC4 Q9H6Y2
Q9NZC4 Q8TF74
Q9NZC4 Q8IX03
Q9NZC4 Q8NB50
P32519 P51828
P32519 P51825
P32519 Q9P2S6
P32519 Q8IWW6
P32519 P52565
P32519 Q92888
P32519 Q9ULH1
P32519 Q9BZE9
P32519 P51587
P32519 P20810
P32519 P34810
P32519 Q9NRR3
P32519 Q3L8U1
P32519 O00571
P32519 Q9BTC0
P32519 O75190
P32519 Q86TI2
P32519 Q13627
P32519 Q6NZ36
P32519 Q9NUQ9
P32519 Q53EP0
P32519 O00409
P32519 O43524
P32519 Q86YP4
P32519 P11717
P32519 Q13886
P32519 Q92615
P32519 Q9H008
P32519 Q9Y4Z0
P32519 O60675
P32519 Q9GZQ8
P32519 Q9NR56
P32519 Q96RN5
P32519 O00470
P32519 Q13459
P32519 Q9H7X0
P32519 Q96PU5
P32519 Q16236
P32519 Q15365
P32519 P24723
P32519 Q15257
P32519 P53801
P32519 Q9BRQ0
P32519 Q63HN8
P32519 Q9H0F5
P32519 Q9Y2G9
P32519 Q92503
P32519 Q86VZ5
P32519 Q96ST3
P32519 Q9HBR0
P17947 P32519
P32519 P36956
P32519 Q9Y6E0
P32519 O75410
P32519 Q96RU8
P32519 Q96NA8
P32519 Q8NG11
P32519 P62256
P32519 Q9HCC9
P32519 O75362
Q15723 P55072
P78545 Q5T601
P78545 Q8WXG9
P78545 Q13740
P78545 Q8IWW6
P78545 A7KAX9
P78545 Q96EG1
P78545 P16615
P78545 Q9UMQ3
P78545 Q9H5V8
P78545 P13569
P78545 Q9NSA3
P78545 Q07973
P78545 Q8N1I0
P78545 P55085
P78545 Q14517
P78545 O60547
P78545 Q6ISB3
P78545 Q14520
P78545 P52789
P78545 P18564
P78545 P05787
P78545 Q93052
P78545 Q969L2
P78545 P23508
P78545 O00470
P78545 Q96EZ4
P78545 Q96PU5
P78545 Q12857
P78545 P47712
P78545 O60733
P78545 Q13393
P78545 A1L390
P78545 Q14289
P78545 P23469
P78545 B7ZAP0
P78545 A0AV96
P78545 Q68DV7
P78545 Q01196
P78545 Q9NPR2
P78545 Q9UHD8
P78545 Q8TF17
P78545 P57057
P78545 Q8N1S5
P78545 Q8N4M1
P78545 Q5VYV7
P78545 Q7Z698
P78545 P35326
P78545 Q9Y5Y6
P78545 O95359
P05549 P78545
P78545 Q15025
P78545 O95858
P78545 Q8IX03
P04637 Q99607
Q99607 P04637
Q9UKW6 Q9BR77
Q9UKW6 Q9Y6H1
Q9UKW6 Q9H5J4
Q9UKW6 Q5NUL3
Q9UKW6 P29375
Q9UKW6 P05787
Q9UKW6 Q9UGP4
Q9UKW6 Q86TS9
Q9UKW6 P52298
Q9UKW6 Q14289
Q9UKW6 P29350
Q9UKW6 Q8N2H3
Q9UKW6 Q92878
Q9UKW6 P42696
Q9UKW6 Q5VYV7
Q9UKW6 Q92540
Q9UKW6 P08579
Q9UKW6 Q9H7L9
Q9UKW6 Q96N46
Q9UKW6 Q7Z7D3
P19419 P62736
P19419 P60709
P19419 P63261
P19419 O95445
P19419 Q07960
P19419 P29374
P19419 Q9HD20
P19419 Q9NWT8
P19419 P46379
P19419 Q9Y3X0
P19419 O75419
P19419 P50750
P19419 P46527
P19419 Q96GE4
P19419 Q9UFW8
P19419 Q8IWX8
P19419 Q9HD42
P19419 Q99967
P19419 P53621
P19419 Q8WXC6
P19419 P48729
P19419 Q13620
P19419 Q9NX09
P19419 P17844
P19419 Q99615
P19419 Q6V1X1
P19419 Q86TI2
P19419 P11161
P19419 P04626
P19419 Q5T890
P19419 P84090
P19419 A8K979
P19419 Q9NPD3
P19419 P00734
P19419 Q9Y421
P19419 Q9UKT8
P19419 Q9Y3D6
P19419 P26885
P19419 P01100
P19419 P15407
P19419 P22083
P19419 Q8WUU5
P19419 Q86YP4
P19419 Q9UJJ9
P19419 P54198
P19419 Q9BTL4
P19419 Q6NYC1
P19419 P17275
P19419 Q92993
P19419 Q8NBE8
P19419 P49917
P19419 P36776
P19419 Q8IWT6
P19419 P55055
P19419 Q9Y6Y9
P19419 Q15013
P19419 Q9BXY0
P19419 O43318
P19419 Q9UPT6
P19419 Q07820
P19419 P40926
P19419 O15151
P19419 Q86XA0
P19419 O60291
P19419 P45452
P19419 Q99583
P19419 P42898
P19419 Q99102
P19419 Q15746
P19419 Q92542
P19419 P78316
P19419 P22736
P19419 Q6N063
P19419 P01127
P19419 Q96HS1
P19419 Q9NWS0
P19419 P17252
P19419 P49768
P19419 P35998
P19419 O00232
P19419 P23471
P19419 Q96QR8
P19419 Q9BRP8
P19419 Q8IXI1
P19419 P05387
P19419 Q9NQG5
P19419 P39019
P19419 Q7L523
P19419 Q8IYX7
P19419 Q92503
P19419 Q9NUM3
P19419 O95391
P19419 P00441
P19419 Q96N06
P19419 P11831
P19419 Q01995
P19419 P20226
P20226 P19419
P19419 Q9NR96
P19419 Q5BJD5
P19419 P01375
P19419 O14656
P19419 P48553
P19419 Q9UJK0
P19419 Q969M7
P19419 Q5T4S7
P19419 P09327
P19419 Q96GC9
P19419 O75083
P19419 Q9Y2I8
P19419 Q86U90
P19419 Q5VYS8
P19419 Q9H9D4
P19419 Q96JF6
P19419 Q6DD87
P19419 Q15937
P01100 P41970
P41970 P01100
P28324 P60709
P28324 P18085
P28324 Q9BPX5
P28324 Q9Y576
P28324 P23528
P28324 Q6PJG2
P28324 P07992
P28324 P01100
P28324 Q9BTL4
P28324 Q14653
P28324 P29375
P28324 P05787
P28324 Q07820
P28324 Q96NY9
P28324 Q8NI08
P28324 P22736
P28324 Q99590
P28324 Q92503
P28324 Q9P0V9
P28324 Q9Y6M7
P28324 Q8WV44
P28324 Q6FIF0
Q05925 P46939
O95936 P51825
O95936 Q12955
O95936 Q53QZ3
O95936 O75129
O95936 Q7Z407
O95936 M0R2J8
O95936 Q96BY6
O95936 Q92608
O95936 Q96A65
O95936 P06241
O95936 Q86SR1
O95936 P42261
O95936 Q8IVT5
O95936 Q7L985
O95936 Q96JA1
O95936 Q8N2Q7
O95936 Q9Y4C0
O95936 Q00005
O95936 O94875
O95936 P78524
O95936 Q9UPZ6
O95936 Q13009
Q99814 P29274
Q99814 Q5TGY3
Q99814 P04075
Q99814 Q9UNA1
Q99814 Q9ULH1
Q99814 Q96SQ7
Q99814 O14867
Q99814 O60238
Q99814 Q16790
Q99814 Q7LFX5
Q99814 Q86X52
Q99814 Q99967
Q99814 P00450
Q99814 Q9H0B8
Q99814 Q5VWQ8
Q99814 P14868
Q99814 Q9NX09
Q99814 A2RUS2
Q99814 Q9UFH2
Q99814 P50570
Q99814 Q86TI2
Q99814 P63167
Q99814 P00533
Q99814 Q9H6Z9
Q99814 P06733
Q99814 P29317
Q99814 P01588
Q99814 Q96HE7
Q99814 P08709
Q99814 Q96TA1
Q99814 O94988
Q99814 Q96JP0
Q99814 Q6ZNL6
Q99814 P17948
P01100 Q99814
Q99814 P01100
P55317 Q99814
Q99814 P55317
Q99814 P04406
Q99814 Q04446
Q99814 Q16665
Q99814 Q9Y5L2
Q99814 P52789
Q99814 P08476
Q99814 Q7Z5L9
Q99814 Q12791
Q99814 Q13118
Q99814 P00338
Q99814 Q9Y4K0
Q99814 Q8N8X9
Q99814 Q7Z553
Q99814 P08581
Q99814 P35579
Q99814 Q9Y618
Q99814 Q92597
Q99814 Q14511
Q99814 P13674
Q99814 P01127
Q99814 Q16875
Q99814 Q01813
Q99814 P18669
Q99814 P14618
Q99814 Q99541
Q99814 O00469
Q99814 Q01860
P37231 Q99814
Q99814 P37231
Q99814 Q9UQK1
Q99814 Q05209
Q99814 O15315
Q99814 Q86WH2
Q99814 P61587
Q99814 Q8WTV0
Q99814 P05121
Q99814 Q9P0V3
Q99814 P49281
Q99814 P11166
Q99814 Q8N4M1
Q99814 P31641
Q99814 Q01650
Q99814 Q9BVW6
Q99814 Q9BX66
Q99814 Q9NYA1
Q99814 O76061
Q99814 Q8N3V7
Q99814 O14746
Q99814 P02786
Q99814 Q15582
Q99814 P21980
Q99814 Q04724
Q99814 Q9NWC5
Q99814 Q9HBL0
Q99814 Q8WUA8
Q99814 P15692
Q99814 O95388
Q99814 Q8NBI6
Q99814 Q9ULJ6
Q99814 O60281
P50548 P15036
P11308 P45844
P11308 Q8IY63
P11308 P05067
P11308 Q92888
P11308 Q9ULH1
P11308 Q99700
P11308 Q9H165
P11308 Q13936
P11308 P20810
P11308 Q9UKI2
P11308 P33151
P11308 Q14004
P11308 Q8N726
P11308 Q86X52
P11308 Q8TDX6
P11308 O14529
P11308 P61073
P11308 Q5VWQ8
P11308 Q9Y2H0
P11308 Q8N1I0
P11308 Q9BZ29
P11308 P42892
P11308 Q92556
P11308 P17813
P11308 Q99814
P03372 P11308
P11308 P03372
P11308 P14921
P14921 P11308
P11308 Q3ZCQ3
P11308 P09038
P11308 Q13451
P11308 O75369
P11308 P06241
P11308 Q8NEA6
P11308 Q13322
P11308 O00291
P11308 P09601
P11308 P05362
P11308 P13598
P11308 P08069
P05412 P11308
P11308 O60229
P11308 Q9UPQ0
P11308 Q32MZ4
P11308 O95819
P11308 Q6DN14
P11308 P08254
P11308 P14780
P11308 P35579
P11308 Q92597
P11308 Q9HC98
P11308 O00712
P11308 Q96MY1
P11308 P29474
P11308 Q9BV86
P11308 Q9H0X9
P11308 Q9UNF0
P11308 Q9H792
P11308 O75167
P11308 Q6ZUJ8
P11308 P11309
P11308 Q15147
P11308 Q9HAZ2
P11308 P24723
P11308 Q05397
P11308 Q14289
P11308 Q05209
P11308 P28827
P11308 Q92626
P11308 Q8WZA2
P11308 Q92565
P11308 Q6XE24
P11308 P49796
P11308 P49758
P11308 Q8TB24
P11308 Q01196
Q01196 P11308
P11308 O94885
P11308 Q9UIL1
P11308 Q92503
P11308 P78314
P11308 Q7Z698
P11308 Q01082
P11308 Q11201
P11308 Q7L1I2
P11308 Q9C0D5
P11308 O15393
P11308 Q9HBL0
P11308 O75954
P11308 P52735
P11308 P08670
P11308 P04275
P11308 Q9Y2I8
P11308 Q05516
P11308 Q9H6B1
P03372 Q9NPC4
P03372 P49588
P03372 Q9BZC7
P03372 Q9NRK6
P03372 Q9NP78
P03372 O15438
P03372 O15440
P03372 P45844
P03372 Q9UNQ0
P03372 Q8NFV4
P03372 P08910
P03372 O14639
P03372 Q6H8Q1
P03372 Q8N961
P03372 Q9UKV3
P03372 P25106
P03372 O95573
P03372 Q9NUB1
P03372 Q5JWF8
P03372 Q9Y614
P03372 P12814
P03372 P00813
P03372 O43184
P03372 Q8TE57
P03372 Q9P2N4
P03372 Q86TH1
P03372 Q6ZMM2
P03372 P18509
P03372 P30542
P03372 P08588
P03372 P51825
P03372 P51826
P03372 Q9UPQ3
P03372 P35573
P03372 O15120
P03372 Q8TD06
P03372 Q92667
P03372 Q9Y2D5
P03372 Q13023
P03372 Q7Z591
P03372 P31749
P03372 P31751
P03372 P05187
P03372 Q9UKV5
P03372 Q9Y4X0
P03372 Q8IY63
P03372 Q9Y2J4
P03372 Q400G9
P03372 Q86W34
P03372 Q9BY76
P03372 Q12955
P03372 Q8N957
P03372 Q9HCJ1
P03372 Q6UB99
P03372 Q8N6S4
P03372 Q9GZV1
P03372 Q7Z6G8
P03372 Q4KMQ2
P03372 O76027
P03372 Q10567
P03372 P02647
P03372 P07741
P03372 Q9Y6D6
P03372 Q9Y6D5
P03372 A1A4S6
P03372 Q7Z5H3
P03372 Q9P227
P03372 Q8N264
P03372 Q9UNA1
P03372 Q9NRY4
P03372 Q9HCE6
P03372 Q8IW93
P03372 O14497
P03372 Q8NFD5
P03372 Q14865
P03372 P36405
P03372 Q6NXE6
P03372 A6NEK1
P03372 Q96EG1
P03372 Q9ULH1
P03372 Q8WXK3
P03372 Q96Q27
P03372 Q9H1I8
P03372 P20020
P03372 Q01814
P03372 P23634
P03372 O43520
P03372 Q8TF62
P03372 O15265
P03372 Q9ULK2
P03372 Q8WXX7
P03372 P01185
P03372 O15169
P03372 Q9Y2T1
P03372 O75752
P03372 Q8NHY0
P03372 Q6L9W6
P03372 P15291
P03372 Q99933
P03372 Q9UL15
P03372 Q13145
P03372 Q8NDB2
P03372 Q99728
P03372 P56945
P03372 O75815
P03372 O75363
P03372 Q9H6U6
P03372 Q8TDM0
P03372 P10415
P03372 P20749
P03372 O00512
P03372 P11274
P03372 O14503
P03372 P51451
P03372 P54132
P03372 P12644
P03372 P22004
P03372 P18075
P03372 Q8N8U9
P03372 Q8TDL5
P03372 Q9BX63
P03372 Q9NSI6
P03372 P78543
P03372 Q5T1B1
P03372 Q9NPU4
P03372 Q96GX8
P03372 Q0P5P2
P03372 Q9NUL5
P03372 Q5VWT5
P03372 Q08AI8
P03372 P01024
P03372 Q5BVD1
P03372 Q8IY42
P03372 Q9P296
P03372 Q9P0P8
P03372 Q8N6M6
P03372 O43570
P03372 P23280
P03372 Q13936
P03372 Q01668
P03372 Q9P0X4
P03372 P54289
P03372 Q06432
P03372 Q9UBN1
P03372 P27708
P03372 Q9NZT1
P03372 Q13554
P03372 Q9Y6Y1
P03372 P40123
P03372 P17655
P03372 Q9BWT7
P03372 Q9Y2G2
P03372 Q9Y2V2
P03372 P55210
P03372 Q86V15
P03372 Q03135
P03372 P51636
P03372 Q9NTU7
P03372 O75828
P03372 Q8WUD4
P03372 Q4G0X9
P03372 Q2TAC2
P03372 A6NKD9
P03372 Q9P219
P03372 P51671
P03372 Q9NRJ3
P03372 P80098
P03372 P24385
P03372 Q16589
P03372 P32248
P03372 Q92526
P03372 P25063
P03372 A8K4G0
P03372 P28906
P03372 P19256
P03372 P11912
P03372 P42081
P03372 P12830
P03372 Q13634
P03372 Q8IXH8
P03372 P55283
P03372 Q9BYE9
P03372 Q6ZTQ4
P03372 Q07002
P03372 P38936
P03372 P46527
P03372 P40198
P03372 Q8N6W0
P03372 Q9HCU4
P03372 Q8N8E3
P03372 Q6ZU80
P03372 Q9UPV0
P03372 Q9P209
P03372 Q6ZMG9
P03372 Q8IYW2
P03372 P28329
P03372 Q86WJ1
P03372 P52757
P03372 Q8WUD6
P03372 P43681
P03372 Q05901
P03372 Q7LFX5
P03372 Q9H2A9
P03372 O75339
P03372 Q9NSE2
P03372 O75122
P03372 Q8N2M8
P03372 O14493
P03372 P30622
P03372 Q96JQ2
P03372 O75153
P03372 Q8NA66
P03372 Q6PJW8
P03372 Q9H8S5
P03372 Q05707
P03372 Q96P44
P03372 P20908
P03372 Q14050
P03372 Q9UQ03
P03372 P09669
P03372 Q9Y646
P03372 P50416
P03372 P06850
P03372 P24387
P03372 Q9H0B8
P03372 Q86T23
P03372 Q08257
P03372 P41240
P03372 P01034
P03372 Q15828
P03372 Q13363
P03372 P56545
P03372 P35222
P03372 Q9UQB3
P03372 Q9NRF8
P03372 P07339
P03372 Q9NWM3
P03372 Q14999
P03372 Q13948
P03372 P48061
P03372 O95715
P03372 Q7LFL8
P03372 P11511
P03372 P04798
P03372 Q16678
P03372 Q07973
P03372 P33261
P03372 Q9Y6A2
P03372 P13584
P03372 Q08477
P03372 O00622
P03372 Q9Y4D1
P03372 Q5VWQ8
P03372 P53355
P03372 Q8NEL9
P03372 Q6ZUT9
P03372 Q8TB45
P03372 P52429
P03372 Q9UBM7
P03372 Q13268
P03372 O75911
P03372 Q9BPW9
P03372 Q9Y2E4
P03372 Q8IYB7
P03372 Q9UBP4
P03372 Q15700
P03372 Q8TDM6
P03372 Q9P2D7
P03372 Q8WW22
P03372 Q9UF47
P03372 Q9ULA0
P03372 Q14185
P03372 Q92608
P03372 Q8N1I0
P03372 Q9P104
P03372 Q18PE1
P03372 Q9NY33
P03372 Q86TI2
P03372 O60469
P03372 Q9H410
P03372 Q03001
P03372 Q9Y4J8
P03372 Q13115
P03372 Q8NCM8
P03372 Q14209
P03372 O00559
P03372 P42892
P03372 Q16610
P03372 P05305
P03372 P14138
P03372 P57772
P03372 Q12805
P03372 P52803
P03372 P01133
P03372 P00533
P03372 Q9H6Z9
P03372 Q9NZC4
P03372 P23588
P03372 Q6PJG2
P03372 Q9NYP7
P03372 P54851
P03372 P06733
P03372 Q96L91
P03372 Q9H4G0
P03372 Q9UBC2
P03372 Q15303
P03372 Q92731
P03372 P11474
P03372 P41212
P03372 Q9UI08
P03372 Q8N9H8
P03372 O00167
P03372 P15311
P03372 P00748
P03372 O00519
P03372 P05413
P03372 O60667
P03372 Q5T9C2
P03372 Q9H098
P03372 Q96TA1
P03372 Q49AJ0
P03372 Q3ZCQ3
P03372 Q5VWN6
P03372 Q9H0Q0
P03372 Q8N5J2
P03372 Q96MK2
P03372 Q2M2I3
P03372 Q96KN4
P03372 Q8TC84
P03372 Q9Y4F1
P03372 Q14517
P03372 Q96IV6
P03372 Q8WUP2
P03372 P23142
P03372 P98095
P03372 P09467
P03372 Q9HAH7
P03372 P22570
P03372 Q9BSK4
P03372 O15552
P03372 Q6ZNL6
P03372 P21802
P03372 Q14192
P03372 Q02790
P03372 O75369
P03372 O75955
P03372 P17948
P03372 Q68DA7
P03372 Q53EP0
P01100 P03372
P03372 P01100
P03372 P15407
P03372 P15408
P03372 P55317
P55317 P03372
P03372 Q12948
P03372 P85037
P03372 O15353
P03372 Q12778
O43524 P03372
P03372 O43524
P03372 Q9H334
P03372 Q5SZK8
P03372 A2A2Y4
P03372 Q7Z6J6
P03372 Q8NA03
P03372 P19883
P03372 P02794
P03372 Q9C0B1
P03372 Q96DB9
P03372 P06241
P03372 P27469
P03372 P11413
P03372 O75899
P03372 O00591
P03372 Q05329
P03372 O75293
P03372 O95257
P03372 Q86SR1
P03372 Q14393
P03372 P23771
P23771 P03372
P03372 Q8NAP1
P03372 Q99988
P03372 Q7L5D6
P03372 P10912
P03372 O75420
P03372 Q9Y248
P03372 Q9Y2X7
P03372 P10071
P03372 O60547
P03372 P62873
P03372 O60262
P03372 Q9NVN8
P03372 Q9NW75
P03372 O60883
P03372 Q9Y653
P03372 Q8NFJ5
P03372 Q13322
P03372 P62993
P03372 Q4ZG55
P03372 Q6ISB3
Q6ISB3 P03372
P03372 P39086
P03372 O15399
P03372 Q14687
P03372 P06396
P03372 Q9H116
P03372 Q9UL51
P03372 Q96DB2
P03372 P56524
P03372 Q7Z4H3
P03372 Q14469
P03372 Q16665
Q16665 P03372
P03372 Q9Y241
P03372 Q9H2X6
P03372 P62805
P03372 Q5T1R4
P03372 P19367
P03372 P52789
P03372 Q96RW7
P03372 P09429
P03372 Q96ED9
P03372 P49639
P03372 P31260
P03372 P37235
P03372 O43593
P03372 O60243
P03372 P34932
P03372 P04792
P03372 Q9UJY1
P03372 P98160
P03372 P41252
P03372 P22304
P03372 P46695
P03372 Q9HBG6
P03372 Q9H7X7
P03372 P05019
P03372 P08069
P03372 P22692
P03372 P27930
P03372 Q13007
P03372 P08476
P03372 O15327
P03372 Q14642
P03372 Q9Y2H2
P03372 P14616
P03372 Q9H8X2
P03372 Q96DY2
P03372 Q6DN90
P03372 P78413
P03372 Q96AZ6
P03372 P17301
P03372 P26006
P03372 P23229
P03372 P05556
P03372 P18084
P03372 P18564
P03372 P26010
P03372 Q9BY32
P03372 Q13572
P03372 Q14643
P03372 Q92833
P03372 P05412
P05412 P03372
P03372 P17275
P03372 P17535
P03372 O60229
P03372 Q92831
P03372 Q8WYB5
P03372 Q674X7
P03372 Q9UK17
P03372 Q9NS40
P03372 O00180
P03372 Q9Y257
P03372 Q12791
P03372 Q9NR82
P03372 Q7Z5Y7
P03372 Q9Y597
P03372 O94953
P03372 P35968
P03372 Q14145
P03372 Q92628
P03372 O60268
P03372 Q5T5P2
P03372 Q6UXG2
P03372 Q13118
P03372 Q9UIH9
P03372 Q99612
P03372 Q0D2K2
P03372 Q14974
P03372 P13646
P03372 P19012
P03372 P05783
P03372 P08727
P03372 O76014
P03372 P08729
P03372 P05787
P03372 Q6KB66
P03372 P78385
P03372 O43790
P03372 Q8IVT5
P03372 Q16787
P03372 Q13753
P03372 Q15012
P03372 Q9NRM7
P03372 Q53QV2
P03372 Q86U70
P03372 O75112
P03372 O15165
P03372 Q5SW96
P03372 Q6P1Q0
P03372 O00214
P03372 Q6ZUX7
P03372 Q9H9Z2
P03372 Q6P1M3
P03372 Q8WVP7
P03372 Q9NZU5
P03372 Q03252
P03372 Q96JB6
P03372 Q8NF37
P03372 Q93052
P03372 Q6PJG9
P03372 Q96JA1
P03372 Q9NZR2
P03372 P98164
P03372 O75197
P03372 O75581
P03372 Q8TCA0
P03372 Q8N309
P03372 Q32MZ4
P03372 P02788
P03372 Q16553
P03372 Q8NI32
P03372 Q6UWQ5
P03372 Q9BRK4
P03372 Q9BQ69
P03372 Q9Y6D9
P03372 Q7L5Y9
P03372 Q969L2
P03372 Q5VYJ5
P03372 Q96JK9
P03372 Q5VSG8
P03372 P41279
P03372 Q9BPZ7
P03372 Q8NA82
P03372 O15021
P03372 P02144
P03372 O15068
P03372 Q86YR7
P03372 Q6DN12
P03372 Q00987
P03372 Q16798
P03372 Q03112
P03372 P51608
P03372 Q71F56
P03372 O00470
P03372 P50221
P03372 O94851
P03372 Q8N3F8
P03372 Q29980
P03372 Q5TGZ0
P03372 Q9BV36
P03372 P45452
P03372 Q10571
P03372 Q15014
P03372 O75970
P03372 Q15777
P03372 Q8N565
P03372 Q9Y3D9
P03372 Q96DH6
P03372 P08118
P03372 Q9BTC8
P03372 Q49AM1
P03372 O43312
P03372 Q9ULD2
P03372 P10242
P03372 P01106
P03372 Q96EZ4
P03372 Q15746
P03372 Q9HD67
P03372 Q9UKN7
P03372 Q92614
P03372 O43795
P03372 Q9NZM1
P03372 P15173
P03372 Q01538
P03372 Q58DX5
P03372 Q9H009
P03372 Q99733
P03372 Q8IVL1
P03372 Q3BBV0
P03372 Q8N660
P03372 Q96M43
P03372 O15394
P03372 Q15788
Q15788 P03372
P03372 Q9Y6Q9
Q9Y6Q9 P03372
P03372 Q13772
P03372 Q9Y618
P03372 P62166
P03372 P52848
P03372 Q330K2
P03372 O75380
P03372 Q8N987
P03372 Q96PU5
P03372 Q14511
P03372 P12036
P03372 Q9HC98
P03372 O94856
P03372 Q13469
P03372 Q12857
P03372 O00712
P03372 P08651
P08651 P03372
P03372 Q14112
P03372 Q6NVV3
P03372 Q9Y2I1
P03372 Q4KMZ8
P03372 P40261
P03372 Q9BSC4
P03372 O60936
P03372 P29474
P03372 Q04721
P03372 Q7Z3S9
P03372 Q8IXF0
P03372 Q8NDH3
P03372 P17342
P03372 P15559
P03372 P10588
P03372 Q92570
O00482 P03372
P03372 O00482
P03372 Q92823
P03372 Q16656
P03372 P48552
P03372 O14786
P03372 Q9H649
P03372 Q16288
P03372 Q8TEM1
P03372 Q5VZ03
P03372 Q5BJF6
P03372 Q8IZS5
P03372 Q9NRN5
P03372 O60313
P03372 P35372
P03372 Q8NGI4
P03372 Q9BXB5
P03372 Q96SU4
P03372 Q9UJX0
P03372 Q92882
P03372 Q8N6M0
P03372 Q6GQQ9
P03372 Q12889
P03372 P01178
P03372 Q9UBL9
P03372 Q99571
P03372 P41231
P03372 Q15077
P03372 O15460
P03372 Q6VY07
P03372 Q9UNF0
P03372 O96013
P03372 Q8WX93
P03372 P19021
P03372 O95428
P03372 Q9BYG5
P03372 Q06710
P03372 P40424
P03372 Q3KNV8
P03372 Q15154
P03372 Q99447
P03372 Q8WUM4
P03372 Q07343
P03372 Q08499
P03372 Q5VU43
P03372 Q96JY6
P03372 Q96HC4
P03372 Q5T2W1
P03372 Q8IZL8
P03372 Q9NQP4
P03372 Q01813
P03372 Q15124
P03372 Q9NXJ5
P03372 P06401
P06401 P03372
P03372 Q32NB8
P03372 Q9C0D0
P03372 Q53GA4
P03372 Q9H5I5
P03372 P48426
P03372 Q5T9C9
P03372 Q9UG56
P03372 Q9BZ72
P03372 Q9NZM6
P03372 Q9C010
P03372 Q99569
P03372 P53816
P03372 Q9HBJ0
P03372 Q9NQ66
P03372 Q15149
P03372 O94827
P03372 Q3KR16
P03372 Q53GL0
P03372 O00469
P03372 Q9HCM2
P03372 Q13794
P03372 Q969W9
P03372 Q6P1K2
P03372 P29590
P03372 Q8TCS8
P03372 Q8TC44
P03372 Q9H488
P03372 O00411
P03372 P16435
P03372 Q9UKI9
P03372 Q03181
P03372 P37231
P37231 P03372
P03372 Q8ND30
P03372 Q5JR12
P03372 Q96MI6
P03372 Q9Y2T4
P03372 Q06190
P03372 Q5VV67
P03372 Q92733
P03372 Q8TCU6
P03372 Q96MT3
P03372 Q7Z3G6
P03372 Q9UGJ0
P03372 Q05655
P03372 Q02156
P03372 P24723
P03372 P01236
P03372 P81277
P03372 P16471
P03372 O75360
P03372 O95084
P03372 Q86TP1
P03372 P11464
P03372 Q00887
P03372 Q05397
P03372 P06454
P03372 Q99952
P03372 P23470
P03372 Q12913
P03372 Q13332
P03372 P53801
P03372 Q13610
P03372 Q92626
P03372 Q8NFP0
P03372 Q15771
P03372 Q13636
P03372 P54727
P03372 O15315
P03372 Q7Z5J4
P03372 Q12967
P03372 O60896
P03372 P43487
P03372 Q6VN20
P03372 P47736
P03372 Q13905
P03372 Q8WZA2
P03372 P10276
P10276 P03372
P03372 Q14644
P03372 Q8IZ41
P03372 Q8NHQ8
P03372 Q5T481
P03372 A0AV96
P03372 Q93062
P03372 P53805
P03372 Q9Y2P8
P03372 O94761
P03372 Q9H902
P03372 Q01201
P03372 P00797
P03372 P51606
P03372 Q9P2R6
P03372 Q96A58
P03372 P07949
P03372 Q9Y3B8
P03372 P40938
P03372 Q9Y644
P03372 O15211
P03372 O43665
P03372 P49796
P03372 O75916
P03372 Q15382
P03372 O94844
P03372 O94955
P03372 O14730
P03372 Q9HAU8
P03372 Q9Y6N7
P03372 Q02543
P03372 P61513
P03372 P63220
P03372 P23443
P03372 Q9Y6S9
P03372 Q9P2E9
P03372 Q92766
P03372 Q9UHP6
P03372 Q01196
Q01196 P03372
P03372 Q13950
Q13950 P03372
P03372 P19793
P03372 Q9NZJ4
P03372 O94885
P03372 Q8WTV0
P03372 Q96QR1
P03372 P37088
P03372 P51168
P03372 Q8IZE3
P03372 O75056
P03372 Q58EX2
P03372 O94855
P03372 P60468
P03372 Q8WVN6
P03372 Q13214
P03372 Q99985
P03372 Q9NPR2
P03372 Q14141
P03372 Q9UHD8
P03372 P01009
P03372 P08185
P03372 P35237
P03372 P50453
P03372 P05546
P03372 P05121
P03372 Q9BYW2
P03372 A8K8P3
P03372 Q16585
P03372 Q96BR1
P03372 P55822
P03372 O60239
P03372 Q5TCZ1
P03372 Q9UPX8
P03372 Q8TF72
P03372 O43255
P03372 Q9H173
P03372 O75182
P03372 O43166
P03372 Q9P2F8
P03372 O60292
P03372 O15304
P03372 P12757
P03372 Q8WWT9
P03372 O15427
P03372 P43007
P03372 Q15758
P03372 A1A5C7
P03372 O76082
P03372 Q9HC58
P03372 Q96CQ1
P03372 Q9HAS3
P03372 Q99808
P03372 Q8TB61
P03372 Q8N357
P03372 Q9H2H9
P03372 Q96QD8
P03372 Q6P5W5
P03372 Q8N370
P03372 Q86VL8
P03372 Q6P1K1
P03372 Q9H1V8
P03372 P31641
P03372 Q9NS82
P03372 Q01650
P03372 Q9GIP4
P03372 P32418
P03372 Q9UPR5
P03372 P57103
P03372 P48764
P03372 O14745
P03372 Q9Y2E8
P03372 Q92959
P03372 O75094
P03372 P84022
P03372 P51531
P03372 P51532
P03372 Q9NWM0
P03372 Q9NY59
P03372 Q9H7B4
P03372 Q7KZF4
P03372 Q9NSN8
P03372 Q9Y343
P03372 Q9Y5X3
P03372 Q9Y5X1
P03372 O14543
P03372 O94875
P03372 P41225
P03372 P35712
P03372 P48436
P03372 P08047
P08047 P03372
P03372 Q02447
Q02447 P03372
P03372 P09486
P03372 Q9UM82
P03372 Q7Z572
P03372 Q9P0W8
P03372 Q9NUQ6
P03372 O95238
P03372 Q5M775
P03372 Q69YQ0
P03372 Q8NA61
P03372 O60575
P03372 Q8WWL2
P03372 P16150
P03372 Q7Z698
P03372 Q96BD6
P03372 P12931
P03372 O43295
P03372 P30626
P03372 Q07955
P03372 Q9BWG4
P03372 P28290
P03372 Q9UNL2
P03372 Q9Y2M2
P03372 Q11201
P03372 Q9NRC1
P03372 Q9Y365
P03372 Q9Y3M8
P03372 P42224
P42224 P03372
P03372 P40763
P40763 P03372
P03372 P42229
P42229 P03372
P03372 O76061
P03372 Q15831
P03372 Q8IX01
P03372 Q8IWU5
P03372 O00204
P03372 G2XKQ0
P03372 Q96L08
P03372 O95425
P03372 Q9NX95
P03372 Q8NF91
P03372 O15056
P03372 Q16563
P03372 Q8IV01
P03372 Q8NBV8
P03372 Q9HCH5
P03372 Q96C24
P03372 Q9UHF0
P03372 O75410
P03372 O95359
P03372 Q9C0D5
P03372 Q92844
P03372 Q7RTX0
P03372 Q86TI0
P03372 O75347
P03372 Q9BTW9
P03372 P57082
P03372 Q13488
P03372 P28347
P03372 Q6N022
P03372 O14746
P03372 P02787
P03372 P05549
P05549 P03372
P03372 Q92754
Q92754 P03372
P03372 Q9NZI6
P03372 P04155
P03372 Q07654
P03372 P01135
P03372 Q6YHU6
P03372 P07996
P03372 Q13769
P03372 Q6ZMP0
P03372 P04216
P03372 O95411
P03372 Q13009
P03372 Q9NPL8
P03372 Q9GZM7
P03372 Q9BVW5
P03372 Q07157
P03372 O95049
P03372 Q04724
P03372 Q04726
P03372 Q9Y4G6
P03372 O94876
P03372 Q8NE00
P03372 A0PK00
P03372 Q14C87
P03372 Q5U3C3
P03372 Q96B77
P03372 Q9UHN6
P03372 Q8NBD8
P03372 Q96B21
P03372 Q8N4L2
P03372 Q9BYE2
P03372 O15393
P03372 P57727
P03372 O00300
P03372 P32971
P03372 Q15025
P03372 Q07912
P03372 P63316
P03372 Q68CZ2
P03372 P50616
P03372 Q6ZVM7
P03372 Q96HA7
P03372 P04637
P04637 P03372
P03372 Q9H3D4
Q9H3D4 P03372
P03372 Q16890
P03372 O43399
P03372 P06753
P03372 Q6ZUI0
P03372 Q9Y3C4
P03372 Q96Q05
P03372 P20396
P03372 O95361
P03372 Q9Y577
P03372 O94972
P03372 Q8IWZ4
P03372 Q9BYV6
P03372 O75962
P03372 Q96FX7
P03372 Q9Y210
P03372 Q7Z4N2
P03372 Q9UHF7
P03372 O95900
P03372 Q99576
P03372 Q8WUA8
P03372 Q96NA8
P03372 Q8NG11
P03372 Q5SRH9
P03372 Q86TZ1
P03372 Q9ULT0
P03372 Q9UJT1
P03372 P04818
P03372 Q9NPD8
P03372 Q9NWZ5
P03372 Q16739
P03372 P54855
P03372 Q16880
P03372 Q5DID0
P03372 Q6ZN44
P03372 Q8TCY9
P03372 Q15853
P03372 Q14694
P03372 Q70CQ4
P03372 P45974
P03372 Q9Y2C2
P03372 Q6EMK4
P03372 P52735
P03372 Q9UKW4
P03372 P13611
P03372 P15692
P03372 Q14D04
P03372 Q14135
P03372 Q6UXI7
P03372 Q96GC9
P03372 Q5THJ4
P03372 Q9UK41
P03372 Q9UN37
P03372 Q502W6
P03372 Q969T9
P03372 Q64LD2
P03372 Q9P2L0
P03372 Q5MNZ6
P03372 O76076
P03372 Q9Y3S1
P03372 P41221
P03372 O00755
P03372 Q8IX03
P03372 Q9NZC7
P03372 Q9H0M0
P03372 P17861
P03372 Q9UBD3
P03372 O43543
P03372 O43542
P03372 Q8NBI6
P03372 Q86Y38
P03372 P27348
P03372 P43403
P03372 Q8NAP3
P03372 Q9NUA8
P03372 A1YPR0
P03372 Q9NUE0
P03372 Q15911
P03372 Q9HCC9
P03372 Q9ULJ6
P03372 Q9ULU4
O75362 P03372
P03372 O75362
P03372 Q9Y2P7
P03372 Q8N554
P03372 Q569K4
P03372 Q7Z4V0
P03372 Q96JM2
P03372 Q9H7S9
P03372 Q3SXZ3
P03372 P51508
P03372 Q8ND25
P03372 Q8TCW7
Q92731 Q6ZMM2
Q92731 P30542
Q92731 A9YTQ3
Q92731 P08133
Q92731 Q92482
Q92731 Q86TL0
Q92731 O94766
Q92731 O00512
Q92731 O95393
Q92731 Q8NE79
Q92731 P17655
Q92731 Q86V15
Q92731 Q96M89
Q92731 Q2TAC2
Q92731 P34810
Q92731 Q8WUD6
Q92731 O75122
Q92731 P10909
Q92731 O75153
Q92731 Q9UP83
Q92731 Q5KU26
Q92731 P04080
Q92731 O43310
Q92731 P07339
Q92731 Q16678
Q92731 Q9Y6A2
Q92731 P52429
Q92731 O75911
Q92731 Q9UGM3
Q92731 Q9NYC9
Q92731 O00559
Q92731 Q9BQ95
Q92731 P41214
Q92731 A4GXA9
Q92731 Q14249
Q92731 P06733
Q92731 P22830
Q92731 P39748
P01100 Q92731
Q92731 P01100
Q92731 O15117
Q92731 P04406
Q92731 O75323
Q92731 P14136
Q92731 P22352
Q92731 Q9Y3R0
Q92731 P68871
Q92731 Q9H2X6
Q92731 P31260
Q92731 O75874
Q92731 Q9NPH3
Q92731 Q96AZ6
Q92731 P05412
Q92731 P17535
Q92731 Q96RP8
Q92731 Q96L42
Q92731 P13646
Q92731 O95447
Q92731 Q92791
Q92731 Q6P1Q0
Q92731 Q32MZ4
Q92731 Q9BRK4
Q92731 O43513
Q92731 Q14814
Q92731 Q5TGZ0
Q92731 Q9HBH9
Q92731 Q6UB35
Q92731 Q9NYA4
Q92731 Q3BBV0
Q92731 Q8N660
Q92731 Q96M43
Q92731 Q92982
Q92731 Q04721
Q92731 Q7Z3S9
Q92731 O00482
Q92731 Q16656
Q92731 P48552
Q92731 Q9BXI3
Q92731 P01178
Q92731 O15460
Q92731 P40424
Q92731 Q9UKL6
Q92731 Q8WUM4
Q92731 P04085
Q92731 P01210
Q92731 P06401
Q92731 Q5T9C9
Q92731 Q8IUK5
Q92731 Q9ULL4
Q92731 Q9UGJ0
Q92731 P01236
Q92731 O43272
Q92731 Q86TP1
Q92731 P08575
Q92731 P53801
Q92731 P10276
Q92731 Q96T37
Q92731 Q9Y6S9
Q92731 Q9BST9
Q92731 P05546
Q92731 P05121
Q92731 Q9NPC8
Q92731 O15374
P42229 Q92731
Q92731 P42229
Q92731 Q13569
Q92731 O14746
Q92731 Q92754
Q92754 Q92731
Q92731 Q14186
Q92731 P04155
Q92731 P01135
Q92731 P21980
Q92731 P62328
Q92731 P24821
Q92731 O14798
Q92731 Q9H3D4
Q92731 Q15642
Q92731 P63279
Q92731 Q15836
Q92731 Q8TAA9
Q92731 Q5THJ4
Q92731 Q14508
Q92731 Q8IX03
Q92731 Q8NAP3
Q92731 Q9NUA8
Q92731 Q7Z3T8
Q92731 Q9ULJ6
P11474 Q9NUB1
P11474 Q9NR19
P11474 Q9Y653
P11474 Q9H1I8
P11474 P05026
P11474 Q9UHR4
P11474 P20749
P11474 P17655
P11474 A6NHC0
P11474 Q9NWM3
P11474 P11511
P11474 Q8TEH3
P11474 Q15700
P11474 P11532
P11474 Q9NXW2
P11474 Q9UF47
P11474 P54760
P11474 P04626
P11474 Q96TA1
P11474 Q4ZG55
P11474 P06396
P11474 Q9UHL9
P11474 Q96DB2
P11474 P19367
P11474 Q9P206
P11474 Q6P1M3
P11474 Q9BPZ7
P11474 Q7KZI7
P11474 Q99685
P11474 Q96DH6
P11474 Q92614
P11474 Q58DX5
P11474 Q330K2
P11474 Q13469
P11474 Q12857
P11474 P10588
P11474 Q9ULB1
P11474 Q02218
P11474 Q8IVL5
P11474 O96013
P11474 O00750
P11474 Q8N490
P11474 P16435
P11474 Q8ND30
P11474 P53041
P11474 P47736
P11474 P10276
P11474 A0AV96
P11474 P49758
P11474 A1A5C7
P11474 Q8N357
P11474 P19634
P11474 P35712
P11474 Q9Y365
P11474 Q96SI9
P11474 Q8N3V7
P11474 Q8IV01
P11474 Q6N022
P11474 P04155
P11474 P21980
P11474 Q5TGY1
P11474 Q5U3C3
P11474 Q96RU7
P11474 Q16881
P11474 Q13404
P11474 P11473
P11474 Q9Y3S1
P11474 Q86Y38
P14921 P08183
P14921 O75027
P14921 Q9NUT2
P14921 Q9NP78
P14921 P33527
P14921 P33897
P14921 P45844
P14921 Q7L211
P14921 Q9NYB9
P14921 P00519
P14921 Q12979
P14921 Q9ULW3
P14921 Q96P50
P14921 P53396
P14921 O00154
P14921 O15254
P14921 P60709
P14921 P63261
P14921 P12814
P14921 O43707
P14921 Q8TDY3
P14921 P37023
P14921 O14672
P14921 Q9P2N4
P14921 P51828
P14921 P29274
P14921 Q9NX46
P14921 Q8N556
P14921 Q96P47
P14921 Q6RW13
P14921 Q5TGY3
P14921 Q09666
P14921 Q9Y2D5
P14921 P30038
P14921 P04075
P14921 Q96Q83
P14921 Q9Y2J4
P14921 Q01433
P14921 Q01432
P14921 Q9UNK9
P14921 O15123
P14921 Q6UB99
P14921 A7E2S9
P14921 Q8N9B4
P14921 P15144
P14921 P50995
P14921 Q10567
P14921 Q9BXS5
P14921 O95782
P14921 P53680
P14921 Q92870
P14921 Q8N2Z9
P14921 Q6NTF7
P14921 O95445
P14921 Q96P48
P14921 P18085
P14921 Q07960
P14921 Q7Z5H3
P14921 Q9UNA1
P14921 Q2M1Z3
P14921 P98171
P14921 P52565
P14921 Q92888
P14921 Q96PE2
P14921 Q8IW93
P14921 Q92974
P14921 Q9NR81
P14921 Q14155
P14921 O14497
P14921 Q8NFD5
P14921 Q99856
P14921 P29374
P14921 Q03989
P14921 Q96KC2
P27540 P14921
P14921 O15145
P14921 Q9BPX5
P14921 P49407
P14921 Q96EG1
P14921 Q9ULH1
P14921 Q9Y576
P14921 Q9H765
P14921 Q9BZE9
P14921 Q8IXJ9
P14921 Q9NVI7
P14921 Q5T9A4
P14921 P18848
P14921 Q13315
P14921 Q9HD20
P14921 Q9NQ11
P14921 Q93084
P14921 P06576
P14921 P30049
P14921 Q93050
P14921 Q9Y5K8
P14921 O43861
P14921 Q99700
P14921 Q14CW9
P14921 Q9NWT8
P14921 Q96L58
P14921 O94766
P14921 Q9P281
P14921 Q8N9N5
P14921 Q07812
P14921 Q9UIF9
P14921 Q96PG8
P14921 O75815
P14921 P10415
P14921 Q86UU0
P14921 Q6W2J9
P14921 P11274
P14921 Q9BUH8
P14921 Q9NZS9
P14921 P55957
P14921 Q13490
P14921 P12644
P14921 Q8NFC6
P14921 P46736
P14921 Q9NPI1
P14921 Q9HAW0
P14921 Q5VW32
P14921 Q9BSF8
P14921 C9JJ37
P14921 Q9BRD0
P14921 P41223
P14921 O95153
P14921 Q96F05
P14921 Q7Z589
P14921 Q99622
P14921 Q4W4Y0
P14921 Q8N9H9
P14921 Q96HA4
P14921 Q8IYL3
P14921 Q13536
P14921 Q6NZ36
P14921 Q17RA5
P14921 Q7L3V2
P14921 Q9NWW7
P14921 Q5JPI3
P14921 Q9BWK5
P14921 Q8IXQ3
P14921 Q5T6V5
P14921 P35218
P14921 Q7Z7J9
P14921 Q9Y6Y1
P14921 P27824
P14921 Q01518
P14921 P47756
P14921 Q14790
P14921 P55211
P14921 Q8WUD4
P14921 A5D8V7
P14921 Q6PII3
P14921 A6NKD9
P14921 Q9P219
P14921 Q9Y3X0
P14921 Q9GZT6
P14921 Q96F63
P14921 P24385
P14921 P30281
P14921 Q96S94
P14921 P32248
P14921 P78371
P14921 P48643
P14921 P04234
P14921 P01730
P14921 P06127
P14921 P19397
P14921 P30203
P14921 P09564
P14921 P01732
P14921 P21926
P14921 Q16543
P14921 Q7L3B6
P14921 P60953
P14921 Q9UKI2
P14921 O75419
P14921 Q99459
P14921 P55290
P14921 P33151
P14921 Q9UQ88
P14921 Q9NYV4
P14921 Q14004
P14921 P11802
P14921 Q00534
P14921 P50750
P14921 P38936
P14921 P46527
P14921 Q8N726
P14921 P09093
P14921 Q96BT3
P14921 O60308
P14921 O15078
P14921 Q96GE4
P14921 Q96MR6
P14921 Q9C0B2
P14921 P23528
P14921 O15519
P14921 Q9UFW8
P14921 O14647
P14921 Q9P2D1
P14921 Q3L8U1
P14921 Q8IWX8
P14921 Q9HD42
P14921 Q7LBR1
P14921 Q9H444
P14921 O15111
P14921 Q99828
P14921 Q96RK0
P14921 Q14011
P14921 Q99967
P14921 Q7Z460
P14921 O00299
P14921 Q8IY22
P14921 Q8TBE1
P14921 A5YKK6
P14921 Q9GZY4
P14921 Q13057
P14921 Q9H9E3
P14921 Q96MW5
P14921 P02452
P14921 Q86X83
P14921 P21964
P14921 P61201
P14921 Q9Y6N1
P14921 Q5RI15
P14921 P13073
P14921 P14854
P14921 Q17RY0
P14921 Q5TA45
P14921 Q70SY1
P14921 Q9P021
P14921 P46109
P14921 Q5TZA2
P14921 P02511
P14921 P04141
P14921 Q99062
P14921 Q8N6G5
P14921 P48729
P14921 P78368
P14921 P68400
P14921 P19784
P14921 P67870
P14921 P21291
P14921 O95476
P14921 Q9GZU7
P14921 P29279
P14921 O43310
P14921 P35221
P14921 Q9NSA3
P14921 P07858
P14921 Q14247
P14921 Q9NWM3
P14921 Q13620
P14921 P61073
P14921 P05181
P14921 Q5VWQ8
P14921 P61803
P14921 Q5D0E6
P14921 O43293
P14921 Q9UER7
P14921 Q9UK59
P14921 Q5QP82
P14921 Q9NXF7
P14921 Q58WW2
P14921 Q8WVC6
P14921 Q9BTE1
P14921 Q8IWE4
P14921 Q5TDH0
P14921 Q9NX09
P14921 P39656
P14921 Q13838
P14921 P17844
P14921 A2RUS2
P14921 O43583
P14921 Q8WUY9
P14921 Q96DF8
P14921 P98153
P14921 Q9BY27
P14921 Q8WYQ5
P14921 Q16854
P14921 O75911
P14921 Q08211
P14921 Q9UPY3
P14921 Q96QB1
P14921 P78352
P14921 Q9Y2H0
P14921 P36957
P14921 Q9NPF5
P14921 Q8WXX0
P14921 Q9NXW2
P14921 O75190
P14921 Q9UBS3
P14921 Q96KC8
P14921 Q9NVH1
P14921 Q05193
P14921 P50570
P14921 P26358
P14921 P04053
P14921 Q8N1I0
P14921 Q9BZ29
P14921 P16444
P14921 Q6V1X1
P14921 Q86TI2
P14921 Q16555
P14921 P28562
P14921 Q16690
P14921 Q16828
P14921 Q14204
P14921 O00716
Q16254 P14921
P14921 A0AVK6
P14921 P42892
P14921 Q3B7T1
P14921 P68104
P14921 P13639
P14921 Q9BUY7
P14921 Q5JVL4
P14921 Q96C19
P14921 Q9UHF1
P14921 P11161
P14921 Q9H4M9
P14921 Q14232
P14921 O75822
P14921 Q14240
P14921 O60573
P14921 P78344
P14921 O43432
P14921 P63241
P14921 P41970
P14921 Q6PJG2
P14921 Q8TE02
P14921 Q9P0I2
P14921 Q96AY2
P14921 O95834
P14921 P54852
P14921 P06733
Q09472 P14921
P14921 Q99814
P14921 P29317
P14921 P07992
P14921 Q5T890
P14921 Q969X5
P14921 Q8TAM6
P14921 P15036
P15036 P14921
P14921 P43268
P43268 P14921
P14921 P41212
P14921 O00471
P14921 Q01780
P14921 Q9NPD3
P14921 Q99504
P14921 P00488
P14921 O95864
P14921 Q9P2D6
P14921 Q9BQD7
P14921 P0CF97
P14921 Q8TBF2
P14921 Q9Y421
P14921 Q6ZS17
P14921 Q5HYJ3
P14921 Q5JUQ0
P14921 P25445
P14921 P48023
P14921 P49327
P14921 Q8TES7
P14921 P22087
P14921 Q8WUP2
P14921 Q9NXK8
P14921 Q6PCT2
P14921 Q9UK22
P14921 Q6P3S6
P14921 Q9UKT8
P14921 Q9BSK4
P14921 Q14512
P14921 Q9Y3D6
P14921 P62942
P14921 Q01543
Q01543 P14921
P14921 Q13045
P14921 P21333
P14921 O75369
P14921 P17948
P14921 Q8IVF7
P14921 Q53EP0
P14921 P49354
P14921 Q96NB1
P01100 P14921
P14921 P01100
P14921 P15407
P15407 P14921
P14921 Q16676
P14921 P85037
P14921 Q9H334
Q9H334 P14921
P14921 Q70Z53
P14921 P0C091
P14921 P06241
P14921 Q9UN86
P14921 O75899
P14921 Q06546
P14921 O75293
P14921 Q86SR1
P14921 P23771
P23771 P14921
P14921 Q8WUU5
P14921 Q86YP4
P14921 Q8WTR4
P14921 Q9NWZ8
P14921 Q9UJY5
P14921 P36382
P14921 A6NH11
P14921 Q6AI39
P14921 O75496
P14921 Q03113
P14921 P62873
P14921 Q9UJJ9
P14921 A7E2F4
P14921 P40197
P14921 Q9HCN6
P14921 P14770
P14921 O43292
P14921 Q9NWQ4
P14921 Q96N19
P14921 Q5UAW9
P14921 Q9Y4H4
P14921 Q96CP6
P14921 Q96HH9
P14921 P32298
P14921 Q14833
P14921 P30550
P14921 A4D1B5
P14921 Q14687
P14921 P49840
P14921 P06396
P14921 P15170
P14921 P10144
P14921 P84243
P14921 O95479
P14921 Q9NWW0
P14921 Q8WUI4
P14921 P51858
P14921 Q5TGS1
P14921 Q6ZVN8
P14921 Q16665
Q16665 P14921
P14921 Q9BQA5
P14921 P16403
P14921 P16402
P14921 P10412
P14921 P04908
P14921 Q96KK5
P14921 P0C0S8
P14921 P62807
P14921 P58876
P14921 P06899
P14921 O60814
P14921 P23527
P14921 P68431
P14921 P62805
P14921 P31629
P14921 P19367
P14921 P10072
P14921 P17096
P14921 P09429
P14921 O00479
P14921 P09601
P14921 Q14103
P14921 P52597
P14921 P31942
P14921 P14866
P14921 Q9BUJ2
P14921 Q96ED9
P14921 P09017
P14921 Q5SSJ5
P14921 P37235
P14921 P15428
P14921 Q9UPZ3
P14921 P35367
P14921 P41252
P14921 Q14773
P14921 P41134
P14921 Q02535
P14921 Q13907
P14921 Q5VY09
P14921 Q5TF58
P14921 Q12894
P14921 Q9H7X7
P14921 P05019
P14921 P08069
P14921 O00425
P14921 P11717
P14921 P22301
P14921 P29460
P14921 P60568
P14921 P14784
P14921 P08700
P14921 P05113
P14921 Q9UK53
P14921 Q9C086
P14921 Q9Y2H2
P14921 Q9NV88
P14921 P48200
P14921 Q7Z5L9
P14921 P05161
P14921 Q9ULR0
P14921 P13612
P14921 P08648
P14921 P05556
P14921 P05106
P14921 P18084
P14921 Q14643
P14921 Q9NQC1
P14921 P23458
P14921 P52333
P14921 Q15652
P14921 Q6NYC1
P05412 P14921
P14921 P05412
P14921 P14923
P14921 Q92993
P14921 O75449
P14921 Q96I82
P14921 Q674X7
P14921 Q13303
P14921 Q9H3F6
P14921 Q14681
P14921 Q9NXV2
P14921 Q8NHM5
P14921 O15054
P14921 Q07666
P14921 Q92628
P14921 Q68EN5
P14921 Q9P266
P14921 Q8TCG1
P14921 Q9BY89
P14921 Q8IYS2
P14921 O60333
P14921 O95239
P14921 Q9BW19
P14921 Q07866
P14921 Q13118
P14921 Q99612
Q99612 P14921
P14921 Q9UJP4
P14921 Q53GT1
P14921 Q03164
P14921 Q14974
P14921 Q7Z794
P14921 Q8IVT5
P14921 P32004
P14921 Q16363
P14921 Q14847
P14921 P06239
P14921 P13796
P14921 P01130
P14921 O75610
P14921 Q8NC56
P14921 Q9Y2U8
P14921 Q96BZ8
P14921 Q6ZUX7
P14921 P49917
P14921 Q8WZB0
P14921 Q9NUN5
P14921 P02545
P14921 Q9Y4K0
P14921 Q6PJG9
P14921 O75197
P14921 Q8TCA0
P14921 Q8N1G4
P14921 Q8IWT6
P14921 Q32MZ4
P14921 Q6UWE0
P14921 P62310
P14921 Q9Y4Y9
P14921 Q06643
P14921 Q8N2S1
P14921 Q16873
P14921 P02788
P14921 O94822
P14921 O43325
P14921 Q9NU23
P14921 P61626
P14921 Q8WZA0
P14921 Q8N653
P14921 Q9UPN3
P14921 Q9Y6D9
P14921 Q15013
P14921 Q9UI95
P14921 Q8WXG6
P14921 Q9Y5V3
P14921 Q96JK9
P14921 P36507
P14921 Q16584
P14921 O43318
P14921 P28482
P14921 Q16539
P14921 Q9H992
P14921 P31153
P14921 O43462
P14921 P43121
P14921 Q07820
P14921 Q96EZ8
P14921 Q00987
P14921 Q8NDY4
P14921 Q03112
P14921 Q96RN5
P14921 Q9NVC6
P14921 Q9BUE0
P14921 Q14814
P14921 P08581
P14921 Q8WXB1
P14921 Q86U44
P14921 O95140
P14921 Q96ES6
P14921 P26572
P14921 Q09328
P14921 Q3V5L5
P14921 O94851
P14921 Q7RTP6
P14921 Q504T8
P14921 Q5TGZ0
P14921 Q9HBH9
P14921 Q14165
P14921 Q9Y4U1
P14921 P03956
P14921 P45452
P14921 P08253
P14921 P08254
P14921 P14780
P14921 Q99583
P14921 Q7L1V2
P14921 Q5T089
P14921 P40238
P14921 Q6UWV2
P14921 Q9BYD1
P14921 Q9BYC9
P14921 Q96A35
P14921 P09001
P14921 Q9P0J6
P14921 Q6P161
P14921 P82650
P14921 Q9UKD2
P14921 Q6P1R3
P14921 Q68DK7
P14921 Q99551
P14921 Q6UB35
P14921 P42898
P14921 Q2M296
P14921 Q8NCE2
P14921 Q9NYA4
P14921 P42345
P14921 O43312
P14921 Q99102
P14921 P98088
P14921 Q969V5
P14921 Q96NY9
P14921 Q9BRK3
P10242 P14921
P14921 P10242
P14921 P01106
P14921 Q96EZ4
P14921 P35579
P14921 Q9UBC5
P14921 O00159
P14921 Q9NZM1
P14921 P28698
P14921 Q9BRA0
P14921 Q86UY6
P14921 O95544
P14921 Q9UHQ1
P14921 Q8NEY1
P14921 Q8IVL1
P14921 Q3BBV0
P14921 Q9H094
P14921 Q9Y618
Q9Y618 P14921
P14921 Q9BTX1
P14921 Q92597
P14921 Q9P0J0
P14921 O95298
P14921 P56181
P14921 Q9NVZ3
P14921 Q14511
P14921 Q9HC98
P14921 Q86SG6
P14921 Q8WX92
P14921 P21359
O95644 P14921
P14921 O95644
P14921 Q16236
Q16236 P14921
P14921 Q12857
P14921 O00712
P08651 P14921
P14921 P08651
P14921 P19838
P19838 P14921
P14921 Q9NPE2
P14921 Q9Y221
P14921 Q6KC79
P14921 Q9NYR9
P14921 Q9Y3T9
P14921 Q96MY1
P14921 P29474
P14921 Q9Y314
P14921 Q6P988
P14921 O75161
P04150 P14921
P14921 P04150
P14921 P22736
P14921 P43354
P14921 O14786
P14921 O60462
P14921 Q8WV22
P14921 Q9H649
P14921 Q96P11
P14921 P78549
P14921 Q9BV86
P14921 Q02818
P14921 Q96RS6
P14921 Q8IVD9
P14921 P35658
P14921 Q7Z3B4
P14921 Q6DKJ4
P14921 Q9NPJ8
P14921 P29728
P14921 O15527
P14921 Q8N138
P14921 Q9H4L5
P14921 Q86WC4
P14921 Q5T2D3
P14921 Q96G74
P14921 Q8WZ82
P14921 O15547
P14921 Q9ULC6
P14921 P68402
P14921 Q99487
P14921 Q9NVE7
P14921 Q6PIY7
P14921 Q99497
P14921 P09874
P14921 Q86TB9
P14921 Q9HBE1
P14921 P23759
P14921 Q15365
P14921 Q08174
P14921 Q9HC56
P14921 Q9BSM1
P14921 P29122
P14921 Q6L8Q7
P14921 Q07343
P14921 Q08499
P14921 Q5VU43
P14921 Q96JY6
P14921 O15534
P14921 O15055
P14921 O60683
P14921 O75381
P14921 P28328
P14921 P02776
P14921 Q16875
P14921 Q01813
P14921 P07737
P14921 P52209
P14921 P49763
P14921 Q32NB8
P14921 Q99623
P14921 Q96QT6
P14921 Q5T6S3
P14921 Q9BUL5
P14921 Q86SQ0
P14921 P42356
P14921 Q92508
P14921 O95427
P14921 Q9NWS0
P14921 O00750
P14921 O00329
P14921 P27986
P14921 P14618
P14921 P00749
P14921 Q15149
P14921 O94827
P14921 Q6ZWE6
P14921 Q53GL0
P14921 O75051
P14921 Q9Y4D7
P14921 Q8N490
P14921 Q96T60
P14921 Q8IY17
P14921 P28340
P14921 Q9HCU8
P14921 P16435
P14921 Q13356
P14921 Q9H2H8
P14921 P49593
P14921 Q96MI6
P14921 Q9Y570
P14921 Q96QC0
P14921 O60927
P14921 Q8WUF5
P14921 Q8TAP8
P14921 Q96SB3
P14921 Q15257
P14921 Q92733
P14921 Q13029
P14921 Q06830
P14921 Q9Y255
P14921 Q4J6C6
P14921 Q8TCU6
P14921 P14222
P14921 Q9Y478
P14921 P17612
P14921 Q9UGJ0
P14921 Q02156
P14921 P24723
P14921 Q05513
P14921 P01236
P14921 Q99873
P14921 Q9UMS4
P14921 Q5JSZ5
P14921 O14669
P14921 Q5K4E3
P14921 P49768
P14921 P35998
P14921 Q16401
P14921 P26599
P14921 Q13635
P14921 Q9P2K9
P14921 P35354
P14921 P12272
P14921 Q05397
P14921 Q14289
P14921 P06454
P14921 Q06124
P14921 Q14761
P14921 P23469
P14921 Q9Y3E5
P14921 P53801
P14921 Q9UHX1
P14921 Q96QR8
P14921 Q9H0K6
P14921 P49023
P14921 Q8WU10
P14921 Q2TAL8
P14921 Q9BXR0
P14921 Q9UBK7
P14921 Q06609
P14921 O15315
P14921 P78406
P14921 Q7Z5J4
P14921 Q9P0K7
P14921 Q12967
P14921 P43487
P14921 Q6VN20
P14921 P47736
P14921 Q9Y3L5
P14921 Q13905
P10276 P14921
P14921 P10276
P14921 P13631
P14921 Q14644
P14921 Q7LDG7
P14921 Q14498
P14921 Q9Y5S9
P14921 Q9P258
P14921 Q969Z4
P14921 Q9P2R6
P14921 P35249
P14921 P49796
P14921 Q9HBH0
P14921 Q8TB24
P14921 P34096
P14921 Q96A37
P14921 Q9H6Y7
P14921 Q96GF1
P14921 Q63HN8
P14921 Q5VTB9
P14921 Q96BH1
P14921 P62906
P14921 P30050
P14921 P40429
P14921 P35268
P14921 P62750
P14921 P39023
P14921 P62280
P14921 P39019
P14921 P15880
P14921 P62851
P14921 Q15418
P14921 Q15349
P14921 Q96FB5
P14921 Q9BU20
P14921 Q9UHP6
P14921 Q7L4I2
P14921 Q9BY42
P14921 Q01196
Q01196 P14921
P14921 Q13950
Q13950 P14921
P14921 Q13761
Q13761 P14921
P14921 P04271
P14921 Q96NU1
P14921 Q9UHR5
P14921 Q15020
P14921 O94885
P14921 Q9Y2G9
P14921 Q9H7N4
P14921 Q9BWG6
P14921 Q9UIL1
P14921 Q9HCN8
P14921 P21912
P14921 Q92503
P14921 P53992
P14921 Q9NVA2
P14921 Q9UHD8
P14921 P05121
P14921 Q14140
P14921 Q9UJW9
P14921 Q9C0A6
P14921 Q15393
P14921 O00141
P14921 Q9UQQ2
P14921 Q7Z4S9
P14921 P78314
P14921 Q7L8J4
P14921 Q99961
P14921 P29353
P14921 Q9HAT2
P14921 Q96ST3
P14921 Q5TFQ8
P14921 Q8IXJ6
P14921 P12755
P14921 P41440
P14921 P53007
P14921 Q9BSK2
P14921 Q9NYZ2
P14921 P40879
P14921 Q6P1M0
P14921 Q969S0
P14921 Q9NQQ7
P14921 P0CK96
P14921 Q96QD8
P14921 P08195
P14921 P31641
P14921 Q8IY92
P14921 P84022
P84022 P14921
P14921 Q13485
Q13485 P14921
P14921 O15105
P14921 Q5MIZ7
P14921 Q9UPR3
P14921 Q86US8
P14921 Q9NWM0
P14921 Q9BXW3
P14921 P14678
P14921 O15524
P14921 O94964
P08047 P14921
P14921 P08047
P14921 P23497
P23497 P14921
P14921 Q7Z572
P14921 Q96T58
P14921 Q96JI7
P14921 P17947
P17947 P14921
P14921 Q7Z698
P14921 O43597
P14921 Q96BD6
P14921 Q13813
P14921 Q01082
P14921 O15270
P14921 Q68D10
P14921 Q13501
P14921 Q8N5C6
P14921 P36956
P14921 P19623
P14921 O75494
P14921 Q9BWW4
P14921 Q9BWG4
P14921 Q9NP77
P14921 Q11201
P14921 Q16842
P14921 P40763
P40763 P14921
P42226 P14921
P14921 O94804
P14921 Q8N2I9
P14921 Q9NZ72
P14921 Q5VSL9
P14921 Q13190
P14921 Q9Y6J8
P14921 P53999
P14921 P50225
P14921 P63272
P14921 O00267
P14921 Q15526
P14921 O95425
P14921 O15056
P14921 Q7Z422
P14921 O75410
P14921 O95359
P14921 Q16514
P14921 Q15543
P14921 Q92804
P14921 Q15572
P14921 Q15542
P14921 P17542
P17542 P14921
P14921 Q6ICL3
P14921 Q13148
P14921 Q7RTX1
P14921 Q9H6P5
P14921 Q9P2M4
P14921 Q15814
P14921 P21731
P14921 P24557
P14921 Q15560
P14921 Q15170
P14921 Q96MN5
P14921 P15884
P14921 P36402
P14921 Q9NUW8
P14921 Q7Z6L1
P14921 Q15554
P14921 O14746
P14921 C9J3V5
P05549 P14921
P14921 P05549
P14921 Q01664
P14921 Q12800
P14921 Q92734
P14921 P02786
P14921 P37173
P14921 Q15583
P14921 Q9GZN2
P14921 Q8WTV1
P14921 Q9BT49
P14921 P07996
P14921 Q13769
P14921 Q86W42
P14921 Q8IY51
P14921 Q6NT04
P14921 P01033
P14921 O00142
P14921 Q96CP7
P14921 Q04726
P14921 Q9Y490
P14921 P55061
P14921 Q12893
P14921 Q8TBQ9
P14921 Q96B42
P14921 Q9Y519
P14921 Q5SNT2
P14921 Q969S6
P14921 Q96SK2
P14921 Q5BJD5
P14921 Q9BTV4
P14921 Q8NDY8
P14921 Q8N4L2
P14921 Q6ZNR0
P14921 Q96BF3
P14921 P62328
P14921 Q9BVT8
P14921 P24821
P14921 P01375
P14921 O00220
P14921 O14763
P14921 Q92956
P14921 P19438
P14921 P20333
P14921 P43489
P14921 P28908
P14921 O43557
P14921 Q15025
P14921 Q07912
P14921 O15417
P14921 Q8NDV7
P14921 Q9HBL0
P14921 O60784
P14921 Q15388
P14921 O96008
P14921 O95985
P14921 O14656
P04637 P14921
P14921 P04637
P14921 P67936
P14921 P12270
P14921 Q5T0D9
P14921 Q15035
P14921 Q9Y5R8
P14921 P48553
P14921 O43617
P14921 Q86SZ2
P14921 Q96Q05
P14921 Q96RU8
P14921 Q9UPQ4
P14921 Q8WV44
P14921 Q7Z4K8
P14921 Q9BZR9
P14921 Q15643
P14921 Q15645
P14921 Q9NXH9
P14921 Q7Z4G4
P14921 Q9NUP7
P14921 Q8TEL6
P14921 Q9Y4A5
P14921 O95900
P14921 P49815
P14921 Q2TAA8
P14921 Q8NG11
P14921 Q96SJ8
P14921 Q12999
P14921 O14817
P14921 Q9Y5U2
P14921 Q8NEE8
P14921 Q5I0X7
P14921 A8MYJ7
P14921 Q9ULT0
P14921 Q9BTX7
P14921 Q9C0H2
P14921 Q9BQE3
P14921 P68371
P14921 Q96RT8
P14921 Q16881
P14921 Q9NNW7
P14921 Q9GZZ9
P14921 P62987
P14921 Q9BSL1
P14921 Q14157
P14921 P0CG48
P14921 P61077
P14921 Q969M7
P14921 P63279
P14921 Q8N2K1
P14921 P68036
P14921 P61081
P14921 Q14139
P14921 O95155
P14921 Q9Y5Z9
P14921 Q8WVY7
P14921 Q5T4S7
P14921 Q96LJ8
P14921 Q14CS0
P14921 Q9NWZ5
P14921 Q9C0B0
P14921 Q9HAU5
P14921 Q70CQ3
P14921 Q53GS9
P14921 Q86UV5
P14921 P45974
P14921 Q5W0Q7
P14921 P46939
P14921 Q15836
P14921 Q8TAA9
P14921 P26640
P14921 P50552
P14921 P52735
P14921 P15692
P14921 Q14135
P14921 Q3ZAQ7
P14921 Q5THJ4
P14921 Q5VIR6
P14921 Q8IV63
P14921 A3KMH1
P14921 P04275
P14921 P23381
P14921 P42768
P14921 O75083
P14921 Q9H7D7
P14921 Q9P2L0
P14921 Q9Y2I8
P14921 Q9H977
P14921 Q86VZ2
P14921 Q6RFH5
P14921 Q562E7
P14921 Q9H4A3
P14921 Q9BUR4
P14921 Q9P2S5
P14921 P19544
P19544 P14921
P14921 Q9GZV5
P14921 Q01831
P14921 Q96QU8
P14921 P13010
P14921 Q6P2D8
P14921 Q8NBI6
P14921 A8MPS7
P14921 Q9BWQ6
P14921 O60688
P14921 P31946
P14921 P25490
P25490 P14921
P14921 O95625
P14921 Q13105
P14921 Q8NAP3
P14921 P10074
P14921 O95365
P14921 O15156
P14921 Q5VYS8
P14921 Q8IUH4
P14921 Q8IUH5
P14921 Q9C0B5
P14921 Q96NJ6
P14921 P26651
P14921 Q07352
P14921 P47974
P14921 Q8N8Y5
P14921 Q7Z3T8
P14921 Q9HCC9
P14921 Q9HA38
P14921 Q9ULJ6
P14921 Q9ULU4
P14921 P52739
P14921 P52747
P14921 P49910
P14921 Q9Y473
P14921 Q99676
P14921 O14628
P14921 O14771
P14921 Q9UK12
P14921 Q9UK10
P14921 Q86WZ6
P14921 Q9UIE0
P14921 O14978
P14921 Q96GC6
P14921 Q8N554
P14921 Q86YH2
P14921 Q9HBT8
P14921 Q96JL9
P14921 Q8NF99
P14921 Q2M1K9
P14921 Q8TAF7
P14921 Q5JVG8
P14921 Q8N988
P14921 Q96NG5
P14921 Q52M93
P14921 Q96CK0
P14921 Q16587
P14921 P51815
P14921 O75290
P14921 Q9Y6R6
P14921 Q15937
P14921 P51508
P14921 Q96EG3
P14921 Q147U1
P14921 Q6ZMS4
P14921 Q9UHR6
P14921 P10073
P14921 Q15942
P14921 Q8IYH5
P15036 O15123
P15036 P15144
P15036 P38398
P15036 Q86VB7
P15036 P06493
P15036 Q8N726
P15036 P01215
P15036 Q04844
P15036 P04141
P15036 Q99062
P15036 P11308
P15036 Q01543
P15036 P17948
P01100 P15036
P15036 P01100
P15036 P15407
P15036 P05362
P15036 P29460
P15036 P05113
P15036 P52333
P05412 P15036
P15036 P05412
P15036 Q00987
P15036 P08254
P15036 P14780
P15036 P21757
P01106 P15036
P15036 P01106
P15036 Q13946
P15036 P49768
P15036 P12272
P15036 O14746
P04637 P15036
P15036 P04637
P15036 P04275
P50549 P82987
P50549 Q8N8A2
P50549 Q9NR09
P50549 Q07002
P50549 Q8N726
P50549 Q9UFW8
P50549 Q8NI60
P50549 Q14247
P50549 Q16828
P50549 P07992
P50549 Q06787
P50549 Q13576
P50549 Q9H9L3
P50549 Q6NYC1
P50549 Q9UGI6
P50549 P29375
P50549 Q9UPQ0
P50549 O00339
P50549 P28698
P50549 Q8NEY1
P50549 Q12857
P50549 Q8WV22
P50549 O76083
P50549 P47736
P50549 Q92503
P50549 Q92844
P50549 P15884
P50549 Q9UKE5
P50549 P46939
P50549 Q9Y2I8
P41162 P19838
P43268 P30556
P43268 O14617
P43268 Q92619
P43268 Q9HCE6
P43268 O75815
P43268 P46663
P43268 Q00537
P43268 Q9GZU7
P43268 P42892
P43268 P29317
P43268 P04626
P43268 P02751
P01100 P43268
P43268 P07902
P43268 P29033
P43268 P57764
P43268 Q14687
P43268 O95479
P43268 P37235
P43268 Q9BVG8
P43268 Q7KZI7
P43268 Q3V5L5
P43268 Q504T8
P43268 P08253
P43268 P09237
P43268 Q99102
P43268 Q96S97
P43268 P35579
P43268 Q9UNF0
P43268 P29122
P43268 P27986
P43268 Q03405
P43268 Q9NUJ7
P43268 Q8N490
P43268 P24723
P43268 P35354
P43268 Q15257
P43268 Q9H0T7
P43268 P10276
P43268 Q9BST9
P43268 P34741
P43268 P29353
P43268 P34897
P43268 Q9BX66
P43268 Q7Z698
P43268 P53999
P43268 Q92777
P43268 P37173
P43268 P16035
P43268 Q04726
P43268 P01375
P43268 Q63HR2
P43268 Q68CZ2
P43268 Q96RU7
P43268 Q14679
P43268 Q9BQE3
P22415 P43268
P43268 P15692
P43268 Q14119
P43268 P08670
P43268 P19544
P41212 Q01518
P41212 P31629
P41212 Q07343
P41212 Q01196
Q01196 P41212
P41212 Q9UHD8
P41212 Q8NFA0
Q01543 Q9UKP4
Q01543 P51828
Q01543 Q9Y4K1
Q01543 P42331
Q01543 Q9NR81
Q01543 P49407
Q01543 Q9ULH1
Q01543 Q8TF62
Q01543 Q9H165
Q01543 O75081
Q01543 Q9P219
Q01543 P06307
Q01543 P30281
Q01543 Q8N726
Q01543 Q8IY22
Q01543 Q96FZ5
Q01543 Q96FN4
Q01543 P29279
Q01543 O43739
Q01543 Q9UIA0
Q01543 A2RUS2
Q01543 P50570
Q01543 Q16555
Q01543 O75923
Q01543 Q99607
Q01543 P41970
Q01543 Q92556
Q09472 Q01543
Q01543 Q99814
Q01543 P11308
Q01543 Q99504
Q01543 Q6ZS17
Q01543 Q5JUQ0
Q01543 Q8IVF7
Q01543 P01100
Q01543 P85037
Q01543 Q01167
P15976 Q01543
Q01543 P15976
Q01543 Q8WTR4
Q01543 Q9HCN6
Q01543 P14770
Q01543 Q9UNW8
Q01543 Q9UQL6
Q01543 Q8WUI4
Q01543 O00291
Q01543 P09601
Q01543 Q02363
Q01543 P08069
Q01543 P17936
Q01543 Q13422
Q01543 Q92835
Q01543 P08514
Q01543 P27987
Q01543 P25791
Q01543 Q38SD2
Q01543 P07948
Q01543 Q9HAY2
Q01543 Q9NR34
Q01543 O15068
Q01543 Q6DN14
Q01543 Q99685
Q01543 P40238
Q01543 P35579
Q01543 Q13402
Q01543 Q13469
Q01543 Q86WI3
Q01543 Q96MY1
Q01543 Q9BV86
Q01543 Q96CW9
Q01543 O76083
Q01543 Q14554
Q01543 O00750
Q01543 O00329
Q01543 Q8WYR1
Q01543 P48426
Q01543 P16885
Q01543 Q9Y4D7
Q01543 P49593
Q01543 Q96SB3
Q01543 Q8TCU6
Q01543 P24723
Q01543 Q6MZQ0
Q01543 O43586
Q01543 Q14289
Q01543 P23469
Q01543 Q14644
Q01543 O43665
Q01543 O14924
Q01543 Q8TB24
Q01543 Q92503
Q01543 Q9UQQ2
Q01543 Q9UIG8
Q01543 P15907
Q01543 Q9P246
Q01543 O94804
Q01543 Q6UWL2
P17542 Q01543
Q01543 P17542
Q01543 Q9UPU7
Q01543 O14746
Q01543 Q96BS2
Q01543 P37173
Q01543 Q7Z403
Q01543 Q6ZUI0
Q01543 Q8NG11
Q01543 P17480
Q01543 P15498
Q01543 Q96GC9
Q01543 Q5THJ4
Q01543 O43516
Q01543 O60315
Q01543 O75362
P01100 P49588
P01100 Q86UQ4
P01100 Q9NUT2
P01100 Q96J66
P01100 Q92887
P01100 P08910
P01100 O14639
P01100 O94929
P01100 Q12979
P01100 Q9ULW3
P01100 Q8N961
P01100 Q13085
P01100 Q96P50
P01100 P13686
P01100 Q8NEB7
P01100 O95573
P01100 Q53FZ2
P01100 P68133
P01100 O96019
P01100 Q04771
P01100 Q13443
P01100 Q8TE57
P01100 Q9BUB4
P01100 Q8NI60
P01100 P51828
P01100 P51825
P01100 Q9Y4W6
P01100 Q9UPQ3
P01100 O95081
P01100 Q9UL18
P01100 Q99943
P01100 O00468
P01100 Q09666
P01100 Q9Y4K1
P01100 Q9NZN9
P01100 P54819
P01100 Q96MA6
P01100 Q92667
P01100 Q12802
P01100 Q13023
P01100 Q9ULX6
P01100 P51857
P01100 Q13740
P01100 O94788
P01100 O75891
P01100 Q9UM73
P01100 Q9BT30
P01100 P18054
P01100 Q9Y303
P01100 Q01432
P01100 Q15389
P01100 Q9BY76
P01100 P16157
P01100 Q01484
P01100 Q12955
P01100 Q6UB99
P01100 Q6P6B7
P01100 O75179
P01100 O15084
P01100 A7E2S9
P01100 Q53RE8
P01100 Q92625
P01100 Q7Z6G8
P01100 Q4KMQ2
P01100 Q9HCE9
P01100 P39687
P01100 Q9BTT0
P01100 P58335
P01100 P04083
P01100 P07355
P01100 P12429
P01100 P28039
P01100 O95782
P01100 P53677
P01100 O43299
P01100 P27695
P01100 Q8IW19
P01100 P02654
P01100 P02649
P01100 P10398
P01100 P18085
P01100 Q9Y6D6
P01100 Q8N392
P01100 Q14CB8
P01100 Q8N264
P01100 Q9UNA1
P01100 A6NI28
P01100 O15013
P01100 Q9HCE6
P01100 Q8IW93
P01100 Q9NR81
P01100 Q8NFD5
P01100 P29374
P01100 Q14865
P01100 O95376
P01100 O75915
P01100 O00327
P01100 Q8NCT1
P01100 P51689
P01100 Q93070
P01100 O00192
P01100 Q9ULH1
P01100 Q96Q27
P01100 Q9NVP2
P01100 O43681
P01100 P06576
P01100 P24539
P01100 P05496
P01100 Q52LC2
P01100 Q93050
P01100 P61421
P01100 O75348
P01100 O43520
P01100 Q8TF62
P01100 Q9UII2
P01100 P54253
P01100 P30530
P01100 Q8NCR0
P01100 O43286
P01100 Q9NWV8
P01100 O14867
P01100 Q9BYV9
P01100 Q9H503
P01100 Q9NR55
P01100 Q9UIG0
P01100 Q96PG8
P01100 Q8WY36
P01100 O75815
P01100 Q9H6U6
P01100 P54687
P01100 P12694
P01100 O95999
P01100 Q07817
P01100 O43521
P01100 Q8N1M1
P01100 Q12934
P01100 O14503
P01100 O00238
P01100 P07738
P01100 Q8NFQ6
P01100 P25440
P01100 Q10589
P01100 C9JJ37
P01100 Q3C1V1
P01100 Q9HB07
P01100 Q7Z3D6
P01100 Q9BV29
P01100 Q96MC5
P01100 Q9BSU1
P01100 Q9BTP7
P01100 Q5SVJ3
P01100 Q6PIY5
P01100 P06681
P01100 Q9GZN8
P01100 P58505
P01100 Q9H6R7
P01100 Q9BRJ6
P01100 Q9BUH6
P01100 Q8N1Q1
P01100 Q16790
P01100 O00555
P01100 Q9P0X4
P01100 Q86Y37
P01100 Q8NFZ8
P01100 Q05682
P01100 Q86XJ0
P01100 P0DP23
P01100 P0DP25
P01100 P27797
P01100 Q13557
P01100 Q96RR4
P01100 Q9Y6Y1
P01100 P17655
P01100 Q9Y2G2
P01100 P20810
P01100 Q03135
P01100 Q13191
P01100 P45973
P01100 Q9Y6R9
P01100 A2RUB6
P01100 Q6NSX1
P01100 Q8N4S0
P01100 Q7Z6B0
P01100 Q9BW85
P01100 P13500
P01100 P13501
P01100 P24385
P01100 Q96S94
P01100 Q8ND76
P01100 P51677
P01100 P32248
P01100 O00421
P01100 P49368
P01100 Q99832
P01100 Q6YHK3
P01100 A8K4G0
P01100 P28906
P01100 P29965
P01100 P16070
P01100 P13987
P01100 Q07108
P01100 P09564
P01100 O60729
P01100 O75419
P01100 Q69YH5
P01100 P12830
P01100 P55287
P01100 Q13634
P01100 O75956
P01100 P11802
P01100 Q96SN8
P01100 Q00534
P01100 P38936
P01100 Q01850
P01100 Q9Y232
P01100 Q92879
P01100 Q96J87
P01100 Q8WUJ3
P01100 P49450
P01100 Q9NSP4
P01100 Q8N8E3
P01100 Q9UPN4
P01100 O00748
P01100 P00751
P01100 P27918
P01100 Q9UFW8
P01100 Q13111
P01100 Q9Y6H1
P01100 Q8TD26
P01100 Q3L8U1
P01100 P05060
P01100 P52757
P01100 Q15825
P01100 Q96AQ7
P01100 P51798
P01100 O95484
P01100 Q2KHT3
P01100 O15247
P01100 Q9UDT6
P01100 Q8N3C7
P01100 Q9NWW5
P01100 P10909
P01100 Q8IUQ0
P01100 Q8N9A8
P01100 Q8TBE1
P01100 A5YKK6
P01100 Q9H9A5
P01100 O75175
P01100 Q9H8S5
P01100 Q7Z7A1
P01100 Q05707
P01100 P08123
P01100 Q96P44
P01100 Q9BXS0
P01100 P12109
P01100 Q02388
P01100 Q5KU26
P01100 P61923
P01100 Q14019
P01100 P00403
P01100 P00450
P01100 O14810
P01100 P78560
P01100 Q70SY1
P01100 Q02930
P01100 Q9NZV1
P01100 O75718
P01100 P04141
P01100 Q8TDX6
P01100 Q96S65
P01100 P01040
P01100 P35221
P01100 P07858
P01100 P07711
P01100 Q9P2B4
P01100 O60494
P01100 Q13948
P01100 O95715
P01100 P10145
P01100 P61073
P01100 P32302
P01100 Q7L576
P01100 P11511
P01100 Q9UIA0
P01100 O60759
P01100 Q9Y4D1
P01100 P98082
P01100 Q66K64
P01100 P61962
P01100 Q8WVC6
P01100 Q96SD1
P01100 P07585
P01100 Q92564
P01100 Q9BW61
P01100 O94760
P01100 Q5TDH0
P01100 P35638
P01100 O00148
P01100 Q5H9U9
P01100 Q6QHC5
P01100 Q6ZUT9
P01100 Q8WYQ5
P01100 P49619
P01100 Q15392
P01100 Q14147
P01100 Q6P158
P01100 Q9Y2E4
P01100 Q96SL1
P01100 Q9NRI5
P01100 Q155Q3
P01100 Q96QB1
P01100 O43261
P01100 P11532
P01100 Q8N9W5
P01100 Q9P225
P01100 Q96JB1
P01100 O75953
P01100 Q9UF47
P01100 P50570
P01100 Q92608
P01100 Q8N1I0
P01100 Q9H7D0
P01100 Q86YN1
P01100 Q8TEK3
P01100 Q92784
P01100 Q03001
P01100 Q9Y4J8
P01100 O60941
P01100 P28562
P01100 Q9Y6W6
P01100 Q16690
P01100 O14641
P01100 Q96FJ2
P01100 Q13627
P01100 P42892
P01100 Q13011
P01100 O94769
P01100 O75071
P01100 A4FU69
P01100 Q5THR3
P01100 Q8N7U6
P01100 Q5JVL4
P01100 P00533
P01100 Q9H6Z9
P01100 Q8NDI1
P01100 Q9NZJ5
P01100 O15371
P01100 P60228
P01100 O75822
P01100 P55010
P01100 Q96JJ3
P01100 Q6PJG2
P01100 Q9NXB9
P01100 Q9NYP7
P01100 Q96EB1
P01100 O95834
P01100 Q9HC35
P01100 P54849
P01100 Q8N8S7
P01100 O14682
P01100 Q8NFI3
P01100 P06733
P01100 P13929
P01100 Q8TC92
P01100 Q13822
P01100 O43768
P01100 Q96N21
P01100 Q9H4G0
P01100 P16422
P01100 P54762
P01100 Q7L775
P01100 Q9H6S3
P01100 P21860
P01100 Q8IUD2
P01100 O15083
P01100 P07992
P01100 P18074
P01100 Q92889
P01100 P50548
P01100 Q969X5
P01100 O43414
P01100 Q9NQ30
P01100 A0FGR8
P01100 A0FGR9
P01100 P38117
P01100 P41161
P01100 Q96CN4
P01100 Q86VI1
P01100 Q96A65
P01100 Q9Y2D4
P01100 Q16394
P01100 O43909
P01100 P15311
P01100 P25116
P01100 P13726
P01100 Q9Y5Q0
P01100 P16930
P01100 Q9H098
P01100 Q9C073
P01100 Q9BYI3
P01100 Q96TA1
P01100 O94988
P01100 Q8IXR5
P01100 Q6UWF9
P01100 Q7L5A3
P01100 Q641Q2
P01100 Q96A09
P01100 Q9NUQ9
P01100 Q96MK2
P01100 Q86UY5
P01100 Q9H4H8
P01100 Q8N7N1
P01100 Q8TC84
P01100 P25445
P01100 P48023
P01100 P49327
P01100 Q14517
P01100 Q8NFZ0
P01100 O75426
P01100 Q9UKT4
P01100 Q9Y3I1
P01100 Q6BAA4
P01100 P37268
P01100 P22830
P01100 Q6ZV73
P01100 P09038
P01100 Q96C11
P01100 B1AJZ9
P01100 Q14192
P01100 Q2V2M9
P01100 Q7Z7B0
P01100 Q4L180
P01100 P26885
P01100 Q14318
P01100 Q8NFF5
P01100 O75369
P01100 Q14315
P01100 Q4VC44
P01100 Q96RU3
P01100 Q53EP0
P01100 P15407
P01100 P15408
P01100 P55317
P55317 P01100
P01100 P85037
P01100 Q12952
P01100 O43524
P01100 Q9H334
Q9H334 P01100
P01100 Q9Y2L6
P01100 O94915
P01100 Q9BTV5
P01100 Q8NA03
P01100 O95954
P01100 Q9C0B1
P01100 Q10981
P01100 P54710
P01100 O15117
P01100 Q13283
P01100 O75899
P01100 P24522
P01100 Q8N3T1
P01100 Q10471
P01100 Q9HCQ5
P01100 O60861
P01100 P23771
P23771 P01100
P01100 Q86YP4
P01100 Q8WXI9
P01100 P04062
P01100 Q04446
P01100 Q7L5D6
P01100 P14136
P01100 Q969S9
P01100 Q9NXC2
P01100 P10912
P01100 P09681
P01100 P10070
P01100 Q8NBF1
P01100 Q8NEA6
P01100 Q04760
P01100 Q86SX6
P01100 Q969I3
P01100 O60547
P01100 Q03113
P01100 O14610
P01100 Q9H4A5
P01100 P17174
P01100 Q9NPB8
P01100 Q5VW38
P01100 Q9NPR9
P01100 P46089
P01100 Q9NQS5
P01100 Q4ZG55
P01100 P43250
P01100 Q9BYG8
P01100 Q14687
P01100 P09211
P01100 Q4AE62
P01100 Q71UI9
P01100 P84243
P01100 O60381
P01100 O43612
P01100 Q13547
P01100 Q9UKV0
P01100 Q5U5R9
P01100 Q9P2P5
P01100 Q9BQS7
P01100 P06865
P01100 P07686
P01100 O14964
P01100 P20671
P01100 P0C0S8
P01100 Q96KK5
P01100 P62807
P01100 P06899
P01100 O60814
P01100 Q99877
P01100 P68431
P01100 P62805
P01100 Q7L7L0
P01100 Q5T1R4
P01100 P52789
P01100 Q2TB90
P01100 P01903
P01100 Q16534
P01100 Q14527
P01100 Q96RW7
P01100 P17096
P01100 Q01581
P01100 P09651
P01100 P07910
P01100 P14866
P01100 Q8WVV9
P01100 Q9BUJ2
P01100 Q8IX15
P01100 Q9UM19
P01100 P32754
P01100 P35367
P01100 P14625
P01100 P0DMV8
P01100 P11021
P01100 O14558
P01100 Q96EW2
P01100 Q92598
P01100 Q13639
P01100 P41252
P01100 Q16666
P01100 P38484
P01100 O00458
P01100 Q9BW83
P01100 P08069
P01100 Q9Y6K9
P01100 P29459
P01100 P29460
P01100 P01583
P01100 P01584
P01100 P18510
P01100 P60568
P01100 P01589
P01100 P24394
P01100 Q01344
P01100 P05231
P01100 Q12905
P01100 Q96T52
P01100 Q9NQS7
P01100 Q9UK53
P01100 P32019
P01100 Q9Y5U4
P01100 Q68E01
P01100 Q96DY2
P01100 Q8N6M8
P01100 P14316
P01100 Q7Z5L9
P01100 Q15306
P01100 Q96AZ6
P01100 Q96AB3
P01100 P08648
P01100 P06756
P01100 P20702
P01100 P18084
P01100 P18564
P01100 Q14643
P01100 Q14571
P01100 Q8IWB1
P01100 Q6UXV1
P01100 O60674
P01100 P05412
P05412 P01100
P17535 P01100
P01100 P14923
P01100 O60229
P01100 Q6NY19
P01100 Q92993
P01100 Q8WYB5
P01100 Q9BVA0
P01100 Q674X7
P01100 Q8NFY9
P01100 Q13303
P01100 Q6PIL6
P01100 Q99712
P01100 O00180
P01100 Q12791
P01100 O15554
P01100 O43525
P01100 Q6PIU1
P01100 O75164
P01100 O94953
P01100 Q9H3R0
P01100 Q9UGL1
P01100 Q14667
P01100 Q15004
P01100 Q12767
P01100 O60268
P01100 Q5T5P2
P01100 Q6UXG2
P01100 Q9P266
P01100 Q9H0B3
P01100 Q9H1H9
P01100 O60333
P01100 Q9NSK0
P01100 Q13118
P01100 Q99612
P01100 Q13886
P01100 Q6PID8
P01100 Q5VTJ3
P01100 A6NCF5
P01100 Q9UKR0
P01100 Q92876
P01100 Q03164
P01100 P19012
P01100 P05787
P01100 Q8IVT5
P01100 Q16787
P01100 P07942
P01100 Q13751
P01100 P11047
P01100 P11279
P01100 Q0VGL1
P01100 Q6XYB7
P01100 P01130
P01100 Q6ZMV7
P01100 Q96BZ8
P01100 O75473
P01100 Q6ZUX7
P01100 P48059
P01100 Q6ZSB3
P01100 Q8IVM7
P01100 P38571
P01100 P02545
P01100 Q8WWI1
P01100 Q8N448
P01100 Q496Y0
P01100 P28300
P01100 Q9Y4K0
P01100 Q96JB6
P01100 Q9H1C0
P01100 Q14693
P01100 Q93052
P01100 O60711
P01100 P50851
P01100 O94898
P01100 Q8N309
P01100 Q9H069
P01100 Q6P9F7
P01100 Q6NSJ5
P01100 Q38SD2
P01100 Q14766
P01100 Q14767
P01100 Q9HBG7
P01100 O95372
P01100 Q9UPN3
P01100 A1Z1Q3
P01100 O75444
P01100 O60675
P01100 O15479
P01100 Q8IZL2
P01100 Q96JK9
P01100 Q9H492
P01100 P11137
P01100 P36507
P01100 P46734
P01100 O43283
P01100 P27816
P01100 Q3KQU3
P01100 Q9UPY8
P01100 Q86UD3
P01100 Q9P2E8
P01100 O15021
P01100 O00339
P01100 A4D2B0
P01100 Q9NR56
P01100 Q5VZF2
P01100 P02686
P01100 P23508
P01100 Q86YR7
P01100 Q8NI22
P01100 Q14676
P01100 Q16798
P01100 P08581
P01100 Q641Q3
P01100 P08582
P01100 Q6NUT3
P01100 Q99685
P01100 O94851
P01100 O15344
O75030 P01100
P01100 O75030
P01100 Q969V6
P01100 Q9HBH9
P01100 P03956
P01100 P45452
P01100 P08253
P01100 P08254
P01100 P09237
P01100 P14780
P01100 Q13875
P01100 Q9NZB8
P01100 Q99549
P01100 Q8N594
P01100 Q9NZW5
P01100 Q567V2
P01100 O95297
P01100 Q96AM1
P01100 Q9NVS2
P01100 Q96H12
P01100 Q8NCY6
P01100 Q96DH6
P01100 Q15800
P01100 P02795
P01100 Q6P444
P01100 Q9H903
P01100 Q9C0I1
P01100 Q9NYA4
P01100 P42345
P01100 Q99707
P01100 P0CJ75
P01100 O43312
P01100 P55157
P01100 P53602
P01100 P20592
P01100 Q05195
P01100 Q14582
P01100 P84157
P01100 A2RUH7
P01100 P01106
P01100 Q96EZ4
P01100 P35579
P01100 Q15746
P01100 Q9Y6X6
P01100 O43795
P01100 Q92802
P01100 Q6N069
P01100 Q58DX5
P01100 Q96AH0
P01100 Q9UK23
P01100 Q69YI7
P01100 P49321
P01100 P18440
P01100 Q8NEY1
P01100 Q8IVL1
P01100 P41271
P01100 P61601
P01100 Q9UBB6
P01100 Q8NI08
P01100 Q92597
P01100 O76041
P01100 Q96PU5
P01100 Q14511
P01100 P07196
P01100 Q6ZWH5
P01100 Q8TDX7
P01100 Q99519
P01100 P21359
P01100 O95644
P01100 Q13469
P01100 Q8NCF5
P01100 Q12857
P01100 O00712
P01100 P19838
P19838 P01100
P01100 Q13952
P01100 Q8NEJ9
P01100 P01138
P01100 Q6P499
P01100 Q0D2K0
P01100 Q9NVX2
P01100 Q9UBE8
P01100 Q9BSC4
P01100 P29475
P01100 P35228
P01100 P29474
P01100 Q9UM47
P01100 Q8IXF0
P01100 O75161
P01100 P01160
P01100 P15559
P01100 P20393
P01100 Q14994
P01100 P04150
P01100 Q92823
P01100 P54845
P01100 O14786
P01100 Q96MF7
P01100 P20783
P01100 Q9BV86
P01100 Q16288
P01100 P30990
P01100 P80303
P01100 P49757
P01100 Q8TEM1
P01100 Q8NFH3
P01100 Q56VL3
P01100 Q9ULD0
P01100 O43482
P01100 O60313
P01100 Q9H340
P01100 Q8NH40
P01100 Q53FV1
P01100 P22059
P01100 Q9BXB5
P01100 Q9H4L5
P01100 Q9BZF3
P01100 Q96SU4
P01100 P55809
P01100 O15547
P01100 P07237
P01100 Q86U42
P01100 Q9UNF0
P01100 Q9ULC6
P01100 Q9UM07
P01100 P09466
P01100 Q9ULR5
P01100 Q9ULE6
P01100 Q13219
P01100 Q8TEW0
P01100 Q8TEW8
P01100 O95453
P01100 Q9UKK3
P01100 P05165
P01100 Q86SE9
P01100 Q14123
P01100 Q07343
P01100 Q5VU43
P01100 P01127
P01100 P08559
P01100 O00330
P01100 Q96HC4
P01100 O15530
P01100 Q96GD0
P01100 P01210
P01100 Q01813
P01100 P52209
P01100 A6NDG6
P01100 P06401
P01100 Q8IZ21
P01100 A8MW92
P01100 Q53GA4
P01100 O60346
P01100 Q9NRX4
P01100 Q8N3S3
P01100 Q9BTU6
P01100 P48426
P01100 O60331
P01100 Q9UG56
P01100 Q8TC59
P01100 P14618
P01100 P47712
P01100 P00749
P01100 Q03405
P01100 Q6P1J6
P01100 Q9NQ66
P01100 Q15147
P01100 Q13393
P01100 Q15149
P01100 Q9ULL1
P01100 A1L390
P01100 Q496M5
P01100 O75051
P01100 Q9HCM2
P01100 P40967
P01100 Q6P1K2
P01100 Q8N490
P01100 Q9NVS9
P01100 P0DPB5
P01100 P16435
P01100 Q06416
P01100 Q03181
P01100 P37231
P01100 Q8ND30
P01100 P62937
P01100 O75688
P01100 O75807
P01100 O75864
P01100 Q6ZSY5
P01100 Q08209
P01100 Q5H9R7
P01100 P14222
P01100 Q7Z3G6
P01100 P17612
P01100 Q9UGJ0
P01100 Q02156
P01100 P24723
P01100 Q99873
P01100 P04156
P01100 Q9HC23
P01100 O75400
P01100 Q96HE9
P01100 P85299
P01100 Q5JSZ5
P01100 Q7Z5A4
P01100 P07602
P01100 Q9NYI0
P01100 P28066
P01100 Q14997
P01100 P25105
P01100 P26599
P01100 P35408
P01100 P35354
P01100 Q05397
P01100 Q14289
P01100 P29074
P01100 P23467
P01100 Q15262
P01100 P28827
P01100 Q15256
P01100 P53801
P01100 Q96N64
P01100 Q9Y6I8
P01100 Q8NFP0
P01100 Q96PU8
P01100 Q15907
P01100 P51153
P01100 Q15771
P01100 P20336
P01100 Q8TBN0
P01100 Q96S21
P01100 P61018
P01100 B7ZAP0
P01100 O15315
P01100 Q99638
P01100 Q9P0K7
P01100 Q5JS13
P01100 Q13905
P01100 Q8WZA2
P01100 Q92565
P01100 P10826
P01100 Q15283
P01100 Q14644
P01100 O95267
P01100 Q02833
P01100 Q8TDY2
P01100 Q96T37
P01100 Q9P2N5
P01100 Q9H0Z9
P01100 A0AV96
P01100 Q96E39
P01100 Q06330
P01100 Q8IZV5
P01100 Q96NR8
P01100 P46063
P01100 Q9BWE0
P01100 Q9P2R6
P01100 Q6PCD5
P01100 P22670
P01100 P49796
P01100 P49758
P01100 O75916
P01100 P18577
P01100 Q9BWJ2
P01100 P07998
P01100 P34096
P01100 Q6P5S7
P01100 Q92730
P01100 P61587
P01100 Q96D59
P01100 Q9NV58
P01100 Q8TC41
P01100 Q99942
P01100 Q96EX2
P01100 Q9GZN7
P01100 Q9H6T3
P01100 P62750
P01100 P04843
P01100 P62070
P01100 Q9NQC3
P01100 Q8TEQ0
P01100 Q01196
Q01196 P01100
P01100 Q13950
P01100 Q9Y265
P01100 P60903
P01100 P29034
P01100 P06703
P01100 Q5SY68
P01100 P10523
P01100 Q8N8I0
P01100 Q9UPU9
P01100 Q9NSI8
P01100 O94885
P01100 O15127
P01100 Q96I15
P01100 Q9UQD0
P01100 Q9HCN8
P01100 Q7Z5N4
P01100 Q92503
P01100 Q14563
P01100 Q99985
P01100 Q9H4L4
P01100 Q9UHD8
P01100 P01011
P01100 P05546
P01100 P05121
P01100 Q14140
P01100 Q9C0A6
P01100 P23246
P01100 Q8N474
P01100 Q9BWM7
P01100 O00141
P01100 Q9HBY8
P01100 Q86VZ5
P01100 Q9UQQ2
P01100 Q5SQS7
P01100 Q9P0V3
P01100 O60239
P01100 Q96B97
P01100 A1X283
P01100 Q8TF17
P01100 Q9H0F6
P01100 P29353
P01100 Q96RL6
P01100 Q9Y2K2
P01100 Q96ST3
P01100 A1A5C7
P01100 Q9BQT8
P01100 Q6KCM7
P01100 Q9NYZ2
P01100 Q8N5S1
P01100 Q86VD7
P01100 Q8N413
P01100 P50443
P01100 Q9BZD2
P01100 Q96QE2
P01100 Q8IWU4
P01100 Q9H2H9
P01100 Q8N1S5
P01100 Q96JW4
P01100 Q8N4M1
P01100 Q7Z3Q1
P01100 Q2Y0W8
P01100 Q9UHI5
P01100 Q9Y2E8
P01100 Q9UIG8
P01100 Q14BN4
P01100 Q5VYV7
P01100 P84022
P01100 Q13485
P01100 O15105
P01100 P51532
P51532 P01100
P01100 Q96QK8
P01100 Q9H7B4
P01100 Q7KZF4
P01100 Q9UMY4
P01100 Q86XE0
P01100 Q9Y5X1
P01100 Q9BX66
P01100 O94875
P01100 P08047
P08047 P01100
P01100 Q02086
P01100 Q02447
P01100 Q3SY56
P01100 O75602
P01100 O75391
P01100 Q7Z6I5
P01100 Q9H0A9
P01100 Q9NUQ6
P01100 Q9HBM1
P01100 P17947
P17947 P01100
P01100 Q14159
P01100 Q08AE8
P01100 Q08629
P01100 Q7Z698
P01100 P22532
P01100 Q9UBC9
P01100 Q8NCJ5
P01100 Q6PJ21
P01100 Q01082
P01100 Q9H254
P01100 Q9NRC6
P01100 O15270
P01100 Q13501
P01100 P11831
P11831 P01100
P01100 Q7Z6B7
P01100 Q9GZT4
P01100 P28290
P01100 O60284
P01100 P78524
P01100 P49675
P01100 Q9Y3M8
P01100 P42224
P42224 P01100
P01100 P40763
P40763 P01100
P01100 P42226
P42226 P01100
P01100 Q13586
P01100 P31948
P01100 Q9UEE5
P01100 Q8N2I9
P01100 Q5TH74
P01100 A8MT69
P01100 P46977
P01100 Q5T5C0
P01100 P53999
P01100 Q06520
P01100 O75486
P01100 Q86Y97
P01100 Q4LDE5
P01100 O95425
P01100 Q6NVH7
P01100 O15056
P01100 Q8N3V7
P01100 P08247
P01100 Q96C24
P01100 O95359
P01100 P37802
P01100 Q16559
P01100 Q9C0D5
P01100 Q6ICL3
P01100 Q9BW92
P01100 Q86TI0
P01100 Q4KMP7
P01100 Q96DN5
P01100 Q92609
P01100 Q6SJ96
P01100 P24557
P01100 O75764
P01100 Q8N8B7
P01100 O14776
P01100 Q99081
P01100 Q9Y242
P01100 Q5JR98
P01100 Q9H7E2
P01100 Q9Y2W6
P01100 P28347
P01100 Q9NZ01
P01100 Q9NT68
P01100 Q6N022
P01100 Q9BXT5
P01100 Q8NA77
P01100 P19532
P01100 P10646
P01100 Q15582
P01100 Q03167
P01100 Q15583
P01100 O43548
P01100 Q6YHU6
P01100 Q6ZMP0
P01100 Q9NXG2
P01100 Q13009
P01100 Q8IVF5
P01100 Q7Z2Z1
P01100 Q9BSI4
P01100 Q07157
P01100 Q9UDY2
P01100 O95049
P01100 Q9Y4G6
P01100 Q96CE8
P01100 Q8TDI8
P01100 P49755
P01100 Q8N614
P01100 Q9NX00
P01100 Q9NX61
P01100 O14524
P01100 Q9UHN6
P01100 A6NML5
P01100 Q86XT9
P01100 Q24JQ0
P01100 Q9H330
P01100 Q2T9K0
P01100 Q9NWC5
P01100 Q86T03
P01100 Q8N5G2
P01100 Q9H2L4
P01100 Q6PI78
P01100 Q6ZNR0
P01100 Q8IUR5
P01100 P21580
P01100 P98066
P01100 O95379
P01100 O14763
P01100 Q9NP84
P01100 Q9NS68
P01100 Q9UKE5
P01100 Q15025
P01100 Q92973
P01100 Q9UPQ9
P01100 Q9HBL0
P01100 Q68CZ2
P01100 Q8IZW8
P01100 O60784
P01100 Q6ZVM7
P01100 O96008
P01100 P11388
P01100 P04637
P04637 P01100
P01100 Q9ULQ1
P01100 Q16890
P01100 O14773
P01100 Q12933
P01100 O43734
P01100 O14545
P01100 O43617
P01100 Q5T215
P01100 O75865
P01100 Q96Q05
P01100 Q96RU8
P01100 O95361
P01100 Q9C040
P01100 Q86WT6
P01100 O75962
P01100 Q8TEL6
P01100 Q9UHF7
P01100 Q8NET8
P01100 O75157
P01100 Q8NG11
P01100 O95858
P01100 Q96SJ8
P01100 Q8WU66
P01100 Q6IQ55
P01100 Q9ULT0
P01100 Q9BQE3
P01100 P68371
P01100 Q9NRJ4
P01100 Q16881
P01100 P29597
P01100 Q8TF42
P01100 P0CG48
P01100 O00762
P01100 P62256
P01100 Q9NZI7
P01100 Q5T4S7
P01100 Q9BZV1
P01100 Q16851
P01100 Q8IWX7
P01100 Q8IV45
P01100 Q6UXZ4
P01100 P13051
P01100 Q16831
P01100 Q9NVA1
P01100 Q9BTM9
P01100 Q9Y2K6
P01100 Q9Y6I4
P01100 Q96K76
P01100 P45974
P01100 Q70EK8
P01100 Q70EL1
P01100 Q9Y2C2
P01100 P46939
P01100 Q9P2Y5
P01100 Q2YD98
P01100 Q5ST30
P01100 Q9UKW4
P01100 P11473
P01100 P15692
P01100 Q9HBM0
P01100 O15195
P01100 P08670
P01100 P01282
P01100 Q96GC9
P01100 Q8IW00
P01100 Q7Z7D3
P01100 Q9Y6W5
P01100 Q96G27
P01100 Q9Y2I8
P01100 Q9Y484
P01100 O94967
P01100 Q6PJI9
P01100 P30291
P01100 Q8TF30
P01100 Q6AWC2
P01100 Q9GZV5
P01100 Q9HCS7
P01100 P55808
P01100 O43895
P01100 Q6P2D8
P01100 P46937
P01100 P67809
P01100 O95070
P01100 O60688
P01100 P63104
P01100 Q05516
P01100 Q9HC78
P01100 Q9H5J0
P01100 Q9Y2Y4
P01100 Q8NAP3
P01100 O15062
P01100 A2A288
P01100 Q8IWR0
P01100 Q9C0B5
P01100 Q8WW38
P01100 Q9BQ24
P01100 O60844
P01100 P17029
P01100 Q63HK3
P01100 Q9Y2L8
P01100 Q9ULJ6
P01100 Q9UBW7
P01100 Q9UJ78
P01100 Q9ULU4
P01100 Q8IYN0
P01100 P52744
P01100 P52747
P01100 P59817
P01100 Q6N043
P01100 Q70YC4
P01100 Q9C0F3
P01100 Q7Z4V0
P01100 Q5VIY5
P01100 Q96ME7
P01100 Q8NEP9
P01100 Q8TBZ8
P01100 Q6ZN55
P01100 Q8IYB9
P01100 Q9ULD9
P01100 O75123
P01100 Q8N1G0
P01100 Q96CS4
P01100 Q5VV52
P01100 Q3SXZ3
P01100 P36508
P01100 Q15935
P01100 Q6NX45
P01100 Q96BV0
P01100 P17098
P01100 Q03923
P01100 Q9BR11
P01100 Q96MP5
P01100 Q9H7M6
P01100 Q9HCJ5
P53539 Q9UDY4
P53539 Q13950
P15407 P13686
P15407 Q01432
P15407 P04083
P15407 P07355
P15407 O43286
P15407 P11274
P15407 Q8N726
P15407 P10909
P15407 Q9H0B8
P15407 Q9NWM3
P15407 Q5H9U9
P15407 P42892
P15407 P00533
P15407 P15502
P15407 Q8IUD2
P15407 A0FGR8
P15407 P24522
P15407 P48506
P15407 Q8NFJ5
P15407 P35367
P15407 P14778
P15407 P05231
P15407 P05106
P15407 Q14643
P15407 P07476
P15407 O60229
P15407 Q12791
P15407 Q9H3R0
P15407 Q5T5P2
P15407 P01130
P15407 Q99732
P15407 P02545
P15407 Q93052
P15407 Q5VZF2
P15407 P08581
P15407 O94851
P15407 P03956
P15407 P39900
P15407 P14780
P15407 P15559
P15407 Q8WX93
P15407 Q8IZ21
P15407 Q8IXK0
P15407 P11309
P15407 Q03405
P15407 P18754
P15407 Q9NQC3
P15407 Q01196
P15407 Q96B97
P15407 Q14159
P15407 Q7Z698
P15407 P40763
P15407 Q8WXE9
P15407 O95359
P15407 Q9UHN6
P15407 Q96RU8
P15407 P0CG48
P15407 P62256
P15407 Q96GC9
P15407 Q9GZV5
P15407 Q9HC78
P15408 O15438
P15408 Q12979
P15408 Q86SQ4
P15408 P07355
P15408 Q14865
P15408 Q9BZE9
P15408 Q8WXX7
P15408 O43286
P15408 P56945
P15408 P41182
P15408 O14503
P15408 P38398
P15408 Q4AC94
P15408 Q05682
P15408 P20810
P15408 P51679
P15408 P10909
P15408 Q8IY22
P15408 Q9H0B8
P15408 P35221
P15408 P07858
P15408 Q9NWM3
P15408 Q8NCG7
P15408 Q5H9U9
P15408 P00533
P15408 P55199
P15408 Q8IUD2
P15408 Q969X5
P15408 P15036
P15408 P43268
P15408 Q96TA1
P15408 P15407
P15408 P85037
P15408 P31629
P15408 P35367
P15408 P07476
P15408 O60229
P15408 Q12791
P15408 Q5T5P2
P15408 Q99612
P15408 Q13886
P15408 P05783
P15408 P05787
P15408 P01130
P15408 P02545
P15408 O60675
P15408 O00339
P15408 Q504T8
P15408 P45452
P15408 P10242
P15408 Q8NI08
P15408 Q92597
P15408 Q14511
P15408 P35228
P15408 Q9BXB5
P15408 Q8WX93
P15408 O95453
P15408 Q08499
P15408 Q16875
P15408 Q03405
P15408 Q93096
P15408 Q8WZA2
P15408 Q9P2R6
P15408 O94844
P15408 P61587
P15408 Q9NQC3
P15408 Q92503
P15408 Q9UHD8
P15408 P05121
P15408 Q96B97
P15408 Q01650
P15408 P84022
P15408 Q9NYA1
P15408 Q7Z698
P15408 Q96BD6
P15408 Q8N2I9
P15408 Q15583
P15408 P21980
P15408 Q8IVF5
P15408 Q9UHN6
P15408 P24821
P15408 P0CG48
P15408 P54855
P15408 Q96GC9
P15408 Q9GZV5
P15408 Q9HC78
P15408 Q07352
P55317 P01023
P55317 Q86V21
P55317 O95477
P55317 O95342
P55317 O15439
P55317 O15440
P55317 Q8NFV4
P55317 Q8N2K0
P55317 P08910
P55317 Q8TB40
P55317 O14639
P55317 Q9UKU7
P55317 P12821
P55317 Q9NUZ1
P55317 P33121
P55317 Q9UKF5
P55317 O15072
P55317 Q9P2N4
P55317 Q8N6G6
P55317 P35612
P55317 Q86SQ4
P55317 O95490
P55317 Q9BV57
P55317 Q15848
P55317 Q6ZN18
P55317 Q8N4X5
P55317 P51825
P55317 P51826
P55317 P02771
P55317 Q9UPQ3
P55317 Q6ZNB7
P55317 Q9UKV8
P55317 O00116
P55317 O95994
P55317 P23526
P55317 Q09666
P55317 P02765
P55317 Q9NVV5
P55317 Q92667
P55317 Q12802
P55317 Q9Y2D5
P55317 Q13023
P55317 Q99996
P55317 Q7Z591
P55317 Q04828
P55317 Q96B36
P55317 Q13740
P55317 O94788
P55317 Q8TCU4
P55317 Q8IY63
P55317 Q6UX39
P55317 Q9H1A4
P55317 P03950
P55317 Q15389
P55317 Q12955
P55317 Q15327
P55317 Q5VYY1
P55317 O15084
P55317 Q8N6D5
P55317 Q9ULJ7
P55317 Q9Y2G4
P55317 Q7Z6G8
P55317 Q4KMQ2
P55317 P58335
P55317 P08133
P55317 Q9Y587
P55317 Q92870
P55317 P02647
P55317 P04114
P55317 P05090
P55317 P02749
P55317 Q9BUR5
P55317 P05067
P55317 P10398
P55317 Q8WZ64
P55317 Q07960
P55317 A1A4S6
P55317 Q8IWW6
P55317 Q53QZ3
P55317 Q8N264
P55317 Q9UNA1
P55317 A7KAX9
P55317 Q9NRY4
P55317 A6NI28
P55317 O43182
P55317 O15013
P55317 Q8N1W1
P55317 Q9NR81
P55317 Q14865
P55317 Q9Y4X5
P55317 O95376
P55317 Q8N8R7
P55317 P40617
P55317 P27540
P55317 Q9UBL0
P55317 Q8TBH0
P55317 P15848
P55317 Q9ULH1
P55317 Q8N3C0
P55317 Q9UBL3
P55317 Q8NBU5
P55317 Q6PL18
P55317 P18850
P55317 Q9Y2G3
P55317 P20020
P55317 Q93050
P55317 O43520
P55317 Q8TF62
P55317 Q5VV63
P55317 O15265
P55317 Q9ULK2
P55317 Q8WXX7
P55317 Q9Y2T1
P55317 Q9Y5Z6
P55317 Q9BYG0
P55317 Q9P281
P55317 Q9H503
P55317 Q8NDB2
P55317 P80723
P55317 Q9UIF9
P55317 Q9UIF8
P55317 O75936
P55317 Q8WY36
P55317 O75815
P55317 O75363
P55317 Q9H6U6
P55317 P21953
P55317 P10415
P55317 Q07817
P55317 P41182
P55317 O00512
P55317 Q02338
P55317 Q13515
P55317 Q9H694
P55317 Q9NR09
P55317 P18075
P55317 Q8N8U9
P55317 O00238
P55317 Q6ZN30
P55317 Q8N4F0
P55317 Q12830
P55317 P38398
P55317 Q9C0B6
P55317 Q9BX63
P55317 Q9ULD4
P55317 P43251
P55317 P62324
P55317 Q8N326
P55317 Q96M02
P55317 Q52M58
P55317 Q4W4Y0
P55317 Q6P656
P55317 Q9Y2V0
P55317 Q9BSU1
P55317 Q8NEQ6
P55317 B2RNN3
P55317 Q9HBI5
P55317 Q6V702
P55317 P01031
P55317 Q86SI9
P55317 Q569G3
P55317 Q49A92
P55317 Q96NL8
P55317 Q5JU67
P55317 Q8N6M6
P55317 Q5VZI3
P55317 P00918
P55317 Q9Y376
P55317 Q13936
P55317 P54289
P55317 Q8IZS8
P55317 Q08289
P55317 Q9BY67
P55317 Q86UW7
P55317 Q13137
P55317 Q05682
P55317 Q9NZT1
P55317 Q13557
P55317 P49069
P55317 P40121
P55317 P17655
P55317 P49589
P55317 P20810
P55317 Q86V15
P55317 Q9H7T0
P55317 Q03135
P55317 P51636
P55317 O43439
P55317 Q13191
P55317 Q6ZRS4
P55317 Q8IYT3
P55317 Q5BJE1
P55317 Q5T5S1
P55317 Q96A33
P55317 Q16204
P55317 Q05D60
P55317 Q7Z6B0
P55317 O15467
P55317 Q16589
P55317 Q9C0I3
P55317 Q93033
P55317 O95971
P55317 P16671
P55317 P16070
P55317 P08174
P55317 P09564
P55317 Q5VT25
P55317 P12830
P55317 P55289
P55317 Q13634
P55317 Q9H159
P55317 Q9H251
P55317 Q8IXH8
P55317 P33151
P55317 Q9NYV4
P55317 O94921
P55317 Q96SN8
P55317 Q00534
P55317 Q5VV42
P55317 O76039
P55317 P38936
P55317 Q8N726
P55317 Q92903
P55317 O95674
P55317 Q8N8U2
P55317 Q9BXF3
P55317 Q8WUJ3
P55317 Q92674
P55317 Q8N8E3
P55317 Q6ZU80
P55317 Q66GS9
P55317 O94986
P55317 Q8IYX8
P55317 Q9UL16
P55317 O15519
P55317 P13569
P55317 O15335
P55317 Q9NX63
P55317 Q8TD26
P55317 P52757
P55317 Q9Y3Y2
P55317 Q99967
P55317 Q14008
P55317 Q7Z460
P55317 O75122
P55317 Q13286
P55317 Q00610
P55317 Q15846
P55317 Q96DG6
P55317 Q8NA66
P55317 Q8N9A8
P55317 Q8NE01
P55317 Q6PJW8
P55317 Q9H8S5
P55317 O94779
P55317 Q9UHC6
P55317 O75128
P55317 Q53SF7
P55317 Q8WTW3
P55317 Q05707
P55317 Q96P44
P55317 Q2UY09
P55317 P05997
P55317 Q9UQ03
P55317 P00450
P55317 A4D0V7
P55317 P15169
P55317 Q96A23
P55317 P36551
P55317 A6NMK7
P55317 Q96RY5
P55317 Q96BA8
P55317 Q8TEY5
P55317 Q02930
P55317 Q9NZV1
P55317 Q68DQ2
P55317 Q8TDX6
P55317 Q9GZU7
P55317 P29279
P55317 P35221
P55317 Q9UQB3
P55317 Q9UBX1
P55317 P09668
P55317 Q9NWM3
P55317 P78310
P55317 A2AJT9
P55317 Q96DE9
P55317 Q6NSI4
P55317 Q07973
P55317 Q4G0S4
P55317 P33260
P55317 P10632
P55317 Q9NYL5
P55317 P08684
P55317 Q9HB55
P55317 P22680
P55317 Q9Y4D1
P55317 P53355
P55317 Q9UN19
P55317 Q92904
P55317 Q9UJU6
P55317 Q8N8Z6
P55317 Q6V1P9
P55317 O15075
P55317 P07585
P55317 Q30KQ8
P55317 Q8TEH3
P55317 Q6P3S1
P55317 O75140
P55317 Q9Y6T7
P55317 Q15392
P55317 Q13268
P55317 O75911
P55317 Q9Y394
P55317 Q92813
P55317 Q9Y2E4
P55317 Q155Q3
P55317 Q96QB1
P55317 O43261
P55317 Q12959
P55317 Q15700
P55317 P80370
P55317 Q14565
P55317 P11532
P55317 Q96DT5
P55317 Q0VDD8
P55317 Q8WXX0
P55317 Q9Y2G8
P55317 Q9UF47
P55317 Q9ULA0
P55317 Q96BY6
P55317 Q8N1I0
P55317 Q9H7D0
P55317 Q8NF50
P55317 Q9BZ29
P55317 Q9P104
P55317 Q9H3H5
P55317 Q92784
P55317 Q12882
P55317 P35462
P55317 Q9NRR4
P55317 P56555
P55317 Q96T75
P55317 Q9UL01
P55317 P15924
P55317 Q03001
P55317 Q96FN9
P55317 Q9Y4J8
P55317 P28562
P55317 Q9Y6W6
P55317 O75319
P55317 Q13115
P55317 Q16828
P55317 Q7RTS9
P55317 Q14204
P55317 Q9Y6G9
P55317 Q8NCM8
P55317 Q8TF09
P55317 Q13627
P55317 Q56P03
P55317 Q5JPH6
P55317 Q9UH73
P55317 Q9H8V3
P55317 P05305
P55317 P57772
P55317 Q7L9B9
P55317 Q9BUY7
P55317 P20827
P55317 P52803
P55317 Q7Z2Z2
P55317 P00533
P55317 Q9H6Z9
P55317 Q9NZC4
P55317 Q8N6I1
P55317 Q13144
P55317 O15372
P55317 P78545
P55317 P41970
P55317 O00472
P55317 Q6PJG2
P55317 P60002
P55317 Q9ULC0
P55317 Q05BV3
P55317 Q8N8S7
P55317 P11171
P55317 O43491
P55317 Q9HCM4
P55317 P21709
P55317 Q9UF33
P55317 P07099
P55317 Q12929
P55317 Q9H6S3
P55317 P04626
P55317 P21860
P55317 Q15303
P55317 Q8IUD2
P55317 O15083
P55317 P11308
P55317 Q6ZVH7
P55317 Q6NXG1
P55317 P62508
P55317 A0FGR9
P55317 P43268
P55317 P41212
P55317 Q9UI08
P55317 Q96A65
P55317 Q8TAG9
P55317 Q9Y2D4
P55317 Q13868
P55317 Q8NEV8
P55317 Q16394
P55317 O00167
P55317 Q5T1H1
P55317 Q92800
P55317 P07148
P55317 Q9H098
P55317 Q96EK7
P55317 Q9BZQ8
P55317 Q96TA1
P55317 O94988
P55317 Q658L1
P55317 Q8WUF8
P55317 Q32MH5
P55317 Q8N2R8
P55317 Q9Y247
P55317 Q14153
P55317 Q96MK2
P55317 Q5T7M9
P55317 Q96KN1
P55317 Q8TC84
P55317 P48023
P55317 Q53R41
P55317 Q14517
P55317 Q9UF56
P55317 Q96ME1
P55317 Q86XK2
P55317 Q5XUX0
P55317 Q969P5
P55317 Q5FWF7
P55317 Q9UKB1
P55317 Q0JRZ9
P55317 P37268
P55317 Q9UK73
P55317 Q96AC1
P55317 P02671
P55317 Q96M96
P55317 Q6ZNL6
P55317 P61328
P55317 P21802
P55317 P02679
P55317 Q96C11
P55317 Q08830
P55317 P49789
P55317 Q2V2M9
P55317 Q5HY92
P55317 Q4L180
P55317 Q5T1M5
P55317 O75369
P55317 P36888
P55317 Q68DA7
P55317 P49326
P55317 Q4ZHG4
P55317 Q53EP0
P55317 Q5VW36
P55317 Q9Y261
Q9Y261 P55317
P55317 Q12948
P55317 O00409
P55317 O43524
P55317 Q9H334
Q9H334 P55317
P55317 O15409
P55317 Q8IVH2
P55317 Q9C009
P55317 Q92837
P55317 O75474
P55317 Q9Y2L6
P55317 Q5TBA9
P55317 O94915
P55317 Q8NA03
P55317 P19883
P55317 Q8N475
P55317 Q9C0B1
P55317 Q6P4F1
P55317 Q9BYC5
P55317 Q7L622
P55317 P35575
P55317 A8MPY1
P55317 O95257
P55317 Q86SR1
P55317 Q96FL9
P55317 Q49A17
P55317 Q14C86
P55317 O43903
P55317 Q04446
P55317 P02774
P55317 Q8N0V5
P55317 Q99988
P55317 Q7L5D6
P55317 Q969S9
P55317 P10912
P55317 P01286
P55317 Q6ZMI3
P55317 P10071
P55317 Q8NEA6
P55317 O75311
P55317 O60547
P55317 P60983
P55317 P49915
P55317 O95837
P55317 P50148
P55317 Q8NBJ4
P55317 Q9H4A5
P55317 Q9HD26
P55317 Q9NW75
P55317 Q8N335
P55317 P43304
P55317 Q9NQX3
P55317 P60893
P55317 Q9NQ84
P55317 Q8TD30
P55317 Q96CP6
P55317 Q96HH9
P55317 Q13322
P55317 Q14449
P55317 Q4ZG55
P55317 Q6ISB3
P55317 Q8TE85
P55317 O43424
P55317 Q13002
P55317 Q9Y3R0
P55317 P32298
P55317 Q14831
P55317 Q14687
P55317 P09211
P55317 Q4AE62
P55317 Q8WW33
P55317 Q9UBP9
P55317 P84243
P55317 P42357
P55317 O60381
P55317 Q13547
P55317 P56524
P55317 Q9UKV0
P55317 P42694
P55317 Q9BXL5
P55317 Q15751
P55317 Q14469
P55317 Q9UBP5
P55317 P31937
P55317 P10412
P55317 Q93077
P55317 P0C0S8
P55317 P62805
P55317 Q16778
P55317 P31629
P55317 Q5T1R4
P55317 Q16534
P55317 Q96RW7
P55317 P04035
P55317 P54868
P41235 P55317
P55317 P41235
Q14541 P55317
P55317 P50135
P55317 O43390
P55317 P35367
P55317 Q8IZT8
P55317 P37059
P55317 Q96JZ2
P55317 P0DMV8
P55317 P04792
P55317 O43719
P55317 Q13639
P55317 Q2M3T9
P55317 Q9P2D0
P55317 Q05084
P55317 P13598
P55317 Q9UMF0
P55317 P41134
P55317 Q02363
P55317 P40305
P55317 P08069
P55317 Q8WX77
P55317 Q9NSI5
P55317 Q9UKS7
P55317 Q14005
P55317 P14778
P55317 P18510
P55317 P60568
P55317 Q9HBE4
P55317 P40189
P55317 Q96T52
P55317 P05111
P55317 O95050
P55317 P49441
P55317 O15327
P55317 O15503
P55317 Q9Y5U4
P55317 Q14641
P55317 Q8N201
P55317 Q9UL03
P55317 Q9ULD6
P55317 O00410
P55317 Q13576
P55317 Q7Z5L9
P55317 Q9H1B7
P55317 P35568
P55317 Q2M1V0
P55317 O14713
P55317 P19823
P55317 Q14643
P55317 Q14571
P55317 Q15811
P55317 Q9Y6Y0
P55317 Q92833
Q92833 P55317
P55317 Q86VZ6
P55317 Q15652
P55317 Q9HDC5
P55317 O60229
P55317 Q15046
P55317 Q8WYB5
P55317 Q9UK17
P55317 Q8NCM2
P55317 Q9NPI9
P55317 Q12791
P55317 Q9Y691
P55317 Q719H9
P55317 Q7Z5Y7
P55317 Q9Y597
P55317 Q9H3R0
P55317 Q9UGL1
P55317 O15550
P55317 Q12767
P55317 Q12768
P55317 Q5T5P2
P55317 Q5TH69
P55317 A8MWY0
P55317 Q86T90
P55317 Q69YN4
P55317 Q96FN5
P55317 Q7Z4S6
P55317 O00139
P55317 Q9HAQ2
P55317 P10721
P55317 Q2M2Z5
P55317 Q9Y2U9
P55317 O94889
P55317 Q8WZ60
P55317 P07288
P55317 P26717
P55317 Q96E93
P55317 P04264
P55317 P13646
P55317 P05783
P55317 P08727
P55317 Q6A163
P55317 P19013
P55317 P08729
P55317 O95678
P55317 P78386
P55317 Q86UP2
P55317 Q16363
P55317 O95835
P55317 Q53QV2
P55317 Q96JN0
P55317 P13796
P55317 Q13094
P55317 P01130
P55317 O15165
P55317 Q9UJU2
P55317 P48357
P55317 O00214
P55317 O75473
P55317 Q6ZUX7
P55317 Q9UHB6
P55317 Q9UPQ0
P55317 Q52LA3
P55317 P11150
P55317 Q5W064
P55317 Q8WVP7
P55317 Q8WWI1
P55317 O60663
P55317 Q9UIQ6
P55317 Q8TBB1
P55317 Q93052
P55317 P50851
P55317 Q9Y2L9
P55317 Q96JA1
P55317 Q7Z4F1
P55317 Q9NZR2
P55317 P42704
P55317 Q6UY01
P55317 O60309
P55317 Q6ZNQ3
P55317 Q8WZ04
P55317 Q13449
P55317 Q86X29
P55317 Q14766
P55317 Q86TE4
P55317 Q86Y78
P55317 Q8N8X9
P55317 Q9UPN3
P55317 Q9BQ69
P55317 A1Z1Q3
P55317 Q9Y6D9
P55317 O15479
P55317 Q96QZ7
P55317 Q7Z304
P55317 Q96JK9
P55317 P33908
P55317 O00462
P55317 Q9GZQ8
P55317 P11137
P55317 P52564
P55317 O43283
P55317 P41279
P55317 O95819
P55317 Q49MG5
P55317 P53779
P55317 Q9BPZ7
P55317 Q8NA82
P55317 O15021
P55317 Q8IYB1
P55317 Q9P267
P55317 P11226
P55317 Q9NR56
P55317 Q86YR7
P55317 Q99705
P55317 P33991
P55317 P33993
P55317 Q6DN14
P55317 Q6DN12
P55317 Q00987
P55317 Q16798
P55317 Q03112
P55317 Q71F56
P55317 Q06413
P55317 Q14814
P55317 Q8N635
P55317 Q9BRJ9
P55317 P08581
P55317 Q6ZSS7
P55317 Q9UBM8
P55317 Q99735
P55317 Q8IYU8
P55317 O15344
P55317 Q99797
P55317 Q8TD10
P55317 O75030
P55317 P55197
P55317 P42568
P55317 Q8N3R9
P55317 P43246
P55317 Q96DH6
P55317 Q9UJ68
P55317 Q7Z6M4
P55317 Q9Y217
P55317 Q9ULD2
P55317 Q99102
P55317 P20592
P55317 Q96S97
P55317 P10242
P55317 Q00872
P01106 P55317
P55317 P01106
P55317 O75592
P55317 Q96EZ4
P55317 Q32MK0
P55317 O43795
P55317 Q9ULV0
P55317 Q9NQX4
P55317 Q8NFW9
P55317 P61599
P55317 Q58DX5
P55317 Q9H009
P55317 Q69YI7
P55317 Q8IVL1
P55317 Q8IVL0
P55317 A2RRP1
P55317 Q8NFP9
P55317 Q3BBV0
P55317 P61601
P55317 O15394
P55317 Q09161
P55317 Q9Y2A7
P55317 Q15596
P55317 Q9Y6Q9
P55317 Q13772
P55317 O75376
P55317 Q9BTX1
P55317 Q330K2
P55317 Q8N987
P55317 P46934
P55317 Q96PU5
P55317 Q14511
P55317 Q6ZWH5
P55317 Q8TDX7
P55317 P21359
P55317 Q16236
P55317 Q12857
P55317 O00712
P55317 Q9H841
P55317 Q6KC79
P55317 Q8N2Q7
P55317 Q96D46
P55317 Q9BSC4
P55317 P78316
P55317 Q96PH1
P55317 Q8IXF0
P55317 P55786
P55317 P20393
P55317 P04150
P55317 P08235
P55317 Q92823
P55317 P56975
P55317 Q8WWG1
P55317 Q7Z2Y5
P55317 O14786
P55317 Q9ULB1
P55317 Q9Y4C0
P55317 Q96P26
P55317 Q5TFE4
P55317 Q9NPB1
P55317 P80303
P55317 A8MXV4
P55317 O95989
P55317 P49757
P55317 P49790
P55317 Q5VU65
P55317 P58417
P55317 O95156
P55317 Q8IZS5
P55317 Q9NTK5
P55317 Q9NRN5
P55317 O60313
P55317 Q9H1Y3
P55317 Q96R67
P55317 O95007
P55317 Q9UBD5
P55317 Q9BXB5
P55317 Q9BXW6
P55317 Q9BZF3
P55317 Q9BZF1
P55317 Q96SU4
P55317 Q9UJX0
P55317 Q9HC10
P55317 A6NHN0
P55317 P32243
P55317 Q15077
P55317 Q7Z4N8
P55317 Q6VY07
P55317 Q9NWQ8
P55317 Q9ULR5
P55317 P19021
P55317 Q13219
P55317 Q9BXP8
P55317 O43252
P55317 Q8TEW0
P55317 Q8TEW8
P55317 Q9BYG5
P55317 Q2NL67
P55317 Q96IZ0
P55317 P40424
P55317 P40426
P55317 P61457
P55317 Q15365
P55317 O14917
P55317 Q9Y6V0
P55317 Q96MG8
P55317 Q92824
P55317 Q07343
P55317 Q08499
P55317 Q5VU43
P55317 O95263
P55317 Q8N165
P55317 Q96HC4
P55317 Q86YL7
P55317 Q9NTI5
P55317 P52945
P55317 Q6P996
P55317 Q9UPQ7
P55317 Q9HAT8
P55317 O15055
P55317 O15067
P55317 Q9NQP4
P55317 P20142
P55317 P49763
P55317 Q96G03
P55317 Q32NB8
P55317 Q9C0D0
P55317 O75167
P55317 Q8IXK0
P55317 Q96QT6
P55317 Q92576
P55317 Q8WV24
P55317 Q86SQ0
P55317 O60346
P55317 Q8N3S3
P55317 Q9BTU6
P55317 O75925
P55317 Q13492
P55317 Q9H5I5
P55317 Q6ZUJ8
P55317 P42336
P55317 P48736
P55317 P11309
P55317 P48426
P55317 P48739
P55317 Q99697
P55317 Q8NG27
P55317 Q8TDX9
P55317 Q504Y2
P55317 P61925
P55317 Q9C010
P55317 Q99569
P55317 P04054
P55317 P14555
P55317 Q9NQ66
P55317 Q15147
P55317 Q9P212
P55317 Q13393
P55317 Q6IQ23
P55317 Q96JA3
P55317 Q3KR16
P55317 Q8IVE3
P55317 Q6ZWE6
P55317 Q9NYY3
P55317 O75051
P55317 O43157
P55317 Q969W9
P55317 Q6P1K2
P55317 Q6ZV29
P55317 P56282
P55317 Q7Z5Q5
P55317 Q16633
P55317 P14859
P55317 Q5VZY2
P55317 O75334
P55317 O75335
P55317 Q8ND30
P55317 Q8NEY8
P55317 O14974
P55317 P41236
P55317 Q13362
P55317 Q08209
P55317 O75170
P55317 Q9NQV7
P55317 Q8TCU6
P55317 Q7Z3G6
P55317 P49643
P55317 Q9UGJ0
P55317 P31323
P55317 P05771
P55317 Q02156
P55317 P24723
P55317 Q04759
P55317 Q15139
P55317 Q9H875
P55317 P16471
P55317 P55345
P55317 P04070
P55317 Q9BU68
P55317 Q9NV39
P55317 Q96M27
P55317 Q8WUY3
P55317 Q9NYI0
P55317 P49721
P55317 Q99460
P55317 Q16401
P55317 P51665
P55317 Q8WXF1
P55317 Q13635
P55317 Q9H7Z7
P55317 Q05397
P55317 P21246
P55317 P29074
P55317 P23467
P55317 P23470
P55317 P28827
P55317 Q15256
P55317 Q13332
P55317 O00194
P55317 O95716
P55317 P51148
P55317 B7ZAP0
P55317 O15315
P55317 Q6GYQ0
P55317 Q2PPJ7
P55317 Q9UKM9
P55317 Q9H2T7
P55317 P49792
P55317 P46060
P55317 O95398
P55317 Q8WZA2
P55317 Q92565
P55317 O43374
P55317 Q9UJF2
P55317 Q86YV0
P55317 Q8IZ41
P55317 Q86WH2
P55317 Q14498
P55317 A0AV96
P55317 P29558
P55317 Q6XE24
P55317 Q06330
P55317 Q93062
P55317 P35241
P55317 O94762
P55317 P78509
P55317 Q96D71
P55317 Q9P2R6
P55317 P07949
P55317 Q9Y3B8
P55317 Q8TAC1
P55317 Q52LD8
P55317 P48380
P55317 Q99666
P55317 Q08116
P55317 Q2M5E4
P55317 P49758
P55317 P49802
P55317 Q15669
P55317 Q5UIP0
P55317 Q9ULI2
P55317 Q86UR5
P55317 Q9UQ26
P55317 O14730
P55317 Q96LZ7
P55317 Q96E14
P55317 P34096
P55317 Q5TBB1
P55317 O43567
P55317 Q9NV58
P55317 Q9BY78
P55317 Q68DV7
P55317 Q5VYX0
P55317 Q9Y6N7
P55317 O75116
P55317 Q9H9Y2
P55317 Q96KN7
P55317 Q9UNE2
P55317 P40429
P55317 Q6DKI1
P55317 Q9NS64
P55317 Q96S38
P55317 Q9P2E9
P55317 Q7L099
P55317 Q01196
P55317 Q8TDU9
P19793 P55317
P55317 P60903
P55317 Q99584
P55317 P25815
P55317 Q8N6K7
P55317 Q9UPU9
P55317 Q9H0E3
P55317 Q6SZW1
P55317 O94885
P55317 Q01826
P55317 Q9Y3A5
P55317 Q86WG5
P55317 P0C263
P55317 Q8TAC9
P55317 Q9BY12
P55317 Q8WXD2
P55317 P11684
P55317 Q6UWF3
P55317 Q96I15
P55317 Q9H190
P55317 Q13228
P55317 P14151
P55317 Q14563
P55317 Q99985
P55317 Q9H2E6
P55317 Q99611
P55317 P49908
P55317 Q9UHD8
P55317 P01009
P55317 Q86U17
P55317 P08185
P55317 Q86WD7
P55317 P35237
P55317 P05546
P55317 P05121
P55317 P08697
P55317 Q5VUG0
P55317 P07988
P55317 Q86VZ5
P55317 P55822
P55317 Q99961
P55317 Q7Z6J0
P55317 Q96HL8
P55317 Q9UPX8
P55317 Q8TF72
P55317 Q9Y2K2
P55317 Q9H173
P55317 O75182
P55317 O43166
P55317 Q9P2F8
P55317 O75563
P55317 Q8WWT9
P55317 Q8IY34
P55317 O15427
P55317 O15375
P55317 Q9BYT1
P55317 Q05940
P55317 Q8IZD6
P55317 A1A5C7
P55317 Q9UI40
P55317 Q9HC21
P55317 Q6KCM7
P55317 Q96CQ1
P55317 P50443
P55317 Q8TE54
P55317 Q9NQQ7
P55317 Q9H2H9
P55317 Q96QD8
P55317 Q8NBW4
P55317 Q9NY26
P55317 Q9NP59
P55317 Q8WWI5
P55317 Q5BKX6
P55317 P02730
P55317 Q6U841
P55317 Q9Y289
P55317 P52569
P55317 Q9GIP4
P55317 P32418
P55317 Q5VYV7
P55317 Q8WU79
P55317 P28370
P55317 Q8NDV3
P55317 A6NHR9
P55317 Q9H7B4
P55317 P37840
P55317 Q7KZF4
P55317 Q96DI7
P55317 Q13884
P55317 O14508
P55317 Q9BX66
P55317 O94875
P55317 O60504
P55317 Q6X4U4
P55317 O15370
P55317 P35711
P55317 P35712
P55317 P48436
P55317 P23497
P55317 Q96QH8
P55317 Q6Q759
P55317 O60271
P55317 Q9UBP0
P55317 Q9UM82
P55317 Q9P0W8
P55317 Q9NUQ6
P55317 O95238
P55317 Q8N0X7
P55317 Q14159
P55317 P00995
P55317 Q1W4C9
P55317 Q8WWL2
P55317 P16150
P55317 Q08629
P55317 Q7Z698
P55317 Q01082
P55317 Q9H8P0
P55317 P61011
P55317 P78362
P55317 Q8IYB3
P55317 P81877
P55317 P28290
P55317 P35346
P55317 O60284
P55317 P78524
P55317 Q9NSC7
P55317 Q9NRC1
P55317 Q8WVM7
P55317 Q8N3U4
P55317 Q9Y365
P55317 Q9Y3M8
P55317 Q13188
P55317 P27105
P55317 Q13033
P55317 Q13277
P55317 Q8NFX7
P55317 Q8TC36
P55317 O95425
P55317 Q9NX95
P55317 Q9BX26
P55317 O14994
P55317 Q8NF91
P55317 Q8WXH0
P55317 O15056
P55317 Q9UMS6
P55317 Q8TBG9
P55317 P21579
P55317 Q5T7P8
P55317 Q9NYJ8
P55317 O95359
P55317 Q53T94
P55317 Q92844
P55317 Q9H2K8
P55317 Q17R31
P55317 Q86VP1
P55317 Q86TI0
P55317 Q8TBP0
P55317 Q92609
P55317 O95759
P55317 O60907
P55317 Q9BZK7
P55317 O15119
P55317 P57082
P55317 Q99081
P15884 P55317
P55317 Q9NUJ3
P55317 Q9NUW8
P55317 Q8NHU6
P55317 P28347
P55317 O75443
P55317 Q6N022
P55317 Q15554
P55317 Q9UGI8
P55317 Q6N021
P55317 Q9BXU2
P55317 Q5JUR7
P55317 P02787
P05549 P55317
P55317 P05549
P55317 Q92754
Q92754 P55317
P55317 Q7Z6R9
P55317 P04155
P55317 P10646
P55317 P37173
P55317 Q03167
P55317 Q15583
P55317 Q6YHU6
P55317 Q9H5L6
P55317 Q6ZMP0
P55317 Q9UPZ6
P55317 P31483
P55317 Q13009
P55317 Q8IVF5
P55317 Q04724
P55317 Q04726
P55317 Q04727
P55317 Q9UKI8
P55317 Q9Y4G6
P55317 P30408
P55317 Q9HD45
P55317 Q8TDI8
P55317 Q7Z402
P55317 O75069
P55317 Q8N131
P55317 Q8IUX1
P55317 Q8NBL3
P55317 O14524
P55317 Q9UHN6
P55317 Q6UW68
P55317 A6NML5
P55317 Q8WXS4
P55317 Q9GZU3
P55317 O94886
P55317 Q9Y2Y6
P55317 Q9BYE2
P55317 Q9NRS4
P55317 Q8N394
P55317 Q13829
P55317 P32971
P55317 Q07912
P55317 O15417
P55317 Q68CZ2
P55317 Q02880
P55317 Q13625
P55317 Q8IXH6
P55317 Q9H3D4
P55317 Q13641
P55317 P55327
P55317 Q16890
P55317 Q9H3S4
P55317 P09493
P55317 P12270
P55317 Q6ZUI0
P55317 Q5T0D9
P55317 Q96Q05
P55317 Q96RU8
P55317 Q7L0X0
P55317 Q14142
P55317 Q96DX7
P55317 O75962
P55317 Q14669
P55317 Q629K1
P55317 Q96FX7
P55317 Q8TEL6
P55317 Q9UHF7
P55317 O75157
P55317 O14817
P55317 P19075
P55317 Q86VY4
P55317 Q96N46
P55317 Q7Z4L5
P55317 P53804
P55317 Q86TZ1
P55317 Q86TV6
P55317 P02766
P55317 Q13454
P55317 Q9H3M7
P55317 Q16881
P55317 P17643
P55317 Q16222
P55317 Q8TB05
P55317 Q7Z6J8
P55317 O95071
P55317 P36537
P55317 O75310
P55317 P54855
P55317 O75795
P55317 Q9BY64
P55317 P06133
P55317 P16662
P55317 Q9BZM6
P55317 Q5DID0
P55317 Q8NB66
P55317 O95185
P55317 Q8N2C7
P55317 Q14694
P55317 Q9UHP3
P55317 Q8NFA0
P55317 Q93008
P55317 Q9Y2C2
P55317 P46939
P55317 Q9P2Y5
P55317 O95183
P55317 Q9HCJ6
P55317 Q9UKW4
P55317 Q9H321
P55317 Q14135
P55317 Q96GC9
P55317 Q9NY84
P55317 Q96RL7
P55317 Q7Z7G8
P55317 Q5THJ4
P55317 A5D8V6
P55317 Q9UN37
P55317 Q5VIR6
P55317 Q9P1Q0
P55317 Q9NX94
P55317 Q8IZQ1
P55317 Q8TAF3
P55317 Q6RFH5
P55317 Q96KV7
P55317 P30291
P55317 Q8IX03
P55317 Q6AWC2
P55317 O00308
P55317 Q13426
P55317 Q9NRH1
P55317 Q9BSR8
P55317 Q9H6S0
P55317 Q9H869
P55317 O43829
P55317 Q05516
P55317 Q8N680
P55317 Q9HC78
P55317 B2RXF5
P55317 Q9C0D7
P55317 Q8N6M9
P55317 Q9H8U3
P55317 Q15911
P55317 Q8WW38
P55317 Q9H4I2
P55317 P17029
P55317 Q9ULJ6
P55317 Q9UBW7
P55317 Q9ULU4
P55317 P52739
P55317 Q9Y473
P55317 Q569K4
P55317 Q9H6B1
P55317 Q9C0G0
P55317 Q96JM2
P55317 Q96SQ5
P55317 Q8IYB9
P55317 Q9ULD9
P55317 Q8N720
P55317 Q8N3J9
P55317 Q3SXZ3
P55317 Q8ND25
P55317 Q8TCW7
P55317 Q9H7M6
Q9Y261 Q86SQ4
Q9Y261 O95490
Q9Y261 O94788
Q9Y261 P02647
Q9Y261 Q8N1W1
Q9Y261 P20020
Q9Y261 Q05682
Q9Y261 P20810
Q9Y261 Q5VT25
Q9Y261 P12830
Q9Y261 P13569
Q9Y261 P22680
Q9Y261 Q9Y4D1
Q9Y261 Q96QB1
Q9Y261 Q8N1I0
Q9Y261 P00533
Q9Y261 Q9H6Z9
Q9Y261 O00472
Q9Y261 Q99814
Q9Y261 O43491
Q9Y261 P00734
Q9Y261 O94988
Q9Y261 P21802
Q9Y261 Q53EP0
Q9Y261 Q9H334
Q9Y261 O15409
Q9Y261 P35575
Q9Y261 Q86SR1
Q9Y261 Q14831
Q9Y261 Q9UKV0
Q9Y261 Q03014
Q9Y261 P50135
Q9Y261 P14778
Q9Y261 Q5T5P2
Q9Y261 Q6UXG2
Q9Y261 Q8WWI1
Q9Y261 Q96JK9
Q9Y261 P53779
Q9Y261 P08581
Q9Y261 O75030
Q9Y261 Q9ULD2
Q9Y261 Q99102
Q9Y261 Q9Y6X6
Q9Y261 Q8IVL1
Q9Y261 Q96PU5
Q9Y261 Q6ZWH5
Q9Y261 Q9ULB1
Q9Y261 Q9BXB5
Q9Y261 P40424
Q9Y261 Q15365
Q9Y261 Q14123
Q9Y261 P52945
Q9Y261 Q86SQ0
Q9Y261 P19957
Q9Y261 Q13393
Q9Y261 Q6ZWE6
Q9Y261 O00469
Q9Y261 Q8ND30
Q9Y261 Q05397
Q9Y261 Q14289
Q9Y261 P29074
Q9Y261 Q8WZA2
Q9Y261 A0AV96
Q9Y261 Q9UHD8
Q9Y261 Q9H7B4
Q9Y261 O94875
Q9Y261 Q9NUQ6
Q9Y261 Q7Z698
Q9Y261 O95425
Q9Y261 Q8NF91
Q9Y261 Q8WXH0
Q9Y261 O15056
Q9Y261 Q86TI0
Q9Y261 O95759
Q9Y261 Q9NQB0
Q9Y261 Q04724
Q9Y261 Q9UKI8
Q9Y261 Q9Y4G6
Q9Y261 Q9UHF7
Q9Y261 P02766
Q9Y261 Q8IX03
Q9Y261 O00308
Q9Y261 P47974
Q9Y261 Q9ULU4
P55318 P33261
P55318 P10632
P55318 P11712
Q9UJU5 Q9Y473
Q12946 P01242
Q9P0K8 P58335
Q9P0K8 P29374
Q9P0K8 Q9H6S1
Q9P0K8 Q12934
Q9P0K8 Q6TDU7
Q9P0K8 Q9P2K1
Q9P0K8 A5D8W1
Q9P0K8 P82279
Q9P0K8 Q6UX04
Q9P0K8 Q9Y2G8
Q9P0K8 Q8TAM6
Q9P0K8 O94988
Q9P0K8 Q96LP2
Q9P0K8 Q13642
Q9P0K8 Q9H334
Q9P0K8 O60381
Q9P0K8 P31937
Q9P0K8 P23458
Q9P0K8 P50851
Q9P0K8 P20794
Q9P0K8 Q8N2R0
Q9P0K8 Q96G74
Q9P0K8 Q86SE9
Q9P0K8 O15534
Q9P0K8 P42336
Q9P0K8 Q9H974
Q9P0K8 O94844
Q9P0K8 Q9NSI8
Q9P0K8 P49908
Q9P0K8 Q8N3U4
Q9P0K8 O94901
Q9P0K8 O15417
Q9P0K8 P22105
Q9P0K8 Q13595
Q9P0K8 P30291
Q9P0K8 Q9HC78
P85037 P18859
P85037 Q05682
P85037 O75534
P85037 Q99583
P85037 Q8N3U4
P85037 Q15831
P85037 Q01664
Q01664 P85037
P85037 Q9BVW5
Q01167 P31751
Q01167 Q6UB99
Q01167 Q14865
Q01167 Q5U623
Q01167 Q2KHT3
Q01167 Q96DG6
Q01167 Q14247
Q01167 Q155Q3
Q01167 O75190
Q01167 Q86TI2
Q01167 P37268
Q01167 P85037
Q01167 Q86YP4
Q01167 P52597
Q01167 Q14643
Q01167 O15054
Q01167 P01130
Q01167 Q86UD3
Q01167 Q7KZI7
Q01167 Q96RN5
Q01167 O60291
Q01167 Q99583
Q99583 Q01167
Q01167 P42898
Q01167 Q96PU5
Q01167 Q96CB9
Q01167 Q96SU4
Q01167 Q15365
Q01167 Q96QT6
Q01167 P42356
Q01167 Q13492
Q01167 P16435
Q01167 Q12974
Q01167 Q9NPR2
Q01167 Q9HCE7
Q01167 O00161
Q01167 Q9NRC1
P40763 Q01167
Q01167 P40763
P42226 Q01167
Q01167 Q04726
Q01167 Q9UKI8
Q01167 P06753
Q01167 P48553
Q01167 O75157
Q01167 Q9H3M7
Q01167 P61077
Q01167 Q9H9J4
Q01167 Q5THJ4
Q01167 P30291
Q01167 Q9UIA9
Q01167 Q8NBI6
Q01167 P52739
Q01167 Q96LW9
P58012 P03971
P58012 P18847
P58012 Q16548
P58012 P78556
P58012 P10147
P58012 P16619
P58012 O95992
P58012 P19875
P58012 P19876
P58012 P05093
P58012 P11511
P58012 P01100
P58012 P01225
P58012 P46695
P58012 P20809
P58012 Q8IU54
P58012 O00482
P58012 Q9UBK2
P58012 P35354
P58012 Q96EB6
P58012 P04179
P58012 P21580
Q08050 Q86SQ4
Q08050 P51826
Q08050 Q01432
Q08050 Q9NQW6
Q08050 Q4KMQ2
Q08050 Q8IZT6
Q08050 Q6VMQ6
Q08050 Q96GD4
Q08050 O15392
Q08050 P35226
Q08050 P51587
Q08050 Q9BX63
Q08050 P20810
Q08050 Q9P219
Q08050 P14635
Q08050 P24385
Q08050 P30279
Q08050 P06493
Q08050 P30304
Q08050 P30305
Q08050 P30307
Q08050 Q99741
Q08050 P38936
Q08050 P46527
Q08050 Q99626
Q08050 P49450
Q08050 P07199
Q08050 P49454
Q08050 Q71F23
Q08050 O14578
Q08050 P61024
Q08050 P22680
Q08050 Q9Y4D1
Q08050 O60941
Q08050 Q9H8V3
Q08050 P03372
Q08050 Q9BQ89
Q08050 Q9H4H8
Q08050 Q68DA7
Q08050 P01100
Q08050 Q12946
Q08050 P35575
Q08050 P06396
Q08050 Q9UKV0
Q08050 P0C0S8
Q08050 Q8NCD3
Q08050 P26583
Q08050 O75330
Q08050 P05556
Q08050 Q92833
Q08050 P52732
Q08050 Q15058
Q08050 Q02241
Q08050 P52292
Q08050 P24043
Q08050 Q16363
Q08050 P20700
Q08050 P02686
Q08050 P08253
Q08050 P10242
P01106 Q08050
Q08050 P01106
Q08050 Q15021
Q08050 Q15003
Q08050 Q14511
Q08050 Q9UBC0
Q08050 O96013
Q08050 P04085
Q08050 P16284
Q08050 P53350
Q08050 Q8ND30
Q08050 P04070
Q08050 Q96HE9
Q08050 Q05397
Q08050 Q15771
Q08050 A0AV96
Q08050 Q13309
Q08050 P11168
Q08050 P28347
Q08050 Q15583
Q08050 P42166
Q08050 Q9C040
Q08050 Q9UHF7
Q08050 Q16763
Q08050 Q9NPD8
Q08050 Q96T88
Q08050 P15692
Q08050 Q8IX03
Q08050 P18887
Q12778 P08183
Q12778 P51825
Q12778 O00253
Q12778 Q12802
Q12778 P09923
Q12778 O15123
Q12778 O15084
Q12778 P58335
P10275 Q12778
Q12778 A1A4S6
Q12778 Q7Z5H3
Q12778 Q9UNA1
Q12778 Q9NR81
Q12778 Q14865
Q12778 O43521
Q12778 Q05682
Q12778 Q03135
Q12778 P14635
Q12778 O95067
Q12778 P24385
Q12778 P30279
Q12778 Q16589
Q12778 P38936
Q12778 P46527
Q12778 P49918
Q12778 P42772
Q12778 P55273
Q12778 Q9Y232
Q12778 Q9UFF9
Q12778 P21554
Q12778 Q9NZV1
Q12778 Q8TDX6
Q12778 O43310
Q12778 Q9Y4D1
Q12778 P53355
Q12778 Q9ULE3
Q12778 Q13115
Q12778 P00533
Q12778 Q9H9B1
Q12778 Q13541
Q12778 P41970
Q12778 Q12929
Q12778 Q9Y2D4
Q12778 O94988
Q12778 O00409
O43524 Q12778
Q12778 O43524
Q12778 Q9H334
Q9H334 Q12778
Q12778 Q9P2Q2
Q12778 P06241
Q12778 P35575
Q12778 Q04446
Q12778 Q9UKV0
Q12778 P08069
Q12778 P08833
Q12778 Q14005
Q12778 P01584
Q12778 P14778
Q12778 P06213
Q12778 Q14571
Q12778 Q15811
Q12778 Q9Y691
Q12778 Q9Y5W3
Q12778 Q13886
Q12778 P11047
Q12778 Q96JA1
Q12778 Q9UPN3
Q12778 Q99683
Q12778 P33992
Q12778 Q06413
Q12778 P08581
Q12778 Q99797
Q12778 O43312
Q12778 O75592
Q12778 P61601
Q12778 Q9Y618
Q9Y618 Q12778
Q12778 Q14511
Q12778 Q7Z3B1
Q12778 P29474
Q12778 Q02297
Q12778 Q96SU4
Q12778 Q8WX93
Q12778 Q8TEW0
Q12778 P35558
Q12778 Q16822
Q12778 Q08499
Q12778 Q16654
Q12778 O75925
Q12778 P48426
Q12778 Q9HAU0
Q12778 P37231
Q12778 Q9UGJ0
Q12778 Q02156
Q12778 P01236
Q12778 P28827
Q12778 B7ZAP0
Q12778 P15918
Q12778 Q8WZA2
Q12778 Q6XE24
Q12778 P49796
Q12778 P51812
Q12778 O94885
Q12778 P22307
Q12778 P14151
Q12778 P49908
Q12778 O43166
Q12778 A0AV02
Q12778 Q8WWI5
Q12778 P51531
Q12778 Q08629
Q12778 Q96BD6
Q12778 O75410
Q12778 Q9P2M4
Q12778 P28347
Q12778 Q8IWB9
Q12778 Q03167
Q12778 P35625
Q12778 Q9BQJ4
Q12778 P50591
Q12778 Q9HBL0
Q12778 Q969Q1
Q12778 Q9H3M7
Q12778 Q9P2Y5
Q12778 Q86Y38
Q12778 Q05516
O43524 P08183
O43524 O43521
O43524 O60238
O43524 P62324
O43524 P04040
O43524 Q13191
O43524 P24385
O43524 P30279
O43524 Q16589
O43524 P38936
O43524 P42772
O43524 P55273
O43524 Q99967
O43524 P35638
O43524 Q16690
O43524 Q16828
O43524 P48023
O43524 Q969P5
O43524 P35575
O43524 P24522
O43524 P07902
O43524 O60381
O60381 O43524
O43524 P0DMV9
O43524 P41134
O43524 P40305
O43524 P23458
O43474 O43524
O43524 O43474
O43524 Q99612
O43524 Q6TFL4
O43524 P29474
O43524 P42336
O43524 Q9BXM7
O43524 P00749
O43524 P30048
O43524 Q08999
O43524 Q96EB6
O43524 P00441
O43524 P04179
O43524 Q15831
O43524 P50591
O43524 Q99576
Q99576 O43524
O43524 Q9H3M7
O43524 Q9Y2K1
P98177 O43521
P98177 P41182
P98177 P38936
P98177 P46527
P98177 Q8TCJ0
P98177 P35575
P98177 P24522
P98177 P08833
P98177 Q16822
P98177 Q9UBK2
P98177 Q08999
P98177 P22307
P98177 P04179
P98177 O43597
P98177 Q15831
P98177 P50591
A8MYZ6 Q8TCJ0
Q9H334 Q9NY61
Q9H334 O15439
Q9H334 Q12979
Q9H334 O00154
Q9H334 O95573
Q9H334 P61158
Q9H334 Q9BRR6
Q9H334 Q08117
Q9H334 P51825
Q9H334 P51826
Q9H334 Q9UPQ3
Q9H334 Q9Y4K1
Q9H334 Q12802
Q9H334 Q9Y2D5
Q9H334 Q8IY63
Q9H334 Q9Y2J4
Q9H334 Q01432
Q9H334 Q15389
Q9H334 O15084
Q9H334 O00203
Q9H334 Q9Y6D6
Q9H334 A7KAX9
Q9H334 Q14865
Q9H334 Q9Y4X5
Q9H334 Q8N8R7
Q9H334 Q9HBZ2
Q9H334 P07306
Q9H334 Q8TF62
Q9H334 Q8WXX7
Q9H334 Q9Y2T1
Q9H334 O14977
Q9H334 Q6L9W6
Q9H334 Q96PG8
Q9H334 Q8WY36
Q9H334 Q9H6U6
Q9H334 Q9H694
Q9H334 Q9NR09
Q9H334 Q6ZN30
Q9H334 O60477
Q9H334 Q5XKL5
Q9H334 Q7Z3J2
Q9H334 Q8IYD9
Q9H334 Q9BXJ2
Q9H334 Q9Y376
Q9H334 Q8TDN4
Q9H334 Q8IZS8
Q9H334 Q9BY67
Q9H334 Q05682
Q9H334 Q13557
Q9H334 Q6MZZ7
Q9H334 Q86V15
Q9H334 Q13191
Q9H334 Q8N4T8
Q9H334 Q3V6T2
Q9H334 P51946
Q9H334 O43866
Q9H334 Q00534
Q9H334 P38936
Q9H334 Q8N8E3
Q9H334 Q66GS9
Q9H334 Q8TEP8
Q9H334 O15078
Q9H334 O14647
Q9H334 Q3L8U1
Q9H334 Q96EP1
Q9H334 P15882
Q9H334 P52757
Q9H334 Q14008
Q9H334 O75122
Q9H334 Q96AJ1
Q9H334 Q8IYT2
Q9H334 Q96SW2
Q9H334 Q02930
Q9H334 P07333
Q9H334 Q13618
Q9H334 Q9Y4D1
Q9H334 Q14562
Q9H334 Q9P265
Q9H334 O14490
Q9H334 P25686
Q9H334 O00429
Q9H334 Q8N1I0
Q9H334 Q9Y295
Q9H334 Q03001
Q9H334 O75319
Q9H334 Q56P03
Q9H334 P52803
Q9H334 Q9H6Z9
Q9H334 P41214
Q9H334 O15372
Q9H334 O75822
Q9H334 O43432
Q9H334 Q15723
Q9H334 Q92556
Q9H334 Q05BV3
Q9H334 P54849
Q9H334 O43491
Q9H334 Q9Y2J2
Q9H334 P07814
Q9H334 O15083
Q9H334 Q9H6T0
Q9H334 O95718
Q9H334 O00167
Q9H334 P00451
Q9H334 Q96EK7
Q9H334 O94988
Q9H334 Q14517
Q9H334 Q8IX29
Q9H334 Q6PIJ6
Q9H334 O94868
Q9H334 Q6ZNL6
Q9H334 B1AJZ9
Q9H334 P36888
Q9H334 Q96RU3
Q9H334 Q4ZHG4
Q9H334 Q53EP0
Q9H334 Q5VW36
Q9H334 Q9UPW0
Q9H334 O00409
Q9H334 Q14CM0
Q9H334 Q5TBA9
Q9H334 Q9C0B1
Q9H334 P06241
Q9H334 Q13480
P23771 Q9H334
Q9H334 P23771
Q9H334 Q04446
Q9H334 Q8NEA6
Q9H334 Q9H8Y8
Q9H334 Q9HC44
Q9H334 Q9NPB8
Q9H334 Q15760
Q9H334 Q14687
Q9H334 P09211
Q9H334 Q4AE62
Q9H334 Q9UKV0
Q9H334 Q9ULT8
Q9H334 P31629
Q9H334 P08069
Q9H334 Q9UKS7
Q9H334 P60568
Q9H334 Q9H8X2
Q9H334 P13612
Q9H334 Q14643
Q9H334 Q9NQC1
Q9H334 Q92794
Q9H334 P51787
Q9H334 Q96SI1
Q9H334 Q9H3R0
Q9H334 Q5T5P2
Q9H334 Q6ZMV9
Q9H334 P07288
Q03164 Q9H334
Q9H334 Q03164
Q9H334 P11047
Q9H334 P13796
Q9H334 Q9UPQ0
Q9H334 P48059
Q9H334 Q8TBB1
Q9H334 Q93052
Q9H334 Q9Y2L9
Q9H334 Q96JA1
Q9H334 Q6UXM1
Q9H334 Q53EV4
Q9H334 Q32MZ4
Q9H334 Q13449
Q9H334 Q14766
Q9H334 Q9Y6D9
Q9H334 Q9ULX9
Q9ULX9 Q9H334
Q9H334 Q96QZ7
Q9H334 Q96JK9
Q9H334 P11137
Q9H334 Q6P0Q8
Q9H334 Q6DN14
Q9H334 Q6DN12
Q9H334 Q03112
Q06413 Q9H334
Q9H334 Q06413
O14770 Q9H334
Q9H334 O14770
Q9H334 Q86U44
Q9H334 Q8TD10
Q9H334 Q9Y3A3
Q9H334 O95297
Q9H334 Q9BYC9
Q9H334 Q13405
Q9H334 Q92552
Q9H334 Q96DH6
Q9BTC8 Q9H334
Q9H334 Q9BTC8
Q9H334 Q9Y483
P50539 Q9H334
Q9H334 P50539
P01106 Q9H334
Q9H334 P01106
Q9H334 Q15746
Q9H334 Q92614
Q9H334 Q8WXR4
Q9H334 Q8IVL1
Q9H334 P0DPF2
Q9H334 Q9Y618
Q9Y618 Q9H334
Q9H334 Q92597
Q9H334 O43677
Q9H334 Q96PU5
Q9H334 O94856
Q9H334 Q12857
Q9H334 O00712
Q9H334 Q14938
Q9H334 Q8IXF0
Q9H334 A8MRT5
P04150 Q9H334
Q9H334 P04150
Q9H334 O60462
Q9H334 Q9ULB1
Q9H334 Q9Y4C0
Q9H334 P49757
Q9H334 P52948
Q9H334 P58417
Q9H334 Q9BXB5
Q9H334 Q96SU4
Q9H334 Q8N2R0
Q9H334 Q6VY07
Q9H334 P09874
P40426 Q9H334
Q9H334 P40426
Q9H334 P57721
Q9H334 Q15154
Q9H334 Q07343
Q9H334 Q08499
Q9H334 Q9NTI5
Q9H334 Q8IXK0
Q9H334 Q96BD5
Q9H334 Q86SQ0
Q9H334 O60346
Q9H334 Q8N3S3
Q9H334 Q9BTU6
Q9H334 P27986
Q9H334 P48426
Q9H334 Q3MJ16
Q9H334 Q9NQ66
Q9H334 Q15147
Q9H334 Q9UPR0
Q9H334 O60486
Q9H334 Q13794
Q9H334 P14859
Q9H334 O75334
Q9H334 O75335
Q9H334 O14974
Q9H334 Q9NQW5
Q9H334 Q8TCU6
Q9H334 P05771
Q9H334 Q9NR22
Q9H334 Q99633
Q9H334 Q15008
Q9H334 Q13635
Q9H334 Q9H7Z7
Q9H334 Q05397
Q9H334 P08575
Q9H334 Q96AX2
Q9H334 B7ZAP0
Q9H334 O15315
Q9H334 P15918
Q9H334 Q13905
Q9H334 Q8WZA2
Q9H334 Q92565
Q9H334 Q9NYW8
Q9H334 P29558
Q06330 Q9H334
Q9H334 Q06330
Q9H334 Q93062
Q9H334 Q9UKA8
Q9H334 Q9P2R6
Q9H334 Q14699
Q9H334 Q99666
Q9H334 Q6R327
Q9H334 Q86UR5
Q9H334 Q8WYP3
Q9H334 Q9NV58
Q9H334 Q5VTB9
Q9H334 Q13464
Q9H334 Q01974
Q9H334 Q8N122
Q9H334 Q9BUV0
Q01196 Q9H334
Q9H334 Q01196
Q9H334 Q92736
Q9H334 Q99590
Q9H334 Q58EX2
Q9H334 Q16181
Q9H334 Q9UHD8
Q9H334 P11686
Q9H334 Q9UQQ2
Q9H334 Q99961
Q9H334 Q96B97
Q9H334 Q9UPX8
Q9H334 Q8WWT9
Q9H334 A1A5C7
Q9H334 Q9NY26
Q9H334 P51531
Q9H334 Q92922
Q9H334 Q7KZF4
Q9H334 Q9H3E2
Q9H334 Q92673
Q9H334 Q9UN79
Q9UN79 Q9H334
Q9H334 O60271
Q9H334 Q14159
Q9H334 Q7Z698
Q9H334 P81877
Q9H334 Q8WVM7
Q9H334 Q8N3U4
P42224 Q9H334
Q9H334 P42224
P40763 Q9H334
Q9H334 P40763
Q9H334 Q9P246
Q9H334 Q9NY57
Q9H334 O95425
Q9H334 Q8WXH0
Q9H334 Q15750
Q9H334 Q9UPU7
Q9H334 P24557
Q99081 Q9H334
Q9H334 Q99081
P15884 Q9H334
Q9H334 P15884
Q9H334 Q9NQB0
Q9NQB0 Q9H334
Q9H334 Q6N022
Q01664 Q9H334
Q9H334 Q01664
Q9H334 Q6YHU6
Q9H334 Q8IVF5
Q9H334 Q02880
Q9H334 P55327
Q9H334 P29144
Q9H334 Q5T0D9
Q9H334 Q96Q05
Q9H334 Q96PN7
Q9H334 Q92519
Q9H334 O75962
Q9H334 Q8TEL6
Q9H334 Q7Z4L5
Q9H334 Q8WZ42
Q9H334 Q16881
Q9H334 O15042
Q9H334 Q15386
Q9H334 Q8IWV8
Q9H334 P15374
Q9H334 Q9UHP3
Q9H334 Q9Y2C2
Q9H334 P46939
Q9H334 Q5ST30
Q9H334 P13611
Q9H334 Q14135
Q9H334 Q96RL7
Q9H334 Q709C8
Q9H334 Q5THJ4
Q9H334 P49754
Q9H334 Q9UN37
Q9H334 Q9NX94
Q9H334 Q9H4A3
Q9H334 Q9UIA9
Q9H334 Q8NBI6
Q9H334 Q9BSR8
Q9H334 P61236
Q9H334 Q05516
Q9H334 Q9P243
Q9H334 Q86UP3
Q9H334 Q07352
Q9H334 O95405
Q9H334 Q9UBW7
Q9H334 Q86UD4
Q8TF68 Q9H334
Q9H334 Q8TF68
Q9H334 Q9ULD9
Q9H334 Q14966
Q8NDX6 Q9H334
Q9H334 Q8NDX6
Q9H334 Q8ND25
Q9H334 Q9H7M6
O15409 O00154
O15409 Q9NR80
O15409 P38936
O15409 Q9UHC6
O15409 Q9Y2E4
O15409 O43524
O15409 Q9H334
O15409 P06241
O15409 O95467
O15409 Q5T1R4
O15409 P08069
O15409 Q8NBE8
O15409 O14770
O15409 P08581
O15409 P26572
O15409 P50539
O15409 Q92692
O15409 Q8TDF5
O15409 P04150
O15409 P40424
O15409 Q03405
O15409 Q9HAU0
O15409 Q13635
O15409 O43251
O15409 P35398
O15409 Q01196
O15409 Q15758
O15409 Q9UPR5
O15409 P42224
P42224 O15409
O15409 P15884
P15884 O15409
O15409 Q01664
O15409 Q15583
O15409 O75962
O15409 Q9P1Z0
O15409 Q9H8N7
Q9BZS1 P51679
Q9BZS1 P01579
Q9BZS1 P22301
Q9BZS1 P60568
Q9BZS1 P01589
Q9BZS1 Q01826
Q9BZS1 Q9BXR5
Q9BZS1 Q9UK80
Q06546 Q2M2I8
Q06546 P60709
Q06546 Q9NR80
Q06546 Q14155
Q06546 Q9BPX5
Q06546 Q9BZE9
Q06546 P38398
Q06546 Q01518
Q06546 Q9HC52
Q06546 Q6TFL3
Q06546 Q14004
Q06546 Q12959
Q06546 O75190
Q06546 Q8N1I0
Q06546 P42892
Q06546 Q14156
Q06546 Q9H5J4
Q06546 P04626
Q06546 P07992
Q06546 Q8N9H8
Q06546 Q8TAG9
Q06546 Q9UKB1
Q06546 O94915
Q06546 Q96I24
Q06546 Q6AI39
Q06546 P54198
Q06546 Q9UI26
Q06546 Q92615
Q06546 P49917
Q06546 Q9Y4Z0
Q06546 Q15013
Q06546 Q9BPZ7
Q06546 Q7KZI7
Q06546 Q9NR56
Q06546 Q96RN5
Q06546 Q15596
Q06546 Q9HC98
Q06546 Q8TDX7
Q06546 O00712
Q06546 Q6KC79
Q06546 Q9Y314
Q06546 Q8N573
Q06546 Q96T60
Q06546 Q14289
Q06546 Q05209
Q06546 P53801
Q06546 Q96S21
Q06546 Q9UJ41
Q06546 Q9H0F5
Q06546 Q9Y265
Q06546 O94979
Q06546 Q86WV1
Q06546 Q9P246
Q06546 Q92609
Q06546 Q99081
Q06546 Q9HD45
Q06546 O94826
Q06546 P48553
Q06546 Q8WV44
Q06546 Q96NA8
Q06546 Q5T4S7
Q06546 Q9NVA1
Q06546 P46939
Q06546 Q7Z7G8
Q06546 Q5VIR6
Q06546 Q9Y2B5
Q06546 Q9Y2I8
Q06546 O95201
Q06546 Q6N043
P15976 Q96FT7
P15976 Q8N302
P15976 Q9NZD4
P15976 P22557
P15976 Q9C0C7
P15976 Q8IY63
P15976 Q01432
P15976 P16157
P15976 Q5T5U3
P15976 O14497
P15976 Q14865
P15976 P56817
P15976 Q07817
P15976 P11274
P15976 P20810
P15976 P51677
P15976 P16671
P15976 P51790
P15976 Q2KHT3
P15976 Q92905
P15976 Q17RY0
P15976 P04839
P15976 O75140
P15976 Q03001
P15976 Q13627
P15976 P32519
P15976 Q92556
P15976 P01588
P15976 Q14192
P15976 O75369
P15976 O43524
P15976 Q9H334
P15976 P09958
P15976 P06241
P15976 Q10471
P15976 P48506
P15976 Q5VTD9
P15976 Q03113
P15976 P13224
P15976 Q9HCN6
P15976 Q16538
P15976 O75791
P15976 Q14687
P15976 P06028
P15976 P68871
P15976 P69891
P15976 Q9BXL5
P15976 Q15751
P15976 P19367
P15976 P05111
P15976 Q92835
P15976 Q14643
P15976 Q674X7
P15976 Q13351
P15976 P25791
P15976 O43312
P15976 P50539
P10242 P15976
P15976 P10242
P15976 P01106
P15976 A2RRP1
P15976 Q16621
P15976 Q12857
P15976 P35658
P15976 Q9UNF0
P15976 P02776
P15976 P50336
P15976 Q96PU8
P15976 B7ZAP0
P15976 Q9Y2P8
P15976 P49796
P15976 P10153
P15976 Q01196
P15976 Q96GD3
P15976 Q92854
P15976 Q86WV1
P15976 Q9C0K1
P15976 Q9NP59
P15976 P17947
P17947 P15976
P15976 P11277
P15976 Q8WXE9
P15976 P17542
P17542 P15976
P15976 Q9HCD6
P15976 P21731
P15976 Q99081
P15884 P15976
P15976 Q92752
P15976 Q9UHF7
P15976 Q6ZT12
P15976 Q9Y4E8
P15976 Q92738
P15976 Q9P2Y5
P15976 P19544
P15976 Q9UIA9
P15976 Q2QGD7
P23769 Q2M2I8
P23769 O94911
P23769 P33527
P23769 O15439
P23769 O15440
P23769 Q8TB40
P23769 P00519
P23769 O14639
P23769 Q9NUN7
P23769 Q16570
P23769 O00154
P23769 Q8NEB7
P23769 Q9ULC5
P23769 Q9NR19
P23769 P37023
P23769 Q13443
P23769 Q8TE60
P23769 Q8N6G6
P23769 Q9UEY8
P23769 P07327
P23769 P30542
P23769 P86434
P23769 P51825
P23769 P51826
P23769 P02771
P23769 Q9UPQ3
P23769 O95081
P23769 Q96HN2
P23769 Q8N157
P23769 Q9GZX7
P23769 P54819
P23769 Q12802
P23769 Q13023
P23769 Q04828
P23769 Q13740
P23769 O94788
P23769 O75891
P23769 P20292
P23769 P05186
P23769 Q9C0C7
P23769 Q86SJ2
P23769 Q8IY45
P23769 Q8IY63
P23769 Q9Y2J4
P23769 Q01432
P23769 Q15389
P23769 O15123
P23769 Q86XS5
P23769 Q12955
P23769 Q8N957
P23769 O15084
P23769 A7E2S9
P23769 Q7Z6G8
P23769 Q4KMQ2
P23769 P07355
P23769 P12429
P23769 P63010
P23769 Q9UPM8
P23769 P27695
P23769 P02749
P23769 P05067
P23769 P10275
P23769 Q9Y6D5
P23769 A1A4S6
P23769 Q53QZ3
P23769 Q7Z5H3
P23769 Q8N264
P23769 P42331
P23769 Q9UNA1
P23769 A7KAX9
P23769 Q6ZRI8
P23769 A6NI28
P23769 O43182
P23769 P52566
P23769 Q9NR81
P23769 O14497
P23769 Q8NFD5
P23769 Q14865
P23769 O75915
P23769 Q8NCT1
P23769 Q93070
P23769 Q9ULH1
P23769 P18847
P23769 Q8NB49
P23769 Q9NQ11
P23769 P98194
P23769 O43520
P23769 P98198
P23769 Q8TF62
P23769 Q8WXX7
P23769 Q96A70
P23769 Q8WXS3
P23769 Q9P281
P23769 Q3SYG4
P23769 P56945
P23769 O75815
P23769 Q9H6U6
P23769 O95999
P23769 Q6W2J9
P23769 P11274
P23769 Q5T5X7
P23769 O95393
P23769 P22004
P23769 O00238
P23769 P51813
P23769 Q01954
P23769 Q6ZN30
P23769 P07738
P23769 Q9Y2F9
P23769 Q9BRD0
P23769 Q96MC5
P23769 Q96GQ5
P23769 Q5SVJ3
P23769 Q9NSG2
P23769 Q9BXI9
P23769 Q9NYP8
P23769 Q8N8J7
P23769 Q504U0
P23769 Q7Z6I8
P23769 C9J3I9
P23769 Q8N9H6
P23769 Q6P047
P23769 P23280
P23769 Q5VU97
P23769 Q8N3J6
P23769 Q05682
P23769 P27482
P23769 Q7Z7J9
P23769 Q9Y6Y1
P23769 P07384
P23769 P17655
P23769 P47756
P23769 Q9NQ75
P23769 P20810
P23769 Q86V15
P23769 Q13191
P23769 Q76M96
P23769 Q7Z6B0
P23769 Q13939
P23769 P32239
P23769 P22362
P23769 P13500
P23769 P13501
P23769 Q9BSQ5
P23769 Q8ND76
P23769 O00421
P23769 Q9C0I3
P23769 P28906
P23769 P13987
P23769 Q9NPY3
P23769 P14209
P23769 Q5VT25
P23769 Q13634
P23769 O94921
P23769 Q5VV42
P23769 Q9Y232
P23769 P09093
P23769 P08861
P23769 O95319
P23769 Q8WUJ3
P23769 Q6ZU80
P23769 Q6P2H3
P23769 P41208
P23769 O15519
P23769 Q9UKJ5
P23769 P52757
P23769 Q86X52
P23769 P51790
P23769 O75508
P23769 O95500
P23769 P57739
P23769 Q2KHT3
P23769 Q9Y696
P23769 Q8N3C7
P23769 P10909
P23769 Q5EBM0
P23769 Q8NA66
P23769 Q96KN2
P23769 Q8TBE1
P23769 Q9P232
P23769 Q05707
P23769 P08123
P23769 Q96P44
P23769 Q9BXS0
P23769 P08572
P23769 P12111
P23769 Q5KU26
P23769 Q86VX2
P23769 Q17RY0
P23769 P22792
P23769 P36551
P23769 P78560
P23769 Q02930
P23769 P50238
P23769 Q8TDX6
P23769 Q8WYN3
P23769 P29279
P23769 P35221
P23769 P09668
P23769 O60494
P23769 Q13948
P23769 P19875
P23769 P10145
P23769 Q9H7Y0
P23769 P49447
P23769 P04839
P23769 P11511
P23769 Q9NRR1
P23769 Q9Y4D1
P23769 A6NGE4
P23769 Q96JQ0
P23769 P07585
P23769 Q9NPI6
P23769 Q9UHI6
P23769 Q9H0S4
P23769 Q8TEH3
P23769 Q6P3S1
P23769 O75140
P23769 Q9Y6T7
P23769 O75911
P23769 Q68CQ4
P23769 Q92813
P23769 Q14689
P23769 Q8IYB7
P23769 O94907
P23769 Q96QB1
P23769 O43261
P23769 Q12959
P23769 Q15700
P23769 Q96DT5
P23769 Q9NVH1
P23769 Q8WXX5
P23769 Q96M86
P23769 Q6XZF7
P23769 Q96BY6
P23769 Q8N1I0
P23769 Q9H7D0
P23769 Q9BZ29
P23769 Q12882
P23769 Q16555
P23769 Q14195
P23769 Q03001
P23769 Q9Y4J8
P23769 O60941
P23769 Q96EV8
P23769 Q9NX74
P23769 Q9Y6W6
P23769 Q9BVJ7
P23769 Q16828
P23769 Q7RTS9
P23769 Q8NCM8
P23769 Q13627
P23769 Q14209
P23769 P42892
P23769 P05305
P23769 Q5VUJ9
P23769 Q5JVL4
P23769 Q96C19
P23769 P52803
P23769 Q9UHF1
P23769 P00533
P23769 Q9H6Z9
P23769 Q9NZC4
P23769 O15372
P23769 O43432
P23769 P32519
P23769 Q92556
P23769 Q6PJG2
P23769 Q9ULC0
P23769 O00423
P23769 Q8N8S7
P23769 O14682
P23769 P06733
P23769 P11171
P23769 O43491
P23769 Q9HCE0
P23769 P29317
P23769 P01588
P23769 Q12929
P23769 Q6P179
P23769 Q15303
P23769 Q8IUD2
P23769 O15083
P23769 P11308
P23769 Q9UJM3
P23769 Q14264
P23769 Q96AP7
P23769 Q9NQ30
P23769 P50549
P23769 P41212
P23769 P58658
P23769 Q9UI08
P23769 Q96A65
P23769 Q8TAG9
P23769 Q16394
P23769 Q93063
P23769 Q99504
P23769 Q96RI0
P23769 Q9UNN5
P23769 Q9H098
P23769 Q9BQ89
P23769 Q9NRY5
P23769 Q9H5Z6
P23769 Q9BZQ8
P23769 O94988
P23769 Q96BN6
P23769 Q5VUB5
P23769 Q8WUF8
P23769 A6NMK8
P23769 Q6UWH4
P23769 Q9Y421
P23769 Q8N2R8
P23769 Q8TC84
P23769 Q96IV6
P23769 Q8WUP2
P23769 Q9UF56
P23769 Q6P3S6
P23769 Q9UKB1
P23769 P12319
P23769 P37268
P23769 P14324
P23769 Q5NUL3
P23769 Q96C11
P23769 B1AJZ9
P23769 P49789
P23769 Q14192
P23769 Q2V2M9
P23769 Q6PIW4
P23769 Q4L180
P23769 P62942
P23769 Q01543
P23769 O75369
P23769 O75955
P23769 O43155
P23769 P17948
P23769 P02751
P23769 Q53EP0
P23769 Q9P278
P23769 Q5VW36
P23769 Q12946
P23769 Q9UPW0
P23769 Q12952
P23769 O00409
P23769 O43524
P23769 Q9H334
P23769 Q5H8C1
P23769 A2A2Y4
P23769 Q9Y2L6
P23769 Q7Z6J6
P23769 Q5TBA9
P23769 O94915
P23769 Q6MZW2
P23769 Q8N475
P23769 Q9C0B1
P23769 P06241
P23769 Q13480
P23769 O75899
P23769 P24522
P23769 Q6ZQY3
P23769 Q86SR1
P23769 Q10471
P23769 Q14C86
P15976 P23769
P23769 P15976
P23769 Q92908
P23769 Q8N0V5
P23769 Q5VTD9
P23769 P36269
P23769 Q9NUV9
P23769 P10071
P23769 Q8NEA6
P23769 O60547
P23769 Q03113
P23769 P50148
P23769 P62873
P23769 Q9UBI6
P23769 P15586
P23769 Q9HCN6
P23769 Q9NW75
P23769 Q5T601
P23769 Q96N19
P23769 Q96CH1
P23769 Q8NFJ5
P23769 Q96CP6
P23769 Q8IYS0
P23769 Q13322
P23769 Q14449
P23769 Q8TE85
P23769 Q13002
P23769 Q14831
P23769 O00222
P23769 Q14687
P23769 P00390
P23769 Q4AE62
P23769 Q9UBP9
P23769 O43614
P23769 P56524
P23769 Q9UKV0
P23769 P19113
P23769 Q9Y5Z4
P23769 Q14CZ8
P23769 Q15751
P23769 Q14469
P23769 Q9Y543
P23769 O94992
P23769 Q5VTY9
P23769 Q03014
P23769 P49773
P23769 P0C0S8
P23769 P62805
P23769 P15822
P23769 P31629
P23769 Q5T1R4
P23769 P19367
P23769 Q2TB90
P23769 Q96RW7
P23769 P09429
P23769 P50135
P23769 P31942
P23769 P14866
P23769 O43390
P23769 O43365
P23769 P05981
P23769 Q96MM7
P23769 P98160
P23769 P28221
P23769 P47898
P23769 P13598
P23769 Q14773
P23769 Q9Y2F5
P23769 Q9Y6W8
P23769 Q02535
Q02535 P23769
P23769 P22304
P23769 Q5TF58
P23769 Q8IU57
P23769 P08069
P23769 Q8N6C5
P23769 P35225
P23769 Q14005
P23769 P14778
P23769 Q01638
P23769 P08887
P23769 Q96T52
P23769 Q9NXR8
P23769 O15327
P23769 Q9Y5U4
P23769 Q8WWN9
P23769 Q13576
P23769 Q7Z5L9
P23769 P05161
P23769 P56199
P23769 P17301
P23769 P53708
P23769 P18564
P23769 Q14643
P23769 Q14571
P23769 Q15811
P23769 Q92833
Q92833 P23769
P23769 Q15652
P23769 P14923
P23769 O60229
P23769 Q8WYB5
P23769 Q674X7
P23769 Q6PIL6
P23769 O00180
P23769 Q12791
P23769 Q9Y691
P23769 Q9H2S1
P23769 Q9UGI6
P23769 Q96KK3
P23769 Q96CX2
P23769 O60341
P23769 Q9H3R0
P23769 O15550
P23769 Q5T5P2
P23769 A8MWY0
P23769 Q86T90
P23769 Q9P2H0
P23769 Q9P206
P23769 Q9BY89
P23769 Q9P2E2
P23769 O60333
P23769 O75037
P23769 Q92845
P23769 O95600
P23769 Q9UJP4
P23769 Q9UH77
P23769 Q8NEZ4
P23769 P08727
P23769 Q6KB66
P23769 Q86UP2
P23769 Q16363
P23769 P07942
P23769 Q13571
P23769 O95835
P23769 Q53QV2
P23769 O43679
P23769 Q6ZMV7
P23769 Q6ZUX7
P23769 Q9UPQ0
P23769 P48059
P23769 Q52M75
P23769 P11150
P23769 Q8WVP7
P23769 P28300
P23769 Q7L5N7
P23769 Q93052
P23769 P50851
P23769 Q9Y2L9
P23769 Q96JA1
P23769 Q9NZR2
P23769 Q14392
P23769 Q8IUZ0
P23769 Q8IWT6
P23769 Q96JM4
P23769 Q13449
P23769 Q14766
P23769 Q14767
P23769 Q86V48
P23769 Q86TE4
P23769 P12980
P23769 Q6ZN28
P23769 Q9UPN3
P23769 A1Z1Q3
P23769 Q9Y6D9
P23769 Q96QZ7
P23769 Q96JK9
P23769 P11137
P23769 P52564
P23769 P27816
P23769 O95819
P23769 Q9Y4K4
P23769 P28482
P23769 O15264
P23769 Q9BPZ7
P23769 Q16644
P23769 Q15555
P23769 Q86UD3
P23769 O15021
P23769 Q9NZL9
P23769 Q9NS73
P23769 Q9NR56
P23769 Q96N66
P23769 P23508
P23769 Q86YR7
P23769 Q8NI22
P23769 Q03112
P23769 Q9BV79
P23769 Q96RN5
P23769 Q06413
P23769 P08581
P23769 A6NJ78
P23769 Q9UM21
P23769 O94851
P23769 O15344
P23769 Q8TD10
O75030 P23769
P23769 O75030
P23769 Q9UL63
P23769 P42568
P23769 Q15546
P23769 P03956
P23769 Q13201
P23769 O75970
P23769 Q96JB8
P23769 Q92552
P23769 Q01362
P23769 Q96DH6
P23769 Q1L6U9
P23769 P26038
P23769 P02795
P23769 Q6UB35
P23769 P42898
P23769 O43312
P23769 P55157
P23769 P20592
P23769 P50539
P23769 P01106
P23769 O75592
P23769 Q8N699
P23769 P19105
P23769 Q15746
P23769 O43795
P23769 Q9NZM1
P23769 Q5VTT5
P23769 Q8NFW9
P23769 Q9BRA0
P23769 Q58DX5
P23769 Q8IVL1
P23769 Q8IVL0
P23769 A2RRP1
P23769 Q5T1S8
P23769 Q15788
P23769 Q9UN36
P23769 P52848
P23769 Q96PU5
P23769 Q14511
P23769 P51956
P23769 Q9HC98
P23769 Q8TDX7
P23769 O60524
P23769 Q92859
P23769 O94856
P23769 Q13469
P23769 Q12857
P23769 O00712
P23769 P19838
P23769 Q5HYW2
P23769 Q8N2Q7
P23769 Q9Y5B8
P23769 Q13287
P23769 Q9HAN9
P23769 P29474
P23769 Q96PH1
P23769 Q8IXF0
P23769 Q13133
P23769 P24468
P23769 P04150
P23769 P08235
P23769 O00482
P23769 Q92823
P23769 Q9H7Z3
P23769 P56975
P23769 Q7Z2Y5
P23769 Q9Y4C0
P23769 Q92636
P23769 P20783
P23769 P30989
P23769 P80303
P23769 Q9Y266
P23769 O95989
P23769 P35658
P23769 Q8IZS5
P23769 Q9BXB5
P23769 Q9H4L5
P23769 Q9BZF1
P23769 Q96SU4
P23769 O15547
P23769 P41231
P23769 Q96M98
P23769 Q9UNF0
P23769 Q9Y2J8
P23769 Q99487
P23769 Q9NWQ8
P23769 Q13219
P23769 Q8TEW0
P23769 Q8TEW8
P23769 O60260
P23769 P40424
P23769 Q96QU1
P23769 Q9Y6V0
P23769 A6NKB5
P23769 P29122
P23769 Q9BQ51
P23769 Q13371
P23769 Q9Y233
P23769 Q07343
P23769 Q08499
P23769 Q5VU43
P23769 Q8N165
P23769 Q96HC4
P23769 Q9UPQ7
P23769 P16284
P23769 O75381
P23769 O00628
P23769 O60925
P23769 Q75T13
P23769 Q9C0D0
P23769 O75167
P23769 Q8IZ21
P23769 Q8IXK0
P23769 Q86SQ0
P23769 O60346
P23769 Q13492
P23769 Q9H5I5
P23769 P42336
P23769 P42338
P23769 P27986
P23769 P48426
P23769 Q9UG56
P23769 Q9NZM6
P23769 P61925
P23769 Q9C010
P23769 Q9Y2B9
P23769 P14618
P23769 Q96KN3
P23769 P14555
P23769 Q9UNK4
P23769 Q9NQ66
P23769 Q00722
P23769 Q15147
P23769 Q13393
P23769 Q9HAU0
P23769 Q9Y2H5
P23769 Q6IQ23
P23769 O94827
P23769 Q9NRY7
P23769 O75051
P23769 Q9Y4D7
P23769 Q6P1K2
P23769 P00491
P23769 Q9NP80
P23769 Q9H2U2
P23769 P37231
P23769 O75334
P23769 Q8ND30
P23769 P49593
P23769 Q9ULR3
P23769 Q5SGD2
P23769 O75807
P23769 Q5SWA1
P23769 Q16821
P23769 Q08209
P23769 Q5H9R7
P23769 Q13029
P23769 Q9Y478
P23769 Q9UGJ0
P23769 P31323
P23769 Q02156
P23769 P24723
P23769 Q04759
P23769 Q15139
P23769 Q9UNN8
P23769 A6NJB7
P23769 Q8WUY3
P23769 P07602
P23769 Q9NYI0
P23769 Q8NDX1
P23769 P49768
P23769 P25105
P23769 P23219
P23769 Q05397
P23769 Q14289
P23769 Q12974
P23769 P35236
P23769 P23467
P23769 P28827
P23769 Q92729
P23769 P53801
P23769 P49023
P23769 Q96PU8
P23769 Q9H0T7
P23769 Q15771
P23769 Q9H5N1
P23769 B7ZAP0
P23769 O15315
P23769 Q2PPJ7
P23769 O60895
P23769 Q9Y4G8
P23769 Q8WZA2
P23769 Q92565
P23769 Q15283
P23769 Q14644
P23769 Q9UJF2
P23769 Q86YV0
P23769 Q8IY67
P23769 Q9P2N5
P23769 P29558
P23769 Q6XE24
P23769 Q06330
P23769 Q93062
P23769 Q6JBY9
P23769 P78509
P23769 Q9P2R6
P23769 P48380
P23769 Q92546
P23769 P49796
P23769 O15539
P23769 O94844
P23769 O94955
P23769 Q9H4E5
P23769 Q86UR5
P23769 Q99578
P23769 P07998
P23769 P10153
P23769 P34096
P23769 O00584
P23769 Q9H920
P23769 Q9ULK6
P23769 Q8IYW5
P23769 Q96K19
P23769 Q6ZMZ0
P23769 Q5W0B1
P23769 Q9Y6N7
P23769 Q8WZ75
P23769 P62979
P23769 Q15418
P23769 Q15349
P23769 Q9HB90
P23769 Q5JTH9
P23769 Q9BUV0
P23769 Q16799
P23769 Q9NQC3
P23769 Q86VV8
P23769 Q01196
P23769 Q92736
P23769 P21453
P23769 Q9NSI8
P23769 O94885
P23769 Q86WG5
P23769 Q9BY12
P23769 Q96GD3
P23769 Q9UQD0
P23769 Q15858
P23769 O00560
P23769 Q9H190
P23769 Q92503
P23769 O94855
P23769 Q99442
P23769 Q14563
P23769 Q99985
P23769 O95025
P23769 Q92854
P23769 Q9H2E6
P23769 Q9UHD8
P23769 Q96SA4
P23769 P05120
P23769 P05546
P23769 P05121
P23769 P07093
P23769 O00141
P23769 Q86VZ5
P23769 Q9UQQ2
P23769 Q8N5H7
P23769 Q5TCZ1
P23769 Q7Z6J0
P23769 Q8TEC5
P23769 Q8TF17
P23769 Q9UPX8
P23769 Q5VZ18
P23769 Q149N8
P23769 Q8TF72
P23769 Q9Y2K2
P23769 Q9H173
P23769 O75182
P23769 O43166
P23769 Q9P2F8
P23769 Q8IXJ6
P23769 P12755
P23769 Q13336
P23769 Q15849
P23769 A1A5C7
P23769 P53007
P23769 Q9NYZ2
P23769 O43511
P23769 O14975
P23769 Q9NP59
P23769 Q96JW4
P23769 Q8WWI5
P23769 P48067
P23769 Q9UHI5
P23769 P19634
P23769 Q5TAH2
P23769 O75094
P23769 Q5VYV7
P23769 Q15797
Q15797 P23769
P23769 P84022
P23769 O15105
P23769 O60264
P23769 A6NHR9
P23769 Q147U7
P23769 A6NFE2
P23769 O75940
P23769 Q9H7B4
P23769 O95863
P23769 Q7KZF4
P23769 Q9H3E2
P23769 O14508
P23769 O14544
P23769 Q5TF21
P23769 Q9BX66
P23769 O94875
P23769 P35712
P35712 P23769
P23769 P48436
P23769 P23497
P23769 Q6BEB4
P23769 Q9NUQ6
P23769 Q69YQ0
P23769 Q8NA61
P23769 P17947
P23769 Q14159
P23769 O60575
P23769 Q08AE8
P23769 Q08629
P23769 P11277
P23769 Q01082
P23769 Q8IYB3
P23769 O75494
P23769 P81877
P23769 Q9BWW4
P23769 P28290
P23769 Q8WYL5
P23769 Q11201
P23769 Q9Y274
P23769 P15907
P23769 Q9NRC1
P23769 Q9NY15
P23769 Q9Y3M8
P23769 P52823
P23769 Q13586
P23769 Q86UX6
P23769 Q9UEW8
P23769 Q8N2I9
P23769 Q8WXE9
P23769 Q86Y82
P23769 Q5T5C0
P23769 Q8NFX7
P23769 Q4LDE5
P23769 O95425
P23769 O95926
P23769 Q8NF91
P23769 Q8WXH0
P23769 Q9UMZ2
P23769 P21579
P23769 Q7Z422
P23769 O95359
P23769 Q16514
P17542 P23769
P23769 P17542
P23769 Q9C0D5
P23769 Q9HCD6
P23769 Q9H2K8
P23769 Q9H6P5
P23769 Q8WUA7
P23769 Q92609
P23769 Q9BZK7
P23769 Q99081
P23769 P15884
P23769 P28347
P23769 Q10587
P23769 Q6N022
P23769 Q9UGI8
P23769 Q96BS2
P05549 P23769
P23769 P10646
P23769 Q9UP52
P23769 P61812
P23769 Q03167
P23769 P21980
P23769 Q6YHU6
P23769 P07996
P23769 Q9UPZ6
P23769 Q13009
P23769 Q8IVF5
P23769 Q9GZM7
P23769 Q9UDY2
P23769 Q9UKI8
P23769 Q9Y4G6
P23769 O60603
P23769 O00206
P23769 P30408
P23769 Q969X1
P23769 Q5TGY1
P23769 Q8N6Q1
P23769 Q9NV12
P23769 Q9UHN6
P23769 Q9BSN7
P23769 Q6ZUK4
P23769 Q9GZU3
P23769 Q9NW97
P23769 Q8N5G2
P23769 Q96K49
P23769 A6NKF7
P23769 Q6ZNR0
P23769 Q8IU80
P23769 Q8N394
P23769 O95379
P23769 Q8WVP5
P23769 Q9NS68
P23769 P19438
P23769 P20333
P23769 P28908
P23769 P50591
P23769 P23510
P23769 Q9UKE5
P23769 Q92973
P23769 Q9UPQ9
P23769 Q68CZ2
P23769 Q8IZW8
P23769 O14683
P23769 Q53FA7
P23769 P55327
P23769 Q16890
P23769 P09493
P23769 P67936
P23769 Q6ZUI0
P23769 O43734
P23769 Q96Q05
P23769 Q9BYV6
P23769 Q9BVG3
P23769 O75962
P23769 Q629K1
P23769 Q6NT89
P23769 Q9UHF7
P23769 Q969D9
P23769 Q99598
P23769 Q8WZ42
P23769 Q9NRH3
P23769 Q13454
P23769 Q86VQ3
P23769 Q16881
P23769 Q9NNW7
P23769 P62256
P23769 O95155
P23769 Q6ZT12
P23769 Q5T4S7
P23769 Q96LJ8
P23769 Q5T124
P23769 Q9BZX2
P23769 A0JNW5
P23769 O95185
P23769 Q6UXZ4
P23769 Q9UBR1
P23769 Q70CQ4
P23769 Q86UV5
P23769 Q92738
P23769 Q9Y2C2
P23769 P46939
P23769 Q9P2Y5
P23769 O75379
P23769 Q9UKW4
P23769 Q14D04
P23769 Q14135
P23769 Q96RL7
P23769 Q7Z7G8
P23769 Q5THJ4
P23769 Q8N3P4
P23769 O00534
P23769 Q8IZQ1
P23769 Q9Y2I8
P23769 Q6RFH5
P23769 Q9HC57
P23769 Q658N2
P23769 P19544
P23769 Q8NBI6
P23769 Q05516
P23769 Q13105
P23769 Q9HC78
P23769 Q8IWT0
P23769 P37275
P23769 O60315
P23769 Q8IX07
P23769 Q8WW38
P23769 Q96DA0
P23769 Q9ULJ6
P23769 Q9ULU4
P23769 Q9H6B1
P23769 Q9C0G0
P23769 Q9ULD9
P23769 Q15935
P23769 Q3KQV3
P23769 Q8ND25
P23769 Q8TCW7
P23771 Q5VUY2
P23771 P78363
P23771 Q8WWZ7
P23771 Q92887
P23771 O15440
P23771 O14639
P23771 Q6H8Q1
P23771 Q13085
P23771 Q9UKV3
P23771 Q9H568
P23771 O43184
P23771 Q8N6G6
P23771 Q8WXG9
P23771 Q8N556
P23771 P51825
P23771 P51826
P23771 Q9UPQ3
P23771 Q9H9G7
P23771 P50052
P23771 Q09666
P23771 Q13023
P23771 Q99996
P23771 Q96JD6
P23771 Q13740
P23771 O94788
P23771 Q9UM73
P23771 Q8N6M5
P23771 Q8IY63
P23771 Q12955
P23771 Q8N957
P23771 Q9NXR5
P23771 O15084
P23771 Q8N8A2
P23771 Q7Z6G8
P23771 Q4KMQ2
P23771 Q9BXS5
P23771 Q9UPM8
P23771 Q02410
P23771 Q92870
P23771 P05067
P23771 Q9Y6D6
P23771 Q53QZ3
P23771 Q8N264
P23771 P42331
P23771 Q9UNA1
P23771 A7KAX9
P23771 Q9NR81
P23771 O14497
P23771 Q8NFD5
P23771 Q14865
P23771 Q9HBZ2
P23771 O00327
P23771 P51689
P23771 P54793
P23771 Q96EG1
P23771 Q9ULH1
P23771 Q8WXH4
P23771 P18847
P23771 O00244
P23771 Q8NB49
P23771 P54707
P23771 P20020
P23771 Q9NTI2
P23771 Q5VV63
P23771 Q9UBB4
P23771 O15265
P23771 Q8WXX7
P23771 Q8NBF6
P23771 Q6L9W6
P23771 Q9BYV9
P23771 Q8NDB2
P23771 Q9UMQ3
Q16520 P23771
P23771 Q9NRL2
P23771 O75936
P23771 Q3SYG4
P23771 O75815
P23771 Q9H6U6
P23771 Q07817
P23771 Q8WUZ0
P23771 Q6W2J9
P23771 Q12934
P23771 P62952
P23771 Q96LC9
P23771 Q8N8U9
P23771 O00238
P23771 Q9BQP9
P23771 Q8TDL5
P23771 O60885
P23771 Q9BX63
P23771 Q96Q07
P23771 Q9Y6E2
P23771 Q8N326
P23771 Q9H6J7
P23771 Q86VG3
P23771 Q9BXI9
P23771 Q569G3
P23771 Q9NR00
P23771 P54289
P23771 Q9BY67
P23771 P27482
P23771 Q13557
P23771 Q7Z624
P23771 P17655
P23771 P47756
P23771 P20810
P23771 Q13191
P23771 Q8WUD4
P23771 P13994
P23771 Q86WR0
P23771 Q8IWA6
P23771 A2RUB6
P23771 Q9P219
P23771 Q7Z6B0
P23771 Q9NUG4
P23771 Q9C0I3
P23771 P29965
P23771 P08174
P23771 P01732
P23771 P10966
P23771 P60953
P23771 Q9UKI2
P23771 P12830
P23771 Q13634
P23771 Q9ULB4
P23771 Q00534
P23771 Q5VV42
P23771 Q8N726
P23771 Q99626
P23771 Q9Y232
P23771 Q6IPU0
P23771 Q8N8E3
P23771 Q6ZU80
P23771 Q96ST8
P23771 Q9HA82
P23771 Q9NX63
O14647 P23771
P23771 O00533
P23771 P52757
P23771 P36544
P23771 Q7L1S5
P23771 O75122
P23771 Q8N2M8
P23771 O95500
P23771 Q2KHT3
P23771 O95833
P23771 Q96JQ2
P23771 Q9BQT9
P23771 P09496
P23771 Q9UHC6
P23771 Q96P44
P23771 P20908
P23771 Q96A23
P23771 P78560
P23771 Q02930
P23771 Q03060
P23771 Q9NZV1
P23771 O95825
P23771 Q8TDX6
P56545 P23771
P23771 P35221
P23771 P26232
P23771 Q8WYA6
P23771 Q9UQB3
P23771 P17812
P23771 Q9NWM3
P23771 Q13948
P23771 Q07973
P23771 P11712
P23771 Q9Y4D1
P23771 Q5VWQ8
P23771 Q9UHG0
P23771 O15075
P23771 Q8WXF8
P23771 Q8TEH3
P23771 Q9Y6T7
P23771 Q9Y2E4
P23771 Q96QB1
P23771 O43261
P23771 Q12959
P23771 Q15700
P23771 P11532
P23771 Q9NVM6
P23771 Q9UF47
P23771 Q6XZF7
P23771 Q96BY6
P23771 Q8N1I0
P23771 Q9H7D0
P23771 Q12882
P23771 Q14117
P23771 O60469
P23771 Q03001
P23771 O60941
P23771 Q9Y6W6
P23771 Q9NRW4
P23771 Q13409
P23771 Q13627
P23771 Q9UH73
Q9UH73 P23771
P23771 P42892
P23771 P05305
P23771 Q5JVL4
P23771 P52803
P23771 P00533
P23771 Q9H6Z9
P23771 Q9NZC4
P23771 Q13144
P23771 Q9BQ52
P23771 Q92556
P23771 Q6PJG2
P23771 O00423
P23771 Q9HC35
P23771 Q8TC92
P23771 Q13822
P23771 Q9Y6X5
P23771 Q99814
P23771 P11171
P23771 Q15375
P23771 P01588
P23771 P19235
P23771 Q15303
P23771 Q8IUD2
P23771 O15083
P23771 P11308
P23771 P62508
P23771 P43268
P23771 P41212
P23771 Q9UI08
P23771 Q96A65
P23771 Q9Y2D4
P23771 Q16394
P23771 Q93063
P23771 O00167
P23771 Q5T1H1
P23771 Q9NRY5
P23771 Q9BZQ8
P23771 O94988
P23771 Q9UHL3
P23771 Q8N8A8
P23771 Q8WUF8
P23771 Q9NUQ9
P23771 Q14517
P23771 Q86XK2
P23771 Q8IX29
P23771 Q4G163
P23771 Q9UKB1
P23771 P37268
P23771 Q96AC1
P23771 Q96M96
P23771 Q6ZNL6
P23771 Q92913
P23771 Q96C11
P23771 Q14192
P23771 Q2V2M9
P23771 Q5HY92
P23771 Q4L180
P23771 O75369
P23771 P17948
P23771 Q68DA7
P23771 Q9NZ56
P23771 P02751
P23771 Q53EP0
P23771 Q9P278
P23771 Q12948
P23771 Q9UPW0
P23771 O43524
P23771 Q5H8C1
P23771 P42685
P23771 A2A2Y4
P23771 Q9Y2L6
P23771 Q7Z6J6
P23771 Q5H9T9
P23771 Q8NA03
P23771 Q9C0B1
P23771 O15117
P23771 P06241
P23771 O75899
P23771 Q86SR1
P23771 Q10471
P23771 Q9NY12
P23771 O43903
P23771 P43694
P23771 Q9P109
P23771 P10912
P23771 P10071
P23771 Q8NEA6
P23771 O60547
P23771 P50148
P23771 Q9H8Y8
P23771 Q9NW75
P23771 Q9H9Y4
P23771 Q5VW38
P23771 Q5T848
P23771 Q16538
P23771 Q96CP6
P23771 Q8IYS0
P23771 Q96HH9
P23771 Q14449
P23771 Q4ZG55
P23771 Q6ISB3
P23771 Q14831
P23771 Q14687
P23771 Q9UBP9
P23771 O14929
P23771 P56524
P23771 Q9UKV0
P23771 Q86WZ0
P23771 Q9P2P5
P23771 Q14469
P23771 P49773
P23771 P62805
P23771 P15822
P23771 P31629
P23771 Q5T1R4
P23771 Q96RW7
P23771 P09429
P23771 P14866
P23771 O43390
P23771 P05981
P23771 P10809
P23771 Q9Y6W8
P23771 Q5VY09
P23771 P01579
P23771 Q13099
P23771 P08069
P23771 O95163
P23771 Q99665
P23771 P35225
P23771 P14778
P23771 P18510
P23771 P01589
P23771 P05112
P23771 P24394
P23771 P05113
P23771 P08887
P23771 P13232
P23771 P15248
P23771 Q96T52
P23771 Q9BZV3
P23771 Q9ULG1
P23771 O15327
P23771 Q1A5X6
P23771 Q15306
Q15306 P23771
P23771 P11215
P23771 P18084
P23771 P18564
P23771 Q13572
P23771 Q14643
P23771 Q14571
P23771 Q15811
P23771 Q92833
Q92833 P23771
P05412 P23771
P23771 P05412
P23771 O60229
P23771 Q92831
P23771 Q674X7
P23771 P48051
P23771 O00180
P23771 O95069
P23771 Q12791
P23771 Q96KK3
P23771 Q9Y597
P23771 Q9H3R0
P23771 Q8IV33
P23771 Q5T5P2
P23771 Q6UXG2
P23771 Q69YN4
P23771 Q9P266
P23771 Q7Z4S6
P23771 Q92845
P23771 Q9UKR3
P23771 P26715
P23771 Q8NEZ4
P23771 Q8IZD2
P23771 P52294
P23771 C9JBD0
P23771 P05783
P23771 P08727
P23771 Q7Z3Y7
P23771 Q9BYR8
P23771 Q86UP2
P23771 P11047
P23771 O95835
P23771 Q6JVE9
P23771 O43679
P23771 Q6ZUX7
P23771 Q9UHB6
P23771 Q9UPQ0
P23771 P38571
P23771 Q8WVP7
P23771 Q8N9Z9
P23771 Q8TAP4
P23771 Q9Y4K0
P23771 Q93052
P23771 P50851
P23771 Q9Y2L9
P23771 Q96JA1
P23771 Q9NZR2
P23771 Q9BV99
P23771 Q96JM4
P23771 Q13449
P23771 Q14766
P23771 Q8NI32
P23771 Q6UWQ5
P23771 A1Z1Q3
P23771 O75444
P23771 Q96QZ7
P23771 Q5VYJ5
P23771 Q8IZL2
P23771 Q96JK9
P23771 P11137
P23771 Q6ZN16
P23771 Q56UN5
P23771 O95819
P23771 P53779
P23771 Q9BPZ7
P23771 Q8NA82
P23771 O15021
P23771 Q8IYB1
P23771 Q9NR56
P23771 Q5VZF2
P23771 O43462
P23771 Q01718
P23771 P23508
P23771 Q86YR7
P23771 Q00987
P23771 Q16798
P23771 Q03112
P23771 Q71F56
Q02078 P23771
Q06413 P23771
P23771 Q9Y316
P23771 O94851
P23771 Q7RTP6
P23771 O15344
P23771 Q9NXC5
P23771 O75030
P23771 Q9ULH7
P23771 P42568
P23771 P08473
P23771 Q13875
P23771 O75970
P23771 Q15777
P23771 Q96DH6
P23771 O43312
P23771 Q9ULD2
P23771 P20592
P10242 P23771
P23771 P10242
P23771 P01106
P23771 P11055
P23771 Q15746
P23771 O43795
P23771 Q9NZM1
P23771 Q8NFW9
P23771 Q9H7X0
P23771 Q58DX5
P23771 Q9H009
P23771 Q4G0N4
P23771 Q9UK23
P23771 Q8IVL1
P23771 Q8IVL0
P23771 Q8NFP9
P23771 P41271
P23771 P61601
P23771 O15394
P23771 Q15788
P23771 Q9Y6Q9
P23771 Q9Y618
P23771 Q330K2
P23771 Q96PU5
P23771 Q14511
P23771 Q8TDX7
P23771 Q8TDF5
P23771 Q12857
P23771 O00712
P19838 P23771
P23771 P19838
P23771 Q8IXF0
P23771 O00482
P23771 Q92823
P23771 Q9H7Z3
P23771 P54845
P23771 O14786
P23771 O60462
P23771 P80303
P23771 P0C024
P23771 Q8IZS5
P23771 O75665
P23771 P41145
P23771 Q8NGA5
P23771 Q9BXB5
P23771 Q9H4L5
P23771 Q96SU4
P23771 Q8TE49
P23771 Q6VY07
P23771 Q9BY11
P23771 Q9UNF0
P23771 Q8WX93
P23771 P19021
P23771 Q8TEW0
P23771 Q8TEW8
P23771 Q9BYG5
Q02548 P23771
P23771 Q06710
Q06710 P23771
P23771 Q6ZW49
P23771 P40424
P23771 P40426
P23771 Q9HC56
P23771 Q9Y6V0
P23771 P16519
P23771 Q14432
P23771 Q07343
P23771 Q08499
P23771 Q9NP56
P23771 Q15198
P23771 Q96HC4
P23771 Q9UPQ7
P23771 P02776
P23771 Q9C0D0
P23771 P78562
P23771 Q86SQ0
P23771 Q6UXB8
P23771 P42338
P23771 P27986
P23771 P48426
P23771 Q9UG56
P23771 Q9Y2B9
P23771 Q96KN3
P23771 O60733
P23771 Q9NQ66
P23771 Q15147
P23771 Q15111
P23771 Q13393
P23771 Q9HAU0
P23771 Q6IQ23
P23771 Q9NRY7
P23771 O75051
P23771 Q969W9
P23771 P56282
P23771 P37231
P37231 P23771
P23771 Q86YN6
P23771 O75334
P23771 Q8ND30
P23771 Q8NEY8
P23771 Q13356
P23771 Q9ULR3
P23771 O14974
P23771 Q16821
P23771 Q08209
P23771 Q5H9R7
P23771 P50897
P23771 Q8TCU6
P23771 Q7Z3G6
P23771 Q9UGJ0
P23771 Q02156
P23771 P24723
P23771 Q04759
P23771 P01236
P23771 P16471
P23771 O43490
P23771 Q9NYI0
P23771 P60900
P23771 P43115
P23771 P49190
P23771 Q05397
P23771 Q14289
P23771 P20962
P23771 P35236
P23771 P10586
P23771 Q12913
P23771 Q15262
P23771 Q6WKZ4
P23771 Q15771
P23771 P54727
P23771 O15315
P23771 Q2PPJ7
P23771 Q86X10
P23771 Q13905
P23771 O95398
P23771 Q8WZA2
P23771 Q92565
P23771 P10276
P23771 Q9UJF2
P23771 Q8IZ41
P23771 O43251
P23771 Q08999
P23771 A0AV96
P23771 P29558
P23771 Q6XE24
P23771 Q06330
P23771 Q93062
P23771 Q9UKA8
P23771 O95980
P23771 Q04206
Q04206 P23771
P23771 Q9P2R6
P23771 Q14699
P23771 P48380
P23771 P0DJD0
P23771 P49796
P23771 P49758
P23771 O94844
P23771 O94955
P23771 Q15669
P23771 Q9UQ26
P23771 Q06587
P23771 Q96LZ7
P23771 P07998
P23771 Q5GAN6
P23771 P61587
P23771 Q9ULK6
P23771 Q8N6D2
P23771 Q5VTB9
P23771 Q9Y6N7
P23771 P35244
P23771 Q9Y2J0
P23771 Q9Y3I0
P23771 Q9NQC3
P23771 Q8WWV3
P23771 Q01196
P23771 P19793
P23771 Q9UPU9
P23771 O94885
P23771 Q01826
Q01826 P23771
P23771 Q9UPW6
P23771 Q86WG5
P23771 Q9BY12
P23771 O76038
P23771 Q9UQD0
P23771 O94855
P23771 Q99442
P23771 Q14563
P23771 Q99985
P23771 O15041
P23771 Q9H2E6
P23771 P49903
P23771 Q8IYM1
P23771 Q16181
P23771 Q9UHD8
P23771 P36955
P23771 Q9C0A6
P23771 O95470
P23771 Q96B97
P23771 Q7Z6J0
P23771 Q9UPX8
P23771 Q149N8
P23771 Q8TF72
P23771 Q9H173
P23771 O43166
P23771 Q9P2F8
P23771 Q9UHW9
P23771 Q13336
P23771 Q9HC58
P23771 Q6NUK1
P23771 Q8N357
P23771 Q9H2H9
P23771 Q96JW4
P23771 Q8WWI5
P23771 Q9UHI5
P23771 P32418
P23771 Q6ZQN7
P23771 O94813
P23771 O75094
P23771 P84022
P23771 A6NHR9
P23771 Q96QK8
P23771 Q9H7B4
P23771 O43623
P23771 Q16533
P23771 Q7KZF4
P23771 P09234
P23771 O14544
P23771 Q5TF21
P23771 P35712
P23771 P38567
P23771 Q9NUQ6
P23771 Q69YQ0
P23771 Q9C093
P23771 Q8NA61
P23771 Q8N0X7
P23771 Q14159
P23771 O60575
P23771 Q6ZMY3
P23771 Q08629
P23771 Q7Z698
P23771 Q01082
P23771 O15270
P23771 P81877
P23771 P61278
P23771 Q11201
P23771 P15907
P23771 P61647
P23771 Q9Y3M8
P40763 P23771
P23771 Q13188
P23771 Q9UEW8
P23771 Q8N2I9
P23771 P08842
P23771 Q5T5C0
P23771 Q8IWU5
P23771 G2XKQ0
P23771 O95425
P23771 Q9NX95
P23771 Q8NF91
P23771 Q8WXH0
P23771 O15056
P23771 P21579
P23771 Q6XYQ8
P23771 Q9HCH5
P23771 O75410
P23771 Q9C0D5
P23771 Q9H2K8
P23771 Q6P1N9
P23771 Q86TI0
P23771 Q9BZK7
P23771 Q99081
Q99081 P23771
P23771 P15884
P23771 Q9NQB0
Q9NQB0 P23771
P23771 P28347
P23771 Q02763
P23771 Q6N022
P23771 Q6N021
P23771 Q9BY14
P23771 Q8N6G2
P23771 P04155
P23771 P61812
P23771 Q03167
P23771 Q15583
P23771 Q6YHU6
P23771 Q9Y2W1
P23771 Q6ZMP0
P23771 Q9C0I4
P23771 Q13009
P23771 Q04724
P23771 Q04726
P23771 Q04727
P23771 Q9UKI8
P23771 Q9Y4G6
P23771 O60602
P23771 O94876
P23771 Q5TGY1
P23771 Q8N6Q1
P23771 Q9NUM4
P23771 A0PK00
P23771 Q9UHN6
P23771 Q9NW97
P23771 Q9BXS4
P23771 Q9H3S3
P23771 P62328
P23771 Q8N394
P23771 Q9NS68
P23771 P28908
P23771 O95271
P23771 O15417
P23771 Q9UPQ9
P23771 Q68CZ2
P23771 O14683
P23771 Q9H3D4
P23771 P55327
P23771 Q16890
P23771 Q6ZUI0
P23771 P56180
P23771 Q96Q05
P23771 O95361
P23771 O94972
P23771 O75962
P23771 Q9UHF7
P23771 O75157
P23771 O95859
P23771 Q96AY4
P23771 Q5VTQ0
P23771 Q9NRH3
P23771 Q16881
P23771 P60604
P23771 P62256
P23771 A0JNW5
P23771 O14795
P23771 O95185
P23771 Q9UBR1
P23771 Q70CQ2
P23771 Q9Y2C2
P23771 P46939
P23771 O75379
P23771 O95292
P23771 Q9UKW4
P23771 Q14135
P23771 Q96GC9
P23771 Q5THJ4
P23771 Q92558
P23771 P56705
P23771 Q9H1J7
P23771 Q658N2
P23771 Q15007
P23771 Q8IX03
P23771 Q9GZV5
P23771 Q5GH77
P23771 Q13426
P23771 Q86Y38
P23771 Q8NAP3
P23771 A1YPR0
P23771 Q96C00
P23771 O75152
P23771 P37275
P23771 Q9H8U3
P23771 Q8WW38
P23771 Q68DK2
P23771 Q9ULJ6
P23771 Q9ULU4
P23771 O75362
P23771 Q9UK13
P23771 Q86YH2
P23771 Q70YC4
P23771 Q96JM2
P23771 Q8TCN5
P23771 Q8TF50
P23771 Q9ULD9
P23771 Q8ND25
P23771 Q8TCW7
P23771 O43264
P23771 Q2QGD7
P43694 P00813
P43694 O95500
P43694 P56747
P43694 P05093
P43694 P04626
P43694 O75369
P43694 P05113
P43694 Q5T5P2
P43694 P29474
P43694 P01160
Q92908 O15440
Q92908 P02647
Q92908 O95260
Q92908 P20020
Q92908 Q9UMQ3
Q92908 O75815
Q92908 Q9H6U6
Q92908 O00238
Q92908 Q6ZU80
Q92908 Q9NZA1
Q92908 Q13948
Q92908 P05093
Q92908 Q9P2X7
Q92908 Q96QB1
Q92908 Q16555
Q92908 Q4L180
Q92908 O75369
Q92908 Q10471
Q92908 P41235
Q92908 P05783
Q92908 P05787
Q92908 Q9NZU5
Q92908 Q06413
Q92908 O94851
Q92908 O15344
Q92908 Q15746
Q92908 O00482
Q92908 Q92824
Q92908 Q08499
Q92908 Q86SQ0
Q92908 Q504Y2
Q92908 Q9C010
Q92908 Q15147
Q92908 Q6IQ23
Q92908 Q9HAZ2
Q92908 Q14289
Q92908 A0AV96
Q92908 P49796
Q92908 Q9H2E6
Q92908 Q9UHD8
Q92908 Q96B97
Q92908 Q8TEC5
Q92908 Q9P2F8
Q92908 Q16348
Q92908 P35712
Q92908 P11277
Q92908 Q9Y3M8
Q92908 O95425
Q92908 Q8NF91
Q92908 Q8WXH0
Q92908 Q86TI0
Q92908 P62328
Q92908 Q07352
Q8WUU5 Q99996
Q8WUU5 Q8N726
Q8WUU5 Q86XR8
Q8WUU5 Q92466
Q8WUU5 Q96RY7
Q8WUU5 Q86X40
Q8WUU5 O15294
Q8WUU5 Q9BRP4
Q8WUU5 Q14498
Q8WUU5 Q96CQ1
Q8WUU5 Q05519
Q8WUU5 Q13243
Q8WUU5 Q5TC79
O75603 P01270
Q99684 Q07812
Q99684 Q5VTD9
Q99684 P01106
Q5VTD9 Q96HN2
Q5VTD9 Q9C0C7
Q5VTD9 Q06481
Q5VTD9 P25440
Q5VTD9 Q9HCH3
Q5VTD9 Q9H334
Q5VTD9 O94915
Q5VTD9 P19367
Q5VTD9 P52597
Q5VTD9 Q9UGI6
Q5VTD9 Q8IVT5
Q5VTD9 Q8N2S1
Q5VTD9 Q9UPN3
Q5VTD9 Q06413
Q5VTD9 P26572
Q5VTD9 P01106
Q5VTD9 P35579
Q5VTD9 Q8IVL1
Q5VTD9 Q96PU5
Q5VTD9 Q6P1J6
Q5VTD9 Q9P2R6
Q5VTD9 Q86VZ5
Q5VTD9 Q9H7B4
Q5VTD9 Q7KZF4
Q5VTD9 Q8WYL5
Q5VTD9 P42226
Q5VTD9 O75069
Q5VTD9 Q9C040
Q5VTD9 Q14694
Q5VTD9 Q5THJ4
P08151 P10415
P08151 P30279
P08151 P11161
P08151 P10070
P10070 P08151
P08151 Q96QV1
P08151 P24592
P08151 Q13635
P08151 Q9Y6C5
P08151 Q8N474
P08151 O94813
P10070 P10415
P10070 P24385
P10070 P05997
P10070 Q12805
P10070 P25445
P10070 Q92913
P10070 Q9Y261
P10070 O00358
P10070 P19883
P10070 P15260
P10070 P51884
P10070 P12004
P10070 Q13635
P10070 Q9Y6C5
P10070 Q16739
P10070 Q93097
P10071 Q13635
P10071 Q9Y6C5
P10071 O00220
P10071 P56706
Q6ISB3 P78363
Q6ISB3 O14639
Q6ISB3 Q5T601
Q6ISB3 Q8N556
Q6ISB3 Q13740
Q6ISB3 Q9UM73
Q6ISB3 A7KAX9
Q6ISB3 Q9NR80
Q6ISB3 O43520
Q6ISB3 P27482
Q6ISB3 P20810
Q6ISB3 Q8WUD4
Q6ISB3 Q9H5V8
Q6ISB3 P12830
Q6ISB3 O14493
Q6ISB3 Q9NSA3
Q6ISB3 Q9NWM3
Q6ISB3 Q9NZC4
Q6ISB3 Q6PJG2
Q6ISB3 Q9H4G0
Q6ISB3 A0FGR8
Q6ISB3 P41212
Q6ISB3 Q9UI08
Q6ISB3 Q8NEV8
Q6ISB3 Q9NYQ8
Q6ISB3 P98095
Q6ISB3 Q8WTR4
Q6ISB3 Q96HH9
Q6ISB3 P06396
Q6ISB3 P04792
Q6ISB3 Q6DN90
Q6ISB3 P18564
Q6ISB3 Q5T5P2
Q6ISB3 Q9P206
Q6ISB3 O00515
Q6ISB3 Q9UPQ0
Q6ISB3 P53671
Q6ISB3 Q8WWY8
Q6ISB3 Q93052
Q6ISB3 Q9UPN3
Q6ISB3 Q969L2
Q6ISB3 O95819
Q6ISB3 Q7KZI7
Q6ISB3 Q03112
Q6ISB3 O15344
Q6ISB3 Q9ULV0
Q6ISB3 Q6PIU2
Q6ISB3 Q9H4L5
Q6ISB3 Q9UNF0
Q6ISB3 A6NKB5
Q6ISB3 Q13835
Q6ISB3 Q6P1J6
Q6ISB3 Q6IQ23
Q6ISB3 A0AV96
Q6ISB3 P56715
Q6ISB3 O95171
Q6ISB3 P37088
Q6ISB3 Q86VZ5
Q6ISB3 Q9UPX8
Q6ISB3 O60292
Q6ISB3 A0AV02
Q6ISB3 A1A5C7
Q6ISB3 Q8IXU6
Q6ISB3 P08195
Q6ISB3 Q8N4M1
Q6ISB3 Q9UIG8
Q6ISB3 Q14159
Q6ISB3 O43291
Q6ISB3 Q9Y5Y6
Q6ISB3 P78524
Q6ISB3 O00204
Q6ISB3 Q53T94
Q6ISB3 P01135
Q6ISB3 Q8IVF5
Q6ISB3 Q8TDI8
Q6ISB3 Q68CZ2
Q6ISB3 Q5DID0
Q6ISB3 Q8IX03
Q6ISB3 Q9ULD9
O60381 P51825
O60381 Q8NFD5
O60381 Q14865
O60381 Q6PL18
O60381 Q9BWU1
O60381 Q99967
O60381 Q9NWW5
O60381 Q9H4M9
O60381 Q15723
O60381 P07992
O60381 P60520
O60381 Q14344
O60381 P78347
O60381 Q9ULT8
O60381 Q15034
O60381 Q15652
O60381 Q14678
O60381 Q9Y2U9
O60381 Q9Y2L9
O60381 Q9GZQ8
O60381 P14174
O60381 P50539
O60381 P01106
P01106 O60381
O60381 P14598
O60381 Q6KC79
O60381 Q92791
O60381 Q9NRX4
O60381 O43164
O60381 P35813
O60381 O15297
O60381 O43567
O60381 Q9H0F5
O60381 Q01196
O60381 Q96ST3
O60381 P51531
O60381 Q13501
O60381 Q9UKI8
O60381 Q9NS56
O60381 O75436
Q14469 P50553
Q14469 P02458
Q14469 Q9UBU7
Q14469 P08151
Q14469 Q8WUY3
Q14469 P41222
Q14469 Q9UNH7
Q14469 Q8N7E2
Q9Y5J3 P02458
Q9Y5J3 P35968
Q9UBP5 P62736
Q9UBP5 Q92908
P10275 Q9NQ87
Q03014 P01023
Q03014 Q9H6R3
Q03014 Q9NPF8
Q03014 Q92556
P41235 Q03014
Q03014 P41235
Q03014 Q9NZG7
Q03014 P24468
Q03014 P16885
Q01196 Q03014
Q03014 Q9UGH3
Q03014 Q04724
Q03014 Q658N2
P17010 Q03014
Q03014 P17010
Q14526 P25106
Q14526 Q92858
Q14526 P29317
Q14526 Q14512
Q14526 Q96EB6
Q14526 P98155
Q16665 O95477
Q16665 P08183
Q16665 Q9UNQ0
Q16665 Q6PCB6
Q16665 Q5T8D3
Q16665 Q9NUN7
Q16665 Q9Y614
Q16665 P42025
Q16665 P78536
Q16665 Q9UHI8
Q16665 P59510
Q16665 Q9P2N4
Q16665 Q9UEY8
Q16665 Q15848
Q16665 P35318
Q16665 P29275
Q16665 Q8NDY3
Q16665 Q9NX46
Q16665 Q8N302
Q16665 Q9NUQ2
Q16665 P01019
Q16665 O95433
Q16665 P54819
Q16665 O43572
Q16665 P22557
Q16665 P04075
Q16665 Q6P6C2
Q16665 Q15389
Q16665 O15123
Q16665 Q9BY76
Q16665 Q9UPS8
Q16665 Q7Z713
Q16665 Q9H8Y5
Q16665 P09525
Q16665 Q9H0R1
Q16665 Q96BI3
Q16665 Q9ULZ1
Q16665 Q96LR9
Q16665 P05067
Q16665 P29972
P10275 Q16665
Q16665 Q9Y6D5
Q16665 Q13017
Q16665 Q9NZN5
Q16665 Q8NFD5
Q16665 P40617
Q16665 Q9H0F7
Q16665 Q8TBH0
Q16665 Q96B67
Q16665 Q9ULH1
Q16665 Q12797
Q16665 Q9NVM9
Q16665 Q96BY7
Q16665 Q7Z3C6
Q16665 P48047
Q16665 Q96LB4
Q16665 Q9UII2
Q16665 O15265
Q16665 Q9ULK2
Q16665 O14965
Q16665 O14977
Q16665 O43286
Q16665 O14867
Q16665 Q07812
Q16665 P54687
Q16665 Q07817
Q16665 Q4VC05
Q16665 Q6W2J9
Q16665 O14503
Q16665 Q9C0J9
Q16665 O15392
Q16665 Q12983
Q16665 O60238
Q16665 O60477
Q16665 Q8IWQ3
Q16665 Q96G97
Q16665 P35613
Q16665 Q7Z589
Q16665 A8MU93
Q16665 Q8WWC4
Q16665 Q8WVX3
Q16665 A7E2U8
Q16665 Q9BU70
Q16665 Q16790
Q16665 O00555
Q16665 Q13936
Q16665 P40121
Q16665 Q9Y2V2
Q16665 O15234
Q16665 Q86XM0
Q16665 Q96HJ3
Q16665 P13500
Q16665 P24385
Q16665 Q16589
Q16665 O60563
Q16665 Q9UK39
Q16665 P16671
Q16665 P55290
Q16665 Q9H251
Q16665 P50613
Q16665 P38936
Q16665 P46527
Q16665 P06731
Q16665 Q9BXF3
Q16665 Q9BXW7
Q16665 Q9BV73
Q16665 Q9UFW8
Q16665 Q9BRQ6
Q16665 Q86WJ1
Q16665 Q8TD26
Q16665 Q9HCK8
Q16665 Q86X52
Q16665 Q8N365
Q16665 Q99967
Q16665 Q8WTT0
Q16665 Q9UDT6
Q16665 Q9H078
Q16665 Q96AJ1
Q16665 Q8IY22
Q16665 Q8NA66
Q16665 P00403
Q16665 P13073
Q16665 Q96KJ9
Q16665 P00450
Q16665 Q86YQ8
Q16665 Q92793
Q16665 Q9H0B8
Q16665 P53672
Q16665 Q05048
Q16665 Q9H0L4
Q16665 Q9Y5B0
Q16665 P29279
Q16665 P35221
Q16665 P48061
Q16665 P61073
Q16665 P99999
Q16665 Q8WWM9
Q16665 P14868
Q16665 Q92904
Q16665 Q9NX09
Q16665 Q9NVP1
Q16665 Q9NR30
Q16665 Q9UJV9
Q16665 Q9BQ39
Q16665 Q9P2X7
Q16665 Q8TEH3
Q16665 Q6IQ26
Q16665 Q96PD7
Q16665 Q8IX18
Q16665 Q6P158
Q16665 Q9Y2H0
Q16665 Q9Y485
Q16665 P25686
Q16665 Q9UBS3
Q16665 O00429
Q16665 P42658
Q16665 Q16555
Q16665 O60469
Q16665 Q9Y4J8
Q16665 Q8NBA8
Q16665 Q96G46
Q16665 P63167
Q16665 O00716
Q16665 P0DPD6
Q16665 P05305
Q16665 P24530
Q16665 Q9HAE3
Q16665 Q15768
Q16665 P00533
Q16665 Q9GZT9
Q16665 Q9H6Z9
Q16665 Q9NZN4
Q16665 Q9H9B1
Q16665 O15371
Q16665 P17813
Q16665 Q8TC29
Q16665 P06733
Q16665 P09104
Q16665 Q9Y227
Q16665 O15197
Q16665 P01588
Q16665 Q03468
Q16665 Q9UJM3
Q16665 Q5FWF5
Q16665 Q9NY74
Q16665 Q9NQT4
Q16665 Q6P587
Q16665 A6ZKI3
Q16665 Q96TA1
Q16665 Q96AQ9
Q16665 Q86VR2
Q16665 O94988
Q16665 Q96A26
Q16665 Q8TBP5
Q16665 O60320
Q16665 Q96ND0
Q16665 Q8WUB2
Q16665 Q8IW50
Q16665 Q9NUQ9
Q16665 Q8TBR7
Q16665 Q96MK2
Q16665 Q9BXW9
Q16665 Q8IYD8
Q16665 Q9NYY8
Q16665 P22087
Q16665 Q8IX29
Q16665 O94868
Q16665 P22830
Q16665 Q92914
Q16665 P09038
Q16665 Q13642
Q16665 Q5T1M5
Q16665 P17948
Q16665 Q53EP0
Q16665 Q8TF40
Q16665 Q08050
Q16665 P02794
Q16665 Q9UET6
Q16665 P09958
Q16665 Q495W5
Q16665 Q9BYC5
Q16665 Q9NPG1
Q16665 P24046
Q16665 Q8TAE8
Q16665 Q6P9A2
Q16665 P04406
Q16665 Q04446
Q16665 P35557
Q16665 Q9H840
Q16665 Q06210
Q16665 Q8IVV7
Q16665 Q8NEA6
Q16665 Q96IK5
Q16665 P30679
Q16665 Q92805
Q16665 Q8N954
Q16665 Q96T91
Q16665 Q9NQX3
Q16665 Q9BZJ8
Q16665 Q6ZVF9
Q16665 P22352
Q16665 Q13322
Q16665 Q05586
Q16665 Q9HAV7
Q16665 P32780
Q16665 Q9UKN8
Q16665 P13807
Q16665 Q76N89
Q16665 P06865
Q16665 Q9Y5J3
Q16665 O14964
Q16665 P62805
Q16665 P19367
Q16665 P52789
Q16665 P35914
Q16665 P04035
Q16665 O75330
Q16665 P09601
Q16665 P61978
Q16665 P14866
Q16665 Q9UJC3
Q16665 Q96ED9
Q16665 Q969F9
Q16665 Q9UPZ3
Q16665 Q96QI5
Q16665 Q9ULV5
Q16665 P14625
Q16665 P0DMV9
Q16665 P34932
Q16665 P38646
Q16665 Q02363
Q16665 P08833
Q16665 P29459
Q16665 P01584
Q16665 Q9NPH3
Q16665 Q9NYY1
Q16665 Q13418
Q16665 Q16891
Q16665 Q9NV31
Q16665 Q9UK53
Q16665 Q9H160
Q16665 P05111
Q16665 P08476
Q16665 O15503
Q16665 Q9Y5U4
Q16665 Q92551
Q16665 Q8NFU5
Q16665 Q969R8
Q16665 P05556
Q16665 P05107
Q16665 Q15811
Q16665 P57087
Q16665 Q6NYC1
Q16665 P05412
Q16665 P17275
Q16665 P17535
Q16665 Q8WWG9
Q16665 Q8NCM2
Q16665 P63252
Q16665 Q9UGI6
Q16665 Q7Z4H8
Q16665 Q9Y4C1
Q16665 O94953
Q16665 Q9H3R0
Q16665 Q9UGL1
Q16665 P41229
Q16665 Q12767
Q16665 A2VDJ0
Q16665 Q9C0E8
Q16665 Q8IYS2
Q16665 P21583
Q16665 Q9Y5W3
Q16665 Q9NVR0
Q16665 Q9Y2M5
Q16665 Q9H0H3
Q16665 Q9H511
Q16665 P07288
Q16665 Q12918
Q16665 Q8IZD2
Q16665 P50748
Q16665 Q9NPI7
Q16665 Q13601
Q16665 Q9BYR5
Q16665 Q9BQD3
Q16665 O95461
Q16665 Q92615
Q16665 P00338
Q16665 P07195
Q16665 Q6ZMV7
Q16665 Q8WVC0
Q16665 P41159
Q16665 P09382
Q16665 O00214
Q16665 Q86UP9
Q16665 Q9UPQ0
Q16665 Q8WVP7
Q16665 Q96KR4
Q16665 P28300
Q16665 P58215
Q16665 P22079
Q16665 O75096
Q16665 Q9HBW1
Q16665 Q8IYG6
Q16665 Q32MZ4
Q16665 Q13394
Q16665 Q5TCQ9
Q16665 Q96A72
Q16665 Q92585
Q16665 Q9H492
Q16665 Q13163
Q16665 O43283
Q16665 Q13164
Q16665 Q9BPZ7
Q16665 P29966
Q16665 Q07820
Q16665 P40925
Q16665 Q9P086
Q16665 Q71F56
Q16665 P08581
Q16665 Q9UBP6
Q16665 Q8IY33
Q16665 Q9BPX6
Q16665 P14174
Q16665 Q9ULH7
Q16665 Q9UHC1
Q16665 P50281
Q16665 Q7L1V2
Q16665 P34949
Q16665 Q14168
Q16665 Q6P161
Q16665 Q96H12
Q16665 Q96DH6
Q16665 P15941
Q16665 P98088
Q16665 P84157
Q16665 P28698
Q16665 Q9Y5N5
Q16665 Q147X3
Q16665 Q6IA69
Q16665 Q8N159
Q16665 P43490
Q16665 Q9UHQ1
Q16665 Q9H0A0
Q16665 Q8NEY1
Q16665 A2RRP1
Q16665 O14513
Q16665 Q8NI08
Q16665 Q9BTX1
Q16665 Q92597
Q16665 O43677
Q16665 Q7Z3B1
Q16665 Q8TDX7
Q16665 Q14494
Q16665 Q14938
Q16665 Q96IV0
Q16665 P22392
Q16665 Q9HAN9
Q16665 Q9Y2X3
Q16665 P29475
Q16665 P35228
Q16665 P29474
Q16665 P06748
Q16665 P16860
Q16665 P24468
Q16665 P04150
Q16665 P22736
Q16665 Q92570
Q16665 Q16612
Q16665 Q9NPD7
Q16665 P21589
Q16665 O95631
Q16665 P04629
Q16665 Q86X67
Q16665 P49757
Q16665 Q8TEM1
Q16665 O15381
Q16665 Q6N063
Q16665 Q9H6K4
Q16665 Q8NGT1
Q16665 O76100
Q16665 Q9BZF1
Q16665 O95747
Q16665 P56373
Q16665 P13674
Q16665 O15460
Q16665 P07237
Q16665 Q9BPZ3
Q16665 Q9BXP8
Q16665 Q9HBI1
Q16665 Q15365
Q16665 O94913
Q16665 Q96MG8
Q16665 P29122
Q16665 Q6L8Q7
Q16665 O00408
Q16665 Q07343
Q16665 Q08499
Q16665 O76074
Q16665 Q15120
Q16665 Q96JY6
Q16665 Q96GD0
Q16665 Q96S96
Q16665 O00541
Q16665 P56589
Q16665 Q16875
Q16665 Q16877
Q16665 P17858
Q16665 Q01813
Q16665 P18669
Q16665 P00558
Q16665 Q32NB8
Q16665 Q9NRX4
Q16665 O43164
Q16665 Q9P0L9
Q16665 P61925
Q16665 P14618
Q16665 P47712
Q16665 Q03405
Q16665 Q15147
Q16665 Q15149
Q16665 Q96JA3
Q16665 Q3KR16
Q16665 Q99541
Q16665 O00469
Q16665 Q13794
Q16665 Q8TF01
Q16665 Q9NP80
Q16665 Q12796
Q16665 Q9UNA4
Q16665 Q9UGP5
Q16665 P52434
Q16665 O00411
Q16665 P14859
Q16665 Q07869
Q16665 P62937
Q16665 Q08752
Q16665 Q9Y570
Q16665 Q96QC0
Q16665 Q9UQK1
Q16665 Q16537
Q16665 P53041
Q16665 Q5H9R7
Q16665 O75626
Q16665 Q9HAZ2
Q16665 Q8N945
Q16665 O43741
Q16665 Q02156
Q16665 P24723
Q16665 Q04759
Q16665 Q13976
Q16665 Q14558
Q16665 P25786
Q16665 Q16647
Q16665 P35354
Q16665 P08575
Q16665 Q92932
Q16665 Q15256
Q16665 Q92626
Q16665 Q7Z5L2
Q16665 Q9H0T7
Q16665 Q9Y3P9
Q16665 P54727
Q16665 O15315
Q16665 Q2PPJ7
Q16665 P61225
Q16665 Q13905
Q16665 Q9NS23
Q16665 Q9H2L5
Q16665 O43251
Q16665 Q14498
Q16665 Q9Y5S9
Q16665 P29558
Q16665 Q8TC12
Q16665 P46063
Q16665 Q8IUW5
Q16665 Q9P2R6
Q16665 P49758
Q16665 P49802
Q16665 O94955
Q16665 Q9BRS2
Q16665 O14730
Q16665 Q13129
Q16665 Q96MT1
Q16665 Q9P0P0
Q16665 Q5TA31
Q16665 Q9UBF6
Q16665 P35398
Q16665 P39023
Q16665 Q9UBS0
Q16665 P62241
Q16665 Q92600
Q16665 Q7L523
Q16665 Q92766
Q16665 P31350
Q16665 Q5JTH9
Q16665 Q5VWQ0
Q16665 Q16799
Q16665 Q01196
Q16665 P26447
Q16665 Q14151
Q16665 Q9NSC2
Q16665 Q9UPU9
Q16665 O75446
Q16665 Q86WG5
Q16665 O00767
Q16665 Q12765
Q16665 O76054
Q16665 Q9Y6Y8
Q16665 P53992
Q16665 P60059
Q16665 Q9H4L4
Q16665 Q16181
Q16665 Q9UHD8
Q16665 Q9UGK8
Q16665 P05121
Q16665 Q9UHV2
Q16665 Q6UXD5
Q16665 Q9UPX8
Q16665 Q6S5L8
Q16665 O43166
Q16665 Q1XH10
Q16665 P49279
Q16665 P49281
Q16665 O15374
Q16665 Q9H2D1
Q16665 P11166
Q16665 P22732
Q16665 Q96G79
Q16665 Q969S0
Q16665 Q9NQQ7
Q16665 Q96K37
Q16665 Q96JW4
Q16665 Q8NBI5
Q16665 Q9Y6R1
Q16665 Q8WU79
Q16665 O95347
Q16665 Q5MIZ7
Q16665 Q9H0W8
Q16665 P52788
Q16665 Q92966
Q16665 Q7KZF4
Q16665 P62316
Q16665 O15524
Q16665 O14544
Q16665 O94875
Q16665 Q07889
Q16665 Q9NPE6
Q16665 Q9UQ90
Q16665 Q9NYA1
Q16665 Q8N0Z3
Q16665 O43609
Q16665 Q5W111
Q16665 Q01082
Q16665 Q11201
Q16665 O95630
P40763 Q16665
Q16665 P40763
Q16665 P52823
Q16665 O76061
Q16665 Q13188
Q16665 Q8NBK3
Q16665 Q6UWL2
Q16665 Q5T7P8
Q16665 P26639
Q16665 Q9HA65
Q16665 Q8WUA7
Q16665 Q9UHD2
Q16665 O14746
Q16665 P02787
Q16665 Q07654
Q16665 P02786
Q16665 P10600
Q16665 P35442
Q16665 Q13009
Q16665 Q86XR7
Q16665 Q9Y5L4
Q16665 Q9BVV7
Q16665 P01033
Q16665 Q6P9B6
Q16665 Q04727
Q16665 O60603
Q16665 O00206
Q16665 Q9Y2C9
Q16665 Q99805
Q16665 Q7Z5S9
Q16665 Q96B42
Q16665 Q9NWC5
Q16665 P57727
Q16665 Q9UBN6
Q16665 Q9HBL0
Q16665 Q68CZ2
Q16665 Q15785
Q16665 Q13472
Q16665 P04637
Q16665 P55327
Q16665 P12270
Q16665 Q9C026
Q16665 Q9H3H1
Q16665 O75648
Q16665 Q8TD43
Q16665 Q9UHF7
Q16665 P62079
Q16665 Q2NL82
Q16665 Q5T7W7
Q16665 Q8NHH1
Q16665 Q13509
Q16665 Q15672
Q16665 Q16881
Q16665 P04818
Q16665 Q9BZF9
Q16665 Q9GZZ9
Q16665 A0AVT1
Q16665 Q8TF42
Q16665 Q16851
Q16665 Q8IYT8
Q16665 Q6UXZ4
Q16665 Q96BW1
Q16665 Q9BTM9
Q16665 O60763
Q16665 Q92738
Q16665 P46939
Q16665 Q9UBK9
Q16665 P21796
Q16665 P15692
Q16665 P49765
Q16665 Q14135
Q16665 P40337
Q16665 Q9BQB6
Q16665 Q9NRW7
Q16665 A2RRH5
Q16665 Q8NI36
Q16665 Q9H977
Q16665 Q9GZS3
Q16665 Q8TBY9
Q16665 Q96FK6
Q16665 Q9BYP7
Q16665 Q93097
Q16665 Q9Y6I7
Q16665 Q8NBI6
Q16665 P61981
Q16665 Q96DT7
Q16665 Q9HCK1
Q16665 Q9P243
Q16665 Q9ULU4
Q16665 P52739
Q16665 Q9UQR1
Q16665 Q9BSG1
Q16665 Q9UL58
Q16665 O75362
Q16665 O60281
Q16665 Q9H6B1
Q16665 Q8TD17
Q16665 Q8IVP9
Q16665 Q86UK7
Q16665 O43257
Q16665 Q5FWF4
Q9BQA5 Q9ULW3
Q9BQA5 Q5T8D3
Q9BQA5 Q5U623
Q9BQA5 O14523
Q9BQA5 Q9Y3X0
Q9BQA5 Q7L1T6
Q9BQA5 Q9HCN4
Q9BQA5 O95297
Q9BQA5 Q9Y6F6
Q9BQA5 Q96SB3
Q9BQA5 Q00765
Q9BQA5 Q01196
Q9BQA5 Q9UHD8
Q9BQA5 Q9UH99
Q9BQA5 P24557
Q9BQA5 Q86UV5
Q16534 Q10586
Q16534 Q01196
Q6NT76 Q96PN6
Q6NT76 Q9C0C7
Q6NT76 Q12797
Q6NT76 Q5VV42
Q6NT76 O14647
Q6NT76 Q15438
Q6NT76 Q9H334
Q6NT76 Q5JSJ4
Q6NT76 Q9H3R0
Q6NT76 Q8IVT5
Q6NT76 Q13772
Q6NT76 Q13946
Q6NT76 O60658
Q6NT76 Q9H792
Q6NT76 Q96BD5
Q6NT76 Q14498
Q6NT76 Q06330
Q6NT76 O60673
Q6NT76 Q6R327
Q6NT76 P84022
Q6NT76 Q14159
Q6NT76 O94768
Q6NT76 Q9UPQ9
Q6NT76 Q16881
Q6NT76 Q5THJ4
Q6NT76 Q8ND25
P17096 P30304
P52926 P01574
P20823 P01019
P20823 P17516
P20823 P02768
P20823 P05062
P20823 P04114
P20823 P02749
P20823 Q12864
P20823 P02741
P20823 P08684
P20823 P22680
P20823 P20711
P20823 Q08830
P20823 P35575
P20823 P02774
P20823 O43194
P20823 P41235
P41235 P20823
P20823 P05019
P20823 P08833
P20823 P01308
P20823 Q96PC5
P20823 P55157
P20823 Q99707
P20823 Q96RI1
P20823 P00439
P20823 P52945
P20823 P04070
P20823 P05155
P20823 Q63ZE4
P20823 Q8IVM8
P20823 P11168
P20823 P22309
P20823 Q9HAW8
P20823 P19224
P20823 Q9HAW9
P20823 O60656
P20823 O75795
P20823 P16662
P35680 Q9ULC5
P35680 O95490
P35680 Q8WXG9
P35680 P55196
P35680 P42330
P35680 Q9UJ72
P35680 Q8N264
P35680 Q8N1W1
P35680 Q52LC2
P35680 Q9Y2C3
P35680 O00238
P35680 Q6P9H4
P35680 Q9NZC4
P35680 Q12929
P35680 P15328
P35680 P54710
P35680 Q8NEA6
P35680 Q9UJ42
P35680 O43194
P35680 Q96HH9
P35680 Q96D42
P35680 P56524
P35680 Q6PIL6
P35680 Q93052
P35680 O43325
P35680 Q969L2
P35680 Q9Y6X6
P35680 Q9ULB1
P35680 Q8TEW0
P35680 P78562
P35680 A1L390
P35680 Q93096
P35680 Q96B97
P35680 P00995
P35680 Q9UJW2
P35680 P48230
P35680 Q8N6Q1
P35680 Q9UHN6
P35680 Q14D04
P35680 Q3MJ13
P35680 Q7Z4V0
P41235 Q6ZMQ8
P41235 P80404
P41235 P78363
P41235 P08183
P41235 Q96J66
P41235 Q92887
P41235 O15438
P41235 O95255
P41235 P28288
P41235 Q9H222
P41235 Q9H221
P41235 O14639
P41235 O94929
P41235 O00763
P41235 Q6JQN1
P41235 P11310
P41235 Q96P50
P41235 Q9BWD1
P41235 P12821
P41235 Q86TX2
P41235 Q9NPJ3
P41235 P49753
P41235 O00154
P41235 O14734
P41235 Q15067
P41235 Q99424
P41235 P33121
P41235 Q9ULC5
P41235 Q53FZ2
P41235 P12814
P41235 O43707
P41235 Q03154
P41235 Q96HD9
P41235 Q9UHI8
P41235 Q8TE60
P41235 O15072
P41235 O60503
P41235 Q9UEY8
P41235 Q9BRR6
P41235 P51825
P41235 Q63HM1
P41235 P02771
P41235 Q9UPQ3
P41235 Q9BSE5
P41235 Q9NRZ7
P41235 O00468
P41235 P01019
P41235 P21549
P41235 P23526
P41235 Q09666
P41235 P02765
P41235 Q96NN9
P41235 Q9NVV5
P41235 Q9UKB5
P41235 Q96IF1
P41235 P54819
P41235 Q92667
P41235 Q12802
P41235 Q9Y2D5
P41235 P42330
P41235 P17516
P41235 P13196
P41235 P00352
P41235 O94788
P41235 P05091
P41235 P51648
P41235 P43353
P41235 Q02252
P41235 P05062
P41235 P09923
P41235 Q96L96
P41235 P02760
P41235 Q9C0C7
P41235 Q01433
P41235 Q01432
P41235 P48728
P41235 Q400G9
P41235 Q9UJX4
P41235 P03950
P41235 Q9BY76
P41235 Q12955
P41235 Q6UB99
P41235 Q8N6D5
P41235 A7E2S9
P41235 Q8N8V4
P41235 Q32M45
P41235 P50995
P41235 P07355
P41235 P09525
P41235 O76027
P41235 Q63HQ0
P41235 Q9BXS5
P41235 O95996
P41235 Q8N2Z9
P41235 P02647
P41235 P02652
P41235 P06727
P41235 Q6Q788
P41235 P04114
P41235 P02655
P41235 P02656
P41235 Q9BPW4
P41235 O95445
P41235 Q8IWW6
P41235 Q8N392
P41235 Q9UNA1
P41235 Q9HCE6
P41235 O15085
P41235 Q5VV41
P41235 Q9NR81
P41235 O14497
P41235 Q14865
P41235 P40617
P41235 Q96EG1
P41235 Q5FYA8
P41235 Q9NR71
P41235 O43150
P41235 P07306
P41235 P07307
P41235 Q9UBL3
P41235 Q9BZE9
P41235 P00966
P41235 P20020
P41235 Q01814
P41235 P61421
P41235 P35670
P41235 O43520
P41235 O60423
P41235 Q9ULK2
P41235 O14965
P41235 Q9NWT8
P41235 Q8WXX7
P41235 Q9Y2T1
P41235 Q9Y5Z6
P41235 Q96L58
P41235 Q6UXY1
P41235 Q8N1L9
P41235 O75936
P41235 O75815
P41235 Q9H6U6
P41235 O15382
P41235 Q07817
P41235 P20749
P41235 Q86UU0
P41235 Q6W2J9
P41235 P11274
P41235 Q02338
P41235 Q9H694
P41235 Q9NR09
P41235 P62952
P41235 Q8TDH9
P41235 Q86WA6
P41235 Q8N4F0
P41235 Q7Z569
P41235 P38398
P41235 P25440
P41235 O60885
P41235 C9JJ37
P41235 Q6UX41
P41235 O43683
P41235 Q13895
P41235 C9JLR9
P41235 Q6ZRI6
P41235 Q9BSU1
P41235 B2RV13
P41235 A8MQB3
P41235 Q6UX52
P41235 Q9NUL5
P41235 Q9NS00
P41235 Q96HA4
P41235 Q8IYL3
P41235 Q8IVY1
P41235 Q6NZ36
P41235 Q9BXJ0
P41235 P06681
P41235 Q08AI8
P41235 Q9BSF0
P41235 P01024
P41235 Q8IVJ8
P41235 Q9BWK5
P41235 P07358
P41235 Q5T6V5
P41235 P35218
P41235 O95180
P41235 Q08289
P41235 Q05682
P41235 Q8TD86
P41235 Q13557
P41235 Q7Z7J9
P41235 Q9Y6Y1
P41235 Q86VP6
P41235 P47755
P41235 Q9BXL6
P41235 Q9Y2V2
P41235 P49589
P41235 Q5T4H9
P41235 Q8NG31
P41235 P20810
P41235 O75081
P41235 Q6UW01
P41235 A6NI87
P41235 Q17RM4
P41235 A6NI56
P41235 Q86WR0
P41235 Q2M243
P41235 Q2TAC2
P41235 A6NKD9
P41235 Q567U6
P41235 O15467
P41235 P78556
P41235 Q96S94
P41235 Q8ND76
P41235 P51684
P41235 O95400
P41235 P16671
P41235 P09564
P41235 Q5VT25
P41235 Q9H3Q1
P41235 Q9Y6N8
P41235 Q9H251
P41235 Q9UQ88
P41235 Q00526
P41235 Q96SN8
P41235 P38936
P41235 O95674
P41235 Q99626
P41235 P13688
P41235 Q9NYQ7
P41235 Q76N32
P41235 Q96G23
P41235 P23141
P41235 Q8NHU2
P41235 Q9C0B2
P41235 P00751
P41235 O14647
P41235 Q8TDI0
P41235 Q3L8U1
P41235 Q13231
P41235 P52757
P41235 Q9H9P2
P41235 Q8NET6
P41235 Q7LGC8
P41235 Q96AQ7
P41235 Q99967
P41235 Q7Z460
P41235 O75122
P41235 O95500
P41235 Q8N6F1
P41235 O14493
P41235 Q2KHT3
P41235 O00299
P41235 Q96JQ2
P41235 Q8NCR9
P41235 O94985
P41235 Q9BQT9
P41235 Q00610
P41235 O75153
P41235 Q7Z7K0
P41235 Q6P9H4
P41235 Q9NRU3
P41235 Q8NE01
P41235 A5YKK6
P41235 Q6PJW8
P41235 Q9NYJ1
P41235 O75128
P41235 P08123
P41235 Q8IZC6
P41235 P25067
P41235 P21964
P41235 Q9ULV4
P41235 Q92828
P41235 Q6PUV4
P41235 Q9BRF8
P41235 Q9Y646
P41235 P34998
P41235 Q53ET0
P41235 Q7Z408
P41235 Q6UVK1
P41235 P01034
P41235 P28325
P41235 Q96PC5
P41235 Q8NI51
P41235 Q9GZU7
P41235 P29279
P41235 P35221
P41235 Q9NSA3
P41235 O60716
P41235 P07858
P41235 P14091
P41235 P09668
P41235 Q9NWM3
P41235 Q13948
P41235 P78423
P41235 P78310
P41235 O43174
P41235 Q02318
P41235 P20813
P41235 P10632
P41235 P11712
P41235 P10635
P41235 P08684
P41235 Q08477
P41235 P22680
P41235 Q9UNU6
P41235 Q9Y4D1
P41235 O75553
P41235 Q5VWQ8
P41235 Q8N8Z6
P41235 P43146
P41235 M0R2J8
P41235 Q9BTE1
P41235 Q8NHQ9
P41235 Q8TEH3
P41235 Q8IV53
P41235 Q9H6A0
P41235 P49619
P41235 Q96LJ7
P41235 Q13268
P41235 O75911
P41235 Q9BTC0
P41235 Q9Y2E4
P41235 Q96QB1
P41235 O43261
P41235 Q15700
P41235 Q9Y2H0
P41235 P80370
P41235 P11532
P41235 Q8IVF4
P41235 Q0VDD8
P41235 Q8TD57
P41235 O60884
P41235 Q9NXW2
P41235 Q9NVH1
P41235 Q5F1R6
P41235 Q9UBC3
P41235 Q8N1I0
P41235 Q9H7D0
P41235 Q8TEW6
P41235 Q18PE1
P41235 Q9NYP3
P41235 Q16555
P41235 Q02487
P41235 Q03001
P41235 Q9NZJ0
P41235 Q9H1R2
P41235 O14640
P41235 Q14213
P41235 Q15125
P41235 P42892
P41235 P24534
P41235 Q7L9B9
P41235 Q5JVL4
P41235 Q9BUP0
P41235 P20827
P41235 O43921
P41235 P00533
P41235 Q9H6Z9
P41235 Q9H4M9
P41235 Q9NZC4
P41235 Q9P2K8
P41235 O60841
P41235 P55199
P41235 Q92556
P41235 Q6PJG2
P41235 Q6PCB8
P41235 Q9Y3B6
P41235 Q6ZMW3
P41235 O14682
P41235 P06733
P41235 Q6UWV6
P41235 Q5MY95
Q09472 P41235
P41235 Q99814
P41235 P11171
P41235 O43491
P41235 Q5JZY3
P41235 P07099
P41235 P34913
P41235 P01588
P41235 Q9UBC2
P41235 Q12929
P41235 Q9H6S3
P41235 Q8TE67
P41235 P04626
P41235 P21860
P41235 Q969X5
P41235 O43414
P41235 O75460
P41235 Q9UJM3
P41235 B1AK53
P41235 Q9NVF9
P41235 P43268
P41235 P41212
P41235 Q16394
P41235 Q15910
P41235 P00742
P41235 P00734
P41235 P12259
P41235 P08709
P41235 P00740
P41235 P07148
P41235 P12104
P41235 P16930
P41235 Q5T9C2
P41235 Q9H098
P41235 Q9Y4C2
P41235 O94988
P41235 A1A519
P41235 Q8IXL6
P41235 Q9BRX8
P41235 Q8TBF2
P41235 Q5U5X8
P41235 Q71RH2
P41235 Q96MK2
P41235 Q6ZRV2
P41235 Q9Y4F1
P41235 Q14517
P41235 Q96IV6
P41235 Q8N531
P41235 Q5XUX0
P41235 P37268
P41235 Q96AC1
P41235 P07332
P41235 Q9UHY8
P41235 P02671
P41235 Q6ZNL6
P41235 P21802
P41235 P22607
P41235 Q96C11
P41235 B1AJZ9
P41235 Q14192
P41235 O43915
P41235 P21333
P41235 O75369
P41235 Q01740
P41235 Q96RU3
P41235 Q53EP0
P41235 Q8TF40
P41235 Q9P278
Q9Y261 P41235
P41235 O00409
P41235 Q9H334
P41235 Q9C009
P41235 Q8IWF2
P41235 P42685
P41235 Q9Y2L6
P41235 Q5TBA9
P41235 O95633
P41235 P02794
P41235 Q9C0B1
P41235 Q11128
P41235 P06241
P41235 Q14332
P41235 Q13467
P41235 P35575
P41235 Q9BUM1
P41235 O14764
P41235 Q10471
P41235 Q86XJ1
P41235 P43694
P41235 P35557
P41235 P48506
P41235 Q9Y2T3
P41235 Q99988
P41235 P50395
P41235 P55789
P41235 Q9NXC2
P41235 O00451
P41235 Q6P531
P41235 P01241
P41235 P10912
P41235 Q8NHV1
P41235 Q8TF65
P41235 Q8NEA6
P41235 Q8IVS8
P41235 O60547
P41235 Q9P2T1
P41235 Q03113
P41235 P38405
P41235 P62873
P41235 P50150
P41235 P15586
P41235 Q9H4A5
P41235 Q9NPR9
P41235 Q6NV75
P41235 Q5UAW9
P41235 Q9HC97
P41235 O43194
P41235 Q9NQ84
P41235 O60269
P41235 P24298
P41235 Q96HH9
P41235 Q6IC98
P41235 Q13322
P41235 Q7Z429
P41235 Q14833
P41235 Q14687
P41235 P06396
P41235 P78417
P41235 Q9UHL9
P41235 Q9BX10
P41235 Q9BZE4
P41235 P25092
P41235 O95479
P41235 P46952
P41235 P40939
P41235 P55084
P41235 P51610
P41235 Q13547
P41235 P56524
P41235 Q9UBN7
P41235 Q9HCC6
P41235 Q93099
P41235 Q9H2X6
P41235 Q93079
P41235 P68431
P41235 P62805
P41235 P31629
P41235 Q16534
P41235 Q96FZ2
Q14541 P41235
P41235 P50135
P41235 P51991
P41235 P07910
P41235 O43390
P41235 Q9NSC5
P41235 P00738
P41235 P37235
P41235 Q92902
P41235 Q8NBQ5
P41235 P37059
P41235 P10809
P41235 P61604
P41235 P13598
P41235 P41134
P41235 P08069
P41235 O00425
P41235 A1L1A6
P41235 Q13478
P41235 P14778
P41235 Q9NPH3
P41235 P18510
P41235 P58166
P41235 P06213
P41235 O00410
P41235 Q13576
P41235 Q9UPP2
P41235 Q7Z5L9
P41235 Q02556
P41235 P05161
P41235 P53990
P41235 O14713
P41235 P18084
P41235 Q14643
P41235 Q14571
P17535 P41235
P41235 O60229
P41235 Q14678
P41235 Q9BVA0
P41235 Q674X7
P41235 Q13303
P41235 P48547
P41235 Q9UQ05
P41235 Q12791
P41235 Q719H9
P41235 Q9H3R0
P41235 Q9UGL1
P41235 O15054
P41235 Q8N371
P41235 O75525
P41235 O15037
P41235 Q8IZA0
P41235 Q6ZU35
P41235 Q5T5P2
P41235 Q69YN4
P41235 Q9P206
P41235 Q9H0B3
P41235 O60333
P41235 Q7Z4S6
P41235 Q9NSK0
P41235 Q9UJP4
P41235 Q9UH77
P41235 Q96PQ7
P41235 Q14974
P41235 Q9C075
P41235 P05787
P41235 Q8IVT5
P41235 O15230
P41235 Q15012
P41235 Q6XYB7
P41235 P04180
P41235 P13796
P41235 P01130
P41235 Q969E1
P41235 Q6ZMV7
P41235 P05162
P41235 Q6ZUX7
P41235 Q9H008
P41235 Q9H400
P41235 Q6ZSB3
P41235 Q96M42
P41235 P11150
P41235 P02545
P41235 Q8WWI1
P41235 P22079
P41235 Q93052
P41235 Q96II8
P41235 P02750
P41235 Q96JA1
P41235 O94898
P41235 O75197
P41235 Q14114
P41235 P42704
P41235 Q8N1G4
P41235 Q5JTD7
P41235 Q7L1W4
P41235 Q32MZ4
P41235 Q9Y4Z0
P41235 Q15722
P41235 Q9NPC1
P41235 Q8N2S1
P41235 Q96GA3
P41235 Q9P127
P41235 Q8WZA0
P41235 Q7Z4T9
P41235 Q9UPN3
P41235 Q9Y6D9
P41235 O60675
P41235 Q96QZ7
P41235 Q8IZL2
P41235 P33908
P41235 P21397
P41235 Q16584
P41235 Q99558
P41235 O95819
P41235 Q5VT66
P41235 Q969Z3
P41235 Q7KZI7
P41235 P48740
P41235 O15021
P41235 Q5VZF2
P41235 Q9NUK0
P41235 O15068
P41235 Q8NI22
P41235 Q16798
P41235 P08581
P41235 Q6UX53
P41235 Q96ES6
P41235 Q6UXD7
P41235 P26572
P41235 O60291
P41235 Q99735
P41235 Q96AX9
P41235 O94851
P41235 Q7RTP6
P41235 Q504T8
P41235 Q15773
P41235 Q9HAP2
P41235 P08473
P41235 Q495T6
P41235 O60882
P41235 Q3SYC2
P41235 Q86VF5
P41235 Q9BXT6
P41235 Q9BYC9
P41235 Q9Y2Q9
P41235 P20585
P41235 O43196
P41235 Q96DH6
P41235 Q15800
P41235 P26927
P41235 Q9Y483
P41235 Q9H2K0
P41235 Q9C0I1
P41235 P55157
P41235 P0CJ68
P41235 O43312
P41235 Q765P7
P41235 Q9ULD2
P41235 Q9H3R2
P41235 Q03426
P41235 P20592
P41235 Q9BRK3
P41235 Q00872
P41235 P01106
P41235 Q96EZ4
P41235 P12883
P41235 P35579
P41235 P08590
P41235 Q15746
P41235 Q9UKN7
P41235 Q92614
P41235 O43795
P41235 Q6PIF6
P41235 P52179
P41235 Q5VTT5
P41235 O75113
P41235 Q86UW6
P41235 Q96RE7
P41235 O95544
P41235 Q4G0N4
P41235 Q8N159
P41235 Q8IVL1
P41235 Q9Y2A7
P41235 Q13772
P41235 Q9Y618
P41235 Q9BTX1
P41235 P52848
P41235 Q9UI09
P41235 P56556
P41235 Q330K2
P41235 P28331
P41235 O75380
P41235 Q96PU5
P41235 Q14511
P41235 P51955
P41235 Q9HC98
P41235 Q99435
P41235 Q8WWR8
P41235 Q9BR09
P41235 O94856
P41235 Q12968
P41235 Q16621
P41235 Q16236
P41235 Q12857
P41235 O00712
P41235 P25963
P41235 Q9BYH8
P41235 Q5SYE7
P41235 Q6NVV3
P41235 Q96MY1
P41235 Q6P988
P41235 Q99743
P41235 Q9UHC9
P41235 O75161
P41235 Q9Y639
P41235 P16083
P41235 Q15466
P41235 P20393
P41235 Q13133
P41235 O75469
P41235 Q14994
P41235 P13056
P24468 P41235
P41235 P24468
P41235 P10588
P04150 P41235
P41235 O14786
P41235 Q96IY1
P41235 Q8WV22
P41235 Q9H0P0
P41235 Q96DE0
P41235 O95989
P41235 P0C024
P41235 P49757
P41235 P49790
P41235 Q8TEM1
P41235 P35658
P41235 O95156
P41235 O15527
P41235 Q9NTK5
P41235 Q6UWY5
Q9UBC0 P41235
P41235 O60313
P41235 Q969R2
P41235 Q9BXB5
P41235 Q9H1P3
P41235 Q9H4L5
P41235 Q9BRP4
P41235 Q86U42
P41235 Q9UNF0
P41235 O96013
P41235 Q9P286
P41235 Q8TE04
P41235 Q6QHF9
P41235 Q99497
P41235 Q15365
P41235 Q86SE9
P41235 P35558
P41235 Q16822
P41235 P29122
P41235 Q8NBP7
P41235 Q08499
P41235 Q9NP56
P41235 O60658
P41235 Q96HC4
P41235 Q9BY49
P41235 Q9UBM1
P41235 P12955
P41235 O15055
P41235 O60683
P41235 Q92968
P41235 O75381
P41235 Q96FM1
P41235 Q96G03
P41235 O75167
P41235 Q92576
P41235 Q86SQ0
P41235 O60346
P41235 Q8TCG2
P41235 Q6ZUJ8
P41235 O00329
P41235 P27986
P41235 P11309
P41235 Q9BXM7
P41235 Q9P0Z9
P41235 P30613
P41235 P14618
P41235 Q68DD2
P41235 Q9NQ66
P41235 O75038
P41235 Q13393
P41235 Q15149
P41235 Q9Y2H5
P41235 Q6IQ23
P41235 Q9H7P9
P41235 A1L390
P41235 O94827
P41235 Q3KR16
P41235 Q9ULM0
P41235 Q6ZWE6
P41235 P00747
P41235 Q15195
P41235 O75051
P41235 O43157
P41235 Q07864
P41235 P52434
P41235 P16435
P41235 Q07869
Q9UBK2 P41235
P41235 Q8ND30
P41235 P63151
P41235 Q13362
P41235 Q08209
P41235 Q8NI37
P41235 Q9HAZ2
P41235 Q9UGJ0
P41235 P05771
P41235 Q02156
P41235 P24723
P41235 Q05513
P41235 P16471
P41235 Q9NR22
P41235 P07225
P41235 P22891
P41235 O43395
P41235 O75400
P41235 P85299
P41235 Q96M27
P41235 Q5JSZ5
P41235 Q9NYI0
P41235 Q8NDX1
P41235 P25786
P41235 P28066
P41235 P49720
P41235 Q99460
P41235 Q06323
P41235 Q9UL46
P41235 Q92530
P41235 Q05397
P41235 Q14289
P41235 P20962
P41235 Q93096
P41235 P10586
P41235 Q9HD43
P41235 P28827
P41235 Q9UHX1
P41235 P49023
P41235 Q9H0T7
P41235 Q96AX2
P41235 B7ZAP0
P41235 O15315
P41235 P04049
P41235 Q5JS13
P41235 Q13905
P41235 Q9Y4G8
P41235 Q92565
P10276 P41235
P41235 P10276
P41235 P06400
P41235 A6NFN3
P41235 Q9H477
P41235 Q9BX46
P41235 Q14498
P41235 A0AV96
P41235 P82980
P41235 Q93062
P41235 P53805
P41235 O94762
P41235 O15258
P41235 Q9P2R6
P41235 Q8N1G1
P41235 P35250
P41235 Q96AA3
P41235 P49796
P41235 O75783
P41235 Q9BYZ6
P41235 O94955
P41235 Q8WYP3
P41235 Q96E14
P41235 P10153
P41235 P34096
P41235 Q8NC42
P41235 Q6ZRF8
P41235 Q5VTB9
P41235 E7ERA6
P41235 Q68DV7
P41235 Q96MS0
P41235 P39023
P41235 P61247
P41235 P51812
P41235 Q9UK32
P41235 P62081
P41235 Q8N122
P41235 Q9P2E9
P41235 Q92766
P41235 Q9BSG5
P41235 Q01196
Q01196 P41235
P19793 P41235
P41235 P19793
P41235 Q9UPU9
P41235 Q9UL12
P41235 Q6SZW1
P41235 Q52WX2
P41235 Q99590
P41235 Q12770
P41235 Q6ZMJ2
P41235 Q8WTV0
P41235 O00767
P41235 P51172
P41235 Q9UIL1
P41235 Q96KG9
P41235 Q96GA7
P41235 Q92503
P41235 O15027
P41235 Q15436
P41235 P49908
P41235 Q13214
P41235 Q99985
P41235 Q9NPR2
P41235 Q9UHD8
P41235 Q9H4I8
P41235 Q86VE9
P41235 P01009
P41235 Q8IW75
P41235 P30740
P41235 P50453
P41235 P01008
P41235 Q14140
P41235 A8K8P3
P41235 Q8N474
P41235 Q6FHJ7
P41235 Q8TD22
P41235 Q9UJC5
P41235 Q9P0V3
P41235 Q7L8J4
P41235 Q5HYK7
P41235 Q5TCZ1
P41235 Q9UPX8
P41235 Q9H0F6
P41235 P04278
P41235 Q8N114
P41235 Q149N8
P41235 Q9H173
P41235 Q8NDZ2
P41235 O60292
P41235 P12755
P41235 P63208
P41235 Q5PT55
P41235 Q8WWT9
P41235 Q86YT5
P41235 O15427
P41235 P43003
P41235 Q08357
P41235 O15245
P41235 A1A5C7
P41235 Q4U2R8
P41235 Q9Y694
P41235 Q8IVM8
P41235 Q9UBX3
P41235 Q6KCM7
P41235 Q9BSK2
P41235 P40879
P41235 Q9Y2P5
P41235 O00337
P41235 P11168
P41235 Q9NR83
P41235 Q9NRM0
P41235 Q6XR72
P41235 Q06495
P41235 Q8N130
P41235 Q9Y2D2
P41235 Q76EJ3
P41235 P0CK96
P41235 Q7Z2H8
P41235 Q99624
P41235 Q8N1S5
P41235 Q9NP59
P41235 Q8WWI5
P41235 Q53GD3
P41235 Q9Y2W3
P41235 Q5BKX6
P41235 P02730
P41235 Q8WWX8
P41235 Q01650
P41235 Q9GIP4
P41235 O14745
P41235 Q9Y2E8
P41235 O94956
P41235 P84022
P84022 P41235
P41235 O43541
P41235 O15105
P41235 Q0VAQ4
P41235 Q8WU79
P41235 Q9H4F8
P41235 Q92484
P41235 Q9HCE7
P41235 Q9H7B4
P41235 Q6GMV2
P41235 Q3KNW1
P41235 Q13487
P41235 Q13884
P41235 Q9NSN8
P41235 Q96L92
P41235 Q86XE0
P41235 Q9UNH7
P41235 O75908
P41235 P04179
P41235 Q9BX66
P41235 O94875
P41235 Q92673
P41235 A6NJG2
P41235 Q9UN79
P41235 P35712
P08047 P41235
P41235 P08047
P41235 Q6BEB4
P41235 Q3SY56
P41235 O60271
P41235 Q9UM82
P41235 Q9NUQ6
P41235 Q14159
P41235 P16150
P41235 Q7Z698
P41235 O43597
P41235 Q96BD6
P41235 Q01082
P41235 P12931
P41235 Q6ZRS2
P41235 Q9C0H9
P41235 P78362
P41235 Q8IYB3
P41235 Q9BWW4
P41235 P28290
P41235 A2VEC9
P41235 P32745
P41235 Q9NP77
P41235 Q9Y2M2
P41235 O60284
P41235 Q11201
P41235 Q9Y274
P41235 P78524
P41235 P15907
P41235 Q9NSC7
P41235 Q8N3U4
P41235 Q9NQZ5
P41235 P42229
P41235 P51692
P41235 P42226
P41235 Q13586
P41235 Q9Y6E0
P41235 Q9ULQ0
P41235 O14662
P41235 Q9P2W9
P41235 Q5T5C0
P41235 Q8NFX7
P41235 Q8IWU5
P41235 P49888
P41235 Q06520
P41235 O00204
P41235 Q9UH99
P41235 Q7KZ85
P41235 O15260
P41235 O95425
P41235 Q9NX95
P41235 O14994
P41235 Q8NF91
P41235 O43760
P41235 O95473
P41235 O15056
P41235 O95359
P17542 P41235
P41235 Q92844
P41235 Q7RTX1
P41235 Q9H6P5
P41235 Q17R31
P41235 Q86TI0
P41235 Q9P2M4
P41235 Q9UPU7
P41235 O95759
P41235 O60907
P41235 P20226
Q99081 P41235
P41235 Q9NQB0
P41235 Q13488
P41235 Q13428
P41235 O95551
P41235 P28347
P41235 Q96PL2
P41235 Q10587
P41235 Q15554
P41235 Q8IWB9
P41235 P02787
P41235 P19484
P41235 Q9UP52
P41235 P01135
P41235 Q03167
P41235 Q15583
P41235 Q6YHU6
P41235 P35442
P41235 Q8IVF5
P41235 Q9NPL8
P41235 Q5JTD0
P41235 Q9UDY2
P41235 O95049
P41235 Q04724
P41235 Q04726
P41235 Q9Y4G6
P41235 Q53R12
P41235 O14894
P41235 Q92544
P41235 Q969X1
P41235 Q86TG1
P41235 A6NC51
P41235 Q96HH4
P41235 Q24JQ0
P41235 Q9H330
P41235 Q8WXS4
P41235 Q8NDY8
P41235 A0PK05
P41235 A6NKF7
P41235 Q6UXZ0
P41235 Q8WVP5
P41235 O14763
P41235 Q92956
P41235 Q9HBL0
P41235 Q68CZ2
P41235 Q6ZVM7
P41235 Q96NM4
P41235 Q8IXH6
P41235 O15350
P41235 Q9ULQ1
P41235 Q6ZUI0
P41235 Q5T0D9
P41235 Q9UPV9
P41235 Q96Q05
P41235 Q9C019
P41235 Q9C040
P41235 Q9BZY9
P41235 Q96LD4
P41235 O75962
P41235 O94759
P41235 Q9HCF6
P41235 Q8NG11
P41235 P19075
P41235 Q49AM3
P41235 A8MYJ7
P41235 Q5R3I4
P41235 Q9ULT0
P41235 Q14679
P41235 Q3SXZ7
P41235 P02766
P41235 Q9BSA4
P41235 Q9C0H2
P41235 Q6PKC3
P41235 O43396
P41235 Q06418
P41235 Q14157
P41235 Q712K3
P41235 O95155
P41235 Q5T4S7
P41235 Q9NWZ5
P41235 P55916
P41235 O60701
P41235 P19224
P41235 O60656
P41235 P36537
P41235 P16662
P41235 Q8IZJ1
P41235 Q86WB7
P41235 Q16831
P41235 Q96N76
P41235 Q9BQ65
P41235 Q53GS9
P41235 Q93009
P41235 Q93008
P41235 Q5W0Q7
P41235 P46939
P41235 O95183
P41235 Q8TAA9
P41235 Q5ST30
P41235 P52735
P41235 Q9H320
P41235 Q14135
P41235 P09327
P41235 Q96GC9
P41235 Q5THJ4
P41235 Q6PCB0
P41235 Q502W6
P41235 Q9NX94
P41235 Q8IWB7
P41235 Q8IZQ1
P41235 Q9H1Z4
P41235 Q8NI36
P41235 Q6PJI9
P41235 Q8N5D0
P41235 O96028
P41235 Q9Y3S1
P41235 P56703
P41235 Q9H1J7
P41235 Q8IX03
P41235 O00308
P41235 Q9UBH6
P41235 Q8NBI6
P41235 O75191
P41235 Q9H1B5
P41235 P46937
P41235 Q05516
P41235 Q9HC78
P41235 Q8NAP3
P41235 P10074
P41235 A1YPR0
P41235 Q7Z2W4
P41235 Q9C0B9
P41235 Q8WV99
P41235 Q9H8U3
P41235 Q9P243
P41235 Q15911
P41235 P47974
P41235 Q9Y6Q3
P41235 Q5T4F4
P41235 Q9H4I2
P41235 Q9ULJ6
P41235 Q9ULU4
P41235 P52739
P41235 Q99676
P41235 Q9P2Y4
P41235 Q14592
P41235 Q6P280
P41235 Q8N184
P41235 Q86UQ0
P41235 Q9ULD9
P41235 O95780
P41235 Q5CZA5
P41235 Q9ULT6
P41235 Q96MP5
Q14541 P80404
Q14541 O14639
Q14541 O00154
Q14541 P01019
Q14541 P21549
Q14541 P23526
Q14541 Q96IF1
Q14541 P17516
Q14541 P00352
Q14541 O94788
Q14541 P05091
Q14541 P43353
Q14541 P06727
Q14541 P98196
Q14541 Q01814
Q14541 O43520
Q14541 Q9H6U6
Q14541 Q6W2J9
Q14541 P14209
Q14541 Q9Y646
Q14541 Q68CJ9
Q14541 Q9GZU7
Q14541 P10635
Q14541 Q8TEW6
Q14541 Q99956
Q14541 P20827
Q14541 Q9NZC4
Q14541 O43491
Q14541 P21860
Q14541 P43268
Q14541 P21802
Q14541 O75369
Q14541 Q6IC98
Q14541 P20823
Q14541 P35680
Q14541 P37235
Q14541 P37059
Q14541 Q13576
Q14541 Q13303
Q14541 O15054
Q14541 O15230
Q14541 Q504T8
Q14541 Q15746
Q14541 Q92614
Q14541 Q13772
Q14541 Q96PU5
Q14541 Q96MY1
Q14541 O96028
Q14541 Q9BXB5
Q14541 P35558
Q14541 Q9BY49
Q14541 Q15149
Q14541 P16435
Q14541 Q86YS3
Q14541 A0AV96
Q14541 P49796
Q14541 Q68DV7
Q14541 Q92766
Q14541 Q9Y3Z3
Q14541 Q92503
Q14541 Q8WVN6
Q14541 P49908
Q14541 Q9UHD8
Q14541 P01009
Q14541 P04278
Q14541 Q8WWT9
Q14541 O15427
Q14541 O94956
Q14541 Q9BX66
Q14541 Q9NUQ6
Q14541 Q9NYA1
Q14541 P12931
Q14541 Q9Y6E0
Q14541 O95359
Q14541 Q15560
Q14541 Q8WXS4
Q14541 O15393
Q14541 Q6PKC3
Q14541 O95183
Q14541 Q9Y3S1
Q14541 Q8IX03
Q14541 P47974
Q14541 Q9ULU4
Q9BPY8 P20930
P49639 P13591
P31260 Q04743
P31260 P08833
P31260 P05106
P31260 O43175
P31270 P31260
P31270 P01236
P31271 Q8N726
Q00056 P07101
P20719 P40692
P20719 P06401
P20719 P21246
P20719 P07101
P31269 Q9UPW5
P31269 Q53QZ3
P31269 O95825
P31269 Q13627
P31269 P54760
P31269 P10912
P31269 A4D1B5
P31269 Q9P2P5
P31269 Q8WWN9
P31269 Q6P0Q8
P31269 Q8IVL1
P31269 O14524
P31269 P21359
P31269 P37231
P31269 Q2PPJ7
P31269 Q9P2R6
P31269 O14921
P31269 Q6ZNA4
P31269 Q6Q759
P31269 Q08629
Q99081 P31269
P31269 Q04727
P31269 P08670
P31269 Q96F45
Q92826 Q9H2U9
Q92826 Q12802
Q92826 Q12955
Q92826 A7KAX9
Q92826 Q6ZN30
Q92826 Q8IWV2
Q92826 Q8WYK1
Q92826 Q05707
Q92826 Q9UBT7
Q92826 Q15700
Q92826 Q96DT5
Q92826 Q8N1I0
Q92826 Q9BZ29
Q92826 O43491
Q92826 P11308
Q92826 P03372
Q92826 P62508
Q92826 Q96A65
Q92826 Q7Z5A9
Q92826 O94915
Q92826 P10912
Q92826 Q8TBB1
Q92826 P46821
Q92826 O15344
Q92826 Q9ULH7
Q92826 Q12857
Q92826 Q9ULB1
Q92826 P49757
Q92826 Q96RV3
Q92826 Q08499
Q92826 Q9NYI0
Q92826 Q6GYQ0
Q92826 Q8NHY2
Q92826 P48380
Q92826 Q99578
Q92826 Q92736
Q92826 Q99985
Q92826 Q9BQI5
Q92826 Q7KZF4
Q92826 Q9Y3M8
Q92826 O95425
Q92826 P15884
Q92826 Q9H7E2
Q92826 P10828
Q92826 Q9UPZ6
Q92826 O75962
P14651 P32243
P09629 Q12797
P09629 P09038
P09629 P50150
P09629 Q8ND30
P09629 P53041
O43248 P68104
O43248 P09848
P31273 O00300
P31249 P08648
P31249 P05556
P31249 P05106
P13378 Q8N726
Q00613 O00763
Q00613 O00154
Q00613 O95622
Q00613 Q6QNK2
Q00613 Q96P47
Q00613 A9YTQ3
Q00613 Q7Z2E3
Q00613 Q16720
Q00613 O95817
Q00613 Q9UQB8
Q00613 Q92994
Q00613 O95415
Q00613 O00555
Q00613 Q9BXL7
Q00613 Q13185
Q00613 P55283
Q00613 P10909
Q00613 Q8IY22
Q00613 Q6UUV9
Q00613 P78368
Q00613 Q9Y2H0
Q00613 Q9UFH2
Q00613 P25685
Q00613 O75190
Q00613 Q86TI2
Q00613 P55199
Q00613 Q8NFI3
Q00613 Q8N9H8
Q00613 Q9HCM7
Q00613 O14976
Q00613 P10070
Q00613 Q03113
Q00613 Q86YR5
Q00613 Q5T1R4
Q00613 P17693
Q00613 P09429
Q00613 P22626
Q00613 P37235
Q00613 P07900
Q00613 P08238
Q00613 P0DMV8
Q00613 P0DMV9
Q00613 P34931
Q00613 P34932
Q00613 P17066
Q00613 P11142
Q00613 P04792
Q00613 Q92598
Q00613 Q5VY09
Q00613 Q8N201
Q00613 Q96MG2
Q00613 Q9H0H3
Q00613 Q8N2S1
Q00613 P36507
Q00613 O15068
Q00613 Q96RN5
Q00613 Q9HBH9
Q00613 Q6WCQ1
Q00613 Q8NDA8
Q00613 Q2TAK8
Q00613 P35579
Q00613 O95544
Q00613 P18440
Q00613 Q9H4L5
Q00613 Q86VP3
Q00613 Q9H0J9
Q00613 O00764
Q00613 Q9UBM1
Q00613 Q9Y2B9
Q00613 O00411
Q00613 Q9Y2T4
Q00613 Q15257
Q00613 Q7Z5J4
Q00613 Q12967
Q00613 Q9H6Z4
Q00613 A6NFN3
Q00613 Q92503
Q00613 P50454
Q00613 Q9HBR0
Q00613 Q5BKX6
Q00613 Q8TER0
Q00613 P31948
Q00613 Q9P2M4
Q00613 Q9BTW9
Q00613 Q07912
Q00613 P0CG47
Q00613 P0CG48
Q00613 Q2YD98
Q00613 Q8IV63
Q00613 Q9ULU4
Q03933 P34932
Q03933 P45985
Q03933 P45983
Q02535 Q16555
Q02535 P17813
Q02535 Q99814
Q02535 P06241
Q02535 P22736
Q02535 Q99811
Q02535 O94964
Q02535 P15692
Q13422 Q8N392
Q13422 O14497
Q13422 Q8TF62
Q13422 Q9Y232
Q13422 Q9NPF2
Q13422 Q5JSL3
Q13422 Q99607
Q13422 Q8IUD2
Q13422 Q9NUQ9
Q13422 O15117
Q13422 O75791
Q13422 Q9UKT9
Q13422 Q13651
Q13422 Q13576
Q13422 Q14643
Q13422 Q13303
Q13422 Q8NHM5
Q13422 P07948
Q13422 Q9Y6D9
Q13422 Q96AH0
Q13422 Q9HC98
Q13422 Q9H4L5
Q13422 Q6ZUJ8
Q13422 P48426
Q13422 Q6P1J6
Q13422 Q8TCU6
Q13422 P05771
Q13422 Q14289
Q13422 Q12913
Q01196 Q13422
Q13422 Q01196
Q13422 Q9NSI8
Q13422 Q8WU79
Q13422 Q9NWM0
Q13422 P15907
Q13422 O94804
Q13422 Q6UWL2
Q13422 O43151
Q13422 O95379
Q13422 Q96RU7
Q13422 Q9H1J7
O60315 Q13422
Q13422 O60315
Q13422 Q9HCC9
Q01101 P01308
Q01101 Q13562
Q01101 Q9Y4Z2
P10914 Q9ULC5
P10914 P51825
P10914 Q9BQE5
P10914 O95236
P10914 Q96PG8
P10914 O14503
P10914 Q13867
P10914 P55210
P10914 Q14790
P10914 P13501
P10914 Q9NZQ7
P10914 P25942
P10914 Q08722
P10914 P24941
P10914 Q00534
P10914 P13688
P10914 P33076
P10914 P02778
P10914 P04839
P10914 O95786
P10914 Q5H9U9
P10914 Q03001
P10914 P19525
P10914 Q99607
P10914 Q6PJG2
P10914 Q6P179
P10914 P15036
P10914 P41212
P10914 Q5VWN6
P10914 Q13451
P10914 Q9BZS1
P10914 P04439
P10914 P17693
P10914 P09913
P10914 O14879
P10914 P01562
P10914 P01574
P10914 Q8IU54
P10914 P22301
P10914 P29459
P10914 P29460
P10914 P40933
P10914 Q8NEV9
P10914 P05112
P10914 P05113
P10914 P14316
P14316 P10914
P10914 P05161
P10914 Q99612
Q99612 P10914
P10914 Q99732
P10914 Q96RN5
P10914 Q14511
P10914 Q9BYH8
P10914 Q13287
P10914 Q9Y239
P10914 P20774
P10914 Q96CV9
P10914 Q08499
P10914 Q92576
P10914 P11309
P10914 Q13794
P10914 Q9BZL6
P10914 P40306
P10914 P28065
P10914 B7ZAP0
P10914 P10276
P10914 Q9UL19
P10914 P49796
P10914 P25398
P10914 O94979
P10914 Q8WVN6
P10914 Q9NPR2
P10914 P78314
P10914 P84022
P10914 O15524
P10914 P42224
P42224 P10914
P10914 P40763
P40763 P10914
P10914 Q03518
P10914 Q03519
P10914 Q9NQB0
P10914 P61812
P10914 P50591
P10914 Q68CZ2
P10914 P04637
P10914 O15050
P10914 O14933
P10914 Q16739
P10914 P46939
P10914 Q96GC9
P10914 Q7Z2W4
P10914 Q9P2E3
P14316 P55265
P14316 P51825
P14316 Q9BQE5
P14316 O95236
P14316 Q8NFD5
P14316 P18846
P14316 Q96PG8
Q9NYF8 P14316
P14316 Q13867
P14316 O00481
P14316 O00478
P14316 P55210
P14316 Q14790
P14316 P13688
P14316 Q6ZU80
P14316 P33076
P14316 P61073
P14316 O00571
P14316 Q16555
P14316 Q96PZ2
P14316 O94988
P14316 Q5VWN6
P14316 O15360
P14316 P49771
P14316 Q06787
P14316 Q9H334
P14316 Q13480
P14316 Q01415
P14316 Q9HC44
P14316 P52597
P14316 P14651
P14316 O14879
P14316 Q9H2S9
P14316 Q13261
P14316 P14778
P14316 P05112
P14316 Q9UK53
P14316 P05161
P14316 Q9P2G9
P14316 P61244
P14316 P21741
Q06413 P14316
P14316 Q29980
P01106 P14316
P14316 P01106
P14316 Q16236
P14316 P08651
P14316 Q14938
P14316 Q13287
P14316 Q9Y239
P14316 P04150
P14316 Q9Y5A7
P14316 Q460N5
P14316 Q86TB9
P14316 O15534
P14316 Q9NPJ4
P14316 Q9BZL6
P14316 Q14558
P14316 P06454
P14316 Q05209
P14316 Q9UL19
P14316 Q6ZNA4
P14316 Q9NPR2
P14316 Q9C0C4
P14316 Q9H936
P14316 O15524
P14316 Q9H930
P14316 Q8N5C6
P14316 P15907
P14316 P42224
P42224 P14316
P40763 P14316
P14316 P17542
P14316 Q03518
P14316 Q15583
P14316 P61077
P14316 O14933
P14316 Q8IWV8
P14316 Q6RFH5
P14316 Q7Z2W4
P14316 O60315
P14316 P26651
P14316 P15622
O14978 P14316
P14316 O14978
P14316 Q969W8
P14316 P35789
Q14653 Q8IZY2
Q14653 Q9NP78
Q14653 P08910
Q14653 O14734
Q14653 Q99943
Q14653 Q9ULX6
Q14653 Q8IWZ3
Q14653 Q86SG2
Q14653 Q9BTT0
Q14653 Q9NRW3
Q14653 Q96AK3
Q14653 Q8IUX4
Q14653 Q9HC16
Q14653 P29374
Q14653 Q0P5N6
Q14653 P06576
Q14653 Q9NWV8
Q14653 Q9H6U6
Q14653 Q10589
Q14653 Q9Y6R9
Q14653 P13501
Q14653 Q99618
Q14653 P49450
Q14653 Q9UPN4
Q14653 P61024
Q14653 P49761
Q14653 O75175
Q14653 Q9BT09
Q14653 Q8TEY5
Q14653 P02778
Q14653 Q99418
Q14653 Q8TEB1
Q14653 Q66K64
Q14653 O00148
Q14653 P50570
Q14653 Q9H069
Q14653 Q9NZJ5
Q14653 O43768
Q14653 P18074
Q14653 Q96CN4
Q14653 O75426
Q14653 Q8NFF5
Q14653 Q8N3X1
Q14653 Q01167
Q14653 Q13283
Q14653 Q86VQ1
Q14653 Q9H4A5
Q14653 Q9NPR9
Q14653 Q9Y5Q8
Q14653 O43824
Q14653 O14964
Q14653 P62807
Q14653 P06899
Q14653 P10072
Q14653 P09651
Q14653 P07910
Q14653 P11021
Q14653 P01562
Q14653 P01574
Q14653 Q8IU54
Q14653 Q92985
Q14653 Q9BVA0
Q14653 Q13303
Q14653 Q92945
Q14653 Q68EN5
Q14653 Q9NQR1
Q14653 Q86Y97
Q14653 Q6UX01
Q14653 O75427
Q14653 Q96CN5
Q14653 O75448
Q14653 Q9C0I1
Q14653 P53602
Q14653 Q69YI7
Q14653 Q9UHQ1
Q14653 Q8NEJ9
Q14653 Q9Y5Y2
Q14653 P49757
Q14653 Q53FV1
Q14653 P22059
Q14653 Q86U42
Q14653 Q9NRX4
Q14653 Q2NL68
Q14653 Q96HE9
Q14653 Q00577
Q14653 Q15907
Q14653 P61018
Q14653 P61020
Q14653 Q96T37
Q14653 P22670
Q14653 Q8TCX5
Q14653 Q99942
Q14653 Q02543
Q14653 P82979
Q14653 Q9H0F6
Q14653 P29353
Q14653 Q8WVK7
Q14653 Q96A46
Q14653 P08047
Q14653 Q02086
Q14653 P31948
Q14653 P15923
Q14653 Q96N21
Q14653 Q9NX00
Q14653 Q9NX61
Q14653 Q12767
Q14653 Q6ZVM7
Q14653 P11388
Q14653 Q9ULQ1
Q14653 Q12933
Q14653 P68371
Q14653 P29597
Q14653 O00762
Q14653 Q96G27
Q14653 O43542
Q14653 Q6ZN55
Q14653 Q8N1G0
Q14653 Q5VV52
Q14653 Q15935
Q14653 Q96BV0
Q14653 Q9BR11
Q14653 Q96MP5
Q15306 Q96IZ2
Q15306 P51825
Q15306 Q96HN2
Q15306 Q7Z5R6
Q15306 Q8N264
Q15306 P51451
Q15306 P20810
Q15306 Q9P219
Q15306 P16070
Q15306 P34810
Q15306 Q9Y232
Q15306 O15519
Q15306 P33076
Q15306 Q7Z7G1
Q15306 Q9UQB3
Q15306 P53634
Q15306 Q15438
Q15306 O60759
Q15306 P49619
Q15306 Q8IYB7
Q15306 Q96BY6
Q15306 O60941
Q15306 Q99607
Q15306 Q92556
Q15306 P07992
Q15306 O75460
Q15306 Q9BZQ8
Q15306 P06734
Q15306 Q96RD9
Q15306 Q68DA7
Q15306 P50395
Q15306 Q96HH9
Q15306 P08069
Q15306 Q13422
Q15306 Q9UKT9
Q15306 Q14005
Q15306 Q9HBE5
Q15306 P14316
Q15306 P26010
Q15306 P23458
Q15306 Q92833
Q15306 O60229
Q15306 Q8NFY9
Q15306 Q8WZ60
Q15306 Q8IVT5
Q15306 Q93052
Q15306 Q99683
Q15306 Q99685
P19838 Q15306
Q15306 P19838
Q15306 Q9BYH8
Q15306 Q86WI3
Q15306 Q9H4L5
Q15306 P40424
Q15306 Q9H792
Q15306 Q9H5I5
Q15306 Q6ZUJ8
Q15306 P16885
Q15306 P08567
Q15306 O60486
Q15306 Q16633
P09086 Q15306
Q15306 P09086
Q15306 Q13362
Q15306 Q14289
Q15306 B7ZAP0
Q15306 Q8TEU7
Q15306 Q14699
Q15306 Q15669
Q15306 Q9NQC3
Q15306 Q9UPU9
Q15306 Q9NQ25
Q15306 P51531
Q15306 Q86US8
Q15306 Q9BX66
Q15306 Q92673
Q15306 P23497
Q15306 Q13342
Q15306 Q11201
Q15306 P15884
Q15306 Q9NT68
Q15306 Q6N022
Q15306 Q24JQ0
Q15306 Q6PKC3
Q15306 P0CG48
Q15306 P37275
Q15306 Q70YC4
Q13568 P01375
O14896 Q8N726
Q92985 P02778
Q92985 P01562
Q92985 P01563
Q92985 P01574
Q02556 P34810
Q02556 O15519
Q02556 P04839
Q02556 P05019
Q02556 P29459
Q02556 P19878
Q02556 P21359
Q02556 O15455
Q02556 O00206
Q00978 P55265
Q00978 Q12955
Q00978 O14490
Q00978 Q9UFH2
Q00978 Q96KS0
Q00978 O15372
Q00978 Q6PJG2
Q00978 P54760
Q00978 Q9UI08
Q00978 Q9Y3D6
Q00978 Q9H334
Q00978 P25098
Q00978 Q9BX10
Q00978 P50747
Q00978 P09914
Q00978 O14879
Q00978 Q8NEV9
Q00978 Q92985
Q00978 P05161
Q00978 Q9Y691
Q00978 Q8IVT5
Q00978 P50851
Q00978 Q5VWZ2
Q00978 Q99683
Q00978 Q96RN5
Q00978 P20591
Q00978 Q8NEY1
Q00978 Q8NI08
Q00978 P20929
Q00978 P29728
Q00978 Q9Y6K5
Q00978 P29590
Q00978 Q9NW08
Q00978 Q8WXG1
Q00978 Q9NQC3
Q00978 Q01196
Q00978 Q96BU1
Q00978 Q8IVG5
Q00978 Q8WVN6
Q00978 Q15477
Q00978 Q9Y666
P40763 Q00978
Q00978 Q8WXE9
Q00978 Q5VSL9
Q00978 Q5T5C0
Q00978 P02786
Q00978 Q9BRZ2
Q00978 P46939
Q00978 P23381
Q00978 Q8NBI6
Q00978 Q8NAP3
Q92833 Q92888
P17542 Q92833
Q92833 P17542
P05412 P08183
P05412 O14639
P05412 O95573
P05412 P68133
P05412 P51825
P05412 O43918
P05412 P16157
P05412 Q12955
P05412 P04083
P05412 P07355
P05412 P05067
P05412 Q8N264
P05412 O14497
P05412 P18847
P05412 O43520
P05412 Q9NR55
P05412 Q96PG8
P05412 P11274
P05412 P46663
P05412 O14503
P05412 P38398
P05412 P20810
P05412 P13500
P05412 P13236
P05412 Q8NHW4
P05412 P13501
P05412 P24385
P05412 P30279
P05412 P32248
P05412 P16070
P05412 P27701
P05412 P38936
P05412 P10645
P05412 A4D0V7
P05412 Q02930
P05412 Q03060
P05412 P04141
P05412 P01040
P05412 P29279
P05412 P35221
P05412 P07711
P05412 P10145
P05412 P05108
P05412 P11511
P05412 P51589
P05412 P08684
P05412 P98082
P05412 P07585
P05412 P35638
P05412 Q5H9U9
P05412 Q14147
P05412 Q96QB1
P05412 P11532
P05412 Q9Y6W6
P05412 P05305
P05412 P00533
P05412 P15502
P05412 Q8N8S7
P05412 P07992
P05412 Q969X5
P05412 A0FGR8
P05412 P15311
P05412 P13726
P05412 P25445
P05412 P48023
P05412 Q14192
P05412 P15407
P05412 P04062
P05412 Q04446
P05412 P48506
P05412 P14136
P05412 P17302
P05412 Q03113
P05412 P22749
P05412 P30968
P05412 Q4ZG55
P05412 P07686
P05412 Q9Y5J3
P05412 P19367
P05412 P35367
P05412 P05362
P05412 Q5VY09
P05412 P01574
P05412 P01579
P05412 P05019
P05412 O00425
P05412 P29459
P05412 P29460
P05412 P01583
P05412 P01584
P05412 P60568
P05412 Q13007
P05412 P05113
P05412 Q01344
P05412 P05231
P05412 P16871
P05412 P20702
P05412 O95965
P05412 Q14643
P05412 Q15811
P05412 P07476
P05412 Q9UGI6
P05412 Q5T5P2
P05412 Q99612
P05412 P08779
P05412 P05787
P05412 Q16363
P05412 P18428
P05412 P01130
P05412 P02545
P05412 P28300
P05412 Q93052
P05412 Q8N2S1
P05412 O60675
P05412 Q15555
P05412 P31153
P05412 Q96RN5
P05412 Q06413
Q06413 P05412
P05412 Q14814
Q14814 P05412
P05412 P08581
P05412 P08493
P05412 O94851
P05412 O15344
P05412 Q969V6
P05412 P03956
P05412 P39900
P05412 P45452
P05412 Q99542
P05412 P08253
P05412 P08254
P05412 P09237
P05412 P14780
P05412 P02795
P05412 Q9H903
P05412 P10242
P01106 P05412
P05412 P01106
P05412 Q96AH0
P05412 P18440
P05412 Q8IVL0
P05412 Q9HC98
P05412 Q00653
P05412 P01138
P05412 P35228
P05412 P29474
P05412 Q96PH1
P05412 P01303
P05412 P15559
P05412 Q15466
P04150 P05412
P05412 P04150
P05412 P04629
P05412 Q16288
P05412 P30990
P05412 P30559
P05412 Q9BYG5
P05412 P09619
P05412 P08559
P05412 P01210
P05412 O60925
P05412 P06401
P06401 P05412
P05412 Q9BZ72
P05412 P47712
P05412 P00750
P05412 Q03405
P05412 Q13393
P05412 P49005
P05412 P27169
P05412 Q07869
P05412 Q03181
P05412 P05771
P05412 P04156
P05412 P23219
P05412 P35354
P05412 Q05397
P05412 P21246
P05412 P26022
P05412 O15315
P05412 Q8WZA2
P05412 P10826
P10826 P05412
P05412 Q01201
P05412 P00797
P05412 Q9P2R6
P05412 P62745
P05412 Q9NQC3
P05412 Q13950
P05412 P16581
P05412 P05120
P05412 P05121
P05412 Q7Z6J0
P05412 Q9NYZ2
P05412 Q8IZM9
P05412 P19634
P05412 P84022
P84022 P05412
P05412 Q13485
Q13485 P05412
P05412 O15105
P05412 P17947
P05412 P10451
P05412 Q7Z698
P05412 P35321
P05412 P22528
P05412 Q9UBC9
P05412 P42224
P42224 P05412
P05412 Q8N2I9
P05412 P16949
P05412 O00204
P05412 O95359
P05412 Q99081
P05412 P15884
P15884 P05412
P05412 P04155
P05412 Q07654
P05412 P48307
P05412 P01137
P05412 P16035
P05412 P24821
P05412 P01375
P05412 O00220
P05412 Q96NM4
P05412 P04637
P05412 Q96RU8
P05412 P10599
P05412 P0CG48
P05412 P62256
P05412 P54855
P05412 O75795
P05412 P19320
P05412 P11473
P05412 P15692
P05412 P08670
P05412 P01282
P05412 Q9HC78
P05412 Q07352
P05412 Q7Z4V0
P05412 Q9ULD9
P17275 P33527
P17275 Q12802
P17275 Q01432
P17275 Q8WXX7
P17275 O14867
P17275 O14503
P17275 Q8WUD4
P17275 Q8N726
P17275 P10909
P17275 Q8IY22
P17275 P00403
P17275 Q9NWM3
P17275 P11532
P17275 Q9UDY4
Q9UH73 P17275
P17275 P00533
P17275 P11161
P17275 Q9H4M9
P17275 Q9NZC4
Q99814 P17275
P17275 B1AJZ9
P17275 P15407
P17275 P85037
P17275 O60547
P17275 Q03113
P17275 Q5VY09
P17275 Q14643
P17275 P07476
P17275 O60229
P17275 Q674X7
P17275 Q12791
P17275 Q99612
P17275 P48059
P17275 P02545
P17275 O94851
P17275 P08253
P17275 Q9H009
P17275 Q9HC98
P17275 P19838
P19838 P17275
P04150 P17275
P17275 P11309
P17275 P35354
P17275 Q06330
P17275 O75116
P17275 Q9NQC3
P17275 Q92503
P17275 O60239
P17275 A0AV02
P17275 P51531
P17275 Q7Z698
P17275 P40763
P40763 P17275
P17275 Q9P2M4
P17275 Q99081
Q99081 P17275
P17275 Q15583
P17275 Q8IVF5
P17275 P62328
P17275 Q9UPQ9
P17275 P0CG48
P17275 Q96AW1
P17275 Q9GZV5
P17275 Q9HC78
P17275 Q07352
P17275 P47974
P17275 O75362
P17535 O15438
P17535 P60709
P17535 P16157
P17535 P04083
P17535 P07355
P17535 P12429
P17535 Q9HCE6
P17535 O14497
P17535 O43520
P17535 P54253
P17535 Q96PG8
P17535 P11274
P17535 Q12934
P17535 P02818
P17535 Q05682
P17535 Q86V15
P17535 P13501
P17535 P51679
P17535 P29965
P17535 P08174
P17535 Q14011
P17535 Q9UDT6
P17535 P10909
P17535 P01040
P17535 P35221
P17535 Q9Y4D1
P17535 Q5H9U9
P17535 Q8TEH3
P17535 Q96QB1
P17535 Q9UDY4
P17535 Q9Y6W6
P17535 P42892
P17535 Q12929
P17535 Q8IUD2
P17535 P15036
P17535 P13726
P17535 P15407
P17535 P85037
P17535 O43524
P17535 Q9Y2L6
P17535 P24522
P17535 Q04446
P17535 P48506
P17535 P48507
P17535 Q03113
P17535 Q9P2P5
P17535 P41134
P17535 Q5VY09
P17535 O00425
P17535 P08700
P17535 P05231
P17535 Q6DN90
P17535 P06756
P17535 P05106
P17535 Q14643
P17535 P07476
P17535 Q12791
P17535 Q9H3R0
P17535 O15054
P17535 Q99612
P17535 P05787
P17535 Q8IVT5
P17535 P01130
P17535 P02545
P17535 O60675
P17535 Q99558
P17535 Q5VZF2
P17535 Q16798
P17535 O94851
P17535 Q504T8
P17535 P39900
P17535 P45452
P17535 Q99583
P17535 Q9H903
P17535 P10242
P17535 Q96EZ4
P17535 O43795
P17535 Q92597
P17535 Q9HC98
P17535 P35228
P17535 P16083
P17535 Q8TEW0
P17535 Q9BYG5
P17535 O95453
P17535 P11309
P17535 Q03405
P17535 Q13393
P17535 Q05397
P17535 Q93096
P17535 Q8WZA2
P17535 Q06330
P17535 Q93062
P17535 P18754
P17535 Q9P2R6
P17535 Q15669
P17535 Q9NQC3
P17535 Q13950
P17535 P60903
P17535 P21673
P17535 Q14563
P17535 Q9UHD8
P17535 Q96B97
P17535 P08195
P17535 Q8TEQ0
P17535 Q06945
P17535 Q7Z698
P36956 P17535
P17535 P81877
P17535 P40763
P17535 Q8N2I9
P17535 O00204
P17535 O95359
P17535 Q99081
Q99081 P17535
P17535 P28347
P17535 P01137
P17535 Q15583
P17535 Q6YHU6
P17535 Q9HBL0
P17535 Q96RU8
P17535 O75157
P17535 P0CG48
P17535 P62256
P17535 Q8NBI6
P17535 P46937
P17535 Q9HC78
P17535 O15156
P17535 P47974
P17535 Q9ULU4
P17535 O75362
Q92794 P31269
P29375 Q92879
P29375 Q96IG2
P29375 Q9NXN4
P29375 Q13123
P29375 Q9NXL9
P29375 Q96T37
P29375 O75150
P29375 Q8TEV9
P29375 Q9NVR7
Q9UGL1 Q8IY22
Q9UGL1 P35221
Q9UGL1 Q9Y4D1
Q9UGL1 Q9NXW2
Q9UGL1 Q6PJG2
Q9UGL1 Q9H334
Q9UGL1 Q92833
Q9UGL1 P14923
Q9UGL1 Q6ZUX7
P01106 Q9UGL1
Q9UGL1 P35579
Q9UGL1 Q8ND30
Q9UGL1 Q5JSZ5
Q9UGL1 Q86YS3
Q9UGL1 Q92766
P19793 Q9UGL1
Q9UGL1 P84022
Q9UGL1 O15056
P05549 Q9UGL1
Q9UGL1 Q15583
Q9UGL1 Q14135
Q13351 P60709
Q13351 O75689
Q13351 O00468
Q13351 Q09666
Q13351 P16157
Q13351 Q92619
Q13351 Q9BWS9
Q13351 Q9BV87
Q13351 Q8IZJ3
Q13351 P07858
Q13351 Q9UHF1
Q13351 Q9UI08
Q13351 Q9HCM7
P15408 Q13351
P23769 Q13351
Q13351 Q96N19
Q13351 P68871
Q13351 Q9NQC1
P17275 Q13351
Q13351 O15554
Q13351 Q14681
Q13351 Q9UJP4
Q13351 Q8N2S1
Q13351 P12980
Q13351 Q9Y2H9
Q13351 Q8IY33
P50539 Q13351
Q13351 O95544
Q13351 Q96MY1
Q13351 P16083
Q13351 Q969R2
Q13351 P11309
Q13351 P14618
Q13351 Q15149
P09086 Q13351
Q13351 Q15257
Q13351 Q8TBN0
Q13351 Q12967
Q13351 Q9P2R6
Q13351 Q9H0F5
Q13351 Q9UHD8
Q13351 Q86VZ5
Q13351 P78314
Q13351 P02730
Q13351 P31641
Q13351 Q5SQN1
Q13351 Q9BX66
Q13351 P11277
Q13351 Q8WXE9
P17542 Q13351
Q13351 Q9P2M4
Q13351 Q15560
Q13351 Q8NBZ7
Q13351 Q8NBI6
Q13351 P63104
Q13351 P26651
Q13351 Q8N554
Q13118 P38936
O14901 P01308
O14901 P27338
O14901 P52945
P05549 Q9Y4X4
Q9Y4X4 P05549
Q9Y2Y9 O14617
Q9Y2Y9 O14497
Q9Y2Y9 Q8TBH0
Q9Y2Y9 P61421
Q9Y2Y9 Q86UU0
Q9Y2Y9 P25685
Q9Y2Y9 O95834
Q9Y2Y9 P07992
Q9Y2Y9 P49327
Q9Y2Y9 O14526
Q9Y2Y9 Q13451
Q9Y2Y9 Q16658
Q9Y2Y9 Q6IE81
Q9Y2Y9 Q9UJP4
Q9Y2Y9 Q8N2S1
Q9Y2Y9 P52848
Q9Y2Y9 P08651
Q9Y2Y9 P54368
Q9Y2Y9 Q9UG56
Q9Y2Y9 P55347
Q9Y2Y9 Q15149
Q9Y2Y9 Q86YD1
Q9Y2Y9 O95398
Q9Y2Y9 Q6JBY9
Q9Y2Y9 Q13127
Q9Y2Y9 Q96NU1
Q9Y2Y9 Q9UHD8
Q9Y2Y9 Q15758
Q9Y2Y9 Q9Y5X2
P42226 Q9Y2Y9
Q9Y2Y9 Q9P2M4
Q9Y2Y9 Q06418
Q9UIH9 O75197
Q9Y5W3 P29474
Q9Y5W3 P07204
P57682 Q9UEY8
P57682 Q13017
P57682 Q9Y2F9
P57682 Q5VU97
P57682 P20810
P57682 Q9UBI6
P57682 O00180
P57682 Q03112
P57682 Q96SI9
P57682 Q8NFX7
P57682 O75962
P57682 O95859
O43474 P60709
O43474 P51825
O43474 P09525
O43474 P18847
O43474 Q8WXX7
O43474 O75815
O43474 O15392
O43474 P20810
O43474 P24385
O43474 P12830
O43474 P38936
O43474 P52757
O43474 A2RUS2
O43474 P42892
O43474 O95834
O43474 P54849
O43474 B1AJZ9
O43474 Q99795
O43474 Q14687
O43474 P06396
O43474 Q5TF58
O43474 P57682
O43474 Q16787
O43474 Q14814
O43474 Q7RTP6
O43474 Q96DH6
O43474 Q15746
O43474 Q9H9S0
O43474 Q8IVL1
O43474 Q92597
O43474 P52848
O43474 Q14511
O43474 Q15365
O43474 Q16875
O43474 Q01813
O43474 P14618
O43474 Q9Y2T4
O43474 P26045
O43474 P47736
O43474 P10276
O43474 P53805
O43474 Q9UHD8
O43474 P16949
O43474 Q8WXE9
O43474 P07204
O43474 Q9Y4G6
O43474 P11473
O43474 Q8NBI6
O43474 A1YPR0
Q13887 P12814
Q13887 O75689
Q13887 O00468
Q13887 Q8IVF2
Q13887 Q8N1P7
Q13887 P51648
Q13887 Q9BXJ7
Q13887 P07355
Q13887 Q9Y2A9
Q13887 Q9UHR4
Q13887 O15392
Q13887 Q8WVQ1
Q13887 P21926
Q13887 Q14011
Q13887 O14493
Q13887 P08572
Q13887 Q96D53
Q13887 P52824
Q13887 O60610
Q13887 O14640
Q13887 P42892
Q13887 P78545
Q13887 P29317
Q13887 P04626
Q13887 Q9H6T0
Q13887 Q7L5A8
Q13887 P49327
Q13887 Q14512
Q13887 Q9C009
Q13887 Q96N19
Q13887 Q8NFJ5
Q13887 P36969
Q13887 P14923
Q13887 O15554
Q13887 Q9P206
Q13887 P05787
Q13887 Q13751
Q13887 P17931
Q13887 Q6P1M3
Q13887 Q8N448
Q13887 Q86X29
Q13887 Q9NS15
Q13887 Q8N2S1
Q13887 Q9BUT9
Q13887 Q96AX9
Q13887 Q504T8
Q13887 Q8IVT2
Q13887 Q9HBH9
Q13887 Q7Z406
Q13887 O00159
Q13887 Q9ULV0
Q13887 Q16236
Q13887 Q96MY1
Q13887 P46531
Q13887 Q15149
Q13887 O60437
Q13887 Q8WUF5
Q13887 Q05513
Q13887 Q13635
Q13887 Q13882
Q13887 P62491
Q13887 Q6WKZ4
Q13887 Q12967
Q13887 A0AV96
Q13887 P19793
Q13887 Q96FQ6
Q13887 P37088
Q13887 P18827
Q13887 Q9BRG2
Q13887 P11166
Q13887 Q6P1K1
Q13887 Q8WWL2
Q13887 P36956
Q13887 Q16623
Q13887 P15923
Q13887 Q9NZ01
Q13887 O95049
Q13887 Q14134
Q13887 Q8IX03
Q13887 P63104
Q13887 A1YPR0
Q13887 O75362
Q99612 P12814
Q99612 P07355
Q99612 P15514
Q99612 Q14865
Q99612 Q9ULH1
Q99612 P12830
Q99612 Q9UDT6
Q99612 Q9NSA3
Q99612 Q9UIK4
Q99612 Q9Y6W6
Q99612 Q9H4M9
Q99612 Q12929
Q99612 Q9UJM3
Q99612 P15036
Q99612 Q6NZ36
Q99612 Q5VY09
Q99612 P08069
Q99612 P05556
Q99612 P01130
Q99612 Q6ZUX7
Q99612 P02545
Q99612 Q32MZ4
Q99612 Q8N2S1
Q99612 Q16873
Q99612 Q9UPN3
Q99612 P14780
Q99612 Q96DH6
Q99612 P35579
Q99612 Q14511
Q99612 P35228
Q99612 Q15149
Q99612 Q93096
Q99612 Q9BYM8
Q99612 P61587
Q99612 Q9UHD8
Q99612 P78314
Q99612 Q9P0V3
Q99612 Q7Z6J0
P36956 Q99612
Q99612 P36956
Q99612 O75410
Q99612 Q9NZ01
Q99612 Q8NG11
Q99612 Q96GC9
Q99612 O76024
Q99612 Q9GZV5
Q99612 Q8NBI6
Q99612 Q07352
Q99612 P47974
Q13886 P12814
Q13886 Q8N556
Q13886 O00468
Q13886 Q01433
Q13886 Q92870
Q13886 Q92974
Q13886 Q14865
Q13886 Q9BZE9
Q13886 P56945
Q13886 Q5VU97
Q13886 Q8N5R6
Q13886 Q8IY22
Q13886 Q13574
Q13886 P42892
Q13886 P00533
Q13886 P54753
Q13886 P54760
Q13886 O14526
Q13886 P22607
Q13886 O43524
Q13886 P06241
Q13886 Q9NZH0
Q13886 P06396
Q13886 Q5T1R4
Q13886 P37235
Q13886 Q5TF58
Q13886 Q6DN90
Q13886 Q9NQC1
Q13886 Q9P206
Q13886 Q8NES3
Q13886 Q9UPN3
Q13886 O60675
Q13886 Q96RN5
Q13886 Q14814
Q13886 O95544
Q13886 Q9Y618
Q13886 P62166
Q13886 Q13469
Q13886 P08651
Q13886 P57721
Q13886 O15534
Q13886 Q8IXK0
Q13886 Q86UU1
Q13886 P14618
Q13886 Q15149
Q13886 P16435
Q13886 P20265
Q13886 Q86YS3
Q13886 P47736
Q13886 O14924
P19793 Q13886
Q13886 P19793
Q13886 Q96NU1
Q13886 O94885
Q13886 Q92503
Q13886 P78314
Q13886 Q96B97
Q13886 Q8TE82
Q13886 Q13796
Q13886 P04920
Q13886 O15056
Q13886 O75410
Q13886 Q9ULP9
Q13886 Q07912
Q13886 Q9HBL0
Q13886 Q63HR2
Q13886 Q9H2D6
Q13886 Q99576
Q13886 P52735
Q03164 P51825
Q03164 Q6UB98
Q03164 Q8NFD5
Q03164 Q68CP9
Q03164 O43150
Q03164 Q8WY36
Q03164 Q9NR09
Q03164 Q14004
Q03164 Q9BWU1
Q03164 P46527
Q03164 P42773
Q03164 Q3L8U1
Q03164 O75122
Q03164 Q96LI5
Q03164 Q9Y222
Q03164 Q6PJG2
Q03164 Q86XK2
Q03164 Q96RU3
Q03164 Q92896
Q03164 Q6AI39
Q03164 Q15034
Q03164 P31268
Q03164 P31269
Q03164 P08069
Q03164 Q15652
Q03164 O15550
Q03164 Q96JM7
Q03164 Q9Y2L9
Q03164 Q9Y4K4
Q03164 O00470
Q03164 O75592
Q03164 Q15596
O75376 Q03164
Q03164 O75376
Q03164 Q6KC79
Q03164 Q58A45
Q03164 Q96RV3
Q03164 Q9HAT8
Q03164 Q8WWQ0
Q03164 Q13635
Q03164 Q7Z6E9
Q03164 Q6R327
Q03164 Q01826
Q03164 O95104
Q03164 Q8N3U4
Q03164 Q8WXH0
Q03164 Q99081
Q03164 Q6N021
Q03164 Q02880
Q03164 Q12888
Q03164 Q9UPU5
Q03164 Q14135
Q03164 Q5TAX3
Q03164 Q9C0B9
Q03164 O60281
Q9UMN6 O14497
Q9UMN6 Q8WWM7
Q9UMN6 P33993
Q9UMN6 Q9UG56
Q9UMN6 Q07864
Q9UMN6 Q9UPN7
Q9UMN6 O00267
Q9UMN6 Q86TM6
Q9UJU2 P31751
Q9UJU2 Q01484
P10275 Q9UJU2
Q9UJU2 P10275
Q9UJU2 Q9Y2T1
Q9UJU2 Q13489
Q9UJU2 O15392
Q9UJU2 O95415
Q9UJU2 P80098
Q9UJU2 P24385
Q9UJU2 P15813
Q9UJU2 Q8N726
Q9UJU2 P47902
Q9UJU2 O14647
Q9UJU2 P57739
Q9UJU2 Q96PZ7
Q9UJU2 O43310
Q9UJU2 P35222
Q9UJU2 P40126
Q9UJU2 P15924
Q9UJU2 Q92838
Q9UJU2 P08246
Q9UJU2 B1AJZ9
Q9UJU2 Q96F15
Q9UJU2 P78417
Q9UJU2 Q12791
Q9UJU2 O95970
Q9UJU2 Q15648
Q9UJU2 O15344
O75030 Q9UJU2
Q9UJU2 O75030
Q9UJU2 P09237
Q9UJU2 P49959
Q9UJU2 P01106
Q9UJU2 Q99417
Q9UJU2 Q8IUG5
Q9UJU2 Q9H9S0
Q9UJU2 Q8NC67
Q9UJU2 Q969G9
Q9UJU2 Q8N2Q7
Q9UJU2 Q96S42
Q9UJU2 Q92823
Q9UJU2 P21589
Q9UJU2 Q13153
Q9UJU2 Q86SQ0
Q9UJU2 P24723
Q9UJU2 P01236
Q9UJU2 Q8WUY3
Q9UJU2 P55895
Q9UJU2 Q9P258
Q9UJU2 Q68DV7
Q9UJU2 Q86VE9
Q9UJU2 O43166
Q9UJU2 Q96A46
Q9UJU2 O43623
O15178 Q9UJU2
Q9UJU2 O15178
Q9UJU2 P15923
Q9UJU2 Q9UHN6
Q9UJU2 P57088
Q9UJU2 Q9NS68
Q9UJU2 Q8IZN3
P50458 Q9HAR2
P50458 P24385
P50458 O94921
P50458 Q8N726
P50458 Q9NZ56
P50458 Q8NEA6
P50458 O15344
O75030 P50458
P50458 O75030
P50458 P35712
Q99081 P50458
P50458 Q9HC78
P50458 Q9ULD9
Q9UBR4 P01225
Q9UBR4 P30968
Q9UBR4 P01236
Q9UBR4 P01222
Q969G2 P01215
Q969G2 P01225
Q969G2 P01241
Q969G2 P28069
Q969G2 P01236
Q969G2 P01222
Q32MZ4 P01375
P12980 Q7Z5H3
P12980 P42331
P12980 Q92974
P12980 A6NH57
P12980 O00499
P12980 Q13936
P12980 Q7Z3S7
P12980 O75081
P12980 Q9P219
P12980 Q9BSQ5
P12980 P30281
P12980 P28906
P12980 P19397
P12980 Q9NRB3
P12980 Q9UDT6
P12980 Q99788
P12980 Q96FZ5
P12980 P07333
P12980 P41240
P12980 Q9NWM3
P12980 P04839
P12980 Q9UIA0
P12980 Q13574
P12980 Q9NX74
P12980 O75923
P12980 Q9UHF1
P12980 Q92556
P12980 P11308
P12980 Q5JUQ0
P12980 Q96K12
P12980 Q8IVF7
P12980 P59768
P12980 P25098
P12980 P04921
P12980 P56524
P12980 Q03014
P12980 Q5T1R4
P12980 Q14774
P12980 P37235
P12980 Q13422
P12980 Q92835
P12980 Q13576
P12980 P05107
P12980 Q13303
P12980 O15554
P12980 Q96CX2
P12980 Q13571
P12980 P25791
P12980 Q9Y6D9
P12980 Q8WV22
P12980 Q96HM7
P12980 P48736
P12980 P16885
P12980 Q8IV08
P12980 Q15149
P12980 Q53GL0
P12980 O75051
P12980 Q96SB3
P12980 Q96QH2
P12980 Q8TCU6
P12980 P85299
P12980 Q6MZQ0
P12980 Q14289
P12980 Q96AX2
P12980 P15153
P12980 Q8TB24
P12980 O75995
P12980 Q9UQQ2
P12980 Q9H299
P12980 Q96B97
P12980 Q96FS4
P12980 Q16842
P12980 P15907
P12980 Q9NY15
P12980 O94804
P12980 Q5T5C0
P12980 P17542
P17542 P12980
P12980 Q7Z403
P12980 O95379
P12980 O94759
P12980 Q70J99
P12980 P15498
P12980 Q5THJ4
O75444 P42331
O75444 Q9NR81
O75444 P56559
O75444 O60885
O75444 Q15438
O75444 Q9UIA0
O75444 Q96BY6
O75444 Q5JUQ0
O75444 Q5JSP0
O75444 P85037
O75444 Q9Y2L6
O75444 Q96C23
O75444 Q6IC98
O75444 P01589
O75444 P05112
O75444 P24394
O75444 P26010
O75444 P00709
O75444 Q9UJU2
O75444 Q9NS15
O75444 Q12852
O75444 Q99558
O75444 P45452
O75444 Q96MY1
O75444 Q9H4L5
O75444 Q08499
O75444 O43586
O75444 O43665
O75444 Q9H9B4
O75444 O60239
O75444 Q96B97
O75444 Q8TE82
O75444 P84022
O75444 Q9BUD6
O75444 Q9NY15
O75444 Q9P2M4
O75444 Q9NZ01
O75444 P62328
Q8NHW3 P01308
Q9Y5Q3 O95450
Q9Y5Q3 Q12802
Q9Y5Q3 O75179
Q9Y5Q3 Q92870
Q9Y5Q3 Q8NEU8
Q9Y5Q3 Q8N264
Q9Y5Q3 Q01668
Q9Y5Q3 Q8IZS8
Q9Y5Q3 Q8N726
Q9Y5Q3 Q8N3C7
Q9Y5Q3 Q17RY0
P56545 Q9Y5Q3
Q9Y5Q3 Q9Y4D1
Q9Y5Q3 Q9Y2E4
Q9Y5Q3 Q8N1I0
Q9Y5Q3 Q9UL01
Q9Y5Q3 Q03001
Q9Y5Q3 Q9Y4J8
Q9Y5Q3 Q92556
Q9Y5Q3 Q96A09
Q9Y5Q3 O75369
Q9Y5Q3 Q68DA7
Q9Y5Q3 P56524
Q9Y5Q3 Q15652
Q9Y5Q3 Q9Y691
Q9Y5Q3 Q13886
Q9Y5Q3 P14780
Q9Y5Q3 O43312
Q9Y5Q3 Q8IVL1
Q9Y5Q3 A2RRP1
Q9Y5Q3 P16519
Q9Y5Q3 Q86SQ0
Q9Y5Q3 O75626
Q9Y5Q3 Q8TCU6
Q9Y5Q3 Q16799
Q9Y5Q3 Q92503
Q9Y5Q3 Q8N1S5
Q9Y5Q3 Q9H7B4
Q9Y5Q3 Q8TEQ0
P48436 Q9Y5Q3
Q9Y5Q3 P48436
Q9Y5Q3 O60271
Q9Y5Q3 P78362
Q9Y5Q3 O60284
Q9Y5Q3 Q8NF91
Q9Y5Q3 O95359
Q9Y5Q3 Q9P2M4
Q9Y5Q3 P24557
Q9Y5Q3 Q9NT68
Q9Y5Q3 Q9UDY2
Q9Y5Q3 Q68CZ2
Q9Y5Q3 O75962
Q9Y5Q3 Q8IZQ1
Q9Y5Q3 Q9HC78
Q9Y5Q3 Q9ULJ6
Q9Y5Q3 Q9C0G0
Q9ULX9 P51825
Q9ULX9 Q9NR81
Q9ULX9 Q14865
Q9ULX9 Q9H6U6
Q9ULX9 O14503
Q9ULX9 Q8NCX0
Q9ULX9 Q9C0I3
Q9ULX9 P08174
Q9ULX9 O94921
Q9ULX9 P52757
Q9ULX9 Q17RY0
Q9ULX9 Q9UQB3
Q9ULX9 Q15438
Q9ULX9 Q9Y4D1
Q9ULX9 Q15700
Q9ULX9 Q03001
Q99814 Q9ULX9
Q9ULX9 O43491
Q9ULX9 O94887
Q9ULX9 O75369
Q9ULX9 Q68DA7
Q9ULX9 Q15652
Q9ULX9 Q9NZR2
O75030 Q9ULX9
Q9ULX9 O75030
Q9ULX9 Q12857
Q9ULX9 P30559
Q9ULX9 Q8WX93
Q9ULX9 Q07343
Q9ULX9 Q08499
Q9ULX9 Q96HC4
Q9ULX9 Q86SQ0
Q9ULX9 O75051
Q9ULX9 Q9UGJ0
Q9ULX9 P24723
Q9ULX9 B7ZAP0
Q9ULX9 Q13905
Q9ULX9 Q92565
Q9ULX9 Q9NWB1
Q9ULX9 P49796
Q9ULX9 Q92503
Q9ULX9 P32418
Q9ULX9 Q9NWM0
Q9ULX9 Q8NFX7
Q9ULX9 Q9P2M4
Q9ULX9 P42680
Q9ULX9 Q8IVF5
Q9ULX9 Q9UDY2
Q9ULX9 Q9Y4G6
Q9ULX9 P46939
Q9ULX9 Q14135
Q9ULX9 Q96GC9
Q9ULX9 O00308
O15525 P33527
O15525 P00519
O15525 O94929
O15525 Q9NR81
O15525 Q8N8E3
O15525 O43310
O15525 Q6V1P9
O15525 Q9H6Z9
O15525 O43432
O15525 Q8N3H0
O15525 Q92913
O15525 Q68DA7
O15525 P56524
O15525 Q674X7
O15525 Q8IVT5
O15525 Q5VWZ2
O15525 Q96RN5
O15525 O75030
O75030 O15525
O15525 Q96AH0
O15525 P15559
O15525 Q08499
O15525 O75051
O15525 Q13905
O15525 Q9P2R6
O15525 P49796
O15525 Q9UPU9
O15525 Q9Y6U3
O15525 Q9NP59
O15525 Q8WWI5
O15525 P84022
O15525 Q9NUL3
O15525 Q9P2M4
O15525 P15884
O15525 P42680
O15525 Q8IVF5
O15525 Q9UDY2
O15525 O75157
O15525 Q9HC78
O60675 O94929
O60675 O95490
O60675 P51825
O60675 Q9NR81
O60675 Q9BYV9
O60675 Q01668
O60675 Q8NCX0
O60675 O94921
O60675 Q8N8E3
O60675 O14647
O60675 Q8N3C7
O60675 Q96A23
O60675 Q02930
O60675 O43310
O60675 Q9Y4D1
O60675 Q5VWQ8
O60675 Q8N568
O60675 Q15700
O60675 Q8N608
O60675 Q03001
O60675 Q9H6Z9
O60675 O43432
O60675 O43491
O60675 Q969X5
O60675 O75369
O60675 Q68DA7
O60675 P85037
O60675 Q03113
O60675 P08069
O60675 Q14643
O60675 Q674X7
O60675 Q9NZR2
O60675 Q9Y4B5
O60675 O75592
O60675 Q12857
O60675 P15559
O60675 Q92824
O60675 Q08499
O60675 Q86SQ0
O60675 Q00005
O60675 O75400
O60675 B7ZAP0
O60675 Q13905
O60675 Q9NWB1
O60675 P49796
O60675 Q9UPU9
O60675 Q9UQD0
O60675 Q92503
O60675 Q14563
O60675 Q9Y2K2
O60675 Q9P2F8
O60675 P32418
O60675 P84022
O60675 Q9H7B4
O60675 Q8NFX7
O60675 Q8NF91
O60675 Q9P2M4
O60675 Q99081
O60675 Q8IVF5
O60675 Q9UDY2
O60675 Q68CZ2
O60675 P46939
O60675 Q96GC9
O60675 Q9HC78
P61244 Q6H8Q1
P61244 O00154
P61244 Q96P47
P61244 Q9NRZ7
P61244 Q01432
P61244 P16157
P61244 Q86YJ7
P61244 O14617
P10275 P61244
P61244 Q9NR81
P61244 Q8WXX7
P61244 P11274
P61244 O00499
P61244 P20810
P61244 Q9P219
P61244 P24385
P61244 Q00534
P61244 Q9ULV4
P61244 Q02930
P61244 P56545
P61244 P35221
P61244 Q9NWM3
P61244 Q15438
P61244 P35638
P61244 P50570
P61244 P42892
P61244 Q9UI08
P61244 Q6NZ36
P61244 Q14192
P61244 P24522
P61244 Q6IC98
P61244 P06396
P61244 O00479
P61244 P06213
P61244 Q14643
P61244 Q9NQC1
P61244 O94953
P61244 Q92628
P61244 Q07866
P61244 Q13886
P61244 Q8IVT5
P61244 P02545
P61244 Q9NR34
P61244 Q9HC98
P61244 Q13469
P61244 Q96MY1
P61244 Q9P2S2
P61244 P11926
P61244 Q15365
P61244 Q08499
P61244 Q16875
P61244 Q8IXK0
P61244 O60733
P61244 P16885
P61244 Q15149
P61244 P09086
P61244 Q9Y2T4
P61244 Q15257
P61244 Q13362
P61244 Q05513
P61244 Q05397
P61244 Q684P5
P61244 Q13905
P61244 P49796
P61244 Q15349
P61244 P84101
P61244 Q96B97
P61244 Q8TE82
P61244 P84022
P61244 Q86US8
P61244 P40763
P61244 P61764
P61244 Q9BTW9
P61244 Q68CZ2
P61244 Q96SJ8
P61244 Q16881
P61244 Q14135
P61244 Q9ULU4
P56270 Q96P50
P56270 P12814
P56270 Q9NRZ7
P56270 O00468
P56270 Q5TGY3
P56270 O14617
P56270 Q96P48
P56270 O14497
P56270 P56945
P56270 Q9Y6J0
P56270 O00555
P56270 Q96F63
P56270 Q8N6W0
P56270 Q9UDT6
P56270 P02452
P56270 Q6UUV9
P56270 P41240
P56270 Q9GZU7
P56270 Q13574
P56270 O14640
P56270 Q9H4G0
P56270 Q6NZ36
P56270 Q6PCT2
P56270 Q9H334
P56270 Q9Y2X7
P56270 Q96N19
P56270 Q14687
P56270 P52597
P56270 P08908
P56270 Q8IU81
P56270 Q96SI1
P56270 Q14681
P56270 Q8NHM5
P56270 Q9BXK1
P56270 Q14847
P56270 Q16644
P56270 Q7KZI7
P56270 Q9Y2X0
P56270 Q6NUT3
P56270 Q03111
P56270 P03956
P56270 Q99583
P56270 Q96DH6
P56270 P01106
P56270 Q15746
P56270 Q9Y618
P56270 Q12857
P56270 Q9Y314
P56270 O75781
P56270 O00764
P56270 O15031
P56270 O75145
P56270 Q96SB3
P56270 Q9ULL5
P56270 Q03431
P56270 Q15257
P56270 Q5VTB9
P56270 P50454
P56270 P04920
P56270 O15370
P56270 Q9C0H9
P56270 Q9BWG4
P56270 Q16842
P56270 P42226
P56270 O94804
P56270 Q15831
P56270 Q86UX6
P56270 Q96PV0
P56270 Q9Y6A5
P56270 P15923
P56270 Q96LD4
P56270 P17480
P56270 O95365
Q9UIS9 Q6UB99
Q9UIS9 Q8N9N5
Q9UIS9 Q9NYQ7
Q9UIS9 Q96EP5
Q9UIS9 Q9BTC0
Q9UIS9 Q86TI2
Q9UIS9 Q66K89
Q9UIS9 Q9UPT5
Q9UIS9 Q01167
Q9UIS9 Q96ED9
Q9UIS9 Q96RY7
Q9UIS9 P38570
Q9UIS9 O94953
Q9UIS9 Q9UMN6
Q9UIS9 O60675
Q9UIS9 Q01726
Q9UIS9 Q9H3P2
Q9UIS9 Q8IXH7
Q9UIS9 Q86WI3
Q9UIS9 Q8WV07
Q9UIS9 Q32NB8
Q9UIS9 Q8IY17
Q9UIS9 O75864
Q9UIS9 Q5JS54
Q9UIS9 Q96PK6
Q9UIS9 O14924
Q9UIS9 Q9HA92
Q9UIS9 Q96T21
Q9UIS9 Q15047
Q9UIS9 Q15428
Q9UIS9 Q6ZRS2
Q9UIS9 Q16629
Q9UIS9 Q9BQ70
Q9UIS9 Q6YHU6
Q9UIS9 P52888
Q9UIS9 Q8WV44
Q9UIS9 Q14679
Q9UIS9 Q9NVA1
Q9UIS9 Q13107
Q9UIS9 Q96S55
Q9UIS9 Q9NXF8
O14978 Q9UIS9
Q9UIS9 O14978
Q9UIS9 O43149
Q02078 P60709
Q02078 Q8N556
Q02078 Q9Y4K1
Q02078 Q13023
Q02078 P04075
Q02078 A1A4S6
Q02078 Q8N264
Q02078 A6NI28
Q02078 Q9NZN5
Q02078 Q9NR81
Q02078 Q9ULH1
Q02078 P18847
Q02078 Q9H6U6
Q02078 O14503
Q02078 P51451
Q02078 Q7Z6A9
Q02078 Q9Y376
Q02078 P04233
Q02078 Q9UKI2
Q02078 Q9Y232
Q02078 Q3L8U1
Q02078 P33076
Q02078 Q9NZV1
Q02078 P41240
Q02078 O60759
Q02078 Q9Y4D1
Q02078 P09172
Q02078 P11532
Q02078 Q03001
Q02078 Q9NRW4
Q02078 Q15075
Q02078 Q14156
Q02078 P11161
Q02078 Q8IUD2
Q02078 P07992
Q02078 Q9BZQ8
Q02078 Q9UKB1
Q02078 O94868
Q02078 Q68DA7
Q02078 O00461
Q02078 Q4AE62
Q02078 Q9UKV0
Q02078 P31629
Q02078 P09429
Q02078 Q9UKT9
Q02078 Q9HBE5
Q02078 Q8WWN9
Q02078 P05556
Q02078 Q14643
Q02078 Q15652
Q02078 P05412
Q02078 Q9H3R0
Q02078 Q5T5P2
Q02078 Q9Y5W3
Q02078 Q99612
Q02078 Q13886
Q02078 Q13571
Q02078 Q6ZUX7
Q02078 P02545
Q02078 Q9Y2L9
Q02078 Q12912
Q02078 Q14766
Q02078 Q9UPN3
Q02078 Q99683
Q02078 P02144
Q02078 Q9NR56
Q02078 Q06413
Q06413 Q02078
Q02078 Q14814
Q02078 Q9H825
Q02078 Q99685
Q02078 P09238
Q02078 P26038
Q02078 P35579
Q02078 Q15746
Q02078 P15173
Q02078 Q9Y6Q9
Q02078 Q8NI08
Q02078 Q14511
Q02078 Q9HC98
Q02078 Q8TDX7
Q02078 Q13469
Q02078 Q8N4C6
Q02078 P49757
Q02078 Q8WX93
Q02078 P19021
Q02078 Q9H792
Q02078 Q8N3S3
Q02078 Q13492
Q02078 Q6ZUJ8
Q02078 Q6P1J6
Q02078 P16885
Q02078 Q9UPR0
Q02078 P08567
Q02078 Q13029
Q02078 Q02156
Q02078 Q05397
Q02078 Q12974
Q02078 Q6WKZ4
Q02078 B7ZAP0
Q02078 Q8TEU7
Q02078 Q06330
Q02078 Q14699
Q02078 P49796
Q02078 Q15669
Q02078 Q8WYP3
Q02078 Q9H714
Q02078 Q9UPU9
Q02078 O94885
Q02078 P0DPB3
Q02078 Q99985
Q02078 O43166
Q02078 A0AV02
Q02078 P14672
Q02078 Q92673
Q02078 Q9BQB4
Q02078 Q13342
Q02078 P15907
Q02078 Q9Y3M8
Q02078 O95425
Q02078 Q8NF91
Q02078 Q9BZK7
Q02078 P15884
Q02078 Q9UDY2
Q02078 P62328
Q02078 Q9UPQ9
Q02078 O75962
Q02078 Q9Y2C2
Q02078 P46939
Q02078 Q9P2Y5
Q02078 Q9GZV5
Q02078 Q86Y38
Q02078 Q8N3Z6
Q02078 P37275
Q02078 Q07352
Q02078 Q14584
Q02078 Q70YC4
Q02078 Q569K4
Q02080 Q14155
Q02080 P51451
Q02080 Q14194
Q02080 Q16760
Q02080 Q15329
Q02080 P34910
Q02080 O95467
Q02080 Q9NWQ4
Q02080 Q9UQL6
Q02080 Q9UKV0
Q02080 Q96L42
Q02080 Q9Y5W3
Q02080 Q99612
Q02080 Q14766
Q02080 Q9UPN3
Q02080 Q02078
Q02080 Q99435
Q02080 Q12986
Q02080 P22736
Q02080 Q8TEM1
Q02080 Q6ZUJ8
Q02080 Q92565
Q02080 Q8IV61
Q02080 P56715
Q02080 P22732
Q02080 P15907
Q02080 Q8NF91
Q02080 O75528
Q02080 Q9BZK7
Q02080 P15923
Q02080 O95271
Q02080 Q96NM4
Q02080 O75604
Q02080 Q9H8N7
Q02080 Q9ULD9
Q06413 Q9Y4K1
Q06413 Q12955
Q06413 A1A4S6
Q06413 Q8N264
Q06413 P42331
Q06413 Q9NR81
Q06413 Q14155
Q06413 O14497
Q06413 Q96Q27
Q06413 P10415
Q06413 Q7Z6A9
Q06413 C9JDV5
Q06413 O94921
Q06413 O76039
Q06413 P33076
Q06413 Q9NZA1
Q06413 Q92523
Q06413 P49682
Q06413 O60759
Q06413 P25686
Q06413 Q14195
Q06413 Q9NRW4
Q06413 Q9UH73
Q06413 P11161
Q06413 Q6PJG2
Q06413 P49961
Q06413 P42566
Q06413 Q9UBC2
Q06413 Q8IUD2
Q06413 P14921
Q06413 Q9BZQ8
Q06413 Q969H0
Q06413 P06734
Q06413 O94868
Q06413 Q96RD9
Q06413 Q01543
Q06413 Q68DA7
Q06413 Q8IVF7
Q06413 Q9UNW8
Q06413 Q14330
Q06413 Q9Y2T6
Q06413 Q4AE62
Q06413 Q9Y450
Q06413 Q9UQL6
Q06413 Q9UKV0
Q06413 Q9UKT9
Q06413 P40933
Q06413 Q9HBE5
Q06413 Q96PE3
Q06413 Q9UGI6
Q06413 A2VDJ0
Q06413 Q9Y5W3
Q06413 Q13571
Q06413 Q86VQ0
Q06413 P48059
Q06413 P02545
Q06413 Q12912
Q06413 Q9UPN3
Q06413 A6NCE7
Q06413 Q8N6Q8
Q06413 Q99685
Q06413 P35579
Q06413 Q32MK0
Q06413 P61601
Q06413 P19404
Q06413 Q14511
Q06413 Q9HC98
O95644 Q06413
Q06413 O95644
Q06413 P04150
P22736 Q06413
Q06413 P22736
Q06413 Q16612
Q06413 P80303
Q06413 O75665
Q06413 Q8N573
Q06413 Q07343
Q06413 P48426
Q06413 P16885
Q06413 Q9UPR0
Q06413 P24723
Q06413 Q8IV61
Q06413 Q9H902
Q06413 Q14699
Q06413 P49796
Q06413 P49758
Q06413 O43166
Q06413 Q9BQB4
Q06413 P23497
Q06413 Q13342
Q06413 P15907
P40763 Q06413
Q06413 P40763
Q06413 Q9BZK7
P15884 Q06413
Q06413 P15884
Q06413 Q96CG3
Q06413 P62328
Q06413 O95859
Q06413 O95153
Q06413 Q8N584
Q06413 Q8N3Z6
Q06413 Q70YC4
Q14814 P18847
Q14814 Q13315
Q14814 Q9BQB4
P10275 O00470
O00470 A1A4S6
O00470 Q3SYG4
O00470 O75815
O00470 Q5VU97
O00470 O00555
O00470 Q6TFL3
O00470 Q8NHU2
O00470 Q9Y4D1
O00470 Q9H7D0
O00470 Q14195
O00470 Q9UL01
O00470 Q03001
O00470 O60941
O00470 Q13627
O00470 P14921
O00470 P35555
O00470 O15409
O00470 O94915
O00470 O60861
O00470 P10912
O00470 Q8NEA6
O00470 Q03113
O00470 Q9UKV0
O00470 Q9P2P5
O00470 Q5T5P2
O00470 Q9P266
O00470 Q8IVT5
O00470 Q13449
O00470 O15344
O00470 Q12857
O00470 O00712
O00470 Q8WX93
O00470 Q8TEW0
O00470 Q9HCR9
O00470 Q96KR7
O00470 Q9UPR0
O00470 Q13393
O00470 P37231
O00470 Q92565
O00470 Q9P2R6
O00470 Q15413
O00470 P32418
O00470 Q01082
O00470 P15884
O00470 Q04727
O00470 Q9UKE5
O00470 P51965
O00470 Q6ZT12
O00470 Q92738
O00470 Q14135
O00470 Q8NBI6
O00470 Q8WW38
O14770 Q9UEY8
O14770 O60242
O14770 Q6UB99
O14770 Q8N264
O14770 Q9ULI0
O14770 P23634
O14770 Q8ND76
O14770 Q9H9A5
O14770 Q8IYK4
O14770 Q9ULV4
O14770 P11532
O14770 P50570
O14770 Q9BZ29
O14770 Q03001
O14770 P50549
O14770 O94988
O14770 Q8NB25
O14770 O94915
O14770 Q9NXC2
O14770 P56524
O14770 P19367
O14770 Q8WVV9
O14770 Q15811
O14770 Q12809
O14770 Q9NR34
O14770 Q15555
O14770 Q5T0T0
O14770 O00339
O14770 Q9P267
O14770 P23508
O14770 Q86YR7
O14770 Q06413
O14770 O75030
O75030 O14770
O14770 Q969V6
O14770 Q8IVL1
O14770 P61601
O14770 Q8NI08
O14770 Q12857
O14770 Q8IXF0
O14770 P24468
O14770 Q05397
O14770 B7ZAP0
O14770 Q01974
O14770 Q86WG5
O14770 Q86SQ7
O14770 Q9BX66
O14770 O75602
O14770 Q14159
O14770 Q7Z698
O14770 Q01082
O14770 P81877
O14770 Q9BWW4
O14770 Q8WYL5
O14770 Q5T5C0
Q99081 O14770
O14770 Q03167
O14770 Q8IVF5
O14770 Q9UKE5
O14770 B1ANS9
O14770 Q8WW38
O14770 Q96K83
O14770 Q9ULD9
P50222 P38936
P50222 Q8N726
Q8N108 Q9UNH5
Q8N108 Q9NZN8
Q8N108 O95628
Q8N108 Q17RY0
Q8N108 P06730
Q8N108 Q52LR7
Q8N108 P32314
Q8N108 P48059
Q8N108 O15151
Q8N108 Q9Y483
Q8N108 O60658
Q8N108 Q96PU8
Q8N108 P51157
Q8N108 Q9NR31
Q8N108 Q8NCC5
Q8N108 P61077
Q8N108 Q9P0L0
Q8N108 P52739
O75030 O14639
O75030 Q6H8Q1
O75030 Q96P50
O75030 O00154
O75030 Q15067
O75030 P13686
O75030 Q9H568
O75030 O43184
O75030 Q8TE56
O75030 Q08462
O75030 O60503
O75030 P51826
O75030 Q9UPQ3
O75030 O00468
O75030 Q6RW13
O75030 O43865
O75030 P54819
O75030 Q9Y6K8
O75030 Q5TCS8
O75030 O43572
O75030 Q13023
O75030 O43488
O75030 Q9BT22
O75030 Q9UM73
O75030 Q9Y303
O75030 Q12955
O75030 Q9Y2G4
O75030 Q7Z6G8
O75030 Q9NQW6
O75030 P07355
O75030 P09525
O75030 P08758
O75030 P56377
O75030 P27695
O75030 P05067
O75030 Q9Y6D5
O75030 Q8N264
O75030 Q9UNA1
O75030 A6NI28
O75030 Q9HCE6
O75030 Q8IW93
O75030 Q9NR81
O75030 Q14155
O75030 O14497
O75030 Q8NFD5
O75030 Q96EG1
O75030 Q9ULH1
O75030 O43150
O75030 Q9BZE9
O75030 Q9NVI7
O75030 Q01814
O75030 P61421
O75030 P21281
O75030 O75348
O75030 Q9UI12
O75030 Q04656
O75030 Q9UQB8
O75030 Q07812
O75030 Q96PG8
O75030 O75815
O75030 P10415
O75030 Q16548
O75030 Q6W2J9
O75030 O76090
O75030 O14503
O75030 Q96CA5
O75030 P78537
O75030 Q6ZN30
O75030 Q8TDL5
O75030 Q12830
O75030 O95415
O75030 Q5VW32
O75030 Q96DM3
O75030 Q8N9H9
O75030 Q96HA4
O75030 Q8IYL3
O75030 Q6NZ36
O75030 Q9BXJ5
O75030 P06681
O75030 A6NDU8
O75030 Q5BN46
O75030 Q8TDN4
O75030 O00305
O75030 Q9ULU8
O75030 Q05682
O75030 Q8TD86
O75030 P27797
O75030 Q9Y6Y1
O75030 P17655
O75030 P47756
O75030 Q8IX12
O75030 Q6ZUS6
O75030 Q6TFL3
O75030 O60563
O75030 Q04900
O75030 O95400
O75030 P12830
O75030 P55283
O75030 P24941
O75030 Q8IZL9
O75030 Q8IVW4
O75030 Q8N726
O75030 Q9Y232
O75030 Q5TB80
O75030 Q8NHU2
O75030 Q9C0B2
O75030 Q9Y281
O75030 Q9P2M7
O75030 Q13111
O75030 Q9BRQ6
O75030 Q8TDI0
O75030 Q3L8U1
O75030 Q5VXU3
O75030 P52757
O75030 P51795
O75030 P51797
O75030 P51798
O75030 Q2KHT3
O75030 O94985
O75030 Q96BR5
O75030 Q5TAT6
O75030 Q8NFW1
O75030 Q8IYK4
O75030 Q9H0A8
O75030 Q9P000
O75030 Q86VU5
O75030 Q9UBW8
O75030 Q9ULV4
O75030 Q9UQ03
O75030 P78560
O75030 Q5TZA2
O75030 Q9NQ79
O75030 Q96PZ7
O75030 P04080
O75030 P35221
O75030 P26232
O75030 Q9UQB3
O75030 P07858
O75030 P07339
O75030 P43235
O75030 O60494
O75030 Q9NWM3
O75030 Q13948
O75030 Q15438
O75030 O43739
O75030 Q8N465
O75030 Q9Y4D1
O75030 Q5VWQ8
O75030 P27707
O75030 P40126
O75030 Q9UJW0
O75030 O00571
O75030 Q8TEH3
O75030 Q9ULE3
O75030 Q8IWF6
O75030 Q5TB30
O75030 P49619
O75030 Q86SQ9
O75030 O75911
O75030 O60610
O75030 Q68CQ4
O75030 Q9P265
O75030 Q9Y2E4
O75030 O43261
O75030 Q9Y2H0
O75030 Q8NEP3
O75030 Q9NXW2
O75030 Q9Y2G8
O75030 O75937
O75030 Q9Y6K1
O75030 Q96BY6
O75030 Q92608
O75030 Q8N1I0
O75030 Q16555
O75030 O14972
O75030 Q03001
O75030 O60941
O75030 Q96EV8
O75030 Q7RTS9
O75030 Q13627
O75030 P42892
O75030 O00418
O75030 Q5THR3
O75030 Q8N7U6
O75030 Q96C19
O75030 P00533
O75030 Q9H6Z9
O75030 P55884
O75030 Q6PJG2
O75030 Q15006
O75030 P54849
O75030 P06733
O75030 Q9HCE0
O75030 P54762
O75030 Q92889
O75030 P11308
O75030 Q9UJM3
O75030 P14921
O75030 P50549
O75030 P43268
O75030 P41161
O75030 P41212
O75030 Q01780
O75030 O00167
O75030 Q5T9C2
O75030 Q9C073
O75030 Q96AQ9
O75030 O94988
O75030 Q8IXR5
O75030 Q7Z5A7
O75030 Q9Y4F1
O75030 Q9UKA1
O75030 Q9UK22
O75030 Q96C11
O75030 B1AJZ9
O75030 Q2V2M9
O75030 Q13451
O75030 Q68DA7
O75030 Q9Y2H6
O75030 Q53EP0
O75030 Q9P278
O75030 P85037
O75030 Q08050
O75030 O00409
O75030 O43524
O75030 Q9H334
O75030 Q9P2Q2
O75030 Q9Y2L6
O75030 Q9C0B1
O75030 P06241
O75030 O75899
O75030 P54803
O75030 Q5VVW2
O75030 O60861
O75030 Q86YP4
O75030 Q04446
O75030 Q6Y7W6
O75030 Q14161
O75030 P32189
O75030 P10071
O75030 O60547
O75030 O75496
O75030 P36959
O75030 Q14344
O75030 P62873
O75030 P62879
O75030 P46926
O75030 Q9UJJ9
O75030 P15586
O75030 Q14956
O75030 O60478
O75030 P51810
O75030 Q5UAW9
O75030 Q14439
O75030 P81274
O75030 O75791
O75030 Q13322
O75030 Q13003
O75030 Q14687
O75030 P06396
O75030 Q4AE62
O75030 P52655
O75030 Q8N442
O75030 O95479
O75030 P56524
O75030 Q9UQL6
O75030 O95714
O75030 P06865
O75030 O94992
O75030 Q5VTY9
O75030 Q16665
O75030 P31629
O75030 Q5T1R4
O75030 P05204
O75030 P09601
O75030 Q14103
O75030 Q9NSB8
O75030 P17483
O75030 P37235
O75030 Q969F9
O75030 Q3SXM5
O75030 Q96EW2
O75030 P98160
O75030 Q05084
O75030 Q5TF58
O75030 P08069
O75030 Q9Y6M1
O75030 P11717
O75030 Q14005
O75030 Q12906
O75030 A1L0T0
O75030 O15327
O75030 Q6DN90
O75030 P18084
O75030 P18564
O75030 P27987
O75030 Q14643
O75030 Q92833
O75030 Q86VZ6
O75030 Q92993
O75030 Q92794
O75030 Q13303
O75030 Q12791
O75030 O94953
O75030 Q9H3R0
O75030 O15550
O75030 Q6ICG6
O75030 Q9UPX6
O75030 Q9BY89
O75030 Q8IYS2
O75030 Q6ZMV9
O75030 Q96J84
O75030 P10721
O75030 Q8TBB5
O75030 Q53G59
O75030 Q9UJP4
O75030 Q53H82
O75030 Q6IAA8
O75030 O95461
O75030 Q6PKG0
O75030 Q9NRM7
O75030 Q86YD5
O75030 Q6ZUX7
O75030 Q86UP9
O75030 Q9UGP4
O75030 Q52LA3
O75030 Q6ZN03
O75030 Q96FE5
O75030 Q99732
O75030 P02545
O75030 P36776
O75030 Q93052
O75030 Q9Y2L9
O75030 O60309
O75030 Q8N1G4
O75030 Q13449
O75030 Q14766
O75030 Q8WZA0
O75030 Q9BRK4
O75030 Q9UPN3
O75030 A1Z1Q3
O75030 Q9Y6D9
O75030 Q7L5Y9
O75030 Q9NR34
O75030 O95819
O75030 P27361
O75030 Q15555
O75030 Q8N4S9
O75030 Q96DN6
O75030 P02686
O75030 P23508
O75030 O15068
O75030 Q86YR7
O75030 Q9GZU1
O75030 Q7Z553
O75030 Q9UHV7
O75030 Q71F56
O75030 Q96RN5
O75030 Q9H204
O75030 O75095
O75030 P08581
O75030 Q9Y4C4
O75030 Q8IWI9
O75030 Q99685
O75030 Q96AX9
O75030 O94851
O75030 Q7RTP6
O75030 O15344
O75030 Q5JXC2
O75030 Q9ULH7
O75030 Q16655
O75030 Q9BV36
O75030 P08473
O75030 O95297
O75030 Q9P0M9
O75030 Q9P0J6
O75030 Q9Y3D5
O75030 Q9Y399
O75030 Q96E11
O75030 Q96DH6
O75030 Q86UE4
O75030 P42345
O75030 O43312
O75030 Q9ULD2
O75030 P35580
O75030 Q15746
O75030 Q9Y6X6
O75030 Q12965
O75030 Q9Y4I1
O75030 Q86UY6
O75030 O95544
O75030 Q9UHQ1
O75030 Q8IVL1
O75030 Q3BBV0
O75030 P61601
O75030 O43639
O75030 Q14686
O75030 Q9Y618
O75030 P52848
O75030 Q330K2
O75030 Q96PU5
O75030 Q14511
O75030 Q9HC98
O75030 Q13469
O75030 Q12857
O75030 O00712
O75030 Q12986
O75030 Q6P499
O75030 Q96MY1
O75030 Q8IXF0
O75030 O15118
O75030 O75161
O75030 P16860
O75030 P24468
P24468 O75030
O75030 P56975
O75030 P54845
O75030 O60462
O75030 Q9ULB1
O75030 Q92636
O75030 Q96MF7
O75030 Q9BV86
O75030 Q8N1F7
O75030 Q04671
O75030 Q02218
O75030 Q9UBC0
Q9UBC0 O75030
O75030 Q9H4L5
O75030 Q96SU4
O75030 Q6GQQ9
O75030 Q96M98
O75030 Q9UNF0
O75030 Q9ULC6
O75030 Q9Y2J8
O75030 Q9ULW8
O75030 O60260
O75030 Q9NVD7
O75030 P23760
P23760 O75030
O75030 Q15365
O75030 Q15154
O75030 Q8WUM4
O75030 Q9HCR9
O75030 Q07343
O75030 Q08499
O75030 O60658
O75030 O15018
O75030 P56645
O75030 Q5SV97
O75030 O00541
O75030 O75381
O75030 Q16875
O75030 Q9C0D0
O75030 Q96KR7
O75030 Q8IXK0
O75030 Q86YI8
O75030 Q92576
O75030 O43175
O75030 P42356
O75030 Q8N2W9
O75030 Q13492
O75030 O00329
O75030 P48426
O75030 Q8TBX8
O75030 Q99755
O75030 Q16512
O75030 O60733
O75030 P00750
O75030 Q6P1J6
O75030 Q8NHP8
O75030 Q13393
O75030 Q8IV08
O75030 Q6IQ23
O75030 Q9H7P9
O75030 A1L390
O75030 O94827
O75030 Q8IWE5
O75030 Q02809
O75030 P55058
O75030 O75051
O75030 O60486
O75030 P40967
O75030 O95602
O75030 P78424
O75030 Q9UBK2
O75030 Q9ULR3
O75030 Q969Q6
O75030 Q13362
O75030 Q5H9R7
O75030 Q9HAZ2
O75030 Q8TCU6
O75030 Q9UGJ0
O75030 P05771
O75030 Q02156
O75030 P24723
O75030 Q05513
O75030 O60678
O75030 Q5JSZ5
O75030 Q8WUY3
O75030 P07602
O75030 Q13635
O75030 Q12913
O75030 P28827
O75030 Q13332
O75030 Q9BXR0
O75030 Q9UL25
O75030 P51159
O75030 Q9H2M9
O75030 Q8TBN0
O75030 O15315
O75030 Q99638
O75030 P47736
O75030 Q13905
O75030 Q14644
O75030 Q13972
O75030 Q7Z6E9
O75030 Q9NWB1
O75030 Q96T37
O75030 P29558
O75030 Q06330
O75030 P53805
O75030 Q8NDN9
O75030 Q9P258
O75030 P78509
O75030 Q9P2R6
O75030 Q9NZL6
O75030 O14924
O75030 P49796
O75030 Q96K30
O75030 Q9Y4L5
O75030 P50876
O75030 Q9NTX7
O75030 Q6ZRF8
O75030 Q5VTB9
O75030 Q01974
O75030 P27694
O75030 P35268
O75030 Q15349
O75030 Q8N122
O75030 Q92766
O75030 Q9NQC3
O75030 Q8TEQ0
O75030 Q01196
O75030 Q96NU1
O75030 Q9UPU9
O75030 O94885
O75030 A3KN83
O75030 O75845
O75030 Q8WTV0
O75030 P51172
O75030 Q12765
O75030 Q9BRK5
O75030 P21912
O75030 Q7Z5N4
O75030 Q13591
O75030 Q9UHD8
O75030 P84101
O75030 Q86VE9
O75030 P36955
O75030 Q96B97
O75030 A1X283
O75030 Q9UPX8
O75030 Q9H173
O75030 Q9P2F8
O75030 O60292
O75030 Q96EB6
O75030 P12755
O75030 Q8WWT9
O75030 A1A5C7
O75030 Q9UGH3
O75030 Q70HW3
O75030 Q9H2D1
O75030 Q9BSK2
O75030 Q9H1U9
O75030 O00400
O75030 Q8TB61
O75030 Q8N1S5
O75030 Q8WWI5
O75030 Q8N4M1
O75030 P30825
O75030 P32418
O75030 P19634
O75030 Q9UIG8
O75030 O75094
O75030 P84022
O75030 O43623
O75030 Q7KZF4
O75030 Q9Y5X2
O75030 Q9Y5X1
O75030 O14508
O75030 O75159
O75030 P04179
O75030 Q9BX66
O75030 O94875
O75030 P56693
P56693 O75030
O75030 P35712
P35712 O75030
O75030 Q8N0X7
O75030 Q08AE8
O75030 Q08629
O75030 Q96BD6
O75030 Q01082
O75030 P19623
O75030 Q9BWW4
O75030 Q8WYL5
O75030 Q9NP77
O75030 Q9Y274
O75030 P78524
O75030 P15907
O75030 Q9Y3M8
O75030 P42224
P42224 O75030
O75030 P40763
O75030 O94804
O75030 Q9NY57
O75030 Q12846
O75030 O43752
O75030 P61764
O75030 Q5T5C0
O75030 P53999
O75030 Q8NBK3
O75030 P55854
O75030 O95425
O75030 O14994
O75030 Q8WXH0
O75030 Q5VXT5
O75030 Q7Z422
O75030 O75410
O75030 Q96BN2
O75030 Q9Y6J9
O75030 Q5H9L4
O75030 Q7Z7C8
O75030 Q86TI0
O75030 Q9P2M4
O75030 Q9UHD2
O75030 P20062
O75030 Q10587
O75030 Q6N022
O75030 Q8IWB9
O75030 Q6YHU6
O75030 Q9Y2W1
O75030 Q9BTF0
O75030 Q13009
O75030 Q04726
O75030 Q9Y4G6
O75030 Q7Z403
O75030 O75069
O75030 Q8NCL8
O75030 Q92545
O75030 Q14DG7
O75030 Q8TC26
O75030 Q96HH4
O75030 Q5SNT2
O75030 Q8NBD8
O75030 Q9NW97
O75030 Q9HCN3
O75030 P21580
O75030 Q92956
O75030 P20333
O75030 P28908
O75030 O14787
O75030 Q9UPQ9
O75030 Q9HBL0
O75030 Q68CZ2
O75030 O60784
O75030 Q6ZVM7
O75030 Q8NHX9
O75030 Q9UPV9
O75030 Q9UL33
O75030 Q96Q05
O75030 Q96RU8
O75030 Q9C040
O75030 O75962
O75030 Q15654
O75030 Q7Z4N2
O75030 Q96QT4
O75030 Q7Z2W7
O75030 Q9UHF7
O75030 O95900
O75030 Q92574
O75030 O75157
O75030 Q8NG11
O75030 O75954
O75030 Q14679
O75030 O75386
O75030 P14679
O75030 P17643
O75030 Q5T6F2
O75030 Q15819
O75030 O95155
O75030 Q5T4S7
O75030 Q96C45
O75030 Q8N6Y0
O75030 Q96RU2
O75030 Q8NFA0
O75030 Q86UV5
O75030 Q92738
O75030 Q9Y2C2
O75030 O75691
O75030 Q08AM6
O75030 Q9P0L0
O75030 Q9UKW4
O75030 O15240
O75030 Q14135
O75030 Q5THJ4
O75030 Q9H269
O75030 O75436
O75030 Q96AX1
O75030 Q5VIR6
O75030 Q6PCB0
O75030 Q8IWB7
O75030 A2RRH5
O75030 Q562E7
O75030 Q96KV7
O75030 O43516
O75030 O00308
O75030 Q9NQW7
O75030 Q8NBI6
O75030 Q86Y38
O75030 O15498
O75030 Q13105
O75030 Q8N680
O75030 Q8NAP3
O75030 Q8IWT0
O75030 O75152
O75030 Q86VM9
O75030 O60315
O75030 Q9H4I2
O75030 Q9ULJ6
O75030 Q9ULU4
O75030 P52739
O75030 O60281
O75030 O75467
O75030 Q70YC4
O75030 Q96K83
O75030 Q9ULD9
O75030 Q6ZNC4
O75030 Q8ND25
Q99583 Q9UKV3
Q99583 Q8WXG9
Q99583 Q96P47
Q99583 Q6UB99
Q99583 O14617
Q99583 Q86UU0
Q99583 P11274
Q99583 Q8TDN4
Q99583 P20810
Q99583 Q8IY22
Q99583 O75128
Q99583 P48730
Q99583 P42892
Q99583 P55199
Q99583 Q6PJG2
Q99583 O95208
Q99583 Q9UI08
Q99583 Q6UXB0
Q99583 Q86YP4
Q99583 Q4ZG55
Q99583 P06396
Q99583 O94953
Q99583 O15054
Q99583 Q32MZ4
Q99583 O60675
Q99583 Q7KZI7
Q99583 Q96RN5
Q99583 O60291
Q99583 P35579
Q99583 Q9Y618
Q99583 Q7Z628
Q99583 Q96IV0
Q99583 O00764
Q99583 Q9UPQ7
Q99583 Q16875
Q99583 Q15149
Q99583 P16435
Q99583 Q9Y2T4
Q99583 Q9UGJ0
Q99583 Q5JSZ5
Q99583 Q96S21
Q99583 Q7Z5J4
Q99583 Q13905
P10276 Q99583
Q99583 P10276
Q99583 P48378
Q99583 P49796
Q99583 P78314
Q99583 P12755
Q99583 O15427
Q99583 Q92797
Q99583 Q04726
Q99583 O75204
Q99583 Q6ZUI0
Q99583 Q14135
Q99583 Q9H8N7
O60682 P22301
O60682 P08253
Q13330 Q96P47
Q13330 P31749
Q13330 P30049
Q13330 Q67FW5
Q13330 Q9H6U6
Q13330 Q92994
Q13330 Q96LW7
Q13330 Q2TAC2
Q13330 Q96RK0
Q13330 Q96D53
Q13330 P48730
Q13330 Q9NWM3
Q13330 Q7L2E3
Q13330 P07992
Q13330 Q6ZS17
Q13330 Q9HAH7
Q13330 Q4VC44
Q13330 Q8WUI4
Q13330 P35475
Q13330 Q9Y6K9
Q13330 Q8N201
Q13330 O15230
Q13330 Q6PJG9
Q13330 Q9NS15
Q13330 O60675
Q13330 Q96L34
Q13330 Q9BUT9
Q13330 Q96RN5
Q13330 Q8WXB1
Q13330 O60291
Q13330 Q9BTC8
Q13330 Q96JP2
Q13330 Q6IA69
Q13330 Q9Y618
Q13330 O75154
Q13330 Q7Z5J4
Q13330 Q12967
Q13330 Q9C0C4
Q13330 Q9UP95
Q13330 P41440
Q13330 Q14940
Q13330 Q8TE77
Q13330 Q15831
Q13330 Q9BTW9
Q13330 Q15560
Q13330 A0PK00
Q13330 Q9H6X4
Q13330 Q8TB05
Q13330 P63279
Q13330 Q9NWZ5
Q13330 P52735
Q13330 Q6PJI9
Q13330 P63104
Q13330 A6NFI3
Q13330 Q96KM6
O94776 P33527
O94776 P11274
O94776 Q96F63
O94776 Q9H3Q1
O94776 Q2KHT3
O94776 Q99607
O94776 Q9H5J4
O94776 P29317
O94776 P54760
O94776 Q96TA1
O94776 P09958
O94776 P51858
O94776 P52597
O94776 P49137
O94776 Q96RN5
O94776 O95297
O94776 Q92692
O94776 Q96MY1
O94776 P29474
O94776 Q9BV86
O94776 Q8IZ21
O94776 Q92508
O94776 O75051
O94776 Q96D70
O94776 Q12967
O94776 Q9Y2G9
O94776 Q9NPR2
O94776 Q9UHD8
O94776 P12931
O94776 P42226
O94776 O94804
O94776 P15923
O94776 O43151
O94776 Q96RU7
O94776 Q8NG11
O94776 Q9BQE3
O94776 O15156
O94776 P52739
Q9BTC8 Q8NFD5
Q9BTC8 O60443
Q9BTC8 Q6UX65
Q9BTC8 O60941
Q9BTC8 Q9H4G0
Q9BTC8 Q6AI39
Q9BTC8 Q6DN90
Q9BTC8 Q12857
Q9BTC8 Q9BZ23
Q9BTC8 Q8ND30
Q9BTC8 B7ZAP0
Q9BTC8 Q9P2R6
Q01196 Q9BTC8
Q9BTC8 Q01196
Q9BTC8 Q86US8
Q9BTC8 Q9H7B4
Q9BTC8 Q9NRC1
Q9BTC8 O00142
Q9BTC8 Q9UKI8
Q9BTC8 O95153
Q9BTC8 Q86UV5
O60315 Q9BTC8
Q9BTC8 O60315
O75362 Q9BTC8
Q9BTC8 O75362
Q05195 P11926
Q14582 P11926
P50539 Q96P50
P50539 P53396
P50539 Q09666
P50539 P54819
P50539 Q01433
P50539 O14617
P50539 Q96P48
P50539 Q92619
P50539 Q9NR81
P50539 Q8NFD5
P50539 Q99856
P50539 Q9BZE9
P50539 Q6PL18
P50539 Q8WXX7
P50539 P56945
P50539 P11274
P50539 P20810
P50539 Q00534
P50539 P42773
P50539 P56545
P50539 O43310
P50539 Q13948
P50539 Q15438
P50539 Q03001
P50539 O95834
Q99814 P50539
P50539 P11171
P50539 Q6NZ36
P50539 O94988
P50539 Q7L5A3
P50539 Q96C11
P50539 P85037
P50539 O00409
P50539 O43524
P50539 Q86SX6
P50539 Q9H8Y8
P50539 Q9UQL6
P50539 P54198
P50539 P09429
P50539 P30519
P50539 P08069
P50539 Q9UK53
P50539 O94953
P50539 Q13118
P50539 Q9BXK1
P50539 Q8IVT5
P50539 P02545
P50539 Q9UPN3
P50539 Q9GZQ8
P50539 Q9BUT9
P50539 Q96DH6
P04198 P50539
P50539 P04198
P50539 Q14494
P50539 Q16236
P50539 Q96MY1
P50539 Q15365
P50539 O00764
P50539 Q16875
P50539 P14618
P50539 Q15257
P50539 O43251
P50539 Q9BVN2
P50539 Q9Y265
P50539 Q9UHD8
P50539 Q86VZ5
P50539 P29353
P50539 Q6KCM7
P50539 P84022
P50539 Q9BWW4
P50539 Q86UX6
P50539 Q04726
P50539 Q04727
P50539 Q9HBL0
P50539 Q96Q05
P50539 O14817
P50539 Q9C0H2
P50539 P61077
P50539 Q9NWZ5
P50539 P52735
P50539 Q14135
P50539 Q562E7
P50539 P30291
P25490 P50539
P50539 P25490
P50539 Q9H8N7
P10242 Q4G176
P10242 P15144
P10242 P23634
P10242 Q9ULK2
P10242 P10415
P10242 Q07817
P10242 Q9P219
P10242 P78396
P10242 P14635
P10242 P28906
P10242 P01730
P10242 P02452
P10242 P08311
P10242 P48061
P10242 Q5VWQ8
P10242 Q13268
P10242 Q9BTC0
P10242 Q9BZ29
P10242 P08246
P10242 P04626
P10242 Q9H098
P10242 Q9Y2L6
P10242 P23769
P10242 Q99684
P10242 Q15743
P10242 O75791
P10242 P09488
P10242 P08069
P10242 Q14005
P10242 Q08881
P10242 Q12791
P10242 Q13351
P10242 P06239
P10242 O15165
P10242 P25791
P10242 Q13163
P10242 O95819
P10242 P31153
P10242 Q6DN12
P10242 P01106
P10242 P28698
P28698 P10242
P10242 P61601
P10242 P19838
P19838 P10242
P10242 P48645
P10242 P04150
P10242 Q53EL6
P10242 Q5T6S3
P10242 Q12974
P10242 Q96AX2
P10242 P55895
P10242 Q15669
P10242 Q01196
Q01196 P10242
P10242 Q13761
P10242 Q9UHD8
P10242 Q14190
P10242 Q15043
P10242 P51531
P08047 P10242
P10242 Q02447
P10242 P10451
P10242 Q01130
P10242 P20062
P10242 A2RU30
P10242 P04183
P10242 Q9UKW4
P10242 Q14135
P10242 P42768
P10242 O75083
P10242 Q9H4A3
P10242 P19544
P19544 P10242
P10242 P43403
P10243 Q13268
P10243 P19338
P10244 P07355
P10244 O14497
P10244 O75815
P10244 Q05682
P10244 Q16667
P10244 P49454
P10244 O14647
P10244 Q8WUY9
P10244 Q03001
P10244 Q9Y6X4
P10244 Q9H334
P10244 P08833
P10244 Q9Y5U4
P10244 P20700
P10244 O95819
P10244 P31153
P10244 P10242
P01106 P10244
P10244 P01106
P10244 Q8IVL1
P10244 P11464
P10244 Q5VYV7
P08047 P10244
P10244 P08047
P10244 Q8NF91
P10244 O15056
P10244 Q9UKE5
P10244 P11388
P10244 P46937
P10244 Q9ULD9
P01106 O15439
P01106 P11310
P01106 P12821
P01106 P22303
P01106 Q99798
P01106 O00154
P01106 Q15067
P01106 P13686
P01106 P15309
P01106 P63261
P01106 P14621
P01106 O60503
P01106 P55263
P01106 Q9NRZ7
P01106 O00116
P01106 Q09666
P01106 P02765
P01106 Q13155
P01106 Q92667
P01106 P14550
P01106 P05091
P01106 P49189
P01106 Q9Y673
P01106 P17707
P01106 Q01433
P01106 Q01432
P01106 Q9P2S6
P01106 Q92688
P01106 P25054
P01106 P27695
P01106 P05067
P01106 O60306
P01106 P84077
P01106 P18085
P01106 Q8N6H7
P01106 Q9NR81
P01106 Q9BPX5
P01106 P15848
P01106 Q96NS5
P01106 Q99929
P01106 Q9BZE9
P01106 P00966
P01106 Q5T9A4
P01106 P18848
P01106 P17544
P01106 P50993
P01106 Q99766
P01106 O95670
P01106 P01185
P01106 Q9Y2T1
P01106 Q07812
P01106 Q96PG8
P01106 P56945
P01106 Q9H6U6
P01106 P12694
P01106 P10415
P01106 Q9HB09
P01106 P11274
P01106 P51451
P01106 P35226
P01106 P12644
P01106 P18075
P01106 P38398
P01106 P51587
P01106 Q9NPI1
P01106 P35613
P01106 Q7L1Q6
P01106 Q8TAL5
P01106 P27708
P01106 Q14790
P01106 Q9UKL3
P01106 P55211
P01106 P35520
P01106 Q13185
P01106 P45973
P01106 Q9P219
P01106 P32239
P01106 Q16627
P01106 P20248
P01106 P14635
P01106 P24385
P01106 P30279
P01106 P24864
P01106 P49368
P01106 P48643
P01106 P08962
P01106 P40259
P01106 P30304
P01106 P30307
P01106 Q9H3Q1
P01106 P55283
P01106 P21127
P01106 P11802
P01106 Q00534
P01106 P38936
P01106 P42772
P01106 P06731
P01106 O15519
P01106 P11230
P01106 P33552
P01106 P51797
P01106 Q14677
P01106 P54105
P01106 Q92989
P01106 O75153
P01106 Q15846
P01106 Q8NFW8
P01106 Q8IY22
P01106 P02462
P01106 Q9ULV4
P01106 O14548
P01106 P20023
P01106 P43155
P01106 Q9P021
P01106 P16989
P01106 O75534
P01106 P28325
P01106 P04080
P01106 P35221
P01106 P53634
P01106 Q9UBX1
P01106 Q9NWM3
P01106 P19875
P01106 P61073
P01106 Q9P0U4
P01106 Q15438
P01106 Q10586
P01106 Q8TEB1
P01106 P27707
P01106 P35638
P01106 Q92499
P01106 Q96FC9
P01106 Q9NVP1
P01106 P17844
P01106 O00273
P01106 O60832
P01106 O43261
P01106 Q86Y56
P01106 O43598
P01106 Q9H3H5
P01106 Q9C005
P01106 P28562
P01106 Q06889
P01106 Q9H4M9
P01106 P55884
P01106 Q99613
P01106 P60842
P01106 P23588
P01106 P06730
P01106 Q13542
P01106 Q9GZV4
P01106 P19419
P01106 O95834
P01106 P06733
P01106 Q9NQZ7
P01106 P16452
P01106 P07099
P01106 P10768
P01106 P38117
P01106 Q9UI08
P01106 Q96B26
P01106 Q9Y5Q0
P01106 P16930
P01106 O94988
P01106 Q5JUQ0
P01106 P48023
P01106 P49327
P01106 O94868
P01106 P22830
P01106 P31371
P01106 P22455
P01106 P02751
P01106 P15407
P01106 P15408
P01106 Q05932
P01106 P19526
P01106 Q16595
P01106 P51114
P01106 P24522
P01106 P22466
P01106 P07902
P01106 P04406
P01106 O95995
P01106 P06280
P01106 O60547
P01106 Q9BVP2
P01106 Q9H4A6
P01106 P46093
P01106 P32298
P01106 P49841
P01106 P06396
P01106 P09211
P01106 Q13888
P01106 P0C0S5
P01106 P69905
P01106 P68871
P01106 Q92769
P01106 O15379
P01106 P56524
P01106 P51858
P01106 Q9UII4
P01106 Q15011
P01106 Q14469
P01106 Q16665
P01106 P49773
P01106 P54198
P01106 P20671
P01106 P62807
P01106 P62805
P01106 Q6FI13
P01106 P30511
P01106 P08397
P01106 P09429
P01106 P05204
P01106 P09601
P01106 P09651
P01106 P22626
P01106 P52597
P01106 O14979
P01106 P35453
P01106 P31249
P01106 P52758
P01106 P80365
P01106 O75031
P01106 P07900
P01106 Q14568
P01106 P08238
P01106 P34932
P01106 P11142
P01106 P38646
P01106 P10809
P01106 P61604
P01106 P05362
P01106 Q02363
P01106 Q02535
P01106 Q9BTL4
P01106 P46695
P01106 Q5VY09
P01106 Q12894
P01106 Q9NZI8
P01106 Q14626
P01106 P35225
P01106 P60568
P01106 O14732
P01106 Q8WYH8
P01106 Q01101
P01106 P06213
P01106 O95373
P01106 Q14653
P01106 Q96AZ6
P01106 P23229
P01106 P05556
P01106 Q14643
P01106 P17275
P01106 Q9UQ05
P01106 O94953
P01106 Q9H3R0
P01106 O15054
P01106 Q92945
P01106 A2VDJ0
P01106 Q9HCI6
P01106 Q13351
P01106 O43240
P01106 Q6GTX8
P01106 Q6ISS4
P01106 P55268
P01106 P11279
P01106 Q14739
P01106 P00338
P01106 P07195
P01106 P02545
P01106 O60663
P01106 P09960
P01106 Q06643
P01106 O95711
P01106 Q8N653
P01106 P43357
P01106 Q9NR34
P01106 P49641
P01106 P28482
P01106 Q15691
P01106 P56192
P01106 P31153
P01106 Q9UIS9
P01106 P33993
P01106 Q00987
P01106 O00470
P01106 O14770
P01106 O00255
P01106 P08581
P01106 Q9UBP6
P01106 P55081
P01106 P08582
P01106 P10620
P01106 O94851
P01106 Q13434
P01106 Q99583
P01106 P50219
P01106 P05164
P01106 Q9NQ50
P01106 P43246
P01106 Q96DH6
P01106 P26038
P01106 P26927
P01106 Q99551
P01106 Q9Y483
P01106 P11586
P01106 P42898
P01106 P15941
P01106 Q9HC84
P01106 P12524
P01106 Q96EZ4
P01106 Q13765
P01106 P55209
P01106 Q9H0A0
P01106 P52298
P01106 P19338
P01106 Q92597
P01106 P28331
P01106 P07197
P01106 Q9HC98
P01106 Q86SG6
P01106 Q16236
P01106 P08651
P08651 P01106
P01106 Q16649
P01106 Q14938
P01106 Q9UBC1
P01106 P14543
P01106 Q86X76
P01106 P15531
P01106 P22392
P22392 P01106
P01106 Q9Y239
P01106 Q96MY1
P01106 Q9UMY1
P01106 O00567
P01106 Q99466
P01106 P06748
P01106 P20393
P01106 P01111
P01106 Q96P11
P01106 P78549
P01106 O00634
P01106 O75694
P01106 Q9UKK6
P01106 Q04671
P01106 P11926
P01106 P22234
P01106 P09874
P01106 Q9H0N5
P01106 Q15365
P01106 P12004
P01106 P27815
P01106 P08559
P01106 Q15119
P01106 O00764
P01106 O15534
P01106 O75381
P01106 P56589
P01106 O15212
P01106 Q16875
P01106 P07737
P01106 P00558
P01106 Q96KR7
P01106 P35232
P01106 Q5T6S3
P01106 P19957
P01106 Q07326
P01106 Q8NEB9
P01106 P14618
P01106 Q13835
P01106 P47712
P01106 P16885
P01106 Q15149
P01106 Q13794
P01106 O15305
P01106 P06746
P01106 P49005
P01106 Q9Y2S7
P01106 Q9NRF9
P01106 Q9UHN1
P01106 O15160
P01106 P05423
P01106 Q99575
P01106 Q06203
P01106 P62937
P01106 Q08752
P01106 P30405
P01106 Q15435
P01106 Q15257
P01106 Q13362
P01106 O60828
P01106 Q9NQV8
P01106 P30048
P01106 Q8TCU6
P01106 P31321
P01106 P14314
P01106 Q05513
P01106 P78527
P01106 Q14558
P01106 P24158
P01106 P07602
P01106 P49810
P01106 P20618
P01106 P62195
P01106 P61289
P01106 O95456
P01106 P26599
P01106 P60484
P01106 P43116
P01106 P06454
P01106 P10586
P01106 Q13610
P01106 P09417
P01106 P62491
P01106 Q06609
P01106 Q12967
P01106 Q684P5
P01106 P10276
P10276 P01106
P01106 P10826
P10826 P01106
P01106 Q14644
P01106 Q09028
P01106 P98179
P01106 Q14498
P01106 Q9Y5S9
P01106 Q06330
Q06330 P01106
P01106 P18754
P01106 P35250
P01106 P41220
P01106 P49796
P01106 P84095
P01106 P27635
P01106 P26373
P01106 P40429
P01106 P61313
P01106 Q07020
P01106 P84098
P01106 P35268
P01106 P62829
P01106 P61254
P01106 P61353
P01106 P46776
P01106 P39023
P01106 P62910
P01106 P61927
P01106 P46777
P01106 Q02878
P01106 P62917
P01106 P32969
P01106 P62841
P01106 P62244
P01106 P62249
P01106 P39019
P01106 P60866
P01106 P62851
P01106 P62979
P01106 P46782
P01106 P62753
P01106 Q15349
Q01196 P01106
P01106 P21453
P01106 Q9NP81
P01106 Q8WTV0
P01106 Q15437
P01106 Q92854
P01106 Q9UHD8
P01106 P05121
P01106 Q9UHJ3
P01106 Q8N474
P01106 Q9BWM7
P01106 P34896
P01106 Q14190
P01106 Q96EB6
P01106 Q13239
P01106 Q14493
P01106 P41440
P01106 Q15758
P01106 Q96A46
P01106 Q00325
P01106 O43868
P01106 P11166
P01106 P14672
P01106 Q92504
P01106 P08195
P01106 P04920
P01106 Q15599
P01106 O75093
P01106 P84022
P84022 P01106
O15105 P01106
P01106 O15105
P01106 O15198
P01106 P51531
P01106 Q9H4L7
P01106 Q16637
P01106 P14678
P01106 P08579
P01106 P62318
P01106 Q13596
P01106 Q9Y5X2
P01106 P04179
P01106 O15370
P01106 Q02447
Q02447 P01106
P01106 Q96R06
P01106 Q9UBP0
P01106 Q14159
P01106 Q13501
P01106 P18405
P01106 P19623
P01106 P61011
P01106 Q07955
P01106 Q16629
P01106 Q11201
P01106 P40763
P40763 P01106
P01106 P42226
P01106 P16949
P01106 Q8IWU5
P01106 O75683
P01106 O43760
P01106 Q7Z7C8
P01106 Q9BTW9
P01106 Q99081
P01106 Q13488
P01106 O14746
P01106 Q01664
P01106 P02786
P01106 P01137
P01106 P61812
P01106 P10600
P01106 Q15583
P01106 P07996
P01106 P35443
P01106 Q9Y2W1
P01106 P29401
P01106 Q6P9B6
P01106 Q9H061
P01106 P28908
P01106 Q68CZ2
P01106 Q15388
P01106 P11387
P01106 Q969P6
P01106 P04637
P04637 P01106
P01106 P07951
P01106 O43734
P01106 Q12931
P01106 Q96RU8
P01106 Q15645
P01106 P49815
P01106 P43897
P01106 Q9NRH3
P01106 P10599
P01106 Q8NBS9
P01106 Q9NNW7
P01106 P04818
P01106 O15042
P01106 P62987
P01106 Q9BSL1
P01106 O00762
P01106 P61077
P01106 P60604
P01106 P68036
P01106 P25874
P01106 P55916
P01106 P06132
P01106 Q5W0Q7
P01106 Q9UBK9
P01106 P63027
P01106 P52735
P01106 P15692
P01106 O15240
P01106 P40337
P01106 Q8NI36
P01106 O00744
P01106 Q14191
P01106 P19544
P19544 P01106
P01106 P67809
P01106 P25490
P25490 P01106
P01106 Q9UPT8
P01106 P26651
P01106 Q07352
P01106 P47974
P01106 Q9ULU4
P01106 P52739
P01106 Q15072
P01106 O15535
P01106 O75362
P01106 Q14588
P01106 Q9HCX3
P01106 Q9Y4E5
P01106 O00488
P04198 Q96P50
P04198 Q8N9L9
P04198 Q96P47
P04198 O43572
P04198 Q01433
P04198 Q9NQ90
P04198 O95704
P04198 P27695
P04198 Q9NR81
P04198 P00966
P04198 Q9P281
P04198 P35070
P04198 Q9BXU9
P04198 Q9BWT7
P04198 Q00526
P04198 Q9NYQ6
P04198 P15882
P04198 Q9UDT6
P04198 P12107
P04198 P39060
P04198 Q02930
P04198 P56545
P04198 P07339
P04198 P49447
P04198 P09172
P04198 O60610
P04198 Q8TEW6
P04198 Q13202
P04198 P00533
P04198 P41970
P04198 O14682
P04198 O95936
P04198 P50548
P04198 Q6NZ36
P04198 Q8N441
P04198 P85037
P04198 Q16658
P04198 O75084
P04198 Q96FL9
P04198 Q12879
P04198 P52926
P04198 P56937
P04198 Q9UMF0
P04198 Q02363
P04198 Q9NZI8
P04198 Q14571
P04198 Q8IVT5
P04198 P02545
P04198 Q9Y6D9
P04198 P49736
P04198 P25205
P04198 P33991
P04198 P33992
P04198 Q14566
P04198 P33993
P04198 Q9UJA3
P04198 Q00987
P04198 Q02078
P04198 Q9UHC1
P04198 Q96T76
P04198 Q99583
P04198 P49959
P04198 Q9Y2R5
P04198 Q9Y4B5
P04198 O60934
P04198 Q92597
P04198 P48681
P04198 Q15646
P04198 P09619
P04198 P35232
P04198 Q9Y2B9
P04198 Q15147
P04198 Q15149
P04198 O94827
P04198 Q9Y2T4
P04198 Q8TCU6
P04198 P49683
P04198 P85299
P04198 Q13308
P04198 Q15257
P04198 O14522
P04198 O43566
P04198 P19793
P04198 Q8WUS8
P04198 P78314
P04198 Q8TE82
P04198 P43004
P04198 Q9HC21
P04198 Q96G79
P04198 Q8N1S5
P04198 P04920
P04198 P84022
P04198 Q15772
P04198 Q96A44
P04198 O75044
P04198 Q8WYL5
P04198 Q86UX6
P04198 Q9BTW9
P04198 Q8NG57
P04198 Q07157
P04198 P04637
P04198 Q9BQ50
P04198 Q9P2Y5
P04198 Q8IX03
P04198 O43543
P04198 O43542
P04198 Q9NYL2
P04198 Q9ULJ6
P13349 P06732
P23409 O00763
Q9NPC7 P82650
Q9NPC7 P38159
Q9NPC7 Q9BV44
Q9NPC7 P62995
P15172 O00763
P15172 P68032
P15172 O60503
P15172 A1A4S6
P15172 Q9BWV1
P15172 O60885
P15172 Q9NWM3
P15172 P17661
P15172 Q9Y2E4
P15172 P11532
P15172 P42892
P15172 Q96A65
P15172 Q96TA1
P15172 Q68DA7
P15172 A2A2Y4
P15172 P06241
P15172 P56524
P15172 P11717
P15172 P18084
P15172 O60229
P15172 Q99712
P15172 Q12791
P15172 Q12756
P15172 Q9UPQ0
P15172 P02144
P15172 Q8NFP4
P15172 Q8NDY4
P15172 Q96RN5
P15172 Q96KG7
P15172 Q6UB35
P15172 P15173
P15172 P12955
P15172 Q9Y2H5
P15172 Q9ULR3
P15172 P24723
P15172 P85299
P15172 Q5JSZ5
P15172 Q12967
P15172 P10276
P15172 Q9NWB1
P15172 Q9UHD8
P15172 Q5TCZ1
P15172 A1A5C7
P15172 O95425
P15172 O15056
P15172 O95359
P15172 Q86TI0
P15172 Q9ULS5
P15172 Q8IZN3
P15172 Q9P243
P15173 O00763
P28698 P28906
P28698 Q9ULC6
P28698 O14746
Q9H9S0 O95490
Q9H9S0 Q8WXG9
Q9H9S0 Q9ULK2
Q9H9S0 Q8WXX7
Q9H9S0 O75815
Q9H9S0 Q5VU97
Q9H9S0 Q9ULU8
Q9H9S0 P24385
Q9H9S0 P30304
Q9H9S0 Q13634
Q9H9S0 Q00534
Q9H9S0 Q5VV42
Q9H9S0 Q99626
Q9H9S0 Q99967
Q9H9S0 Q9UHC6
Q9H9S0 Q96A23
Q9H9S0 Q15700
Q9H9S0 Q9H4W6
Q9H9S0 Q9Y2J2
Q9H9S0 Q14517
Q9H9S0 P35968
Q9H9S0 P43694
Q9H9S0 Q8N0V5
Q9H9S0 Q9Y625
Q9H9S0 Q9UKV0
Q9H9S0 O00425
Q9H9S0 Q15652
Q9H9S0 Q5T7N2
Q9H9S0 P07942
Q9H9S0 O43679
Q9H9S0 Q9UPQ0
Q9H9S0 Q86UL8
Q9H9S0 Q86YW9
Q9H9S0 Q15777
Q9H9S0 Q8NFP9
Q9H9S0 Q9Y4C0
Q9H9S0 P32243
Q9H9S0 Q8NI35
P40424 Q9H9S0
Q9H9S0 P40424
Q01860 Q9H9S0
Q9H9S0 Q01860
Q9H9S0 Q569H4
Q9H9S0 B7ZAP0
Q9H9S0 Q9H0F5
Q9H9S0 Q06455
Q9H9S0 Q8TF72
Q9H9S0 P63162
Q9H9S0 Q8WY21
P48431 Q9H9S0
Q9H9S0 P48431
Q9H9S0 P78524
Q9H9S0 Q8WXH0
Q9H9S0 O95359
Q9H9S0 P15884
Q9H9S0 Q8IVF5
Q9H9S0 Q96RL7
Q9H9S0 Q9ULU4
Q15788 Q92624
Q15788 Q9Y6D5
Q15788 Q9ULH1
Q15788 Q12830
Q15788 Q8TD26
Q15788 A0FGR8
Q15788 Q86Z02
Q15788 Q8WVP7
Q15788 O60476
Q15788 Q9BPZ7
Q15788 O14974
Q15788 Q05397
Q15788 Q13188
Q15788 Q15554
Q15788 O94876
Q15788 Q9UPN9
Q15788 O95071
Q15788 Q7Z7G8
Q15788 Q5THJ4
Q15788 Q9ULJ6
Q15596 Q12955
Q15596 Q9Y6D5
Q15596 Q12830
Q15596 Q8TD26
Q15596 Q9Y4D1
Q15596 Q14687
Q15596 Q86Z02
Q15596 Q5T5P2
Q15596 Q71F56
Q15596 Q96DH6
Q15596 Q9Y6Q9
Q15596 Q8N573
Q15596 Q05397
Q15596 B7ZAP0
Q15596 P78362
Q15596 Q9UPN9
Q15596 P46939
Q15596 Q7Z7G8
Q9Y6Q9 O15084
Q9Y6Q9 Q9Y6D5
Q9Y6Q9 A1A4S6
Q9Y6Q9 Q9ULH1
Q9Y6Q9 P10415
Q9Y6Q9 Q12830
Q9Y6Q9 Q8N8U2
Q9Y6Q9 Q32MH5
Q9Y6Q9 P42694
Q9Y6Q9 Q86Z02
Q9Y6Q9 Q93052
Q9Y6Q9 Q9UHV7
Q9Y6Q9 Q71F56
Q9Y6Q9 P46934
Q9Y6Q9 Q8N573
Q9Y6Q9 P48426
Q9Y6Q9 Q8WWI5
Q9Y6Q9 Q8WXH0
Q9Y6Q9 Q86UE8
Q9Y6Q9 O95071
Q9Y6Q9 Q92738
Q9Y6Q9 Q7Z7G8
Q9Y6Q9 Q9ULU4
O75376 Q9H2P0
O75376 Q04656
O75376 Q9UIG0
O75376 P11171
O75376 Q15751
O75376 P17936
O75376 P23458
O75376 P42356
O75376 P37231
O75376 Q14671
O75376 Q2KHR3
O75376 Q92540
O75376 P36956
O75376 P21675
O75376 Q93008
Q9Y618 Q8N556
Q9Y618 Q9UPQ3
Q9Y618 Q6UB99
Q9Y618 Q9P281
Q9Y618 O60885
Q9Y618 Q9NWM3
Q9Y618 P50570
Q9Y618 Q9H9B1
Q9Y618 Q14687
Q9Y618 Q9Y6D9
O95644 Q9Y618
Q9Y618 O95644
Q9Y618 Q15365
Q9Y618 Q15149
Q9Y618 Q7Z5J4
Q9Y618 Q13905
Q9Y618 Q14644
Q9Y618 Q8N122
Q01196 Q9Y618
Q9Y618 Q01196
Q9Y618 Q9UHD8
Q9Y618 O60292
Q9Y618 P12755
P15923 Q9Y618
Q9Y618 P15923
Q9Y618 O75962
Q9Y618 Q9ULJ6
Q13562 Q96P50
Q13562 Q08117
Q13562 Q92888
Q13562 Q8IW93
Q13562 Q92974
Q13562 Q96FT7
Q13562 Q9H251
Q13562 Q8N6W0
Q13562 P07858
Q13562 Q15438
Q13562 O75899
Q13562 Q14833
Q13562 P18065
Q13562 P01308
Q13562 Q14847
Q13562 Q99732
Q13562 Q96RN5
Q13562 Q14814
Q13562 O94851
Q13562 Q9BQ48
Q13562 Q9Y618
Q13562 Q5VY43
Q13562 P53801
Q13562 O43665
Q13562 Q9NQC3
Q13562 Q9BWW7
Q13562 P09683
Q13562 Q7Z4S9
Q13562 P78314
Q13562 Q9UPR5
Q13562 P17542
Q13562 Q6ICL3
Q13562 O43435
Q13562 Q9ULT0
Q13562 Q9NWZ5
Q13562 P50552
Q15784 Q8N726
Q9Y4Z2 Q13562
O94916 Q8N726
O94916 P26447
O94916 P01375
O95644 P60709
O95644 Q9HA77
O95644 O15519
O95644 O14647
O95644 Q99829
O95644 Q02930
O95644 Q03001
O95644 Q06889
O95644 P06241
O95644 P32249
O95644 P31629
O95644 P05362
O95644 P01579
O95644 Q9UKS7
O95644 Q16552
O95644 P60568
O95644 P05113
O95644 A2VDJ0
O95644 Q9UPN3
P01106 O95644
O95644 Q58DX5
O95644 Q14511
O95644 P19838
O95644 Q5T6S3
O95644 O75925
O95644 P48426
O95644 Q14289
O95644 P49796
O95644 P51531
O95644 P23497
O95644 Q9Y2H1
O95644 P15884
O95644 P21580
O95644 O95071
Q13469 P29965
Q13469 P11802
Q13469 P04141
Q13469 P16410
Q13469 Q06889
Q13469 Q9BZS1
Q9BZS1 Q13469
Q13469 P01579
Q13469 P60568
Q13469 P05112
Q13469 P05113
Q13469 O14746
Q12968 P32302
Q12968 Q16552
Q12968 P53805
Q14934 Q9Y210
Q16621 Q86TW2
Q16621 Q8WXG9
Q16621 Q9NZD4
Q16621 P52895
Q16621 O14497
Q16621 Q13555
Q16621 Q5VWQ8
Q16621 A2RUS2
Q16621 Q03001
Q16621 O75923
Q16621 Q8N7U6
Q16621 Q9H6Z9
Q16621 Q969X5
Q16621 B1AJZ9
Q16621 P85037
Q16621 O15117
Q16621 P48506
Q16621 Q03113
Q16621 Q92835
Q16621 Q12791
Q16621 Q9H3R0
Q16621 P46734
Q16621 P27816
Q16621 P28482
Q16621 Q5T0T0
Q16621 O94851
Q16621 Q96AH0
Q16621 Q6ZUJ8
Q16621 Q9UG56
Q16621 Q6P1J6
Q16621 Q9NQV6
Q16621 P05771
Q16621 P85299
Q16621 Q05397
Q16621 P23469
Q16621 Q9P2R6
Q16621 P49796
Q16621 Q92766
Q16621 Q8WTV0
Q16621 Q92854
Q16621 Q7Z4S9
Q16621 O60239
Q16621 Q8TE82
Q16621 Q9NYZ2
Q16621 Q8TEQ0
Q16621 O94804
Q16621 Q8N2I9
Q16621 P21731
Q16621 P24557
P15884 Q16621
Q16621 Q9HBL0
Q16621 P0CG48
Q16621 Q9HC78
Q16621 Q96LW9
Q14494 O60503
Q14494 P42330
Q14494 Q9NW15
Q14494 O43182
Q14494 O00327
Q14494 Q9H6U6
Q14494 Q05682
Q14494 Q9Y646
Q14494 Q8TEH3
Q14494 O14490
Q14494 Q9Y2D4
Q14494 P85037
Q14494 P38405
Q14494 Q9H1H9
Q14494 Q9Y6F6
Q14494 O95453
Q14494 Q9NVD7
Q14494 Q9HBV1
Q14494 Q9NQC3
Q14494 Q9C0A6
Q14494 Q53H47
Q14494 Q9BX66
Q14494 Q99523
Q14494 Q13501
Q14494 Q92609
Q14494 P28347
Q14494 Q9H330
Q14494 Q9HBL0
Q14494 Q16881
Q14494 P62256
Q14494 Q9P243
Q16236 Q9NP78
Q16236 P33527
Q16236 Q8WXG9
Q16236 Q04828
Q16236 P04075
Q16236 P04083
Q16236 Q9NRR8
Q16236 Q3L8U1
Q16236 P25685
Q16236 Q03001
Q16236 Q9H6Z9
Q16236 Q9NZC4
Q16236 P16930
Q16236 Q9NUQ9
Q16236 B1AJZ9
Q16236 P02794
Q16236 P02792
Q16236 P24522
Q16236 Q86YP4
Q16236 P48506
Q16236 P48507
Q16236 P04899
Q16236 P18283
Q16236 P08263
Q16236 P78417
Q16236 P09211
Q16236 Q9UQL6
Q16236 Q93099
Q16236 P54198
Q16236 P62805
Q16236 P09601
Q16236 P14778
Q16236 Q14642
Q16236 Q12791
Q16236 Q14145
Q16236 O15525
Q16236 P27816
Q16236 O95297
Q16236 P42898
Q16236 Q05195
Q16236 Q8NI08
Q16236 Q96PU5
Q16236 P15559
Q16236 P16083
Q16236 Q07343
Q16236 Q08499
Q16236 Q15149
Q16236 Q86YN6
Q16236 P62491
Q16236 P54727
P10276 Q16236
Q16236 P10276
Q16236 Q8WZ73
Q16236 P49796
Q16236 Q92766
Q16236 Q8WTV0
Q16236 Q86VZ5
Q16236 O60239
Q16236 Q8TE82
Q16236 Q9H7B4
Q16236 Q9BX66
Q16236 Q13501
Q16236 Q9BYN0
Q16236 P42226
Q16236 Q9P2M4
Q16236 Q15583
Q16236 Q9UDY2
Q16236 Q9HBL0
Q16236 Q16890
Q16236 P10599
Q16236 Q16881
Q16236 P0CG48
Q16236 P61077
Q16236 Q9Y3A2
Q16236 Q9GZV5
Q16236 Q8N6M9
Q16236 Q96LW9
Q12857 P04075
Q12857 P38936
P04150 Q12857
Q12857 P04150
Q12857 P04637
P08651 P60709
P08651 Q8N4X5
P08651 P02771
P08651 P13196
P08651 Q4KMQ2
P08651 P05067
P10275 P08651
P08651 Q9HCE6
P08651 O14497
P08651 P20851
P08651 Q05682
P08651 P17655
P08651 P16070
P08651 Q9H3Q1
P08651 P39060
P08651 P02452
P08651 P08123
P08651 P0DML2
P08651 O43310
P08651 P05093
P08651 P04798
P08651 Q15438
P08651 Q9P2X7
P08651 Q96QB1
P08651 Q9NXW2
P08651 Q92784
P08651 O60941
P08651 P42892
P08651 Q99814
P08651 O43491
P08651 Q8IUD2
P08651 Q969X5
P08651 O15540
P08651 Q9BZQ8
P08651 Q96AC1
P08651 Q9Y2L6
P08651 Q9C0B1
P08651 P14136
P08651 Q9NXC2
P08651 P17174
P08651 P43304
P08651 P06396
P08651 Q12789
P08651 Q8WUA4
P08651 Q02153
P08651 P14210
P08651 P09429
P08651 P80365
P08651 P08648
P08651 Q14643
P08651 P05412
P08651 A2VDJ0
P08651 Q5T5P2
P08651 O15230
P08651 P11047
P08651 P02545
P08651 Q8WWI1
P08651 Q99558
P08651 Q9BPZ7
P08651 P21941
P08651 P02686
P08651 Q99685
P08651 Q15746
P08651 Q8NEY1
P08651 Q9Y618
P08651 P52848
P08651 Q12857
P08651 Q16612
P08651 Q8WX93
P08651 Q8TEW0
P08651 Q9UPQ7
P08651 Q86SQ0
P08651 P27986
P08651 P00750
P08651 P49005
P08651 P56282
P08651 Q8TCU6
P08651 Q9UGJ0
P08651 P04070
P08651 B7ZAP0
P08651 Q13905
P08651 Q8WZA2
P08651 Q92565
P08651 Q9P2R6
P08651 P08100
P08651 Q9UHD8
P08651 Q96B97
P08651 Q8TF72
P08651 P14672
P08651 O95436
P08651 Q53HV7
P08651 Q9BX66
P08651 Q01130
P08651 O95425
P08651 Q8N3V7
P08651 P05549
P08651 P48307
P08651 Q03167
P08651 Q6ZMP0
P08651 Q9Y4G6
P08651 P24821
P08651 Q9HBL0
P08651 Q68CZ2
P04637 P08651
P08651 P04637
P08651 Q6EMB2
P08651 P17480
P17480 P08651
P08651 Q5THJ4
P08651 P04275
P08651 O43516
P08651 Q9GZV5
P08651 Q86Y38
P08651 Q9ULJ6
Q16649 P01584
P19838 P01023
P19838 P08183
P19838 P60709
P19838 O75689
P19838 P30542
P19838 P29274
P19838 Q8N556
P19838 Q15109
P19838 P01019
P19838 P31749
P19838 P20292
P19838 P03971
P19838 Q01432
P19838 A6NCL7
P19838 Q5T5U3
P19838 Q8N264
P19838 O14497
P19838 P18847
P19838 Q8NB49
P19838 P61769
P19838 P10415
P19838 Q16548
P19838 Q07817
P19838 Q6W2J9
P19838 Q13490
P19838 Q13489
P19838 O15392
P19838 P38398
P19838 P51587
P19838 Q10588
P19838 P51671
P19838 Q92583
P19838 P13500
P19838 O00626
P19838 P10147
P19838 P13236
P19838 P13501
P19838 P24385
P19838 P30279
P19838 P32248
P19838 P20273
P19838 Q9NZQ7
P19838 P25942
P19838 P29965
P19838 P16070
P19838 P19256
P19838 Q07108
P19838 P04233
P19838 P11912
P19838 P33681
P19838 Q01151
P19838 P42081
P19838 P11802
P19838 O15519
P19838 P13569
P19838 P33076
P19838 Q7Z7G1
P19838 P02452
P19838 P08123
P19838 P20023
P19838 Q14194
P19838 P02741
P19838 P09603
P19838 P04141
P19838 P68400
P19838 P35221
P19838 P07858
P19838 P53634
P19838 P09341
P19838 P02778
P19838 P19875
P19838 P19876
P19838 P42830
P19838 P10145
P19838 Q9NQC7
P19838 P11511
P19838 Q16678
P19838 O15528
P19838 O15263
P19838 Q9NRW4
P19838 Q14213
P19838 P05305
P19838 P00533
P19838 Q9H4M9
P19838 P78545
P19838 Q99607
P19838 Q6PJG2
P19838 Q9NZ08
P19838 P07992
P19838 P13726
P19838 P00451
P19838 P25445
P19838 P48023
P19838 P09467
P19838 P55899
P19838 P02751
P19838 Q53EP0
Q9BZS1 P19838
P19838 Q16658
P19838 P24522
P19838 O95257
P19838 Q86YP4
P19838 P48506
P19838 P39905
P19838 Q99684
P19838 Q03113
P19838 Q9UNW8
P19838 P09211
P19838 Q8WUI4
P19838 Q16665
P19838 P15822
P19838 P30511
P19838 P09601
P19838 Q99729
P19838 P52597
P19838 P14866
P19838 P80365
P19838 P05362
P19838 P46695
P19838 P01562
P19838 P01570
P19838 P01574
P19838 P01579
P19838 P38484
P19838 P11717
P19838 P22301
P19838 P29459
P19838 P29460
P19838 Q13261
P19838 Q9P0M4
P19838 Q14116
P19838 P01583
P19838 P01584
P19838 P14778
P19838 P27930
P19838 P18510
P19838 P60568
P19838 Q9HBE5
P19838 Q9NPF7
P19838 P01589
P19838 P05112
P19838 P24394
P19838 P05113
P19838 P05231
P19838 P10914
P19838 Q13568
P19838 Q92985
P19838 P20702
P19838 Q13303
P19838 Q12791
P19838 Q9Y2K7
P19838 P07288
P19838 Q8IVT5
P19838 P13796
P19838 O15165
P19838 P02545
P19838 P06858
P19838 Q07954
P19838 P01374
P19838 Q06643
P19838 Q13477
P19838 P41279
P19838 P31153
P19838 Q96RN5
P19838 Q14814
P19838 Q29983
P19838 Q7RTP6
P19838 Q9HBH9
P19838 P45452
P19838 P50281
P19838 P08253
P19838 P08254
P19838 P14780
P19838 P01106
P19838 P35579
P19838 O96009
P19838 Q15788
P19838 Q9Y618
P19838 Q9HC98
P19838 O00712
P19838 Q00653
Q00653 P19838
P19838 P25963
P25963 P19838
P19838 Q9BYH8
P19838 Q9HC29
P19838 Q14978
P19838 P29475
P19838 P35228
P19838 P29474
P19838 P16860
P19838 P15559
P04150 P19838
P19838 P78380
P19838 Q96CV9
P19838 Q9ULC6
P19838 Q13946
P19838 P01127
P19838 P01833
P19838 P14618
P19838 P00749
P19838 Q03405
P19838 P09086
P19838 Q5JSZ5
P19838 P28065
P19838 P25105
P19838 P48651
P19838 P35354
P19838 P12272
P19838 Q12923
P19838 P29350
P19838 P51149
P19838 P11234
P19838 P10276
P19838 Q06330
Q06330 P19838
P19838 Q04864
P19838 Q04206
Q04206 P19838
P19838 Q01201
Q01201 P19838
P19838 Q14699
P19838 O43353
P19838 Q7LG56
P19838 Q01196
Q01196 P19838
P19838 P0DJI9
P19838 P16581
P19838 P01011
P19838 P30740
P19838 P35237
P19838 P05121
P19838 Q9UQQ2
P19838 Q8IXU6
P19838 Q9H3E2
P19838 O14543
P19838 P04179
P19838 Q92673
P19838 Q13501
P19838 P78362
P19838 Q8WYL5
P19838 Q11201
P19838 P40763
P19838 O94804
P19838 Q9Y6E0
P19838 P37802
P19838 Q92844
P19838 Q03518
P19838 O15533
P19838 Q9UL17
Q9UL17 P19838
P19838 Q07654
P19838 P48307
P19838 P07204
P19838 Q96CG3
P19838 P01033
P19838 Q9UDY2
P19838 O60603
P19838 Q9NYK1
P19838 Q8N131
P19838 P24821
P19838 P01375
P19838 P21580
P19838 O00220
P19838 O14763
P19838 Q96RJ3
P19838 P50591
P19838 O43557
P19838 Q15025
P19838 Q96KP6
P19838 O15417
P04637 P19838
P19838 P04637
P19838 Q13077
P19838 Q12933
P19838 Q13114
P19838 Q8NBZ7
P19838 P50552
P19838 P15498
P19838 P19320
P19838 P15692
P19838 P49767
P19838 P08670
P19838 Q96AW1
P19838 P04275
P19838 P19544
P19838 P98170
P19838 Q96QU8
P19838 Q86VM9
P19838 Q07352
P19838 O75362
Q00653 Q86UQ4
Q00653 Q96QP1
Q00653 A6NCL7
Q00653 Q8N264
Q00653 Q14155
Q00653 P18847
Q00653 Q9NR55
Q00653 P10415
Q00653 Q07817
Q00653 O14503
Q00653 Q8IU85
Q00653 P13500
Q00653 O00585
Q00653 P30279
Q00653 P16070
Q00653 P19256
Q00653 Q00534
Q00653 P16220
Q00653 P53634
Q00653 Q15438
Q00653 P00533
Q00653 O43491
Q00653 P41212
Q00653 Q53EP0
Q00653 P01589
Q00653 P24394
Q00653 P05231
Q00653 P10145
Q00653 Q92952
Q00653 P13796
Q00653 P01374
Q00653 P21397
Q00653 Q9HBH9
Q00653 Q8WXR4
Q00653 Q9HC98
Q00653 Q96EH8
Q00653 Q07343
Q00653 P27986
Q00653 Q9NQV8
Q00653 Q12967
Q00653 P10276
Q00653 O95267
Q00653 Q04206
Q04206 Q00653
Q00653 Q8TB24
Q00653 Q15418
Q00653 P16109
Q00653 Q7KZF4
Q00653 Q99523
Q00653 O95359
Q00653 P37802
Q00653 P36402
Q00653 Q9BYE2
Q00653 P21580
Q00653 Q15025
Q00653 Q13077
Q00653 Q9H832
Q00653 Q9ULK5
Q00653 Q96GC9
Q00653 Q9GZT5
Q00653 A1YPR0
Q00653 Q17R98
P25963 P38936
P25963 P05362
P25963 P01584
P25963 Q15165
P25963 Q04206
Q04206 P25963
P25963 Q9BXI6
P15884 P25963
P23511 P08183
P23511 Q9UKV3
P23511 P60709
P23511 P54819
P23511 Q9UJX4
P23511 Q6UB99
P23511 O95782
P23511 P53677
P23511 O00192
P23511 Q9H6U6
P23511 P38398
P23511 Q8IWQ3
P23511 Q9NX04
P23511 P27824
P23511 P45973
P23511 P04233
P23511 Q99618
P23511 Q53HL2
P23511 Q8N726
P23511 Q9BRQ6
P23511 Q14011
P23511 A5YKK6
P23511 P61923
P23511 Q70SY1
P23511 Q68CJ9
P23511 O95825
P23511 Q9UJW0
P23511 P35638
P23511 Q14147
P23511 P25685
P23511 P50570
P23511 Q9NZJ5
P23511 O95834
P23511 O43768
P23511 P38117
P23511 Q96CN4
P23511 Q96A65
P23511 Q9C073
P23511 Q8NFZ0
P23511 P14324
P23511 Q06787
P23511 P53539
P23511 O94915
P23511 P51116
P23511 P22102
P23511 Q86YP4
P23511 Q03113
P23511 P43250
P23511 P62807
P23511 P06899
P23511 P06340
P23511 P01906
P23511 P01903
P23511 Q01581
P23511 P09651
P23511 Q53GQ0
P23511 P11021
P23511 P08833
P23511 Q96AB3
P23511 Q13303
P23511 O94953
P23511 Q8IZA0
P23511 O60333
P23511 Q14974
P23511 Q8IVT5
P23511 P20700
P23511 P06858
P23511 Q9H063
P23511 Q0VDD5
P23511 Q969V6
P23511 Q9HBH9
P23511 Q9H0U6
P23511 Q6P444
P23511 Q9C0I1
P23511 Q03426
P23511 Q9UHQ1
P23511 Q8NCF5
P23511 Q14494
P23511 Q13952
P23511 P54845
P23511 P80303
P23511 O95747
P23511 Q9UHJ9
P23511 P52209
P23511 Q8N3S3
P23511 Q12796
P23511 Q9NPJ4
P23511 Q13362
P23511 Q9BZL6
P23511 O75400
P23511 Q6NWY9
P23511 P26599
P23511 Q15907
P23511 Q96S21
P23511 P61018
P23511 Q8N431
P23511 Q96T37
P23511 P22670
P23511 Q9HBH0
P23511 O75582
P23511 O75556
P23511 Q9NQW1
P23511 Q9UHD8
P23511 Q9C0A6
P23511 Q9H0F6
P23511 Q8TBC3
P23511 Q96ST3
P23511 Q8IXJ6
P23511 Q86VD7
P23511 Q6PCB7
P23511 Q9NY26
P23511 P08047
P23511 Q02447
P23511 Q8NCJ5
P23511 P36956
P23511 Q9UHA2
P23511 Q6ICL3
P23511 Q96DN5
P23511 Q6YHU6
P23511 Q9NX00
P23511 Q9NX61
P23511 Q8N7C4
P23511 Q9NWC5
P23511 Q12767
P23511 Q9UPQ9
P23511 Q6ZVM7
P23511 P04637
P23511 Q12888
P23511 Q9UNY4
P23511 Q6EMB2
P23511 P29597
P23511 A5D8V6
P23511 Q96FK6
P23511 Q9HC78
P23511 Q96PM9
P23511 Q8TBZ8
P23511 Q9ULD9
P23511 Q96BV0
P23511 Q9H7M6
P25208 P60709
P25208 P54819
P25208 Q8IY45
P25208 Q9UJX4
P25208 O95782
P25208 P10398
P25208 O00192
P25208 Q8WXE1
P25208 Q9UIG0
P25208 Q9H6U6
P25208 Q12934
P25208 P38398
P25208 Q8IWQ3
P25208 P27824
P25208 P45973
P25208 P14635
P25208 O95067
P25208 P04233
P25208 P06493
P25208 Q9HCK8
P25208 P33552
P25208 Q9H8M1
P25208 Q8NI60
P25208 Q70SY1
P25208 Q8IUR6
P25208 O95825
P25208 Q92796
P25208 P25685
P25208 P50570
P25208 Q92782
P25208 Q9NZJ5
P25208 Q92556
P25208 P11171
P25208 P38117
P25208 Q96A65
P25208 O60427
P25208 Q9NUU6
P25208 Q9C073
P25208 O14526
P25208 P37268
P25208 P51116
P25208 Q14332
P25208 P22102
P25208 Q8N0V5
P25208 O75223
P25208 Q03113
P25208 P06899
P25208 P68431
P25208 O14979
P25208 Q5VY09
P25208 P08833
P25208 Q9UK53
P25208 Q13303
P25208 Q14721
P25208 O94953
P25208 Q13118
P25208 Q9H0H3
P25208 P52292
P25208 Q14974
P25208 Q14739
P25208 Q8NG48
P25208 P38571
P25208 O75608
P25208 Q9NZL9
P25208 Q9NR56
P25208 Q96RQ3
P25208 P33992
P25208 Q0VDD5
P25208 Q969V6
P25208 Q9HBH9
P25208 Q9UHC7
P25208 Q14165
P25208 Q99550
P25208 Q9H0U6
P25208 Q6PIU2
P25208 Q8TDX7
P25208 Q14494
P25208 P80303
P25208 Q96SU4
P25208 O96013
P25208 Q96RG2
P25208 P12004
P25208 P13667
P25208 Q9Y5Y5
P25208 Q9NQV5
P25208 A2A3K4
P25208 Q15907
P25208 P22670
P25208 P49796
P25208 Q9HBH0
P25208 P17081
P25208 Q9BRL7
P25208 Q96ST3
P25208 Q8IXJ6
P25208 Q6PCB7
P25208 Q9NY26
P25208 P04179
P25208 P18583
P25208 Q8IYB3
P25208 Q9UHA2
P25208 Q9BWW4
P25208 Q6ICL3
P25208 Q96DN5
P25208 Q04726
P25208 Q9P0S9
P25208 Q9NX00
P25208 Q9H330
P25208 Q9NWC5
P25208 Q9H3M7
P25208 Q16881
P25208 Q9NZI7
P25208 Q96T88
P25208 Q9P2Y5
P25208 P55072
P25208 P32241
P25208 Q9HC78
P25208 O75346
P25208 Q9ULD9
P25208 Q9H7M6
Q13952 P14324
Q13952 P01906
Q13952 P01903
P43699 P02771
P43699 Q8IWL2
P43699 P07988
P08047 P43699
P43699 P08047
P52952 P43694
P52952 P12980
Q15233 P55265
Q15233 P30038
Q15233 Q6UB99
Q15233 Q9UIF9
Q15233 Q86UU0
Q15233 P25440
Q15233 P67870
Q15233 Q9NXW2
Q15233 P55199
Q15233 Q9NVI1
Q15233 Q14687
Q15233 Q14103
Q15233 P14866
Q15233 Q9Y2K7
Q15233 Q15345
Q15233 Q96DN6
Q15233 P33993
Q15233 Q9NV56
Q15233 P24928
Q15233 O75400
Q15233 Q9UBE0
Q15233 O94979
Q15233 Q9UHD8
Q15233 Q96ST3
Q15233 P08195
P17947 Q15233
Q15233 P40763
Q15233 O94842
Q15233 Q6RFH5
Q99743 Q16526
Q99743 Q49AN0
Q99743 O15534
Q99743 O15055
P51843 Q96RI1
P51843 Q13285
Q13285 P51843
Q15466 P22680
P20393 O00206
P55055 O95477
P55055 P45844
P55055 O14503
P55055 Q9H3Q1
P55055 Q9NXW2
P55055 P41567
P55055 P49327
P55055 Q99583
P55055 Q9Y618
P55055 P37231
P55055 Q13501
P55055 P36956
P55055 Q86TI0
Q13133 O95477
Q13133 P33897
Q13133 P45844
Q13133 P17516
Q13133 P02649
Q13133 O14503
Q13133 P12104
Q13133 P49327
Q13133 Q5T5P2
P37231 Q13133
Q13133 P37231
Q13133 Q96MT1
Q13133 P36956
Q13133 Q86UB9
Q96RI1 O95342
Q96RI1 P21439
Q96RI1 O15439
Q96RI1 P51161
Q96RI1 O95750
Q96RI1 Q15466
Q96RI1 O75469
Q96RI1 P06133
O75469 A8K2U0
O75469 Q6UY14
O75469 Q9BT22
O75469 Q6GMV1
O75469 O43747
O75469 Q96P48
O75469 Q8WWN8
O75469 Q9Y6D5
O75469 A6NKF2
O75469 Q9HBZ2
O75469 P00966
O75469 Q96DT6
O75469 Q99700
O75469 Q96GD4
O75469 P15291
O75469 Q96PG8
O75469 Q86UU0
O75469 Q86WA6
O75469 Q9BRX8
O75469 Q9NUG4
O75469 O75493
O75469 Q9H251
O75469 Q8N8E3
O75469 P23141
O75469 P23528
O75469 Q9H6B4
O75469 Q8NA66
O75469 Q9UNS2
O75469 O75575
O75469 Q14406
O75469 P33261
O75469 P08684
O75469 Q9HCS2
O75469 Q6NT55
O75469 P22680
O75469 Q5D0E6
O75469 Q10586
O75469 Q5H9U9
O75469 Q9NVR5
O75469 Q92784
O75469 Q2PZI1
O75469 Q8WXU2
O75469 O95967
O75469 P05198
O75469 Q96KS9
O75469 Q96G04
O75469 Q9H334
O75469 O75293
O75469 Q96FL9
O75469 Q6P9A2
O75469 P07902
O75469 Q86YP4
O75469 P01241
O75469 P23378
O75469 Q92805
O75469 Q9BQQ3
O75469 Q13255
O75469 Q5T1R4
O75469 P12268
O75469 Q8NI35
O75469 Q8IWB1
O75469 Q8N371
O75469 Q9UJ96
O75469 O95279
O75469 Q8TDN2
O75469 A2VDJ0
O75469 Q5VW36
O75469 Q9Y5W3
O75469 Q96CT2
O75469 Q9H0V9
O75469 Q96S06
O75469 Q96L50
O75469 Q02750
O75469 Q01718
O75469 Q9NX70
O75469 Q10469
O75469 Q7RTP6
O75469 Q6UB35
O75469 O43312
O75469 Q6W4X9
O75469 Q96NY9
O75469 Q9UL68
O75469 Q8N660
O75469 Q9BU61
O75469 P08651
O75469 Q8IXF0
O75469 Q8WV22
O75469 Q6ZVD8
O75469 Q96BK5
O75469 Q9NYT0
O75469 Q9HB19
O75469 Q9H7P9
O75469 O43900
O75469 Q05513
O75469 P16471
O75469 P07602
O75469 Q92932
O75469 Q2TAL8
O75469 Q6H3X3
O75469 Q86WH2
O75469 P49758
O75469 Q969Q0
O75469 P62277
O75469 P37088
O75469 Q9BX95
O75469 Q9Y566
O75469 Q99720
O75469 Q9BYT1
O75469 Q86VD7
O75469 Q9H2H9
O75469 Q9NP59
O75469 O75387
O75469 Q01959
O75469 Q8IY18
O75469 P52788
O75469 Q86XE0
O75469 O94875
O75469 Q9NRA0
O75469 P08247
O75469 Q6P1X5
O75469 Q9P2M4
O75469 O95807
O75469 P19438
O75469 Q8NFZ5
O75469 Q8NDV7
O75469 P67936
O75469 Q92519
O75469 Q9BXA6
O75469 Q8NDW8
O75469 Q9ULT0
O75469 P49638
O75469 P07437
O75469 O75379
O75469 P51809
O75469 O95231
O75469 Q8TAF3
O75469 Q9NNW5
O75469 Q2TBF2
O75469 Q9NYL2
O75469 Q9HC78
O75469 P26651
O75469 Q68DK2
O75469 Q9Y2X9
Q14994 P33261
Q14994 P22309
P13056 P01588
P49116 Q9H3P7
P49116 Q8IZF5
P49116 O00116
P49116 P60006
P49116 Q9P2G1
P49116 P50995
P49116 Q9H765
P49116 Q8IXJ9
P49116 P98196
P49116 Q9UIG0
P49116 Q9H8M2
P49116 Q8IYE0
P49116 Q96ER9
P49116 Q8IV32
P49116 Q8NHU2
P49116 Q9H444
P49116 O75153
P49116 Q92600
P49116 Q9P013
P49116 P08686
P49116 Q86XP3
P49116 Q9UPY3
P49116 Q6P1R4
P49116 O00559
P49116 Q9H9B1
P49116 Q7L2H7
P49116 Q96PV7
P49116 Q8IWJ2
P49116 Q92616
P49116 Q14789
P49116 Q9UKJ3
P49116 Q9P2X3
P49116 Q6B0I6
P49116 P29375
P49116 Q9NQR1
P49116 O00522
P49116 Q9UK45
P49116 Q16584
P49116 Q9BPZ7
P49116 Q9BYC9
P49116 O75394
P49116 Q96EL3
P49116 Q9Y2Q9
P49116 Q9GZZ1
P49116 Q330K2
P49116 P17568
P49116 O75380
P49116 Q16236
P49116 Q6ZNB6
P49116 Q9UMY1
P49116 P13056
P49116 P57740
P49116 Q8NFH4
P49116 P01178
P49116 O96013
P49116 Q9NWS1
P49116 Q15365
P49116 Q96QT6
P49116 O43447
P49116 O75400
P49116 Q7Z6K3
P49116 Q7L804
P49116 Q9H920
P49116 Q9NQG5
P49116 P63220
P49116 P61247
P49116 Q96S38
P49116 O00422
P49116 Q9BWG6
P49116 Q9C0D9
P49116 Q1XH10
P49116 Q92925
P49116 O75643
P49116 P62306
P49116 Q8TCT7
P49116 Q6ZRS2
P49116 Q6P1X5
P49116 Q8WUA7
P49116 Q9Y2S6
P49116 Q9UM00
P49116 Q9NWD8
P49116 Q8NDV7
P49116 O96008
P49116 Q15645
P49116 Q49AM3
P49116 O43156
P49116 O43396
P49116 Q86T82
P49116 Q5THJ4
P49116 Q15007
P49116 P17036
P49116 Q8N8E2
Q9Y466 Q02962
Q9Y466 Q9P212
Q9Y466 P60484
P10589 Q9BZC7
P10589 O75689
P10589 Q9Y653
P10589 Q9NRZ7
P10589 P01019
P10589 Q5TGY3
P10589 P02652
P10589 P02656
P10589 Q92888
P10589 Q92974
P10589 Q9NR80
P10589 P98196
P10589 Q16720
P10589 Q9BUH8
P10589 Q8IWQ3
P10589 Q8IZC6
P10589 P20908
P10589 Q9UBL6
P10589 Q5IJ48
P10589 P56545
P56545 P10589
P10589 O43310
P10589 P11511
P10589 Q9H9B1
P10589 Q6PJG2
P10589 P01588
P10589 Q96MK2
P10589 P23142
P10589 Q6ZNL6
P10589 P35916
P10589 Q16658
P10589 Q8WTR4
P10589 Q86YR5
P10589 Q6IC98
P10589 Q8WUI4
P10589 P54868
P10589 Q6DN90
P10589 Q674X7
P10589 Q13303
P10589 O75037
P10589 P22888
P10589 Q96FE5
P10589 Q07954
P10589 Q9Y6D9
P10589 Q92614
P10589 Q9HC98
P10589 Q9P2S2
P10589 Q9H0X9
P10589 O96013
P10589 O75781
P10589 O00764
P10589 P12955
P10589 Q96KR7
P10589 O75051
P10589 Q9Y4D7
P10589 P31321
P10589 Q6PJF5
P10589 Q01974
P10589 Q58EX2
P10589 Q8IWU5
P10589 O00204
P10589 O15056
P10589 O95359
P10589 Q07912
P10589 Q969P6
P10589 Q9ULQ1
P10589 Q9BSL1
P10589 Q9H9P5
P10589 Q9HCC9
P10589 Q96JG9
P24468 P68133
P24468 P02768
P24468 Q01432
P24468 P09525
P24468 P02647
P24468 P02652
P24468 P04114
P24468 P02655
P24468 P02656
P24468 Q92974
P24468 Q9ULH1
P24468 P20020
P24468 P02818
P24468 P13671
P24468 Q9Y232
P24468 P11597
P24468 Q3L8U1
P24468 P20908
P24468 A4D0V7
P24468 Q9Y4D1
P24468 Q96QB1
P24468 O75061
P24468 Q9H4G0
P24468 P00740
P24468 P23142
P24468 Q9H334
P24468 P06241
P24468 Q03113
P24468 P06396
P24468 Q8WUI4
P24468 Q96RW7
P24468 P04792
P24468 P98160
P24468 P18084
P24468 Q12791
P24468 P05787
P24468 Q9BXB1
P24468 Q93052
P24468 Q14766
P24468 Q8N2S1
P24468 P13533
P24468 P35579
P24468 Q15746
P24468 P15172
P24468 P15173
P24468 Q14511
P24468 Q12857
P24468 O00712
P24468 O14786
P24468 O60462
P24468 Q9BXB5
P24468 P01178
P24468 Q9UNF0
P24468 Q8TEW8
P24468 P40424
P24468 P09619
P24468 P01210
P24468 P48426
P24468 Q9NQ66
P24468 O75051
P24468 Q01860
P24468 Q07869
P24468 Q7Z3G6
P24468 Q16647
P24468 Q05397
P24468 A0AV96
P24468 Q93062
P24468 Q14699
P24468 P49796
P24468 O60239
P24468 Q01082
[truncated: 864,714 more chars]
