# Supplementary material for: Decoding non-coding SNPs: systems genomics modelling dissects the heterogeneity of IBD
Source: Mol Syst Biol. 2025 Nov 26;22(2):259–80. doi: 10.1038/s44320-025-00169-3 (PMC12864814; doi:10.1038/s44320-025-00169-3)
Supplement: Supplementary file 11 — Source data Fig. 3 [file 44320_2025_169_MOESM11_ESM.zip › Figure3_c/Figure_3c.rmd]

---
title: "R notebook for Figure3c"
output: reprex::reprex_document
knit: reprex::reprex_render
---

Please move all file to the same folder and use the folder as the work directory.

1. Installing and loading the necesearry packages
```{r}
rm(list=ls())
```
If necesearry please install the following packages:
```{r}
if (!requireNamespace("BiocManager", quietly = TRUE))
#    install.packages("BiocManager")
BiocManager::install("clusterProfiler")
BiocManager::install("ReactomePA") 
BiocManager::install("rrvgo")
BiocManager::install("enrichplot")
BiocManager::install("msigdbr")
BiocManager::install("org.Hs.eg.db")
BiocManager::install("AnnotationDbi")
install.packages("ggplot2")
install.packages("glue")
BiocManager::install("fgsea")
install.packages("mulea")
```
2. Reading in necesearry packages
```{r}
library(clusterProfiler)
library(ReactomePA)
library(rrvgo)
library(enrichplot)
library(ggplot2)
library(msigdbr)
organism ="org.Hs.eg.db"
library(organism, character.only = TRUE)
library(mulea)
library(tidyverse)
library(AnnotationDbi)
library(scales)
```
3. Imporing files
```{r}
outcome_cd_tf_tg <- read.csv("cd_TFTG_regnet_10k.txt",
                             sep="\t", row.names = 1)
head(outcome_cd_tf_tg)
```
```{r}
doro <- read.csv("Dorothea_27_10_2021_ABC.ncol", sep=" ", header = FALSE, row.names = NULL)
```
Checking both TFs and TGs. 
```{r}
bgtf <-unique(c(doro$V1,doro$V2))
```
Mapping TF-TG network to human readable gene names. 
```{r}
bg_TFTG_symbols <- mapIds(org.Hs.eg.db, keys = bgtf, column = "SYMBOL", keytype = "UNIPROT", multiVals = "first")
```
Reading in Reactome ontology

```{r}
reactome_ontology <- read_gmt("ReactomePathways.gmt")
```
```{r}
head(reactome_ontology)
```
```{r}
reactome_ontology <- reactome_ontology %>% 
rename(ontology_id = "ontology_id",
    ontology_name = "ontology_name",
    list_of_values = "list_of_values")
head(reactome_ontology)      
```
Filtering onytology for minimum 5 and maximmum 500 elments - excluding really large and really small patheways. We can change theese settings later.
```{r}
reactome_ontology_filtered <- filter_ontology(gmt = reactome_ontology,
                                        min_nr_of_elements = 5,
                                        max_nr_of_elements = 500)

```
```{r}
selected_outcome_cdtf <- outcome_cd_tf_tg[outcome_cd_tf_tg$Z_Count>0,]
```
Running ORA in MULEA
```{r}
commonly_affected_after_tftg_cd <- outcome_cd_tf_tg[outcome_cd_tf_tg$Z_Count>100,]
head(commonly_affected_after_tftg_cd)
```

```{r}
commonly_afffected_cd_tftg_symbols <- mapIds(org.Hs.eg.db, keys = row.names(commonly_affected_after_tftg_cd), 
column = "SYMBOL", keytype = "UNIPROT", multiVals = "first")
```

```{r}
ora_model <- ora(gmt = reactome_ontology_filtered, 
                 # Test set variable
                 element_names = commonly_afffected_cd_tftg_symbols, 
                 # Background set variable
                 background_element_names = bg_TFTG_symbols, 
                 # p-value adjustment method
                 p_value_adjustment_method = "eFDR", 
                 # Number of permutations
                 number_of_permutations = 10000,
                 # Number of processor threads to use
                 nthreads = 2, 
                 # Setting a random seed for reproducibility
                 random_seed = 42) 

reactome_results_cd_tftg <- run_test(ora_model)
```

```{r}
reactome_results_cd_tftg$GeneRatio <- reactome_results_cd_tftg$nr_common_with_tested_elements / length(commonly_afffected_cd_tftg_symbols)
sig_results_cd_tftg<- reactome_results_cd_tftg %>%
    # Rows where the eFDR < 0.05
    filter(eFDR < 0.1) %>%
    # Arrange the rows by the gene ratio for plotting
    arrange(desc(GeneRatio))
sig_results_cd_tftg$ontology_id <- factor(sig_results_cd_tftg$ontology_id,
levels = sig_results_cd_tftg[order(sig_results_cd_tftg$GeneRatio, decreasing = FALSE), "ontology_id"])
sig_results_cd_tftg
```
Writing out the reuslts
```{r}
write.csv(reactome_results_cd_tftg, "Reactome_CD_TFTG_100_cutoff_ora_results.csv", row.names = FALSE)
```

```{r}
sig_results_cd_tftg$eFDR = sig_results_cd_tftg$eFDR +10^-12 #Adding a small value to significance

sig_results_cd_tftg$formed_id <- gsub("_", " ", sig_results_cd_tftg$ontology_id)
sig_results_cd_tftg$formed_id <- factor(sig_results_cd_tftg$formed_id,
                                    levels = sig_results_cd_tftg[order(sig_results_cd_tftg$GeneRatio,
                                    decreasing = FALSE), "formed_id"])
```

```{r}
dotplot_reactome_cd_tftg <- ggplot(sig_results_cd_tftg, aes(x=GeneRatio, y=formed_id)) +
    geom_point(aes(size=nr_common_with_tested_elements, colour=eFDR)) +
    scale_y_discrete(labels = label_wrap(50)) + 
    scale_color_continuous(low="red", high="blue", 
                           limits=c(10^-12, 0.1),
                           trans = "log10", name="Emprical FDR")

dotplot_reactome_cd_tftg <- dotplot_reactome_cd_tftg +
    scale_size(limits = c(2,75), range = c(2,15), name = "Number of genes") + 
    xlim(0, 0.07) +
    xlab("Gene Ratio") +
    ylab("Reactome Pathways") +
    theme_dark() +
    #theme(legend.key = element_rect(fill ="grey20")) +
    theme(rect=element_rect(fill="white")) +
    theme(panel.background = element_rect(fill = "white")) +
    theme(plot.background = element_rect(fill = "white")) +
    theme(plot.background = element_rect(colour = "white"))+
    theme(axis.title.x = element_text(colour = "black", size = 15)) +
    theme(axis.title.y = element_text(colour = "black", size = 15)) +
    theme(axis.text.y = element_text(color= "black", size = 15)) +
    theme(axis.text.x = element_text(color= "black", size = 10)) +
    theme(axis.line = element_line(color = "black")) +
    #theme(legend.box.background = element_rect(fill="white")) +
    theme(legend.background = element_rect(fill ="white")) +
    theme(legend.text = element_text(color="black", size = 10)) +
    theme(legend.title = element_text(color= "black", size = 10)) 
dotplot_reactome_cd_tftg
```


```{r}
png(file="Figure3c",width=8, height=8, units="in", res=600)
dotplot_reactome_cd_tftg
dev.off()
```
