# Supplementary material for: Decoding non-coding SNPs: systems genomics modelling dissects the heterogeneity of IBD
Source: Mol Syst Biol. 2025 Nov 26;22(2):259–80. doi: 10.1038/s44320-025-00169-3 (PMC12864814; doi:10.1038/s44320-025-00169-3)
Supplement: Supplementary file 11 — Source data Fig. 3 [file 44320_2025_169_MOESM11_ESM.zip › Figure3_c/Reactome_CD_TFTG_100_cutoff_ora_results.csv]

ontology_id	ontology_name	nr_common_with_tested_elements	nr_common_with_background_elements	p_value	eFDR	GeneRatio
2-LTR circle formation	R-HSA-164843	0	7	1	1	0
A tetrasaccharide linker sequence is required for GAG synthesis	R-HSA-1971475	3	22	0.16135519618854	0.588342771084337	0.00306122448979592
Abacavir ADME	R-HSA-2161522	0	8	1	1	0
ABC-family proteins mediated transport	R-HSA-382556	2	85	0.974912860123603	0.993449579831933	0.00204081632653061
ABC transporter disorders	R-HSA-5619084	0	61	1	1	0
ABC transporters in lipid homeostasis	R-HSA-1369062	0	17	1	1	0
Aberrant regulation of mitotic cell cycle due to RB1 defects	R-HSA-9687139	1	35	0.900090963333855	1	0.00102040816326531
Aberrant regulation of mitotic exit in cancer due to RB1 defects	R-HSA-9687136	0	19	1	1	0
Aberrant regulation of mitotic G1/S transition in cancer due to RB1 defects	R-HSA-9659787	1	17	0.673117408340589	0.94611178133836	0.00102040816326531
Abortive elongation of HIV-1 transcript in the absence of Tat	R-HSA-167242	1	21	0.748782856390798	0.981205584642234	0.00102040816326531
Acetylcholine binding and downstream events	R-HSA-181431	1	12	0.545769685022242	0.873183570646221	0.00102040816326531
Acetylcholine Neurotransmitter Release Cycle	R-HSA-264642	0	16	1	1	0
Acetylcholine regulates insulin secretion	R-HSA-399997	1	9	0.446671107697615	0.820474308300395	0.00102040816326531
Acrosome Reaction and Sperm:Oocyte Membrane Binding	R-HSA-1300645	0	4	1	1	0
Activated NOTCH1 Transmits Signal to the Nucleus	R-HSA-2122948	1	30	0.861112051472646	1	0.00102040816326531
Activated NTRK2 signals through CDK5	R-HSA-9032845	1	6	0.325979558645036	0.735241996557659	0.00102040816326531
Activated NTRK2 signals through FRS2 and FRS3	R-HSA-9028731	2	11	0.152042770770891	0.572367384615385	0.00204081632653061
Activated NTRK2 signals through FYN	R-HSA-9032500	1	7	0.36888024694634	0.773484639498433	0.00102040816326531
Activated NTRK2 signals through PI3K	R-HSA-9028335	1	7	0.36888024694634	0.773484639498433	0.00102040816326531
Activated NTRK2 signals through RAS	R-HSA-9026519	2	9	0.108108127215038	0.504606201550388	0.00204081632653061
Activated NTRK3 signals through PI3K	R-HSA-9603381	0	6	1	1	0
Activated NTRK3 signals through RAS	R-HSA-9034864	1	8	0.409052998755106	0.797215781922525	0.00102040816326531
Activated PKN1 stimulates transcription of AR (androgen receptor) regulated genes KLK2 and KLK3	R-HSA-5625886	1	26	0.819250431185986	1	0.00102040816326531
Activated point mutants of FGFR2	R-HSA-2033519	0	13	1	1	0
activated TAK1 mediates p38 MAPK activation	R-HSA-450302	2	22	0.412666844304248	0.800388466947961	0.00204081632653061
Activation of AMPK downstream of NMDARs	R-HSA-9619483	1	23	0.779775151052932	0.982664358108108	0.00102040816326531
Activation of anterior HOX genes in hindbrain development during early embryogenesis	R-HSA-5617472	2	77	0.960866567725676	0.998906049822064	0.00204081632653061
Activation of APC/C and APC/C:Cdc20 mediated degradation of mitotic proteins	R-HSA-176814	2	61	0.907156545370378	1	0.00204081632653061
Activation of ATR in response to replication stress	R-HSA-176187	2	34	0.646183223802475	0.930715913555992	0.00204081632653061
Activation of BAD and translocation to mitochondria	R-HSA-111447	2	14	0.22261508385832	0.63197488372093	0.00204081632653061
Activation of BH3-only proteins	R-HSA-114452	4	29	0.109445224128277	0.501971863117871	0.00408163265306122
Activation of C3 and C5	R-HSA-174577	1	5	0.280165897911226	0.697906138613861	0.00102040816326531
Activation of Ca-permeable Kainate Receptor	R-HSA-451308	1	10	0.481896869524695	0.831466505441354	0.00102040816326531
Activation of caspases through apoptosome-mediated cleavage	R-HSA-111459	2	6	0.0510975942421811	0.399160283687943	0.00204081632653061
Activation of G protein gated Potassium channels	R-HSA-1296041	2	25	0.478460198967374	0.827969849246231	0.00204081632653061
Activation of GABAB receptors	R-HSA-991365	3	37	0.421374358895651	0.804028770949721	0.00306122448979592
Activation of gene expression by SREBF (SREBP)	R-HSA-2426168	1	42	0.937014723292975	1	0.00102040816326531
Activation of HOX genes during differentiation	R-HSA-5619507	2	77	0.960866567725676	0.998906049822064	0.00204081632653061
Activation of IRF3, IRF7 mediated by TBK1, IKKε (IKBKE)	R-HSA-936964	0	18	1	1	0
Activation of kainate receptors upon glutamate binding	R-HSA-451326	1	27	0.830770130564118	1	0.00102040816326531
Activation of Matrix Metalloproteinases	R-HSA-1592389	3	26	0.227511378239831	0.631470159453303	0.00306122448979592
Activation of NF-kappaB in B cells	R-HSA-1169091	3	52	0.651319035748435	0.934294401544401	0.00306122448979592
Activation of NIMA Kinases NEK9, NEK6, NEK7	R-HSA-2980767	2	7	0.06857542883721	0.429938043478261	0.00204081632653061
Activation of NMDA receptors and postsynaptic events	R-HSA-442755	5	80	0.581812069045332	0.894021406086044	0.00510204081632653
Activation of PPARGC1A (PGC-1alpha) by phosphorylation	R-HSA-2151209	1	9	0.446671107697615	0.820474308300395	0.00102040816326531
Activation of PUMA and translocation to mitochondria	R-HSA-139915	2	9	0.108108127215038	0.504606201550388	0.00204081632653061
Activation of RAC1	R-HSA-428540	0	12	1	1	0
Activation of RAC1 downstream of NMDARs	R-HSA-9619229	0	6	1	1	0
Activation of SMO	R-HSA-5635838	1	17	0.673117408340589	0.94611178133836	0.00102040816326531
Activation of the AP-1 family of transcription factors	R-HSA-450341	1	10	0.481896869524695	0.831466505441354	0.00102040816326531
Activation of the mRNA upon binding of the cap-binding complex and eIFs, and subsequent binding to 43S	R-HSA-72662	4	56	0.481035215608183	0.8276875	0.00408163265306122
Activation of the phototransduction cascade	R-HSA-2485179	1	10	0.481896869524695	0.831466505441354	0.00102040816326531
Activation of the pre-replicative complex	R-HSA-68962	1	31	0.869966123819866	1	0.00102040816326531
Activation of the TFAP2 (AP-2) family of transcription factors	R-HSA-8866907	1	12	0.545769685022242	0.873183570646221	0.00102040816326531
Activation of TRKA receptors	R-HSA-187015	1	6	0.325979558645036	0.735241996557659	0.00102040816326531
Acyl chain remodeling of CL	R-HSA-1482798	0	5	1	1	0
Acyl chain remodeling of DAG and TAG	R-HSA-1482883	0	4	1	1	0
Acyl chain remodelling of PC	R-HSA-1482788	5	25	0.0188782884086325	0.294876923076923	0.00510204081632653
Acyl chain remodelling of PE	R-HSA-1482839	3	26	0.227511378239831	0.631470159453303	0.00306122448979592
Acyl chain remodelling of PG	R-HSA-1482925	3	17	0.0896325666322255	0.479730666666667	0.00306122448979592
Acyl chain remodelling of PI	R-HSA-1482922	3	17	0.0896325666322255	0.479730666666667	0.00306122448979592
Acyl chain remodelling of PS	R-HSA-1482801	3	21	0.145843124783889	0.565663225806452	0.00306122448979592
Adenylate cyclase activating pathway	R-HSA-170660	0	9	1	1	0
Adenylate cyclase inhibitory pathway	R-HSA-170670	1	12	0.545769685022242	0.873183570646221	0.00102040816326531
Adherens junctions interactions	R-HSA-418990	6	54	0.126915620022684	0.525923404255319	0.00612244897959184
Adipogenesis	R-HSA-9843745	6	103	0.64675853339371	0.929872352941176	0.00612244897959184
ADORA2B mediated anti-inflammatory cytokines production	R-HSA-9660821	3	36	0.403993278442205	0.7930996996997	0.00306122448979592
ADP signalling through P2Y purinoceptor 1	R-HSA-418592	1	20	0.731689402793102	0.973800711111111	0.00102040816326531
ADP signalling through P2Y purinoceptor 12	R-HSA-392170	1	17	0.673117408340589	0.94611178133836	0.00102040816326531
Adrenaline,noradrenaline inhibits insulin secretion	R-HSA-400042	1	22	0.764788380775872	0.981264383561644	0.00102040816326531
Adrenoceptors	R-HSA-390696	2	8	0.087670984284977	0.466759633027523	0.00204081632653061
Advanced glycosylation endproduct receptor signaling	R-HSA-879415	3	12	0.036652536844197	0.35123185840708	0.00306122448979592
Aerobic respiration and respiratory electron transport	R-HSA-1428517	7	207	0.980283556926875	0.990088317107093	0.00714285714285714
Aflatoxin activation and detoxification	R-HSA-5423646	0	15	1	1	0
Aggrephagy	R-HSA-9646399	0	36	1	1	0
AKT phosphorylates targets in the cytosol	R-HSA-198323	2	13	0.198697124794033	0.61767621483376	0.00204081632653061
AKT phosphorylates targets in the nucleus	R-HSA-198693	1	9	0.446671107697615	0.820474308300395	0.00102040816326531
ALK mutants bind TKIs	R-HSA-9700645	0	12	1	1	0
Alpha-defensins	R-HSA-1462054	0	4	1	1	0
alpha-linolenic (omega3) and linoleic (omega6) acid metabolism	R-HSA-2046104	0	12	1	1	0
alpha-linolenic acid (ALA) metabolism	R-HSA-2046106	0	12	1	1	0
Alpha-oxidation of phytanate	R-HSA-389599	0	4	1	1	0
Alpha-protein kinase 1 signaling pathway	R-HSA-9645460	2	11	0.152042770770891	0.572367384615385	0.00204081632653061
Amine ligand-binding receptors	R-HSA-375280	4	31	0.131551943043081	0.547304406779661	0.00408163265306122
Amino Acid conjugation	R-HSA-156587	0	3	1	1	0
Amino acid transport across the plasma membrane	R-HSA-352230	0	29	1	1	0
Amino acids regulate mTORC1	R-HSA-9639288	3	48	0.596776309867985	0.898621369294606	0.00306122448979592
AMPK inhibits chREBP transcriptional activation activity	R-HSA-163680	0	8	1	1	0
Amplification of signal from unattached kinetochores via a MAD2 inhibitory signal	R-HSA-141444	5	90	0.685656513385497	0.949096358543417	0.00510204081632653
Amplification of signal from the kinetochores	R-HSA-141424	5	90	0.685656513385497	0.949096358543417	0.00510204081632653
Amyloid fiber formation	R-HSA-977225	3	63	0.773285990138709	0.979802209005947	0.00306122448979592
Anchoring fibril formation	R-HSA-2214320	3	14	0.0551893704083082	0.398385714285714	0.00306122448979592
Anchoring of the basal body to the plasma membrane	R-HSA-5620912	3	88	0.92481227482094	1	0.00306122448979592
Androgen biosynthesis	R-HSA-193048	0	9	1	1	0
Anti-inflammatory response favouring Leishmania parasite infection	R-HSA-9662851	9	68	0.0277141577357214	0.316811363636364	0.00918367346938776
Antigen activates B Cell Receptor (BCR) leading to generation of second messengers	R-HSA-983695	5	30	0.0390268717245096	0.362780869565217	0.00510204081632653
Antigen Presentation: Folding, assembly and peptide loading of class I MHC	R-HSA-983170	0	28	1	1	0
Antigen processing-Cross presentation	R-HSA-1236975	4	94	0.856589006410461	1	0.00408163265306122
Antigen processing: Ub, ATP-independent proteasomal degradation	R-HSA-9912633	0	18	1	1	0
Antigen processing: Ubiquitination & Proteasome degradation	R-HSA-983168	17	265	0.522215693608797	0.862044191343964	0.0173469387755102
Antimicrobial peptides	R-HSA-6803157	6	45	0.0640178425239867	0.422312048192771	0.00612244897959184
Antiviral mechanism by IFN-stimulated genes	R-HSA-1169410	10	138	0.38245171744048	0.78248143525741	0.0102040816326531
APC-Cdc20 mediated degradation of Nek2A	R-HSA-179409	0	25	1	1	0
APC truncation mutants have impaired AXIN binding	R-HSA-5467337	2	13	0.198697124794033	0.61767621483376	0.00204081632653061
APC/C-mediated degradation of cell cycle proteins	R-HSA-174143	2	72	0.948533543697748	1	0.00204081632653061
APC/C:Cdc20 mediated degradation of Cyclin B	R-HSA-174048	1	23	0.779775151052932	0.982664358108108	0.00102040816326531
APC/C:Cdc20 mediated degradation of mitotic proteins	R-HSA-176409	2	60	0.902137874588407	1	0.00204081632653061
APC/C:Cdc20 mediated degradation of Securin	R-HSA-174154	1	52	0.967428622768299	0.999839829907867	0.00102040816326531
APC/C:Cdh1 mediated degradation of Cdc20 and other APC/C:Cdh1 targeted proteins in late mitosis/early G1	R-HSA-174178	1	58	0.978076976986381	0.99049860724234	0.00102040816326531
APC:Cdc20 mediated degradation of cell cycle proteins prior to satisfation of the cell cycle checkpoint	R-HSA-179419	1	58	0.978076976986381	0.99049860724234	0.00102040816326531
APEX1-Independent Resolution of AP Sites via the Single Nucleotide Replacement Pathway	R-HSA-5649702	1	7	0.36888024694634	0.773484639498433	0.00102040816326531
APOBEC3G mediated resistance to HIV-1 infection	R-HSA-180689	0	5	1	1	0
Apoptosis	R-HSA-109581	17	158	0.0233541383754026	0.306723456790123	0.0173469387755102
Apoptosis induced DNA fragmentation	R-HSA-140342	2	13	0.198697124794033	0.61767621483376	0.00204081632653061
Apoptotic cleavage of cell adhesion proteins	R-HSA-351906	4	10	0.00250814096016594	0.117885714285714	0.00408163265306122
Apoptotic cleavage of cellular proteins	R-HSA-111465	5	36	0.0758152492829824	0.44199792746114	0.00510204081632653
Apoptotic execution phase	R-HSA-75153	6	50	0.0961142268925607	0.484100869565217	0.00612244897959184
Apoptotic factor-mediated response	R-HSA-111471	4	17	0.019900320220211	0.291657142857143	0.00408163265306122
Aquaporin-mediated transport	R-HSA-445717	2	42	0.756749581746883	0.982551736111111	0.00204081632653061
Arachidonate metabolism	R-HSA-2142753	4	52	0.423821765322677	0.807028133704735	0.00408163265306122
ARMS-mediated activation	R-HSA-170984	2	7	0.06857542883721	0.429938043478261	0.00204081632653061
Aryl hydrocarbon receptor signalling	R-HSA-8937144	1	7	0.36888024694634	0.773484639498433	0.00102040816326531
Asparagine N-linked glycosylation	R-HSA-446203	18	277	0.49827227604888	0.835047846889952	0.0183673469387755
Aspartate and asparagine metabolism	R-HSA-8963693	0	10	1	1	0
Aspirin ADME	R-HSA-9749641	1	32	0.878256298344022	1	0.00102040816326531
Assembly and cell surface presentation of NMDA receptors	R-HSA-9609736	1	36	0.906462242012195	1	0.00102040816326531
Assembly and release of respiratory syncytial virus (RSV) virions	R-HSA-9820962	0	2	1	1	0
Assembly of active LPL and LIPC lipase complexes	R-HSA-8963889	0	17	1	1	0
Assembly of collagen fibrils and other multimeric structures	R-HSA-2022090	8	59	0.0324156365408206	0.334270588235294	0.00816326530612245
Assembly Of The HIV Virion	R-HSA-175474	1	14	0.601775268721999	0.909145547594678	0.00102040816326531
Assembly of the ORC complex at the origin of replication	R-HSA-68616	1	27	0.830770130564118	1	0.00102040816326531
Assembly of the pre-replicative complex	R-HSA-68867	1	88	0.996978914043858	0.984070410958904	0.00102040816326531
Assembly of Viral Components at the Budding Site	R-HSA-168316	0	2	1	1	0
Association of TriC/CCT with target proteins during biosynthesis	R-HSA-390471	3	35	0.386463311830051	0.781235185185185	0.00306122448979592
Asymmetric localization of PCP proteins	R-HSA-4608870	1	47	0.954703772733726	1	0.00102040816326531
ATF4 activates genes in response to endoplasmic reticulum stress	R-HSA-380994	1	25	0.806947437705551	0.997464392678869	0.00102040816326531
ATF6 (ATF6-alpha) activates chaperone genes	R-HSA-381183	0	10	1	1	0
ATF6 (ATF6-alpha) activates chaperones	R-HSA-381033	0	12	1	1	0
Atorvastatin ADME	R-HSA-9754706	0	5	1	1	0
ATP-dependent chromatin remodelers	R-HSA-9932444	1	29	0.85165576741024	1	0.00102040816326531
Attachment and Entry_9678110	R-HSA-9678110	0	4	1	1	0
Attachment and Entry_9694614	R-HSA-9694614	2	18	0.319163437601379	0.725496014492754	0.00204081632653061
Attachment of GPI anchor to uPAR	R-HSA-162791	1	6	0.325979558645036	0.735241996557659	0.00102040816326531
Attenuation phase	R-HSA-3371568	1	24	0.793807948156024	0.991215423302598	0.00102040816326531
AUF1 (hnRNP D0) binds and destabilizes mRNA	R-HSA-450408	0	40	1	1	0
AURKA Activation by TPX2	R-HSA-8854518	2	66	0.928828291347779	1	0.00204081632653061
Autodegradation of Cdh1 by Cdh1:APC/C	R-HSA-174084	0	51	1	1	0
Autodegradation of the E3 ubiquitin ligase COP1	R-HSA-349425	1	36	0.906462242012195	1	0.00102040816326531
Autointegration results in viral DNA circles	R-HSA-177539	0	3	1	1	0
Autophagy	R-HSA-9612973	7	142	0.80655716680258	0.993746700083542	0.00714285714285714
AXIN missense mutants destabilize the destruction complex	R-HSA-5467340	2	13	0.198697124794033	0.61767621483376	0.00204081632653061
Axonal growth inhibition (RHOA activation)	R-HSA-193634	1	8	0.409052998755106	0.797215781922525	0.00102040816326531
Azathioprine ADME	R-HSA-9748787	1	22	0.764788380775872	0.981264383561644	0.00102040816326531
B-WICH complex positively regulates rRNA expression	R-HSA-5250924	1	45	0.948318072658585	1	0.00102040816326531
Bacterial Infection Pathways	R-HSA-9824439	7	68	0.14017284821372	0.553742857142857	0.00714285714285714
Base-Excision Repair, AP Site Formation	R-HSA-73929	1	34	0.893286187939404	1	0.00102040816326531
Base Excision Repair	R-HSA-73884	3	61	0.754087086520252	0.981139895470383	0.00306122448979592
Basigin interactions	R-HSA-210991	1	22	0.764788380775872	0.981264383561644	0.00102040816326531
BBSome-mediated cargo-targeting to cilium	R-HSA-5620922	0	20	1	1	0
Beta-catenin independent WNT signaling	R-HSA-3858494	11	122	0.15341485173874	0.572466257668712	0.0112244897959184
Beta-catenin phosphorylation cascade	R-HSA-196299	2	16	0.270937258319406	0.678787018255578	0.00204081632653061
Beta-oxidation of pristanoyl-CoA	R-HSA-389887	0	7	1	1	0
Beta-oxidation of very long chain fatty acids	R-HSA-390247	0	8	1	1	0
Beta defensins	R-HSA-1461957	0	10	1	1	0
Beta oxidation of decanoyl-CoA to octanoyl-CoA-CoA	R-HSA-77346	0	6	1	1	0
BH3-only proteins associate with and inactivate anti-apoptotic BCL-2 members	R-HSA-111453	2	8	0.087670984284977	0.466759633027523	0.00204081632653061
Bicarbonate transporters	R-HSA-425381	0	10	1	1	0
Bile acid and bile salt metabolism	R-HSA-194068	1	36	0.906462242012195	1	0.00102040816326531
Binding and entry of HIV virion	R-HSA-173107	0	4	1	1	0
Binding and Uptake of Ligands by Scavenger Receptors	R-HSA-2173782	5	39	0.099380046391782	0.486727966101695	0.00510204081632653
Binding of TCF/LEF:CTNNB1 to target gene promoters	R-HSA-4411364	2	8	0.087670984284977	0.466759633027523	0.00204081632653061
Biological oxidations	R-HSA-211859	6	182	0.9775226869832	0.993387412587413	0.00612244897959184
Biosynthesis of DHA-derived SPMs	R-HSA-9018677	2	17	0.29511121721103	0.709878544061303	0.00204081632653061
Biosynthesis of EPA-derived SPMs	R-HSA-9018679	1	6	0.325979558645036	0.735241996557659	0.00102040816326531
Biosynthesis of Lipoxins (LX)	R-HSA-2142700	1	6	0.325979558645036	0.735241996557659	0.00102040816326531
Biosynthesis of maresin-like SPMs	R-HSA-9027307	1	6	0.325979558645036	0.735241996557659	0.00102040816326531
Biosynthesis of maresins	R-HSA-9018682	1	8	0.409052998755106	0.797215781922525	0.00102040816326531
Biosynthesis of specialized proresolving mediators (SPMs)	R-HSA-9018678	2	19	0.343011619257049	0.750322895622896	0.00204081632653061
Biosynthesis of the N-glycan precursor (dolichol lipid-linked oligosaccharide, LLO) and transfer to a nascent protein	R-HSA-446193	5	72	0.487004646712384	0.831226506024096	0.00510204081632653
Biotin transport and metabolism	R-HSA-196780	0	11	1	1	0
Blood group systems biosynthesis	R-HSA-9033658	1	18	0.693938230148777	0.960304875804968	0.00102040816326531
BMAL1:CLOCK,NPAS2 activates circadian expression	R-HSA-1368108	1	24	0.793807948156024	0.991215423302598	0.00102040816326531
Branched-chain amino acid catabolism	R-HSA-70895	1	19	0.713434152976095	0.963175583482944	0.00102040816326531
Budding	R-HSA-168302	0	0	1	1	0
Budding and maturation of HIV virion	R-HSA-162588	2	25	0.478460198967374	0.827969849246231	0.00204081632653061
Butyrate Response Factor 1 (BRF1) binds and destabilizes mRNA	R-HSA-450385	3	15	0.0658293854235241	0.425198837209302	0.00306122448979592
Butyrophilin (BTN) family interactions	R-HSA-8851680	0	11	1	1	0
C-type lectin receptors (CLRs)	R-HSA-5621481	14	111	0.0106923493959257	0.22785652173913	0.0142857142857143
Ca-dependent events	R-HSA-111996	2	33	0.629867326950082	0.926501288404361	0.00204081632653061
Ca2+ activated K+ channels	R-HSA-1296052	0	7	1	1	0
Ca2+ pathway	R-HSA-4086398	6	56	0.143904380154335	0.563251655629139	0.00612244897959184
Calcineurin activates NFAT	R-HSA-2025928	2	9	0.108108127215038	0.504606201550388	0.00204081632653061
Calcitonin-like ligand receptors	R-HSA-419812	1	8	0.409052998755106	0.797215781922525	0.00102040816326531
Calmodulin induced events	R-HSA-111933	2	31	0.595489881056049	0.898649115504683	0.00204081632653061
Calnexin/calreticulin cycle	R-HSA-901042	0	24	1	1	0
CaM pathway	R-HSA-111997	2	31	0.595489881056049	0.898649115504683	0.00204081632653061
CaMK IV-mediated phosphorylation of CREB	R-HSA-111932	2	10	0.1296392512539	0.541453287197232	0.00204081632653061
Cap-dependent Translation Initiation	R-HSA-72737	7	112	0.574898843951507	0.885337697993664	0.00714285714285714
Carboxyterminal post-translational modifications of tubulin	R-HSA-8955332	0	31	1	1	0
Cardiac conduction	R-HSA-5576891	8	109	0.391151166470617	0.785004552352049	0.00816326530612245
Cardiogenesis	R-HSA-9733709	0	26	1	1	0
Cargo concentration in the ER	R-HSA-5694530	3	29	0.279925248463559	0.6911048	0.00306122448979592
Cargo recognition for clathrin-mediated endocytosis	R-HSA-8856825	5	100	0.770555969730079	0.979502978723404	0.00510204081632653
Cargo trafficking to the periciliary membrane	R-HSA-5620920	0	44	1	1	0
Carnitine shuttle	R-HSA-200425	0	14	1	1	0
CASP8 activity is inhibited	R-HSA-5218900	0	11	1	1	0
Caspase-mediated cleavage of cytoskeletal proteins	R-HSA-264870	2	12	0.17512081755623	0.604991428571429	0.00204081632653061
Caspase activation via Death Receptors in the presence of ligand	R-HSA-140534	0	16	1	1	0
Caspase activation via Dependence Receptors in the absence of ligand	R-HSA-418889	3	10	0.0219836310595913	0.302957894736842	0.00306122448979592
Caspase activation via extrinsic apoptotic signalling pathway	R-HSA-5357769	3	26	0.227511378239831	0.631470159453303	0.00306122448979592
Cation-coupled Chloride cotransporters	R-HSA-426117	0	6	1	1	0
CD163 mediating an anti-inflammatory response	R-HSA-9662834	1	9	0.446671107697615	0.820474308300395	0.00102040816326531
CD209 (DC-SIGN) signaling	R-HSA-5621575	3	19	0.116453893528182	0.507660516605166	0.00306122448979592
CD22 mediated BCR regulation	R-HSA-5690714	1	5	0.280165897911226	0.697906138613861	0.00102040816326531
CD28 dependent PI3K/Akt signaling	R-HSA-389357	2	27	0.51973824735457	0.860536685714286	0.00204081632653061
CD28 dependent Vav1 pathway	R-HSA-389359	1	11	0.514882279400074	0.85810415704388	0.00102040816326531
Cdc20:Phospho-APC/C mediated degradation of Cyclin A	R-HSA-174184	1	57	0.976581380924858	0.993898250524843	0.00102040816326531
CDC42 GTPase cycle	R-HSA-9013148	8	145	0.71116861494143	0.96371839708561	0.00816326530612245
CDC6 association with the ORC:origin complex	R-HSA-68689	0	7	1	1	0
CDH11 homotypic and heterotypic interactions	R-HSA-9833576	1	7	0.36888024694634	0.773484639498433	0.00102040816326531
CDK-mediated phosphorylation and removal of Cdc6	R-HSA-69017	0	57	1	1	0
Cell-Cell communication	R-HSA-1500931	16	139	0.015356756910374	0.263225	0.0163265306122449
Cell-cell junction organization	R-HSA-421270	8	78	0.12197610807082	0.519190613718412	0.00816326530612245
Cell-extracellular matrix interactions	R-HSA-446353	2	18	0.319163437601379	0.725496014492754	0.00204081632653061
Cell Cycle Checkpoints	R-HSA-69620	14	242	0.682582667881469	0.95056404494382	0.0142857142857143
Cell death signalling via NRAGE, NRIF and NADE	R-HSA-204998	6	71	0.296971767477079	0.708601901140684	0.00612244897959184
Cell junction organization	R-HSA-446728	14	105	0.00662433600972401	0.19693125	0.0142857142857143
Cell recruitment (pro-inflammatory response)	R-HSA-9664424	3	26	0.227511378239831	0.631470159453303	0.00306122448979592
Cell redox homeostasis	R-HSA-1222541	0	0	1	1	0
Cell surface interactions at the vascular wall	R-HSA-202733	16	126	0.00622207729045887	0.199354838709677	0.0163265306122449
Cellular hexose transport	R-HSA-189200	1	16	0.65088175003885	0.93545988372093	0.00102040816326531
Cellular response to chemical stress	R-HSA-9711123	10	181	0.722350893715819	0.967170967741936	0.0102040816326531
Cellular response to heat stress	R-HSA-3371556	4	94	0.856589006410461	1	0.00408163265306122
Cellular response to hypoxia	R-HSA-1234174	1	58	0.978076976986381	0.99049860724234	0.00102040816326531
Cellular response to mitochondrial stress	R-HSA-9840373	0	9	1	1	0
Cellular response to starvation	R-HSA-9711097	10	143	0.4259347491113	0.806831111111111	0.0102040816326531
Cellular responses to mechanical stimuli	R-HSA-9855142	5	96	0.738909818948716	0.977421985815603	0.00510204081632653
Cellular Senescence	R-HSA-2559583	10	151	0.495005559421446	0.835461630695444	0.0102040816326531
Centrosome maturation	R-HSA-380287	3	73	0.85157607485327	1	0.00306122448979592
cGMP effects	R-HSA-418457	0	12	1	1	0
Chaperone Mediated Autophagy	R-HSA-9613829	1	22	0.764788380775872	0.981264383561644	0.00102040816326531
Chaperonin-mediated protein folding	R-HSA-390466	6	79	0.388723590204739	0.78051186440678	0.00612244897959184
Chemokine receptors bind chemokines	R-HSA-380108	2	54	0.866327200316491	1	0.00204081632653061
Chk1/Chk2(Cds1) mediated inactivation of Cyclin B:Cdk1 complex	R-HSA-75035	3	15	0.0658293854235241	0.425198837209302	0.00306122448979592
CHL1 interactions	R-HSA-447041	0	9	1	1	0
Cholesterol biosynthesis	R-HSA-191273	2	26	0.499372600694669	0.842816448152563	0.00204081632653061
Choline catabolism	R-HSA-6798163	0	3	1	1	0
Chondroitin sulfate biosynthesis	R-HSA-2022870	4	18	0.0243281293521357	0.307735714285714	0.00408163265306122
Chondroitin sulfate/dermatan sulfate metabolism	R-HSA-1793185	6	44	0.0584837343100451	0.40065125	0.00612244897959184
ChREBP activates metabolic gene expression	R-HSA-163765	0	8	1	1	0
Chromatin modifications during the maternal to zygotic transition (MZT)	R-HSA-9821002	1	28	0.841556357396729	1	0.00102040816326531
Chromatin modifying enzymes	R-HSA-3247509	13	216	0.622909252107944	0.918775967413442	0.013265306122449
Chromatin organization	R-HSA-4839726	13	229	0.70460900146617	0.962991391941392	0.013265306122449
Chromosome Maintenance	R-HSA-73886	3	104	0.96522594087582	0.999504045422285	0.00306122448979592
Chylomicron assembly	R-HSA-8963888	0	9	1	1	0
Chylomicron remodeling	R-HSA-8963901	0	9	1	1	0
Cilium Assembly	R-HSA-5617833	7	178	0.940858320609007	1	0.00714285714285714
Circadian clock	R-HSA-9909396	5	104	0.799191894454935	0.992204690117253	0.00510204081632653
Citric acid cycle (TCA cycle)	R-HSA-71403	0	25	1	1	0
Class A/1 (Rhodopsin-like receptors)	R-HSA-373076	26	267	0.0202217473059361	0.290713888888889	0.026530612244898
Class B/2 (Secretin family receptors)	R-HSA-373080	5	74	0.511503326049316	0.849245260663507	0.00510204081632653
Class C/3 (Metabotropic glutamate/pheromone receptors)	R-HSA-420499	0	18	1	1	0
Class I MHC mediated antigen processing & presentation	R-HSA-983169	21	340	0.58890117446601	0.895982635983264	0.0214285714285714
Class I peroxisomal membrane protein import	R-HSA-9603798	2	17	0.29511121721103	0.709878544061303	0.00204081632653061
Classical antibody-mediated complement activation	R-HSA-173623	1	4	0.231241691718463	0.643163718820862	0.00102040816326531
Clathrin-mediated endocytosis	R-HSA-8856828	7	138	0.782593560211078	0.982469924178602	0.00714285714285714
Cleavage of the damaged purine	R-HSA-110331	1	27	0.830770130564118	1	0.00102040816326531
Cleavage of the damaged pyrimidine	R-HSA-110329	1	32	0.878256298344022	1	0.00102040816326531
CLEC7A (Dectin-1) induces NFAT activation	R-HSA-5607763	2	11	0.152042770770891	0.572367384615385	0.00204081632653061
CLEC7A (Dectin-1) signaling	R-HSA-5607764	10	81	0.0323104178657417	0.33560198019802	0.0102040816326531
CLEC7A/inflammasome pathway	R-HSA-5660668	1	6	0.325979558645036	0.735241996557659	0.00102040816326531
Co-inhibition by CTLA4	R-HSA-389513	3	21	0.145843124783889	0.565663225806452	0.00306122448979592
Co-inhibition by PD-1	R-HSA-389948	2	21	0.389820330839184	0.784643835616438	0.00204081632653061
Co-stimulation by CD28	R-HSA-389356	5	47	0.177121043514197	0.600755492957747	0.00510204081632653
Co-stimulation by ICOS	R-HSA-9927354	0	10	1	1	0
Cobalamin (Cbl) metabolism	R-HSA-9759218	0	7	1	1	0
Cobalamin (Cbl, vitamin B12) transport and metabolism	R-HSA-196741	0	18	1	1	0
Coenzyme A biosynthesis	R-HSA-196783	0	7	1	1	0
Cohesin Loading onto Chromatin	R-HSA-2470946	0	9	1	1	0
Collagen biosynthesis and modifying enzymes	R-HSA-1650814	4	65	0.600057635188937	0.898104140786749	0.00408163265306122
Collagen chain trimerization	R-HSA-8948216	4	43	0.291673334952106	0.703374559686888	0.00408163265306122
Collagen degradation	R-HSA-1442490	6	62	0.200439478686162	0.618468020304568	0.00612244897959184
Collagen formation	R-HSA-1474290	8	88	0.196376367340153	0.626205898123324	0.00816326530612245
Common Pathway of Fibrin Clot Formation	R-HSA-140875	2	20	0.366584406452965	0.764803594771242	0.00204081632653061
Competing endogenous RNAs (ceRNAs) regulate PTEN translation	R-HSA-8948700	1	10	0.481896869524695	0.831466505441354	0.00102040816326531
Complement cascade	R-HSA-166658	7	42	0.015767947759859	0.263712280701754	0.00714285714285714
Complex I biogenesis	R-HSA-6799198	4	51	0.409251884027676	0.797526	0.00408163265306122
Complex III assembly	R-HSA-9865881	1	21	0.748782856390798	0.981205584642234	0.00102040816326531
Complex IV assembly	R-HSA-9864848	3	39	0.45558747155274	0.813521290322581	0.00306122448979592
Condensation of Prometaphase Chromosomes	R-HSA-2514853	2	11	0.152042770770891	0.572367384615385	0.00204081632653061
Condensation of Prophase Chromosomes	R-HSA-2299718	1	32	0.878256298344022	1	0.00102040816326531
Conjugation of benzoate with glycine	R-HSA-177135	0	2	1	1	0
Conjugation of carboxylic acids	R-HSA-159424	0	3	1	1	0
Conjugation of salicylate with glycine	R-HSA-177128	0	3	1	1	0
Constitutive Signaling by Aberrant PI3K in Cancer	R-HSA-2219530	6	81	0.411837482841055	0.800522792022792	0.00612244897959184
Constitutive Signaling by AKT1 E17K in Cancer	R-HSA-5674400	3	24	0.193724221666512	0.62745013477089	0.00306122448979592
Constitutive Signaling by EGFRvIII	R-HSA-5637810	1	15	0.627135219306385	0.92427517447657	0.00102040816326531
Constitutive Signaling by Ligand-Responsive EGFR Cancer Variants	R-HSA-1236382	1	19	0.713434152976095	0.963175583482944	0.00102040816326531
Constitutive Signaling by NOTCH1 HD Domain Mutants	R-HSA-2691232	0	14	1	1	0
Constitutive Signaling by NOTCH1 HD+PEST Domain Mutants	R-HSA-2894862	4	54	0.452672413656857	0.814356623376623	0.00408163265306122
Constitutive Signaling by NOTCH1 PEST Domain Mutants	R-HSA-2644606	4	54	0.452672413656857	0.814356623376623	0.00408163265306122
Constitutive Signaling by NOTCH1 t(7;9)(NOTCH1:M1580_K2555) Translocation Mutant	R-HSA-2660826	0	7	1	1	0
Constitutive Signaling by Overexpressed ERBB2	R-HSA-9634285	1	11	0.514882279400074	0.85810415704388	0.00102040816326531
Conversion from APC/C:Cdc20 to APC/C:Cdh1 in late anaphase	R-HSA-176407	0	19	1	1	0
Cooperation of PDCL (PhLP1) and TRiC/CCT in G-protein beta folding	R-HSA-6814122	3	33	0.351073206195817	0.756710482529118	0.00306122448979592
Cooperation of Prefoldin and TriC/CCT in actin and tubulin folding	R-HSA-389958	0	27	1	1	0
COPI-dependent Golgi-to-ER retrograde traffic	R-HSA-6811434	3	80	0.891295191510861	1	0.00306122448979592
COPI-independent Golgi-to-ER retrograde traffic	R-HSA-6811436	2	43	0.768238642019784	0.980695481670929	0.00204081632653061
COPI-mediated anterograde transport	R-HSA-6807878	6	84	0.446316170635358	0.811146811397558	0.00612244897959184
COPII-mediated vesicle transport	R-HSA-204005	4	63	0.575024906557018	0.885385879873551	0.00408163265306122
Creatine metabolism	R-HSA-71288	0	6	1	1	0
Creation of C4 and C2 activators	R-HSA-166786	1	10	0.481896869524695	0.831466505441354	0.00102040816326531
CREB phosphorylation	R-HSA-199920	1	7	0.36888024694634	0.773484639498433	0.00102040816326531
CREB1 phosphorylation through NMDA receptor-mediated activation of RAS signaling	R-HSA-442742	3	27	0.244802017445905	0.651702869757174	0.00306122448979592
CREB1 phosphorylation through the activation of Adenylate Cyclase	R-HSA-442720	1	10	0.481896869524695	0.831466505441354	0.00102040816326531
CREB1 phosphorylation through the activation of CaMKII/CaMKK/CaMKIV cascasde	R-HSA-442729	1	8	0.409052998755106	0.797215781922525	0.00102040816326531
CREB3 factors activate genes	R-HSA-8874211	1	9	0.446671107697615	0.820474308300395	0.00102040816326531
Cristae formation	R-HSA-8949613	0	27	1	1	0
CRMPs in Sema3A signaling	R-HSA-399956	0	16	1	1	0
Cross-presentation of particulate exogenous antigens (phagosomes)	R-HSA-1236973	0	8	1	1	0
Cross-presentation of soluble exogenous antigens (endosomes)	R-HSA-1236978	1	38	0.918012911145691	1	0.00102040816326531
Crosslinking of collagen fibrils	R-HSA-2243919	0	17	1	1	0
CS/DS degradation	R-HSA-2024101	1	11	0.514882279400074	0.85810415704388	0.00102040816326531
CTNNB1 S33 mutants aren't phosphorylated	R-HSA-5358747	2	14	0.22261508385832	0.63197488372093	0.00204081632653061
CTNNB1 S37 mutants aren't phosphorylated	R-HSA-5358749	2	14	0.22261508385832	0.63197488372093	0.00204081632653061
CTNNB1 S45 mutants aren't phosphorylated	R-HSA-5358751	2	14	0.22261508385832	0.63197488372093	0.00204081632653061
CTNNB1 T41 mutants aren't phosphorylated	R-HSA-5358752	2	14	0.22261508385832	0.63197488372093	0.00204081632653061
Cyclin A/B1/B2 associated events during G2/M transition	R-HSA-69273	3	32	0.333277393331244	0.740430769230769	0.00306122448979592
Cyclin A:Cdk2-associated events at S phase entry	R-HSA-69656	2	73	0.951264740003227	1	0.00204081632653061
Cyclin D associated events in G1	R-HSA-69231	5	47	0.177121043514197	0.600755492957747	0.00510204081632653
Cyclin E associated events during G1/S transition	R-HSA-69202	1	71	0.990707530793572	0.986795451412819	0.00102040816326531
CYP2E1 reactions	R-HSA-211999	1	8	0.409052998755106	0.797215781922525	0.00102040816326531
Cytochrome c-mediated apoptotic response	R-HSA-111461	2	11	0.152042770770891	0.572367384615385	0.00204081632653061
Cytochrome P450 - arranged by substrate type	R-HSA-211897	4	55	0.466921977985457	0.820883821656051	0.00408163265306122
Cytoprotection by HMOX1	R-HSA-9707564	3	52	0.651319035748435	0.934294401544401	0.00306122448979592
Cytosolic iron-sulfur cluster assembly	R-HSA-2564830	1	13	0.574692398374593	0.886552804232804	0.00102040816326531
Cytosolic sensors of pathogen-associated DNA	R-HSA-1834949	6	58	0.161870369417681	0.58752776119403	0.00612244897959184
Cytosolic sulfonation of small molecules	R-HSA-156584	0	20	1	1	0
Cytosolic tRNA aminoacylation	R-HSA-379716	2	24	0.457020817681827	0.818777948717949	0.00204081632653061
DAG and IP3 signaling	R-HSA-1489509	3	37	0.421374358895651	0.804028770949721	0.00306122448979592
DAP12 interactions	R-HSA-2172127	4	34	0.167762237997348	0.590666862170088	0.00408163265306122
DAP12 signaling	R-HSA-2424491	4	28	0.0990739638521947	0.485208510638298	0.00408163265306122
DARPP-32 events	R-HSA-180024	4	21	0.0409369927532587	0.370338983050848	0.00408163265306122
DCC mediated attractive signaling	R-HSA-418885	2	14	0.22261508385832	0.63197488372093	0.00204081632653061
DDX58/IFIH1-mediated induction of interferon-alpha/beta	R-HSA-168928	7	69	0.148014067606446	0.562728434504792	0.00714285714285714
Deactivation of the beta-catenin transactivating complex	R-HSA-3769402	4	41	0.262788018066266	0.669055371900826	0.00408163265306122
Deadenylation-dependent mRNA decay	R-HSA-429914	2	49	0.827680416094158	1	0.00204081632653061
Deadenylation of mRNA	R-HSA-429947	0	21	1	1	0
Death Receptor Signaling	R-HSA-73887	13	148	0.148420249620636	0.561130573248408	0.013265306122449
Dectin-1 mediated noncanonical NF-kB signaling	R-HSA-5607761	4	47	0.350419052334043	0.753043886097152	0.00408163265306122
Dectin-2 family	R-HSA-5621480	3	18	0.102693454088243	0.494663900414938	0.00306122448979592
Defective B3GALT6 causes EDSP2 and SEMDJL1	R-HSA-4420332	3	17	0.0896325666322255	0.479730666666667	0.00306122448979592
Defective B3GALTL causes PpS	R-HSA-5083635	0	34	1	1	0
Defective B3GAT3 causes JDSSDHD	R-HSA-3560801	3	17	0.0896325666322255	0.479730666666667	0.00306122448979592
Defective B4GALT1 causes B4GALT1-CDG (CDG-2d)	R-HSA-3656244	0	5	1	1	0
Defective B4GALT7 causes EDS, progeroid type	R-HSA-3560783	3	16	0.0773268760889287	0.444149748743719	0.00306122448979592
Defective binding of RB1 mutants to E2F1,(E2F2, E2F3)	R-HSA-9661069	1	17	0.673117408340589	0.94611178133836	0.00102040816326531
Defective binding of VWF variant to GPIb:IX:V	R-HSA-9846298	2	7	0.06857542883721	0.429938043478261	0.00204081632653061
Defective C1GALT1C1 causes TNPS	R-HSA-5083632	1	12	0.545769685022242	0.873183570646221	0.00102040816326531
Defective CFTR causes cystic fibrosis	R-HSA-5678895	0	45	1	1	0
Defective CHST14 causes EDS, musculocontractural type	R-HSA-3595174	1	5	0.280165897911226	0.697906138613861	0.00102040816326531
Defective CHST3 causes SEDCJD	R-HSA-3595172	1	6	0.325979558645036	0.735241996557659	0.00102040816326531
Defective CHST6 causes MCDC1	R-HSA-3656225	0	5	1	1	0
Defective CHSY1 causes TPBS	R-HSA-3595177	1	6	0.325979558645036	0.735241996557659	0.00102040816326531
Defective CSF2RA causes SMDP4	R-HSA-5688890	0	6	1	1	0
Defective CSF2RB causes SMDP5	R-HSA-5688849	0	6	1	1	0
Defective EXT1 causes exostoses 1, TRPS2 and CHDS	R-HSA-3656253	2	13	0.198697124794033	0.61767621483376	0.00204081632653061
Defective EXT2 causes exostoses 2	R-HSA-3656237	2	13	0.198697124794033	0.61767621483376	0.00204081632653061
Defective F9 activation	R-HSA-9673221	1	5	0.280165897911226	0.697906138613861	0.00102040816326531
Defective factor IX causes hemophilia B	R-HSA-9668250	1	8	0.409052998755106	0.797215781922525	0.00102040816326531
Defective factor VIII causes hemophilia A	R-HSA-9662001	1	7	0.36888024694634	0.773484639498433	0.00102040816326531
Defective GALNT12 causes CRCS1	R-HSA-5083636	1	11	0.514882279400074	0.85810415704388	0.00102040816326531
Defective GALNT3 causes HFTC	R-HSA-5083625	1	12	0.545769685022242	0.873183570646221	0.00102040816326531
Defective HDR through Homologous Recombination Repair (HRR) due to PALB2 loss of BRCA1 binding function	R-HSA-9704331	3	25	0.210467932898042	0.619461124694377	0.00306122448979592
Defective HDR through Homologous Recombination Repair (HRR) due to PALB2 loss of BRCA2/RAD51/RAD51C binding function	R-HSA-9704646	3	25	0.210467932898042	0.619461124694377	0.00306122448979592
Defective HLCS causes multiple carboxylase deficiency	R-HSA-3371599	0	7	1	1	0
Defective homologous recombination repair (HRR) due to BRCA1 loss of function	R-HSA-9701192	3	25	0.210467932898042	0.619461124694377	0.00306122448979592
Defective homologous recombination repair (HRR) due to BRCA2 loss of function	R-HSA-9701190	3	39	0.45558747155274	0.813521290322581	0.00306122448979592
Defective homologous recombination repair (HRR) due to PALB2 loss of function	R-HSA-9701193	3	25	0.210467932898042	0.619461124694377	0.00306122448979592
Defective Intrinsic Pathway for Apoptosis	R-HSA-9734009	3	25	0.210467932898042	0.619461124694377	0.00306122448979592
Defective pyroptosis	R-HSA-9710421	0	32	1	1	0
Defective RIPK1-mediated regulated necrosis	R-HSA-9693928	0	7	1	1	0
Defective ST3GAL3 causes MCT12 and EIEE15	R-HSA-3656243	0	5	1	1	0
Defective TPR may confer susceptibility towards thyroid papillary carcinoma (TPC)	R-HSA-5619107	2	30	0.577423529600452	0.891717016806723	0.00204081632653061
Defects in biotin (Btn) metabolism	R-HSA-3323169	0	8	1	1	0
Defects in cobalamin (B12) metabolism	R-HSA-3296469	0	13	1	1	0
Defects in vitamin and cofactor metabolism	R-HSA-3296482	0	21	1	1	0
Defects of contact activation system (CAS) and kallikrein/kinin system (KKS)	R-HSA-9651496	2	14	0.22261508385832	0.63197488372093	0.00204081632653061
Defects of platelet adhesion to exposed collagen	R-HSA-9823587	2	8	0.087670984284977	0.466759633027523	0.00204081632653061
Defensins	R-HSA-1461973	0	14	1	1	0
Degradation of AXIN	R-HSA-4641257	0	40	1	1	0
Degradation of beta-catenin by the destruction complex	R-HSA-195253	5	69	0.449489242786804	0.820325624178712	0.00510204081632653
Degradation of CRY and PER proteins	R-HSA-9932298	0	45	1	1	0
Degradation of cysteine and homocysteine	R-HSA-1614558	0	12	1	1	0
Degradation of DVL	R-HSA-4641258	0	41	1	1	0
Degradation of GLI1 by the proteasome	R-HSA-5610780	0	44	1	1	0
Degradation of GLI2 by the proteasome	R-HSA-5610783	1	44	0.944795548012299	1	0.00102040816326531
Degradation of the extracellular matrix	R-HSA-1474228	12	124	0.0961291653033823	0.482596536796537	0.0122448979591837
Depolymerization of the Nuclear Lamina	R-HSA-4419969	2	15	0.246735960540597	0.655678038379531	0.00204081632653061
Deposition of new CENPA-containing nucleosomes at the centromere	R-HSA-606279	0	43	1	1	0
Depurination	R-HSA-73927	1	27	0.830770130564118	1	0.00102040816326531
Depyrimidination	R-HSA-73928	1	32	0.878256298344022	1	0.00102040816326531
Deregulated CDK5 triggers multiple neurodegenerative pathways in Alzheimer's disease models	R-HSA-8862803	2	22	0.412666844304248	0.800388466947961	0.00204081632653061
Dermatan sulfate biosynthesis	R-HSA-2022923	1	8	0.409052998755106	0.797215781922525	0.00102040816326531
Detoxification of Reactive Oxygen Species	R-HSA-3299685	3	34	0.368812977311798	0.767150243902439	0.00306122448979592
Deubiquitination	R-HSA-5688426	17	230	0.295822255035209	0.708680305927342	0.0173469387755102
Developmental Cell Lineages	R-HSA-9734767	3	28	0.26228938387715	0.665344398340249	0.00306122448979592
Developmental Cell Lineages of the Exocrine Pancreas	R-HSA-9820448	3	28	0.26228938387715	0.665344398340249	0.00306122448979592
Developmental Lineage of Pancreatic Ductal Cells	R-HSA-9925563	3	24	0.193724221666512	0.62745013477089	0.00306122448979592
DEx/H-box helicases activate type I IFN and inflammatory cytokines production	R-HSA-3134963	0	6	1	1	0
Digestion	R-HSA-8935690	0	8	1	1	0
Digestion and absorption	R-HSA-8963743	0	11	1	1	0
Digestion of dietary carbohydrate	R-HSA-189085	0	4	1	1	0
Digestion of dietary lipid	R-HSA-192456	0	0	1	1	0
Dimerization of procaspase-8	R-HSA-69416	0	11	1	1	0
Disassembly of the destruction complex and recruitment of AXIN to the membrane	R-HSA-4641262	2	27	0.51973824735457	0.860536685714286	0.00204081632653061
Diseases associated with glycosaminoglycan metabolism	R-HSA-3560782	3	33	0.351073206195817	0.756710482529118	0.00306122448979592
Diseases associated with glycosylation precursor biosynthesis	R-HSA-5609975	0	16	1	1	0
Diseases associated with N-glycosylation of proteins	R-HSA-3781860	0	20	1	1	0
Diseases associated with O-glycosylation of proteins	R-HSA-3906995	2	58	0.891332405418084	1	0.00204081632653061
Diseases associated with surfactant metabolism	R-HSA-5687613	0	8	1	1	0
Diseases associated with the TLR signaling cascade	R-HSA-5602358	4	31	0.131551943043081	0.547304406779661	0.00408163265306122
Diseases associated with visual transduction	R-HSA-2474795	1	8	0.409052998755106	0.797215781922525	0.00102040816326531
Diseases of branched-chain amino acid catabolism	R-HSA-9865118	0	11	1	1	0
Diseases of carbohydrate metabolism	R-HSA-5663084	0	34	1	1	0
Diseases of DNA Double-Strand Break Repair	R-HSA-9675136	3	39	0.45558747155274	0.813521290322581	0.00306122448979592
Diseases of DNA repair	R-HSA-9675135	5	49	0.199388042485094	0.618527226463104	0.00510204081632653
Diseases of glycosylation	R-HSA-3781865	5	126	0.909568924427221	1	0.00510204081632653
Diseases of hemostasis	R-HSA-9671793	2	17	0.29511121721103	0.709878544061303	0.00204081632653061
Diseases of Immune System	R-HSA-5260271	4	31	0.131551943043081	0.547304406779661	0.00408163265306122
Diseases of metabolism	R-HSA-5668914	6	236	0.997932441678899	0.981805327868853	0.00612244897959184
Diseases of mitotic cell cycle	R-HSA-9675126	1	37	0.912427612991017	1	0.00102040816326531
Diseases of programmed cell death	R-HSA-9645723	3	64	0.782415518372725	0.982779258010118	0.00306122448979592
Diseases of signal transduction by growth factor receptors and second messengers	R-HSA-5663202	40	426	0.0087434050856714	0.215082051282051	0.0408163265306122
Diseases of the neuronal system	R-HSA-9675143	1	8	0.409052998755106	0.797215781922525	0.00102040816326531
Disorders of Developmental Biology	R-HSA-9675151	1	13	0.574692398374593	0.886552804232804	0.00102040816326531
Disorders of Nervous System Development	R-HSA-9697154	1	13	0.574692398374593	0.886552804232804	0.00102040816326531
Disorders of transmembrane transporters	R-HSA-5619115	2	145	0.999242441463189	0.978979714091219	0.00204081632653061
Displacement of DNA glycosylase by APEX1	R-HSA-110357	1	9	0.446671107697615	0.820474308300395	0.00102040816326531
Dissolution of Fibrin Clot	R-HSA-75205	2	12	0.17512081755623	0.604991428571429	0.00204081632653061
DNA Damage Bypass	R-HSA-73893	6	45	0.0640178425239867	0.422312048192771	0.00612244897959184
DNA Damage Recognition in GG-NER	R-HSA-5696394	5	37	0.083298006890461	0.455485436893204	0.00510204081632653
DNA Damage Reversal	R-HSA-73942	1	7	0.36888024694634	0.773484639498433	0.00102040816326531
DNA Damage/Telomere Stress Induced Senescence	R-HSA-2559586	1	50	0.962835152441302	0.999336273115221	0.00102040816326531
DNA Double-Strand Break Repair	R-HSA-5693532	8	137	0.649871560348924	0.931207835455436	0.00816326530612245
DNA Double Strand Break Response	R-HSA-5693606	3	51	0.638194193223872	0.928780276134122	0.00306122448979592
DNA methylation	R-HSA-5334118	0	23	1	1	0
DNA Repair	R-HSA-73894	22	281	0.183660269247616	0.617745	0.0224489795918367
DNA Replication	R-HSA-69306	4	138	0.978773552667993	0.990011830201809	0.00408163265306122
DNA replication initiation	R-HSA-68952	0	8	1	1	0
DNA Replication Pre-Initiation	R-HSA-69002	2	104	0.991491932703432	0.985859738472127	0.00204081632653061
DNA strand elongation	R-HSA-69190	2	32	0.612970713571036	0.916513353720693	0.00204081632653061
Dopamine Neurotransmitter Release Cycle	R-HSA-212676	0	22	1	1	0
Downregulation of ERBB2 signaling	R-HSA-8863795	1	26	0.819250431185986	1	0.00102040816326531
Downregulation of ERBB2:ERBB3 signaling	R-HSA-1358803	0	12	1	1	0
Downregulation of ERBB4 signaling	R-HSA-1253288	1	9	0.446671107697615	0.820474308300395	0.00102040816326531
Downregulation of SMAD2/3:SMAD4 transcriptional activity	R-HSA-2173795	3	29	0.279925248463559	0.6911048	0.00306122448979592
Downregulation of TGF-beta receptor signaling	R-HSA-2173788	4	24	0.0626076111590264	0.414154878048781	0.00408163265306122
Downstream signal transduction	R-HSA-186763	2	29	0.55877287701842	0.882845	0.00204081632653061
Downstream signaling events of B Cell Receptor (BCR)	R-HSA-1168372	6	66	0.241973769553069	0.649735123042506	0.00612244897959184
Downstream signaling of activated FGFR1	R-HSA-5654687	1	28	0.841556357396729	1	0.00102040816326531
Downstream signaling of activated FGFR2	R-HSA-5654696	1	26	0.819250431185986	1	0.00102040816326531
Downstream signaling of activated FGFR3	R-HSA-5654708	1	22	0.764788380775872	0.981264383561644	0.00102040816326531
Downstream signaling of activated FGFR4	R-HSA-5654716	1	24	0.793807948156024	0.991215423302598	0.00102040816326531
Downstream TCR signaling	R-HSA-202424	5	78	0.558964026049029	0.882675787187839	0.00510204081632653
Drug ADME	R-HSA-9748784	2	87	0.977576573704978	0.991630844382415	0.00204081632653061
Dual Incision in GG-NER	R-HSA-5696400	4	40	0.248554503845853	0.659526539278132	0.00408163265306122
Dual incision in TC-NER	R-HSA-6782135	4	59	0.52243030260366	0.862194994311718	0.00408163265306122
E2F-enabled inhibition of pre-replication complex formation	R-HSA-113507	1	8	0.409052998755106	0.797215781922525	0.00102040816326531
E2F mediated regulation of DNA replication	R-HSA-113510	2	21	0.389820330839184	0.784643835616438	0.00204081632653061
E3 ubiquitin ligases ubiquitinate target proteins	R-HSA-8866654	3	50	0.624726998565272	0.919848527918782	0.00306122448979592
Early Phase of HIV Life Cycle	R-HSA-162594	2	14	0.22261508385832	0.63197488372093	0.00204081632653061
Early SARS-CoV-2 Infection Events	R-HSA-9772572	3	35	0.386463311830051	0.781235185185185	0.00306122448979592
ECM proteoglycans	R-HSA-3000178	9	71	0.0354341757056815	0.341175925925926	0.00918367346938776
Effects of PIP2 hydrolysis	R-HSA-114508	1	26	0.819250431185986	1	0.00102040816326531
EGFR downregulation	R-HSA-182971	1	30	0.861112051472646	1	0.00102040816326531
EGFR interacts with phospholipase C-gamma	R-HSA-212718	0	9	1	1	0
EGFR Transactivation by Gastrin	R-HSA-2179392	2	9	0.108108127215038	0.504606201550388	0.00204081632653061
EGR2 and SOX10-mediated initiation of Schwann cell myelination	R-HSA-9619665	1	29	0.85165576741024	1	0.00102040816326531
Eicosanoid ligand-binding receptors	R-HSA-391903	1	14	0.601775268721999	0.909145547594678	0.00102040816326531
Eicosanoids	R-HSA-211979	1	9	0.446671107697615	0.820474308300395	0.00102040816326531
Elastic fibre formation	R-HSA-1566948	5	38	0.0911554428301369	0.483773451327434	0.00510204081632653
Elevation of cytosolic Ca2+ levels	R-HSA-139853	0	15	1	1	0
EML4 and NUDC in mitotic spindle formation	R-HSA-9648025	6	107	0.68294193904026	0.950225444340505	0.00612244897959184
Endogenous sterols	R-HSA-211976	2	24	0.457020817681827	0.818777948717949	0.00204081632653061
Endosomal Sorting Complex Required For Transport (ESCRT)	R-HSA-917729	2	27	0.51973824735457	0.860536685714286	0.00204081632653061
Endosomal/Vacuolar pathway	R-HSA-1236977	0	11	1	1	0
Energy dependent regulation of mTOR by LKB1-AMPK	R-HSA-380972	4	28	0.0990739638521947	0.485208510638298	0.00408163265306122
Enhanced binding of GP1BA variant to VWF multimer:collagen	R-HSA-9845620	2	7	0.06857542883721	0.429938043478261	0.00204081632653061
eNOS activation	R-HSA-203615	1	13	0.574692398374593	0.886552804232804	0.00102040816326531
Entry of Influenza Virion into Host Cell via Endocytosis	R-HSA-168275	0	2	1	1	0
EPH-ephrin mediated repulsion of cells	R-HSA-3928665	4	51	0.409251884027676	0.797526	0.00408163265306122
EPH-Ephrin signaling	R-HSA-2682334	7	90	0.348116164663741	0.751139597315436	0.00714285714285714
EPHA-mediated growth cone collapse	R-HSA-3928663	4	28	0.0990739638521947	0.485208510638298	0.00408163265306122
EPHB-mediated forward signaling	R-HSA-3928662	3	42	0.505208694208225	0.846443043995244	0.00306122448979592
Ephrin signaling	R-HSA-3928664	0	18	1	1	0
Epigenetic regulation by WDR5-containing histone modifying complexes	R-HSA-9917777	5	116	0.868389174314475	1	0.00510204081632653
Epigenetic regulation of adipogenesis genes by MLL3 and MLL4 complexes	R-HSA-9851695	3	87	0.921213011862816	1	0.00306122448979592
Epigenetic regulation of gene expression	R-HSA-212165	8	251	0.991886750117656	0.985443741403026	0.00816326530612245
Epigenetic regulation of gene expression by MLL3 and MLL4 complexes	R-HSA-9818564	3	87	0.921213011862816	1	0.00306122448979592
Epithelial-Mesenchymal Transition (EMT) during gastrulation	R-HSA-9758919	0	7	1	1	0
ER-Phagosome pathway	R-HSA-1236974	3	80	0.891295191510861	1	0.00306122448979592
ER Quality Control Compartment (ERQC)	R-HSA-901032	0	20	1	1	0
ER to Golgi Anterograde Transport	R-HSA-199977	9	134	0.483064295742487	0.830727777777778	0.00918367346938776
ERBB2 Activates PTK6 Signaling	R-HSA-8847993	1	12	0.545769685022242	0.873183570646221	0.00102040816326531
ERBB2 Regulates Cell Motility	R-HSA-6785631	3	14	0.0551893704083082	0.398385714285714	0.00306122448979592
ERCC6 (CSB) and EHMT2 (G9a) positively regulate rRNA expression	R-HSA-427389	0	35	1	1	0
ERK/MAPK targets	R-HSA-198753	2	22	0.412666844304248	0.800388466947961	0.00204081632653061
ERKs are inactivated	R-HSA-202670	2	13	0.198697124794033	0.61767621483376	0.00204081632653061
Erythrocytes take up carbon dioxide and release oxygen	R-HSA-1237044	0	11	1	1	0
Erythrocytes take up oxygen and release carbon dioxide	R-HSA-1247673	0	8	1	1	0
Erythropoietin activates Phosphoinositide-3-kinase (PI3K)	R-HSA-9027276	2	12	0.17512081755623	0.604991428571429	0.00204081632653061
Erythropoietin activates Phospholipase C gamma (PLCG)	R-HSA-9027277	2	7	0.06857542883721	0.429938043478261	0.00204081632653061
Erythropoietin activates RAS	R-HSA-9027284	3	14	0.0551893704083082	0.398385714285714	0.00306122448979592
Erythropoietin activates STAT5	R-HSA-9027283	2	7	0.06857542883721	0.429938043478261	0.00204081632653061
ESR-mediated signaling	R-HSA-8939211	11	170	0.521768407737678	0.86267913340935	0.0112244897959184
Establishment of Sister Chromatid Cohesion	R-HSA-2468052	0	10	1	1	0
Estrogen-dependent gene expression	R-HSA-9018519	5	105	0.805893608480498	0.99431254180602	0.00510204081632653
Estrogen-dependent nuclear events downstream of ESR-membrane signaling	R-HSA-9634638	1	23	0.779775151052932	0.982664358108108	0.00102040816326531
Estrogen-stimulated signaling through PRKCZ	R-HSA-9634635	2	6	0.0510975942421811	0.399160283687943	0.00204081632653061
Estrogen biosynthesis	R-HSA-193144	0	6	1	1	0
Ethanol oxidation	R-HSA-71384	0	11	1	1	0
Eukaryotic Translation Elongation	R-HSA-156842	6	87	0.480352110985656	0.827537844611529	0.00612244897959184
Eukaryotic Translation Initiation	R-HSA-72613	7	112	0.574898843951507	0.885337697993664	0.00714285714285714
Eukaryotic Translation Termination	R-HSA-72764	6	86	0.469069799930048	0.820428244274809	0.00612244897959184
Evasion by RSV of host interferon responses	R-HSA-9833109	3	25	0.210467932898042	0.619461124694377	0.00306122448979592
Export of Viral Ribonucleoproteins from Nucleus	R-HSA-168274	2	32	0.612970713571036	0.916513353720693	0.00204081632653061
Expression and translocation of olfactory receptors	R-HSA-9752946	0	85	1	1	0
Expression of BMAL (ARNTL), CLOCK, and NPAS2	R-HSA-9931509	1	33	0.886018453700083	1	0.00102040816326531
Extension of Telomeres	R-HSA-180786	3	48	0.596776309867985	0.898621369294606	0.00306122448979592
Extra-nuclear estrogen signaling	R-HSA-9009391	6	69	0.274642370760848	0.682803636363636	0.00612244897959184
Extracellular matrix organization	R-HSA-1474244	26	294	0.0556590055378956	0.397087741935484	0.026530612244898
Factors involved in megakaryocyte development and platelet production	R-HSA-983231	8	130	0.590562637456913	0.895290073145246	0.00816326530612245
Fanconi Anemia Pathway	R-HSA-6783310	0	35	1	1	0
FASTK family proteins regulate processing and stability of mitochondrial RNAs	R-HSA-9837092	0	4	1	1	0
Fatty acid metabolism	R-HSA-8978868	5	152	0.968582667417023	0.99970821529745	0.00510204081632653
Fatty acids	R-HSA-211935	1	11	0.514882279400074	0.85810415704388	0.00102040816326531
Fatty Acids bound to GPR40 (FFAR1) regulate insulin secretion	R-HSA-434316	1	7	0.36888024694634	0.773484639498433	0.00102040816326531
Fatty acyl-CoA biosynthesis	R-HSA-75105	0	34	1	1	0
FBXL7 down-regulates AURKA during mitotic entry and in early mitosis	R-HSA-8854050	0	39	1	1	0
Fc epsilon receptor (FCERI) signaling	R-HSA-2454202	11	113	0.104581547973649	0.499978600823045	0.0112244897959184
FCERI mediated Ca+2 mobilization	R-HSA-2871809	6	30	0.0103871641375206	0.231081818181818	0.00612244897959184
FCERI mediated MAPK activation	R-HSA-2871796	6	31	0.0122034882311719	0.237037735849057	0.00612244897959184
FCERI mediated NF-kB activation	R-HSA-2871837	4	63	0.575024906557018	0.885385879873551	0.00408163265306122
Fcgamma receptor (FCGR) dependent phagocytosis	R-HSA-2029480	6	83	0.434861098334105	0.80620275862069	0.00612244897959184
FCGR activation	R-HSA-2029481	5	11	0.000345017669448389	0.0228714285714286	0.00510204081632653
FCGR3A-mediated IL10 synthesis	R-HSA-9664323	6	34	0.0189692543430341	0.294327272727273	0.00612244897959184
FCGR3A-mediated phagocytosis	R-HSA-9664422	3	58	0.722863188586147	0.96688418230563	0.00306122448979592
Fertilization	R-HSA-1187000	0	16	1	1	0
FGFR1 ligand binding and activation	R-HSA-190242	0	15	1	1	0
FGFR1 mutant receptor activation	R-HSA-1839124	1	28	0.841556357396729	1	0.00102040816326531
FGFR1b ligand binding and activation	R-HSA-190370	0	8	1	1	0
FGFR1c ligand binding and activation	R-HSA-190373	0	11	1	1	0
FGFR2 alternative splicing	R-HSA-6803529	0	24	1	1	0
FGFR2 ligand binding and activation	R-HSA-190241	0	16	1	1	0
FGFR2 mutant receptor activation	R-HSA-1839126	0	27	1	1	0
FGFR2b ligand binding and activation	R-HSA-190377	0	10	1	1	0
FGFR2c ligand binding and activation	R-HSA-190375	0	9	1	1	0
FGFR3 ligand binding and activation	R-HSA-190239	0	10	1	1	0
FGFR3 mutant receptor activation	R-HSA-2033514	0	9	1	1	0
FGFR3b ligand binding and activation	R-HSA-190371	0	7	1	1	0
FGFR3c ligand binding and activation	R-HSA-190372	0	10	1	1	0
FGFR4 ligand binding and activation	R-HSA-190322	0	11	1	1	0
FGFRL1 modulation of FGFR1 signaling	R-HSA-5658623	0	11	1	1	0
Fibronectin matrix formation	R-HSA-1566977	1	5	0.280165897911226	0.697906138613861	0.00102040816326531
FLT3 Signaling	R-HSA-9607240	6	37	0.0279256005951208	0.315864444444444	0.00612244897959184
FLT3 signaling by CBL mutants	R-HSA-9706377	0	7	1	1	0
FLT3 signaling in disease	R-HSA-9682385	2	28	0.539542006083602	0.8706455667789	0.00204081632653061
FLT3 signaling through SRC family kinases	R-HSA-9706374	1	6	0.325979558645036	0.735241996557659	0.00102040816326531
Folding of actin by CCT/TriC	R-HSA-390450	0	9	1	1	0
Formation of a pool of free 40S subunits	R-HSA-72689	7	94	0.39038171426158	0.784661094224924	0.00714285714285714
Formation of annular gap junctions	R-HSA-196025	0	11	1	1	0
Formation of apoptosome	R-HSA-111458	1	9	0.446671107697615	0.820474308300395	0.00102040816326531
Formation of ATP by chemiosmotic coupling	R-HSA-163210	0	15	1	1	0
Formation of axial mesoderm	R-HSA-9796292	2	13	0.198697124794033	0.61767621483376	0.00204081632653061
Formation of definitive endoderm	R-HSA-9823730	2	15	0.246735960540597	0.655678038379531	0.00204081632653061
Formation of Fibrin Clot (Clotting Cascade)	R-HSA-140877	4	34	0.167762237997348	0.590666862170088	0.00408163265306122
Formation of HIV-1 elongation complex containing HIV-1 Tat	R-HSA-167200	1	39	0.923242328632205	1	0.00102040816326531
Formation of HIV elongation complex in the absence of HIV Tat	R-HSA-167152	1	41	0.932722696113307	1	0.00102040816326531
Formation of Incision Complex in GG-NER	R-HSA-5696395	5	40	0.107963044920719	0.503888163265306	0.00510204081632653
Formation of intermediate mesoderm	R-HSA-9761174	2	8	0.087670984284977	0.466759633027523	0.00204081632653061
Formation of neuronal progenitor and neuronal BAF (npBAF and nBAF)	R-HSA-9934037	1	25	0.806947437705551	0.997464392678869	0.00102040816326531
Formation of paraxial mesoderm	R-HSA-9793380	3	56	0.70038090443145	0.961794862385321	0.00306122448979592
Formation of RNA Pol II elongation complex	R-HSA-112382	1	54	0.971454867707194	0.995904433497537	0.00102040816326531
Formation of Senescence-Associated Heterochromatin Foci (SAHF)	R-HSA-2559584	1	16	0.65088175003885	0.93545988372093	0.00102040816326531
Formation of TC-NER Pre-Incision Complex	R-HSA-6781823	3	47	0.582301047709525	0.894556439790576	0.00306122448979592
Formation of the anterior neural plate	R-HSA-9823739	1	10	0.481896869524695	0.831466505441354	0.00102040816326531
Formation of the beta-catenin:TCF transactivating complex	R-HSA-201722	4	51	0.409251884027676	0.797526	0.00408163265306122
Formation of the canonical BAF (cBAF) complex	R-HSA-9933937	1	18	0.693938230148777	0.960304875804968	0.00102040816326531
Formation of the cornified envelope	R-HSA-6809371	19	83	8.13518795550472e-07	1e-04	0.0193877551020408
Formation of the dystrophin-glycoprotein complex (DGC)	R-HSA-9913351	2	33	0.629867326950082	0.926501288404361	0.00204081632653061
Formation of the Early Elongation Complex	R-HSA-113418	1	30	0.861112051472646	1	0.00102040816326531
Formation of the Editosome	R-HSA-75094	2	7	0.06857542883721	0.429938043478261	0.00204081632653061
Formation of the embryonic stem cell BAF (esBAF) complex	R-HSA-9933946	1	19	0.713434152976095	0.963175583482944	0.00102040816326531
Formation of the HIV-1 Early Elongation Complex	R-HSA-167158	1	30	0.861112051472646	1	0.00102040816326531
Formation of the nephric duct	R-HSA-9830364	3	18	0.102693454088243	0.494663900414938	0.00306122448979592
Formation of the non-canonical BAF (ncBAF) complex	R-HSA-9933947	0	15	1	1	0
Formation of the polybromo-BAF (pBAF) complex	R-HSA-9933939	0	18	1	1	0
Formation of the posterior neural plate	R-HSA-9832991	1	10	0.481896869524695	0.831466505441354	0.00102040816326531
Formation of the ternary complex, and subsequently, the 43S complex	R-HSA-72695	4	48	0.365172115332628	0.762121652892562	0.00408163265306122
Formation of the ureteric bud	R-HSA-9830674	2	21	0.389820330839184	0.784643835616438	0.00204081632653061
Formation of tubulin folding intermediates by CCT/TriC	R-HSA-389960	0	21	1	1	0
Formation of WDR5-containing histone-modifying complexes	R-HSA-9772755	3	38	0.438580385891248	0.80975537414966	0.00306122448979592
Formyl peptide receptors bind formyl peptides and many other ligands	R-HSA-444473	1	6	0.325979558645036	0.735241996557659	0.00102040816326531
FOXO-mediated transcription	R-HSA-9614085	7	64	0.110933960985445	0.500252830188679	0.00714285714285714
FOXO-mediated transcription of cell cycle genes	R-HSA-9617828	4	17	0.019900320220211	0.291657142857143	0.00408163265306122
FOXO-mediated transcription of cell death genes	R-HSA-9614657	0	16	1	1	0
FOXO-mediated transcription of oxidative stress, metabolic and neuronal genes	R-HSA-9615017	2	28	0.539542006083602	0.8706455667789	0.00204081632653061
Free fatty acids regulate insulin secretion	R-HSA-400451	1	10	0.481896869524695	0.831466505441354	0.00102040816326531
FRS-mediated FGFR1 signaling	R-HSA-5654693	1	20	0.731689402793102	0.973800711111111	0.00102040816326531
FRS-mediated FGFR2 signaling	R-HSA-5654700	1	21	0.748782856390798	0.981205584642234	0.00102040816326531
FRS-mediated FGFR3 signaling	R-HSA-5654706	1	17	0.673117408340589	0.94611178133836	0.00102040816326531
FRS-mediated FGFR4 signaling	R-HSA-5654712	1	19	0.713434152976095	0.963175583482944	0.00102040816326531
Frs2-mediated activation	R-HSA-170968	2	12	0.17512081755623	0.604991428571429	0.00204081632653061
Fructose metabolism	R-HSA-5652084	0	7	1	1	0
Fusion and Uncoating of the Influenza Virion	R-HSA-168270	0	0	1	1	0
Fusion of the Influenza Virion to the Host Cell Endosome	R-HSA-168288	0	0	1	1	0
G-protein activation	R-HSA-202040	2	19	0.343011619257049	0.750322895622896	0.00204081632653061
G-protein beta:gamma signalling	R-HSA-397795	1	29	0.85165576741024	1	0.00102040816326531
G-protein mediated events	R-HSA-112040	5	48	0.188135359349603	0.617476584022039	0.00510204081632653
G alpha (12/13) signalling events	R-HSA-416482	4	73	0.690809575536016	0.951127001862197	0.00408163265306122
G alpha (i) signalling events	R-HSA-418594	21	248	0.110622427909093	0.501215909090909	0.0214285714285714
G alpha (q) signalling events	R-HSA-416476	23	187	0.00180925725544367	0.0836947368421053	0.023469387755102
G alpha (s) signalling events	R-HSA-418555	11	125	0.171908143225134	0.593813450292398	0.0112244897959184
G alpha (z) signalling events	R-HSA-418597	3	40	0.472373928393839	0.821903797468354	0.00306122448979592
G beta:gamma signalling through BTK	R-HSA-8964315	0	15	1	1	0
G beta:gamma signalling through CDC42	R-HSA-8964616	0	17	1	1	0
G beta:gamma signalling through PI3Kgamma	R-HSA-392451	1	22	0.764788380775872	0.981264383561644	0.00102040816326531
G beta:gamma signalling through PLC beta	R-HSA-418217	0	17	1	1	0
G protein gated Potassium channels	R-HSA-1296059	2	25	0.478460198967374	0.827969849246231	0.00204081632653061
G0 and Early G1	R-HSA-1538133	2	27	0.51973824735457	0.860536685714286	0.00204081632653061
G1 Phase	R-HSA-69236	5	47	0.177121043514197	0.600755492957747	0.00510204081632653
G1/S-Specific Transcription	R-HSA-69205	2	29	0.55877287701842	0.882845	0.00204081632653061
G1/S DNA Damage Checkpoints	R-HSA-69615	3	52	0.651319035748435	0.934294401544401	0.00306122448979592
G1/S Transition	R-HSA-69206	4	117	0.944983683913535	1	0.00408163265306122
G2/M Checkpoints	R-HSA-69481	8	126	0.554600131177412	0.877700981461287	0.00816326530612245
G2/M DNA damage checkpoint	R-HSA-69473	7	69	0.148014067606446	0.562728434504792	0.00714285714285714
G2/M DNA replication checkpoint	R-HSA-69478	1	7	0.36888024694634	0.773484639498433	0.00102040816326531
G2/M Transition	R-HSA-69275	6	174	0.968852498611112	0.997175423728814	0.00612244897959184
GAB1 signalosome	R-HSA-180292	1	17	0.673117408340589	0.94611178133836	0.00102040816326531
GABA B receptor activation	R-HSA-977444	3	37	0.421374358895651	0.804028770949721	0.00306122448979592
GABA receptor activation	R-HSA-977443	3	49	0.610919864161755	0.911700306435138	0.00306122448979592
GABA synthesis, release, reuptake and degradation	R-HSA-888590	0	19	1	1	0
Gain-of-function MRAS complexes activate RAF signaling	R-HSA-9726842	1	8	0.409052998755106	0.797215781922525	0.00102040816326531
Galactose catabolism	R-HSA-70370	0	6	1	1	0
Gamma-carboxylation of protein precursors	R-HSA-159740	2	10	0.1296392512539	0.541453287197232	0.00204081632653061
Gamma-carboxylation, transport, and amino-terminal cleavage of proteins	R-HSA-159854	2	11	0.152042770770891	0.572367384615385	0.00204081632653061
Gamma carboxylation, hypusinylation, hydroxylation, and arylsulfatase activation	R-HSA-163841	2	56	0.879427258540069	1	0.00204081632653061
Gap-filling DNA repair synthesis and ligation in GG-NER	R-HSA-5696397	3	25	0.210467932898042	0.619461124694377	0.00306122448979592
Gap-filling DNA repair synthesis and ligation in TC-NER	R-HSA-6782210	5	58	0.308670490120187	0.711108856088561	0.00510204081632653
Gap junction assembly	R-HSA-190861	0	29	1	1	0
Gap junction degradation	R-HSA-190873	0	12	1	1	0
Gap junction trafficking	R-HSA-190828	0	40	1	1	0
Gap junction trafficking and regulation	R-HSA-157858	0	42	1	1	0
Gastrin-CREB signalling pathway via PKC and MAPK	R-HSA-881907	3	18	0.102693454088243	0.494663900414938	0.00306122448979592
Gastrulation	R-HSA-9758941	9	111	0.274393810232635	0.682424291497976	0.00918367346938776
GDP-fucose biosynthesis	R-HSA-6787639	0	3	1	1	0
Gene and protein expression by JAK-STAT signaling after Interleukin-12 stimulation	R-HSA-8950505	4	37	0.20700769996981	0.62115	0.00408163265306122
Gene Silencing by RNA	R-HSA-211000	4	94	0.856589006410461	1	0.00408163265306122
Generation of second messenger molecules	R-HSA-202433	4	30	0.12027881680578	0.519681884057971	0.00408163265306122
Germ layer formation at gastrulation	R-HSA-9754189	4	16	0.0160069258734372	0.26913	0.00408163265306122
GLI proteins bind promoters of Hh responsive genes to promote transcription	R-HSA-5635851	0	7	1	1	0
GLI3 is processed to GLI3R by the proteasome	R-HSA-5610785	1	44	0.944795548012299	1	0.00102040816326531
Global Genome Nucleotide Excision Repair (GG-NER)	R-HSA-5696399	9	80	0.0670401719885365	0.427888505747126	0.00918367346938776
Glucagon-like Peptide-1 (GLP1) regulates insulin secretion	R-HSA-381676	0	33	1	1	0
Glucagon-type ligand receptors	R-HSA-420092	0	27	1	1	0
Glucagon signaling in metabolic regulation	R-HSA-163359	0	26	1	1	0
Glucocorticoid biosynthesis	R-HSA-194002	0	9	1	1	0
Gluconeogenesis	R-HSA-70263	1	22	0.764788380775872	0.981264383561644	0.00102040816326531
Glucose metabolism	R-HSA-70326	5	76	0.535510169736441	0.864628149829739	0.00510204081632653
Glucuronidation	R-HSA-156588	0	20	1	1	0
Glutamate and glutamine metabolism	R-HSA-8964539	0	10	1	1	0
Glutamate binding, activation of AMPA receptors and synaptic plasticity	R-HSA-399721	2	27	0.51973824735457	0.860536685714286	0.00204081632653061
Glutamate Neurotransmitter Release Cycle	R-HSA-210500	0	24	1	1	0
Glutathione conjugation	R-HSA-156590	0	29	1	1	0
Glutathione synthesis and recycling	R-HSA-174403	0	12	1	1	0
Glycerophospholipid biosynthesis	R-HSA-1483206	10	112	0.175157666526105	0.604108262108262	0.0102040816326531
Glycerophospholipid catabolism	R-HSA-6814848	0	5	1	1	0
Glycine degradation	R-HSA-6783984	0	6	1	1	0
Glycogen breakdown (glycogenolysis)	R-HSA-70221	0	14	1	1	0
Glycogen metabolism	R-HSA-8982491	0	25	1	1	0
Glycogen storage diseases	R-HSA-3229121	0	16	1	1	0
Glycogen synthesis	R-HSA-3322077	0	14	1	1	0
Glycolysis	R-HSA-70171	5	66	0.411297685164309	0.800071897289586	0.00510204081632653
Glycoprotein hormones	R-HSA-209822	0	9	1	1	0
Glycosaminoglycan metabolism	R-HSA-1630316	8	113	0.430457216951134	0.806987239944521	0.00816326530612245
Glycosphingolipid biosynthesis	R-HSA-9840309	2	18	0.319163437601379	0.725496014492754	0.00204081632653061
Glycosphingolipid catabolism	R-HSA-9840310	0	35	1	1	0
Glycosphingolipid metabolism	R-HSA-1660662	2	53	0.859297936025663	1	0.00204081632653061
Glycosphingolipid transport	R-HSA-9845576	1	8	0.409052998755106	0.797215781922525	0.00102040816326531
Glyoxylate metabolism and glycine degradation	R-HSA-389661	0	17	1	1	0
Golgi-to-ER retrograde transport	R-HSA-8856688	5	110	0.836771464310808	1	0.00510204081632653
Golgi Associated Vesicle Biogenesis	R-HSA-432722	1	51	0.965207533511923	0.999946875	0.00102040816326531
Golgi Cisternae Pericentriolar Stack Reorganization	R-HSA-162658	1	14	0.601775268721999	0.909145547594678	0.00102040816326531
GP1b-IX-V activation signalling	R-HSA-430116	2	12	0.17512081755623	0.604991428571429	0.00204081632653061
GPCR ligand binding	R-HSA-500792	31	359	0.0515670949276439	0.397553521126761	0.0316326530612245
GPER1 signaling	R-HSA-9634597	1	38	0.918012911145691	1	0.00102040816326531
GPVI-mediated activation cascade	R-HSA-114604	5	32	0.0497321255185565	0.403281538461538	0.00510204081632653
GRB2 events in EGFR signaling	R-HSA-179812	1	13	0.574692398374593	0.886552804232804	0.00102040816326531
GRB2 events in ERBB2 signaling	R-HSA-1963640	2	15	0.246735960540597	0.655678038379531	0.00204081632653061
GRB2:SOS provides linkage to MAPK signaling for Integrins	R-HSA-354194	2	15	0.246735960540597	0.655678038379531	0.00204081632653061
Growth hormone receptor signaling	R-HSA-982772	3	24	0.193724221666512	0.62745013477089	0.00306122448979592
GSK3B and BTRC:CUL1-mediated-degradation of NFE2L2	R-HSA-9762114	0	40	1	1	0
GTP hydrolysis and joining of the 60S ribosomal subunit	R-HSA-72706	7	105	0.505494665048788	0.84637648456057	0.00714285714285714
HATs acetylate histones	R-HSA-3214847	4	95	0.862130575209971	1	0.00408163265306122
HCMV Early Events	R-HSA-9609690	3	93	0.940647274864971	1	0.00306122448979592
HCMV Infection	R-HSA-9609646	5	113	0.853287516089588	1	0.00510204081632653
HCMV Late Events	R-HSA-9610379	4	72	0.680316520010498	0.951498499061914	0.00408163265306122
HDACs deacetylate histones	R-HSA-3214815	0	52	1	1	0
HDL assembly	R-HSA-8963896	0	7	1	1	0
HDL remodeling	R-HSA-8964058	1	10	0.481896869524695	0.831466505441354	0.00102040816326531
HDMs demethylate histones	R-HSA-3214842	3	21	0.145843124783889	0.565663225806452	0.00306122448979592
HDR through Homologous Recombination (HRR)	R-HSA-5685942	6	66	0.241973769553069	0.649735123042506	0.00612244897959184
HDR through Homologous Recombination (HRR) or Single Strand Annealing (SSA)	R-HSA-5693567	7	103	0.484958716447423	0.830592762364294	0.00714285714285714
HDR through MMEJ (alt-NHEJ)	R-HSA-5685939	0	12	1	1	0
HDR through Single Strand Annealing (SSA)	R-HSA-5685938	3	35	0.386463311830051	0.781235185185185	0.00306122448979592
Hedgehog 'off' state	R-HSA-5610787	1	92	0.997681193501196	0.983088098495212	0.00102040816326531
Hedgehog 'on' state	R-HSA-5632684	2	68	0.936079900808824	1	0.00204081632653061
Hedgehog ligand biogenesis	R-HSA-5358346	1	48	0.957594639246624	1	0.00102040816326531
Heme biosynthesis	R-HSA-189451	0	14	1	1	0
Heme degradation	R-HSA-189483	0	14	1	1	0
Heme signaling	R-HSA-9707616	1	44	0.944795548012299	1	0.00102040816326531
Heparan sulfate/heparin (HS-GAG) metabolism	R-HSA-1638091	4	53	0.438300641234381	0.80943830369357	0.00408163265306122
Hh mutants abrogate ligand secretion	R-HSA-5387390	1	42	0.937014723292975	1	0.00102040816326531
Hh mutants are degraded by ERAD	R-HSA-5362768	0	40	1	1	0
High laminar flow shear stress activates signaling by PIEZO1 and PECAM1:CDH5:KDR in endothelial cells	R-HSA-9856530	3	62	0.763844986158628	0.982088331892826	0.00306122448979592
Highly calcium permeable nicotinic acetylcholine receptors	R-HSA-629597	0	7	1	1	0
Highly calcium permeable postsynaptic nicotinic acetylcholine receptors	R-HSA-629594	0	9	1	1	0
Highly sodium permeable postsynaptic acetylcholine nicotinic receptors	R-HSA-629587	1	6	0.325979558645036	0.735241996557659	0.00102040816326531
Histidine catabolism	R-HSA-70921	0	8	1	1	0
HIV elongation arrest and recovery	R-HSA-167287	1	30	0.861112051472646	1	0.00102040816326531
HIV Infection	R-HSA-162906	11	204	0.756721058850155	0.980555130434783	0.0112244897959184
HIV Life Cycle	R-HSA-162587	9	138	0.518955651523894	0.859575317185698	0.00918367346938776
HIV Transcription Elongation	R-HSA-167169	1	39	0.923242328632205	1	0.00102040816326531
HIV Transcription Initiation	R-HSA-167161	2	41	0.744771444245042	0.977302112676056	0.00204081632653061
Homologous DNA Pairing and Strand Exchange	R-HSA-5693579	4	41	0.262788018066266	0.669055371900826	0.00408163265306122
Homology Directed Repair	R-HSA-5693538	7	109	0.54568401447936	0.871342825112108	0.00714285714285714
Hormone ligand-binding receptors	R-HSA-375281	1	10	0.481896869524695	0.831466505441354	0.00102040816326531
Host Interactions of HIV factors	R-HSA-162909	5	114	0.858474601266737	1	0.00510204081632653
HS-GAG biosynthesis	R-HSA-2022928	3	30	0.297663740869978	0.706099253731343	0.00306122448979592
HS-GAG degradation	R-HSA-2024096	2	23	0.435079434680551	0.807849725274725	0.00204081632653061
HSF1-dependent transactivation	R-HSA-3371571	2	34	0.646183223802475	0.930715913555992	0.00204081632653061
HSF1 activation	R-HSA-3371511	1	27	0.830770130564118	1	0.00102040816326531
HSP90 chaperone cycle for steroid hormone receptors (SHR) in the presence of ligand	R-HSA-3371497	1	48	0.957594639246624	1	0.00102040816326531
HuR (ELAVL1) binds and stabilizes mRNA	R-HSA-450520	0	10	1	1	0
Hyaluronan metabolism	R-HSA-2142845	0	15	1	1	0
Hyaluronan uptake and degradation	R-HSA-2160916	0	10	1	1	0
Hydrolysis of LPC	R-HSA-1483115	3	8	0.0112887624939093	0.223888461538462	0.00306122448979592
IFNG signaling activates MAPKs	R-HSA-9732724	1	8	0.409052998755106	0.797215781922525	0.00102040816326531
IGF1R signaling cascade	R-HSA-2428924	2	48	0.81883304662753	1	0.00204081632653061
IkBA variant leads to EDA-ID	R-HSA-5603029	1	7	0.36888024694634	0.773484639498433	0.00102040816326531
IKK complex recruitment mediated by RIP1	R-HSA-937041	1	21	0.748782856390798	0.981205584642234	0.00102040816326531
IL-6-type cytokine receptor ligand interactions	R-HSA-6788467	3	14	0.0551893704083082	0.398385714285714	0.00306122448979592
Immunoregulatory interactions between a Lymphoid and a non-Lymphoid cell	R-HSA-198933	9	100	0.185385596819343	0.617057063711911	0.00918367346938776
Impaired BRCA2 binding to PALB2	R-HSA-9709603	3	24	0.193724221666512	0.62745013477089	0.00306122448979592
Impaired BRCA2 binding to RAD51	R-HSA-9709570	3	33	0.351073206195817	0.756710482529118	0.00306122448979592
Inactivation of APC/C via direct inhibition of the APC/C complex	R-HSA-141430	0	20	1	1	0
Inactivation of CDC42 and RAC1	R-HSA-428543	0	8	1	1	0
Inactivation of CSF3 (G-CSF) signaling	R-HSA-9705462	6	24	0.00326037434583126	0.133472727272727	0.00612244897959184
Inactivation, recovery and regulation of the phototransduction cascade	R-HSA-2514859	1	28	0.841556357396729	1	0.00102040816326531
Incretin synthesis, secretion, and inactivation	R-HSA-400508	1	18	0.693938230148777	0.960304875804968	0.00102040816326531
Induction of Cell-Cell Fusion	R-HSA-9733458	1	11	0.514882279400074	0.85810415704388	0.00102040816326531
Infection with Mycobacterium tuberculosis	R-HSA-9635486	4	26	0.0798015186109943	0.450109900990099	0.00408163265306122
Inflammasomes	R-HSA-622312	5	21	0.00892215309447431	0.210833333333333	0.00510204081632653
Influenza Infection	R-HSA-168255	10	146	0.451988844541558	0.818497771952818	0.0102040816326531
Influenza Viral RNA Transcription and Replication	R-HSA-168273	8	127	0.563717277145575	0.883338177874187	0.00816326530612245
Inhibition of voltage gated Ca2+ channels via Gbeta/gamma subunits	R-HSA-997272	2	25	0.478460198967374	0.827969849246231	0.00204081632653061
Inhibition of DNA recombination at telomere	R-HSA-9670095	0	36	1	1	0
Inhibition of replication initiation of damaged DNA by RB1/E2F1	R-HSA-113501	1	13	0.574692398374593	0.886552804232804	0.00102040816326531
Inhibition of Signaling by Overexpressed EGFR	R-HSA-5638303	0	8	1	1	0
Inhibition of the proteolytic activity of APC/C required for the onset of anaphase by mitotic spindle checkpoint components	R-HSA-141405	0	20	1	1	0
Initial triggering of complement	R-HSA-166663	2	15	0.246735960540597	0.655678038379531	0.00204081632653061
Initiation of Nuclear Envelope (NE) Reformation	R-HSA-2995383	2	17	0.29511121721103	0.709878544061303	0.00204081632653061
InlA-mediated entry of Listeria monocytogenes into host cells	R-HSA-8876493	0	9	1	1	0
InlB-mediated entry of Listeria monocytogenes into host cell	R-HSA-8875360	1	14	0.601775268721999	0.909145547594678	0.00102040816326531
Inositol phosphate metabolism	R-HSA-1483249	2	38	0.705771581268117	0.96341295620438	0.00204081632653061
Insertion of tail-anchored proteins into the endoplasmic reticulum membrane	R-HSA-9609523	1	21	0.748782856390798	0.981205584642234	0.00102040816326531
Insulin-like Growth Factor-2 mRNA Binding Proteins (IGF2BPs/IMPs/VICKZs) bind RNA	R-HSA-428359	1	7	0.36888024694634	0.773484639498433	0.00102040816326531
Insulin processing	R-HSA-264876	0	21	1	1	0
Insulin receptor recycling	R-HSA-77387	0	26	1	1	0
Insulin receptor signalling cascade	R-HSA-74751	2	50	0.836136808491195	1	0.00204081632653061
Integration of energy metabolism	R-HSA-163685	3	94	0.943418426572263	1	0.00306122448979592
Integration of provirus	R-HSA-162592	1	9	0.446671107697615	0.820474308300395	0.00102040816326531
Integration of viral DNA into host genomic DNA	R-HSA-175567	0	3	1	1	0
Integrin cell surface interactions	R-HSA-216083	10	84	0.0401283000594866	0.36638275862069	0.0102040816326531
Integrin signaling	R-HSA-354192	3	27	0.244802017445905	0.651702869757174	0.00306122448979592
Interaction between L1 and Ankyrins	R-HSA-445095	2	28	0.539542006083602	0.8706455667789	0.00204081632653061
Interaction With Cumulus Cells And The Zona Pellucida	R-HSA-2534343	0	6	1	1	0
Interactions of Rev with host cellular proteins	R-HSA-177243	2	36	0.677096209591952	0.95220977443609	0.00204081632653061
Interactions of Vpr with host cellular proteins	R-HSA-176033	3	36	0.403993278442205	0.7930996996997	0.00306122448979592
Interconversion of nucleotide di- and triphosphates	R-HSA-499943	3	26	0.227511378239831	0.631470159453303	0.00306122448979592
Interferon alpha/beta signaling	R-HSA-909733	7	67	0.132539167702541	0.543529530201342	0.00714285714285714
Interferon gamma signaling	R-HSA-877300	10	92	0.0670332940986176	0.428447398843931	0.0102040816326531
Interferon Signaling	R-HSA-913531	22	250	0.0766910381686633	0.438823469387755	0.0224489795918367
Interleukin-1 family signaling	R-HSA-446652	14	126	0.0293434005751059	0.335887234042553	0.0142857142857143
Interleukin-1 processing	R-HSA-448706	2	9	0.108108127215038	0.504606201550388	0.00204081632653061
Interleukin-1 signaling	R-HSA-9020702	8	95	0.257202128371698	0.662300843881857	0.00816326530612245
Interleukin-10 signaling	R-HSA-6783783	10	44	0.000353382004885772	0.0216533333333333	0.0102040816326531
Interleukin-12 family signaling	R-HSA-447115	9	55	0.00742351724246548	0.218494444444444	0.00918367346938776
Interleukin-12 signaling	R-HSA-9020591	7	46	0.0251441870259369	0.311781176470588	0.00714285714285714
Interleukin-15 signaling	R-HSA-8983432	2	14	0.22261508385832	0.63197488372093	0.00204081632653061
Interleukin-17 signaling	R-HSA-448424	7	67	0.132539167702541	0.543529530201342	0.00714285714285714
Interleukin-18 signaling	R-HSA-9012546	0	7	1	1	0
Interleukin-2 family signaling	R-HSA-451927	8	41	0.00380277814531405	0.151325	0.00816326530612245
Interleukin-2 signaling	R-HSA-9020558	3	12	0.036652536844197	0.35123185840708	0.00306122448979592
Interleukin-20 family signaling	R-HSA-8854691	8	24	7.66707452217741e-05	0.00645454545454545	0.00816326530612245
Interleukin-21 signaling	R-HSA-9020958	3	10	0.0219836310595913	0.302957894736842	0.00306122448979592
Interleukin-23 signaling	R-HSA-9020933	5	9	0.000104787897740821	0.00806666666666667	0.00510204081632653
Interleukin-27 signaling	R-HSA-9020956	2	10	0.1296392512539	0.541453287197232	0.00204081632653061
Interleukin-3, Interleukin-5 and GM-CSF signaling	R-HSA-512988	6	46	0.0698488908486942	0.431998924731183	0.00612244897959184
Interleukin-35 Signalling	R-HSA-8984722	2	11	0.152042770770891	0.572367384615385	0.00204081632653061
Interleukin-36 pathway	R-HSA-9014826	1	3	0.178995981446902	0.611241456582633	0.00102040816326531
Interleukin-37 signaling	R-HSA-9008059	5	18	0.00440298825847463	0.157715384615385	0.00510204081632653
Interleukin-4 and Interleukin-13 signaling	R-HSA-6785807	22	105	5.78644252291483e-07	0.00012	0.0224489795918367
Interleukin-6 family signaling	R-HSA-6783589	4	21	0.0409369927532587	0.370338983050848	0.00408163265306122
Interleukin-6 signaling	R-HSA-1059683	2	11	0.152042770770891	0.572367384615385	0.00204081632653061
Interleukin-7 signaling	R-HSA-1266695	2	22	0.412666844304248	0.800388466947961	0.00204081632653061
Interleukin-9 signaling	R-HSA-8985947	2	8	0.087670984284977	0.466759633027523	0.00204081632653061
Interleukin receptor SHC signaling	R-HSA-912526	4	25	0.0709370059686252	0.436088888888889	0.00408163265306122
Intra-Golgi and retrograde Golgi-to-ER traffic	R-HSA-6811442	7	173	0.929366256887469	1	0.00714285714285714
Intra-Golgi traffic	R-HSA-6811438	2	40	0.732290894987837	0.976336823425022	0.00204081632653061
Intracellular signaling by second messengers	R-HSA-9006925	22	289	0.219957461127409	0.628438442822384	0.0224489795918367
Intraflagellar transport	R-HSA-5620924	4	49	0.37990847736352	0.781969375	0.00408163265306122
Intrinsic Pathway for Apoptosis	R-HSA-109606	10	51	0.00121442125470894	0.0617222222222222	0.0102040816326531
Intrinsic Pathway of Fibrin Clot Formation	R-HSA-140837	3	20	0.130856534493799	0.54872439862543	0.00306122448979592
Inwardly rectifying K+ channels	R-HSA-1296065	2	29	0.55877287701842	0.882845	0.00204081632653061
Ion channel transport	R-HSA-983712	9	161	0.703102612756872	0.962290009165903	0.00918367346938776
Ion homeostasis	R-HSA-5578775	3	51	0.638194193223872	0.928780276134122	0.00306122448979592
Ion transport by P-type ATPases	R-HSA-936837	3	52	0.651319035748435	0.934294401544401	0.00306122448979592
Ionotropic activity of kainate receptors	R-HSA-451306	1	10	0.481896869524695	0.831466505441354	0.00102040816326531
IRAK1 recruits IKK complex	R-HSA-937039	1	12	0.545769685022242	0.873183570646221	0.00102040816326531
IRAK1 recruits IKK complex upon TLR7/8 or 9 stimulation	R-HSA-975144	1	12	0.545769685022242	0.873183570646221	0.00102040816326531
IRAK2 mediated activation of TAK1 complex	R-HSA-937042	1	10	0.481896869524695	0.831466505441354	0.00102040816326531
IRAK2 mediated activation of TAK1 complex upon TLR7/8 or 9 stimulation	R-HSA-975163	1	15	0.627135219306385	0.92427517447657	0.00102040816326531
IRAK4 deficiency (TLR2/4)	R-HSA-5603041	2	17	0.29511121721103	0.709878544061303	0.00204081632653061
IRE1alpha activates chaperones	R-HSA-381070	2	43	0.768238642019784	0.980695481670929	0.00204081632653061
IRF3-mediated induction of type I IFN	R-HSA-3270619	2	12	0.17512081755623	0.604991428571429	0.00204081632653061
Iron uptake and transport	R-HSA-917937	3	53	0.664100139419278	0.941469865642994	0.00306122448979592
IRS-mediated signalling	R-HSA-112399	2	44	0.779252297886348	0.982759966072943	0.00204081632653061
IRS-related events triggered by IGF1R	R-HSA-2428928	2	47	0.809580682595882	0.999065946843854	0.00204081632653061
ISG15 antiviral mechanism	R-HSA-1169408	4	70	0.658591920094548	0.936728970163619	0.00408163265306122
JNK (c-Jun kinases) phosphorylation and activation mediated by activated human TAK1	R-HSA-450321	2	21	0.389820330839184	0.784643835616438	0.00204081632653061
Josephin domain DUBs	R-HSA-5689877	1	10	0.481896869524695	0.831466505441354	0.00102040816326531
KEAP1-NFE2L2 pathway	R-HSA-9755511	5	107	0.818763486582869	1	0.00510204081632653
Keratan sulfate biosynthesis	R-HSA-2022854	1	22	0.764788380775872	0.981264383561644	0.00102040816326531
Keratan sulfate degradation	R-HSA-2022857	0	12	1	1	0
Keratan sulfate/keratin metabolism	R-HSA-1638074	1	30	0.861112051472646	1	0.00102040816326531
Keratinization	R-HSA-6805567	19	103	2.32960572508212e-05	0.00228888888888889	0.0193877551020408
Ketone body metabolism	R-HSA-74182	0	9	1	1	0
Kidney development	R-HSA-9830369	5	44	0.145664654446217	0.566208580858086	0.00510204081632653
Killing mechanisms	R-HSA-9664420	0	11	1	1	0
Kinesins	R-HSA-983189	3	48	0.596776309867985	0.898621369294606	0.00306122448979592
KSRP (KHSRP) binds and destabilizes mRNA	R-HSA-450604	1	15	0.627135219306385	0.92427517447657	0.00102040816326531
L13a-mediated translational silencing of Ceruloplasmin expression	R-HSA-156827	7	104	0.495258970046126	0.835588263473054	0.00714285714285714
L1CAM interactions	R-HSA-373760	6	109	0.700099650073048	0.960867033976125	0.00612244897959184
Lagging Strand Synthesis	R-HSA-69186	2	20	0.366584406452965	0.764803594771242	0.00204081632653061
Laminin interactions	R-HSA-3000157	3	30	0.297663740869978	0.706099253731343	0.00306122448979592
Late endosomal microautophagy	R-HSA-9615710	2	31	0.595489881056049	0.898649115504683	0.00204081632653061
Late Phase of HIV Life Cycle	R-HSA-162599	7	125	0.689793430698009	0.951580223880597	0.00714285714285714
Late SARS-CoV-2 Infection Events	R-HSA-9772573	5	64	0.385614764206653	0.782285358255452	0.00510204081632653
Latent infection - Other responses of Mtb to phagocytosis	R-HSA-1222499	0	1	1	1	0
LDL clearance	R-HSA-8964038	1	19	0.713434152976095	0.963175583482944	0.00102040816326531
LDL remodeling	R-HSA-8964041	0	5	1	1	0
Leading Strand Synthesis	R-HSA-69109	1	14	0.601775268721999	0.909145547594678	0.00102040816326531
Lectin pathway of complement activation	R-HSA-166662	0	6	1	1	0
Leishmania infection	R-HSA-9658195	12	152	0.26078895466627	0.664698319327731	0.0122448979591837
Leishmania parasite growth and survival	R-HSA-9664433	9	68	0.0277141577357214	0.316811363636364	0.00918367346938776
Leishmania phagocytosis	R-HSA-9664417	3	58	0.722863188586147	0.96688418230563	0.00306122448979592
Lewis blood group biosynthesis	R-HSA-9037629	1	15	0.627135219306385	0.92427517447657	0.00102040816326531
LGI-ADAM interactions	R-HSA-5682910	0	9	1	1	0
Ligand-receptor interactions	R-HSA-5632681	0	7	1	1	0
Linoleic acid (LA) metabolism	R-HSA-2046105	0	8	1	1	0
Lipid particle organization	R-HSA-8964572	0	4	1	1	0
Lipophagy	R-HSA-9613354	1	9	0.446671107697615	0.820474308300395	0.00102040816326531
Listeria monocytogenes entry into host cells	R-HSA-8876384	1	19	0.713434152976095	0.963175583482944	0.00102040816326531
Long-term potentiation	R-HSA-9620244	2	21	0.389820330839184	0.784643835616438	0.00204081632653061
Loss of function of MECP2 in Rett syndrome	R-HSA-9005891	1	13	0.574692398374593	0.886552804232804	0.00102040816326531
Loss of Function of SMAD2/3 in Cancer	R-HSA-3304349	2	7	0.06857542883721	0.429938043478261	0.00204081632653061
Loss of Function of TGFBR1 in Cancer	R-HSA-3656534	2	7	0.06857542883721	0.429938043478261	0.00204081632653061
Loss of MECP2 binding ability to the NCoR/SMRT complex	R-HSA-9022537	0	7	1	1	0
Loss of Nlp from mitotic centrosomes	R-HSA-380259	2	63	0.916479420531165	1	0.00204081632653061
Loss of proteins required for interphase microtubule organization from the centrosome	R-HSA-380284	2	63	0.916479420531165	1	0.00204081632653061
LTC4-CYSLTR mediated IL4 production	R-HSA-9664535	0	6	1	1	0
Lysine catabolism	R-HSA-71064	0	10	1	1	0
Lysosome Vesicle Biogenesis	R-HSA-432720	0	32	1	1	0
Lysosphingolipid and LPA receptors	R-HSA-419408	0	10	1	1	0
M-decay: degradation of maternal mRNAs by maternally stored factors	R-HSA-9820841	2	43	0.768238642019784	0.980695481670929	0.00204081632653061
M Phase	R-HSA-68886	14	337	0.969867503576251	0.995863988724454	0.0142857142857143
Macroautophagy	R-HSA-1632852	5	129	0.919496076531157	1	0.00510204081632653
Major pathway of rRNA processing in the nucleolus and cytosol	R-HSA-6791226	9	165	0.730053229583008	0.968111964285714	0.00918367346938776
Malate-aspartate shuttle	R-HSA-9856872	0	9	1	1	0
MAP kinase activation	R-HSA-450294	7	62	0.0976531425894216	0.483739655172414	0.00714285714285714
MAP2K and MAPK activation	R-HSA-5674135	4	37	0.20700769996981	0.62115	0.00408163265306122
MAP3K8 (TPL2)-dependent MAPK1/3 activation	R-HSA-5684264	1	16	0.65088175003885	0.93545988372093	0.00102040816326531
MAPK family signaling cascades	R-HSA-5683057	20	283	0.345679623909055	0.749551596638655	0.0204081632653061
MAPK targets/ Nuclear events mediated by MAP kinases	R-HSA-450282	4	31	0.131551943043081	0.547304406779661	0.00408163265306122
MAPK1 (ERK2) activation	R-HSA-112411	1	9	0.446671107697615	0.820474308300395	0.00102040816326531
MAPK1/MAPK3 signaling	R-HSA-5684996	19	245	0.216449374938103	0.627306341463415	0.0193877551020408
MAPK3 (ERK1) activation	R-HSA-110056	2	10	0.1296392512539	0.541453287197232	0.00204081632653061
MAPK6/MAPK4 signaling	R-HSA-5687128	2	73	0.951264740003227	1	0.00204081632653061
MASTL Facilitates Mitotic Progression	R-HSA-2465910	2	9	0.108108127215038	0.504606201550388	0.00204081632653061
Maternal to zygotic transition (MZT)	R-HSA-9816359	4	83	0.782284142524844	0.982951729957806	0.00408163265306122
Maturation of hRSV A proteins	R-HSA-9828806	1	12	0.545769685022242	0.873183570646221	0.00102040816326531
Maturation of nucleoprotein_9683610	R-HSA-9683610	1	11	0.514882279400074	0.85810415704388	0.00102040816326531
Maturation of nucleoprotein_9694631	R-HSA-9694631	2	15	0.246735960540597	0.655678038379531	0.00204081632653061
Maturation of protein 3a_9683673	R-HSA-9683673	2	8	0.087670984284977	0.466759633027523	0.00204081632653061
Maturation of protein 3a_9694719	R-HSA-9694719	2	8	0.087670984284977	0.466759633027523	0.00204081632653061
Maturation of spike protein_9683686	R-HSA-9683686	0	4	1	1	0
Maturation of spike protein_9694548	R-HSA-9694548	2	33	0.629867326950082	0.926501288404361	0.00204081632653061
Maturation of TCA enzymes and regulation of TCA cycle	R-HSA-9854311	0	13	1	1	0
Mechanical load activates signaling by PIEZO1 and integrins in osteocytes	R-HSA-9856532	1	17	0.673117408340589	0.94611178133836	0.00102040816326531
MECP2 regulates neuronal receptors and channels	R-HSA-9022699	1	18	0.693938230148777	0.960304875804968	0.00102040816326531
MECP2 regulates transcription of neuronal ligands	R-HSA-9022702	3	8	0.0112887624939093	0.223888461538462	0.00306122448979592
Meiosis	R-HSA-1500620	3	71	0.83810870273203	1	0.00306122448979592
Meiotic recombination	R-HSA-912446	3	46	0.567500069281303	0.882777753779698	0.00306122448979592
Meiotic synapsis	R-HSA-1221632	1	45	0.948318072658585	1	0.00102040816326531
Membrane binding and targetting of GAG proteins	R-HSA-174490	1	12	0.545769685022242	0.873183570646221	0.00102040816326531
MET activates PI3K/AKT signaling	R-HSA-8851907	0	6	1	1	0
MET activates PTK2 signaling	R-HSA-8874081	3	30	0.297663740869978	0.706099253731343	0.00306122448979592
MET activates RAP1 and RAC1	R-HSA-8875555	0	11	1	1	0
MET activates RAS signaling	R-HSA-8851805	1	11	0.514882279400074	0.85810415704388	0.00102040816326531
MET promotes cell motility	R-HSA-8875878	3	41	0.488920184472332	0.834731971153846	0.00306122448979592
MET Receptor Activation	R-HSA-6806942	0	6	1	1	0
MET receptor recycling	R-HSA-8875656	0	10	1	1	0
Metabolic disorders of biological oxidation enzymes	R-HSA-5579029	1	33	0.886018453700083	1	0.00102040816326531
Metabolism of amine-derived hormones	R-HSA-209776	1	14	0.601775268721999	0.909145547594678	0.00102040816326531
Metabolism of amino acids and derivatives	R-HSA-71291	16	308	0.83277842661932	1	0.0163265306122449
Metabolism of Angiotensinogen to Angiotensins	R-HSA-2022377	1	13	0.574692398374593	0.886552804232804	0.00102040816326531
Metabolism of carbohydrates and carbohydrate derivatives	R-HSA-71387	15	260	0.690248764731065	0.950786206896552	0.0153061224489796
Metabolism of cofactors	R-HSA-8978934	0	22	1	1	0
Metabolism of fat-soluble vitamins	R-HSA-6806667	3	40	0.472373928393839	0.821903797468354	0.00306122448979592
Metabolism of folate and pterines	R-HSA-196757	2	16	0.270937258319406	0.678787018255578	0.00204081632653061
Metabolism of ingested SeMet, Sec, MeSec into H2Se	R-HSA-2408508	1	7	0.36888024694634	0.773484639498433	0.00102040816326531
Metabolism of nitric oxide: NOS3 activation and regulation	R-HSA-202131	1	17	0.673117408340589	0.94611178133836	0.00102040816326531
Metabolism of non-coding RNA	R-HSA-194441	2	51	0.84421609891027	1	0.00204081632653061
Metabolism of nucleotides	R-HSA-15869	5	84	0.625519195575922	0.920141582150101	0.00510204081632653
Metabolism of polyamines	R-HSA-351202	1	43	0.941033201418528	1	0.00102040816326531
Metabolism of porphyrins	R-HSA-189445	0	26	1	1	0
Metabolism of steroid hormones	R-HSA-196071	1	33	0.886018453700083	1	0.00102040816326531
Metabolism of steroids	R-HSA-8957322	4	141	0.981564329159617	0.989409305555556	0.00408163265306122
Metabolism of vitamins and cofactors	R-HSA-196854	9	170	0.761371210294912	0.982167272727273	0.00918367346938776
Metabolism of water-soluble vitamins and cofactors	R-HSA-196849	6	110	0.708440893327235	0.963360802187785	0.00612244897959184
Metal ion SLC transporters	R-HSA-425410	1	22	0.764788380775872	0.981264383561644	0.00102040816326531
Metal sequestration by antimicrobial proteins	R-HSA-6799990	3	6	0.00443941235785783	0.165118518518518	0.00306122448979592
Metalloprotease DUBs	R-HSA-5689901	3	26	0.227511378239831	0.631470159453303	0.00306122448979592
Metallothioneins bind metals	R-HSA-5661231	1	6	0.325979558645036	0.735241996557659	0.00102040816326531
Methionine salvage pathway	R-HSA-1237112	0	4	1	1	0
Methylation	R-HSA-156581	1	13	0.574692398374593	0.886552804232804	0.00102040816326531
MHC class II antigen presentation	R-HSA-2132295	6	109	0.700099650073048	0.960867033976125	0.00612244897959184
Microbial modulation of RIPK1-mediated regulated necrosis	R-HSA-9686347	0	4	1	1	0
MicroRNA (miRNA) biogenesis	R-HSA-203927	0	22	1	1	0
Microtubule-dependent trafficking of connexons from Golgi to the plasma membrane	R-HSA-190840	0	14	1	1	0
Mineralocorticoid biosynthesis	R-HSA-193993	0	6	1	1	0
Minus-strand DNA synthesis	R-HSA-164516	0	1	1	1	0
Miro GTPase Cycle	R-HSA-9715370	0	8	1	1	0
Miscellaneous substrates	R-HSA-211958	1	6	0.325979558645036	0.735241996557659	0.00102040816326531
Miscellaneous transport and binding events	R-HSA-5223345	2	20	0.366584406452965	0.764803594771242	0.00204081632653061
Mismatch Repair	R-HSA-5358508	3	15	0.0658293854235241	0.425198837209302	0.00306122448979592
Mismatch repair (MMR) directed by MSH2:MSH3 (MutSbeta)	R-HSA-5358606	3	14	0.0551893704083082	0.398385714285714	0.00306122448979592
Mismatch repair (MMR) directed by MSH2:MSH6 (MutSalpha)	R-HSA-5358565	3	14	0.0551893704083082	0.398385714285714	0.00306122448979592
MITF-M-dependent gene expression	R-HSA-9856651	13	106	0.0169054893850037	0.283765079365079	0.013265306122449
MITF-M-regulated melanocyte development	R-HSA-9730414	17	154	0.0186432686858186	0.29243125	0.0173469387755102
Mitochondrial biogenesis	R-HSA-1592230	2	87	0.977576573704978	0.991630844382415	0.00204081632653061
Mitochondrial calcium ion transport	R-HSA-8949215	0	19	1	1	0
Mitochondrial Fatty Acid Beta-Oxidation	R-HSA-77289	0	30	1	1	0
mitochondrial fatty acid beta-oxidation of saturated fatty acids	R-HSA-77286	0	10	1	1	0
mitochondrial fatty acid beta-oxidation of unsaturated fatty acids	R-HSA-77288	0	5	1	1	0
Mitochondrial iron-sulfur cluster biogenesis	R-HSA-1362409	3	11	0.0288234134274363	0.331308695652174	0.00306122448979592
Mitochondrial protein degradation	R-HSA-9837999	2	81	0.968638655575431	0.997831519434629	0.00204081632653061
Mitochondrial protein import	R-HSA-1268020	2	56	0.879427258540069	1	0.00204081632653061
Mitochondrial RNA degradation	R-HSA-9836573	0	9	1	1	0
Mitochondrial translation	R-HSA-5368287	2	83	0.971944514314071	0.995031763879129	0.00204081632653061
Mitochondrial translation elongation	R-HSA-5389840	2	77	0.960866567725676	0.998906049822064	0.00204081632653061
Mitochondrial translation initiation	R-HSA-5368286	2	77	0.960866567725676	0.998906049822064	0.00204081632653061
Mitochondrial translation termination	R-HSA-5419276	2	77	0.960866567725676	0.998906049822064	0.00204081632653061
Mitochondrial tRNA aminoacylation	R-HSA-379726	2	19	0.343011619257049	0.750322895622896	0.00204081632653061
Mitochondrial Uncoupling	R-HSA-166187	0	6	1	1	0
Mitochondrial unfolded protein response (UPRmt)	R-HSA-9841251	0	15	1	1	0
Mitophagy	R-HSA-5205647	1	36	0.906462242012195	1	0.00102040816326531
Mitotic Anaphase	R-HSA-68882	8	205	0.953528461587017	1	0.00816326530612245
Mitotic G1 phase and G1/S transition	R-HSA-453279	7	135	0.763218008191635	0.981911591695502	0.00714285714285714
Mitotic G2-G2/M phases	R-HSA-453274	7	176	0.936475940802948	1	0.00714285714285714
Mitotic Metaphase and Anaphase	R-HSA-2555396	8	206	0.955137472019915	1	0.00816326530612245
Mitotic Prometaphase	R-HSA-68877	9	186	0.844052561462776	1	0.00918367346938776
Mitotic Prophase	R-HSA-68875	6	98	0.598187552752556	0.898311502590673	0.00612244897959184
Mitotic Spindle Checkpoint	R-HSA-69618	5	106	0.812416685295831	1	0.00510204081632653
Mitotic Telophase/Cytokinesis	R-HSA-68884	1	12	0.545769685022242	0.873183570646221	0.00102040816326531
MLL4 and MLL3 complexes regulate expression of PPARG target genes in adipogenesis and hepatic steatosis	R-HSA-9841922	3	87	0.921213011862816	1	0.00306122448979592
Modulation by Mtb of host immune system	R-HSA-9637628	0	6	1	1	0
Modulation of host responses by IFN-stimulated genes	R-HSA-9909505	2	17	0.29511121721103	0.709878544061303	0.00204081632653061
Molecules associated with elastic fibres	R-HSA-2129379	5	31	0.0441852147039976	0.381738842975207	0.00510204081632653
Molybdenum cofactor biosynthesis	R-HSA-947581	0	6	1	1	0
mRNA 3'-end processing	R-HSA-72187	0	55	1	1	0
mRNA Capping	R-HSA-72086	0	26	1	1	0
mRNA decay by 3' to 5' exoribonuclease	R-HSA-429958	1	13	0.574692398374593	0.886552804232804	0.00102040816326531
mRNA decay by 5' to 3' exoribonuclease	R-HSA-430039	1	15	0.627135219306385	0.92427517447657	0.00102040816326531
mRNA Editing	R-HSA-75072	2	9	0.108108127215038	0.504606201550388	0.00204081632653061
mRNA Editing: C to U Conversion	R-HSA-72200	2	7	0.06857542883721	0.429938043478261	0.00204081632653061
mRNA Splicing	R-HSA-72172	4	189	0.998299281531628	0.980630968622101	0.00408163265306122
mRNA Splicing - Major Pathway	R-HSA-72163	4	184	0.997799054023748	0.982426384142174	0.00408163265306122
mRNA Splicing - Minor Pathway	R-HSA-72165	1	45	0.948318072658585	1	0.00102040816326531
Mtb iron assimilation by chelation	R-HSA-1222449	0	1	1	1	0
MTOR signalling	R-HSA-165159	5	40	0.107963044920719	0.503888163265306	0.00510204081632653
mTORC1-mediated signalling	R-HSA-166208	2	23	0.435079434680551	0.807849725274725	0.00204081632653061
Mucopolysaccharidoses	R-HSA-2206281	0	11	1	1	0
Multifunctional anion exchangers	R-HSA-427601	0	8	1	1	0
Muscle contraction	R-HSA-397014	10	173	0.668665233841177	0.943145158197507	0.0102040816326531
MyD88-independent TLR4 cascade	R-HSA-166166	11	106	0.0739052364947419	0.438428272251309	0.0112244897959184
MyD88 cascade initiated on plasma membrane	R-HSA-975871	11	92	0.0314588440262589	0.336984	0.0112244897959184
MyD88 deficiency (TLR2/4)	R-HSA-5602498	2	17	0.29511121721103	0.709878544061303	0.00204081632653061
MyD88 dependent cascade initiated on endosome	R-HSA-975155	12	98	0.0214486701317395	0.289819178082192	0.0122448979591837
MyD88:MAL(TIRAP) cascade initiated on plasma membrane	R-HSA-166058	13	108	0.0194898977159219	0.286979411764706	0.013265306122449
Myoclonic epilepsy of Lafora	R-HSA-3785653	0	9	1	1	0
Myogenesis	R-HSA-525793	1	27	0.830770130564118	1	0.00102040816326531
N-Glycan antennae elongation	R-HSA-975577	2	14	0.22261508385832	0.63197488372093	0.00204081632653061
N-glycan antennae elongation in the medial/trans-Golgi	R-HSA-975576	4	25	0.0709370059686252	0.436088888888889	0.00408163265306122
N-glycan trimming in the ER and Calnexin/Calreticulin cycle	R-HSA-532668	1	33	0.886018453700083	1	0.00102040816326531
Na+/Cl- dependent neurotransmitter transporters	R-HSA-442660	0	17	1	1	0
NADE modulates death signalling	R-HSA-205025	2	6	0.0510975942421811	0.399160283687943	0.00204081632653061
NCAM signaling for neurite out-growth	R-HSA-375165	6	58	0.161870369417681	0.58752776119403	0.00612244897959184
NCAM1 interactions	R-HSA-419037	4	37	0.20700769996981	0.62115	0.00408163265306122
Nectin/Necl trans heterodimerization	R-HSA-420597	1	7	0.36888024694634	0.773484639498433	0.00102040816326531
Neddylation	R-HSA-8951664	15	206	0.331978800708287	0.736856946826758	0.0153061224489796
Nef-mediates down modulation of cell surface receptors by recruiting them to clathrin adapters	R-HSA-164938	1	20	0.731689402793102	0.973800711111111	0.00102040816326531
Nef and signal transduction	R-HSA-164944	1	8	0.409052998755106	0.797215781922525	0.00102040816326531
Nef Mediated CD4 Down-regulation	R-HSA-167590	0	9	1	1	0
Nef Mediated CD8 Down-regulation	R-HSA-182218	0	7	1	1	0
Nef mediated downregulation of MHC class I complex cell surface expression	R-HSA-164940	1	9	0.446671107697615	0.820474308300395	0.00102040816326531
Negative epigenetic regulation of rRNA expression	R-HSA-5250941	0	62	1	1	0
Negative feedback regulation of MAPK pathway	R-HSA-5674499	0	6	1	1	0
Negative regulation of activity of TFAP2 (AP-2) family transcription factors	R-HSA-8866904	0	10	1	1	0
Negative regulation of FGFR1 signaling	R-HSA-5654726	1	30	0.861112051472646	1	0.00102040816326531
Negative regulation of FGFR2 signaling	R-HSA-5654727	1	30	0.861112051472646	1	0.00102040816326531
Negative regulation of FGFR3 signaling	R-HSA-5654732	1	26	0.819250431185986	1	0.00102040816326531
Negative regulation of FGFR4 signaling	R-HSA-5654733	1	28	0.841556357396729	1	0.00102040816326531
Negative regulation of FLT3	R-HSA-9706369	3	14	0.0551893704083082	0.398385714285714	0.00306122448979592
Negative regulation of MAPK pathway	R-HSA-5675221	5	41	0.116894497307034	0.509384615384615	0.00510204081632653
Negative regulation of MET activity	R-HSA-6807004	2	20	0.366584406452965	0.764803594771242	0.00204081632653061
Negative regulation of NMDA receptor-mediated neuronal transmission	R-HSA-9617324	1	18	0.693938230148777	0.960304875804968	0.00102040816326531
Negative regulation of NOTCH4 signaling	R-HSA-9604323	1	42	0.937014723292975	1	0.00102040816326531
Negative regulation of TCF-dependent signaling by WNT ligand antagonists	R-HSA-3772470	1	12	0.545769685022242	0.873183570646221	0.00102040816326531
Negative regulation of the PI3K/AKT network	R-HSA-199418	10	115	0.196072551404774	0.626908064516129	0.0102040816326531
Negative regulators of DDX58/IFIH1 signaling	R-HSA-936440	2	33	0.629867326950082	0.926501288404361	0.00204081632653061
NEP/NS2 Interacts with the Cellular Export Machinery	R-HSA-168333	2	31	0.595489881056049	0.898649115504683	0.00204081632653061
Nephrin family interactions	R-HSA-373753	1	21	0.748782856390798	0.981205584642234	0.00102040816326531
Nephron development	R-HSA-9831926	1	11	0.514882279400074	0.85810415704388	0.00102040816326531
Netrin-1 signaling	R-HSA-373752	2	40	0.732290894987837	0.976336823425022	0.00204081632653061
Netrin mediated repulsion signals	R-HSA-418886	1	8	0.409052998755106	0.797215781922525	0.00102040816326531
Neurexins and neuroligins	R-HSA-6794361	0	50	1	1	0
Neurodegenerative Diseases	R-HSA-8863678	2	22	0.412666844304248	0.800388466947961	0.00204081632653061
Neurofascin interactions	R-HSA-447043	0	7	1	1	0
Neuronal System	R-HSA-112316	17	344	0.888961955527255	1	0.0173469387755102
Neurotoxicity of clostridium toxins	R-HSA-168799	0	10	1	1	0
Neurotransmitter clearance	R-HSA-112311	0	10	1	1	0
Neurotransmitter receptors and postsynaptic signal transmission	R-HSA-112314	11	172	0.537681767207341	0.868576497175141	0.0112244897959184
Neurotransmitter release cycle	R-HSA-112310	0	48	1	1	0
Neutrophil degranulation	R-HSA-6798695	48	416	4.4716287430413e-05	0.00386	0.0489795918367347
NF-kB activation through FADD/RIP-1 pathway mediated by caspase-8 and -10	R-HSA-933543	3	13	0.0454511277483166	0.393704838709677	0.00306122448979592
NF-kB is activated and signals survival	R-HSA-209560	1	13	0.574692398374593	0.886552804232804	0.00102040816326531
NFE2L2 regulates pentose phosphate pathway genes	R-HSA-9818028	0	8	1	1	0
NFE2L2 regulating anti-oxidant/detoxification enzymes	R-HSA-9818027	1	18	0.693938230148777	0.960304875804968	0.00102040816326531
NFE2L2 regulating inflammation associated genes	R-HSA-9818026	0	5	1	1	0
NFE2L2 regulating MDR associated enzymes	R-HSA-9818032	0	8	1	1	0
NFE2L2 regulating tumorigenic genes	R-HSA-9818030	0	11	1	1	0
NGF-stimulated transcription	R-HSA-9031628	5	37	0.083298006890461	0.455485436893204	0.00510204081632653
Nicotinamide salvage	R-HSA-197264	3	12	0.036652536844197	0.35123185840708	0.00306122448979592
Nicotinate metabolism	R-HSA-196807	3	24	0.193724221666512	0.62745013477089	0.00306122448979592
NIK-->noncanonical NF-kB signaling	R-HSA-5676590	3	44	0.536951868821927	0.869322171945701	0.00306122448979592
Nitric oxide stimulates guanylate cyclase	R-HSA-392154	0	15	1	1	0
NOD1/2 Signaling Pathway	R-HSA-168638	5	33	0.0556693603608465	0.395743037974684	0.00510204081632653
Non-integrin membrane-ECM interactions	R-HSA-3000171	5	77	0.5473097149729	0.87387825136612	0.00510204081632653
Noncanonical activation of NOTCH3	R-HSA-9017802	1	8	0.409052998755106	0.797215781922525	0.00102040816326531
Nonhomologous End-Joining (NHEJ)	R-HSA-5693571	2	43	0.768238642019784	0.980695481670929	0.00204081632653061
Nonsense-Mediated Decay (NMD)	R-HSA-927802	8	106	0.361724492205	0.761200663349917	0.00816326530612245
Nonsense Mediated Decay (NMD) enhanced by the Exon Junction Complex (EJC)	R-HSA-975957	8	106	0.361724492205	0.761200663349917	0.00816326530612245
Nonsense Mediated Decay (NMD) independent of the Exon Junction Complex (EJC)	R-HSA-975956	6	88	0.491561143236276	0.834632653061224	0.00612244897959184
NoRC negatively regulates rRNA expression	R-HSA-427413	0	59	1	1	0
Norepinephrine Neurotransmitter Release Cycle	R-HSA-181430	0	18	1	1	0
Notch-HLH transcription pathway	R-HSA-350054	3	26	0.227511378239831	0.631470159453303	0.00306122448979592
NOTCH1 Intracellular Domain Regulates Transcription	R-HSA-2122947	5	45	0.155870505936496	0.577320606060606	0.00510204081632653
NOTCH2 Activation and Transmission of Signal to the Nucleus	R-HSA-2979096	2	22	0.412666844304248	0.800388466947961	0.00204081632653061
NOTCH2 intracellular domain regulates transcription	R-HSA-2197563	3	12	0.036652536844197	0.35123185840708	0.00306122448979592
NOTCH3 Activation and Transmission of Signal to the Nucleus	R-HSA-9013507	1	24	0.793807948156024	0.991215423302598	0.00102040816326531
NOTCH3 Intracellular Domain Regulates Transcription	R-HSA-9013508	2	24	0.457020817681827	0.818777948717949	0.00204081632653061
NOTCH4 Activation and Transmission of Signal to the Nucleus	R-HSA-9013700	1	11	0.514882279400074	0.85810415704388	0.00102040816326531
NOTCH4 Intracellular Domain Regulates Transcription	R-HSA-9013695	3	19	0.116453893528182	0.507660516605166	0.00306122448979592
NPAS4 regulates expression of target genes	R-HSA-9768919	3	21	0.145843124783889	0.565663225806452	0.00306122448979592
NR1H2 & NR1H3 regulate gene expression linked to lipogenesis	R-HSA-9029558	0	9	1	1	0
NR1H2 & NR1H3 regulate gene expression to control bile acid homeostasis	R-HSA-9623433	0	8	1	1	0
NR1H2 and NR1H3-mediated signaling	R-HSA-9024446	1	44	0.944795548012299	1	0.00102040816326531
NR1H3 & NR1H2 regulate gene expression linked to cholesterol transport and efflux	R-HSA-9029569	1	36	0.906462242012195	1	0.00102040816326531
NRAGE signals death through JNK	R-HSA-193648	4	54	0.452672413656857	0.814356623376623	0.00408163265306122
NrCAM interactions	R-HSA-447038	0	6	1	1	0
NRIF signals cell death from the nucleus	R-HSA-205043	2	16	0.270937258319406	0.678787018255578	0.00204081632653061
NS1 Mediated Effects on Host Pathways	R-HSA-168276	3	39	0.45558747155274	0.813521290322581	0.00306122448979592
Nuclear Envelope (NE) Reassembly	R-HSA-2995410	4	67	0.624181787028274	0.919256968463886	0.00408163265306122
Nuclear Envelope Breakdown	R-HSA-2980766	5	51	0.222543533634506	0.635009178743961	0.00510204081632653
Nuclear Events (kinase and transcription factor activation)	R-HSA-198725	7	59	0.0794795093874805	0.444934	0.00714285714285714
Nuclear events mediated by NFE2L2	R-HSA-9759194	1	83	0.995795231938645	0.98493511659808	0.00102040816326531
Nuclear events stimulated by ALK signaling in cancer	R-HSA-9725371	4	34	0.167762237997348	0.590666862170088	0.00408163265306122
Nuclear import of Rev protein	R-HSA-180746	2	33	0.629867326950082	0.926501288404361	0.00204081632653061
Nuclear Pore Complex (NPC) Disassembly	R-HSA-3301854	4	35	0.180542742450435	0.61596312849162	0.00408163265306122
Nuclear Receptor transcription pathway	R-HSA-383280	3	51	0.638194193223872	0.928780276134122	0.00306122448979592
Nuclear RNA decay	R-HSA-9930044	3	30	0.297663740869978	0.706099253731343	0.00306122448979592
Nuclear signaling by ERBB4	R-HSA-1251985	5	31	0.0441852147039976	0.381738842975207	0.00510204081632653
Nucleosome assembly	R-HSA-774815	0	43	1	1	0
Nucleotide-binding domain, leucine rich repeat containing receptor (NLR) signaling pathways	R-HSA-168643	9	53	0.00579400815752307	0.192793333333333	0.00918367346938776
Nucleotide-like (purinergic) receptors	R-HSA-418038	4	13	0.00732390049713116	0.210011764705882	0.00408163265306122
Nucleotide biosynthesis	R-HSA-8956320	0	10	1	1	0
Nucleotide catabolism	R-HSA-8956319	0	33	1	1	0
Nucleotide Excision Repair	R-HSA-5696398	10	101	0.108532112433542	0.503293436293436	0.0102040816326531
Nucleotide salvage	R-HSA-8956321	2	19	0.343011619257049	0.750322895622896	0.00204081632653061
O-glycosylation of TSR domain-containing proteins	R-HSA-5173214	0	35	1	1	0
O-linked glycosylation	R-HSA-5173105	4	92	0.844936207535037	1	0.00408163265306122
O-linked glycosylation of mucins	R-HSA-913709	4	44	0.306274203002695	0.708063703703704	0.00408163265306122
O2/CO2 exchange in erythrocytes	R-HSA-1480926	0	11	1	1	0
OAS antiviral response	R-HSA-8983711	0	9	1	1	0
Olfactory Signaling Pathway	R-HSA-381753	0	90	1	1	0
Oncogene Induced Senescence	R-HSA-2559585	5	33	0.0556693603608465	0.395743037974684	0.00510204081632653
Oncogenic MAPK signaling	R-HSA-6802957	10	77	0.0236403115533466	0.305148780487805	0.0102040816326531
Opioid Signalling	R-HSA-111885	10	79	0.0277347801973641	0.313622471910112	0.0102040816326531
Opsins	R-HSA-419771	0	4	1	1	0
Orc1 removal from chromatin	R-HSA-68949	0	55	1	1	0
Orexin and neuropeptides FF and QRFP bind to their respective receptors	R-HSA-389397	1	7	0.36888024694634	0.773484639498433	0.00102040816326531
Organelle biogenesis and maintenance	R-HSA-1852241	9	265	0.988999836725352	0.987143133195307	0.00918367346938776
Organic anion transporters	R-HSA-428643	0	11	1	1	0
Organic cation transport	R-HSA-549127	0	8	1	1	0
Organic cation/anion/zwitterion transport	R-HSA-549132	0	11	1	1	0
Other interleukin signaling	R-HSA-449836	3	24	0.193724221666512	0.62745013477089	0.00306122448979592
Other semaphorin interactions	R-HSA-416700	0	17	1	1	0
Ovarian tumor domain proteases	R-HSA-5689896	6	38	0.0314389296885991	0.345942268041237	0.00612244897959184
Oxidative Stress Induced Senescence	R-HSA-2559580	7	83	0.275834882440475	0.683022937625755	0.00714285714285714
Oxygen-dependent proline hydroxylation of Hypoxia-inducible Factor Alpha	R-HSA-1234176	1	49	0.9603011855623	1	0.00102040816326531
p130Cas linkage to MAPK signaling for integrins	R-HSA-372708	2	15	0.246735960540597	0.655678038379531	0.00204081632653061
P2Y receptors	R-HSA-417957	3	9	0.0161409840297637	0.282009836065574	0.00306122448979592
p38MAPK events	R-HSA-171007	1	12	0.545769685022242	0.873183570646221	0.00102040816326531
p53-Dependent G1 DNA Damage Response	R-HSA-69563	2	50	0.836136808491195	1	0.00204081632653061
p53-Dependent G1/S DNA damage checkpoint	R-HSA-69580	2	50	0.836136808491195	1	0.00204081632653061
p53-Independent DNA Damage Response	R-HSA-69610	1	37	0.912427612991017	1	0.00102040816326531
p53-Independent G1/S DNA damage checkpoint	R-HSA-69613	1	37	0.912427612991017	1	0.00102040816326531
p75 NTR receptor-mediated signalling	R-HSA-193704	7	93	0.379790978238597	0.780314241001565	0.00714285714285714
p75NTR negatively regulates cell cycle via SC1	R-HSA-193670	1	6	0.325979558645036	0.735241996557659	0.00102040816326531
p75NTR recruits signalling complexes	R-HSA-209543	1	13	0.574692398374593	0.886552804232804	0.00102040816326531
p75NTR regulates axonogenesis	R-HSA-193697	2	9	0.108108127215038	0.504606201550388	0.00204081632653061
p75NTR signals via NF-kB	R-HSA-193639	1	16	0.65088175003885	0.93545988372093	0.00102040816326531
Packaging of Eight RNA Segments	R-HSA-168303	0	0	1	1	0
Packaging Of Telomere Ends	R-HSA-171306	0	23	1	1	0
Paracetamol ADME	R-HSA-9753281	1	26	0.819250431185986	1	0.00102040816326531
Paradoxical activation of RAF signaling by kinase inactive BRAF	R-HSA-6802955	6	42	0.0483046944024766	0.395184496124031	0.00612244897959184
Parasite infection	R-HSA-9664407	3	58	0.722863188586147	0.96688418230563	0.00306122448979592
Parasitic Infection Pathways	R-HSA-9824443	12	152	0.26078895466627	0.664698319327731	0.0122448979591837
Passive transport by Aquaporins	R-HSA-432047	2	9	0.108108127215038	0.504606201550388	0.00204081632653061
Pausing and recovery of HIV elongation	R-HSA-167290	1	30	0.861112051472646	1	0.00102040816326531
Pausing and recovery of Tat-mediated HIV elongation	R-HSA-167238	1	28	0.841556357396729	1	0.00102040816326531
PCNA-Dependent Long Patch Base Excision Repair	R-HSA-5651801	2	21	0.389820330839184	0.784643835616438	0.00204081632653061
PCP/CE pathway	R-HSA-4086400	5	74	0.511503326049316	0.849245260663507	0.00510204081632653
PDH complex synthesizes acetyl-CoA from PYR	R-HSA-9861559	0	4	1	1	0
PECAM1 interactions	R-HSA-210990	1	12	0.545769685022242	0.873183570646221	0.00102040816326531
Pentose phosphate pathway	R-HSA-71336	1	11	0.514882279400074	0.85810415704388	0.00102040816326531
Peptide chain elongation	R-HSA-156902	6	83	0.434861098334105	0.80620275862069	0.00612244897959184
Peptide hormone biosynthesis	R-HSA-209952	0	10	1	1	0
Peptide hormone metabolism	R-HSA-2980736	2	68	0.936079900808824	1	0.00204081632653061
Peptide ligand-binding receptors	R-HSA-375276	14	165	0.166358143416217	0.589976261127596	0.0142857142857143
PERK regulates gene expression	R-HSA-381042	1	30	0.861112051472646	1	0.00102040816326531
Peroxisomal lipid metabolism	R-HSA-390918	1	22	0.764788380775872	0.981264383561644	0.00102040816326531
Peroxisomal protein import	R-HSA-9033241	3	54	0.676537064464127	0.949583992467043	0.00306122448979592
Pervasive developmental disorders	R-HSA-9005895	1	13	0.574692398374593	0.886552804232804	0.00102040816326531
Pexophagy	R-HSA-9664873	0	10	1	1	0
Phase 0 - rapid depolarisation	R-HSA-5576892	2	26	0.499372600694669	0.842816448152563	0.00204081632653061
Phase 1 - inactivation of fast Na+ channels	R-HSA-5576894	0	5	1	1	0
Phase 2 - plateau phase	R-HSA-5576893	0	10	1	1	0
Phase 3 - rapid repolarisation	R-HSA-5576890	0	5	1	1	0
Phase 4 - resting membrane potential	R-HSA-5576886	2	14	0.22261508385832	0.63197488372093	0.00204081632653061
Phase I - Functionalization of compounds	R-HSA-211945	5	93	0.713154566527813	0.964068607825296	0.00510204081632653
Phase II - Conjugation of compounds	R-HSA-156580	1	85	0.996316027681253	0.984496641535298	0.00102040816326531
Phenylalanine and tyrosine metabolism	R-HSA-8963691	1	11	0.514882279400074	0.85810415704388	0.00102040816326531
Phenylalanine metabolism	R-HSA-8964208	1	6	0.325979558645036	0.735241996557659	0.00102040816326531
Phosphate bond hydrolysis by NTPDase proteins	R-HSA-8850843	0	8	1	1	0
Phosphate bond hydrolysis by NUDT proteins	R-HSA-2393930	0	6	1	1	0
Phospholipase C-mediated cascade: FGFR1	R-HSA-5654219	0	13	1	1	0
Phospholipase C-mediated cascade; FGFR2	R-HSA-5654221	0	14	1	1	0
Phospholipase C-mediated cascade; FGFR3	R-HSA-5654227	0	10	1	1	0
Phospholipase C-mediated cascade; FGFR4	R-HSA-5654228	0	12	1	1	0
Phospholipid metabolism	R-HSA-1483257	16	186	0.135171854412364	0.543122408026756	0.0163265306122449
Phosphorylated BMAL1:CLOCK (ARNTL:CLOCK) activates expression of core clock genes	R-HSA-9931510	3	21	0.145843124783889	0.565663225806452	0.00306122448979592
Phosphorylation and nuclear translocation of the CRY:PER:kinase complex	R-HSA-9931530	1	13	0.574692398374593	0.886552804232804	0.00102040816326531
Phosphorylation of CD3 and TCR zeta chains	R-HSA-202427	3	20	0.130856534493799	0.54872439862543	0.00306122448979592
Phosphorylation of CLOCK, acetylation of BMAL1 (ARNTL) at target gene promoters	R-HSA-9931512	0	10	1	1	0
Phosphorylation of Emi1	R-HSA-176417	1	6	0.325979558645036	0.735241996557659	0.00102040816326531
Phosphorylation of the APC/C	R-HSA-176412	1	19	0.713434152976095	0.963175583482944	0.00102040816326531
Physiological factors	R-HSA-5578768	2	13	0.198697124794033	0.61767621483376	0.00204081632653061
PI-3K cascade:FGFR1	R-HSA-5654689	0	18	1	1	0
PI-3K cascade:FGFR2	R-HSA-5654695	0	19	1	1	0
PI-3K cascade:FGFR3	R-HSA-5654710	0	15	1	1	0
PI-3K cascade:FGFR4	R-HSA-5654720	0	17	1	1	0
PI Metabolism	R-HSA-1483255	6	75	0.342538427135302	0.746612969283276	0.00612244897959184
PI3K Cascade	R-HSA-109704	1	40	0.928138519238471	1	0.00102040816326531
PI3K events in ERBB2 signaling	R-HSA-1963642	1	15	0.627135219306385	0.92427517447657	0.00102040816326531
PI3K events in ERBB4 signaling	R-HSA-1250342	1	9	0.446671107697615	0.820474308300395	0.00102040816326531
PI3K/AKT activation	R-HSA-198203	2	9	0.108108127215038	0.504606201550388	0.00204081632653061
PI3K/AKT Signaling in Cancer	R-HSA-2219528	9	106	0.232334900606247	0.644284162895928	0.00918367346938776
PI5P Regulates TP53 Acetylation	R-HSA-6811555	3	8	0.0112887624939093	0.223888461538462	0.00306122448979592
PI5P, PP2A and IER3 Regulate PI3K/AKT Signaling	R-HSA-6811558	9	108	0.248878160439244	0.65896186440678	0.00918367346938776
PINK1-PRKN Mediated Mitophagy	R-HSA-5205685	0	30	1	1	0
PIP3 activates AKT signaling	R-HSA-1257604	20	253	0.185906519549388	0.615511049723757	0.0204081632653061
PIWI-interacting RNA (piRNA) biogenesis	R-HSA-5601884	1	26	0.819250431185986	1	0.00102040816326531
PKA-mediated phosphorylation of CREB	R-HSA-111931	1	17	0.673117408340589	0.94611178133836	0.00102040816326531
PKA activation	R-HSA-163615	0	15	1	1	0
PKA activation in glucagon signalling	R-HSA-164378	0	14	1	1	0
PKMTs methylate histone lysines	R-HSA-3214841	3	38	0.438580385891248	0.80975537414966	0.00306122448979592
PKR-mediated signaling	R-HSA-9833482	7	67	0.132539167702541	0.543529530201342	0.00714285714285714
Plasma lipoprotein assembly	R-HSA-8963898	0	16	1	1	0
Plasma lipoprotein assembly, remodeling, and clearance	R-HSA-174824	2	70	0.942627234610111	1	0.00204081632653061
Plasma lipoprotein clearance	R-HSA-8964043	1	36	0.906462242012195	1	0.00102040816326531
Plasma lipoprotein remodeling	R-HSA-8963899	1	31	0.869966123819866	1	0.00102040816326531
Platelet activation, signaling and aggregation	R-HSA-76002	21	238	0.080463955180652	0.448029556650246	0.0214285714285714
Platelet Adhesion to exposed collagen	R-HSA-75892	3	15	0.0658293854235241	0.425198837209302	0.00306122448979592
Platelet Aggregation (Plug Formation)	R-HSA-76009	4	38	0.220637377280359	0.630443099273608	0.00408163265306122
Platelet calcium homeostasis	R-HSA-418360	0	27	1	1	0
Platelet degranulation	R-HSA-114608	10	116	0.203276621046365	0.618412151898734	0.0102040816326531
Platelet homeostasis	R-HSA-418346	1	75	0.992865456517845	0.985393402061856	0.00102040816326531
Platelet sensitization by LDL	R-HSA-432142	1	17	0.673117408340589	0.94611178133836	0.00102040816326531
PLC beta mediated events	R-HSA-112043	4	44	0.306274203002695	0.708063703703704	0.00408163265306122
Plus-strand DNA synthesis	R-HSA-164525	0	1	1	1	0
POLB-Dependent Long Patch Base Excision Repair	R-HSA-110362	1	7	0.36888024694634	0.773484639498433	0.00102040816326531
Polo-like kinase mediated events	R-HSA-156711	0	16	1	1	0
Polymerase switching	R-HSA-69091	1	14	0.601775268721999	0.909145547594678	0.00102040816326531
Polymerase switching on the C-strand of the telomere	R-HSA-174411	1	23	0.779775151052932	0.982664358108108	0.00102040816326531
Positive epigenetic regulation of rRNA expression	R-HSA-5250913	1	60	0.980787986749808	0.989708130646282	0.00102040816326531
Post-chaperonin tubulin folding pathway	R-HSA-389977	1	19	0.713434152976095	0.963175583482944	0.00102040816326531
Post-transcriptional silencing by small RNAs	R-HSA-426496	0	7	1	1	0
Post-translational modification: synthesis of GPI-anchored proteins	R-HSA-163125	8	73	0.0915348771398629	0.480217467248908	0.00816326530612245
Post-translational protein phosphorylation	R-HSA-8957275	7	95	0.400975544957367	0.789615384615385	0.00714285714285714
Post NMDA receptor activation events	R-HSA-438064	5	70	0.462083820304253	0.821252752880922	0.00510204081632653
Postmitotic nuclear pore complex (NPC) reformation	R-HSA-9615933	1	27	0.830770130564118	1	0.00102040816326531
Postsynaptic nicotinic acetylcholine receptors	R-HSA-622327	1	12	0.545769685022242	0.873183570646221	0.00102040816326531
Potassium Channels	R-HSA-1296071	4	80	0.757373274828459	0.982223743500867	0.00408163265306122
Potential therapeutics for SARS	R-HSA-9679191	8	97	0.275571569674407	0.682520161290323	0.00816326530612245
POU5F1 (OCT4), SOX2, NANOG activate genes related to proliferation	R-HSA-2892247	1	10	0.481896869524695	0.831466505441354	0.00102040816326531
POU5F1 (OCT4), SOX2, NANOG repress genes related to differentiation	R-HSA-2892245	0	9	1	1	0
PP2A-mediated dephosphorylation of key metabolic factors	R-HSA-163767	1	6	0.325979558645036	0.735241996557659	0.00102040816326531
PPARA activates gene expression	R-HSA-1989781	9	112	0.283064929585633	0.698729644268775	0.00918367346938776
PRC2 methylates histones and DNA	R-HSA-212300	1	32	0.878256298344022	1	0.00102040816326531
Pre-NOTCH Expression and Processing	R-HSA-1912422	5	67	0.424084770358892	0.807358831710709	0.00510204081632653
Pre-NOTCH Processing in Golgi	R-HSA-1912420	1	16	0.65088175003885	0.93545988372093	0.00102040816326531
Pre-NOTCH Processing in the Endoplasmic Reticulum	R-HSA-1912399	1	6	0.325979558645036	0.735241996557659	0.00102040816326531
Pre-NOTCH Transcription and Translation	R-HSA-1912408	5	53	0.246455535404293	0.654816263736264	0.00510204081632653
Prednisone ADME	R-HSA-9757110	0	9	1	1	0
Prefoldin mediated transfer of substrate to CCT/TriC	R-HSA-389957	0	24	1	1	0
Pregnenolone biosynthesis	R-HSA-196108	1	11	0.514882279400074	0.85810415704388	0.00102040816326531
Presynaptic depolarization and calcium channel opening	R-HSA-112308	0	10	1	1	0
Presynaptic function of Kainate receptors	R-HSA-500657	1	18	0.693938230148777	0.960304875804968	0.00102040816326531
Presynaptic nicotinic acetylcholine receptors	R-HSA-622323	1	10	0.481896869524695	0.831466505441354	0.00102040816326531
Presynaptic phase of homologous DNA pairing and strand exchange	R-HSA-5693616	4	38	0.220637377280359	0.630443099273608	0.00408163265306122
Prevention of phagosomal-lysosomal fusion	R-HSA-9636383	1	9	0.446671107697615	0.820474308300395	0.00102040816326531
Processing and activation of SUMO	R-HSA-3215018	1	8	0.409052998755106	0.797215781922525	0.00102040816326531
Processing of Capped Intron-Containing Pre-mRNA	R-HSA-72203	6	257	0.999237689421759	0.979640326975477	0.00612244897959184
Processing of Capped Intronless Pre-mRNA	R-HSA-75067	1	29	0.85165576741024	1	0.00102040816326531
Processing of DNA double-strand break ends	R-HSA-5693607	4	68	0.635891949992759	0.927724752475247	0.00408163265306122
Processing of Intronless Pre-mRNAs	R-HSA-77595	0	20	1	1	0
Processing of SMDT1	R-HSA-8949664	0	13	1	1	0
Processive synthesis on the C-strand of the telomere	R-HSA-174414	3	17	0.0896325666322255	0.479730666666667	0.00306122448979592
Processive synthesis on the lagging strand	R-HSA-69183	2	15	0.246735960540597	0.655678038379531	0.00204081632653061
Programmed Cell Death	R-HSA-5357801	21	186	0.00755800137542395	0.213135135135135	0.0214285714285714
Prolactin receptor signaling	R-HSA-1170546	1	15	0.627135219306385	0.92427517447657	0.00102040816326531
Prolonged ERK activation events	R-HSA-169893	2	14	0.22261508385832	0.63197488372093	0.00204081632653061
Prostacyclin signalling through prostacyclin receptor	R-HSA-392851	0	16	1	1	0
Prostanoid ligand receptors	R-HSA-391908	0	9	1	1	0
Proteasome assembly	R-HSA-9907900	0	49	1	1	0
Protein-protein interactions at synapses	R-HSA-6794362	3	73	0.85157607485327	1	0.00306122448979592
Protein folding	R-HSA-391251	7	85	0.296141606641465	0.707993142857143	0.00714285714285714
Protein hydroxylation	R-HSA-9629569	0	16	1	1	0
Protein lipoylation	R-HSA-9857492	0	6	1	1	0
Protein localization	R-HSA-9609507	7	144	0.817754360309095	1	0.00714285714285714
Protein methylation	R-HSA-8876725	0	12	1	1	0
Protein repair	R-HSA-5676934	0	4	1	1	0
Protein ubiquitination	R-HSA-8852135	6	70	0.285759735059971	0.69818862745098	0.00612244897959184
Proton-coupled monocarboxylate transport	R-HSA-433692	0	5	1	1	0
PTEN Regulation	R-HSA-6807070	7	124	0.68170764593071	0.951238238050609	0.00714285714285714
PTK6 promotes HIF1A stabilization	R-HSA-8857538	2	6	0.0510975942421811	0.399160283687943	0.00204081632653061
PTK6 Regulates Cell Cycle	R-HSA-8849470	0	6	1	1	0
PTK6 Regulates RHO GTPases, RAS GTPase and MAP kinases	R-HSA-8849471	3	14	0.0551893704083082	0.398385714285714	0.00306122448979592
PTK6 Regulates RTKs and Their Effectors AKT1 and DOK1	R-HSA-8849469	0	9	1	1	0
Purine catabolism	R-HSA-74259	0	15	1	1	0
Purine ribonucleoside monophosphate biosynthesis	R-HSA-73817	0	8	1	1	0
Purine salvage	R-HSA-74217	1	10	0.481896869524695	0.831466505441354	0.00102040816326531
Purinergic signaling in leishmaniasis infection	R-HSA-9660826	3	26	0.227511378239831	0.631470159453303	0.00306122448979592
Pyrimidine catabolism	R-HSA-73621	0	11	1	1	0
Pyrimidine salvage	R-HSA-73614	1	10	0.481896869524695	0.831466505441354	0.00102040816326531
Pyroptosis	R-HSA-5620971	9	25	1.32856809712534e-05	0.0014	0.00918367346938776
Pyruvate metabolism	R-HSA-70268	1	43	0.941033201418528	1	0.00102040816326531
RA biosynthesis pathway	R-HSA-5365859	3	21	0.145843124783889	0.565663225806452	0.00306122448979592
RAB GEFs exchange GTP for GDP on RABs	R-HSA-8876198	4	77	0.730313897006171	0.968550223015165	0.00408163265306122
RAB geranylgeranylation	R-HSA-8873719	2	56	0.879427258540069	1	0.00204081632653061
Rab regulation of trafficking	R-HSA-9007101	5	107	0.818763486582869	1	0.00510204081632653
RAC1 GTPase cycle	R-HSA-9013149	8	178	0.886018525184174	1	0.00816326530612245
RAC2 GTPase cycle	R-HSA-9013404	1	80	0.994872970299251	0.985133013040494	0.00102040816326531
RAC3 GTPase cycle	R-HSA-9013423	2	87	0.977576573704978	0.991630844382415	0.00204081632653061
RAF-independent MAPK1/3 activation	R-HSA-112409	4	23	0.0548255350916269	0.407291666666667	0.00408163265306122
RAF activation	R-HSA-5673000	5	33	0.0556693603608465	0.395743037974684	0.00510204081632653
RAF/MAP kinase cascade	R-HSA-5673001	18	239	0.262288958900798	0.663604192872117	0.0183673469387755
Rap1 signalling	R-HSA-392517	1	15	0.627135219306385	0.92427517447657	0.00102040816326531
Ras activation upon Ca2+ influx through NMDA receptor	R-HSA-442982	2	19	0.343011619257049	0.750322895622896	0.00204081632653061
RAS processing	R-HSA-9648002	1	21	0.748782856390798	0.981205584642234	0.00102040816326531
RAS signaling downstream of NF1 loss-of-function variants	R-HSA-6802953	1	6	0.325979558645036	0.735241996557659	0.00102040816326531
Reactions specific to the complex N-glycan synthesis pathway	R-HSA-975578	2	10	0.1296392512539	0.541453287197232	0.00204081632653061
Receptor-type tyrosine-protein phosphatases	R-HSA-388844	2	16	0.270937258319406	0.678787018255578	0.00204081632653061
Receptor Mediated Mitophagy	R-HSA-8934903	1	10	0.481896869524695	0.831466505441354	0.00102040816326531
Recognition and association of DNA glycosylase with site containing an affected purine	R-HSA-110330	1	27	0.830770130564118	1	0.00102040816326531
Recognition and association of DNA glycosylase with site containing an affected pyrimidine	R-HSA-110328	1	32	0.878256298344022	1	0.00102040816326531
Recognition of DNA damage by PCNA-containing replication complex	R-HSA-110314	3	30	0.297663740869978	0.706099253731343	0.00306122448979592
Recruitment and ATM-mediated phosphorylation of repair and signaling proteins at DNA double strand breaks	R-HSA-5693565	3	50	0.624726998565272	0.919848527918782	0.00306122448979592
Recruitment of mitotic centrosome proteins and complexes	R-HSA-380270	3	73	0.85157607485327	1	0.00306122448979592
Recruitment of NuMA to mitotic centrosomes	R-HSA-380320	2	81	0.968638655575431	0.997831519434629	0.00204081632653061
Recycling of bile acids and salts	R-HSA-159418	0	11	1	1	0
Recycling of eIF2:GDP	R-HSA-72731	0	8	1	1	0
Recycling pathway of L1	R-HSA-437239	3	41	0.488920184472332	0.834731971153846	0.00306122448979592
Reduction of cytosolic Ca++ levels	R-HSA-418359	0	12	1	1	0
Regulated Necrosis	R-HSA-5218859	10	55	0.00220814072329489	0.09945	0.0102040816326531
Regulated proteolysis of p75NTR	R-HSA-193692	1	11	0.514882279400074	0.85810415704388	0.00102040816326531
Regulation by c-FLIP	R-HSA-3371378	0	11	1	1	0
Regulation of actin dynamics for phagocytic cup formation	R-HSA-2029482	4	60	0.53587628637929	0.865912570781427	0.00408163265306122
Regulation of activated PAK-2p34 by proteasome mediated degradation	R-HSA-211733	0	35	1	1	0
Regulation of APC/C activators between G1/S and early anaphase	R-HSA-176408	1	65	0.98618917323761	0.987820193637621	0.00102040816326531
Regulation of Apoptosis	R-HSA-169911	0	38	1	1	0
Regulation of BACH1 activity	R-HSA-9708530	0	11	1	1	0
Regulation of beta-cell development	R-HSA-186712	2	38	0.705771581268117	0.96341295620438	0.00204081632653061
Regulation of CDH11 Expression and Function	R-HSA-9759475	3	27	0.244802017445905	0.651702869757174	0.00306122448979592
Regulation of CDH11 function	R-HSA-9762292	1	10	0.481896869524695	0.831466505441354	0.00102040816326531
Regulation of CDH11 gene transcription	R-HSA-9762293	1	10	0.481896869524695	0.831466505441354	0.00102040816326531
Regulation of CDH11 mRNA translation by microRNAs	R-HSA-9759811	1	9	0.446671107697615	0.820474308300395	0.00102040816326531
Regulation of CDH19 Expression and Function	R-HSA-9764302	0	7	1	1	0
Regulation of cholesterol biosynthesis by SREBP (SREBF)	R-HSA-1655829	1	55	0.973277499592636	0.994080084151473	0.00102040816326531
Regulation of commissural axon pathfinding by SLIT and ROBO	R-HSA-428542	1	10	0.481896869524695	0.831466505441354	0.00102040816326531
Regulation of Complement cascade	R-HSA-977606	7	34	0.0048839386756625	0.170157142857143	0.00714285714285714
Regulation of cytoskeletal remodeling and cell spreading by IPP complex components	R-HSA-446388	2	8	0.087670984284977	0.466759633027523	0.00204081632653061
Regulation of endogenous retroelements	R-HSA-9842860	1	92	0.997681193501196	0.983088098495212	0.00102040816326531
Regulation of endogenous retroelements by KRAB-ZFP proteins	R-HSA-9843940	0	61	1	1	0
Regulation of endogenous retroelements by Piwi-interacting RNAs (piRNAs)	R-HSA-9845323	1	55	0.973277499592636	0.994080084151473	0.00102040816326531
Regulation of endogenous retroelements by the Human Silencing Hub (HUSH) complex	R-HSA-9843970	0	28	1	1	0
Regulation of Expression and Function of Type II Classical Cadherins	R-HSA-9764260	3	30	0.297663740869978	0.706099253731343	0.00306122448979592
Regulation of expression of SLITs and ROBOs	R-HSA-9010553	6	144	0.902450927127408	1	0.00612244897959184
Regulation of FOXO transcriptional activity by acetylation	R-HSA-9617629	1	10	0.481896869524695	0.831466505441354	0.00102040816326531
Regulation of FZD by ubiquitination	R-HSA-4641263	0	19	1	1	0
Regulation of gene expression by Hypoxia-inducible Factor	R-HSA-1234158	1	10	0.481896869524695	0.831466505441354	0.00102040816326531
Regulation of gene expression in beta cells	R-HSA-210745	1	19	0.713434152976095	0.963175583482944	0.00102040816326531
Regulation of gene expression in early pancreatic precursor cells	R-HSA-210747	0	8	1	1	0
Regulation of gene expression in late stage (branching morphogenesis) pancreatic bud precursor cells	R-HSA-210744	1	15	0.627135219306385	0.92427517447657	0.00102040816326531
Regulation of Glucokinase by Glucokinase Regulatory Protein	R-HSA-170822	2	30	0.577423529600452	0.891717016806723	0.00204081632653061
Regulation of glycolysis by fructose 2,6-bisphosphate metabolism	R-HSA-9634600	1	10	0.481896869524695	0.831466505441354	0.00102040816326531
Regulation of Homotypic Cell-Cell Adhesion	R-HSA-9759476	3	30	0.297663740869978	0.706099253731343	0.00306122448979592
Regulation of HSF1-mediated heat shock response	R-HSA-3371453	3	76	0.869943094221505	1	0.00306122448979592
Regulation of IFNA/IFNB signaling	R-HSA-912694	2	16	0.270937258319406	0.678787018255578	0.00204081632653061
Regulation of IFNG signaling	R-HSA-877312	1	14	0.601775268721999	0.909145547594678	0.00102040816326531
Regulation of innate immune responses to cytosolic DNA	R-HSA-3134975	2	15	0.246735960540597	0.655678038379531	0.00204081632653061
Regulation of Insulin-like Growth Factor (IGF) transport and uptake by Insulin-like Growth Factor Binding Proteins (IGFBPs)	R-HSA-381426	7	111	0.56525775941121	0.882897508125677	0.00714285714285714
Regulation of insulin secretion	R-HSA-422356	2	66	0.928828291347779	1	0.00204081632653061
Regulation of KIT signaling	R-HSA-1433559	3	16	0.0773268760889287	0.444149748743719	0.00306122448979592
Regulation of lipid metabolism by PPARalpha	R-HSA-400206	9	114	0.300623890863298	0.705682681564246	0.00918367346938776
Regulation of localization of FOXO transcription factors	R-HSA-9614399	1	11	0.514882279400074	0.85810415704388	0.00102040816326531
Regulation of MECP2 expression and activity	R-HSA-9022692	5	31	0.0441852147039976	0.381738842975207	0.00510204081632653
Regulation of MITF-M-dependent genes involved in apoptosis	R-HSA-9824594	1	18	0.693938230148777	0.960304875804968	0.00102040816326531
Regulation of MITF-M-dependent genes involved in cell cycle and proliferation	R-HSA-9825892	3	18	0.102693454088243	0.494663900414938	0.00306122448979592
Regulation of MITF-M-dependent genes involved in DNA replication, damage repair and senescence	R-HSA-9825895	2	6	0.0510975942421811	0.399160283687943	0.00204081632653061
Regulation of MITF-M-dependent genes involved in extracellular matrix, focal adhesion and epithelial-to-mesenchymal transition	R-HSA-9926550	1	12	0.545769685022242	0.873183570646221	0.00102040816326531
Regulation of MITF-M-dependent genes involved in lysosome biogenesis and autophagy	R-HSA-9857377	0	15	1	1	0
Regulation of MITF-M-dependent genes involved in pigmentation	R-HSA-9824585	5	42	0.126163389591434	0.524312455516014	0.00510204081632653
Regulation of mitotic cell cycle	R-HSA-453276	2	72	0.948533543697748	1	0.00204081632653061
Regulation of mRNA stability by proteins that bind AU-rich elements	R-HSA-450531	4	72	0.680316520010498	0.951498499061914	0.00408163265306122
Regulation of necroptotic cell death	R-HSA-5675482	1	30	0.861112051472646	1	0.00102040816326531
Regulation of NF-kappa B signaling	R-HSA-9758274	2	18	0.319163437601379	0.725496014492754	0.00204081632653061
Regulation of NFE2L2 gene expression	R-HSA-9818749	0	8	1	1	0
Regulation of NPAS4 gene expression	R-HSA-9768759	1	13	0.574692398374593	0.886552804232804	0.00102040816326531
Regulation of NPAS4 mRNA translation	R-HSA-9768778	1	9	0.446671107697615	0.820474308300395	0.00102040816326531
Regulation of ornithine decarboxylase (ODC)	R-HSA-350562	0	35	1	1	0
Regulation of PLK1 Activity at G2/M Transition	R-HSA-2565942	2	81	0.968638655575431	0.997831519434629	0.00204081632653061
Regulation of PTEN gene transcription	R-HSA-8943724	4	60	0.53587628637929	0.865912570781427	0.00408163265306122
Regulation of PTEN localization	R-HSA-8948747	1	9	0.446671107697615	0.820474308300395	0.00102040816326531
Regulation of PTEN mRNA translation	R-HSA-8943723	1	11	0.514882279400074	0.85810415704388	0.00102040816326531
Regulation of PTEN stability and activity	R-HSA-8948751	1	53	0.969508059051811	0.996549929478138	0.00102040816326531
Regulation of pyruvate dehydrogenase (PDH) complex	R-HSA-204174	0	13	1	1	0
Regulation of pyruvate metabolism	R-HSA-9861718	1	30	0.861112051472646	1	0.00102040816326531
Regulation of RAS by GAPs	R-HSA-5658442	3	51	0.638194193223872	0.928780276134122	0.00306122448979592
Regulation of RUNX1 Expression and Activity	R-HSA-8934593	1	17	0.673117408340589	0.94611178133836	0.00102040816326531
Regulation of RUNX2 expression and activity	R-HSA-8939902	1	55	0.973277499592636	0.994080084151473	0.00102040816326531
Regulation of RUNX3 expression and activity	R-HSA-8941858	2	43	0.768238642019784	0.980695481670929	0.00204081632653061
Regulation of signaling by CBL	R-HSA-912631	2	22	0.412666844304248	0.800388466947961	0.00204081632653061
Regulation of signaling by NODAL	R-HSA-1433617	0	7	1	1	0
Regulation of T cell activation by CD28 family	R-HSA-388841	7	70	0.156057151570203	0.577273111782477	0.00714285714285714
Regulation of TBK1, IKKε-mediated activation of IRF3, IRF7 upon TLR3 ligation	R-HSA-9828211	0	11	1	1	0
Regulation of TBK1, IKKε (IKBKE)-mediated activation of IRF3, IRF7	R-HSA-9824878	0	14	1	1	0
Regulation of the apoptosome activity	R-HSA-9627069	1	9	0.446671107697615	0.820474308300395	0.00102040816326531
Regulation of TLR by endogenous ligand	R-HSA-5686938	5	21	0.00892215309447431	0.210833333333333	0.00510204081632653
Regulation of TNFR1 signaling	R-HSA-5357905	3	46	0.567500069281303	0.882777753779698	0.00306122448979592
Regulation of TP53 Activity	R-HSA-5633007	19	154	0.00419007088424217	0.157328	0.0193877551020408
Regulation of TP53 Activity through Acetylation	R-HSA-6804758	4	29	0.109445224128277	0.501971863117871	0.00408163265306122
Regulation of TP53 Activity through Association with Co-factors	R-HSA-6804759	2	14	0.22261508385832	0.63197488372093	0.00204081632653061
Regulation of TP53 Activity through Methylation	R-HSA-6804760	1	17	0.673117408340589	0.94611178133836	0.00102040816326531
Regulation of TP53 Activity through Phosphorylation	R-HSA-6804756	11	89	0.025343261050907	0.308820930232558	0.0112244897959184
Regulation of TP53 Degradation	R-HSA-6804757	5	36	0.0758152492829824	0.44199792746114	0.00510204081632653
Regulation of TP53 Expression and Degradation	R-HSA-6806003	5	37	0.083298006890461	0.455485436893204	0.00510204081632653
Relaxin receptors	R-HSA-444821	0	6	1	1	0
Release	R-HSA-168298	0	0	1	1	0
Release of apoptotic factors from the mitochondria	R-HSA-111457	2	5	0.0355448669474067	0.346473394495413	0.00204081632653061
Release of Hh-Np from the secreting cell	R-HSA-5362798	0	7	1	1	0
Removal of aminoterminal propeptides from gamma-carboxylated proteins	R-HSA-159782	2	10	0.1296392512539	0.541453287197232	0.00204081632653061
Removal of the Flap Intermediate	R-HSA-69166	1	14	0.601775268721999	0.909145547594678	0.00102040816326531
Removal of the Flap Intermediate from the C-strand	R-HSA-174437	2	15	0.246735960540597	0.655678038379531	0.00204081632653061
Replacement of protamines by nucleosomes in the male pronucleus	R-HSA-9821993	0	18	1	1	0
Replication of the SARS-CoV-1 genome	R-HSA-9682706	0	4	1	1	0
Replication of the SARS-CoV-2 genome	R-HSA-9694686	0	4	1	1	0
Repression of WNT target genes	R-HSA-4641265	3	14	0.0551893704083082	0.398385714285714	0.00306122448979592
Reproduction	R-HSA-1474165	4	97	0.872665615954132	1	0.00408163265306122
Resolution of Abasic Sites (AP sites)	R-HSA-73933	3	37	0.421374358895651	0.804028770949721	0.00306122448979592
Resolution of AP sites via the multiple-nucleotide patch replacement pathway	R-HSA-110373	2	24	0.457020817681827	0.818777948717949	0.00204081632653061
Resolution of D-Loop Structures	R-HSA-5693537	3	35	0.386463311830051	0.781235185185185	0.00306122448979592
Resolution of D-loop Structures through Holliday Junction Intermediates	R-HSA-5693568	3	34	0.368812977311798	0.767150243902439	0.00306122448979592
Resolution of D-loop Structures through Synthesis-Dependent Strand Annealing (SDSA)	R-HSA-5693554	3	27	0.244802017445905	0.651702869757174	0.00306122448979592
Resolution of Sister Chromatid Cohesion	R-HSA-2500257	6	116	0.755133892475051	0.981204003481288	0.00612244897959184
Respiratory electron transport	R-HSA-611105	6	124	0.808544971775242	0.997867497921862	0.00612244897959184
Respiratory syncytial virus (RSV) attachment and entry	R-HSA-9820960	2	22	0.412666844304248	0.800388466947961	0.00204081632653061
Respiratory syncytial virus (RSV) genome replication, transcription and translation	R-HSA-9820965	1	15	0.627135219306385	0.92427517447657	0.00102040816326531
Respiratory syncytial virus genome replication	R-HSA-9834752	0	2	1	1	0
Respiratory syncytial virus genome transcription	R-HSA-9828642	0	1	1	1	0
Respiratory Syncytial Virus Infection Pathway	R-HSA-9820952	10	103	0.11938529503643	0.51172	0.0102040816326531
Response of EIF2AK1 (HRI) to heme deficiency	R-HSA-9648895	1	15	0.627135219306385	0.92427517447657	0.00102040816326531
Response of EIF2AK4 (GCN2) to amino acid deficiency	R-HSA-9633012	7	95	0.400975544957367	0.789615384615385	0.00714285714285714
Response of endothelial cells to shear stress	R-HSA-9860931	5	86	0.646311267158467	0.930145240431796	0.00510204081632653
Response of Mtb to phagocytosis	R-HSA-9637690	4	23	0.0548255350916269	0.407291666666667	0.00408163265306122
Response to elevated platelet cytosolic Ca2+	R-HSA-76005	11	121	0.147487258712563	0.56455498392283	0.0112244897959184
Response to metal ions	R-HSA-5660526	1	8	0.409052998755106	0.797215781922525	0.00102040816326531
RET signaling	R-HSA-8853659	1	35	0.900090963333855	1	0.00102040816326531
Retinoid cycle disease events	R-HSA-2453864	1	8	0.409052998755106	0.797215781922525	0.00102040816326531
Retinoid metabolism and transport	R-HSA-975634	3	37	0.421374358895651	0.804028770949721	0.00306122448979592
Retrograde neurotrophin signalling	R-HSA-177504	2	13	0.198697124794033	0.61767621483376	0.00204081632653061
Retrograde transport at the Trans-Golgi-Network	R-HSA-6811440	1	45	0.948318072658585	1	0.00102040816326531
Rev-mediated nuclear export of HIV RNA	R-HSA-165054	2	34	0.646183223802475	0.930715913555992	0.00204081632653061
Reversal of alkylation damage by DNA dioxygenases	R-HSA-73943	1	7	0.36888024694634	0.773484639498433	0.00102040816326531
Reverse Transcription of HIV RNA	R-HSA-162589	0	1	1	1	0
Reversible hydration of carbon dioxide	R-HSA-1475029	0	10	1	1	0
RHO GTPase cycle	R-HSA-9012999	25	418	0.656293831036534	0.934064547206166	0.0255102040816327
RHO GTPase Effectors	R-HSA-195258	18	267	0.434634052380893	0.80777756232687	0.0183673469387755
RHO GTPases activate CIT	R-HSA-5625900	2	18	0.319163437601379	0.725496014492754	0.00204081632653061
RHO GTPases Activate Formins	R-HSA-5663220	7	129	0.720795370398658	0.966484125560538	0.00714285714285714
RHO GTPases activate IQGAPs	R-HSA-5626467	1	26	0.819250431185986	1	0.00102040816326531
RHO GTPases activate KTN1	R-HSA-5625970	2	9	0.108108127215038	0.504606201550388	0.00204081632653061
RHO GTPases Activate NADPH Oxidases	R-HSA-5668599	4	24	0.0626076111590264	0.414154878048781	0.00408163265306122
RHO GTPases activate PAKs	R-HSA-5627123	2	19	0.343011619257049	0.750322895622896	0.00204081632653061
RHO GTPases activate PKNs	R-HSA-5625740	5	52	0.23441330848768	0.64515990990991	0.00510204081632653
RHO GTPases Activate Rhotekin and Rhophilins	R-HSA-5666185	1	8	0.409052998755106	0.797215781922525	0.00102040816326531
RHO GTPases Activate ROCKs	R-HSA-5627117	2	18	0.319163437601379	0.725496014492754	0.00204081632653061
RHO GTPases Activate WASPs and WAVEs	R-HSA-5663213	0	36	1	1	0
RHOA GTPase cycle	R-HSA-8980692	11	138	0.262841949718145	0.668813608247423	0.0112244897959184
RHOB GTPase cycle	R-HSA-9013026	7	65	0.117915096964978	0.508543795620438	0.00714285714285714
RHOBTB GTPase Cycle	R-HSA-9706574	1	33	0.886018453700083	1	0.00102040816326531
RHOBTB1 GTPase cycle	R-HSA-9013422	0	23	1	1	0
RHOBTB2 GTPase cycle	R-HSA-9013418	1	21	0.748782856390798	0.981205584642234	0.00102040816326531
RHOBTB3 ATPase cycle	R-HSA-9706019	0	9	1	1	0
RHOC GTPase cycle	R-HSA-9013106	9	69	0.0301418265143728	0.344802105263158	0.00918367346938776
RHOD GTPase cycle	R-HSA-9013405	3	49	0.610919864161755	0.911700306435138	0.00306122448979592
RHOF GTPase cycle	R-HSA-9035034	3	40	0.472373928393839	0.821903797468354	0.00306122448979592
RHOG GTPase cycle	R-HSA-9013408	2	68	0.936079900808824	1	0.00204081632653061
RHOH GTPase cycle	R-HSA-9013407	1	35	0.900090963333855	1	0.00102040816326531
RHOJ GTPase cycle	R-HSA-9013409	4	50	0.394608091839977	0.786657186081694	0.00408163265306122
RHOQ GTPase cycle	R-HSA-9013406	4	56	0.481035215608183	0.8276875	0.00408163265306122
RHOT2 GTPase cycle	R-HSA-9013419	0	7	1	1	0
RHOU GTPase cycle	R-HSA-9013420	3	38	0.438580385891248	0.80975537414966	0.00306122448979592
RHOV GTPase cycle	R-HSA-9013424	1	37	0.912427612991017	1	0.00102040816326531
Ribavirin ADME	R-HSA-9755088	1	11	0.514882279400074	0.85810415704388	0.00102040816326531
Ribosomal scanning and start codon recognition	R-HSA-72702	4	55	0.466921977985457	0.820883821656051	0.00408163265306122
RIP-mediated NFkB activation via ZBP1	R-HSA-1810476	1	17	0.673117408340589	0.94611178133836	0.00102040816326531
RIPK1-mediated regulated necrosis	R-HSA-5213460	1	30	0.861112051472646	1	0.00102040816326531
RMTs methylate histone arginines	R-HSA-3214858	3	40	0.472373928393839	0.821903797468354	0.00306122448979592
RNA Pol II CTD phosphorylation and interaction with CE	R-HSA-77075	0	24	1	1	0
RNA Pol II CTD phosphorylation and interaction with CE during HIV infection	R-HSA-167160	0	24	1	1	0
RNA Polymerase I Promoter Clearance	R-HSA-73854	1	63	0.98423961443508	0.989696948682386	0.00102040816326531
RNA Polymerase I Promoter Escape	R-HSA-73772	0	44	1	1	0
RNA Polymerase I Promoter Opening	R-HSA-73728	0	22	1	1	0
RNA Polymerase I Transcription	R-HSA-73864	1	63	0.98423961443508	0.989696948682386	0.00102040816326531
RNA Polymerase I Transcription Initiation	R-HSA-73762	1	41	0.932722696113307	1	0.00102040816326531
RNA Polymerase I Transcription Termination	R-HSA-73863	0	24	1	1	0
RNA Polymerase II HIV Promoter Escape	R-HSA-167162	2	41	0.744771444245042	0.977302112676056	0.00204081632653061
RNA Polymerase II Pre-transcription Events	R-HSA-674695	3	74	0.857936092934313	1	0.00306122448979592
RNA Polymerase II Promoter Escape	R-HSA-73776	2	41	0.744771444245042	0.977302112676056	0.00204081632653061
RNA polymerase II transcribes snRNA genes	R-HSA-6807505	6	66	0.241973769553069	0.649735123042506	0.00612244897959184
RNA Polymerase II Transcription Elongation	R-HSA-75955	1	54	0.971454867707194	0.995904433497537	0.00102040816326531
RNA Polymerase II Transcription Initiation	R-HSA-75953	2	41	0.744771444245042	0.977302112676056	0.00204081632653061
RNA Polymerase II Transcription Initiation And Promoter Clearance	R-HSA-76042	2	41	0.744771444245042	0.977302112676056	0.00204081632653061
RNA Polymerase II Transcription Pre-Initiation And Promoter Opening	R-HSA-73779	2	41	0.744771444245042	0.977302112676056	0.00204081632653061
RNA Polymerase II Transcription Termination	R-HSA-73856	1	64	0.985246527957283	0.988751108033241	0.00102040816326531
RNA Polymerase III Abortive And Retractive Initiation	R-HSA-749476	0	37	1	1	0
RNA Polymerase III Chain Elongation	R-HSA-73780	0	14	1	1	0
RNA Polymerase III Transcription	R-HSA-74158	0	37	1	1	0
RNA Polymerase III Transcription Initiation	R-HSA-76046	0	32	1	1	0
RNA Polymerase III Transcription Initiation From Type 1 Promoter	R-HSA-76061	0	24	1	1	0
RNA Polymerase III Transcription Initiation From Type 2 Promoter	R-HSA-76066	0	23	1	1	0
RNA Polymerase III Transcription Initiation From Type 3 Promoter	R-HSA-76071	0	24	1	1	0
RNA Polymerase III Transcription Termination	R-HSA-73980	0	19	1	1	0
RND1 GTPase cycle	R-HSA-9696273	4	42	0.277169557905722	0.686858232931727	0.00408163265306122
RND2 GTPase cycle	R-HSA-9696270	3	42	0.505208694208225	0.846443043995244	0.00306122448979592
RND3 GTPase cycle	R-HSA-9696264	5	41	0.116894497307034	0.509384615384615	0.00510204081632653
ROBO receptors bind AKAP5	R-HSA-9010642	0	6	1	1	0
Role of ABL in ROBO-SLIT signaling	R-HSA-428890	1	8	0.409052998755106	0.797215781922525	0.00102040816326531
Role of LAT2/NTAL/LAB on calcium mobilization	R-HSA-2730905	2	15	0.246735960540597	0.655678038379531	0.00204081632653061
Role of phospholipids in phagocytosis	R-HSA-2029485	5	22	0.0109534336479468	0.228604255319149	0.00510204081632653
Role of second messengers in netrin-1 signaling	R-HSA-418890	1	9	0.446671107697615	0.820474308300395	0.00102040816326531
RORA,B,C and NR1D1 (REV-ERBA) regulate gene expression	R-HSA-9933387	0	25	1	1	0
ROS and RNS production in phagocytes	R-HSA-1222556	0	32	1	1	0
rRNA modification in the mitochondrion	R-HSA-6793080	0	6	1	1	0
rRNA modification in the nucleus and cytosol	R-HSA-6790901	2	55	0.873032745893333	1	0.00204081632653061
rRNA processing	R-HSA-72312	9	185	0.839640586935588	1	0.00918367346938776
rRNA processing in the mitochondrion	R-HSA-8868766	0	10	1	1	0
rRNA processing in the nucleus and cytosol	R-HSA-8868773	9	175	0.790044164031651	0.984767171717172	0.00918367346938776
RSK activation	R-HSA-444257	0	7	1	1	0
RSV-host interactions	R-HSA-9833110	9	82	0.0758931136123305	0.438317948717949	0.00918367346938776
RUNX1 and FOXP3 control the development of regulatory T lymphocytes (Tregs)	R-HSA-8877330	2	9	0.108108127215038	0.504606201550388	0.00204081632653061
RUNX1 interacts with co-factors whose precise effect on RUNX1 targets is not known	R-HSA-8939243	4	37	0.20700769996981	0.62115	0.00408163265306122
RUNX1 regulates estrogen receptor mediated transcription	R-HSA-8931987	0	5	1	1	0
RUNX1 regulates genes involved in megakaryocyte differentiation and platelet function	R-HSA-8936459	4	53	0.438300641234381	0.80943830369357	0.00408163265306122
RUNX1 regulates transcription of genes involved in BCR signaling	R-HSA-8939245	0	6	1	1	0
RUNX1 regulates transcription of genes involved in differentiation of HSCs	R-HSA-8939236	0	74	1	1	0
RUNX1 regulates transcription of genes involved in differentiation of keratinocytes	R-HSA-8939242	1	8	0.409052998755106	0.797215781922525	0.00102040816326531
RUNX1 regulates transcription of genes involved in differentiation of myeloid cells	R-HSA-8939246	1	6	0.325979558645036	0.735241996557659	0.00102040816326531
RUNX1 regulates transcription of genes involved in WNT signaling	R-HSA-8939256	1	6	0.325979558645036	0.735241996557659	0.00102040816326531
RUNX2 regulates bone development	R-HSA-8941326	3	30	0.297663740869978	0.706099253731343	0.00306122448979592
RUNX2 regulates genes involved in cell migration	R-HSA-8941332	0	8	1	1	0
RUNX2 regulates osteoblast differentiation	R-HSA-8940973	1	23	0.779775151052932	0.982664358108108	0.00102040816326531
RUNX3 regulates CDKN1A transcription	R-HSA-8941855	3	7	0.00740300775460867	0.222685714285714	0.00306122448979592
RUNX3 Regulates Immune Response and Cell Migration	R-HSA-8949275	1	6	0.325979558645036	0.735241996557659	0.00102040816326531
RUNX3 regulates NOTCH signaling	R-HSA-8941856	1	13	0.574692398374593	0.886552804232804	0.00102040816326531
RUNX3 regulates p14-ARF	R-HSA-8951936	2	10	0.1296392512539	0.541453287197232	0.00204081632653061
RUNX3 regulates WNT signaling	R-HSA-8951430	2	8	0.087670984284977	0.466759633027523	0.00204081632653061
RUNX3 regulates YAP1-mediated transcription	R-HSA-8951671	0	7	1	1	0
S Phase	R-HSA-69242	4	145	0.984749105156606	0.989097435897436	0.00408163265306122
SARS-CoV-1-host interactions	R-HSA-9692914	11	91	0.0293144945007856	0.338731182795699	0.0112244897959184
SARS-CoV-1-mediated effects on programmed cell death	R-HSA-9692913	0	3	1	1	0
SARS-CoV-1 activates/modulates innate immune responses	R-HSA-9692916	6	39	0.0352281386109509	0.34198691588785	0.00612244897959184
SARS-CoV-1 Genome Replication and Transcription	R-HSA-9679514	0	4	1	1	0
SARS-CoV-1 Infection	R-HSA-9678108	15	133	0.0219120810227936	0.292159459459459	0.0153061224489796
SARS-CoV-1 modulates host translation machinery	R-HSA-9735869	3	34	0.368812977311798	0.767150243902439	0.00306122448979592
SARS-CoV-1 targets host intracellular signalling and regulatory pathways	R-HSA-9735871	2	15	0.246735960540597	0.655678038379531	0.00204081632653061
SARS-CoV-2-host interactions	R-HSA-9705683	15	182	0.183318904720975	0.619312534818942	0.0153061224489796
SARS-CoV-2 activates/modulates innate and adaptive immune responses	R-HSA-9705671	11	113	0.104581547973649	0.499978600823045	0.0112244897959184
SARS-CoV-2 Genome Replication and Transcription	R-HSA-9694682	0	4	1	1	0
SARS-CoV-2 Infection	R-HSA-9694516	23	269	0.0912323351077582	0.481769162995595	0.023469387755102
SARS-CoV-2 modulates autophagy	R-HSA-9754560	0	10	1	1	0
SARS-CoV-2 modulates host translation machinery	R-HSA-9754678	3	46	0.567500069281303	0.882777753779698	0.00306122448979592
SARS-CoV-2 targets host intracellular signalling and regulatory pathways	R-HSA-9755779	1	12	0.545769685022242	0.873183570646221	0.00102040816326531
SARS-CoV-2 targets PDZ proteins in cell-cell junction	R-HSA-9705677	0	2	1	1	0
Scavenging by Class A Receptors	R-HSA-3000480	3	17	0.0896325666322255	0.479730666666667	0.00306122448979592
Scavenging by Class B Receptors	R-HSA-3000471	1	6	0.325979558645036	0.735241996557659	0.00102040816326531
Scavenging by Class F Receptors	R-HSA-3000484	0	6	1	1	0
Scavenging of heme from plasma	R-HSA-2168880	1	12	0.545769685022242	0.873183570646221	0.00102040816326531
SCF-beta-TrCP mediated degradation of Emi1	R-HSA-174113	0	40	1	1	0
SCF(Skp2)-mediated degradation of p27/p21	R-HSA-187577	0	48	1	1	0
Sealing of the nuclear envelope (NE) by ESCRT-III	R-HSA-9668328	1	25	0.806947437705551	0.997464392678869	0.00102040816326531
Selective autophagy	R-HSA-9663891	2	80	0.966848012365041	0.999419290780142	0.00204081632653061
Selenoamino acid metabolism	R-HSA-2408522	8	110	0.400982465478205	0.789678313253012	0.00816326530612245
Selenocysteine synthesis	R-HSA-2408557	6	87	0.480352110985656	0.827537844611529	0.00612244897959184
SEMA3A-Plexin repulsion signaling by inhibiting Integrin adhesion	R-HSA-399955	0	14	1	1	0
Sema3A PAK dependent Axon repulsion	R-HSA-399954	0	15	1	1	0
Sema4D in semaphorin signaling	R-HSA-400685	2	23	0.435079434680551	0.807849725274725	0.00204081632653061
Sema4D induced cell migration and growth-cone collapse	R-HSA-416572	2	19	0.343011619257049	0.750322895622896	0.00204081632653061
Sema4D mediated inhibition of cell attachment and migration	R-HSA-416550	1	8	0.409052998755106	0.797215781922525	0.00102040816326531
Semaphorin interactions	R-HSA-373755	2	60	0.902137874588407	1	0.00204081632653061
Senescence-Associated Secretory Phenotype (SASP)	R-HSA-2559582	1	70	0.990073012856666	0.987191724137931	0.00102040816326531
Sensing of DNA Double Strand Breaks	R-HSA-5693548	0	6	1	1	0
Sensory perception of salty taste	R-HSA-9730628	0	5	1	1	0
Sensory perception of sweet, bitter, and umami (glutamate) taste	R-HSA-9717207	0	22	1	1	0
Sensory perception of taste	R-HSA-9717189	0	28	1	1	0
Sensory processing of sound	R-HSA-9659379	2	56	0.879427258540069	1	0.00204081632653061
Sensory processing of sound by inner hair cells of the cochlea	R-HSA-9662360	2	51	0.84421609891027	1	0.00204081632653061
Sensory processing of sound by outer hair cells of the cochlea	R-HSA-9662361	1	38	0.918012911145691	1	0.00102040816326531
Separation of Sister Chromatids	R-HSA-2467813	6	164	0.953733102669211	1	0.00612244897959184
Serine metabolism	R-HSA-977347	0	8	1	1	0
Serotonin Neurotransmitter Release Cycle	R-HSA-181429	0	18	1	1	0
Serotonin receptors	R-HSA-390666	0	9	1	1	0
SHC-mediated cascade:FGFR1	R-HSA-5654688	1	18	0.693938230148777	0.960304875804968	0.00102040816326531
SHC-mediated cascade:FGFR2	R-HSA-5654699	1	19	0.713434152976095	0.963175583482944	0.00102040816326531
SHC-mediated cascade:FGFR3	R-HSA-5654704	1	15	0.627135219306385	0.92427517447657	0.00102040816326531
SHC-mediated cascade:FGFR4	R-HSA-5654719	1	17	0.673117408340589	0.94611178133836	0.00102040816326531
SHC-related events triggered by IGF1R	R-HSA-2428933	1	9	0.446671107697615	0.820474308300395	0.00102040816326531
SHC1 events in EGFR signaling	R-HSA-180336	1	14	0.601775268721999	0.909145547594678	0.00102040816326531
SHC1 events in ERBB2 signaling	R-HSA-1250196	3	21	0.145843124783889	0.565663225806452	0.00306122448979592
SHC1 events in ERBB4 signaling	R-HSA-1250347	2	13	0.198697124794033	0.61767621483376	0.00204081632653061
SHOC2 M1731 mutant abolishes MRAS complex function	R-HSA-9726840	1	8	0.409052998755106	0.797215781922525	0.00102040816326531
Sialic acid metabolism	R-HSA-4085001	4	29	0.109445224128277	0.501971863117871	0.00408163265306122
Signal amplification	R-HSA-392518	2	26	0.499372600694669	0.842816448152563	0.00204081632653061
Signal attenuation	R-HSA-74749	0	10	1	1	0
Signal regulatory protein family interactions	R-HSA-391160	1	14	0.601775268721999	0.909145547594678	0.00102040816326531
Signal transduction by L1	R-HSA-445144	1	21	0.748782856390798	0.981205584642234	0.00102040816326531
Signaling by activated point mutants of FGFR1	R-HSA-1839122	0	8	1	1	0
Signaling by activated point mutants of FGFR3	R-HSA-1839130	0	9	1	1	0
Signaling by Activin	R-HSA-1502540	2	17	0.29511121721103	0.709878544061303	0.00204081632653061
Signaling by ALK	R-HSA-201556	3	28	0.26228938387715	0.665344398340249	0.00306122448979592
Signaling by ALK fusions and activated point mutants	R-HSA-9725370	9	91	0.124146198075355	0.518846594982079	0.00918367346938776
Signaling by ALK in cancer	R-HSA-9700206	9	91	0.124146198075355	0.518846594982079	0.00918367346938776
Signaling by AMER1 mutants	R-HSA-4839748	2	13	0.198697124794033	0.61767621483376	0.00204081632653061
Signaling by APC mutants	R-HSA-4839744	2	13	0.198697124794033	0.61767621483376	0.00204081632653061
Signaling by AXIN mutants	R-HSA-4839735	2	13	0.198697124794033	0.61767621483376	0.00204081632653061
Signaling by BMP	R-HSA-201451	2	27	0.51973824735457	0.860536685714286	0.00204081632653061
Signaling by BRAF and RAF1 fusions	R-HSA-6802952	9	62	0.0159642444962608	0.269389655172414	0.00918367346938776
Signaling by CSF1 (M-CSF) in myeloid cells	R-HSA-9680350	3	31	0.315461433494289	0.715668623853211	0.00306122448979592
Signaling by CSF3 (G-CSF)	R-HSA-9674555	6	29	0.00877118213987527	0.2136	0.00612244897959184
Signaling by CTNNB1 phospho-site mutants	R-HSA-4839743	2	14	0.22261508385832	0.63197488372093	0.00204081632653061
Signaling by cytosolic FGFR1 fusion mutants	R-HSA-1839117	1	18	0.693938230148777	0.960304875804968	0.00102040816326531
Signaling by EGFR	R-HSA-177929	5	52	0.23441330848768	0.64515990990991	0.00510204081632653
Signaling by EGFR in Cancer	R-HSA-1643713	1	25	0.806947437705551	0.997464392678869	0.00102040816326531
Signaling by EGFRvIII in Cancer	R-HSA-5637812	1	15	0.627135219306385	0.92427517447657	0.00102040816326531
Signaling by ERBB2	R-HSA-1227986	5	47	0.177121043514197	0.600755492957747	0.00510204081632653
Signaling by ERBB2 ECD mutants	R-HSA-9665348	1	16	0.65088175003885	0.93545988372093	0.00102040816326531
Signaling by ERBB2 in Cancer	R-HSA-1227990	2	25	0.478460198967374	0.827969849246231	0.00204081632653061
Signaling by ERBB2 KD Mutants	R-HSA-9664565	2	24	0.457020817681827	0.818777948717949	0.00204081632653061
Signaling by ERBB2 TMD/JMD mutants	R-HSA-9665686	2	21	0.389820330839184	0.784643835616438	0.00204081632653061
Signaling by ERBB4	R-HSA-1236394	6	55	0.135283660815826	0.544704	0.00612244897959184
Signaling by Erythropoietin	R-HSA-9006335	3	25	0.210467932898042	0.619461124694377	0.00306122448979592
Signaling by FGFR	R-HSA-190236	2	83	0.971944514314071	0.995031763879129	0.00204081632653061
Signaling by FGFR in disease	R-HSA-1226099	2	57	0.885523122079052	1	0.00204081632653061
Signaling by FGFR1	R-HSA-5654736	2	49	0.827680416094158	1	0.00204081632653061
Signaling by FGFR1 in disease	R-HSA-5655302	2	35	0.661923824528077	0.940303938520653	0.00204081632653061
Signaling by FGFR2	R-HSA-5654738	2	67	0.932546280333754	1	0.00204081632653061
Signaling by FGFR2 IIIa TM	R-HSA-8851708	0	17	1	1	0
Signaling by FGFR2 in disease	R-HSA-5655253	1	37	0.912427612991017	1	0.00102040816326531
Signaling by FGFR3	R-HSA-5654741	2	37	0.691708886774598	0.956309851301115	0.00204081632653061
Signaling by FGFR3 in disease	R-HSA-5655332	1	19	0.713434152976095	0.963175583482944	0.00102040816326531
Signaling by FGFR4	R-HSA-5654743	2	38	0.705771581268117	0.96341295620438	0.00204081632653061
Signaling by FGFR4 in disease	R-HSA-5655291	1	11	0.514882279400074	0.85810415704388	0.00102040816326531
Signaling by FLT3 fusion proteins	R-HSA-9703465	2	19	0.343011619257049	0.750322895622896	0.00204081632653061
Signaling by FLT3 ITD and TKD mutants	R-HSA-9703648	1	16	0.65088175003885	0.93545988372093	0.00102040816326531
Signaling by GSK3beta mutants	R-HSA-5339716	2	14	0.22261508385832	0.63197488372093	0.00204081632653061
Signaling by Hedgehog	R-HSA-5358351	3	126	0.988630247550414	0.98754046961326	0.00306122448979592
Signaling by high-kinase activity BRAF mutants	R-HSA-6802948	4	34	0.167762237997348	0.590666862170088	0.00408163265306122
Signaling by Hippo	R-HSA-2028269	3	19	0.116453893528182	0.507660516605166	0.00306122448979592
Signaling by Insulin receptor	R-HSA-74752	2	74	0.953857202421807	1	0.00204081632653061
Signaling by Interleukins	R-HSA-449147	60	416	1.88066051620694e-09	0	0.0612244897959184
Signaling by KIT in disease	R-HSA-9669938	4	20	0.0348389280563474	0.34460380952381	0.00408163265306122
Signaling by Leptin	R-HSA-2586552	3	11	0.0288234134274363	0.331308695652174	0.00306122448979592
Signaling by Ligand-Responsive EGFR Variants in Cancer	R-HSA-5637815	1	19	0.713434152976095	0.963175583482944	0.00102040816326531
Signaling by LRP5 mutants	R-HSA-5339717	0	4	1	1	0
Signaling by LTK	R-HSA-9842663	0	9	1	1	0
Signaling by LTK in cancer	R-HSA-9842640	0	7	1	1	0
Signaling by MAPK mutants	R-HSA-9652817	1	7	0.36888024694634	0.773484639498433	0.00102040816326531
Signaling by MET	R-HSA-6806834	7	78	0.226876059171521	0.633461716937355	0.00714285714285714
Signaling by moderate kinase activity BRAF mutants	R-HSA-6802946	6	42	0.0483046944024766	0.395184496124031	0.00612244897959184
Signaling by MRAS-complex mutants	R-HSA-9660537	1	8	0.409052998755106	0.797215781922525	0.00102040816326531
Signaling by NODAL	R-HSA-1181150	1	17	0.673117408340589	0.94611178133836	0.00102040816326531
Signaling by Non-Receptor Tyrosine Kinases	R-HSA-9006927	7	52	0.045391590265293	0.379434146341463	0.00714285714285714
Signaling by NOTCH	R-HSA-157118	14	179	0.249562492403304	0.657746300211416	0.0142857142857143
Signaling by NOTCH1	R-HSA-1980143	6	70	0.285759735059971	0.69818862745098	0.00612244897959184
Signaling by NOTCH1 HD Domain Mutants in Cancer	R-HSA-2691230	0	14	1	1	0
Signaling by NOTCH1 HD+PEST Domain Mutants in Cancer	R-HSA-2894858	4	54	0.452672413656857	0.814356623376623	0.00408163265306122
Signaling by NOTCH1 in Cancer	R-HSA-2644603	4	54	0.452672413656857	0.814356623376623	0.00408163265306122
Signaling by NOTCH1 PEST Domain Mutants in Cancer	R-HSA-2644602	4	54	0.452672413656857	0.814356623376623	0.00408163265306122
Signaling by NOTCH1 t(7;9)(NOTCH1:M1580_K2555) Translocation Mutant	R-HSA-2660825	0	7	1	1	0
Signaling by NOTCH2	R-HSA-1980145	4	33	0.155319264685504	0.575187234042553	0.00408163265306122
Signaling by NOTCH3	R-HSA-9012852	3	47	0.582301047709525	0.894556439790576	0.00306122448979592
Signaling by NOTCH4	R-HSA-9013694	5	69	0.449489242786804	0.820325624178712	0.00510204081632653
Signaling by NTRK1 (TRKA)	R-HSA-187037	13	110	0.0223602529869978	0.309048101265823	0.013265306122449
Signaling by NTRK2 (TRKB)	R-HSA-9006115	2	25	0.478460198967374	0.827969849246231	0.00204081632653061
Signaling by NTRK3 (TRKC)	R-HSA-9034015	3	17	0.0896325666322255	0.479730666666667	0.00306122448979592
Signaling by NTRKs	R-HSA-166520	16	129	0.00778292423422777	0.2092	0.0163265306122449
Signaling by Nuclear Receptors	R-HSA-9006931	15	237	0.546874796882033	0.873146827133479	0.0153061224489796
Signaling by Overexpressed Wild-Type EGFR in Cancer	R-HSA-5638302	0	8	1	1	0
Signaling by PDGF	R-HSA-186797	5	56	0.283449888890027	0.699829585798817	0.00510204081632653
Signaling by PDGFR in disease	R-HSA-9671555	2	20	0.366584406452965	0.764803594771242	0.00204081632653061
Signaling by PDGFRA extracellular domain mutants	R-HSA-9673770	2	12	0.17512081755623	0.604991428571429	0.00204081632653061
Signaling by PDGFRA transmembrane, juxtamembrane and kinase domain mutants	R-HSA-9673767	2	12	0.17512081755623	0.604991428571429	0.00204081632653061
Signaling by phosphorylated juxtamembrane, extracellular and kinase domain KIT mutants	R-HSA-9670439	4	20	0.0348389280563474	0.34460380952381	0.00408163265306122
Signaling by PTK6	R-HSA-8848021	7	52	0.045391590265293	0.379434146341463	0.00714285714285714
Signaling by RAF1 mutants	R-HSA-9656223	6	39	0.0352281386109509	0.34198691588785	0.00612244897959184
Signaling by RAS mutants	R-HSA-6802949	6	42	0.0483046944024766	0.395184496124031	0.00612244897959184
Signaling by Retinoic Acid	R-HSA-5362517	4	37	0.20700769996981	0.62115	0.00408163265306122
Signaling by RNF43 mutants	R-HSA-5340588	0	7	1	1	0
Signaling by ROBO receptors	R-HSA-376176	10	186	0.752871754567569	0.981029468177855	0.0102040816326531
Signaling by SCF-KIT	R-HSA-1433557	10	42	0.000235316626540416	0.0165692307692308	0.0102040816326531
Signaling by TGF-beta Receptor Complex	R-HSA-170834	12	89	0.0105186307811282	0.229115555555556	0.0122448979591837
Signaling by TGF-beta Receptor Complex in Cancer	R-HSA-3304351	2	8	0.087670984284977	0.466759633027523	0.00204081632653061
Signaling by TGFB family members	R-HSA-9006936	18	150	0.00697118874035696	0.198987878787879	0.0183673469387755
Signaling by TGFBR3	R-HSA-9839373	6	46	0.0698488908486942	0.431998924731183	0.00612244897959184
Signaling by the B Cell Receptor (BCR)	R-HSA-983705	11	95	0.0385571459355046	0.356591228070175	0.0112244897959184
Signaling by Type 1 Insulin-like Growth Factor 1 Receptor (IGF1R)	R-HSA-2404192	2	49	0.827680416094158	1	0.00204081632653061
Signaling by VEGF	R-HSA-194138	11	101	0.0559452000713844	0.39417358490566	0.0112244897959184
Signaling by WNT	R-HSA-195721	17	254	0.450530113683584	0.819571916010499	0.0173469387755102
Signaling by WNT in cancer	R-HSA-4791275	3	30	0.297663740869978	0.706099253731343	0.00306122448979592
Signaling downstream of RAS mutants	R-HSA-9649948	6	42	0.0483046944024766	0.395184496124031	0.00612244897959184
Signalling to ERKs	R-HSA-187687	3	32	0.333277393331244	0.740430769230769	0.00306122448979592
Signalling to RAS	R-HSA-167044	2	18	0.319163437601379	0.725496014492754	0.00204081632653061
SIRT1 negatively regulates rRNA expression	R-HSA-427359	0	26	1	1	0
SLBP Dependent Processing of Replication-Dependent Histone Pre-mRNAs	R-HSA-77588	1	11	0.514882279400074	0.85810415704388	0.00102040816326531
SLBP independent Processing of Histone Pre-mRNAs	R-HSA-111367	1	10	0.481896869524695	0.831466505441354	0.00102040816326531
SLC-mediated transmembrane transport	R-HSA-425407	5	215	0.998290557148014	0.981297201365188	0.00510204081632653
SLC transporter disorders	R-HSA-5619102	2	84	0.973468748917231	0.993651716888577	0.00204081632653061
SLC15A4:TASL-dependent IRF5 activation	R-HSA-9860276	1	6	0.325979558645036	0.735241996557659	0.00102040816326531
SMAC (DIABLO) binds to IAPs	R-HSA-111463	2	6	0.0510975942421811	0.399160283687943	0.00204081632653061
SMAC(DIABLO)-mediated dissociation of IAP:caspase complexes	R-HSA-111464	2	6	0.0510975942421811	0.399160283687943	0.00204081632653061
SMAC, XIAP-regulated apoptotic response	R-HSA-111469	2	6	0.0510975942421811	0.399160283687943	0.00204081632653061
SMAD2/3 Phosphorylation Motif Mutants in Cancer	R-HSA-3304356	2	6	0.0510975942421811	0.399160283687943	0.00204081632653061
SMAD2/SMAD3:SMAD4 heterotrimer regulates transcription	R-HSA-2173796	3	35	0.386463311830051	0.781235185185185	0.00306122448979592
Small interfering RNA (siRNA) biogenesis	R-HSA-426486	1	9	0.446671107697615	0.820474308300395	0.00102040816326531
Smooth Muscle Contraction	R-HSA-445355	2	37	0.691708886774598	0.956309851301115	0.00204081632653061
snRNP Assembly	R-HSA-191859	2	51	0.84421609891027	1	0.00204081632653061
Sodium/Calcium exchangers	R-HSA-425561	0	10	1	1	0
Sodium/Proton exchangers	R-HSA-425986	0	9	1	1	0
Somitogenesis	R-HSA-9824272	1	43	0.941033201418528	1	0.00102040816326531
SOS-mediated signalling	R-HSA-112412	1	7	0.36888024694634	0.773484639498433	0.00102040816326531
Specification of primordial germ cells	R-HSA-9827857	1	10	0.481896869524695	0.831466505441354	0.00102040816326531
Specification of the neural plate border	R-HSA-9834899	1	15	0.627135219306385	0.92427517447657	0.00102040816326531
Sperm Motility And Taxes	R-HSA-1300642	0	6	1	1	0
Sphingolipid catabolism	R-HSA-9845614	0	8	1	1	0
Sphingolipid de novo biosynthesis	R-HSA-1660661	0	34	1	1	0
Sphingolipid metabolism	R-HSA-428157	2	95	0.98574358893816	0.988317647058824	0.00204081632653061
Spry regulation of FGF signaling	R-HSA-1295596	1	16	0.65088175003885	0.93545988372093	0.00102040816326531
SRP-dependent cotranslational protein targeting to membrane	R-HSA-1799339	6	104	0.65603401686397	0.934888331726133	0.00612244897959184
Stabilization of p53	R-HSA-69541	1	41	0.932722696113307	1	0.00102040816326531
STAT3 nuclear events downstream of ALK signaling	R-HSA-9701898	2	11	0.152042770770891	0.572367384615385	0.00204081632653061
STAT5 Activation	R-HSA-9645135	0	7	1	1	0
STAT5 activation downstream of FLT3 ITD mutants	R-HSA-9702518	0	10	1	1	0
Stimuli-sensing channels	R-HSA-2672351	6	91	0.524677423548153	0.863444090909091	0.00612244897959184
STING mediated induction of host immune responses	R-HSA-1834941	3	15	0.0658293854235241	0.425198837209302	0.00306122448979592
Strand-asynchronous mitochondrial DNA replication	R-HSA-9913635	0	9	1	1	0
Striated Muscle Contraction	R-HSA-390522	0	33	1	1	0
Sulfide oxidation to sulfate	R-HSA-1614517	0	4	1	1	0
Sulfur amino acid metabolism	R-HSA-1614635	0	22	1	1	0
SUMO E3 ligases SUMOylate target proteins	R-HSA-3108232	14	165	0.166358143416217	0.589976261127596	0.0142857142857143
SUMO is proteolytically processed	R-HSA-3065679	0	4	1	1	0
SUMO is transferred from E1 to E2 (UBE2I, UBC9)	R-HSA-3065678	1	6	0.325979558645036	0.735241996557659	0.00102040816326531
SUMOylation	R-HSA-2990846	15	170	0.124384310367632	0.517746428571428	0.0153061224489796
SUMOylation of chromatin organization proteins	R-HSA-4551638	4	54	0.452672413656857	0.814356623376623	0.00408163265306122
SUMOylation of DNA damage response and repair proteins	R-HSA-3108214	6	74	0.331061521010311	0.73780618556701	0.00612244897959184
SUMOylation of DNA methylation proteins	R-HSA-4655427	1	16	0.65088175003885	0.93545988372093	0.00102040816326531
SUMOylation of DNA replication proteins	R-HSA-4615885	4	44	0.306274203002695	0.708063703703704	0.00408163265306122
SUMOylation of immune response proteins	R-HSA-4755510	1	12	0.545769685022242	0.873183570646221	0.00102040816326531
SUMOylation of intracellular receptors	R-HSA-4090294	4	29	0.109445224128277	0.501971863117871	0.00408163265306122
SUMOylation of RNA binding proteins	R-HSA-4570464	3	45	0.552380735564651	0.876982751091703	0.00306122448979592
SUMOylation of SUMOylation proteins	R-HSA-4085377	2	33	0.629867326950082	0.926501288404361	0.00204081632653061
SUMOylation of transcription cofactors	R-HSA-3899300	3	43	0.521223846152434	0.863246575342466	0.00306122448979592
SUMOylation of transcription factors	R-HSA-3232118	3	19	0.116453893528182	0.507660516605166	0.00306122448979592
SUMOylation of ubiquitinylation proteins	R-HSA-3232142	2	38	0.705771581268117	0.96341295620438	0.00204081632653061
Suppression of apoptosis	R-HSA-9635465	1	7	0.36888024694634	0.773484639498433	0.00102040816326531
Suppression of phagosomal maturation	R-HSA-9637687	2	13	0.198697124794033	0.61767621483376	0.00204081632653061
Surfactant metabolism	R-HSA-5683826	3	24	0.193724221666512	0.62745013477089	0.00306122448979592
SWI/SNF chromatin remodelers	R-HSA-9932451	1	29	0.85165576741024	1	0.00102040816326531
Switching of origins to a post-replicative state	R-HSA-69052	0	75	1	1	0
Synaptic adhesion-like molecules	R-HSA-8849932	2	17	0.29511121721103	0.709878544061303	0.00204081632653061
Syndecan interactions	R-HSA-3000170	3	27	0.244802017445905	0.651702869757174	0.00306122448979592
Synthesis And Processing Of GAG, GAGPOL Polyproteins	R-HSA-174495	1	12	0.545769685022242	0.873183570646221	0.00102040816326531
Synthesis of (16-20)-hydroxyeicosatetraenoic acids (HETE)	R-HSA-2142816	0	7	1	1	0
Synthesis of 12-eicosatetraenoic acid derivatives	R-HSA-2142712	1	6	0.325979558645036	0.735241996557659	0.00102040816326531
Synthesis of 15-eicosatetraenoic acid derivatives	R-HSA-2142770	1	6	0.325979558645036	0.735241996557659	0.00102040816326531
Synthesis of 5-eicosatetraenoic acids	R-HSA-2142688	1	8	0.409052998755106	0.797215781922525	0.00102040816326531
Synthesis of active ubiquitin: roles of E1 and E2 enzymes	R-HSA-8866652	3	28	0.26228938387715	0.665344398340249	0.00306122448979592
Synthesis of bile acids and bile salts	R-HSA-192105	1	31	0.869966123819866	1	0.00102040816326531
Synthesis of bile acids and bile salts via 24-hydroxycholesterol	R-HSA-193775	0	13	1	1	0
Synthesis of bile acids and bile salts via 27-hydroxycholesterol	R-HSA-193807	0	14	1	1	0
Synthesis of bile acids and bile salts via 7alpha-hydroxycholesterol	R-HSA-193368	0	21	1	1	0
Synthesis of diphthamide-EEF2	R-HSA-5358493	0	8	1	1	0
Synthesis of DNA	R-HSA-69239	2	104	0.991491932703432	0.985859738472127	0.00204081632653061
Synthesis of dolichyl-phosphate	R-HSA-446199	0	7	1	1	0
Synthesis of epoxy (EET) and dihydroxyeicosatrienoic acids (DHET)	R-HSA-2142670	0	8	1	1	0
Synthesis of GDP-mannose	R-HSA-446205	0	5	1	1	0
Synthesis of glycosylphosphatidylinositol (GPI)	R-HSA-162710	0	14	1	1	0
Synthesis of IP2, IP, and Ins in the cytosol	R-HSA-1855183	0	11	1	1	0
Synthesis of IP3 and IP4 in the cytosol	R-HSA-1855204	2	22	0.412666844304248	0.800388466947961	0.00204081632653061
Synthesis of Ketone Bodies	R-HSA-77111	0	7	1	1	0
Synthesis of Leukotrienes (LT) and Eoxins (EX)	R-HSA-2142691	1	17	0.673117408340589	0.94611178133836	0.00102040816326531
Synthesis of PA	R-HSA-1483166	3	35	0.386463311830051	0.781235185185185	0.00306122448979592
Synthesis of PC	R-HSA-1483191	4	26	0.0798015186109943	0.450109900990099	0.00408163265306122
Synthesis of PE	R-HSA-1483213	0	11	1	1	0
Synthesis of PG	R-HSA-1483148	1	7	0.36888024694634	0.773484639498433	0.00102040816326531
Synthesis of PIPs at the early endosome membrane	R-HSA-1660516	2	15	0.246735960540597	0.655678038379531	0.00204081632653061
Synthesis of PIPs at the Golgi membrane	R-HSA-1660514	2	16	0.270937258319406	0.678787018255578	0.00204081632653061
Synthesis of PIPs at the late endosome membrane	R-HSA-1660517	1	11	0.514882279400074	0.85810415704388	0.00102040816326531
Synthesis of PIPs at the plasma membrane	R-HSA-1660499	4	50	0.394608091839977	0.786657186081694	0.00408163265306122
Synthesis of Prostaglandins (PG) and Thromboxanes (TX)	R-HSA-2162123	1	15	0.627135219306385	0.92427517447657	0.00102040816326531
Synthesis of pyrophosphates in the cytosol	R-HSA-1855167	0	6	1	1	0
Synthesis of substrates in N-glycan biosythesis	R-HSA-446219	5	57	0.296015307301005	0.708429007633588	0.00510204081632653
Synthesis of UDP-N-acetyl-glucosamine	R-HSA-446210	1	8	0.409052998755106	0.797215781922525	0.00102040816326531
Synthesis of very long-chain fatty acyl-CoAs	R-HSA-75876	0	21	1	1	0
Synthesis of wybutosine at G37 of tRNA(Phe)	R-HSA-6782861	0	6	1	1	0
Synthesis, secretion, and deacylation of Ghrelin	R-HSA-422085	0	16	1	1	0
Synthesis, secretion, and inactivation of Glucagon-like Peptide-1 (GLP-1)	R-HSA-381771	1	15	0.627135219306385	0.92427517447657	0.00102040816326531
Synthesis, secretion, and inactivation of Glucose-dependent Insulinotropic Polypeptide (GIP)	R-HSA-400511	0	11	1	1	0
TAK1-dependent IKK and NF-kappa-B activation	R-HSA-445989	6	42	0.0483046944024766	0.395184496124031	0.00612244897959184
Tandem pore domain potassium channels	R-HSA-1296346	1	8	0.409052998755106	0.797215781922525	0.00102040816326531
Tat-mediated elongation of the HIV-1 transcript	R-HSA-167246	1	39	0.923242328632205	1	0.00102040816326531
Tat-mediated HIV elongation arrest and recovery	R-HSA-167243	1	28	0.841556357396729	1	0.00102040816326531
TBC/RABGAPs	R-HSA-8854214	1	40	0.928138519238471	1	0.00102040816326531
TCF dependent signaling in response to WNT	R-HSA-201681	8	167	0.841077493505256	1	0.00816326530612245
TCR signaling	R-HSA-202403	8	98	0.284888891444468	0.699131496062992	0.00816326530612245
Telomere C-strand (Lagging Strand) Synthesis	R-HSA-174417	3	31	0.315461433494289	0.715668623853211	0.00306122448979592
Telomere C-strand synthesis initiation	R-HSA-174430	0	11	1	1	0
Telomere Extension By Telomerase	R-HSA-171319	0	21	1	1	0
Telomere Maintenance	R-HSA-157579	3	80	0.891295191510861	1	0.00306122448979592
Terminal pathway of complement	R-HSA-166665	0	7	1	1	0
Termination of O-glycan biosynthesis	R-HSA-977068	3	18	0.102693454088243	0.494663900414938	0.00306122448979592
Termination of translesion DNA synthesis	R-HSA-5656169	3	30	0.297663740869978	0.706099253731343	0.00306122448979592
Tetrahydrobiopterin (BH4) synthesis, recycling, salvage and regulation	R-HSA-1474151	0	8	1	1	0
TFAP2 (AP-2) family regulates transcription of growth factors and their receptors	R-HSA-8866910	0	13	1	1	0
TGF-beta receptor signaling activates SMADs	R-HSA-2173789	7	45	0.0225120309194249	0.30721	0.00714285714285714
TGF-beta receptor signaling in EMT (epithelial to mesenchymal transition)	R-HSA-2173791	4	16	0.0160069258734372	0.26913	0.00408163265306122
TGFBR1 KD Mutants in Cancer	R-HSA-3656532	2	6	0.0510975942421811	0.399160283687943	0.00204081632653061
TGFBR3 expression	R-HSA-9839394	3	25	0.210467932898042	0.619461124694377	0.00306122448979592
TGFBR3 PTM regulation	R-HSA-9839383	2	11	0.152042770770891	0.572367384615385	0.00204081632653061
TGFBR3 regulates TGF-beta signaling	R-HSA-9839389	1	8	0.409052998755106	0.797215781922525	0.00102040816326531
The activation of arylsulfatases	R-HSA-1663150	0	12	1	1	0
The canonical retinoid cycle in rods (twilight vision)	R-HSA-2453902	1	19	0.713434152976095	0.963175583482944	0.00102040816326531
The CRY:PER:kinase complex represses transactivation by the BMAL:CLOCK (ARNTL:CLOCK) complex	R-HSA-9931521	0	13	1	1	0
The NLRP3 inflammasome	R-HSA-844456	3	16	0.0773268760889287	0.444149748743719	0.00306122448979592
The phototransduction cascade	R-HSA-2514856	1	29	0.85165576741024	1	0.00102040816326531
The retinoid cycle in cones (daylight vision)	R-HSA-2187335	1	3	0.178995981446902	0.611241456582633	0.00102040816326531
The role of GTSE1 in G2/M progression after G2 checkpoint	R-HSA-8852276	2	58	0.891332405418084	1	0.00204081632653061
The role of Nef in HIV-1 replication and disease pathogenesis	R-HSA-164952	2	27	0.51973824735457	0.860536685714286	0.00204081632653061
Thrombin signalling through proteinase activated receptors (PARs)	R-HSA-456926	1	28	0.841556357396729	1	0.00102040816326531
Thromboxane signalling through TP receptor	R-HSA-428930	1	20	0.731689402793102	0.973800711111111	0.00102040816326531
Thyroxine biosynthesis	R-HSA-209968	1	8	0.409052998755106	0.797215781922525	0.00102040816326531
TICAM1-dependent activation of IRF3/IRF7	R-HSA-9013973	0	13	1	1	0
TICAM1, RIP1-mediated IKK complex recruitment	R-HSA-168927	1	17	0.673117408340589	0.94611178133836	0.00102040816326531
TICAM1,TRAF6-dependent induction of TAK1 complex	R-HSA-9014325	1	11	0.514882279400074	0.85810415704388	0.00102040816326531
Tie2 Signaling	R-HSA-210993	2	17	0.29511121721103	0.709878544061303	0.00204081632653061
Tight junction interactions	R-HSA-420029	1	22	0.764788380775872	0.981264383561644	0.00102040816326531
TLR3-mediated TICAM1-dependent programmed cell death	R-HSA-9013957	0	6	1	1	0
TNF receptor superfamily (TNFSF) members mediating non-canonical NF-kB pathway	R-HSA-5676594	0	17	1	1	0
TNF signaling	R-HSA-75893	4	55	0.466921977985457	0.820883821656051	0.00408163265306122
TNFR1-induced NF-kappa-B signaling pathway	R-HSA-5357956	4	33	0.155319264685504	0.575187234042553	0.00408163265306122
TNFR1-induced proapoptotic signaling	R-HSA-5357786	1	25	0.806947437705551	0.997464392678869	0.00102040816326531
TNFR1-mediated ceramide production	R-HSA-5626978	2	6	0.0510975942421811	0.399160283687943	0.00204081632653061
TNFR2 non-canonical NF-kB pathway	R-HSA-5668541	7	82	0.265819386289526	0.672384362139918	0.00714285714285714
TNFs bind their physiological receptors	R-HSA-5669034	4	25	0.0709370059686252	0.436088888888889	0.00408163265306122
Tolerance by Mtb to nitric oxide produced by macrophages	R-HSA-1222538	0	0	1	1	0
Tolerance of reactive oxygen produced by macrophages	R-HSA-1222387	0	0	1	1	0
Toll-like Receptor Cascades	R-HSA-168898	18	164	0.0166799918385094	0.285938709677419	0.0183673469387755
Toll Like Receptor 10 (TLR10) Cascade	R-HSA-168142	11	92	0.0314588440262589	0.336984	0.0112244897959184
Toll Like Receptor 2 (TLR2) Cascade	R-HSA-181438	13	110	0.0223602529869978	0.309048101265823	0.013265306122449
Toll Like Receptor 3 (TLR3) Cascade	R-HSA-168164	11	102	0.0592785171525555	0.403368944099379	0.0112244897959184
Toll Like Receptor 4 (TLR4) Cascade	R-HSA-166016	15	139	0.0310914225562414	0.345247916666667	0.0153061224489796
Toll Like Receptor 5 (TLR5) Cascade	R-HSA-168176	11	92	0.0314588440262589	0.336984	0.0112244897959184
Toll Like Receptor 7/8 (TLR7/8) Cascade	R-HSA-168181	13	102	0.0125243783380042	0.2341	0.013265306122449
Toll Like Receptor 9 (TLR9) Cascade	R-HSA-168138	12	105	0.0345298322393237	0.343596116504854	0.0122448979591837
Toll Like Receptor TLR1:TLR2 Cascade	R-HSA-168179	13	110	0.0223602529869978	0.309048101265823	0.013265306122449
Toll Like Receptor TLR6:TLR2 Cascade	R-HSA-168188	13	108	0.0194898977159219	0.286979411764706	0.013265306122449
Toxicity of botulinum toxin type A (botA)	R-HSA-5250968	0	4	1	1	0
Toxicity of botulinum toxin type B (botB)	R-HSA-5250958	0	3	1	1	0
Toxicity of botulinum toxin type D (botD)	R-HSA-5250955	0	5	1	1	0
Toxicity of botulinum toxin type F (botF)	R-HSA-5250981	0	5	1	1	0
TP53 Regulates Metabolic Genes	R-HSA-5628897	13	75	0.000820199802786692	0.0424	0.013265306122449
TP53 regulates transcription of additional cell cycle genes whose exact role in the p53 pathway remain uncertain	R-HSA-6804115	3	19	0.116453893528182	0.507660516605166	0.00306122448979592
TP53 Regulates Transcription of Caspase Activators and Caspases	R-HSA-6803207	8	12	1.02688872960499e-07	0	0.00816326530612245
TP53 Regulates Transcription of Cell Cycle Genes	R-HSA-6791312	8	47	0.00894300895900657	0.20746976744186	0.00816326530612245
TP53 Regulates Transcription of Cell Death Genes	R-HSA-5633008	19	43	2.90356627630217e-12	0	0.0193877551020408
TP53 Regulates Transcription of Death Receptors and Ligands	R-HSA-6803211	4	12	0.00533604317715475	0.184006896551724	0.00408163265306122
TP53 Regulates Transcription of DNA Repair Genes	R-HSA-6796648	6	58	0.161870369417681	0.58752776119403	0.00612244897959184
TP53 Regulates Transcription of Genes Involved in Cytochrome C Release	R-HSA-6803204	8	20	1.65057973373628e-05	0.001525	0.00816326530612245
TP53 Regulates Transcription of Genes Involved in G1 Cell Cycle Arrest	R-HSA-6804116	3	14	0.0551893704083082	0.398385714285714	0.00306122448979592
TP53 Regulates Transcription of Genes Involved in G2 Cell Cycle Arrest	R-HSA-6804114	4	18	0.0243281293521357	0.307735714285714	0.00408163265306122
TP53 regulates transcription of several additional cell death genes whose specific roles in p53-dependent apoptosis remain uncertain	R-HSA-6803205	5	13	0.000863364207208006	0.0433176470588235	0.00510204081632653
TRAF3-dependent IRF activation pathway	R-HSA-918233	2	15	0.246735960540597	0.655678038379531	0.00204081632653061
TRAF6-mediated induction of TAK1 complex within TLR4 complex	R-HSA-937072	1	16	0.65088175003885	0.93545988372093	0.00102040816326531
TRAF6 mediated induction of NFkB and MAP kinases upon TLR7/8 or 9 activation	R-HSA-975138	12	97	0.0199336029382062	0.288143661971831	0.0122448979591837
TRAF6 mediated IRF7 activation	R-HSA-933541	2	20	0.366584406452965	0.764803594771242	0.00204081632653061
TRAF6 mediated IRF7 activation in TLR7/8 or 9 signaling	R-HSA-975110	1	11	0.514882279400074	0.85810415704388	0.00102040816326531
TRAF6 mediated NF-kB activation	R-HSA-933542	4	24	0.0626076111590264	0.414154878048781	0.00408163265306122
Trafficking and processing of endosomal TLR	R-HSA-1679131	2	13	0.198697124794033	0.61767621483376	0.00204081632653061
Trafficking of AMPA receptors	R-HSA-399719	2	27	0.51973824735457	0.860536685714286	0.00204081632653061
Trafficking of GluR2-containing AMPA receptors	R-HSA-416993	1	16	0.65088175003885	0.93545988372093	0.00102040816326531
TRAIL signaling	R-HSA-75158	2	8	0.087670984284977	0.466759633027523	0.00204081632653061
trans-Golgi Network Vesicle Budding	R-HSA-199992	1	66	0.987071648343607	0.987557014512785	0.00102040816326531
Transcription-Coupled Nucleotide Excision Repair (TC-NER)	R-HSA-6781827	6	72	0.308266985883133	0.709146765249538	0.00612244897959184
Transcription of E2F targets under negative control by DREAM complex	R-HSA-1362277	1	19	0.713434152976095	0.963175583482944	0.00102040816326531
Transcription of E2F targets under negative control by p107 (RBL1) and p130 (RBL2) in complex with HDAC1	R-HSA-1362300	2	16	0.270937258319406	0.678787018255578	0.00204081632653061
Transcription of the HIV genome	R-HSA-167172	3	63	0.773285990138709	0.979802209005947	0.00306122448979592
Transcriptional activation of mitochondrial biogenesis	R-HSA-2151201	1	53	0.969508059051811	0.996549929478138	0.00102040816326531
Transcriptional activity of SMAD2/SMAD3:SMAD4 heterotrimer	R-HSA-2173793	4	48	0.365172115332628	0.762121652892562	0.00408163265306122
Transcriptional and post-translational regulation of MITF-M expression and activity	R-HSA-9856649	5	59	0.321399458039564	0.730996383363472	0.00510204081632653
Transcriptional Regulation by E2F6	R-HSA-8953750	6	32	0.0142318963053789	0.259541818181818	0.00612244897959184
Transcriptional Regulation by MECP2	R-HSA-8986944	7	61	0.0913598435878218	0.480838596491228	0.00714285714285714
Transcriptional Regulation by NPAS4	R-HSA-9634815	4	33	0.155319264685504	0.575187234042553	0.00408163265306122
Transcriptional regulation by RUNX1	R-HSA-8878171	12	176	0.445171584144089	0.810935869565217	0.0122448979591837
Transcriptional regulation by RUNX2	R-HSA-8878166	5	101	0.777993221442866	0.980253480475382	0.00510204081632653
Transcriptional regulation by RUNX3	R-HSA-8878159	9	82	0.0758931136123305	0.438317948717949	0.00918367346938776
Transcriptional regulation by small RNAs	R-HSA-5578749	2	63	0.916479420531165	1	0.00204081632653061
Transcriptional regulation by the AP-2 (TFAP2) family of transcription factors	R-HSA-8864260	1	36	0.906462242012195	1	0.00102040816326531
Transcriptional Regulation by TP53	R-HSA-3700989	53	338	8.59164295263781e-10	0	0.0540816326530612
Transcriptional Regulation by VENTX	R-HSA-8853884	3	38	0.438580385891248	0.80975537414966	0.00306122448979592
Transcriptional regulation of brown and beige adipocyte differentiation	R-HSA-9843743	2	28	0.539542006083602	0.8706455667789	0.00204081632653061
Transcriptional regulation of brown and beige adipocyte differentiation by EBF2	R-HSA-9844594	2	28	0.539542006083602	0.8706455667789	0.00204081632653061
Transcriptional regulation of granulopoiesis	R-HSA-9616222	5	49	0.199388042485094	0.618527226463104	0.00510204081632653
Transcriptional regulation of pluripotent stem cells	R-HSA-452723	3	28	0.26228938387715	0.665344398340249	0.00306122448979592
Transcriptional regulation of testis differentiation	R-HSA-9690406	0	12	1	1	0
Transcriptional regulation of white adipocyte differentiation	R-HSA-381340	4	80	0.757373274828459	0.982223743500867	0.00408163265306122
Transferrin endocytosis and recycling	R-HSA-917977	1	27	0.830770130564118	1	0.00102040816326531
Translation	R-HSA-72766	13	268	0.877851232564952	1	0.013265306122449
Translation initiation complex formation	R-HSA-72649	4	55	0.466921977985457	0.820883821656051	0.00408163265306122
Translation of Replicase and Assembly of the Replication Transcription Complex_9679504	R-HSA-9679504	1	12	0.545769685022242	0.873183570646221	0.00102040816326531
Translation of Replicase and Assembly of the Replication Transcription Complex_9694676	R-HSA-9694676	1	13	0.574692398374593	0.886552804232804	0.00102040816326531
Translation of respiratory syncytial virus mRNAs	R-HSA-9828721	0	0	1	1	0
Translation of Structural Proteins_9683701	R-HSA-9683701	3	27	0.244802017445905	0.651702869757174	0.00306122448979592
Translation of Structural Proteins_9694635	R-HSA-9694635	4	53	0.438300641234381	0.80943830369357	0.00408163265306122
Translesion Synthesis by POLH	R-HSA-110320	1	18	0.693938230148777	0.960304875804968	0.00102040816326531
Translesion synthesis by POLI	R-HSA-5656121	0	17	1	1	0
Translesion synthesis by POLK	R-HSA-5655862	1	17	0.673117408340589	0.94611178133836	0.00102040816326531
Translesion synthesis by REV1	R-HSA-110312	0	16	1	1	0
Translesion synthesis by Y family DNA polymerases bypasses lesions on DNA template	R-HSA-110313	4	36	0.193633679096366	0.628288461538462	0.00408163265306122
Translocation of SLC2A4 (GLUT4) to the plasma membrane	R-HSA-1445148	3	66	0.799763267410687	0.992613556485356	0.00306122448979592
Translocation of ZAP-70 to Immunological synapse	R-HSA-202430	2	17	0.29511121721103	0.709878544061303	0.00204081632653061
Transmission across Chemical Synapses	R-HSA-112315	11	234	0.885846490037087	1	0.0112244897959184
Transport and synthesis of PAPS	R-HSA-174362	0	6	1	1	0
Transport of bile salts and organic acids, metal ions and amine compounds	R-HSA-425366	3	71	0.83810870273203	1	0.00306122448979592
Transport of connexons to the plasma membrane	R-HSA-190872	0	15	1	1	0
Transport of fatty acids	R-HSA-804914	0	6	1	1	0
Transport of gamma-carboxylated protein precursors from the endoplasmic reticulum to the Golgi apparatus	R-HSA-159763	2	9	0.108108127215038	0.504606201550388	0.00204081632653061
Transport of inorganic cations/anions and amino acids/oligopeptides	R-HSA-425393	1	99	0.998540795274344	0.980040899795501	0.00102040816326531
Transport of Mature mRNA derived from an Intron-Containing Transcript	R-HSA-159236	2	69	0.939437532011697	1	0.00204081632653061
Transport of Mature mRNA Derived from an Intronless Transcript	R-HSA-159231	2	41	0.744771444245042	0.977302112676056	0.00204081632653061
Transport of Mature mRNAs Derived from Intronless Transcripts	R-HSA-159234	2	42	0.756749581746883	0.982551736111111	0.00204081632653061
Transport of Mature Transcript to Cytoplasm	R-HSA-72202	2	78	0.962967139382714	0.99885671641791	0.00204081632653061
Transport of nucleosides and free purine and pyrimidine bases across the plasma membrane	R-HSA-83936	0	11	1	1	0
Transport of nucleotide sugars	R-HSA-727802	0	8	1	1	0
Transport of organic anions	R-HSA-879518	0	7	1	1	0
Transport of RCbl within the body	R-HSA-9758890	0	6	1	1	0
Transport of Ribonucleoproteins into the Host Nucleus	R-HSA-168271	3	31	0.315461433494289	0.715668623853211	0.00306122448979592
Transport of the SLBP Dependant Mature mRNA	R-HSA-159230	2	35	0.661923824528077	0.940303938520653	0.00204081632653061
Transport of the SLBP independent Mature mRNA	R-HSA-159227	2	34	0.646183223802475	0.930715913555992	0.00204081632653061
Transport of vitamins, nucleosides, and related molecules	R-HSA-425397	0	35	1	1	0
Transport to the Golgi and subsequent modification	R-HSA-948021	13	164	0.244984949626436	0.650984581497797	0.013265306122449
TRIF-mediated programmed cell death	R-HSA-2562578	0	9	1	1	0
TRIF (TICAM1)-mediated TLR4 signaling	R-HSA-937061	11	106	0.0739052364947419	0.438428272251309	0.0112244897959184
Triglyceride biosynthesis	R-HSA-75109	0	11	1	1	0
Triglyceride catabolism	R-HSA-163560	0	18	1	1	0
Triglyceride metabolism	R-HSA-8979227	0	29	1	1	0
Tristetraprolin (TTP, ZFP36) binds and destabilizes mRNA	R-HSA-450513	3	15	0.0658293854235241	0.425198837209302	0.00306122448979592
tRNA-derived small RNA (tsRNA or tRNA-related fragment, tRF) biogenesis	R-HSA-9708296	0	3	1	1	0
tRNA Aminoacylation	R-HSA-379724	4	40	0.248554503845853	0.659526539278132	0.00408163265306122
tRNA modification in the mitochondrion	R-HSA-6787450	0	9	1	1	0
tRNA modification in the nucleus and cytosol	R-HSA-6782315	3	39	0.45558747155274	0.813521290322581	0.00306122448979592
tRNA processing	R-HSA-72306	5	100	0.770555969730079	0.979502978723404	0.00510204081632653
tRNA processing in the mitochondrion	R-HSA-6785470	0	5	1	1	0
tRNA processing in the nucleus	R-HSA-6784531	2	54	0.866327200316491	1	0.00204081632653061
TRP channels	R-HSA-3295583	0	24	1	1	0
Truncations of AMER1 destabilize the destruction complex	R-HSA-5467348	2	13	0.198697124794033	0.61767621483376	0.00204081632653061
Tryptophan catabolism	R-HSA-71240	2	13	0.198697124794033	0.61767621483376	0.00204081632653061
Turbulent (oscillatory, disturbed) flow shear stress activates signaling by PIEZO1 and integrins in endothelial cells	R-HSA-9860927	2	30	0.577423529600452	0.891717016806723	0.00204081632653061
Type I hemidesmosome assembly	R-HSA-446107	4	11	0.00374421141200454	0.154486956521739	0.00408163265306122
TYSND1 cleaves peroxisomal proteins	R-HSA-9033500	0	5	1	1	0
Ub-specific processing proteases	R-HSA-5689880	7	160	0.889981885937246	1	0.00714285714285714
Ubiquinol biosynthesis	R-HSA-2142789	0	12	1	1	0
Ubiquitin-dependent degradation of Cyclin D	R-HSA-75815	0	37	1	1	0
Ubiquitin Mediated Degradation of Phosphorylated Cdc25A	R-HSA-69601	1	37	0.912427612991017	1	0.00102040816326531
UCH proteinases	R-HSA-5689603	1	76	0.99332163662135	0.984889423076923	0.00102040816326531
Unblocking of NMDA receptors, glutamate binding and activation	R-HSA-438066	1	19	0.713434152976095	0.963175583482944	0.00102040816326531
Uncoating of the HIV Virion	R-HSA-162585	0	1	1	1	0
Uncoating of the Influenza Virion	R-HSA-168336	0	0	1	1	0
Unfolded Protein Response (UPR)	R-HSA-381119	4	84	0.79012238987229	0.984752901597982	0.00408163265306122
Unwinding of DNA	R-HSA-176974	0	12	1	1	0
Uptake and actions of bacterial toxins	R-HSA-5339562	2	28	0.539542006083602	0.8706455667789	0.00204081632653061
Uptake and function of anthrax toxins	R-HSA-5210891	2	11	0.152042770770891	0.572367384615385	0.00204081632653061
Uptake and function of diphtheria toxin	R-HSA-5336415	0	6	1	1	0
Uptake of dietary cobalamins into enterocytes	R-HSA-9758881	0	6	1	1	0
Urea cycle	R-HSA-70635	0	10	1	1	0
Vasopressin-like receptors	R-HSA-388479	0	4	1	1	0
Vasopressin regulates renal water homeostasis via Aquaporins	R-HSA-432040	2	36	0.677096209591952	0.95220977443609	0.00204081632653061
VEGF binds to VEGFR leading to receptor dimerization	R-HSA-195399	3	8	0.0112887624939093	0.223888461538462	0.00306122448979592
VEGF ligand-receptor interactions	R-HSA-194313	3	8	0.0112887624939093	0.223888461538462	0.00306122448979592
VEGFA-VEGFR2 Pathway	R-HSA-4420097	8	92	0.23040982704691	0.631881818181818	0.00816326530612245
VEGFR2 mediated cell proliferation	R-HSA-5218921	3	19	0.116453893528182	0.507660516605166	0.00306122448979592
VEGFR2 mediated vascular permeability	R-HSA-5218920	1	26	0.819250431185986	1	0.00102040816326531
Vif-mediated degradation of APOBEC3G	R-HSA-180585	0	39	1	1	0
Viral Messenger RNA Synthesis	R-HSA-168325	2	41	0.744771444245042	0.977302112676056	0.00204081632653061
Viral mRNA Translation	R-HSA-192823	6	83	0.434861098334105	0.80620275862069	0.00612244897959184
Viral RNP Complexes in the Host Cell Nucleus	R-HSA-168330	0	1	1	1	0
Virion Assembly and Release_9679509	R-HSA-9679509	0	0	1	1	0
Virion Assembly and Release_9694322	R-HSA-9694322	0	0	1	1	0
Virus Assembly and Release	R-HSA-168268	0	2	1	1	0
Visual phototransduction	R-HSA-2187338	6	82	0.423365227305649	0.805060251046025	0.00612244897959184
Vitamin B2 (riboflavin) metabolism	R-HSA-196843	0	5	1	1	0
Vitamin B5 (pantothenate) metabolism	R-HSA-199220	0	18	1	1	0
Vitamin C (ascorbate) metabolism	R-HSA-196836	0	7	1	1	0
Vitamin D (calciferol) metabolism	R-HSA-196791	0	11	1	1	0
Vitamins	R-HSA-211916	0	6	1	1	0
VLDL clearance	R-HSA-8964046	0	5	1	1	0
VLDLR internalisation and degradation	R-HSA-8866427	0	16	1	1	0
Voltage gated Potassium channels	R-HSA-1296072	1	33	0.886018453700083	1	0.00102040816326531
Vpr-mediated nuclear import of PICs	R-HSA-180910	3	33	0.351073206195817	0.756710482529118	0.00306122448979592
Vpu mediated degradation of CD4	R-HSA-180534	0	37	1	1	0
vRNA Synthesis	R-HSA-192814	0	1	1	1	0
vRNP Assembly	R-HSA-192905	0	2	1	1	0
VxPx cargo-targeting to cilium	R-HSA-5620916	0	18	1	1	0
Wax and plasmalogen biosynthesis	R-HSA-8848584	0	4	1	1	0
WNT ligand biogenesis and trafficking	R-HSA-3238698	2	21	0.389820330839184	0.784643835616438	0.00204081632653061
WNT mediated activation of DVL	R-HSA-201688	1	7	0.36888024694634	0.773484639498433	0.00102040816326531
WNT5:FZD7-mediated leishmania damping	R-HSA-9673324	0	11	1	1	0
WNT5A-dependent internalization of FZD2, FZD5 and ROR2	R-HSA-5140745	1	13	0.574692398374593	0.886552804232804	0.00102040816326531
WNT5A-dependent internalization of FZD4	R-HSA-5099900	1	15	0.627135219306385	0.92427517447657	0.00102040816326531
XBP1(S) activates chaperone genes	R-HSA-381038	1	41	0.932722696113307	1	0.00102040816326531
Xenobiotics	R-HSA-211981	2	20	0.366584406452965	0.764803594771242	0.00204081632653061
YAP1- and WWTR1 (TAZ)-stimulated gene expression	R-HSA-2032785	2	14	0.22261508385832	0.63197488372093	0.00204081632653061
Z-decay: degradation of maternal mRNAs by zygotically expressed factors	R-HSA-9820865	0	10	1	1	0
ZBP1(DAI) mediated induction of type I IFNs	R-HSA-1606322	1	21	0.748782856390798	0.981205584642234	0.00102040816326531
Zinc influx into cells by the SLC39 gene family	R-HSA-442380	0	9	1	1	0
Zinc transporters	R-HSA-435354	1	13	0.574692398374593	0.886552804232804	0.00102040816326531
[truncated: 1 more rows]
