# Supplementary material for: Decoding non-coding SNPs: systems genomics modelling dissects the heterogeneity of IBD
Source: Mol Syst Biol. 2025 Nov 26;22(2):259–80. doi: 10.1038/s44320-025-00169-3 (PMC12864814; doi:10.1038/s44320-025-00169-3)
Supplement: Supplementary file 11 — Source data Fig. 3 [file 44320_2025_169_MOESM11_ESM.zip › Figure3_d/cd_TF_TG_network_10_k.txt]

GeneID	1	2	3	4	5	6	7	8	9	10	11	12	13	14	15	16	17	18	19	20	21	22	23	24	25	26	27	28	29	30	31	32	33	34	35	36	37	38	39	40	41	42	43	44	45	46	47	48	49
A0A0D9SF12	0	0	0	0	0	0	0	0	0	0	0	0	0	0	0	0	0	0	0	0	0	0	0	0	0	0	0	0	0	0	0	0	0	0	0	0	0	0	0	0	0	0	0	0	0	0	0	0	0
A0FGR8	0	0	1	1	1	0	0	1	1	0	1	1	0	1	1	0	0	1	1	0	1	1	1	1	0	0	1	0	0	1	1	1	1	1	1	0	0	0	0	1	1	1	0	1	1	0	0	1	0
A1L170	1	0	1	0	1	0	0	1	1	1	0	1	0	0	1	0	1	1	0	0	0	0	1	0	0	1	0	1	1	1	0	1	1	1	0	0	1	0	0	0	1	0	1	1	1	1	1	0	0
A1X283	0	0	1	0	1	0	0	1	1	1	0	0	0	0	1	0	1	1	0	0	0	0	0	0	0	1	0	1	1	1	0	1	1	1	0	0	0	0	0	0	1	0	1	1	1	0	1	0	0
A2PYH4	1	0	1	1	1	1	0	1	0	1	1	1	0	1	0	1	1	0	1	0	1	1	1	0	0	0	0	1	0	0	0	1	0	1	1	0	0	1	0	1	1	1	1	1	0	1	1	1	1
A3KMH1	0	0	0	0	0	0	1	0	0	0	0	0	0	0	0	0	0	0	0	0	0	0	0	0	0	0	0	0	0	0	0	0	0	0	0	0	0	0	1	0	0	0	0	0	0	0	0	0	1
A4FU69	1	0	1	1	1	1	0	1	0	1	1	1	0	1	0	1	1	0	1	0	1	1	1	0	0	0	0	1	0	0	0	1	0	1	1	0	0	1	0	1	1	1	1	1	0	1	1	1	1
A5D8V7	0	0	0	0	0	0	0	0	0	0	0	0	0	0	0	0	0	0	0	0	0	0	0	0	0	0	0	0	0	0	0	0	0	0	0	0	0	0	0	0	0	0	0	0	0	0	0	0	0
A6ND01	1	0	1	1	1	1	0	1	0	1	1	1	0	1	0	1	1	0	1	0	1	1	1	0	0	0	0	1	0	0	0	1	0	1	1	0	0	1	0	1	1	1	1	1	0	1	1	1	1
A6NFN9	1	0	1	1	1	1	0	1	0	1	1	1	0	1	0	1	1	0	1	0	1	1	1	0	0	0	0	1	0	0	0	1	0	1	1	0	0	1	0	1	1	1	1	1	0	1	1	1	1
A6NI15	1	0	1	1	1	1	0	1	0	1	1	1	0	1	0	1	1	0	1	0	1	1	1	0	0	0	0	1	0	0	0	1	0	1	1	0	0	1	0	1	1	1	1	1	0	1	1	1	1
A6NKB5	0	0	0	0	0	0	0	0	0	0	0	0	0	0	0	0	0	0	0	0	0	0	0	0	0	0	0	0	0	0	0	0	0	0	0	0	0	0	0	0	0	0	0	0	0	0	0	0	0
A6NKD9	0	0	0	0	0	0	0	0	0	0	0	0	0	0	0	0	0	0	0	0	0	0	0	0	0	0	0	0	0	0	0	0	0	0	0	0	0	0	0	0	0	0	0	0	0	0	0	0	0
A6NL82	1	0	1	1	1	1	0	1	0	1	1	1	0	1	0	1	1	0	1	0	1	1	1	0	0	0	0	1	0	0	0	1	0	1	1	0	0	1	0	1	1	1	1	1	0	1	1	1	1
A6PVS8	1	0	1	1	1	1	0	1	0	1	1	1	0	1	0	1	1	0	1	0	1	1	1	0	0	0	0	1	0	0	0	1	0	1	1	0	0	1	0	1	1	1	1	1	0	1	1	1	1
A7E2F4	0	0	0	0	0	0	1	0	0	0	0	0	0	0	0	0	0	0	0	0	0	0	0	0	0	0	0	0	0	0	0	0	0	0	0	0	0	0	1	0	0	0	0	0	0	0	0	0	1
A8MTZ7	1	0	1	0	1	0	0	1	1	1	0	1	0	0	1	0	1	1	0	0	0	0	1	0	0	1	0	1	1	1	0	1	1	1	0	0	1	0	0	0	1	0	1	1	1	1	1	0	0
A8MYP8	1	0	1	0	1	0	0	1	1	1	0	1	0	0	1	0	1	1	0	0	0	0	1	0	0	1	0	1	1	1	0	1	1	1	0	0	1	0	0	0	1	0	1	1	1	1	1	0	0
A8MYZ6	1	0	1	1	1	1	0	1	0	1	1	1	0	1	0	1	1	0	1	0	1	1	1	0	0	0	0	1	0	0	0	1	0	1	1	0	0	1	0	1	1	1	1	1	0	1	1	1	1
C9J3V5	0	0	0	0	0	0	1	0	0	0	0	0	0	0	0	0	0	0	0	0	0	0	0	0	0	0	0	0	0	0	0	0	0	0	0	0	0	0	1	0	0	0	0	0	0	0	0	0	1
F8WCM5	0	0	0	0	0	0	0	0	0	0	0	0	0	0	0	0	0	0	0	0	0	0	0	0	0	0	0	0	0	0	0	0	0	0	0	0	0	0	0	0	0	0	0	0	0	0	0	0	0
O00311	1	0	1	1	1	1	0	1	1	1	1	1	0	1	1	1	1	1	1	0	1	1	1	0	0	1	0	1	1	1	0	1	1	1	1	0	1	1	0	1	1	1	1	1	1	1	1	1	1
O00398	1	0	1	0	1	0	0	1	1	1	0	1	0	0	1	0	1	1	0	0	0	0	1	0	0	1	0	1	1	1	0	1	1	1	0	0	1	0	0	0	1	0	1	1	1	1	1	0	0
O00471	0	0	0	0	0	0	0	0	0	0	0	0	0	0	0	0	0	0	0	0	0	0	0	0	0	0	0	0	0	0	0	0	0	0	0	0	0	0	0	0	0	0	0	0	0	0	0	0	0
O00534	1	0	1	0	1	0	0	1	1	1	0	1	0	0	1	0	1	1	0	0	0	0	1	0	0	1	0	1	1	1	0	1	1	1	0	0	1	0	0	0	1	0	1	1	1	1	1	0	0
O00626	1	0	1	0	1	0	0	1	1	1	0	1	0	0	1	0	1	1	0	0	0	0	1	0	0	1	0	1	1	1	0	1	1	1	0	0	1	0	0	0	1	0	1	1	1	1	1	0	0
O00716	1	0	1	1	1	1	0	1	0	1	1	0	0	1	0	1	1	0	1	0	1	1	1	0	0	0	0	1	0	0	0	0	0	1	1	0	0	1	0	1	1	0	1	1	0	1	1	1	1
O14497	1	0	1	1	0	0	0	0	1	0	1	0	1	0	1	0	0	1	0	0	1	1	0	0	1	0	1	0	0	0	1	0	1	1	1	0	0	0	0	1	1	0	1	0	0	0	0	1	1
O14514	1	0	1	1	1	1	0	1	0	1	1	1	0	1	0	1	1	0	1	0	1	1	1	0	0	0	0	1	0	0	0	1	0	1	1	0	0	1	0	1	1	1	1	1	0	1	1	1	1
O14548	1	0	1	1	1	1	0	1	0	1	1	1	0	1	0	1	1	0	1	0	1	1	1	0	0	0	0	1	0	0	0	1	0	1	1	0	0	1	0	1	1	1	1	1	0	1	1	1	1
O14628	0	0	0	0	0	0	0	0	0	0	0	0	0	0	0	0	0	0	0	0	0	0	0	0	0	0	0	0	0	0	0	0	0	0	0	0	0	0	0	0	0	0	0	0	0	0	0	0	0
O14639	1	0	1	0	1	0	0	1	1	1	0	1	0	0	1	0	1	1	0	0	0	0	1	0	0	1	0	1	1	1	0	1	1	1	0	0	1	0	0	0	1	0	1	1	1	1	1	0	0
O14647	1	0	0	0	0	1	0	0	0	0	1	1	0	0	0	0	1	0	0	0	0	0	0	1	0	1	0	0	0	0	1	0	1	1	0	0	0	0	1	1	1	0	1	0	0	1	0	1	0
O14669	0	0	0	0	0	0	0	0	0	0	0	0	0	0	0	0	0	0	0	0	0	0	0	0	0	0	0	0	0	0	0	0	0	0	0	0	0	0	0	0	0	0	0	0	0	0	0	0	0
O14672	0	0	0	0	0	0	0	0	0	0	0	0	0	0	0	0	0	0	0	0	0	0	0	0	0	0	0	0	0	0	0	0	0	0	0	0	0	0	0	0	0	0	0	0	0	0	0	0	0
O14681	1	0	1	1	1	1	0	1	0	1	1	1	0	1	0	1	1	0	1	0	1	1	1	0	0	0	0	1	0	0	0	1	0	1	1	0	0	1	0	1	1	1	1	1	0	1	1	1	1
O14717	1	0	1	1	1	1	0	1	0	1	1	1	0	1	0	1	1	0	1	0	1	1	1	0	0	0	0	1	0	0	0	1	0	1	1	0	0	1	0	1	1	1	1	1	0	1	1	1	1
O14727	1	0	1	1	1	1	0	1	0	1	1	1	0	1	0	1	1	0	1	0	1	1	1	0	0	0	0	1	0	0	0	1	0	1	1	0	0	1	0	1	1	1	1	1	0	1	1	1	1
O14757	1	0	1	1	1	1	0	1	0	1	1	1	0	1	0	1	1	0	1	0	1	1	1	0	0	0	0	1	0	0	0	1	0	1	1	0	0	1	0	1	1	1	1	1	0	1	1	1	1
O14786	0	0	0	0	0	0	0	0	0	0	0	0	0	0	0	0	0	0	0	0	0	0	0	0	0	0	0	0	0	0	0	0	0	0	0	0	0	0	0	0	0	0	0	0	0	0	0	0	0
O14798	1	0	1	1	1	1	0	1	0	1	1	1	0	1	0	1	1	0	1	0	1	1	1	0	0	0	0	1	0	0	0	1	0	1	1	0	0	1	0	1	1	1	1	1	0	1	1	1	1
O14862	1	0	1	0	1	0	0	1	1	1	0	1	0	0	1	0	1	1	0	0	0	0	1	0	0	1	0	1	1	1	0	1	1	1	0	0	1	0	0	0	1	0	1	1	1	1	1	0	0
O14896	1	0	1	0	1	0	0	1	1	1	0	1	0	0	1	0	1	1	0	0	0	0	1	0	0	1	0	1	1	1	0	1	1	1	0	0	1	0	0	0	1	0	1	1	1	1	1	0	0
O14901	1	0	1	0	1	0	0	1	1	1	0	1	0	0	1	0	1	1	0	0	0	0	1	0	0	1	0	1	1	1	0	1	1	1	0	0	1	0	0	0	1	0	1	1	1	1	1	0	0
O14904	1	0	1	1	1	1	0	1	0	1	1	1	0	1	0	1	1	0	1	0	1	1	1	0	0	0	0	1	0	0	0	1	0	1	1	0	0	1	0	1	1	1	1	1	0	1	1	1	1
O14924	0	0	0	0	0	0	0	0	0	0	0	0	0	0	0	0	0	0	0	0	0	0	0	0	0	0	0	0	0	0	0	0	0	0	0	0	0	0	0	0	0	0	0	0	0	0	0	0	0
O14958	1	0	1	1	1	1	0	1	0	1	1	1	0	1	0	1	1	0	1	0	1	1	1	0	0	0	0	1	0	0	0	1	0	1	1	0	0	1	0	1	1	1	1	1	0	1	1	1	1
O14994	0	0	0	0	0	0	0	0	0	0	0	0	0	0	0	0	0	0	0	0	0	0	0	0	0	0	0	0	1	0	0	0	0	0	0	0	0	0	0	0	0	0	0	0	0	0	0	0	0
O15031	0	0	0	0	0	0	0	0	0	0	0	0	0	0	0	0	0	0	0	0	0	0	0	0	0	0	0	0	0	0	0	0	0	0	1	0	0	0	0	0	0	0	0	0	0	0	0	0	0
O15056	0	0	0	0	0	1	0	0	0	0	0	0	0	0	0	0	1	0	0	0	0	0	0	0	0	1	0	0	0	0	1	0	1	1	0	0	0	0	1	1	1	0	0	0	0	0	0	1	0
O15078	0	0	0	0	0	0	0	0	0	0	0	0	0	0	0	0	0	0	0	0	0	0	0	0	0	0	0	0	0	0	0	0	0	0	0	0	0	0	0	0	0	0	0	0	0	0	0	0	0
O15111	1	0	1	1	1	1	1	1	1	1	1	1	0	1	0	1	1	0	1	0	1	1	1	0	0	0	0	1	0	0	0	1	0	1	1	0	0	1	1	1	1	1	1	1	0	1	1	1	1
O15117	1	0	1	1	0	0	0	0	1	0	1	0	1	0	1	0	0	1	0	0	1	1	0	0	1	0	1	1	0	0	0	0	0	0	0	0	1	1	0	0	1	0	1	0	0	0	1	0	1
O15118	1	0	1	0	1	0	0	1	1	1	0	1	0	0	1	0	1	1	0	0	0	0	1	0	0	1	0	1	1	1	0	1	1	1	0	0	1	0	0	0	1	0	1	1	1	1	1	0	0
O15123	1	1	1	0	0	1	1	1	1	0	1	0	0	1	1	0	1	0	1	0	1	1	1	1	0	1	0	0	0	0	0	0	0	1	0	1	1	0	1	0	1	0	1	1	1	1	0	1	1
O15162	1	0	1	0	1	0	0	1	1	1	0	1	0	0	1	0	1	1	0	0	0	0	1	0	0	1	0	1	1	1	0	1	1	1	0	0	1	0	0	0	1	0	1	1	1	1	1	0	0
O15243	1	0	1	0	1	0	0	1	1	1	0	1	0	0	1	0	1	1	0	0	0	0	1	0	0	1	0	1	1	1	0	1	1	1	0	0	1	0	0	0	1	0	1	1	1	1	1	0	0
O15304	1	0	1	1	1	1	0	1	0	1	1	1	0	1	0	1	1	0	1	0	1	1	1	0	0	0	0	1	0	0	0	1	0	1	1	0	0	1	0	1	1	1	1	1	0	1	1	1	1
O15315	0	0	0	0	0	0	0	0	0	0	0	0	0	0	0	0	0	0	0	0	0	0	0	0	0	0	0	0	0	0	0	0	0	0	0	0	0	0	0	0	0	0	0	0	0	0	0	0	0
O15344	0	0	0	0	0	0	0	0	0	0	0	0	0	0	0	0	0	0	0	0	0	0	0	0	0	0	0	0	0	0	0	0	0	0	0	0	0	0	0	0	0	0	0	0	0	0	0	0	0
O15457	1	0	1	1	1	1	0	1	0	1	1	1	0	1	0	1	1	0	1	0	1	1	1	0	0	0	0	1	0	0	0	1	0	1	1	0	0	1	0	1	1	1	1	1	0	1	1	1	1
O15524	0	0	0	0	0	0	0	0	0	0	0	0	0	0	0	0	0	0	0	0	0	0	0	0	0	0	0	0	0	0	0	0	0	0	0	0	0	0	0	0	0	0	0	0	0	0	0	0	0
O15527	1	0	1	1	1	1	0	1	0	1	1	1	0	1	0	1	1	0	1	0	1	1	1	0	0	0	0	1	0	0	0	1	0	1	1	0	0	1	0	1	1	1	1	1	0	1	1	1	1
O43151	1	0	1	1	0	0	0	0	1	0	1	0	1	0	1	0	0	1	0	0	1	1	0	0	1	0	1	1	0	0	0	0	0	0	0	0	1	1	0	0	1	0	1	0	0	0	1	0	1
O43240	1	0	1	0	1	0	0	1	1	1	0	1	0	0	1	0	1	1	0	0	0	0	1	0	0	1	0	1	1	1	0	1	1	1	0	0	1	0	0	0	1	0	1	1	1	1	1	0	0
O43261	1	0	1	1	1	1	0	1	0	1	1	1	0	1	0	1	1	0	1	0	1	1	1	0	0	0	0	1	0	0	0	1	0	1	1	0	0	1	0	1	1	1	1	1	0	1	1	1	1
O43272	1	0	1	1	1	1	0	1	0	1	1	1	0	1	0	1	1	0	1	0	1	1	1	0	0	0	0	1	0	0	0	1	0	1	1	0	0	1	0	1	1	1	1	1	0	1	1	1	1
O43286	1	0	1	0	1	0	0	1	1	1	0	1	0	0	1	0	1	1	0	0	0	0	1	0	0	1	0	1	1	1	0	1	1	1	0	0	1	0	0	0	1	0	1	1	1	1	1	0	0
O43292	1	0	1	0	1	0	0	1	1	1	0	1	0	0	1	0	1	1	0	0	0	0	1	0	0	1	0	1	1	1	0	1	1	1	0	0	1	0	0	0	1	0	1	1	1	1	1	0	0
O43325	0	0	0	0	0	0	0	0	0	0	0	0	0	0	0	0	0	0	0	0	0	0	0	0	0	0	0	0	1	0	0	0	0	0	0	0	0	0	0	0	0	0	0	0	0	0	0	0	0
O43462	0	0	0	0	0	0	0	0	0	0	0	0	0	0	0	0	0	0	0	0	0	0	0	0	0	0	0	0	0	0	0	0	0	0	0	0	0	0	0	0	0	0	0	0	0	0	0	0	0
O43541	1	0	0	0	0	1	0	0	0	0	1	1	0	0	0	0	1	0	0	0	0	0	0	1	0	1	0	0	0	0	1	0	1	1	0	0	0	0	1	1	1	0	1	0	0	1	0	1	0
O43555	0	0	1	1	1	0	0	1	1	0	1	1	0	1	1	0	0	1	1	0	1	1	1	1	0	0	1	0	0	1	1	1	1	1	1	0	0	0	0	1	1	1	0	1	1	0	0	1	0
O43561	1	0	1	0	1	0	0	1	1	1	0	1	0	0	1	0	1	1	0	0	0	0	1	0	0	1	0	1	1	1	0	1	1	1	0	0	1	0	0	0	1	0	1	1	1	1	1	0	0
O43614	0	0	0	0	0	0	0	0	0	0	0	0	0	0	0	0	0	0	0	0	0	0	0	0	0	0	0	0	0	0	0	0	0	0	1	0	0	0	0	0	0	0	0	0	0	0	0	0	0
O43617	0	0	0	0	0	0	0	0	0	0	0	0	0	0	0	0	0	0	0	0	0	0	0	0	0	0	0	0	0	0	0	0	0	0	0	0	0	0	0	0	0	0	0	0	0	0	0	0	0
O43715	1	0	1	1	1	1	0	1	0	1	1	1	0	1	0	1	1	0	1	0	1	1	1	0	0	0	0	1	0	0	0	1	0	1	1	0	0	1	0	1	1	1	1	1	0	1	1	1	1
O43716	1	0	1	1	1	1	0	1	0	1	1	1	0	1	0	1	1	0	1	0	1	1	1	0	0	0	0	1	0	0	0	1	0	1	1	0	0	1	0	1	1	1	1	1	0	1	1	1	1
O43734	1	0	1	0	1	0	0	1	1	1	0	1	0	0	1	0	1	0	0	0	0	0	1	0	0	1	0	1	1	0	0	1	1	1	0	0	0	0	0	0	1	0	1	1	0	1	1	0	0
O43781	1	0	1	1	1	1	0	1	0	1	1	1	0	1	0	1	1	0	1	0	1	1	1	0	0	0	0	1	0	0	0	1	0	1	1	0	0	1	0	1	1	1	1	1	0	1	1	1	1
O43909	1	0	1	0	1	0	0	1	1	1	0	1	0	0	1	0	1	1	0	0	0	0	1	0	0	1	0	1	1	1	0	1	1	1	0	0	1	0	0	0	1	0	1	1	1	1	1	0	0
O60235	1	0	1	0	1	0	0	1	1	1	0	1	0	0	1	0	1	1	0	0	0	0	1	0	0	1	0	1	1	1	0	1	1	1	0	0	1	0	0	0	1	0	1	1	1	1	1	0	0
O60239	0	0	1	1	1	0	0	1	1	0	1	1	0	1	1	0	0	1	1	0	1	1	1	1	0	0	1	0	0	1	1	1	1	1	1	0	0	0	0	1	1	1	0	1	1	0	0	1	0
O60241	0	0	0	0	0	0	0	1	0	0	0	0	0	0	0	0	1	0	0	0	0	0	0	0	0	0	0	0	0	0	0	0	0	0	1	0	0	0	0	0	0	0	0	0	0	0	0	0	0
O60259	1	0	1	0	1	0	0	1	1	1	0	1	0	0	1	0	1	1	0	0	0	0	1	0	0	1	0	1	1	1	0	1	1	1	0	0	1	0	0	0	1	0	1	1	1	1	1	0	0
O60315	1	0	1	1	0	0	0	0	1	0	1	0	1	0	1	0	0	1	0	0	1	1	0	0	1	0	1	1	0	0	0	0	0	0	0	0	1	1	0	0	1	0	1	0	0	0	1	0	1
O60437	0	0	0	0	0	0	0	0	0	0	0	0	0	0	0	0	0	0	0	0	0	0	0	0	0	0	0	0	0	0	0	0	0	0	1	0	0	0	0	0	0	0	0	0	0	0	0	0	0
O60573	0	0	0	0	0	0	0	0	0	0	0	0	0	0	0	0	0	0	0	0	0	0	0	0	0	0	0	0	0	0	0	0	0	0	0	0	0	0	0	0	0	0	0	0	0	0	0	0	0
O60610	1	0	1	0	1	0	0	1	1	1	0	0	0	0	1	0	1	1	0	0	0	0	1	0	0	1	0	1	1	1	0	1	1	1	0	0	1	0	0	0	1	0	1	1	1	0	1	0	0
O60635	0	0	0	0	0	0	0	0	0	1	0	0	0	0	0	0	0	0	0	0	0	0	0	0	0	0	0	1	0	0	0	0	0	0	1	0	0	0	0	0	0	0	0	0	0	1	1	0	0
O60636	1	0	1	1	1	1	0	1	0	1	1	1	0	1	0	1	1	0	1	0	1	1	1	0	0	0	0	1	0	0	0	1	0	1	1	0	0	1	0	1	1	1	1	1	0	1	1	1	1
O60674	1	0	1	1	1	1	0	1	0	1	1	1	0	1	0	1	1	0	1	0	1	1	1	0	0	0	0	1	0	0	0	1	0	1	1	0	0	1	0	1	1	1	1	1	0	1	1	1	1
O60880	1	0	1	1	1	1	0	1	0	1	1	1	0	1	0	1	1	0	1	0	1	1	1	0	0	0	0	1	0	0	0	1	0	1	1	0	0	1	0	1	1	1	1	1	0	1	1	1	1
O75027	0	0	0	0	0	0	1	0	0	0	0	0	0	0	0	0	0	0	0	0	0	0	0	0	0	0	0	0	0	0	0	0	0	0	0	0	0	0	1	0	0	0	0	0	0	0	0	0	1
O75031	1	0	1	1	1	1	0	1	0	1	1	1	0	1	0	1	1	0	1	0	1	1	1	0	0	0	0	1	0	0	0	1	0	1	1	0	0	1	0	1	1	1	1	1	0	1	1	1	1
O75052	1	0	1	1	1	1	0	1	0	1	1	1	0	1	0	1	1	0	1	0	1	1	1	0	0	0	0	1	0	0	0	1	0	1	1	0	0	1	0	1	1	1	1	1	0	1	1	1	1
O75063	1	0	1	1	1	1	0	1	0	1	1	1	0	1	0	1	1	0	1	0	1	1	0	0	0	0	0	1	0	0	0	1	0	1	1	0	0	1	0	1	1	1	1	1	0	1	1	1	1
O75290	0	0	0	0	0	0	1	0	0	0	0	0	0	0	0	0	0	0	0	0	0	0	0	0	0	0	0	0	0	0	0	0	0	0	0	0	0	0	1	0	0	0	0	0	0	0	0	0	1
O75293	0	0	0	0	0	0	0	0	0	0	0	0	0	0	0	0	0	0	0	0	0	0	0	0	0	0	0	0	0	0	0	0	0	0	0	0	0	0	0	0	0	0	0	0	0	0	0	0	0
O75319	1	0	1	1	1	1	0	1	0	1	1	1	0	1	0	1	1	0	1	0	1	1	1	0	0	0	0	1	0	0	0	1	0	1	1	0	0	1	0	1	1	1	1	1	0	1	1	1	1
O75347	1	0	1	1	1	1	0	1	0	1	1	1	0	1	0	1	1	0	1	0	1	1	1	0	0	0	0	1	0	0	0	1	0	1	1	0	0	1	0	1	1	1	1	1	0	1	1	1	1
O75363	1	0	1	0	1	0	0	1	1	1	0	1	0	0	1	0	1	1	0	0	0	0	1	0	0	1	0	1	1	1	0	1	1	1	0	0	1	0	0	0	1	0	1	1	1	1	1	0	0
O75400	0	0	0	0	0	0	0	0	0	0	0	0	0	0	0	0	0	0	0	0	0	0	0	0	0	0	0	0	0	0	0	0	0	0	0	0	0	0	0	0	0	0	0	0	0	0	0	0	0
O75449	0	0	0	0	0	0	1	0	0	0	0	0	0	0	0	0	0	0	0	0	0	0	0	0	0	0	0	0	0	0	0	0	0	0	0	0	0	0	1	0	0	0	0	0	0	0	0	0	1
O75460	0	0	0	1	1	0	0	1	1	0	0	0	0	0	1	0	0	1	1	0	0	1	0	0	0	0	1	0	0	0	1	0	1	0	1	0	0	0	0	1	0	0	0	0	1	0	0	0	0
O75553	1	0	1	1	1	1	0	1	0	1	1	1	0	1	0	1	1	0	1	0	1	1	1	0	0	0	0	1	0	0	0	1	0	1	1	0	0	1	0	1	1	1	1	1	0	1	1	1	1
O75629	0	0	0	0	0	0	0	0	0	0	0	0	0	0	0	0	0	0	0	0	0	0	0	0	0	0	0	0	0	0	0	0	0	0	0	0	0	0	0	0	0	0	0	0	0	0	0	0	0
O75635	1	0	1	0	1	0	0	1	1	1	0	1	0	0	1	0	1	1	0	0	0	0	1	0	0	1	0	1	1	1	0	1	1	1	0	0	1	0	0	0	1	0	1	1	1	1	1	0	0
O75764	1	0	1	1	1	1	0	1	0	1	1	1	0	1	0	1	1	0	1	0	1	1	1	0	0	0	0	1	0	0	0	1	0	1	1	0	0	1	0	1	1	1	1	1	0	1	1	1	1
O75791	1	0	1	1	0	0	0	0	1	0	1	0	1	0	1	0	0	1	0	0	1	1	0	0	1	0	1	1	0	0	0	0	0	0	0	0	1	1	0	0	1	0	1	0	0	0	1	0	1
O75822	0	0	0	0	0	0	0	0	0	0	0	0	0	0	0	0	0	0	0	0	0	0	0	0	0	0	0	0	0	0	0	0	0	0	0	0	0	0	0	0	0	0	0	0	0	0	0	0	0
O75909	0	0	0	0	0	0	0	0	0	0	0	0	0	0	0	0	0	0	0	0	0	0	0	0	0	0	0	0	0	0	0	0	0	0	1	0	0	0	0	0	0	0	0	0	0	0	0	0	0
O75911	0	0	0	0	0	1	0	1	0	0	0	0	0	0	0	1	1	0	1	0	1	1	0	0	0	0	0	0	0	0	0	0	0	1	1	0	0	0	0	0	0	0	0	0	0	0	0	0	1
O94760	1	0	1	1	1	1	0	1	0	1	1	1	0	1	0	1	1	0	1	0	1	1	1	0	0	0	0	1	0	0	0	1	0	1	1	0	0	1	0	1	1	1	1	1	0	1	1	1	1
O94762	1	0	0	0	1	0	0	1	1	1	0	0	0	0	1	0	1	1	0	0	0	0	0	0	0	1	0	1	1	1	0	0	1	1	0	0	0	0	0	0	1	0	1	1	1	0	1	0	0
O94804	1	0	1	1	0	0	0	0	1	0	1	0	1	0	1	0	0	1	0	0	1	1	0	0	1	0	1	1	0	0	0	0	0	0	0	0	1	1	0	0	1	0	1	0	0	0	1	0	1
O94808	1	0	0	0	0	1	0	0	0	0	1	1	0	0	0	0	1	0	0	0	0	0	0	1	0	1	0	0	0	0	1	0	1	1	0	0	0	0	1	1	1	0	1	0	0	1	0	1	0
O94967	1	0	1	1	1	1	0	1	0	1	1	1	0	1	0	1	1	0	1	0	1	1	1	0	0	0	0	1	0	0	0	1	0	1	1	0	0	1	0	1	1	1	1	1	0	1	1	1	1
O95069	1	0	1	1	1	1	0	1	0	1	1	1	0	1	0	1	1	0	1	0	1	1	1	0	0	0	0	1	0	0	0	1	0	1	1	0	0	1	0	1	1	1	1	1	0	1	1	1	1
O95155	0	0	1	1	1	1	0	1	0	1	1	0	0	1	0	1	1	0	1	0	1	1	0	0	0	0	0	1	0	0	0	0	0	1	1	0	0	1	0	1	1	0	1	1	0	1	1	1	1
O95171	1	0	1	0	1	0	0	1	1	1	0	1	0	0	1	0	1	1	0	0	0	0	1	0	0	1	0	1	1	1	0	1	1	1	0	0	1	0	0	0	1	0	1	1	1	1	1	0	0
O95235	1	0	1	0	1	0	0	1	1	1	0	1	0	0	1	0	1	1	0	0	0	0	1	0	0	1	0	1	1	1	0	1	1	1	0	0	1	0	0	0	1	0	1	1	1	1	1	0	0
O95239	0	0	0	0	0	0	1	0	0	0	0	0	0	0	0	0	0	0	0	0	0	0	0	0	0	0	0	0	0	0	0	0	0	0	0	0	0	0	1	0	0	0	0	0	0	0	0	0	1
O95257	0	0	0	0	0	0	0	0	0	1	0	0	0	0	0	0	1	0	0	0	0	0	0	0	0	0	0	0	0	0	0	0	0	0	0	0	0	0	0	0	0	0	0	0	0	0	1	0	0
O95298	0	0	0	0	0	0	1	0	0	0	0	0	0	0	0	0	0	0	0	0	0	0	0	0	0	0	0	0	0	0	0	0	0	0	0	0	0	0	1	0	0	0	0	0	0	0	0	0	1
O95359	1	0	0	0	0	1	0	0	0	0	1	1	0	0	0	0	1	0	0	0	0	0	0	1	0	1	0	0	0	0	1	0	1	1	0	0	0	0	1	1	1	0	1	0	0	1	0	1	0
O95379	1	0	1	1	0	0	0	0	1	0	1	0	1	0	1	0	0	1	0	0	1	1	0	0	1	0	1	1	0	0	0	0	0	0	0	0	1	1	0	0	1	0	1	0	0	0	1	0	1
O95476	0	0	0	0	0	0	1	0	0	0	0	0	0	0	0	0	0	0	0	0	0	0	0	0	0	0	0	0	0	0	0	0	0	0	0	0	0	0	0	0	0	0	0	0	0	0	0	0	0
O95561	1	0	1	1	1	1	0	1	0	1	1	1	0	1	0	1	1	0	1	0	1	1	1	0	0	0	0	1	0	0	0	1	0	1	1	0	0	1	0	1	1	1	1	1	0	1	1	1	1
O95625	0	0	0	0	0	0	0	0	0	0	0	0	0	0	0	0	0	0	0	0	0	0	0	0	0	0	0	0	0	0	0	0	0	0	0	0	0	0	0	0	0	0	0	0	0	0	0	0	0
O95633	1	0	0	0	0	1	0	0	0	0	1	1	0	0	0	0	1	0	0	0	0	0	0	1	0	1	0	0	0	0	1	0	1	1	0	0	0	0	1	1	1	0	1	0	0	1	0	1	0
O95644	0	0	1	1	1	0	0	1	1	0	1	1	0	1	1	0	0	1	1	0	1	1	1	1	0	0	1	0	0	1	1	1	1	1	1	0	0	0	0	1	1	1	0	1	1	0	0	1	0
O95696	1	0	1	1	1	1	0	1	0	1	1	1	0	1	0	1	1	0	1	0	1	1	1	0	0	0	0	1	0	0	0	1	0	1	1	0	0	1	0	1	1	1	1	1	0	1	1	1	1
O95749	1	0	1	1	1	1	0	1	0	1	1	1	0	1	0	1	1	0	1	0	1	1	1	0	0	0	0	1	0	0	0	1	0	1	1	0	0	1	0	1	1	1	1	1	0	1	1	1	1
O95819	1	0	0	0	0	1	0	0	0	0	1	1	0	0	0	0	1	0	0	0	0	0	0	1	0	1	0	0	0	0	1	0	1	1	0	0	0	0	1	1	1	0	1	0	0	1	0	1	0
O95936	0	0	0	0	0	0	0	0	0	0	0	0	0	0	0	0	0	0	0	0	0	0	0	0	0	0	0	0	0	0	0	0	0	0	1	0	0	0	0	0	0	0	0	0	0	0	0	0	0
O95969	1	0	1	1	1	1	0	1	0	1	1	1	0	1	0	1	1	0	1	0	1	1	1	0	0	0	0	1	0	0	0	1	0	1	1	0	0	1	0	1	1	1	1	1	0	1	1	1	1
O95997	1	0	1	1	1	1	0	1	0	1	1	1	0	1	0	1	1	0	1	0	1	1	1	0	0	0	0	1	0	0	0	1	0	1	1	0	0	1	0	1	1	1	1	1	0	1	1	1	1
O95999	1	0	1	1	1	1	0	1	0	1	1	1	0	1	0	1	1	0	1	0	1	1	1	0	0	0	0	1	0	0	0	1	0	1	1	0	0	1	0	1	1	1	1	1	0	1	1	1	1
O96009	0	0	0	0	1	0	0	1	1	1	0	0	0	0	1	0	1	1	0	0	0	0	0	0	0	1	0	1	1	1	0	0	1	1	0	0	0	0	0	0	1	0	1	1	1	1	1	0	0
O96011	1	0	1	1	1	1	0	1	0	1	1	1	0	1	0	1	1	0	1	0	1	1	1	0	0	0	0	1	0	0	0	1	0	1	1	0	0	1	0	1	1	1	1	1	0	1	1	1	1
P00488	0	0	0	0	0	0	1	0	0	0	0	0	0	0	0	0	0	0	0	0	0	0	0	0	0	0	0	0	0	0	0	0	0	0	0	0	0	0	1	0	0	0	0	0	0	0	0	0	1
P00558	0	0	0	0	0	0	0	0	0	0	0	0	0	0	0	0	0	0	0	0	0	0	0	0	0	0	0	1	1	0	0	0	1	0	0	0	0	0	0	0	0	0	0	0	0	0	0	0	0
P00751	1	0	1	0	1	0	0	1	1	1	0	1	0	0	1	0	1	1	0	0	0	0	1	0	0	1	0	1	1	1	0	1	1	1	0	0	1	0	0	0	1	0	1	1	1	1	1	0	0
P01009	1	0	1	0	1	0	0	1	1	1	0	1	0	0	1	0	1	1	0	0	0	0	1	0	0	1	0	1	1	1	0	1	1	1	0	0	1	0	0	0	1	0	1	1	1	1	1	0	0
P01033	1	0	1	0	1	1	0	1	1	1	1	1	0	0	1	0	1	1	0	0	0	0	0	1	0	1	0	1	1	0	1	1	1	1	0	0	0	0	1	1	1	0	1	0	1	1	1	1	0
P01112	0	0	1	1	1	1	0	1	0	1	1	0	0	1	0	1	1	0	1	0	1	1	0	0	0	0	0	1	0	0	0	1	0	1	1	0	0	1	0	1	1	0	1	1	0	1	1	1	1
P01135	0	0	0	0	0	0	0	0	0	0	0	0	0	0	0	0	0	0	0	0	0	0	0	0	0	0	0	0	0	0	0	0	0	0	0	0	0	0	0	0	0	0	0	0	0	0	0	0	0
P01137	1	0	0	0	0	1	0	0	0	0	1	1	0	0	0	0	1	0	0	0	0	0	0	1	0	1	0	0	0	0	1	0	1	1	0	0	0	0	1	1	1	0	1	0	0	1	0	1	0
P01138	1	0	1	1	1	1	0	1	0	1	1	1	0	1	0	1	1	0	1	0	1	1	1	0	0	0	0	1	0	0	0	1	0	1	1	0	0	1	0	1	1	1	1	1	0	1	1	1	1
P01213	0	0	1	1	1	0	0	1	1	0	1	1	0	1	1	0	0	1	1	0	1	1	1	1	0	0	1	0	0	1	1	1	1	1	1	0	0	0	0	1	1	1	0	1	1	0	0	1	0
P01215	0	0	0	0	0	0	0	0	0	0	0	0	0	0	0	0	0	0	0	0	0	0	0	0	0	0	0	0	0	0	0	0	0	0	0	0	0	0	0	0	0	0	0	0	0	0	0	0	0
P01303	0	0	1	1	1	0	0	1	1	0	1	1	0	1	1	0	0	1	1	0	1	1	1	1	0	0	1	0	0	1	1	1	1	1	1	0	0	0	0	1	1	1	0	1	1	0	0	1	0
P02461	1	0	0	0	0	1	0	0	0	0	1	1	0	0	0	0	1	0	0	0	0	0	0	1	0	1	0	0	0	0	1	0	1	1	0	0	0	0	1	1	1	0	1	0	0	1	0	1	0
P02533	0	0	0	0	1	0	0	0	1	0	0	0	0	0	1	0	0	0	1	0	0	1	0	0	0	0	1	0	0	0	1	0	1	0	1	0	0	0	0	1	0	0	0	0	0	0	0	0	0
P02538	1	0	1	0	1	0	0	1	1	1	0	1	0	0	1	0	1	1	0	0	0	0	1	0	0	1	0	1	1	1	0	1	1	1	0	0	1	0	0	0	1	0	1	1	1	1	1	0	0
P02656	0	0	0	0	0	0	0	0	0	0	0	0	0	0	0	0	0	0	0	0	0	0	0	0	0	0	0	0	0	0	0	0	0	0	0	0	0	0	1	0	0	0	0	0	0	0	0	0	0
P02686	1	0	0	0	0	1	0	0	0	0	1	1	0	0	0	0	1	0	0	0	0	0	0	1	0	1	0	0	0	0	1	0	1	1	0	0	0	0	1	1	1	0	1	0	0	1	0	1	0
P02743	1	0	1	1	1	1	0	1	0	1	1	1	0	1	0	1	1	0	1	0	1	1	1	0	0	0	0	1	0	0	0	1	0	1	1	0	0	1	0	1	1	1	1	1	0	1	1	1	1
P02750	0	0	0	0	0	0	0	0	0	0	0	0	0	0	0	0	0	0	0	0	0	0	0	0	0	0	0	0	1	0	0	0	1	0	0	0	0	0	0	0	0	0	0	0	0	0	0	0	0
P02794	1	0	1	0	1	0	0	1	1	1	0	1	0	0	1	0	1	1	0	0	0	0	0	0	0	1	0	1	1	1	0	1	1	1	0	0	0	0	0	0	1	0	0	1	1	1	1	0	0
P02795	1	0	1	0	1	0	0	1	1	1	0	1	0	0	1	0	1	1	0	0	0	0	1	0	0	1	0	1	1	1	0	1	1	1	0	0	1	0	0	0	1	0	1	1	1	1	1	0	0
P02818	1	0	0	0	0	1	0	0	0	0	1	1	0	0	0	0	1	0	0	0	0	0	0	1	0	1	0	0	0	0	1	0	1	1	0	0	0	0	1	1	1	0	1	0	0	1	0	1	0
P04053	0	0	0	0	0	0	1	0	0	0	0	0	0	0	0	0	0	0	0	0	0	0	0	0	0	0	0	0	0	0	0	0	0	0	0	0	0	0	1	0	0	0	0	0	0	0	0	0	1
P04066	1	0	1	1	1	1	0	1	0	1	1	1	0	1	0	1	1	0	1	0	1	1	1	0	0	0	0	1	0	0	0	1	0	1	1	0	0	1	0	1	1	1	1	1	0	1	1	1	1
P04141	1	1	1	0	0	1	1	1	1	0	1	0	0	1	1	0	1	0	1	0	1	1	1	1	0	1	0	0	0	0	0	0	0	1	0	1	1	0	1	0	1	0	1	1	1	1	0	1	1
P04150	0	0	0	0	0	0	0	0	0	0	0	0	0	0	0	0	0	0	0	0	0	0	0	0	0	0	0	0	0	0	0	0	0	0	0	0	0	0	0	0	0	0	0	0	0	0	0	0	0
P04234	0	0	0	0	0	0	1	0	0	0	0	0	0	0	0	0	0	0	0	0	0	0	0	0	0	0	0	0	0	0	0	0	0	0	0	0	0	0	1	0	0	0	0	0	0	0	0	0	1
P04271	1	0	1	1	1	1	0	1	0	1	1	1	0	1	0	1	1	0	1	0	1	1	1	0	0	0	0	1	0	0	0	1	0	1	1	0	0	1	0	1	1	1	1	1	0	1	1	1	1
P04275	1	1	1	0	0	1	1	1	1	0	1	0	0	1	1	0	1	0	1	0	1	1	1	1	0	1	0	0	0	0	0	0	0	1	0	1	1	0	1	0	1	0	1	1	1	1	0	1	1
P04637	1	0	1	1	1	1	0	1	0	1	1	1	0	1	0	1	1	0	1	0	1	1	1	0	0	0	0	1	0	0	0	1	0	1	1	0	0	1	0	1	1	1	1	1	0	1	1	1	1
P04818	0	0	0	0	0	0	0	0	0	0	0	0	0	0	0	0	0	0	0	0	0	0	0	0	0	0	0	0	0	0	0	0	0	0	0	0	0	0	0	0	0	0	0	0	0	0	0	0	0
P05067	0	0	0	0	0	0	0	0	0	0	0	0	0	0	0	0	0	0	0	0	0	0	0	0	0	0	0	0	0	0	0	0	0	0	0	0	0	0	0	0	0	0	0	0	0	0	0	0	0
P05109	1	0	1	0	1	0	0	1	1	1	0	1	0	0	1	0	1	1	0	0	0	0	1	0	0	1	0	1	1	1	0	1	1	1	0	0	1	0	0	0	1	0	1	1	1	1	1	0	0
P05113	1	1	1	0	0	1	1	1	1	0	1	0	0	1	1	0	1	0	1	0	1	1	1	1	0	1	0	0	0	0	0	0	0	1	0	1	1	0	1	0	1	0	1	1	1	1	0	1	1
P05120	1	0	1	0	1	0	0	1	1	1	0	1	0	0	1	0	1	1	0	0	0	0	1	0	0	1	0	1	1	1	0	1	1	1	0	0	1	0	0	0	1	0	1	1	1	1	1	0	0
P05181	0	0	0	0	0	0	1	0	0	0	0	0	0	0	0	0	0	0	0	0	0	0	0	0	0	0	0	0	0	0	0	0	0	0	0	0	0	0	1	0	0	0	0	0	0	0	0	0	1
P05305	1	0	0	0	0	1	0	0	0	0	1	1	0	0	0	0	1	0	0	0	0	0	0	1	0	1	0	0	0	0	1	0	1	1	0	0	0	0	1	1	1	0	1	0	0	1	0	1	0
P05451	1	0	1	0	1	0	0	1	1	1	0	1	0	0	1	0	1	1	0	0	0	0	1	0	0	1	0	1	1	1	0	1	1	1	0	0	1	0	0	0	1	0	1	1	1	1	1	0	0
P05771	1	0	1	1	0	0	0	0	1	0	1	0	1	0	1	0	0	1	0	0	1	1	0	0	1	0	1	1	0	0	0	0	0	0	0	0	1	1	0	0	1	0	1	0	0	0	1	0	1
P06127	0	0	0	0	0	0	0	0	0	0	0	0	0	0	0	0	0	0	0	0	0	0	0	0	0	0	0	0	0	0	0	0	0	0	0	0	0	0	0	0	0	0	0	0	0	0	0	0	0
P06307	0	0	0	1	0	0	0	1	0	1	0	0	0	0	0	1	1	0	1	0	0	1	0	0	0	0	0	1	0	0	0	0	0	0	1	0	0	1	0	0	0	0	0	0	0	0	1	0	1
P06454	0	0	1	1	1	0	0	1	1	0	1	1	0	1	1	0	0	1	1	0	1	1	1	1	0	0	1	0	0	1	1	1	1	1	1	0	0	0	0	1	1	1	0	1	1	0	0	1	0
P06493	1	1	1	0	0	1	1	1	1	0	1	0	0	1	1	0	1	0	1	0	1	1	1	1	0	1	0	0	0	0	0	0	0	1	0	1	1	0	1	0	1	0	1	1	1	1	0	1	1
P06702	1	0	1	0	1	0	0	1	1	1	0	1	0	0	1	0	1	1	0	0	0	0	1	0	0	1	0	1	1	1	0	1	1	1	0	0	1	0	0	0	1	0	1	1	1	1	1	0	0
P06703	0	0	0	0	0	0	0	1	0	1	0	0	0	0	0	1	1	0	1	0	0	0	0	0	0	0	0	1	0	0	0	0	0	1	1	0	0	0	0	0	0	0	0	0	0	0	1	0	1
P06731	1	0	1	0	1	0	0	1	1	1	0	1	0	0	1	0	1	1	0	0	0	0	1	0	0	1	0	1	1	1	0	1	1	1	0	0	1	0	0	0	1	0	1	1	1	1	1	0	0
P06734	0	0	0	0	0	0	0	0	0	0	0	0	0	0	0	0	0	0	0	0	0	0	0	0	0	0	0	0	1	0	0	0	1	0	0	0	0	0	0	0	0	0	0	0	0	0	0	0	0
P06753	0	0	0	0	0	0	0	0	0	0	0	0	0	0	0	0	0	0	0	0	0	0	0	0	0	0	0	0	0	0	0	0	0	0	0	0	0	0	0	0	0	0	0	0	0	0	0	0	0
P06850	0	0	1	1	1	0	0	1	1	0	1	1	0	1	1	0	0	1	1	0	1	1	1	1	0	0	1	0	0	1	1	1	1	1	1	0	0	0	0	1	1	1	0	1	1	0	0	1	0
P07203	1	0	1	1	1	1	0	1	0	1	1	1	0	1	0	1	1	0	1	0	1	1	1	0	0	0	0	1	0	0	0	1	0	1	1	0	0	1	0	1	1	1	1	1	0	1	1	1	1
P07225	1	0	1	0	1	0	0	1	1	1	0	1	0	0	1	0	1	1	0	0	0	0	1	0	0	1	0	1	1	1	0	1	1	1	0	0	1	0	0	0	1	0	1	1	1	1	1	0	0
P07339	0	0	0	0	0	0	0	0	0	0	0	0	0	0	0	0	0	0	0	0	0	0	0	0	0	0	0	0	0	0	0	0	0	0	1	0	0	0	0	0	0	0	0	0	0	0	0	0	0
P07355	0	0	0	0	0	0	0	0	0	0	0	0	0	0	0	0	0	0	0	0	0	0	0	0	0	0	0	0	0	0	0	0	0	0	0	0	0	0	0	0	0	0	0	0	0	0	0	0	0
P07550	1	0	1	1	1	1	0	1	0	1	1	1	0	1	0	1	1	0	1	0	1	1	1	0	0	0	0	1	0	0	0	1	0	1	1	0	0	1	0	1	1	1	1	1	0	1	1	1	1
P07948	1	0	1	1	0	0	0	0	1	0	1	0	1	0	1	0	0	1	0	0	1	1	0	0	1	0	1	1	0	0	0	0	0	0	0	0	1	1	0	0	1	0	1	0	0	0	1	0	1
P08118	0	0	1	1	1	0	0	1	1	0	1	1	0	1	1	0	0	1	1	0	1	1	1	1	0	0	1	0	0	1	1	1	1	1	1	0	0	0	0	1	1	1	0	1	1	0	0	1	0
P08174	1	0	1	0	1	0	0	1	1	1	0	1	0	0	1	0	1	1	0	0	0	0	1	0	0	1	0	1	1	1	0	1	1	1	0	0	0	0	0	0	1	0	1	1	1	1	1	0	0
P08254	1	1	1	0	0	1	1	1	1	0	1	0	0	1	1	0	1	0	1	0	1	1	1	1	0	1	0	0	0	0	0	0	0	1	0	1	1	0	1	0	1	0	1	1	1	1	0	1	1
P08861	1	0	1	1	1	1	0	1	0	1	1	1	0	1	0	1	1	0	1	0	1	1	1	0	0	0	0	1	0	0	0	1	0	1	1	0	0	1	0	1	1	1	1	1	0	1	1	1	1
P09086	1	0	1	0	1	0	0	1	1	1	0	1	0	0	1	0	1	1	0	0	0	0	1	0	0	1	0	1	1	1	0	1	1	1	0	0	0	0	0	0	1	0	0	1	1	0	1	0	0
P09093	0	0	0	0	0	0	1	0	0	0	0	0	0	0	0	0	0	0	0	0	0	0	0	0	0	0	0	0	0	0	0	0	0	0	0	0	0	0	0	0	0	0	0	0	0	0	0	0	0
P09668	0	0	0	0	0	0	0	0	0	0	0	0	0	0	0	0	0	0	0	0	0	0	0	0	0	0	0	0	0	0	0	0	0	0	0	0	0	0	0	0	0	0	0	0	0	0	0	0	0
P09871	1	0	1	0	1	0	0	1	1	1	0	1	0	0	1	0	1	1	0	0	0	0	1	0	0	1	0	1	1	1	0	1	1	1	0	0	1	0	0	0	1	0	1	1	1	1	1	0	0
P09919	1	0	1	0	1	0	0	1	1	1	0	1	0	0	1	0	1	1	0	0	0	0	1	0	0	1	0	1	1	1	0	1	1	1	0	0	1	0	0	0	1	0	1	1	1	1	1	0	0
P0C091	0	0	0	0	0	0	1	0	0	0	0	0	0	0	0	0	0	0	0	0	0	0	0	0	0	0	0	0	0	0	0	0	0	0	0	0	0	0	1	0	0	0	0	0	0	0	0	0	1
P0C7T4	1	0	1	0	1	0	0	1	1	1	0	1	0	0	1	0	1	1	0	0	0	0	1	0	0	1	0	1	1	1	0	1	1	1	0	0	1	0	0	0	1	0	1	1	1	1	1	0	0
P0CG08	1	0	1	1	1	1	0	1	0	1	1	1	0	1	0	1	1	0	1	0	1	1	1	0	0	0	0	1	0	0	0	1	0	1	1	0	0	1	0	1	1	1	1	1	0	1	1	1	1
P0CK96	0	0	0	0	0	0	0	0	0	0	0	0	0	0	0	0	0	0	0	0	0	0	0	0	0	0	0	0	0	0	0	0	0	0	0	0	0	0	0	0	0	0	0	0	0	0	0	0	0
P0DJI8	1	0	1	0	1	0	0	1	1	1	0	1	0	0	1	0	1	1	0	0	0	0	1	0	0	1	0	1	1	1	0	1	1	1	0	0	1	0	0	0	1	0	1	1	1	1	1	0	0
P0DJI9	1	0	1	0	1	0	0	1	1	1	0	1	0	0	1	0	1	1	0	0	0	0	1	0	0	1	0	1	1	1	0	1	1	1	0	0	1	0	0	0	1	0	1	1	1	1	1	0	0
P0DMP2	1	0	1	1	1	1	0	1	0	1	1	1	0	1	0	1	1	0	1	0	1	1	1	0	0	0	0	1	0	0	0	1	0	1	1	0	0	1	0	1	1	1	1	1	0	1	1	1	1
P0DPB3	1	0	1	0	1	0	0	1	1	1	0	1	0	0	1	1	1	1	0	0	0	0	1	0	0	1	0	1	1	1	0	1	1	1	1	0	1	0	0	0	1	0	1	1	1	1	1	0	1
P10070	0	0	0	0	0	0	0	0	0	0	0	0	0	0	0	0	0	0	0	0	0	0	0	0	0	0	0	0	0	0	0	0	0	0	0	0	0	0	1	0	0	0	0	0	0	0	0	0	0
P10073	0	0	0	0	0	0	0	0	0	0	0	0	0	0	0	0	0	0	0	0	0	0	0	0	0	0	0	0	0	0	0	0	0	0	0	0	0	0	0	0	0	0	0	0	0	0	0	0	0
P10074	0	0	0	0	0	0	0	0	0	0	0	0	0	0	0	0	0	0	0	0	0	0	0	0	0	0	0	0	0	0	0	0	0	0	0	0	0	0	0	0	0	0	0	0	0	0	0	0	0
P10144	0	0	0	0	0	0	1	0	0	0	0	0	0	0	0	0	0	0	0	0	0	0	0	0	0	0	0	0	0	0	0	0	0	0	0	0	0	0	1	0	0	0	0	0	0	0	0	0	1
P10276	1	0	1	1	1	1	0	1	1	0	1	1	0	1	1	0	1	1	1	0	1	1	1	1	0	1	1	0	0	1	1	1	1	1	1	0	0	0	1	1	1	1	1	1	1	1	0	1	0
P10600	1	0	1	0	1	0	0	1	1	1	0	0	0	0	1	0	1	1	0	0	0	0	1	0	0	1	0	1	1	1	0	1	1	1	0	0	1	0	0	0	1	0	1	1	1	0	1	0	0
P10645	0	0	1	1	1	0	0	1	1	0	1	1	0	1	1	0	0	1	1	0	1	1	1	1	0	0	1	0	0	1	1	1	1	1	1	0	0	0	0	1	1	1	0	1	1	0	0	1	0
P11049	1	0	1	0	1	0	0	1	1	1	0	1	0	0	1	0	1	1	0	0	0	0	1	0	0	1	0	1	1	1	0	1	1	1	0	0	1	0	0	0	1	0	1	1	1	1	1	0	0
P11308	1	1	1	0	0	1	1	1	1	0	1	0	0	1	1	0	1	0	1	0	1	1	1	1	0	1	0	0	0	0	0	0	0	1	0	1	1	0	1	0	1	0	1	1	1	1	0	1	1
P12109	1	0	0	0	0	1	0	0	0	0	1	1	0	0	0	0	1	0	0	0	0	0	0	1	0	1	0	0	0	0	1	0	1	1	0	0	0	0	1	1	1	0	1	0	0	1	0	1	0
P12111	1	0	0	0	0	1	0	0	0	0	1	1	0	0	0	0	1	0	0	0	0	0	0	1	0	1	0	0	0	0	1	0	1	1	0	0	0	0	1	1	1	0	1	0	0	1	0	1	0
P12270	0	0	0	0	0	0	0	0	0	0	0	0	0	0	0	0	0	0	0	0	0	0	0	0	0	0	0	0	0	0	0	0	0	0	0	0	0	0	0	0	0	0	0	0	0	0	0	0	0
P12272	1	1	1	0	0	1	1	1	1	0	1	1	0	1	1	0	1	0	1	0	1	1	1	1	0	1	0	0	0	0	1	0	1	1	0	1	1	0	1	1	1	0	1	1	1	1	0	1	1
P12314	1	0	1	0	1	0	0	1	1	1	0	1	0	0	1	0	1	1	0	0	0	0	1	0	0	1	0	1	1	1	0	1	1	1	0	0	1	0	0	0	1	0	1	1	1	1	1	0	0
P12318	1	0	1	1	1	1	0	1	1	1	1	1	0	1	1	1	1	1	1	0	1	1	1	0	0	1	0	1	1	1	0	1	1	1	1	0	1	1	0	1	1	1	1	1	1	1	1	1	1
P12644	1	0	1	1	1	1	0	1	0	1	1	1	0	1	0	1	1	0	1	0	1	1	1	0	0	0	0	1	0	0	0	1	0	1	1	0	0	1	0	1	1	1	1	1	0	1	1	1	1
P12931	0	0	0	0	0	0	0	0	0	0	0	0	0	0	0	0	0	0	0	0	0	0	0	0	0	0	0	0	0	0	0	0	0	0	0	0	0	0	0	0	0	0	0	0	0	0	0	0	0
P13010	0	0	0	0	0	0	0	0	0	0	0	0	0	0	0	0	0	0	0	0	0	0	0	0	0	0	0	0	0	0	0	0	0	0	0	0	0	0	0	0	0	0	0	0	0	0	0	0	0
P13385	0	0	1	1	1	1	0	1	0	1	0	0	0	1	0	1	1	0	1	0	1	1	0	0	0	0	0	1	0	0	0	1	0	1	1	0	0	1	0	1	1	1	1	1	0	0	1	1	1
P13611	1	0	1	1	1	1	0	1	0	1	1	1	0	1	0	1	1	0	1	0	1	1	1	0	0	0	0	1	0	0	0	1	0	1	1	0	0	1	0	1	1	1	1	1	0	1	1	1	1
P13612	0	0	0	0	0	0	0	0	0	0	0	0	0	0	0	0	0	0	0	0	0	0	0	0	0	0	0	0	0	0	0	0	0	0	0	0	0	0	0	0	0	0	0	0	0	0	0	0	0
P13646	1	0	1	0	1	0	0	1	1	1	0	1	0	0	1	0	1	1	0	0	0	0	1	0	0	1	0	1	1	1	0	1	1	1	0	0	1	0	0	0	1	0	1	1	1	1	1	0	0
P13647	1	0	1	0	1	0	0	1	1	1	0	0	0	0	1	0	1	1	0	0	0	0	0	0	0	1	0	1	1	1	0	0	1	1	0	0	0	0	0	0	1	0	0	1	1	0	1	0	0
P13725	0	0	0	0	0	0	0	0	0	0	0	0	0	0	0	0	0	0	0	0	0	0	0	0	0	0	0	0	0	0	0	0	1	0	0	0	0	0	0	0	0	0	0	0	0	0	0	0	0
P13796	0	0	0	0	0	0	0	0	0	0	0	0	0	0	0	0	1	0	0	0	0	0	0	0	0	0	0	0	0	0	0	0	1	0	0	0	0	0	0	0	0	0	0	0	0	0	0	0	0
P13987	1	0	1	0	1	0	0	1	1	1	0	1	0	0	1	0	1	1	0	0	0	0	1	0	0	1	0	1	1	1	0	1	1	1	0	0	1	0	0	0	1	0	1	1	1	1	1	0	0
P14091	1	0	1	0	1	0	0	1	1	1	0	1	0	0	1	0	1	1	0	0	0	0	1	0	0	1	0	1	1	1	0	1	1	1	0	0	1	0	0	0	1	0	1	1	1	1	1	0	0
P14136	1	0	1	0	1	0	0	1	1	1	0	1	0	0	1	0	1	1	0	0	0	0	1	0	0	1	0	1	1	1	0	1	1	1	0	0	1	0	0	0	1	0	1	1	1	1	1	0	0
P14210	0	0	0	0	0	0	0	0	0	0	0	0	0	0	0	0	0	0	0	0	0	0	0	0	0	0	0	0	0	0	0	0	0	0	1	0	0	0	0	0	0	0	0	0	0	0	0	0	0
P14316	0	0	0	0	0	0	0	0	0	0	0	0	0	0	0	0	0	0	0	0	0	0	0	0	0	0	0	0	1	0	0	0	1	0	0	0	0	0	0	0	0	0	0	0	0	0	0	0	0
P14678	0	0	0	0	0	0	0	0	0	0	0	0	0	0	0	0	0	0	0	0	0	0	0	0	0	0	0	0	0	0	0	0	0	0	0	0	0	0	0	0	0	0	0	0	0	0	0	0	0
P14780	1	1	1	0	0	1	1	1	1	0	1	1	0	1	1	0	1	0	1	0	1	1	1	1	0	1	0	0	0	0	1	0	1	1	0	1	1	0	1	1	1	0	1	1	1	1	0	1	1
P14854	0	0	0	0	0	0	1	0	0	0	0	0	0	0	0	0	0	0	0	0	0	0	0	0	0	0	0	0	0	0	0	0	0	0	0	0	0	0	1	0	0	0	0	0	0	0	0	0	1
P14868	0	0	0	0	0	0	0	1	1	1	0	0	0	0	0	0	1	1	0	0	0	0	0	0	0	1	0	1	1	1	0	0	1	1	0	0	0	0	0	0	1	0	0	1	1	0	1	0	0
P14921	1	1	1	0	0	1	1	1	1	0	1	0	0	1	1	0	1	0	1	0	1	1	1	1	0	1	0	0	0	0	0	0	0	1	0	1	0	0	1	0	1	0	1	1	1	1	0	1	1
P15018	1	0	1	1	1	1	0	1	0	1	1	1	0	1	0	1	1	0	1	0	1	1	1	0	0	0	0	1	0	0	0	1	0	1	1	0	0	1	0	1	1	1	1	1	0	1	1	1	1
P15036	1	1	1	0	0	1	1	1	1	0	1	0	0	1	1	0	1	0	1	0	1	1	1	1	0	1	0	0	0	0	0	0	0	1	0	1	1	0	1	0	1	0	1	1	1	1	0	1	1
P15144	1	1	1	0	0	1	1	1	1	0	1	0	0	1	1	0	1	0	1	0	1	1	1	1	0	1	0	0	0	0	0	0	0	1	0	1	1	0	1	0	1	0	1	1	1	1	0	1	1
P15291	0	0	0	0	0	0	0	0	0	0	0	0	0	0	0	0	0	0	0	0	0	0	0	0	0	0	0	0	1	0	0	0	0	0	0	0	0	0	0	0	0	0	0	0	0	0	0	0	0
P15391	0	0	0	0	0	0	0	0	0	0	0	0	0	0	0	0	0	0	0	0	0	0	0	0	0	0	0	1	1	0	0	0	1	0	0	0	0	0	0	0	0	0	0	0	0	0	0	0	0
P15407	1	1	1	0	0	1	1	1	1	0	1	0	0	1	1	0	1	0	1	0	1	1	1	1	0	1	0	0	0	0	0	0	0	1	0	1	1	0	1	0	1	0	1	1	1	1	0	1	1
P15428	0	0	1	1	1	0	0	1	1	0	1	1	0	1	1	0	0	1	1	0	1	1	1	1	0	0	1	0	0	1	1	1	1	1	1	0	0	0	0	1	1	1	0	1	1	0	0	1	0
P15529	1	0	1	0	1	0	0	1	1	1	0	1	0	0	1	0	1	1	0	0	0	0	1	0	0	1	0	1	1	1	0	1	1	1	0	0	1	0	0	0	1	0	1	1	1	1	1	0	0
P15531	1	0	1	1	1	1	0	1	0	1	1	1	0	1	0	1	1	0	1	0	1	1	0	0	0	0	0	1	0	0	0	1	0	1	1	0	0	1	0	1	1	1	1	1	0	1	1	1	1
P15692	0	0	0	0	0	0	0	0	0	0	0	0	0	0	0	0	0	0	0	0	0	0	0	0	0	0	0	0	0	0	0	0	0	0	0	0	0	0	0	0	0	0	0	0	0	0	0	0	0
P15907	1	0	1	1	0	0	0	0	1	0	1	0	1	0	1	0	0	1	0	0	1	1	0	0	1	0	1	1	0	0	0	0	0	0	0	0	1	1	0	0	1	0	1	0	0	0	1	0	1
P15941	0	0	0	0	0	0	0	0	0	0	0	0	0	0	0	0	0	0	0	0	0	0	0	0	0	0	0	0	0	0	0	0	1	0	0	0	0	0	0	0	0	0	0	0	0	0	0	0	0
P16150	0	0	0	0	1	0	0	1	1	1	0	0	0	0	0	0	1	1	0	0	0	0	0	0	0	1	0	1	1	0	0	0	1	1	0	0	0	0	0	0	0	0	0	0	1	0	1	0	0
P16220	0	0	1	1	1	0	0	1	0	0	0	0	0	0	0	0	0	1	1	0	0	1	0	0	0	0	1	0	0	0	0	0	1	0	1	0	0	0	0	0	1	0	0	0	1	0	0	0	0
P16422	1	0	1	1	1	1	0	1	0	1	1	1	0	1	0	1	1	0	1	0	1	1	1	0	0	0	0	1	0	0	0	1	0	1	1	0	0	1	0	1	1	1	1	1	0	1	1	1	1
P16455	1	0	1	1	1	1	0	1	0	1	1	1	0	1	0	1	1	0	1	0	1	1	1	0	0	0	0	1	0	0	0	1	0	1	1	0	0	1	0	1	1	1	1	1	0	1	1	1	1
P16499	1	0	1	0	1	0	0	1	1	1	0	1	0	0	1	0	1	1	0	0	0	0	1	0	0	1	0	1	1	1	0	1	1	1	0	0	1	0	0	0	1	0	1	1	1	1	1	0	0
P16989	1	0	1	1	1	1	0	1	1	1	1	1	0	1	1	1	1	1	1	0	1	1	1	0	0	1	0	1	1	1	0	1	1	1	1	0	1	1	0	1	1	1	1	1	1	1	1	1	1
P17181	1	0	1	0	1	0	0	1	1	1	0	1	0	0	1	0	1	1	0	0	0	0	1	0	0	1	0	1	1	1	0	1	1	1	0	0	1	0	0	0	1	0	1	1	1	1	1	0	0
P17544	1	0	1	1	1	1	0	1	0	1	1	1	0	1	0	1	1	0	1	0	1	1	1	0	0	0	0	1	0	0	0	1	0	1	1	0	0	1	0	1	1	1	1	1	0	1	1	1	1
P17643	1	0	1	1	1	1	0	1	0	1	1	1	0	1	0	1	1	0	1	0	1	1	1	0	0	0	0	1	0	0	0	1	0	1	1	0	0	1	0	1	1	1	1	1	0	1	1	1	1
P17655	0	0	0	0	0	0	0	0	0	0	0	0	0	0	0	0	0	0	0	0	0	0	0	0	0	0	0	0	0	0	0	0	0	0	0	0	0	0	0	0	0	0	0	0	0	0	0	0	0
P17812	1	0	1	1	1	1	0	1	0	1	1	1	0	1	0	1	1	0	1	0	1	1	1	0	0	0	0	1	0	0	0	1	0	1	1	0	0	1	0	1	1	1	1	1	0	1	1	1	1
P17948	1	1	1	0	0	1	1	1	1	0	1	0	0	1	1	0	1	0	1	0	1	1	1	1	0	1	0	0	0	0	0	0	0	1	0	1	1	0	1	0	1	0	1	1	1	1	0	1	1
P18146	1	1	1	0	0	1	1	1	1	0	1	0	0	1	1	0	1	0	1	0	1	1	1	1	0	1	0	0	0	0	0	0	0	1	0	1	1	0	1	0	1	0	1	1	1	1	0	1	1
P18428	1	0	1	0	1	0	0	1	1	1	0	1	0	0	1	0	1	1	0	0	0	0	1	0	0	1	0	1	1	1	0	1	1	1	0	0	1	0	0	0	1	0	1	1	1	1	1	0	0
P18847	0	0	0	0	0	0	0	0	0	0	0	0	0	0	0	0	0	0	0	0	0	0	0	0	0	0	0	0	0	0	0	0	1	0	1	0	0	0	0	0	0	0	0	0	0	0	0	0	0
P18858	1	0	1	1	1	1	0	1	0	1	1	1	0	1	0	1	1	0	1	0	1	1	1	0	0	0	0	1	0	0	0	1	0	1	1	0	0	1	0	1	1	1	1	1	0	1	1	1	1
P19438	1	0	1	0	0	1	0	1	1	1	1	1	0	0	1	0	1	1	0	0	0	0	0	1	0	1	0	1	1	1	1	0	1	1	0	0	0	0	1	1	1	0	1	1	1	1	1	1	0
P19634	0	0	0	0	0	0	0	0	0	0	0	0	0	0	0	0	0	0	0	0	0	0	0	0	0	0	0	0	0	0	0	0	0	0	1	0	0	0	0	0	0	0	0	0	0	0	0	0	0
P19784	0	0	0	0	0	0	1	0	0	0	0	0	0	0	0	0	0	0	0	0	0	0	0	0	0	0	0	0	0	0	0	0	0	0	0	0	0	0	1	0	0	0	0	0	0	0	0	0	1
P19957	1	0	1	0	1	0	0	1	1	1	0	1	0	0	1	0	1	1	0	0	0	0	1	0	0	1	0	1	1	1	0	1	1	1	0	0	1	0	0	0	1	0	1	1	1	1	1	0	0
P20333	1	0	1	1	1	1	0	1	0	1	1	1	0	1	0	1	1	0	1	0	1	1	1	0	0	0	0	1	0	0	0	1	0	1	1	0	0	1	0	1	1	1	1	1	0	1	1	1	1
P20366	0	0	1	1	1	0	0	1	1	0	1	1	0	1	1	0	0	1	1	0	1	1	1	1	0	0	1	0	0	1	1	1	1	1	1	0	0	0	0	1	1	1	0	1	1	0	0	1	0
P20701	0	0	0	0	0	0	0	1	0	1	0	0	0	0	0	0	1	1	0	0	0	0	0	0	0	0	0	1	1	0	0	0	1	0	0	0	0	0	0	0	0	0	0	0	1	0	1	0	0
P20702	0	0	0	0	0	0	0	0	0	0	0	0	0	0	0	0	0	0	0	0	0	0	0	0	0	0	0	0	1	0	0	0	1	0	0	0	0	0	0	0	0	0	0	0	0	0	0	0	0
P20749	0	0	0	0	0	0	0	0	0	0	0	0	0	0	0	0	0	0	0	0	0	0	0	0	0	0	0	0	0	0	0	0	0	0	0	0	0	0	0	0	0	0	0	0	0	0	0	0	0
P20800	1	0	1	1	1	1	0	1	0	1	1	1	0	1	0	1	1	0	1	0	1	1	1	0	0	0	0	1	0	0	0	1	0	1	1	0	0	1	0	1	1	1	1	1	0	1	1	1	1
P20827	1	0	1	0	1	0	0	1	1	1	0	1	0	0	1	0	1	1	0	0	0	0	1	0	0	1	0	1	1	1	0	1	1	1	0	0	1	0	0	0	1	0	1	1	1	1	1	0	0
P20963	0	0	1	1	1	0	0	1	1	0	1	1	0	1	1	0	0	1	1	0	1	1	1	1	0	0	1	0	0	1	1	1	1	1	1	0	0	0	0	1	1	1	0	1	1	0	0	1	0
P21217	0	0	0	0	1	0	0	1	1	1	0	0	0	0	1	0	1	1	0	0	0	0	0	0	0	1	0	1	1	1	0	0	1	1	0	0	0	0	0	0	1	0	1	1	1	0	1	0	0
P21583	1	0	1	1	1	1	0	1	0	1	1	1	0	1	0	1	1	0	1	0	1	1	1	0	0	0	0	1	0	0	0	1	0	1	1	0	0	1	0	1	1	1	1	1	0	1	1	1	1
P21757	1	1	1	0	0	1	1	1	1	0	1	0	0	1	1	0	1	0	1	0	1	1	1	1	0	1	0	0	0	0	0	0	0	1	0	1	1	0	1	0	1	0	1	1	1	1	0	1	1
P21941	0	0	0	0	0	0	0	0	0	0	0	0	0	0	0	0	0	0	0	0	0	0	0	0	0	0	0	0	0	0	0	0	0	0	1	0	0	0	0	0	0	0	0	0	0	0	0	0	0
P21980	0	0	0	0	0	0	0	0	0	0	0	0	0	0	0	0	0	0	0	0	0	0	0	0	0	0	0	0	0	0	0	0	0	0	0	0	0	0	0	0	0	0	0	0	0	0	0	0	0
P22087	0	0	0	0	0	0	0	0	0	0	0	0	0	0	0	0	0	0	0	0	0	0	0	0	0	0	0	0	0	0	0	0	0	0	0	0	0	0	0	0	0	0	0	0	0	0	0	0	0
P22223	1	0	1	0	1	0	0	1	1	1	0	1	0	0	1	0	1	1	0	0	0	0	1	0	0	1	0	1	1	1	0	1	1	1	0	0	1	0	0	0	1	0	1	1	1	1	1	0	0
P22570	1	0	1	1	1	1	0	1	0	1	1	1	0	1	0	1	1	0	1	0	1	1	1	0	0	0	0	1	0	0	0	1	0	1	1	0	0	1	0	1	1	1	1	1	0	1	1	1	1
P23276	1	0	1	1	1	1	0	1	0	1	1	1	0	1	0	1	1	0	1	0	1	1	1	0	0	0	0	1	0	0	0	1	0	1	1	0	0	1	0	1	1	1	1	1	0	1	1	1	1
P23560	0	0	1	1	1	0	0	1	1	0	1	1	0	1	1	0	0	1	1	0	1	1	1	1	0	0	1	0	0	1	1	1	1	1	1	0	0	0	0	1	1	1	0	1	1	0	0	1	0
P23769	0	0	0	0	0	0	0	0	0	0	0	0	0	0	0	0	0	0	0	0	0	0	0	0	0	0	0	0	0	0	0	0	0	0	1	0	0	0	0	0	0	0	0	0	0	0	0	0	0
P23921	0	0	0	0	0	0	0	0	0	0	0	0	0	0	0	0	0	0	0	0	0	0	0	0	0	0	0	0	0	0	0	0	0	0	0	0	0	0	0	0	0	0	0	0	0	0	0	0	0
P24522	0	0	1	1	1	0	0	1	1	0	1	1	0	1	1	0	0	1	1	0	1	1	1	1	0	0	1	0	0	1	1	1	1	1	1	0	0	0	0	1	1	1	0	1	1	0	0	1	0
P24821	1	0	0	0	0	1	0	0	0	0	1	1	0	0	0	0	1	0	0	0	0	0	0	1	0	1	0	0	0	0	1	0	1	1	0	0	0	0	1	1	1	0	1	0	0	1	0	1	0
P25021	1	0	1	0	1	0	0	1	1	1	0	1	0	0	1	0	1	1	0	0	0	0	1	0	0	1	0	1	1	1	0	1	1	1	0	0	1	0	0	0	1	0	1	1	1	1	1	0	0
P26038	1	0	1	0	1	0	0	1	1	1	0	1	0	0	1	0	1	1	0	0	0	0	1	0	0	1	0	1	1	1	0	1	1	1	0	0	1	0	0	0	1	0	1	1	1	1	1	0	0
P26639	1	0	1	0	1	0	0	1	1	1	0	1	0	0	1	0	1	1	0	0	0	0	1	0	0	1	0	1	1	1	0	1	1	1	0	0	1	0	0	0	1	0	1	1	1	1	1	0	0
P26651	1	0	0	0	0	1	0	0	0	0	1	1	0	0	0	0	1	0	0	0	0	0	0	1	0	1	0	0	0	0	1	0	1	1	0	0	0	0	1	1	1	0	1	0	0	1	0	1	0
P27105	1	0	1	0	1	0	0	1	1	1	0	1	0	0	1	0	1	1	0	0	0	0	1	0	0	1	0	1	1	1	0	1	1	1	0	0	1	0	0	0	1	0	1	1	1	1	1	0	0
P27469	0	0	1	0	1	0	0	1	1	1	0	0	0	0	1	0	1	1	0	0	0	0	0	0	0	0	0	1	1	0	0	0	1	1	0	0	0	0	0	0	1	0	0	0	1	0	1	0	0
P27482	1	0	1	0	1	0	0	1	1	1	0	1	0	0	1	0	1	1	0	0	0	0	1	0	0	1	0	1	1	1	0	1	1	1	0	0	1	0	0	0	1	0	1	1	1	1	1	0	0
P27695	0	0	0	0	0	0	0	0	0	0	0	0	0	0	0	0	0	0	0	0	0	0	0	0	0	0	0	0	0	0	0	0	0	0	0	0	0	0	0	0	0	0	0	0	0	0	0	0	0
P27701	0	0	0	0	0	0	0	0	0	0	0	0	0	0	0	1	0	0	1	0	0	1	0	0	0	0	0	1	0	0	0	0	0	0	1	0	0	1	0	0	0	0	0	0	0	0	0	0	0
P27815	0	0	1	1	1	0	0	1	1	0	1	1	0	1	1	0	0	1	1	0	1	1	1	1	0	0	1	0	0	1	1	1	1	1	1	0	0	0	0	1	1	1	0	1	1	0	0	1	0
P28065	0	0	0	0	0	0	0	0	0	0	0	0	0	0	0	0	0	0	0	0	0	0	0	0	0	0	0	0	1	0	0	0	1	0	0	0	0	0	0	0	0	0	0	0	0	0	0	0	0
P28328	0	0	0	0	0	0	1	0	0	0	0	0	0	0	0	0	0	0	0	0	0	0	0	0	0	0	0	0	0	0	0	0	0	0	0	0	0	0	1	0	0	0	0	0	0	0	0	0	1
P28340	0	0	0	0	0	0	0	0	0	0	0	0	0	0	0	0	0	0	0	0	0	0	0	0	0	0	0	0	0	0	0	0	0	0	0	0	0	0	0	0	0	0	0	0	0	0	0	0	0
P28562	0	0	1	1	1	0	0	1	1	0	1	1	0	1	1	0	0	1	1	0	1	1	1	1	0	0	1	0	0	1	1	1	1	1	1	0	0	0	0	1	1	1	0	1	1	0	0	1	0
P29034	1	0	1	1	1	1	0	1	0	1	1	1	0	1	0	1	1	0	1	0	1	1	1	0	0	0	0	1	0	0	0	1	0	1	1	0	0	1	0	1	1	1	1	1	0	1	1	1	1
P29275	1	0	1	1	1	1	0	1	0	1	1	1	0	1	0	1	1	0	1	0	1	1	1	0	0	0	0	1	0	0	0	1	0	1	1	0	0	1	0	1	1	1	1	1	0	1	1	1	1
P29401	0	0	0	0	0	0	0	0	0	0	0	0	0	0	0	0	0	0	0	0	0	0	0	0	0	0	0	0	0	0	0	0	0	0	1	0	0	0	0	0	0	0	0	0	0	0	0	0	0
P29460	1	1	1	0	0	1	1	1	1	0	1	0	0	1	1	0	1	0	1	0	1	1	1	1	0	1	0	0	0	0	0	0	0	1	0	1	1	0	1	0	1	0	1	1	1	1	0	1	1
P29466	1	0	1	1	1	1	0	1	0	1	1	1	0	1	0	1	1	0	1	0	1	1	1	0	0	0	0	1	0	0	0	1	0	1	1	0	0	1	0	1	1	1	1	1	0	1	1	1	1
P29508	1	0	1	0	1	0	0	1	1	1	0	1	0	0	1	0	1	1	0	0	0	0	1	0	0	1	0	1	1	1	0	1	1	1	0	0	1	0	0	0	1	0	1	1	1	1	1	0	0
P29558	1	0	0	0	0	1	0	0	0	0	1	1	0	0	0	0	1	0	0	0	0	0	0	1	0	1	0	0	0	0	1	0	1	1	0	0	0	0	1	1	1	0	1	0	0	1	0	1	0
P30203	0	0	0	0	0	0	1	0	0	0	0	0	0	0	0	0	0	0	0	0	0	0	0	0	0	0	0	0	0	0	0	0	0	0	0	0	0	0	1	0	0	0	0	0	0	0	0	0	1
P30279	0	0	0	0	0	0	0	0	0	0	0	0	0	0	0	0	0	0	0	0	0	0	0	0	0	0	0	0	0	0	0	0	1	0	0	0	0	0	0	0	0	0	0	0	0	0	0	0	0
P30305	0	0	0	1	0	0	0	1	0	1	0	0	0	1	0	0	1	0	0	0	0	0	0	0	0	0	0	0	0	0	0	0	0	0	1	0	0	0	0	0	0	0	0	0	0	0	1	0	0
P30411	1	0	1	1	1	1	0	1	0	1	1	1	0	1	0	1	1	0	1	0	1	1	1	0	0	0	0	1	0	0	0	1	0	1	1	0	0	1	0	1	1	1	1	1	0	1	1	1	1
P30530	1	0	1	1	1	1	0	1	0	1	1	1	0	1	0	1	1	0	1	0	1	1	1	0	0	0	0	1	0	0	0	1	0	1	1	0	0	1	0	1	1	1	1	1	0	1	1	1	1
P30550	0	0	0	0	0	0	0	0	0	0	0	0	0	0	0	0	0	0	0	0	0	0	0	0	0	0	0	0	0	0	0	0	0	0	0	0	0	0	0	0	0	0	0	0	0	0	0	0	0
P30679	1	0	1	0	1	0	0	1	1	1	0	1	0	0	1	0	1	1	0	0	0	0	1	0	0	1	0	1	1	1	0	1	1	1	0	0	1	0	0	0	1	0	1	1	1	1	1	0	0
P30740	1	0	1	0	1	0	0	1	1	1	0	1	0	0	1	0	1	1	0	0	0	0	1	0	0	1	0	1	1	1	0	1	1	1	0	0	1	0	0	0	1	0	1	1	1	1	1	0	0
P30874	1	0	1	1	1	1	0	1	0	1	1	1	0	1	0	1	1	0	1	0	1	1	1	0	0	0	0	1	0	0	0	1	0	1	1	0	0	1	0	1	1	1	1	1	0	1	1	1	1
P30988	0	0	1	1	1	0	0	1	1	0	1	1	0	1	0	0	0	1	1	0	1	1	1	1	0	0	1	0	0	1	0	1	1	1	1	0	0	0	0	1	1	1	0	1	1	0	0	1	0
P30990	0	0	1	0	0	0	0	0	0	0	0	0	0	1	0	0	0	0	1	0	1	1	0	0	0	0	1	0	0	1	0	0	1	1	1	0	0	0	0	0	1	0	0	1	0	0	0	1	0
P31146	0	0	0	0	0	0	0	0	0	0	0	0	0	0	0	0	0	0	0	0	0	0	0	0	0	0	0	0	1	0	0	0	1	0	0	0	0	0	0	0	0	0	0	0	0	0	0	0	0
P31629	0	0	1	0	1	0	0	1	1	0	1	1	0	0	1	0	0	1	1	0	0	1	0	1	0	0	1	0	0	0	1	0	1	1	1	0	0	0	0	1	1	0	0	0	1	0	0	1	0
P31944	1	0	1	0	1	0	0	1	1	1	0	1	0	0	1	0	1	1	0	0	0	0	1	0	0	1	0	1	1	1	0	1	1	1	0	0	1	0	0	0	1	0	1	1	1	1	1	0	0
P31946	0	0	0	0	0	0	1	0	0	0	0	0	0	0	0	0	0	0	0	0	0	0	0	0	0	0	0	0	0	0	0	0	0	0	0	0	0	0	1	0	0	0	0	0	0	0	0	0	1
P31949	1	0	1	0	1	0	0	1	1	1	0	1	0	0	1	0	1	1	0	0	0	0	1	0	0	1	0	1	1	1	0	1	1	1	0	0	1	0	0	0	1	0	1	1	1	1	1	0	0
P32019	0	0	0	0	0	0	0	0	0	0	0	0	0	0	0	0	0	0	0	0	0	0	0	0	0	0	0	1	0	0	0	0	0	0	1	0	0	0	0	0	0	0	0	0	0	0	0	0	0
P32456	1	0	1	0	1	0	0	1	1	1	0	1	0	0	1	0	1	1	0	0	0	0	1	0	0	1	0	1	1	1	0	1	1	1	0	0	1	0	0	0	1	0	1	1	1	1	1	0	0
P32926	1	0	1	0	1	0	0	1	1	1	0	1	0	0	1	0	1	1	0	0	0	0	1	0	0	1	0	1	1	1	0	1	1	1	0	0	1	0	0	0	1	0	1	1	1	1	1	0	0
P32942	0	0	0	0	0	0	0	1	1	1	0	0	0	0	0	0	1	1	0	0	0	0	0	0	0	1	0	1	1	1	0	0	1	1	0	0	0	0	0	0	1	0	0	0	1	0	1	0	0
P32970	0	0	0	0	1	0	0	1	1	1	0	0	0	0	1	0	1	1	0	0	0	0	0	0	0	1	0	1	1	1	0	0	1	1	0	0	0	0	0	0	1	0	0	1	1	0	1	0	0
P33764	1	0	1	0	1	0	0	1	1	1	0	1	0	0	1	0	1	1	0	0	0	0	1	0	0	1	0	1	1	1	0	1	1	1	0	0	1	0	0	0	1	0	1	1	1	1	1	0	0
P35052	1	0	1	1	1	1	0	1	0	1	1	1	0	1	0	1	1	0	1	0	1	1	1	0	0	0	0	1	0	0	0	1	0	1	1	0	0	1	0	1	1	1	1	1	0	1	1	1	1
P35348	0	0	1	1	1	0	0	1	1	0	1	1	0	1	1	0	0	1	1	0	1	1	1	1	0	0	1	0	0	1	0	0	1	1	1	0	0	0	0	1	1	1	0	1	1	0	0	1	0
P35367	1	0	1	0	1	1	0	1	1	1	1	1	0	0	1	0	1	1	0	0	0	0	1	1	0	1	0	1	1	1	1	1	1	1	0	0	1	0	1	1	1	0	1	1	1	1	1	1	0
P35398	0	0	0	0	0	0	0	0	0	0	0	0	0	0	0	0	0	0	0	0	0	0	0	0	0	0	0	0	0	0	0	0	0	0	0	0	0	0	0	0	0	0	0	0	0	0	0	0	0
P35580	0	0	0	0	0	0	0	0	0	0	0	0	0	0	0	0	0	0	1	0	0	1	0	0	0	0	1	0	0	1	0	0	1	0	1	0	0	0	0	0	0	0	0	0	0	0	0	1	0
P35869	1	0	0	0	0	1	0	0	0	0	1	1	0	0	0	0	1	0	0	0	0	0	0	1	0	1	0	0	0	0	1	0	1	1	0	0	0	0	1	1	1	0	1	0	0	1	0	1	0
P36222	1	0	1	0	1	0	0	1	1	1	0	1	0	0	1	0	1	1	0	0	0	0	1	0	0	1	0	1	1	1	0	1	1	1	0	0	1	0	0	0	1	0	1	1	1	1	1	0	0
P36382	0	0	0	0	0	0	0	0	0	0	0	0	0	0	0	0	0	0	0	0	0	0	0	0	0	0	0	0	0	0	0	0	0	0	0	0	0	0	0	0	0	0	0	0	0	0	0	0	1
P36402	0	0	1	1	1	0	0	1	1	0	1	1	0	1	1	0	0	1	1	0	1	1	1	1	0	0	1	0	0	1	1	1	1	1	1	0	0	0	0	1	1	1	0	1	1	0	0	1	0
P36952	0	0	0	0	1	0	0	1	0	1	0	0	0	0	0	0	1	0	0	0	0	0	0	0	0	0	0	1	0	0	0	0	0	1	0	0	0	0	0	0	0	0	0	0	0	0	1	0	0
P37023	0	0	0	0	0	0	0	0	0	0	0	0	0	0	0	0	0	0	0	0	0	0	0	0	0	0	0	0	0	0	0	0	0	0	0	0	0	0	0	0	0	0	0	0	0	0	0	0	0
P38398	0	0	1	0	0	0	1	1	1	0	1	0	0	1	1	0	1	0	1	0	1	1	1	0	0	0	0	0	0	0	0	0	0	1	0	1	0	0	1	0	1	0	1	1	1	0	0	1	1
P39019	0	0	1	0	0	0	0	0	0	0	0	0	0	1	0	0	0	0	0	0	0	0	0	0	0	0	0	0	0	0	0	0	0	0	1	0	0	1	0	0	0	0	0	0	0	0	0	0	0
P39060	0	0	0	0	0	0	0	0	0	0	0	0	0	0	0	0	0	0	0	0	0	0	0	0	0	0	0	0	0	0	0	0	0	0	1	0	0	0	0	0	0	0	0	0	0	0	0	0	0
P39905	1	0	1	1	1	1	0	1	0	1	1	1	0	1	0	1	1	0	1	0	1	1	1	0	0	0	0	1	0	0	0	1	0	1	1	0	0	1	0	1	1	1	1	1	0	1	1	1	1
P40189	0	0	0	0	0	0	0	0	0	0	0	0	0	0	0	0	0	0	0	0	0	0	0	0	0	0	0	0	0	0	0	0	1	0	0	0	0	0	0	0	0	0	0	0	0	0	0	0	0
P40197	0	0	0	0	0	0	1	0	0	0	0	0	0	0	0	0	0	0	0	0	0	0	0	0	0	0	0	0	0	0	0	0	0	0	0	0	0	0	1	0	0	0	0	0	0	0	0	0	1
P40199	1	0	1	0	1	0	0	1	1	1	0	1	0	0	1	0	1	1	0	0	0	0	1	0	0	1	0	1	1	1	0	1	1	1	0	0	1	0	0	0	1	0	1	1	1	1	1	0	0
P40261	1	0	1	0	1	0	0	1	1	1	0	1	0	0	1	0	1	1	0	0	0	0	1	0	0	1	0	1	1	1	0	1	1	1	0	0	1	0	0	0	1	0	1	1	1	1	1	0	0
P40763	1	0	1	0	1	0	0	1	1	1	0	1	0	0	1	0	1	1	0	0	0	0	1	0	0	1	0	1	1	1	0	1	1	1	0	0	1	0	0	0	1	0	1	1	1	1	1	0	0
P40879	0	0	0	0	0	0	0	0	0	0	0	0	0	0	0	0	0	0	0	0	0	0	0	0	0	0	0	0	0	0	0	0	0	0	0	0	0	0	0	0	0	0	0	0	0	0	0	0	0
P41162	0	0	1	1	1	0	0	1	1	0	1	1	0	1	1	0	0	1	1	0	1	1	1	1	0	0	1	0	0	1	1	1	1	1	1	0	0	0	0	1	1	1	0	1	1	0	0	1	0
P41181	0	0	1	1	1	0	0	1	1	0	1	1	0	1	1	0	0	1	1	0	1	1	1	1	0	0	1	0	0	1	1	1	1	1	1	0	0	0	0	1	1	1	0	1	1	0	0	1	0
P41220	1	0	1	0	1	0	0	1	1	1	0	1	0	0	1	0	1	1	0	0	0	0	1	0	0	1	0	1	1	1	0	1	1	1	0	0	1	0	0	0	1	0	1	1	1	1	1	0	0
P41231	1	0	1	0	1	0	0	1	1	1	0	1	0	0	1	0	1	1	0	0	0	0	1	0	0	1	0	1	1	1	0	1	1	1	0	0	1	0	0	0	1	0	1	1	1	1	1	0	0
P41235	0	0	0	0	0	1	0	0	0	0	0	0	0	0	0	0	1	0	0	0	0	0	0	0	0	0	0	0	0	0	1	0	1	1	0	0	0	0	1	1	0	0	0	0	0	0	0	0	0
P41238	1	0	1	1	1	1	0	1	0	1	1	1	0	1	0	1	1	0	1	0	1	1	1	0	0	0	0	1	0	0	0	1	0	1	1	0	0	1	0	1	1	1	1	1	0	1	1	1	1
P42081	0	0	1	1	1	0	0	1	1	0	1	1	0	1	1	0	0	1	1	0	1	1	1	1	0	0	1	0	0	1	1	1	1	1	1	0	0	0	0	1	1	1	0	1	1	0	0	1	0
P42574	1	0	1	1	1	1	0	1	0	1	1	1	0	1	0	1	1	0	1	0	1	1	1	0	0	0	0	1	0	0	0	1	0	1	1	0	0	1	0	1	1	1	1	1	0	1	1	1	1
P42677	1	0	1	1	1	1	0	1	0	1	1	1	0	1	0	1	1	0	1	0	1	1	1	0	0	0	0	1	0	0	0	1	0	1	1	0	0	1	0	1	1	1	1	1	0	1	1	1	1
P42684	1	0	1	0	1	0	0	1	1	1	0	1	0	0	1	0	1	1	0	0	0	0	1	0	0	1	0	1	1	1	0	1	1	1	0	0	1	0	0	0	1	0	1	1	1	1	1	0	0
P42701	1	0	0	0	1	1	0	1	1	1	1	1	0	0	1	0	1	1	0	0	0	0	0	1	0	1	0	1	1	1	1	1	1	1	0	0	0	0	1	1	1	0	1	1	1	1	1	1	0
P42766	1	0	1	0	1	0	0	1	1	1	0	1	0	0	1	0	1	1	0	0	0	0	1	0	0	1	0	1	1	1	0	1	1	1	0	0	1	0	0	0	1	0	1	1	1	1	1	0	0
P42858	1	0	1	1	1	1	0	1	0	1	1	1	0	1	0	1	1	0	1	0	1	1	0	0	0	0	0	1	0	0	0	1	0	1	1	0	0	1	0	1	1	1	1	1	0	1	1	1	1
P43121	0	0	0	0	0	0	0	0	0	0	0	0	0	0	0	0	0	0	0	0	0	0	0	0	0	0	0	0	0	0	0	0	0	0	0	0	0	0	0	0	0	0	0	0	0	0	0	0	0
P43146	1	0	1	1	1	1	0	1	0	1	1	1	0	1	0	1	1	0	1	0	1	1	1	0	0	0	0	1	0	0	0	1	0	1	1	0	0	1	0	1	1	1	1	1	0	1	1	1	1
P43354	0	0	1	1	1	0	0	1	1	0	1	1	0	1	1	0	0	1	1	0	1	1	1	1	0	0	1	0	0	1	1	1	1	1	1	0	0	0	0	1	1	1	0	1	1	0	0	1	0
P43405	1	0	1	1	1	1	0	1	0	1	1	1	0	1	0	1	1	0	1	0	1	1	1	0	0	0	0	1	0	0	0	1	0	1	1	0	0	1	0	1	1	1	1	1	0	1	1	1	1
P43490	1	0	1	0	1	0	0	1	1	1	0	1	0	0	1	0	1	1	0	0	0	0	1	0	0	1	0	1	1	1	0	1	1	1	0	0	1	0	0	0	1	0	1	1	1	1	1	0	0
P46013	0	0	0	0	0	0	0	0	0	0	0	0	0	0	0	0	0	0	0	0	0	0	0	0	0	0	0	0	0	0	0	0	0	0	1	0	0	0	0	0	0	0	0	0	0	0	0	0	0
P46736	0	0	0	0	0	0	1	0	0	0	0	0	0	0	0	0	0	0	0	0	0	0	0	0	0	0	0	0	0	0	0	0	0	0	0	0	0	0	1	0	0	0	0	0	0	0	0	0	1
P46926	1	0	1	0	1	0	0	1	1	1	0	1	0	0	1	0	1	1	0	0	0	0	1	0	0	1	0	1	1	1	0	1	1	1	0	0	1	0	0	0	1	0	1	1	1	1	1	0	0
P47895	1	0	1	1	1	1	0	1	0	1	1	1	0	1	0	1	1	0	1	0	1	1	1	0	0	0	0	1	0	0	0	1	0	1	1	0	0	1	0	1	1	1	1	1	0	1	1	1	1
P47974	1	0	0	0	0	1	0	0	0	0	1	1	0	0	0	0	1	0	0	0	0	0	0	1	0	1	0	0	0	0	1	0	1	1	0	0	0	0	1	1	1	0	1	0	0	1	0	1	0
P48059	0	0	1	1	1	0	0	1	1	0	1	1	0	1	1	0	0	1	1	0	1	1	1	1	0	0	1	0	0	1	1	1	1	1	1	0	0	0	0	1	1	1	0	1	1	0	0	1	0
P48357	1	0	1	0	1	0	0	1	1	1	0	1	0	0	1	0	1	1	0	0	0	0	1	0	0	1	0	1	1	1	0	1	1	1	0	0	1	0	0	0	1	0	1	1	1	1	1	0	0
P48426	1	0	1	1	0	0	0	0	1	0	1	0	1	0	1	0	0	1	0	0	1	1	0	0	1	0	1	1	0	0	0	0	0	0	0	0	1	1	0	0	1	0	1	0	0	0	1	0	1
P48594	1	0	1	0	1	0	0	1	1	1	0	1	0	0	1	0	1	1	0	0	0	0	1	0	0	1	0	1	1	1	0	1	1	1	0	0	1	0	0	0	1	0	1	1	1	1	1	0	0
P48595	0	0	0	0	1	0	0	1	1	1	0	0	0	0	1	0	1	1	0	0	0	0	0	0	0	1	0	1	1	1	0	0	1	1	0	0	0	0	0	0	1	0	1	1	1	0	1	0	0
P48729	1	0	1	1	0	1	0	1	0	1	0	0	0	1	0	1	1	0	1	0	1	1	1	0	0	0	0	1	0	0	0	1	0	1	1	0	0	1	0	1	1	1	0	1	0	0	1	1	1
P49005	0	0	0	0	0	0	0	0	0	0	0	0	0	0	0	0	0	0	0	0	0	0	0	0	0	0	0	0	0	0	0	0	0	0	1	0	0	0	0	0	0	0	0	0	0	0	0	0	0
P49023	1	0	0	0	0	1	0	0	0	0	1	1	0	0	0	0	1	0	0	0	0	0	0	1	0	1	0	0	0	0	1	0	1	1	0	0	0	0	1	1	1	0	1	0	0	1	0	1	0
P49354	0	0	0	0	0	0	0	0	0	0	0	0	0	0	0	0	0	0	0	0	0	0	0	0	0	0	0	0	0	0	0	0	0	0	0	0	0	0	0	0	0	0	0	0	0	0	0	0	0
P49662	1	0	1	0	1	0	0	1	1	1	0	1	0	0	1	0	1	1	0	0	0	0	1	0	0	1	0	1	1	1	0	1	1	1	0	0	1	0	0	0	1	0	1	1	1	1	1	0	0
P49763	1	0	1	1	1	1	0	1	1	1	1	1	0	1	1	1	1	1	1	0	1	1	1	0	0	1	0	1	1	1	0	1	1	1	1	0	1	1	0	1	1	1	1	1	1	1	1	1	1
P49765	1	0	1	0	1	0	0	1	1	1	0	1	0	0	1	0	1	1	0	0	0	0	1	0	0	1	0	1	1	1	0	1	1	1	0	0	1	0	0	0	1	0	1	1	1	1	1	0	0
P49768	1	1	1	0	0	1	1	1	1	0	1	0	0	1	1	0	1	0	1	0	1	1	1	1	0	1	0	0	0	0	0	0	0	1	0	1	1	0	1	0	1	0	1	1	1	1	0	1	1
P49802	1	0	1	1	1	1	0	1	0	1	1	1	0	1	0	1	1	0	1	0	1	1	1	0	0	0	0	1	0	0	0	1	0	1	1	0	0	1	0	1	1	1	1	1	0	1	1	1	1
P49815	1	0	1	1	1	1	0	1	0	1	1	1	0	1	0	1	1	0	1	0	1	1	1	0	0	0	0	1	0	0	0	1	0	1	1	0	0	1	0	1	1	1	1	1	0	1	1	1	1
P49862	1	0	1	0	1	0	0	1	1	1	0	1	0	0	1	0	1	1	0	0	0	0	1	0	0	1	0	1	1	1	0	1	1	1	0	0	1	0	0	0	1	0	1	1	1	1	1	0	0
P49914	1	0	1	0	1	0	0	1	1	1	0	1	0	0	1	0	1	1	0	0	0	0	1	0	0	1	0	1	1	1	0	1	1	1	0	0	1	0	0	0	1	0	1	1	1	1	1	0	0
P51508	0	0	0	0	0	0	0	0	0	0	0	0	0	0	0	0	0	0	0	0	0	0	0	0	0	0	0	0	0	0	0	0	0	0	0	0	0	0	0	0	0	0	0	0	0	0	0	0	0
P51587	0	0	0	0	0	0	0	0	0	0	0	0	0	0	0	0	0	0	0	0	0	0	0	0	0	0	0	0	0	0	0	0	0	0	0	0	0	0	0	0	0	0	0	0	0	0	0	0	0
P51790	0	0	0	0	0	0	0	0	0	0	0	0	0	0	0	0	0	0	0	0	0	0	0	0	0	0	0	0	0	0	0	0	1	0	1	0	0	0	0	0	0	0	0	0	0	0	0	1	0
P51815	0	0	0	0	0	0	1	0	0	0	0	0	0	0	0	0	0	0	0	0	0	0	0	0	0	0	0	0	0	0	0	0	0	0	0	0	0	0	1	0	0	0	0	0	0	0	0	0	1
P51959	1	0	1	1	1	1	0	1	0	1	1	1	0	1	0	1	1	0	1	0	1	1	1	0	0	0	0	1	0	0	0	1	0	1	1	0	0	1	0	1	1	1	1	1	0	1	1	1	1
P52294	1	0	1	1	1	1	0	1	0	1	1	1	0	1	0	1	1	0	1	0	1	1	1	0	0	0	0	1	0	0	0	1	0	1	1	0	0	1	0	1	1	1	1	1	0	1	1	1	1
P52333	1	1	1	0	0	1	1	1	1	0	1	0	0	1	1	0	1	0	1	0	1	1	1	1	0	1	0	0	0	0	0	0	0	1	0	1	1	0	1	0	1	0	1	1	1	1	0	1	1
P52564	1	0	1	1	1	1	0	1	0	1	1	1	0	1	0	1	1	0	1	0	1	1	1	0	0	0	0	1	0	0	0	1	0	1	1	0	0	1	0	1	1	1	1	1	0	1	1	1	1
P52630	1	0	1	0	1	0	0	1	1	1	0	1	0	0	1	0	1	1	0	0	0	0	1	0	0	1	0	1	1	1	0	1	1	1	0	0	1	0	0	0	1	0	1	1	1	1	1	0	0
P52803	0	0	0	0	0	0	0	0	0	0	0	0	0	0	0	0	0	0	0	0	0	0	0	0	0	0	0	0	0	0	0	0	0	0	1	0	0	0	0	0	0	0	0	0	0	0	0	0	0
P52907	1	0	1	1	1	1	0	1	0	1	1	1	0	1	0	1	1	0	1	0	1	1	1	0	0	0	0	1	0	0	0	1	0	1	1	0	0	1	0	1	1	1	1	1	0	1	1	1	1
P53539	0	0	1	0	0	0	0	0	0	0	0	0	0	1	0	0	0	0	1	0	1	1	0	0	0	0	1	0	0	1	0	0	1	1	1	0	0	0	0	0	1	0	0	0	0	0	0	1	0
P53779	1	0	1	1	1	1	0	1	0	1	1	1	0	1	0	1	1	0	1	0	1	1	1	0	0	0	0	1	0	0	0	1	0	1	1	0	0	1	0	1	1	1	1	1	0	1	1	1	1
P53992	0	0	0	0	0	0	0	0	0	0	0	0	0	0	0	0	0	0	0	0	0	0	0	0	0	0	0	0	0	0	0	0	0	0	0	0	0	0	0	0	0	0	0	0	0	0	0	0	0
P53999	0	0	1	1	1	0	0	1	1	0	1	1	0	1	1	0	0	1	1	0	1	1	1	1	0	0	1	0	0	1	1	1	1	1	1	0	0	0	0	1	1	1	0	1	1	0	0	1	0
P54278	1	0	1	1	1	1	0	1	0	1	1	1	0	1	0	1	1	0	1	0	1	1	1	0	0	0	0	1	0	0	0	1	0	1	1	0	0	1	0	1	1	1	1	1	0	1	1	1	1
P54296	1	0	1	1	1	1	0	1	0	1	1	1	0	1	0	1	1	0	1	0	1	1	1	0	0	0	0	1	0	0	0	1	0	1	1	0	0	1	0	1	1	1	1	1	0	1	1	1	1
P54727	1	0	1	0	1	0	0	1	1	1	0	1	0	0	1	0	1	1	0	0	0	0	1	0	0	1	0	1	1	1	0	1	1	1	0	0	1	0	0	0	1	0	1	1	1	1	1	0	0
P54849	1	0	0	0	0	1	0	0	0	0	1	1	0	0	0	0	1	0	0	0	0	0	0	1	0	1	0	0	0	0	1	0	1	1	0	0	0	0	1	1	1	0	1	0	0	1	0	1	0
P55212	1	0	1	1	1	1	0	1	0	1	1	1	0	1	0	1	1	0	1	0	1	1	1	0	0	0	0	1	0	0	0	1	0	1	1	0	0	1	0	1	1	1	1	1	0	1	1	1	1
P55286	1	0	1	1	1	1	0	1	0	1	1	1	0	1	0	1	1	0	1	0	1	1	1	0	0	0	0	1	0	0	0	1	0	1	1	0	0	1	0	1	1	1	1	1	0	1	1	1	1
P55290	1	0	1	1	1	1	0	1	0	1	1	1	0	1	0	1	1	0	1	0	1	1	1	0	0	0	0	1	0	0	0	1	0	1	1	0	0	1	0	1	1	1	1	1	0	1	1	1	1
P55327	0	0	0	0	0	0	0	0	0	0	0	0	0	0	0	0	0	0	0	0	0	0	0	0	0	0	0	0	0	0	0	0	0	0	1	0	0	0	0	0	0	0	0	0	0	0	0	0	0
P55808	1	0	1	0	1	0	0	1	1	1	0	1	0	0	1	0	1	1	0	0	0	0	1	0	0	1	0	1	1	1	0	1	1	1	0	0	1	0	0	0	1	0	1	1	1	1	1	0	0
P55884	0	0	0	1	1	1	0	1	0	1	0	0	0	1	0	1	1	0	1	0	1	1	0	0	0	0	0	1	0	0	0	0	0	1	1	0	0	1	0	1	0	0	0	1	0	0	1	1	1
P55957	1	0	1	1	1	1	1	1	0	1	1	1	0	1	0	1	1	0	1	0	1	1	1	0	0	0	0	1	0	0	0	1	0	1	1	0	0	1	1	1	1	1	1	1	0	1	1	1	1
P56524	0	0	1	1	1	0	0	1	1	0	1	1	0	1	1	0	0	1	1	0	1	1	1	1	0	0	1	0	0	1	1	1	1	1	1	0	0	0	0	1	1	1	0	1	1	0	0	1	0
P56537	1	0	1	0	1	0	0	1	1	1	0	1	0	0	1	0	1	1	0	0	0	0	1	0	0	1	0	1	1	1	0	1	1	1	0	0	1	0	0	0	1	0	1	1	1	1	1	0	0
P56937	1	0	1	0	1	0	0	1	1	1	0	1	0	0	1	0	1	1	0	0	0	0	1	0	0	1	0	1	1	1	0	1	1	1	0	0	1	0	0	0	1	0	1	1	1	1	1	0	0
P57059	0	0	1	1	0	0	0	1	0	0	1	1	0	1	1	0	0	1	1	0	1	1	0	0	0	0	1	0	0	1	1	0	1	1	1	0	0	0	0	0	1	1	0	1	1	0	0	1	0
P57088	0	0	0	0	0	0	0	0	0	0	0	0	0	0	0	0	0	0	0	0	0	0	0	0	0	0	0	0	0	0	0	0	0	0	1	0	0	0	0	0	0	0	0	0	0	0	0	0	0
P57721	1	0	1	1	1	1	0	1	0	1	1	1	0	1	0	1	1	0	1	0	1	1	1	0	0	0	0	1	0	0	0	1	0	1	1	0	0	1	0	1	1	1	1	1	0	1	1	1	1
P57723	1	0	1	1	1	1	0	1	0	1	1	1	0	1	0	1	1	0	1	0	1	1	1	0	0	0	0	1	0	0	0	1	0	1	1	0	0	1	0	1	1	1	1	1	0	1	1	1	1
P57735	0	0	1	1	1	0	0	1	1	0	1	1	0	1	1	0	0	1	1	0	1	1	1	1	0	0	1	0	0	1	1	1	1	1	1	0	0	0	0	1	1	1	0	1	1	0	0	1	0
P57740	1	0	1	0	1	0	0	1	1	1	0	1	0	0	1	0	1	1	0	0	0	0	1	0	0	1	0	1	1	1	0	1	1	1	0	0	1	0	0	0	1	0	1	1	1	1	1	0	0
P57764	0	0	0	0	0	0	0	0	0	0	0	0	0	0	0	0	0	0	0	0	0	0	0	0	0	0	0	1	1	0	0	0	1	0	0	0	0	0	0	0	0	0	0	0	0	0	0	0	0
P57771	1	0	1	1	1	1	0	1	0	1	1	1	0	1	0	1	1	0	1	0	1	1	1	0	0	0	0	1	0	0	0	1	0	1	1	0	0	1	0	1	1	1	1	1	0	1	1	1	1
P58004	1	0	1	1	1	1	0	1	0	1	1	1	0	1	0	1	1	0	1	0	1	1	1	0	0	0	0	1	0	0	0	1	0	1	1	0	0	1	0	1	1	1	1	1	0	1	1	1	1
P60568	0	0	0	0	0	0	0	0	0	0	0	0	0	0	0	0	0	0	0	0	0	0	0	0	0	0	0	0	0	0	0	0	0	0	0	0	0	0	0	0	0	0	0	0	0	0	0	0	0
P60903	1	0	1	0	1	0	0	1	1	1	0	1	0	0	1	0	1	1	0	0	0	0	1	0	0	1	0	1	1	1	0	1	1	1	0	0	1	0	0	0	1	0	1	1	1	1	1	0	0
P60985	1	0	1	0	1	0	0	1	1	1	0	1	0	0	1	0	1	1	0	0	0	0	0	0	0	1	0	1	1	1	0	1	1	1	0	0	0	0	0	0	1	0	1	1	1	1	1	0	0
P61081	0	0	0	0	0	0	1	0	0	0	0	0	0	0	0	0	0	0	0	0	0	0	0	0	0	0	0	0	0	0	0	0	0	0	0	0	0	0	1	0	0	0	0	0	0	0	0	0	1
P61201	0	0	0	0	0	0	0	0	0	0	0	0	0	0	0	0	0	0	0	0	0	0	0	0	0	0	0	0	0	0	0	0	0	0	0	0	0	0	0	0	0	0	0	0	0	0	0	0	0
P61586	1	0	1	1	1	1	0	1	0	1	1	1	0	1	0	1	1	0	1	0	1	1	1	0	0	0	0	1	0	0	0	1	0	1	1	0	0	1	0	1	1	1	1	1	0	1	1	1	1
P61604	0	0	0	0	0	0	0	0	0	0	0	0	0	0	0	0	0	0	0	0	0	0	0	0	0	0	0	0	0	0	0	0	0	0	0	0	0	0	0	0	0	0	0	0	0	0	0	0	0
P62256	0	0	1	1	1	0	0	1	1	0	1	1	0	1	1	0	0	1	1	0	1	1	1	1	0	0	1	0	0	1	1	1	1	1	1	0	0	0	0	1	1	1	0	1	1	0	0	1	0
P62324	1	0	1	0	1	0	0	1	0	1	0	1	0	0	0	0	1	0	0	0	0	0	1	0	0	0	0	1	1	0	0	1	1	1	0	0	0	0	0	0	1	0	1	1	0	1	1	0	0
P62851	0	0	0	0	0	0	0	0	0	0	0	0	0	0	0	0	0	0	0	0	0	0	0	0	0	0	0	0	0	0	0	0	0	0	0	0	0	0	0	0	0	0	0	0	0	0	0	0	0
P62910	0	0	0	0	1	0	0	1	1	1	0	0	0	0	1	0	1	1	0	0	0	0	0	0	0	0	0	1	1	1	0	0	1	1	0	0	0	0	0	0	0	0	0	1	1	0	1	0	0
P62942	0	0	0	0	0	0	1	0	0	0	0	0	0	0	0	0	0	0	0	0	0	0	0	0	0	0	0	0	0	0	0	0	0	0	0	0	0	0	0	0	0	0	0	0	0	0	0	0	0
P63096	1	0	1	1	1	1	0	1	0	1	1	1	0	1	0	1	1	0	1	0	1	1	1	0	0	0	0	1	0	0	0	1	0	1	1	0	0	1	0	1	1	1	1	1	0	1	1	1	1
P63244	1	0	1	1	1	1	0	1	0	1	1	1	0	1	0	1	1	0	1	0	1	1	1	0	0	0	0	1	0	0	0	1	0	1	1	0	0	1	0	1	1	1	1	1	0	1	1	1	1
P67775	0	0	1	1	1	0	0	1	1	0	1	1	0	1	1	0	0	1	1	0	1	1	1	1	0	0	1	0	0	1	1	1	1	1	1	0	0	0	0	1	1	1	0	1	1	0	0	1	0
P68402	0	0	0	0	0	0	0	0	0	0	0	0	0	0	0	0	0	0	0	0	0	0	0	0	0	0	0	0	0	0	0	0	0	0	0	0	0	0	0	0	0	0	0	0	0	0	0	0	0
P68431	0	0	0	0	0	0	0	0	0	0	0	0	0	0	0	0	0	0	0	0	0	0	0	0	0	0	0	0	0	0	0	0	0	0	0	0	0	0	0	0	0	0	0	0	0	0	0	0	0
P78363	1	0	0	0	0	1	0	0	0	0	1	1	0	0	0	0	1	0	0	0	0	0	0	1	0	1	0	0	0	0	1	0	1	1	0	0	0	0	1	1	1	0	1	0	0	1	0	1	0
P78371	0	0	0	0	0	0	0	0	0	0	0	0	0	0	0	0	0	0	0	0	0	0	0	0	0	0	0	0	0	0	0	0	0	0	0	0	0	0	0	0	0	0	0	0	0	0	0	0	0
P78380	1	0	1	0	1	0	0	1	1	1	0	1	0	0	1	0	1	1	0	0	0	0	1	0	0	1	0	1	1	1	0	1	1	1	0	0	1	0	0	0	1	0	1	1	1	1	1	0	0
P78406	0	0	0	0	0	0	1	0	0	0	0	0	0	0	0	0	0	0	0	0	0	0	0	0	0	0	0	0	0	0	0	0	0	0	0	0	0	0	1	0	0	0	0	0	0	0	0	0	1
P78423	1	0	1	1	1	1	0	1	0	1	1	1	0	1	0	1	1	0	1	0	1	1	1	0	0	0	0	1	0	0	0	1	0	1	1	0	0	1	0	1	1	1	1	1	0	1	1	1	1
P78545	0	0	0	0	0	0	0	0	0	0	0	0	0	0	0	0	0	0	0	0	0	0	0	0	0	0	0	0	0	0	0	0	0	0	0	0	0	0	0	0	0	0	0	0	0	0	0	0	0
P78563	0	0	0	0	0	0	0	0	0	0	0	0	0	0	0	0	0	0	0	0	0	0	0	0	0	0	0	0	0	0	0	0	0	0	0	0	0	0	0	0	0	0	0	0	0	0	0	0	0
P80188	1	0	1	0	1	0	0	1	1	1	0	1	0	0	1	0	1	1	0	0	0	0	1	0	0	1	0	1	1	1	0	1	1	1	0	0	1	0	0	0	1	0	1	1	1	1	1	0	0
P80192	1	0	1	1	1	1	0	1	0	1	1	1	0	1	0	1	1	0	1	0	1	1	1	0	0	0	0	1	0	0	0	1	0	1	1	0	0	1	0	1	1	1	1	1	0	1	1	1	1
P81172	1	0	1	0	1	0	0	1	1	1	0	1	0	0	0	0	1	1	0	0	0	0	1	0	0	0	0	1	1	0	0	1	1	1	0	0	0	0	0	0	1	0	1	1	1	1	1	0	0
P82650	0	0	0	0	0	0	0	0	0	0	0	0	0	0	0	0	0	0	0	0	0	0	0	0	0	0	0	0	0	0	0	0	0	0	0	0	0	0	0	0	0	0	0	0	0	0	0	0	0
P84022	1	0	0	0	0	1	0	0	0	0	1	1	0	0	0	0	1	0	0	0	0	0	0	1	0	1	0	0	0	0	1	0	1	1	0	0	0	0	1	1	1	0	1	0	0	1	0	1	0
P98095	1	0	1	1	1	1	0	1	0	1	1	1	0	1	0	1	1	0	1	0	1	1	1	0	0	0	0	1	0	0	0	1	0	1	1	0	0	1	0	1	1	1	1	1	0	1	1	1	1
P98171	0	0	0	0	0	0	1	0	0	0	0	0	0	0	0	0	0	0	0	0	0	0	0	0	0	0	0	0	0	0	0	0	0	0	0	0	0	0	1	0	0	0	0	0	0	0	0	0	1
Q00403	1	0	1	1	1	1	0	1	0	1	1	1	0	1	0	1	1	0	1	0	1	1	1	0	0	0	0	1	0	0	0	1	0	1	1	0	0	1	0	1	1	1	1	1	0	1	1	1	1
Q00535	0	0	0	0	0	0	0	0	0	0	0	0	0	0	0	0	0	0	0	0	0	0	0	0	0	0	0	0	0	0	0	0	0	0	0	0	0	0	0	0	0	0	0	0	0	0	0	0	0
Q00839	1	0	1	0	1	0	0	1	1	1	0	1	0	0	1	0	1	1	0	0	0	0	1	0	0	1	0	1	1	1	0	1	1	1	0	0	1	0	0	0	1	0	1	1	1	1	1	0	0
Q00978	1	0	1	0	1	0	0	1	1	1	0	1	0	0	1	0	1	1	0	0	0	0	1	0	0	1	0	1	1	1	0	1	1	1	0	0	1	0	0	0	1	0	1	1	1	1	1	0	0
Q01167	0	0	0	0	0	0	0	0	0	0	0	0	0	0	0	0	0	0	0	0	0	0	0	0	0	0	0	0	0	0	0	0	0	0	0	0	0	0	0	0	0	0	0	0	0	0	0	0	0
Q01344	0	0	1	1	1	0	0	1	1	0	1	1	0	1	1	0	0	1	1	0	1	1	1	1	0	0	1	0	0	1	1	1	1	1	1	0	0	0	0	1	1	1	0	1	1	0	0	1	0
Q01459	1	0	1	1	1	1	0	1	0	1	1	1	0	1	0	1	1	0	1	0	1	1	1	0	0	0	0	1	0	0	0	1	0	1	1	0	0	1	0	1	1	1	1	1	0	1	1	1	1
Q01543	1	1	1	0	0	1	1	1	1	0	1	0	0	1	1	0	1	0	1	0	1	1	1	1	0	1	0	0	0	0	0	0	0	1	0	1	1	0	1	0	1	0	1	1	1	1	0	1	1
Q01831	1	0	1	1	1	1	0	1	0	1	1	1	0	1	0	1	1	0	1	0	1	1	1	0	0	0	0	1	0	0	0	1	0	1	1	0	0	1	0	1	1	1	1	1	0	1	1	1	1
Q01892	1	0	1	0	1	0	0	1	1	1	0	1	0	0	1	0	1	1	0	0	0	0	1	0	0	1	0	1	1	1	0	1	1	1	0	0	1	0	0	0	1	0	1	1	1	1	1	0	0
Q01973	1	0	1	0	1	0	0	1	1	1	0	1	0	0	1	0	1	1	0	0	0	0	1	0	0	1	0	1	1	1	0	1	1	1	0	0	1	0	0	0	1	0	1	1	1	1	1	0	0
Q02156	0	0	1	1	1	0	0	1	1	0	1	1	0	1	1	0	0	1	1	0	1	1	1	1	0	0	1	0	0	1	1	1	1	1	1	0	0	0	0	1	1	1	0	1	1	0	0	1	0
Q02223	1	0	1	0	1	0	0	1	1	1	0	1	0	0	1	0	1	1	0	0	0	0	1	0	0	1	0	1	1	1	0	1	1	1	0	0	1	0	0	0	1	0	1	1	1	1	1	0	0
Q02388	1	0	0	0	0	1	0	0	0	0	1	1	0	0	0	0	1	0	0	0	0	0	0	1	0	1	0	0	0	0	1	0	1	1	0	0	0	0	1	1	1	0	1	0	0	1	0	1	0
Q02413	1	0	1	0	1	0	0	1	1	1	0	1	0	0	1	0	1	1	0	0	0	0	1	0	0	1	0	1	1	1	0	1	1	1	0	0	1	0	0	0	1	0	1	1	1	1	1	0	0
Q02548	0	0	0	0	0	0	0	0	0	0	0	0	0	0	0	0	0	0	0	0	0	0	0	0	0	0	0	0	0	0	0	0	0	0	0	0	0	0	0	0	0	0	0	0	0	0	0	0	0
Q02577	1	0	1	1	1	1	0	1	0	1	1	1	0	1	0	1	1	0	1	0	1	1	1	0	0	0	0	1	0	0	0	1	0	1	1	0	0	1	0	1	1	1	1	1	0	1	1	1	1
Q02818	0	0	0	0	0	0	1	0	0	0	0	0	0	0	0	0	0	0	0	0	0	0	0	0	0	0	0	0	0	0	0	0	0	0	0	0	0	0	1	0	0	0	0	0	0	0	0	0	1
Q02930	0	0	1	1	1	0	0	1	1	0	1	1	0	1	1	0	0	1	1	0	1	1	1	1	0	0	1	0	0	1	1	1	1	1	1	0	0	0	0	1	1	1	0	1	1	0	0	1	0
Q03060	0	0	1	1	1	0	0	1	1	0	1	1	0	1	1	0	0	1	1	0	1	1	1	1	0	0	1	0	0	1	1	1	1	1	1	0	0	0	0	1	1	1	0	1	1	0	0	1	0
Q03135	0	0	0	0	0	0	0	0	0	0	0	0	0	0	0	0	0	0	0	0	0	0	0	0	0	0	0	0	0	0	0	0	0	0	0	0	0	0	0	0	0	0	0	0	0	0	0	0	0
Q03989	0	0	0	0	0	0	0	0	0	0	0	0	0	0	0	0	0	0	0	0	0	0	0	0	0	0	0	0	0	0	0	0	0	0	0	0	0	0	0	0	0	0	0	0	0	0	0	0	0
Q04446	0	0	0	0	0	0	0	0	0	0	0	0	0	0	0	0	0	0	0	0	0	0	0	0	0	0	0	0	0	0	0	0	0	0	0	0	0	0	0	0	0	0	0	0	0	0	0	0	0
Q04695	1	0	1	0	1	0	0	1	1	1	0	1	0	0	1	0	1	1	0	0	0	0	1	0	0	1	0	1	1	1	0	1	1	1	0	0	1	0	0	0	1	0	1	1	1	1	1	0	0
Q04721	1	0	1	1	1	1	0	1	0	1	1	1	0	1	0	1	1	0	1	0	1	1	1	0	0	0	0	1	0	0	0	1	0	1	1	0	0	1	0	1	1	1	1	1	0	1	1	1	1
Q04726	1	0	0	0	0	1	0	0	0	0	1	1	0	0	0	0	1	0	0	0	0	0	0	1	0	1	0	0	0	0	1	0	1	1	0	0	0	0	1	1	1	0	1	0	0	1	0	1	0
Q04844	1	1	1	0	0	1	1	1	1	0	1	0	0	1	1	0	1	0	1	0	1	1	1	1	0	1	0	0	0	0	0	0	0	1	0	1	1	0	1	0	1	0	1	1	1	1	0	1	1
Q05513	0	0	1	1	1	0	0	1	1	0	1	1	0	1	1	0	0	1	1	0	1	1	1	1	0	0	1	0	0	1	1	1	1	1	1	0	0	0	0	1	1	1	0	1	1	0	0	1	0
Q05D32	1	0	1	1	1	1	0	1	0	1	1	1	0	1	0	1	1	0	1	0	1	1	1	0	0	0	0	1	0	0	0	1	0	1	1	0	0	1	0	1	1	1	1	1	0	1	1	1	1
Q06124	0	0	0	0	0	0	0	0	0	0	0	0	0	0	0	0	0	0	0	0	0	0	0	0	0	0	0	0	0	0	0	0	0	0	0	0	0	0	0	0	0	0	0	0	0	0	0	0	0
Q06190	1	0	1	1	1	1	0	1	0	1	1	1	0	1	0	1	1	0	1	0	1	1	1	0	0	0	0	1	0	0	0	1	0	1	1	0	0	1	0	1	1	1	1	1	0	1	1	1	1
Q06546	0	0	0	0	0	0	0	0	0	0	0	0	0	0	0	0	0	0	0	0	0	0	0	0	0	0	0	0	0	0	0	0	0	0	0	0	0	0	0	0	0	0	0	0	0	0	0	0	0
Q06609	1	0	1	1	1	1	0	1	0	1	1	1	0	1	0	1	1	0	1	0	1	1	1	0	0	0	0	1	0	0	0	1	0	1	1	0	0	1	0	1	1	1	1	1	0	1	1	1	1
Q06710	1	0	1	1	1	1	0	1	0	1	1	1	0	1	0	1	1	0	1	0	1	1	0	0	0	0	0	1	0	0	0	1	0	1	1	0	0	1	0	1	1	1	1	1	0	1	1	1	1
Q06830	1	0	1	1	1	1	0	1	0	1	1	1	0	1	0	1	1	0	1	0	1	1	1	0	0	0	0	1	0	0	0	1	0	1	1	0	0	1	0	1	1	1	1	1	0	1	1	1	1
Q07343	0	0	1	1	1	0	0	1	1	0	0	1	0	1	1	0	0	1	1	0	1	1	0	0	0	0	1	0	0	1	1	1	1	1	1	0	0	0	0	1	1	1	0	1	1	0	0	1	0
Q07352	1	0	0	0	0	1	0	0	0	0	1	1	0	0	0	0	1	0	0	0	0	0	0	1	0	1	0	0	0	0	1	0	1	1	0	0	0	0	1	1	1	0	1	0	0	1	0	1	0
Q07820	0	0	1	0	0	0	0	1	0	1	0	0	0	0	0	0	1	0	0	0	0	0	0	0	0	1	0	1	1	0	0	0	0	0	0	0	0	0	0	0	1	0	0	0	1	0	1	0	0
Q07866	0	0	0	0	0	0	0	0	0	0	0	0	0	0	0	0	0	0	0	0	0	0	0	0	0	0	0	0	0	0	0	0	0	0	0	0	0	0	0	0	0	0	0	0	0	0	0	0	0
Q08477	1	0	1	1	1	1	0	1	0	1	1	1	0	1	0	1	1	0	1	0	1	1	1	0	0	0	0	1	0	0	0	1	0	1	1	0	0	1	0	1	1	1	1	1	0	1	1	1	1
Q08493	1	0	1	1	1	1	0	1	0	1	1	1	0	1	0	1	1	0	1	0	1	1	1	0	0	0	0	1	0	0	0	1	0	1	1	0	0	1	0	1	1	1	1	1	0	1	1	1	1
Q08554	1	0	1	0	1	0	0	1	1	1	0	1	0	0	1	0	1	1	0	0	0	0	1	0	0	1	0	1	1	1	0	1	1	1	0	0	1	0	0	0	1	0	1	1	1	1	1	0	0
Q08AM6	1	0	1	1	1	1	0	1	0	1	1	1	0	1	0	1	1	0	1	0	1	1	1	0	0	0	0	1	0	0	0	1	0	1	1	0	0	1	0	1	1	1	1	1	0	1	1	1	1
Q0D2K0	1	0	1	0	1	0	0	1	1	1	0	1	0	0	1	0	1	1	0	0	0	0	1	0	0	1	0	1	1	1	0	1	1	1	0	0	1	0	0	0	1	0	1	1	1	1	1	0	0
Q0JRZ9	1	0	1	1	1	1	0	1	0	1	1	1	0	1	0	1	1	0	1	0	1	1	1	0	0	0	0	1	0	0	0	1	0	1	1	0	0	1	0	1	1	1	1	1	0	1	1	1	1
Q12800	0	0	0	0	0	0	1	0	0	0	0	0	0	0	0	0	0	0	0	0	0	0	0	0	0	0	0	0	0	0	0	0	0	0	0	0	0	0	1	0	0	0	0	0	0	0	0	0	1
Q12874	1	0	1	1	1	1	0	1	0	1	1	1	0	1	0	1	1	0	1	0	1	1	1	0	0	0	0	1	0	0	0	1	0	1	1	0	0	1	0	1	1	1	1	1	0	1	1	1	1
Q12884	1	0	1	0	1	0	0	1	1	1	0	1	0	0	1	0	1	1	0	0	0	0	1	0	0	1	0	1	1	1	0	1	1	1	0	0	1	0	0	0	1	0	1	1	1	1	1	0	0
Q12893	0	0	0	0	0	0	1	0	0	0	0	0	0	0	0	0	0	0	0	0	0	0	0	0	0	0	0	0	0	0	0	0	0	0	0	0	0	0	1	0	0	0	0	0	0	0	0	0	1
Q12894	0	0	0	0	0	0	0	0	0	0	0	0	0	0	0	0	0	0	0	0	0	0	0	0	0	0	0	0	0	0	0	0	0	0	0	0	0	0	0	0	0	0	0	0	0	0	0	0	0
Q12912	0	0	0	0	0	0	0	0	0	0	0	0	0	0	0	0	0	0	0	0	0	0	0	0	0	0	0	0	0	0	0	0	0	0	0	0	0	0	0	0	0	0	0	0	0	0	0	0	0
Q12913	1	0	1	1	0	0	0	0	1	0	1	0	1	0	1	0	0	1	0	0	1	1	0	0	1	0	1	1	0	0	0	0	0	0	0	0	1	1	0	0	1	0	1	0	0	0	1	0	1
Q12923	1	0	1	1	1	1	0	1	1	1	1	1	0	1	1	1	1	1	1	0	1	1	1	0	0	1	0	1	1	1	0	1	1	1	1	0	1	1	0	1	1	1	1	1	1	1	1	1	1
Q12955	0	0	0	0	0	0	0	0	0	0	0	0	0	0	0	0	1	0	0	0	0	0	0	0	0	0	0	0	0	0	0	0	1	0	0	0	0	0	1	0	0	0	0	0	0	0	0	0	0
Q12974	0	0	1	1	1	0	0	1	1	0	1	1	0	1	1	0	0	1	1	0	1	1	1	1	0	0	1	0	0	1	1	1	1	1	1	0	0	0	0	1	1	1	0	1	1	0	0	1	0
Q13003	1	0	1	1	1	1	0	1	0	1	1	1	0	1	0	1	1	0	1	0	1	1	1	0	0	0	0	1	0	0	0	1	0	1	1	0	0	1	0	1	1	1	1	1	0	1	1	1	1
Q13007	1	0	1	0	1	0	0	1	1	1	0	1	0	0	1	0	1	1	0	0	0	0	1	0	0	1	0	1	1	1	0	1	1	1	0	0	1	0	0	0	1	0	1	1	1	1	1	0	0
Q13023	0	0	0	0	0	0	0	0	0	0	0	0	0	0	0	1	0	0	0	0	0	0	0	0	0	0	0	0	0	0	0	0	0	0	1	0	0	0	0	0	0	0	0	0	0	0	0	0	1
Q13045	0	0	0	0	0	0	0	0	0	0	0	0	0	0	0	0	0	0	0	0	0	0	0	0	0	0	0	0	0	0	0	0	0	0	0	0	0	0	0	0	0	0	0	0	0	0	0	0	0
Q13049	1	0	1	1	1	1	0	1	0	1	1	1	0	1	0	1	1	0	1	0	1	1	1	0	0	0	0	1	0	0	0	1	0	1	1	0	0	1	0	1	1	1	1	1	0	1	1	1	1
Q13113	1	0	1	0	1	0	0	1	1	1	0	1	0	0	1	0	1	1	0	0	0	0	1	0	0	1	0	1	1	1	0	1	1	1	0	0	1	0	0	0	1	0	1	1	1	1	1	0	0
Q13145	1	0	0	0	0	1	0	0	0	0	1	1	0	0	0	0	1	0	0	0	0	0	0	1	0	1	0	0	0	0	1	0	1	1	0	0	0	0	1	1	1	0	1	0	0	1	0	1	0
Q13303	1	0	1	1	0	0	0	0	1	0	1	0	1	0	1	0	0	1	0	0	1	1	0	0	1	0	1	1	0	0	0	0	0	0	0	0	1	1	0	0	1	0	1	0	0	0	1	0	1
Q13332	0	0	1	1	1	0	0	1	1	0	1	1	0	1	1	0	0	1	1	0	1	1	1	1	0	0	1	0	0	1	1	1	1	1	1	0	0	0	0	1	1	1	0	1	1	0	0	1	0
Q13342	0	0	0	0	0	0	0	0	0	0	0	0	0	0	0	0	0	0	0	0	0	0	0	0	0	0	0	0	0	0	0	0	0	0	0	0	0	0	0	0	0	0	0	0	0	0	0	0	0
Q13395	1	0	1	1	1	1	0	1	0	1	1	1	0	1	0	1	1	0	1	0	1	1	1	0	0	0	0	1	0	0	0	1	0	1	1	0	0	1	0	1	1	1	1	1	0	1	1	1	1
Q13422	1	0	1	1	0	0	0	0	1	0	1	0	1	0	1	0	0	1	0	0	1	1	0	0	1	0	1	1	0	0	0	0	0	0	0	0	1	1	0	0	1	0	1	0	0	0	1	0	1
Q13469	1	0	0	0	0	1	0	0	0	0	1	1	0	0	0	0	1	0	0	0	0	0	0	1	0	1	0	0	0	0	1	0	1	1	0	0	0	0	1	1	1	0	1	0	0	1	0	1	0
Q13557	1	0	0	0	0	1	0	0	0	0	1	1	0	0	0	0	1	0	0	0	0	0	0	1	0	1	0	0	0	0	1	0	1	1	1	0	0	0	1	1	1	0	1	0	0	1	0	1	0
Q13576	1	0	1	1	0	0	0	0	1	0	1	0	1	0	1	0	0	1	0	0	1	1	0	0	1	0	1	1	0	0	0	0	0	0	0	0	1	1	0	0	1	0	1	0	0	0	1	0	1
Q13651	1	0	1	1	0	0	0	0	1	0	1	0	1	0	1	0	0	1	0	0	1	1	0	0	1	0	1	1	0	0	0	0	0	0	0	0	1	1	0	0	1	0	1	0	0	0	1	0	1
Q13751	1	0	1	0	1	0	0	1	1	1	0	0	0	0	1	0	1	1	0	0	0	0	0	0	0	1	0	1	1	1	0	0	1	1	0	0	0	0	0	0	1	0	1	1	1	0	1	0	0
Q13753	1	0	1	0	1	0	0	1	1	1	0	1	0	0	1	0	1	1	0	0	0	0	1	0	0	1	0	1	1	1	0	1	1	1	0	0	1	0	0	0	1	0	1	1	1	1	1	0	0
Q13769	0	0	0	0	0	0	0	0	0	0	0	0	0	0	0	0	0	0	0	0	0	0	0	0	0	0	0	0	0	0	0	0	0	0	0	0	0	0	0	0	0	0	0	0	0	0	0	0	0
Q13813	0	0	0	0	0	0	0	0	0	0	0	0	0	0	0	0	0	0	0	0	0	0	0	0	0	0	0	0	0	0	0	0	0	0	0	0	0	0	0	0	0	0	0	0	0	0	0	0	0
Q13886	0	0	0	0	0	0	0	0	0	0	0	0	0	0	0	0	0	0	0	0	0	0	0	0	0	0	0	0	1	0	0	0	0	0	0	0	0	0	0	0	0	0	0	0	0	0	0	0	0
Q13938	1	0	1	0	1	0	0	1	1	1	0	1	0	0	1	0	1	1	0	0	0	0	1	0	0	1	0	1	1	1	0	1	1	1	0	0	1	0	0	0	1	0	1	1	1	1	1	0	0
Q13946	1	1	1	0	0	1	1	1	1	0	1	0	0	1	1	0	1	0	1	0	1	1	1	1	0	1	0	0	0	0	0	0	0	1	0	1	1	0	1	0	1	0	1	1	1	1	0	1	1
Q14139	0	0	0	0	0	0	0	0	0	0	0	0	0	0	0	0	0	0	0	0	0	0	0	0	0	0	0	0	0	0	0	0	0	0	0	0	0	0	0	0	0	0	0	0	0	0	0	0	0
Q14191	1	0	1	1	1	1	0	1	0	1	1	1	0	1	0	1	1	0	1	0	1	1	1	0	0	0	0	1	0	0	0	1	0	1	1	0	0	1	0	1	1	1	1	1	0	1	1	1	1
Q14192	1	0	1	0	1	0	0	1	1	1	0	1	0	0	1	0	1	0	0	0	0	0	1	0	0	0	0	1	1	0	0	1	1	1	0	0	0	0	0	0	1	0	1	1	0	1	1	0	0
Q14194	0	0	0	0	0	0	0	0	0	0	0	0	0	0	0	0	0	0	0	0	0	0	0	0	0	0	0	0	0	0	0	0	0	0	0	0	0	0	0	0	0	0	0	0	0	0	0	0	0
Q14201	1	0	1	1	1	1	0	1	0	1	1	1	0	1	0	1	1	0	1	0	1	1	1	0	0	0	0	1	0	0	0	1	0	1	1	0	0	1	0	1	1	1	1	1	0	1	1	1	1
Q14206	1	0	1	0	1	0	0	1	1	1	0	1	0	0	1	0	1	1	0	0	0	0	1	0	0	1	0	1	1	1	0	1	1	1	0	0	1	0	0	0	1	0	1	1	1	1	1	0	0
Q14242	1	0	1	0	1	0	0	1	1	1	0	1	0	0	1	0	1	1	0	0	0	0	1	0	0	1	0	1	1	1	0	1	1	1	0	0	1	0	0	0	1	0	1	1	1	1	1	0	0
Q14254	1	0	1	0	1	0	0	1	1	1	0	1	0	0	1	0	1	1	0	0	0	0	1	0	0	1	0	1	1	1	0	1	1	1	0	0	1	0	0	0	1	0	1	1	1	1	1	0	0
Q14258	1	0	1	0	1	0	0	1	1	1	0	1	0	0	1	0	1	1	0	0	0	0	1	0	0	1	0	1	1	1	0	1	1	1	0	0	1	0	0	0	1	0	1	1	1	1	1	0	0
Q14289	1	0	1	1	0	0	0	0	1	0	1	0	1	0	1	0	0	1	0	0	1	1	0	0	1	0	1	1	0	0	0	0	0	0	0	0	1	1	0	0	1	0	1	0	0	0	1	0	1
Q14500	1	0	1	1	1	1	0	1	0	1	1	1	0	1	0	1	1	0	1	0	1	1	1	0	0	0	0	1	0	0	0	1	0	1	1	0	0	1	0	1	1	1	1	1	0	1	1	1	1
Q14508	1	0	1	0	1	0	0	1	1	1	0	1	0	0	1	0	1	1	0	0	0	0	1	0	0	1	0	1	1	1	0	1	1	1	0	0	1	0	0	0	1	0	1	1	1	1	1	0	0
Q14526	1	0	1	1	1	1	0	1	0	1	1	1	0	1	0	1	1	0	1	0	1	1	1	0	0	0	0	1	0	0	0	1	0	1	1	0	0	1	0	1	1	1	1	1	0	1	1	1	1
Q14592	0	0	0	0	0	0	0	0	0	0	0	0	0	0	0	0	0	0	0	0	0	0	0	0	0	0	0	1	0	0	0	0	1	0	0	0	0	0	0	0	0	0	0	0	0	0	0	0	0
Q14627	1	0	1	0	1	0	0	1	1	1	0	1	0	0	1	0	1	1	0	0	0	0	1	0	0	1	0	1	1	1	0	1	1	1	0	0	1	0	0	0	1	0	1	1	1	1	1	0	0
Q14746	1	0	1	1	1	1	0	1	0	1	1	1	0	1	0	1	1	0	1	0	1	1	1	0	0	0	0	1	0	0	0	1	0	1	1	0	0	1	0	1	1	1	1	1	0	1	1	1	1
Q14761	0	0	0	0	0	0	1	0	0	0	0	0	0	0	0	0	0	0	0	0	0	0	0	0	0	0	0	0	0	0	0	0	0	0	0	0	0	0	1	0	0	0	0	0	0	0	0	0	1
Q14764	1	0	1	1	1	1	0	1	1	1	1	1	0	1	1	1	1	1	1	0	1	1	1	0	0	1	0	1	1	1	0	1	1	1	1	0	1	1	0	1	1	1	1	1	1	1	1	1	1
Q14802	1	0	1	0	1	0	0	1	1	1	0	1	0	0	1	0	1	1	0	0	0	0	1	0	0	1	0	1	1	1	0	1	1	1	0	0	0	0	0	0	1	0	1	1	1	1	1	0	0
Q14865	0	0	1	1	1	0	0	1	1	0	1	1	0	1	1	0	0	1	1	0	1	1	1	1	0	0	1	0	0	1	1	1	1	1	1	0	0	0	0	1	1	1	0	1	1	0	0	1	0
Q14934	1	0	1	1	1	1	0	1	0	1	1	1	0	1	0	1	1	0	1	0	1	1	1	0	0	0	0	1	0	0	0	1	0	1	1	0	0	1	0	1	1	1	1	1	0	1	1	1	1
Q14956	1	0	1	1	1	1	0	1	0	1	1	1	0	1	0	1	1	0	1	0	1	1	1	0	0	0	0	1	0	0	0	1	0	1	1	0	0	1	0	1	1	1	1	1	0	1	1	1	1
Q14978	0	0	1	1	1	0	0	1	1	0	1	1	0	1	1	0	0	1	1	0	1	1	1	1	0	0	1	0	0	1	1	1	1	1	1	0	0	0	0	1	1	1	0	1	1	0	0	1	0
Q14CS0	0	0	0	0	0	0	1	0	0	0	0	0	0	0	0	0	0	0	0	0	0	0	0	0	0	0	0	0	0	0	0	0	0	0	0	0	0	0	1	0	0	0	0	0	0	0	0	0	1
Q14CW9	0	0	0	0	0	0	1	0	0	0	0	0	0	0	0	0	0	0	0	0	0	0	0	0	0	0	0	0	0	0	0	0	0	0	0	0	0	0	1	0	0	0	0	0	0	0	0	0	1
Q15025	1	0	0	0	0	1	0	0	0	0	1	1	0	0	0	0	1	0	0	0	0	0	0	1	0	1	0	0	0	0	1	0	1	1	0	0	0	0	1	1	1	0	1	0	0	1	0	1	0
Q15035	0	0	0	0	0	0	1	0	0	0	0	0	0	0	0	0	0	0	0	0	0	0	0	0	0	0	0	0	0	0	0	0	0	0	0	0	0	0	0	0	0	0	0	0	0	0	0	0	0
Q15054	1	0	1	1	1	1	0	1	0	1	1	1	0	1	0	1	1	0	1	0	1	1	1	0	0	0	0	1	0	0	0	1	0	1	1	0	0	1	0	1	1	1	1	1	0	1	1	1	1
Q15147	1	0	0	0	0	1	0	0	0	0	1	1	0	0	0	0	1	0	0	0	0	0	0	1	0	1	0	0	0	0	1	0	1	1	0	0	0	0	1	1	1	0	1	0	0	1	0	1	0
Q15170	1	0	1	1	1	1	1	1	1	1	1	1	0	1	0	1	1	0	1	0	1	1	1	0	0	0	0	1	0	0	0	1	0	1	1	0	0	1	1	1	1	1	1	1	0	1	1	1	1
Q15291	1	0	1	1	1	1	0	1	0	1	1	1	0	1	0	1	1	0	1	0	1	1	1	0	0	0	0	1	0	0	0	1	0	1	1	0	0	1	0	1	1	1	1	1	0	1	1	1	1
Q15303	1	0	1	1	1	1	0	1	0	1	1	1	0	1	0	1	1	0	1	0	1	1	1	0	0	0	0	1	0	0	0	1	0	1	1	0	0	1	0	1	1	1	1	1	0	1	1	1	1
Q15323	1	0	1	0	1	0	0	1	1	1	0	1	0	0	1	0	1	1	0	0	0	0	1	0	0	1	0	1	1	1	0	1	1	1	0	0	1	0	0	0	1	0	1	1	1	1	1	0	0
Q15327	1	0	0	0	0	1	0	0	0	0	1	1	0	0	0	0	1	0	0	0	0	0	0	1	0	1	0	0	0	0	1	0	1	1	0	0	0	0	1	1	1	0	1	0	0	1	0	1	0
Q15388	0	0	0	0	0	0	0	0	0	0	0	0	0	0	0	0	0	0	0	0	0	0	0	0	0	0	0	0	0	0	0	0	0	0	0	0	0	0	0	0	0	0	0	0	0	0	0	0	0
Q15393	0	0	0	0	0	0	0	0	0	0	0	0	0	0	0	0	0	0	0	0	0	0	0	0	0	0	0	0	0	0	0	0	0	0	0	0	0	0	0	0	0	0	0	0	0	0	0	0	0
Q15526	0	0	0	0	0	0	0	0	0	0	0	0	0	0	0	0	0	0	0	0	0	0	0	0	0	0	0	0	0	0	0	0	0	0	0	0	0	0	0	0	0	0	0	0	0	0	0	0	0
Q15542	0	0	0	0	0	0	0	0	0	0	0	0	0	0	0	0	0	0	0	0	0	0	0	0	0	0	0	0	0	0	0	0	0	0	0	0	0	0	0	0	0	0	0	0	0	0	0	0	0
Q15583	0	0	1	1	1	0	0	1	1	0	1	1	0	1	1	0	1	1	1	0	1	1	1	1	0	0	1	0	0	1	1	1	1	1	1	0	0	0	1	1	1	1	0	1	1	0	0	1	0
Q15596	0	0	0	0	0	0	0	0	0	0	0	0	0	0	0	0	0	0	0	0	0	0	0	0	0	0	0	0	0	0	0	0	0	0	1	0	0	0	0	0	0	0	0	0	0	0	0	0	0
Q15643	0	0	0	0	0	0	1	0	0	0	0	0	0	0	0	0	0	0	0	0	0	0	0	0	0	0	0	0	0	0	0	0	0	0	0	0	0	0	1	0	0	0	0	0	0	0	0	0	1
Q15678	0	0	0	0	0	0	0	0	0	0	0	0	0	0	0	1	0	0	0	0	0	0	0	0	0	0	0	0	0	0	0	0	0	0	1	0	0	0	0	0	0	0	0	0	0	0	1	0	1
Q15746	1	0	0	0	0	1	0	0	0	0	1	1	0	0	0	0	1	0	0	0	0	0	0	1	0	1	0	0	0	0	1	0	1	1	0	0	0	0	1	1	1	0	1	0	0	1	0	1	0
Q15782	1	0	1	1	1	1	0	1	1	1	1	1	0	1	1	1	1	1	1	0	1	1	1	0	0	1	0	1	1	1	0	1	1	1	1	0	1	1	0	1	1	1	1	1	1	1	1	1	1
Q15878	0	0	0	0	0	0	0	0	0	0	0	0	0	0	0	0	0	0	0	0	0	0	0	0	0	0	0	0	0	0	0	0	0	0	1	0	0	0	0	0	0	0	0	0	0	0	0	0	0
Q15906	1	0	1	1	1	1	0	1	0	1	1	1	0	1	0	1	1	0	1	0	1	1	1	0	0	0	0	1	0	0	0	1	0	1	1	0	0	1	0	1	1	1	1	1	0	1	1	1	1
Q15910	0	0	0	0	0	0	0	0	0	0	0	0	0	0	0	0	0	0	0	0	0	0	0	0	0	0	0	0	0	0	0	0	0	0	1	0	0	0	0	0	0	0	0	0	0	0	0	0	0
Q16254	1	0	1	1	1	1	0	1	0	1	1	1	0	1	0	1	1	0	1	0	1	1	1	0	0	0	0	1	0	0	0	1	0	1	1	0	0	1	0	1	1	1	1	1	0	1	1	1	1
Q16394	0	0	0	0	0	0	0	0	0	0	0	0	0	0	0	0	0	0	0	0	0	0	0	0	0	0	0	0	0	0	0	0	0	0	0	0	0	0	0	0	0	0	0	0	0	0	0	0	0
Q16513	1	0	1	1	1	1	0	1	0	1	1	1	0	1	0	1	1	0	1	0	1	1	1	0	0	0	0	1	0	0	0	1	0	1	1	0	0	1	0	1	1	1	1	1	0	1	1	1	1
Q16514	0	0	0	0	0	0	0	0	0	0	0	0	0	0	0	0	0	0	0	0	0	0	0	0	0	0	0	0	0	0	0	0	0	0	1	0	0	0	0	0	0	0	0	0	0	0	0	0	0
Q16531	1	0	1	1	1	1	0	1	0	1	1	1	0	1	0	1	1	0	1	0	1	1	1	0	0	0	0	1	0	0	0	1	0	1	1	0	0	1	0	1	1	1	1	1	0	1	1	1	1
Q16543	0	0	0	0	0	0	0	0	0	0	0	0	0	0	0	0	0	0	0	0	0	0	0	0	0	0	0	0	0	0	0	0	0	0	0	0	0	0	0	0	0	0	0	0	0	0	0	0	0
Q16611	1	0	1	1	1	1	0	1	0	1	1	1	0	1	0	1	1	0	1	0	1	1	1	0	0	0	0	1	0	0	0	1	0	1	1	0	0	1	0	1	1	1	1	1	0	1	1	1	1
Q16649	0	0	1	0	1	0	0	1	1	1	0	0	0	0	1	0	1	1	0	0	0	0	0	0	0	1	0	1	1	1	0	1	1	1	0	0	0	0	0	0	1	0	0	1	1	0	1	0	0
Q16658	0	0	1	1	1	0	0	1	1	0	1	1	0	1	1	0	0	1	1	0	1	1	1	1	0	0	1	0	0	1	1	1	1	1	1	0	0	0	0	1	1	1	0	1	1	0	0	1	0
Q16665	1	0	1	0	1	0	0	1	1	1	0	1	0	0	1	0	1	1	0	0	0	0	1	0	0	1	0	1	1	1	0	1	1	1	0	0	1	0	0	0	1	0	1	1	1	1	1	0	0
Q16666	1	0	1	1	1	1	0	1	1	1	1	1	0	1	1	1	1	1	1	0	1	1	1	0	0	1	0	1	1	1	0	1	1	1	1	0	1	1	0	1	1	1	1	1	1	1	1	1	1
Q16676	0	0	0	0	0	0	0	0	0	0	0	0	0	0	0	0	0	0	0	0	0	0	0	0	0	0	0	0	0	0	0	0	0	0	0	0	0	0	0	0	0	0	0	0	0	0	0	0	0
Q16678	0	0	0	0	0	0	0	0	0	0	0	0	0	0	0	0	0	0	0	0	0	0	0	0	0	0	0	0	0	0	0	0	0	0	0	0	0	0	0	0	0	0	0	0	0	0	0	0	0
Q16719	1	0	1	0	1	0	0	1	1	1	0	1	0	0	1	0	1	1	0	0	0	0	1	0	0	1	0	1	1	1	0	1	1	1	0	0	1	0	0	0	1	0	1	1	1	1	1	0	0
Q16787	0	0	0	0	0	0	0	0	0	0	0	0	0	0	0	0	0	0	0	0	0	0	0	0	0	0	0	0	0	0	0	0	0	0	0	0	0	0	0	0	0	0	0	0	0	0	0	0	0
Q16829	1	0	1	1	1	1	0	1	0	1	1	1	0	1	0	1	1	0	1	0	1	1	1	0	0	0	0	1	0	0	0	1	0	1	1	0	0	1	0	1	1	1	1	1	0	1	1	1	1
Q16854	0	0	0	0	0	0	1	0	0	0	0	0	0	0	0	0	0	0	0	0	0	0	0	0	0	0	0	0	0	0	0	0	0	0	0	0	0	0	1	0	0	0	0	0	0	0	0	0	1
Q24JQ0	1	0	1	0	1	0	0	1	1	1	0	1	0	0	1	0	1	1	0	0	0	0	1	0	0	1	0	1	1	1	0	1	1	1	0	0	1	0	0	0	1	0	1	1	1	1	1	0	0
Q2M1K9	0	0	0	0	0	0	0	0	0	0	0	0	0	0	0	0	0	0	0	0	0	0	0	0	0	0	0	0	0	0	0	0	0	0	0	0	0	0	0	0	0	0	0	0	0	0	0	0	0
Q2M1Z3	0	0	0	0	0	0	1	0	0	0	0	0	0	0	0	0	0	0	0	0	0	0	0	0	0	0	0	0	0	0	0	0	0	0	0	0	0	0	1	0	0	0	0	0	0	0	0	0	1
Q2M296	0	0	0	0	0	0	0	0	0	0	0	0	0	0	0	0	0	0	0	0	0	0	0	0	0	0	0	0	0	0	0	0	0	0	0	0	0	0	0	0	0	0	0	0	0	0	0	0	0
Q2TAA8	0	0	0	0	0	0	1	0	0	0	0	0	0	0	0	0	0	0	0	0	0	0	0	0	0	0	0	0	0	0	0	0	0	0	0	0	0	0	1	0	0	0	0	0	0	0	0	0	1
Q2TAM9	1	0	1	0	1	0	0	1	1	1	0	1	0	0	1	0	1	1	0	0	0	0	1	0	0	1	0	1	1	1	0	1	1	1	0	0	1	0	0	0	1	0	1	1	1	1	1	0	0
Q2V2M9	0	0	1	1	1	1	0	1	0	1	0	0	0	1	0	1	1	0	1	0	1	1	0	0	0	0	0	1	0	0	0	1	0	1	1	0	0	1	0	1	1	1	1	1	0	0	1	1	1
Q2VPA4	1	0	1	1	1	1	0	1	0	1	1	1	0	1	0	1	1	0	1	0	1	1	1	0	0	0	0	1	0	0	0	1	0	1	1	0	0	1	0	1	1	1	1	1	0	1	1	1	1
Q32NB8	0	0	0	0	0	0	0	0	0	0	0	0	0	0	0	0	0	0	0	0	0	0	0	0	0	0	0	0	0	0	0	0	0	0	0	0	0	0	0	0	0	0	0	0	0	0	0	0	0
Q3C1V1	1	0	1	0	1	0	0	1	1	1	0	1	0	0	1	0	1	1	0	0	0	0	1	0	0	1	0	1	1	1	0	1	1	1	0	0	1	0	0	0	1	0	1	1	1	1	1	0	0
Q3KNW5	1	0	1	0	1	0	0	1	1	1	0	1	0	0	1	0	1	1	0	0	0	0	1	0	0	1	0	1	1	1	0	1	1	1	0	0	1	0	0	0	1	0	1	1	1	1	1	0	0
Q3KPI0	1	0	1	0	1	0	0	1	1	1	0	0	0	0	1	0	1	1	0	0	0	0	0	0	0	1	0	1	1	1	0	0	1	1	0	0	0	0	0	0	1	0	1	1	1	1	1	0	0
Q3LXA3	0	0	0	0	0	0	0	0	0	0	0	0	0	0	0	0	0	0	0	0	0	0	0	0	0	0	0	0	0	0	0	0	0	0	0	0	0	0	0	0	0	0	0	0	0	0	0	0	0
Q3MJ16	1	0	1	0	1	0	0	1	1	1	0	1	0	0	1	0	1	1	0	0	0	0	1	0	0	1	0	1	1	1	0	1	1	1	0	0	1	0	0	0	1	0	1	1	1	1	1	0	0
Q3ZAQ7	0	0	0	0	0	0	1	0	0	0	0	0	0	0	0	0	0	0	0	0	0	0	0	0	0	0	0	0	0	0	0	0	0	0	0	0	0	0	1	0	0	0	0	0	0	0	0	0	1
Q4W4Y0	0	0	0	0	0	0	1	0	0	0	0	0	0	0	0	0	0	0	0	0	0	0	0	0	0	0	0	0	0	0	0	0	0	0	0	0	0	0	1	0	0	0	0	0	0	0	0	0	0
Q52M75	1	0	1	0	1	0	0	1	1	1	0	1	0	0	1	0	1	1	0	0	0	0	1	0	0	1	0	1	1	1	0	1	1	1	0	0	1	0	0	0	1	0	1	1	1	1	1	0	0
Q52M93	0	0	0	0	0	0	0	0	0	0	0	0	0	0	0	0	0	0	0	0	0	0	0	0	0	0	0	0	0	0	0	0	0	0	0	0	0	0	0	0	0	0	0	0	0	0	0	0	0
Q53EP0	0	0	0	0	0	1	0	0	0	0	0	0	0	0	0	0	1	0	0	0	0	0	0	0	0	1	0	0	0	0	1	0	1	1	0	0	0	0	1	1	1	0	1	0	0	0	0	0	0
Q53FA7	1	0	1	1	1	1	0	1	0	1	1	1	0	1	0	1	1	0	1	0	1	1	1	0	0	0	0	1	0	0	0	1	0	1	1	0	0	1	0	1	1	1	1	1	0	1	1	1	1
Q53GS9	0	0	0	0	0	0	0	0	0	0	0	0	0	0	0	0	0	0	0	0	0	0	0	0	0	0	0	0	0	0	0	0	0	0	0	0	0	0	0	0	0	0	0	0	0	0	0	0	0
Q53HL2	1	0	1	1	1	1	0	1	0	1	1	1	0	1	0	1	1	0	1	0	1	1	1	0	0	0	0	1	0	0	0	1	0	1	1	0	0	1	0	1	1	1	1	1	0	1	1	1	1
Q53R12	1	0	1	0	1	0	0	1	1	1	0	1	0	0	1	0	1	1	0	0	0	0	1	0	0	1	0	1	1	1	0	1	1	1	0	0	1	0	0	0	1	0	1	1	1	1	1	0	0
Q53T59	1	0	1	1	1	1	0	1	0	1	1	1	0	1	0	1	1	0	1	0	1	1	1	0	0	0	0	1	0	0	0	1	0	1	1	0	0	1	0	1	1	1	1	1	0	1	1	1	1
Q562R1	1	0	1	0	1	0	0	1	1	1	0	1	0	0	1	0	1	1	0	0	0	0	1	0	0	1	0	1	1	1	0	1	1	1	0	0	1	0	0	0	1	0	1	1	1	1	1	0	0
Q58EX2	0	0	0	0	0	0	0	0	0	0	0	0	0	0	0	0	0	0	0	0	0	0	0	0	0	0	0	0	0	0	0	0	0	0	1	0	0	0	0	0	0	0	0	0	0	0	0	0	0
Q5HYJ3	0	0	0	0	0	0	1	0	0	0	0	0	0	0	0	0	0	0	0	0	0	0	0	0	0	0	0	0	0	0	0	0	0	0	0	0	0	0	0	0	0	0	0	0	0	0	0	0	0
Q5JPI3	0	0	0	0	0	0	1	0	0	0	0	0	0	0	0	0	0	0	0	0	0	0	0	0	0	0	0	0	0	0	0	0	0	0	0	0	0	0	1	0	0	0	0	0	0	0	0	0	1
Q5JR12	1	0	1	1	1	1	0	1	0	1	1	1	0	1	0	1	1	0	1	0	1	1	1	0	0	0	0	1	0	0	0	1	0	1	1	0	0	1	0	1	1	1	1	1	0	1	1	1	1
Q5JSL3	1	0	1	1	0	0	0	0	1	0	1	0	1	0	1	0	0	1	0	0	1	1	0	0	1	0	1	1	0	0	0	0	0	0	0	0	1	1	0	0	1	0	1	0	0	0	1	0	1
Q5JTV8	1	0	1	1	1	1	0	1	0	1	1	1	0	1	0	1	1	0	1	0	1	1	1	0	0	0	0	1	0	0	0	1	0	1	1	0	0	1	0	1	1	1	1	1	0	1	1	1	1
Q5JVG8	0	0	0	0	0	0	1	0	0	0	0	0	0	0	0	0	0	0	0	0	0	0	0	0	0	0	0	0	0	0	0	0	0	0	0	0	0	0	1	0	0	0	0	0	0	0	0	0	1
Q5JVX7	1	0	1	1	1	1	0	1	0	1	1	1	0	1	0	1	1	0	1	0	1	1	1	0	0	0	0	1	0	0	0	1	0	1	1	0	0	1	0	1	1	1	1	1	0	1	1	1	1
Q5JXC2	1	0	1	0	1	0	0	1	1	1	0	1	0	0	1	0	1	1	0	0	0	0	1	0	0	1	0	1	1	1	0	1	1	1	0	0	1	0	0	0	1	0	1	1	1	1	1	0	0
Q5K4E3	0	0	0	0	0	0	1	0	0	0	0	0	0	0	0	0	0	0	0	0	0	0	0	0	0	0	0	0	0	0	0	0	0	0	0	0	0	0	1	0	0	0	0	0	0	0	0	0	1
Q5QP82	0	0	0	0	0	0	0	0	0	0	0	0	0	0	0	0	0	0	0	0	0	0	0	0	0	0	0	0	0	0	0	0	0	0	0	0	0	0	0	0	0	0	0	0	0	0	0	0	0
Q5SQS7	1	0	1	1	1	1	0	1	0	1	1	1	0	1	0	1	1	0	1	0	1	1	1	0	0	0	0	1	0	0	0	1	0	1	1	0	0	1	0	1	1	1	1	1	0	1	1	1	1
Q5SZL2	0	0	0	0	0	0	0	0	0	0	0	0	0	0	0	0	0	0	0	0	0	0	0	0	0	0	0	0	0	0	0	0	0	0	1	0	0	0	0	0	0	0	0	0	0	0	0	0	0
Q5T0L3	1	0	1	0	1	0	0	1	1	1	0	1	0	0	1	0	1	1	0	0	0	0	1	0	0	1	0	1	1	1	0	1	1	1	0	0	1	0	0	0	1	0	1	1	1	1	1	0	0
Q5T0W9	1	0	1	0	1	0	0	1	1	1	0	1	0	0	1	0	1	1	0	0	0	0	1	0	0	1	0	1	1	1	0	1	1	1	0	0	1	0	0	0	1	0	1	1	1	1	1	0	0
Q5T1H1	0	0	0	0	0	0	0	0	0	0	0	0	0	0	0	0	0	0	0	0	0	0	0	0	0	0	0	0	0	0	0	0	0	0	1	0	0	0	0	0	0	0	0	0	0	0	0	0	0
Q5T1V6	0	0	0	0	0	0	0	0	0	0	0	0	0	0	0	0	0	0	0	0	0	0	0	0	0	0	0	0	1	0	0	0	0	0	0	0	0	0	0	0	0	0	0	0	0	0	0	0	0
Q5T5P2	0	0	0	0	0	0	0	0	0	0	0	0	0	0	0	0	0	0	0	0	0	0	0	0	0	0	0	0	0	0	0	0	0	0	0	0	0	0	0	0	0	0	0	0	0	0	0	0	0
Q5T6V5	0	0	0	0	0	0	0	0	0	0	0	0	0	0	0	0	0	0	0	0	0	0	0	0	0	0	0	0	0	0	0	0	0	0	0	0	0	0	0	0	0	0	0	0	0	0	0	0	0
Q5T753	1	0	1	1	1	1	0	1	0	1	1	1	0	1	0	1	1	0	1	0	1	1	1	0	0	0	0	1	0	0	0	1	0	1	1	0	0	1	0	1	1	1	1	1	0	1	1	1	1
Q5T7M4	1	0	1	1	1	1	0	1	0	1	1	1	0	1	0	1	1	0	1	0	1	1	1	0	0	0	0	1	0	0	0	1	0	1	1	0	0	1	0	1	1	1	1	1	0	1	1	1	1
Q5T890	0	0	1	0	0	0	0	0	0	0	0	0	0	1	0	0	0	0	0	0	0	0	0	0	0	0	0	0	0	0	0	0	0	0	1	0	0	1	0	0	0	0	0	0	0	0	0	0	0
Q5T8I3	1	0	1	1	1	1	0	1	0	1	1	1	0	1	0	1	1	0	1	0	1	1	1	0	0	0	0	1	0	0	0	1	0	1	1	0	0	1	0	1	1	1	1	1	0	1	1	1	1
Q5TA45	0	0	0	0	0	0	1	0	0	0	0	0	0	0	0	0	0	0	0	0	0	0	0	0	0	0	0	0	0	0	0	0	0	0	0	0	0	0	1	0	0	0	0	0	0	0	0	0	1
Q5TCM9	1	0	1	1	1	1	0	1	0	1	1	1	0	1	0	1	1	0	1	0	1	1	1	0	0	0	0	1	0	0	0	1	0	1	1	0	0	1	0	1	1	1	1	1	0	1	1	1	1
Q5TZA2	0	0	0	0	0	0	0	0	0	0	0	0	0	0	0	0	0	0	0	0	0	0	0	0	0	0	0	0	0	0	0	0	0	0	1	0	0	0	0	0	0	0	0	0	0	0	0	0	0
Q5TZF3	1	0	1	1	1	1	0	1	0	1	1	1	0	1	0	1	1	0	1	0	1	1	1	0	0	0	0	1	0	0	0	1	0	1	1	0	0	1	0	1	1	1	1	1	0	1	1	1	1
Q5VTL7	1	0	1	1	1	1	0	1	0	1	1	1	0	1	0	1	1	0	1	0	1	1	1	0	0	0	0	1	0	0	0	1	0	1	1	0	0	1	0	1	1	1	1	1	0	1	1	1	1
Q5VTY9	1	0	1	1	1	1	0	1	0	1	1	1	0	1	0	1	1	0	1	0	1	1	1	0	0	0	0	1	0	0	0	1	0	1	1	0	0	1	0	1	1	1	1	1	0	1	1	1	1
Q5VUY2	0	0	0	1	1	1	0	1	0	1	1	0	0	1	0	1	1	0	1	0	1	1	0	0	0	0	0	1	0	0	0	0	0	1	1	0	0	1	0	1	1	0	1	1	0	1	1	1	1
Q5VVM6	1	0	1	1	1	1	0	1	0	1	1	1	0	1	0	1	1	0	1	0	1	1	1	0	0	0	0	1	0	0	0	1	0	1	1	0	0	1	0	1	1	1	1	1	0	1	1	1	1
Q5VWK5	1	0	1	1	1	0	0	1	1	1	0	1	0	0	1	0	1	1	0	0	0	0	1	0	0	1	0	1	1	1	0	1	1	1	1	0	1	0	0	0	1	0	1	1	1	1	1	0	0
Q5VX71	1	0	1	1	1	1	0	1	0	1	1	1	0	1	0	1	1	0	1	0	1	1	1	0	0	0	0	1	0	0	0	1	0	1	1	0	0	1	0	1	1	1	1	1	0	1	1	1	1
Q5XG87	1	0	1	1	1	1	0	1	0	1	1	1	0	1	0	1	1	0	1	0	1	1	1	0	0	0	0	1	0	0	0	1	0	1	1	0	0	1	0	1	1	1	1	1	0	1	1	1	1
Q63HK3	0	0	0	0	0	0	0	1	0	0	0	0	0	0	0	0	1	0	0	0	0	0	0	0	0	0	0	1	1	0	0	0	1	0	0	0	0	0	0	0	0	0	0	0	0	0	1	0	0
Q63HN8	0	0	0	0	0	0	0	0	0	0	0	0	0	0	0	0	0	0	0	0	0	0	0	0	0	0	0	0	0	0	0	0	1	0	0	0	0	0	0	0	0	0	0	0	0	0	0	0	0
Q658P3	1	0	1	1	1	1	0	1	0	1	1	1	0	1	0	1	1	0	1	0	1	1	1	0	0	0	0	1	0	0	0	1	0	1	1	0	0	1	0	1	1	1	1	1	0	1	1	1	1
Q68D10	0	0	0	0	0	0	1	0	0	0	0	0	0	0	0	0	0	0	0	0	0	0	0	0	0	0	0	0	0	0	0	0	0	0	0	0	0	0	1	0	0	0	0	0	0	0	0	0	1
Q68D51	1	0	1	1	1	1	0	1	0	1	1	1	0	1	0	1	1	0	1	0	1	1	1	0	0	0	0	1	0	0	0	1	0	1	1	0	0	1	0	1	1	1	1	1	0	1	1	1	1
Q68DK7	0	0	0	0	0	0	1	0	0	0	0	0	0	0	0	0	0	0	0	0	0	0	0	0	0	0	0	0	0	0	0	0	0	0	0	0	0	0	1	0	0	0	0	0	0	0	0	0	1
Q68DX3	1	0	1	1	1	1	0	1	0	1	1	1	0	1	0	1	1	0	1	0	1	1	1	0	0	0	0	1	0	0	0	1	0	1	1	0	0	1	0	1	1	1	1	1	0	1	1	1	1
Q68G74	1	0	1	1	1	1	0	1	0	1	1	1	0	1	0	1	1	0	1	0	1	1	1	0	0	0	0	1	0	0	0	1	0	1	1	0	0	1	0	1	1	1	1	1	0	1	1	1	1
Q6E0U4	1	0	1	0	1	0	0	1	1	1	0	1	0	0	1	0	1	1	0	0	0	0	1	0	0	1	0	1	1	1	0	1	1	1	0	0	1	0	0	0	1	0	1	1	1	1	1	0	0
Q6GMR7	1	0	1	0	1	0	0	1	1	1	0	1	0	0	1	0	1	1	0	0	0	0	1	0	0	1	0	1	1	1	0	1	1	1	0	0	1	0	0	0	1	0	1	1	1	1	1	0	0
Q6IQ23	1	0	0	0	0	1	0	0	0	0	1	1	0	0	0	0	1	0	0	0	0	0	0	1	0	1	0	0	0	0	1	0	1	1	0	0	0	0	1	1	1	0	1	0	0	1	0	1	0
Q6K0P9	1	0	1	1	1	1	0	1	0	1	1	1	0	1	0	1	1	0	1	0	1	1	1	0	0	0	0	1	0	0	0	1	0	1	1	0	0	1	0	1	1	1	1	1	0	1	1	1	1
Q6KB66	1	0	0	0	0	1	0	0	0	0	0	0	0	1	0	1	1	0	0	0	0	0	0	0	0	0	0	0	0	0	0	0	0	0	1	0	0	1	0	1	0	0	0	0	0	0	1	0	1
Q6KCM7	0	0	1	1	1	0	0	1	1	0	1	1	0	1	1	0	0	1	1	0	1	1	1	1	0	0	1	0	0	1	1	1	1	1	1	0	0	0	0	1	1	1	0	1	1	0	0	1	0
Q6NSZ9	1	0	1	1	1	1	0	1	0	1	1	1	0	1	0	1	1	0	1	0	1	1	1	0	0	0	0	1	0	0	0	1	0	1	1	0	0	1	0	1	1	1	1	1	0	1	1	1	1
Q6NT04	0	0	0	0	0	0	1	0	0	0	0	0	0	0	0	0	0	0	0	0	0	0	0	0	0	0	0	0	0	0	0	0	0	0	0	0	0	0	1	0	0	0	0	0	0	0	0	0	1
Q6NTF7	0	0	1	1	1	1	0	1	0	1	1	0	0	1	0	1	1	0	1	0	1	1	0	0	0	0	0	1	0	0	0	0	0	1	1	0	0	1	0	1	1	0	1	1	0	0	1	1	1
Q6P1J6	1	0	1	1	0	0	0	0	1	0	1	0	1	0	1	0	0	1	0	0	1	1	0	0	1	0	1	1	0	0	0	0	0	0	0	0	1	1	0	0	1	0	1	0	0	0	1	0	1
Q6P1R3	0	0	0	0	0	0	1	0	0	0	0	0	0	0	0	0	0	0	0	0	0	0	0	0	0	0	0	0	0	0	0	0	0	0	0	0	0	0	1	0	0	0	0	0	0	0	0	0	1
Q6P2D8	0	0	0	0	0	0	1	0	0	0	0	0	0	0	0	0	0	0	0	0	0	0	0	0	0	0	0	0	0	0	0	0	0	0	0	0	0	0	1	0	0	0	0	0	0	0	0	0	0
Q6P2I3	1	0	1	0	1	0	0	1	1	1	0	1	0	0	1	0	1	1	0	0	0	0	1	0	0	1	0	1	1	1	0	1	1	1	0	0	1	0	0	0	1	0	1	1	1	1	1	0	0
Q6P499	0	0	1	1	1	1	0	1	0	1	1	0	0	1	0	1	1	0	1	0	1	1	0	0	0	0	0	1	0	0	0	1	0	1	1	0	0	1	0	1	1	1	1	1	0	0	1	1	1
Q6P597	1	0	1	0	1	0	0	1	1	1	0	1	0	0	1	0	1	1	0	0	0	0	1	0	0	1	0	1	1	1	0	1	1	1	0	0	1	0	0	0	1	0	1	1	1	1	1	0	0
Q6P9F5	1	0	1	0	1	0	0	1	1	1	0	1	0	0	1	0	1	1	0	0	0	0	1	0	0	1	0	1	1	1	0	1	1	1	0	0	1	0	0	0	1	0	1	1	1	1	1	0	0
Q6PGN9	1	0	1	1	1	1	0	1	0	1	1	1	0	1	0	1	1	0	1	0	1	1	1	0	0	0	0	1	0	0	0	1	0	1	1	0	0	1	0	1	1	1	1	1	0	1	1	1	1
Q6PIY7	0	0	0	0	0	0	0	0	0	0	0	0	0	0	0	0	0	0	0	0	0	0	0	0	0	0	0	0	0	0	0	0	0	0	0	0	0	0	0	0	0	0	0	0	0	0	0	0	0
Q6SJ96	1	0	1	0	1	0	0	1	1	1	0	1	0	0	1	0	1	1	0	0	0	0	1	0	0	1	0	1	1	1	0	1	1	1	0	0	1	0	0	0	1	0	1	1	1	1	1	0	0
Q6UB35	1	0	1	0	1	0	0	1	0	1	0	1	0	0	0	0	1	0	0	0	0	0	1	0	0	0	0	1	1	0	0	1	1	1	0	0	0	0	0	0	1	0	1	1	0	1	1	0	0
Q6UW32	1	0	1	0	1	0	0	1	1	1	0	1	0	0	1	0	1	1	0	0	0	0	1	0	0	1	0	1	1	1	0	1	1	1	0	0	1	0	0	0	1	0	1	1	1	1	1	0	0
Q6UWD8	1	0	1	0	1	0	0	1	1	1	0	1	0	0	1	0	1	1	0	0	0	0	1	0	0	1	0	1	1	1	0	1	1	1	0	0	1	0	0	0	1	0	1	1	1	1	1	0	0
Q6UWL2	1	0	1	1	0	0	0	0	1	0	1	0	1	0	1	0	0	1	0	0	1	1	0	0	1	0	1	1	0	0	0	0	0	0	0	0	1	1	0	0	1	0	1	0	0	0	1	0	1
Q6UWP8	1	0	1	0	1	0	0	1	1	1	0	1	0	0	1	0	1	1	0	0	0	0	0	0	0	1	0	1	1	1	0	1	1	1	0	0	0	0	0	0	1	0	1	1	1	1	1	0	0
Q6UX07	1	0	1	0	1	0	0	1	1	1	0	1	0	0	1	0	1	1	0	0	0	0	1	0	0	1	0	1	1	1	0	1	1	1	0	0	1	0	0	0	1	0	1	1	1	1	1	0	0
Q6UX53	1	0	1	0	1	0	0	1	1	1	0	1	0	0	1	0	1	1	0	0	0	0	1	0	0	1	0	1	1	1	0	1	1	1	0	0	1	0	0	0	1	0	1	1	1	1	1	0	0
Q6UXB1	1	0	1	0	1	0	0	1	1	1	0	1	0	0	1	0	1	1	0	0	0	0	1	0	0	1	0	1	1	1	0	1	1	1	0	0	1	0	0	0	1	0	1	1	1	1	1	0	0
Q6UXM1	1	0	1	1	1	1	0	1	0	1	1	1	0	1	0	1	1	0	1	0	1	1	1	0	0	0	0	1	0	0	0	1	0	1	1	0	0	1	0	1	1	1	1	1	0	1	1	1	1
Q6UXN8	1	0	1	0	1	0	0	1	1	1	0	1	0	0	1	0	1	1	0	0	0	0	1	0	0	1	0	1	1	1	0	1	1	1	0	0	1	0	0	0	1	0	1	1	1	1	1	0	0
Q6UY11	1	0	1	0	1	0	0	1	1	1	0	1	0	0	1	0	1	1	0	0	0	0	1	0	0	1	0	1	1	1	0	1	1	1	0	0	1	0	0	0	1	0	1	1	1	1	1	0	0
Q6VN20	0	0	0	0	0	0	0	0	0	0	0	0	0	0	0	0	0	0	0	0	0	0	0	0	0	0	0	0	0	0	0	0	0	0	0	0	0	0	0	0	0	0	0	0	0	0	0	0	0
Q6VY07	1	0	0	0	0	1	0	0	0	0	1	1	0	0	0	0	1	0	0	0	0	0	0	1	0	1	0	0	0	0	1	0	1	1	0	0	0	0	1	1	1	0	1	0	0	1	0	1	0
Q6WCQ1	1	0	0	0	0	1	0	0	0	0	1	1	0	0	0	0	1	0	0	0	0	0	0	1	0	1	0	0	0	0	1	0	1	1	0	0	0	0	1	1	1	0	1	0	0	1	0	1	0
Q6XPR3	1	0	1	1	1	1	0	1	0	1	1	1	0	1	0	1	1	0	1	0	1	1	1	0	0	0	0	1	0	0	0	1	0	1	1	0	0	1	0	1	1	1	1	1	0	1	1	1	1
Q6XUX3	0	0	0	0	0	0	0	0	0	0	0	0	0	0	0	1	0	0	0	0	0	0	0	0	0	0	0	0	0	0	0	0	0	0	1	0	0	0	0	0	0	0	0	0	0	0	0	0	1
Q6YHU6	0	0	1	1	1	0	0	1	1	0	1	1	0	1	1	0	0	1	1	0	1	1	1	1	0	0	1	0	0	1	1	1	1	1	1	0	0	0	0	1	1	1	0	1	1	0	0	1	0
Q6ZMS4	0	0	0	0	0	0	1	0	0	0	0	0	0	0	0	0	0	0	0	0	0	0	0	0	0	0	0	0	0	0	0	0	0	0	0	0	0	0	1	0	0	0	0	0	0	0	0	0	1
Q6ZN18	1	0	1	1	1	1	0	1	0	1	1	1	0	1	0	1	1	0	1	0	1	1	1	0	0	0	0	1	0	0	0	1	0	1	1	0	0	1	0	1	1	1	1	1	0	1	1	1	1
Q6ZNG9	1	0	1	0	1	0	0	1	1	1	0	1	0	0	1	0	1	1	0	0	0	0	1	0	0	1	0	1	1	1	0	1	1	1	0	0	1	0	0	0	1	0	1	1	1	1	1	0	0
Q6ZNR0	0	0	0	0	0	0	0	0	0	0	0	0	0	0	0	0	0	0	0	0	0	0	0	0	0	0	0	0	0	0	0	0	0	0	0	0	0	0	0	0	0	0	0	0	0	0	0	0	0
Q6ZP80	1	0	1	1	1	1	0	1	0	1	1	1	0	1	0	1	1	0	1	0	1	1	1	0	0	0	0	1	0	0	0	1	0	1	1	0	0	1	0	1	1	1	1	1	0	1	1	1	1
Q6ZQW0	1	0	1	1	1	1	0	1	0	1	1	1	0	1	0	1	1	0	1	0	1	1	1	0	0	0	0	1	0	0	0	1	0	1	1	0	0	1	0	1	1	1	1	1	0	1	1	1	1
Q6ZRS2	0	0	0	0	0	0	0	0	0	0	0	0	0	0	0	0	0	0	0	0	0	0	0	0	0	0	0	0	0	0	0	0	0	0	0	0	0	0	0	0	0	0	0	0	0	0	0	0	0
Q6ZUJ8	1	0	1	1	0	0	0	0	1	0	1	0	1	0	1	0	0	1	0	0	1	1	0	0	1	0	1	1	0	0	0	0	0	0	0	0	1	1	0	0	1	0	1	0	0	0	1	0	1
Q6ZWH5	1	0	1	1	1	1	0	1	0	1	1	1	0	1	0	1	1	0	1	0	1	1	1	0	0	0	0	1	0	0	0	1	0	1	1	0	0	1	0	1	1	1	1	1	0	1	1	1	1
Q6ZWI9	1	0	1	0	1	0	0	1	1	1	0	1	0	0	1	0	1	1	0	0	0	0	1	0	0	1	0	1	1	1	0	1	1	1	0	0	1	0	0	0	1	0	1	1	1	1	1	0	0
Q70CQ2	0	0	0	0	0	0	0	0	0	0	0	0	0	0	0	0	0	0	0	0	0	0	0	0	0	0	0	0	0	0	0	0	0	0	1	0	0	0	0	0	0	0	0	0	0	0	0	0	0
Q70CQ3	0	0	0	0	0	0	0	0	0	0	0	0	0	0	0	0	0	0	0	0	0	0	0	0	0	0	0	0	0	0	0	0	0	0	0	0	0	0	0	0	0	0	0	0	0	0	0	0	0
Q70SY1	0	0	1	1	1	0	0	1	1	0	1	1	0	1	1	0	0	1	1	0	1	1	1	1	0	0	1	0	0	1	1	1	1	1	1	0	0	0	0	1	1	1	0	1	1	0	0	1	0
Q70Z53	0	0	0	0	0	0	1	0	0	0	0	0	0	0	0	0	0	0	0	0	0	0	0	0	0	0	0	0	0	0	0	0	0	0	0	0	0	0	1	0	0	0	0	0	0	0	0	0	1
Q71UM5	1	0	1	1	1	1	0	1	0	1	1	1	0	1	0	1	1	0	1	0	1	1	1	0	0	0	0	1	0	0	0	1	0	1	1	0	0	1	0	1	1	1	1	1	0	1	1	1	1
Q76N32	1	0	1	1	1	1	0	1	0	1	1	1	0	1	0	1	1	0	1	0	1	1	1	0	0	0	0	1	0	0	0	1	0	1	1	0	0	1	0	1	1	1	1	1	0	1	1	1	1
Q7KZF4	0	0	1	1	1	0	0	1	1	0	1	1	0	1	1	0	0	1	1	0	1	1	1	1	0	0	1	0	0	1	1	1	1	1	1	0	0	0	0	1	1	1	0	1	1	0	0	1	0
Q7L1V2	1	0	1	0	1	0	0	1	1	1	0	1	0	0	1	0	1	1	0	0	0	0	1	0	0	1	0	1	1	1	0	1	1	1	0	0	1	0	0	0	1	0	1	1	1	1	1	0	0
Q7L211	0	0	0	0	0	0	1	0	0	0	0	0	0	0	0	0	0	0	0	0	0	0	0	0	0	0	0	0	0	0	0	0	0	0	0	0	0	0	1	0	0	0	0	0	0	0	0	0	1
Q7L3B6	0	0	0	0	0	0	1	0	0	0	0	0	0	0	0	0	0	0	0	0	0	0	0	0	0	0	0	0	0	0	0	0	0	0	0	0	0	0	1	0	0	0	0	0	0	0	0	0	1
Q7L4I2	0	0	0	0	0	0	0	0	0	0	0	0	0	0	0	0	0	0	0	0	0	0	0	0	0	0	0	0	0	0	0	0	0	0	0	0	0	0	0	0	0	0	0	0	0	0	0	0	0
Q7L8J4	0	0	0	0	0	0	0	0	0	0	0	0	0	0	0	0	0	0	0	0	0	0	0	0	0	0	0	0	0	0	0	0	0	0	0	0	0	0	0	0	0	0	0	0	0	0	0	0	0
Q7LFX5	1	0	0	0	0	1	0	0	0	0	1	1	0	0	0	0	1	0	0	0	0	0	0	1	0	1	0	0	0	0	1	0	1	1	0	0	0	0	1	1	1	0	1	0	0	1	0	1	0
Q7LG56	0	0	1	0	1	0	0	1	1	1	0	1	0	0	1	0	1	1	0	0	0	0	1	0	0	0	0	1	0	1	0	1	1	1	1	0	0	0	0	0	1	0	0	1	1	1	1	0	0
Q7LGA3	1	0	1	1	1	1	0	1	0	1	1	1	0	1	0	1	1	0	1	0	1	1	1	0	0	0	0	1	0	0	0	1	0	1	1	0	0	1	0	1	1	1	1	1	0	1	1	1	1
Q7RTX9	1	0	1	0	1	0	0	1	1	1	0	1	0	0	1	0	1	1	0	0	0	0	1	0	0	1	0	1	1	1	0	1	1	1	0	0	1	0	0	0	1	0	1	1	1	1	1	0	0
Q7Z3B1	1	0	1	1	1	1	0	1	0	1	1	1	0	1	0	1	1	0	1	0	1	1	1	0	0	0	0	1	0	0	0	1	0	1	1	0	0	1	0	1	1	1	1	1	0	1	1	1	1
Q7Z3B4	0	0	0	0	0	0	0	0	0	0	0	0	0	0	0	0	0	0	0	0	0	0	0	0	0	0	0	0	0	0	0	0	0	0	0	0	0	0	0	0	0	0	0	0	0	0	0	0	0
Q7Z3K3	1	0	1	1	1	1	0	1	0	1	1	1	0	1	0	1	1	0	1	0	1	1	1	0	0	0	0	1	0	0	0	1	0	1	1	0	0	1	0	1	1	1	1	1	0	1	1	1	1
Q7Z3Q1	1	0	1	0	1	0	0	1	1	1	0	1	0	0	1	0	1	1	0	0	0	0	1	0	0	1	0	1	1	1	0	1	1	1	0	0	1	0	0	0	1	0	1	1	1	1	1	0	0
Q7Z419	1	0	1	1	1	1	0	1	0	1	1	1	0	1	0	1	1	0	1	0	1	1	1	0	0	0	0	1	0	0	0	1	0	1	1	0	0	1	0	1	1	1	1	1	0	1	1	1	1
Q7Z4G4	0	0	0	0	0	0	1	0	0	0	0	0	0	0	0	0	0	0	0	0	0	0	0	0	0	0	0	0	0	0	0	0	0	0	0	0	0	0	1	0	0	0	0	0	0	0	0	0	1
Q7Z4K8	0	0	0	0	0	0	0	0	0	0	0	0	0	0	0	0	0	0	0	0	0	0	0	0	0	0	0	0	0	0	0	0	0	0	0	0	0	0	0	0	0	0	0	0	0	0	0	0	0
Q7Z4W2	1	0	1	0	1	0	0	1	1	1	0	1	0	0	1	0	1	1	0	0	0	0	1	0	0	1	0	1	1	1	0	1	1	1	0	0	1	0	0	0	1	0	1	1	1	1	1	0	0
Q7Z572	0	0	0	0	0	0	1	0	0	0	0	0	0	0	0	0	0	0	0	0	0	0	0	0	0	0	0	0	0	0	0	0	0	0	0	0	0	0	1	0	0	0	0	0	0	0	0	0	1
Q7Z589	0	0	0	0	0	0	0	0	0	0	0	0	0	0	0	0	0	0	0	0	0	0	0	0	0	0	0	0	0	0	0	0	0	0	0	0	0	0	0	0	0	0	0	0	0	0	0	0	0
Q7Z5A8	1	0	1	1	1	1	0	1	0	1	1	1	0	1	0	1	1	0	1	0	1	1	1	0	0	0	0	1	0	0	0	1	0	1	1	0	0	1	0	1	1	1	1	1	0	1	1	1	1
Q7Z5B4	0	0	0	0	0	0	0	0	0	0	0	0	0	0	0	0	0	0	0	0	0	0	0	0	0	0	0	0	0	0	0	0	0	0	1	0	0	0	0	0	0	0	0	0	0	0	0	0	0
Q7Z5L9	1	0	1	0	1	0	0	1	1	1	0	1	0	0	1	0	1	1	0	0	0	0	1	0	0	1	0	1	1	1	0	1	1	1	0	0	0	0	0	0	1	0	1	1	1	1	1	0	0
Q7Z5N4	1	0	1	1	1	1	0	1	0	1	1	1	0	1	0	1	1	0	1	0	1	1	1	0	0	0	0	1	0	0	0	1	0	1	1	0	0	1	0	1	1	1	1	1	0	1	1	1	1
Q7Z5R6	1	0	1	0	1	0	0	1	1	1	0	1	0	0	1	0	1	1	0	0	0	0	1	0	0	1	0	1	1	1	0	1	1	1	0	0	1	0	0	0	1	0	1	1	1	1	1	0	0
Q7Z6L1	0	0	0	0	0	0	1	0	0	0	0	0	0	0	0	0	0	0	0	0	0	0	0	0	0	0	0	0	0	0	0	0	0	0	0	0	0	0	0	0	0	0	0	0	0	0	0	0	0
Q7Z713	1	0	1	1	1	1	0	1	0	1	1	1	0	1	0	1	1	0	1	0	1	1	1	0	0	0	0	1	0	0	0	1	0	1	1	0	0	1	0	1	1	1	1	1	0	1	1	1	1
Q7Z794	0	0	0	0	0	0	1	0	0	0	0	0	0	0	0	0	0	0	0	0	0	0	0	0	0	0	0	0	0	0	0	0	0	0	0	0	0	0	1	0	0	0	0	0	0	0	0	0	1
Q7Z7G1	1	0	1	0	1	0	0	1	1	1	0	0	0	0	1	0	1	1	0	0	0	0	1	0	0	1	0	1	1	1	0	0	1	1	0	0	0	0	0	0	1	0	0	1	1	0	1	0	0
Q7Z7J9	0	0	0	0	0	0	0	0	0	0	0	0	0	0	0	0	0	0	0	0	0	0	0	0	0	0	0	0	0	0	0	0	0	0	0	0	0	0	0	0	0	0	0	0	0	0	0	0	0
Q86SQ0	1	0	0	0	0	1	0	0	0	0	1	1	0	0	0	0	1	0	0	0	0	0	0	1	0	1	0	0	0	0	1	0	1	1	0	0	0	0	1	1	1	0	1	0	0	1	0	1	0
Q86TI0	0	0	0	0	0	0	0	0	0	0	0	0	0	0	0	0	1	0	0	0	0	0	0	0	0	0	0	0	0	0	1	0	1	0	0	0	0	0	1	1	0	0	0	0	0	0	0	0	0
Q86UL8	0	0	0	1	0	0	0	1	0	0	0	0	0	0	0	0	1	0	0	0	0	0	0	0	0	0	0	0	0	0	0	0	0	0	1	0	0	0	0	0	0	0	0	0	0	0	0	0	0
Q86UY5	1	0	1	0	1	0	0	1	1	1	0	1	0	0	1	0	1	1	0	0	0	0	1	0	0	1	0	1	1	1	0	1	1	1	0	0	1	0	0	0	1	0	1	1	1	1	1	0	0
Q86V15	0	0	0	0	0	0	0	0	0	0	0	0	0	0	0	0	0	0	0	0	0	0	0	0	0	0	0	0	0	0	0	0	0	0	1	0	0	0	0	0	0	0	0	0	0	0	0	0	0
Q86VB7	1	1	1	0	0	1	1	1	1	0	1	0	0	1	1	0	1	0	1	0	1	1	1	1	0	1	0	0	0	0	0	0	0	1	0	1	1	0	1	0	1	0	1	1	1	1	0	1	1
Q86VI4	0	0	1	1	1	0	0	1	1	0	1	1	0	1	1	0	0	1	1	0	1	1	1	1	0	0	1	0	0	1	1	1	1	1	1	0	0	0	0	1	1	1	0	1	1	0	0	1	0
Q86VZ2	0	0	0	0	0	0	1	0	0	0	0	0	0	0	0	0	0	0	0	0	0	0	0	0	0	0	0	0	0	0	0	0	0	0	0	0	0	0	1	0	0	0	0	0	0	0	0	0	1
Q86W74	1	0	1	0	1	0	0	1	1	1	0	1	0	0	1	0	1	1	0	0	0	0	1	0	0	1	0	1	1	1	0	1	1	1	0	0	1	0	0	0	1	0	1	1	1	1	1	0	0
Q86WC4	0	0	0	0	0	0	1	0	0	0	0	0	0	0	0	0	0	0	0	0	0	0	0	0	0	0	0	0	0	0	0	0	0	0	0	0	0	0	1	0	0	0	0	0	0	0	0	0	1
Q86WT6	0	0	1	1	1	0	0	1	1	0	1	1	0	1	1	0	0	1	1	0	1	1	1	1	0	0	1	0	0	1	1	1	1	1	1	0	0	0	0	1	1	1	0	1	1	0	0	1	0
Q86WV6	1	0	1	0	1	0	0	1	1	1	0	1	0	0	1	0	1	1	0	0	0	0	1	0	0	1	0	1	1	1	0	1	1	1	0	0	1	0	0	0	1	0	1	1	1	1	1	0	0
Q86WZ6	0	0	0	0	0	0	1	0	0	0	0	0	0	0	0	0	0	0	0	0	0	0	0	0	0	0	0	0	0	0	0	0	0	0	0	0	0	0	1	0	0	0	0	0	0	0	0	0	1
Q86X29	0	0	0	0	0	0	0	0	0	0	0	0	0	0	0	0	0	0	0	0	0	0	0	0	0	0	0	0	0	0	0	0	0	0	0	0	0	0	0	0	0	0	0	0	0	0	0	0	0
Q86X83	0	0	0	0	0	0	0	0	0	0	0	0	0	0	0	0	0	0	0	0	0	0	0	0	0	0	0	0	0	0	0	0	0	0	0	0	0	0	0	0	0	0	0	0	0	0	0	0	0
Q86XK3	1	0	1	0	1	0	0	1	1	1	0	1	0	0	1	0	1	1	0	0	0	0	1	0	0	1	0	1	1	1	0	1	1	1	0	0	1	0	0	0	1	0	1	1	1	1	1	0	0
Q86XP0	1	0	1	0	1	0	0	1	1	1	0	1	0	0	1	0	1	1	0	0	0	0	1	0	0	1	0	1	1	1	0	1	1	1	0	0	1	0	0	0	1	0	1	1	1	1	1	0	0
Q86XR2	1	0	1	0	1	0	0	1	1	1	0	1	0	0	1	0	1	1	0	0	0	0	1	0	0	1	0	1	1	1	0	1	1	1	0	0	1	0	0	0	1	0	1	1	1	1	1	0	0
Q86YV0	0	0	0	0	0	0	0	0	0	0	0	0	0	0	0	0	0	0	0	0	0	0	0	0	0	0	0	0	0	0	0	0	0	0	0	0	0	0	0	0	0	0	0	0	0	0	0	0	0
Q8IUD2	1	0	1	1	0	0	0	0	1	0	1	0	1	0	1	0	0	1	0	0	1	1	0	0	1	0	1	1	0	0	0	0	0	0	0	0	1	1	0	0	1	0	1	0	0	0	1	0	1
Q8IUH4	0	0	0	0	0	0	1	0	0	0	0	0	0	0	0	0	0	0	0	0	0	0	0	0	0	0	0	0	0	0	0	0	0	0	0	0	0	0	1	0	0	0	0	0	0	0	0	0	1
Q8IUH5	0	0	0	0	0	0	1	0	0	0	0	0	0	0	0	0	0	0	0	0	0	0	0	0	0	0	0	0	0	0	0	0	0	0	0	0	0	0	0	0	0	0	0	0	0	0	0	0	0
Q8IUQ4	0	0	0	0	0	0	0	0	0	0	0	0	0	0	0	0	0	0	0	0	0	0	0	0	0	0	0	1	0	0	0	0	0	0	1	0	0	0	0	0	0	0	0	0	0	0	0	0	0
Q8IV53	1	0	1	0	1	0	0	1	1	1	0	1	0	0	1	0	1	1	0	0	0	0	0	0	0	1	0	1	1	1	0	1	1	1	0	0	0	0	0	0	1	0	1	1	1	1	1	0	0
Q8IV63	0	0	0	0	0	0	0	0	0	0	0	0	0	0	0	0	0	0	0	0	0	0	0	0	0	0	0	0	0	0	0	0	0	0	0	0	0	0	0	0	0	0	0	0	0	0	0	0	0
Q8IVF5	1	0	0	0	0	1	0	0	0	0	1	1	0	0	0	0	1	0	0	0	0	0	0	1	0	1	0	0	0	0	1	0	1	1	0	0	0	0	1	1	1	0	1	0	0	1	0	1	0
Q8IVL0	1	0	1	1	1	1	0	1	0	1	1	1	0	1	0	1	1	0	1	0	1	1	1	0	0	0	0	1	0	0	0	1	0	1	1	0	0	1	0	1	1	1	1	1	0	1	1	1	1
Q8IVL1	0	0	1	1	1	0	0	1	1	0	1	1	0	1	1	0	0	1	1	0	1	1	1	1	0	0	1	0	0	1	1	1	1	1	1	0	0	0	0	1	1	1	0	1	1	0	0	1	0
Q8IVW1	1	0	1	1	1	1	0	1	0	1	1	1	0	1	0	1	1	0	1	0	1	1	1	0	0	0	0	1	0	0	0	1	0	1	1	0	0	1	0	1	1	1	1	1	0	1	1	1	1
Q8IWA6	1	0	1	1	1	1	0	1	0	1	1	1	0	1	0	1	1	0	1	0	1	1	1	0	0	0	0	1	0	0	0	1	0	1	1	0	0	1	0	1	1	1	1	1	0	1	1	1	1
Q8IWE4	1	0	1	1	1	1	0	1	1	1	1	1	0	1	1	1	1	1	1	0	1	1	1	0	0	1	0	1	1	1	0	1	1	1	1	0	1	1	0	1	1	1	1	1	1	1	1	1	1
Q8IWL3	1	0	1	0	1	0	0	1	1	1	0	1	0	0	1	0	1	1	0	0	0	0	1	0	0	1	0	1	1	1	0	1	1	1	0	0	1	0	0	0	1	0	1	1	1	1	1	0	0
Q8IXQ3	0	0	0	0	0	0	1	0	0	0	0	0	0	0	0	0	0	0	0	0	0	0	0	0	0	0	0	0	0	0	0	0	0	0	0	0	0	0	1	0	0	0	0	0	0	0	0	0	1
Q8IXQ6	1	0	1	0	1	0	0	1	1	1	0	1	0	0	1	0	1	1	0	0	0	0	1	0	0	1	0	1	1	1	0	1	1	1	0	0	1	0	0	0	1	0	1	1	1	1	1	0	0
Q8IXX5	1	0	1	1	1	1	0	1	0	1	1	0	0	1	0	1	1	0	1	0	1	1	1	0	0	0	0	1	0	0	0	0	0	1	1	0	0	1	0	1	1	1	1	1	0	1	1	1	1
Q8IY22	0	0	1	1	1	1	0	1	1	0	1	1	0	1	1	0	1	1	1	0	1	1	1	1	0	1	1	0	0	1	1	1	1	1	1	0	0	0	1	1	1	1	0	1	1	0	0	1	0
Q8IY31	1	0	1	0	1	0	0	1	1	1	0	1	0	0	1	0	1	1	0	0	0	0	1	0	0	1	0	1	1	1	0	1	1	1	0	0	1	0	0	0	1	0	1	1	1	1	1	0	0
Q8IY51	0	0	0	0	0	0	1	0	0	0	0	0	0	0	0	0	0	0	0	0	0	0	0	0	0	0	0	0	0	0	0	0	0	0	0	0	0	0	1	0	0	0	0	0	0	0	0	0	1
Q8IYM9	1	0	0	1	1	1	0	1	0	1	0	1	0	1	0	1	1	0	1	0	1	1	1	0	0	0	0	1	0	0	0	1	0	1	1	0	0	1	0	1	1	1	1	1	0	1	1	1	1
Q8IZ21	0	0	0	0	0	0	0	0	0	0	0	0	0	0	0	0	0	0	0	0	0	0	0	0	0	0	0	0	0	0	0	0	0	0	0	0	0	0	0	0	0	0	0	0	0	0	0	0	0
Q8IZC6	0	0	0	0	0	0	0	0	0	0	0	0	0	0	0	0	0	0	0	0	0	0	0	0	0	0	0	0	0	0	0	0	0	0	1	0	0	0	0	0	0	0	0	0	0	0	0	0	0
Q8IZD4	1	0	1	1	1	1	0	1	0	1	1	1	0	1	0	1	1	0	1	0	1	1	1	0	0	0	0	1	0	0	0	1	0	1	1	0	0	1	0	1	1	1	1	1	0	1	1	1	1
Q8IZE3	1	0	1	0	1	0	0	1	1	1	0	1	0	0	1	0	1	1	0	0	0	0	1	0	0	1	0	1	1	1	0	1	1	1	0	0	1	0	0	0	1	0	1	1	1	1	1	0	0
Q8IZN3	0	0	1	1	1	0	0	1	1	0	1	1	0	1	1	0	0	1	1	0	1	1	1	1	0	0	1	0	0	1	1	1	1	1	1	0	0	0	0	1	1	1	0	1	1	0	0	1	0
Q8IZX4	1	0	1	1	1	1	0	1	0	1	1	1	0	1	0	1	1	0	1	0	1	1	1	0	0	0	0	1	0	0	0	1	0	1	1	0	0	1	0	1	1	1	1	1	0	1	1	1	1
Q8N0U6	1	0	1	0	1	0	0	1	1	1	0	1	0	0	1	0	1	1	0	0	0	0	1	0	0	1	0	1	1	1	0	1	1	1	0	0	1	0	0	0	1	0	1	1	1	1	1	0	0
Q8N108	1	0	1	1	1	1	0	1	0	1	1	1	0	1	0	1	1	0	1	0	1	1	1	0	0	0	0	1	0	0	0	1	0	1	1	0	0	1	0	1	1	1	1	1	0	1	1	1	1
Q8N271	1	0	1	0	1	0	0	1	1	1	0	1	0	0	1	0	1	1	0	0	0	0	1	0	0	1	0	1	1	1	0	1	1	1	0	0	1	0	0	0	1	0	1	1	1	1	1	0	0
Q8N2G4	1	0	1	0	1	0	0	1	1	1	0	1	0	0	1	0	1	1	0	0	0	0	1	0	0	1	0	1	1	1	0	1	1	1	0	0	1	0	0	0	1	0	1	1	1	1	1	0	0
Q8N2K1	0	0	0	0	0	1	0	1	0	0	0	0	0	1	0	1	1	0	1	0	1	1	0	0	0	0	0	0	0	0	0	0	0	1	1	0	0	0	0	0	0	0	0	1	0	0	0	1	1
Q8N2S1	1	0	0	0	0	1	0	0	0	0	1	0	0	0	0	0	1	0	0	0	0	0	0	1	0	1	0	0	0	0	1	0	1	1	0	0	0	0	1	1	1	0	1	0	0	1	0	1	0
Q8N2U0	1	0	1	0	1	0	0	1	1	1	0	1	0	0	1	0	1	1	0	0	0	0	1	0	0	1	0	1	1	1	0	1	1	1	0	0	1	0	0	0	1	0	1	1	1	1	1	0	0
Q8N357	1	0	1	0	1	0	0	1	1	1	0	1	0	0	1	0	1	1	0	0	0	0	1	0	0	1	0	1	1	1	0	1	1	1	0	0	1	0	0	0	1	0	1	1	1	1	1	0	0
Q8N392	1	0	1	1	0	0	0	0	1	0	1	0	1	0	1	0	0	1	0	0	1	1	0	0	1	0	1	1	0	0	0	0	0	0	0	0	1	1	0	0	1	0	1	0	0	0	1	0	1
Q8N3C0	1	0	1	1	1	1	0	1	0	1	1	1	0	1	0	1	1	0	1	0	1	1	1	0	0	0	0	1	0	0	0	1	0	1	1	0	0	1	0	1	1	1	1	1	0	1	1	1	1
Q8N3F8	1	0	1	1	1	1	0	1	0	1	1	1	0	1	0	1	1	0	1	0	1	1	1	0	0	0	0	1	0	0	0	1	0	1	1	0	0	1	0	1	1	1	1	1	0	1	1	1	1
Q8N3H0	0	0	0	0	0	0	0	0	0	0	0	0	0	0	0	0	0	0	0	0	0	0	0	0	0	0	0	0	0	0	0	0	0	0	0	0	0	0	0	0	0	0	0	0	0	0	0	0	0
Q8N3Y7	1	0	1	0	1	0	0	1	1	1	0	1	0	0	1	0	1	1	0	0	0	0	1	0	0	1	0	1	1	1	0	1	1	1	0	0	1	0	0	0	1	0	1	1	1	1	1	0	0
Q8N3Z6	0	0	0	0	0	0	0	0	0	0	0	0	0	0	0	0	0	0	0	0	0	0	0	0	0	0	0	1	1	0	0	0	1	0	0	0	0	0	0	0	0	0	0	0	0	0	0	0	0
Q8N4H0	1	0	1	0	1	0	0	1	1	1	0	1	0	0	1	0	1	1	0	0	0	0	1	0	0	1	0	1	1	1	0	1	1	1	0	0	1	0	0	0	1	0	1	1	1	1	1	0	0
Q8N4L2	0	0	0	0	0	0	1	0	0	0	0	0	0	0	0	0	0	0	0	0	0	0	0	0	0	0	0	0	0	0	0	0	0	0	0	0	0	0	1	0	0	0	0	0	0	0	0	0	1
Q8N4Q1	0	0	0	0	0	0	0	0	0	0	0	0	0	0	0	0	0	0	0	0	0	0	0	0	0	0	0	0	0	0	0	0	0	0	0	0	0	0	0	0	0	0	0	0	0	0	0	0	0
Q8N556	1	0	0	0	0	1	0	0	0	0	1	1	0	0	0	0	1	0	0	0	0	0	0	1	0	1	0	0	0	0	1	0	1	1	0	0	0	0	1	1	1	0	1	0	0	1	0	1	0
Q8N587	1	0	1	1	1	1	0	1	0	1	1	1	0	1	0	1	1	0	1	0	1	1	1	0	0	0	0	1	0	0	0	1	0	1	1	0	0	1	0	1	1	1	1	1	0	1	1	1	1
Q8N5C7	1	0	1	1	1	1	0	1	0	1	1	1	0	1	0	1	1	0	1	0	1	1	1	0	0	0	0	1	0	0	0	1	0	1	1	0	0	1	0	1	1	1	1	1	0	1	1	1	1
Q8N6F1	1	0	1	1	1	1	0	1	0	1	1	1	0	1	0	1	1	0	1	0	1	1	1	0	0	0	0	1	0	0	0	1	0	1	1	0	0	1	0	1	1	1	1	1	0	1	1	1	1
Q8N6G5	0	0	0	0	0	0	1	0	0	0	0	0	0	0	0	0	0	0	0	0	0	0	0	0	0	0	0	0	0	0	0	0	0	0	0	0	0	0	1	0	0	0	0	0	0	0	0	0	1
Q8N6P7	1	0	1	1	1	1	0	1	0	1	1	1	0	1	0	1	1	0	1	0	1	1	1	0	0	0	0	1	0	0	0	1	0	1	1	0	0	1	0	1	1	1	1	1	0	1	1	1	1
Q8N6S4	1	0	1	1	1	1	0	1	0	1	1	1	0	1	0	1	1	0	1	0	1	1	1	0	0	0	0	1	0	0	0	1	0	1	1	0	0	1	0	1	1	1	1	1	0	1	1	1	1
Q8N7C4	1	0	1	1	1	1	0	1	0	1	1	1	0	1	0	1	1	0	1	0	1	1	1	0	0	0	0	1	0	0	0	1	0	1	1	0	0	1	0	1	1	1	1	1	0	1	1	1	1
Q8N7P1	1	0	1	1	1	1	0	1	0	1	1	1	0	1	0	1	1	0	1	0	1	1	1	0	0	0	0	1	0	0	0	1	0	1	1	0	0	1	0	1	1	1	1	1	0	1	1	1	1
Q8N823	1	0	1	1	1	1	0	1	0	1	1	1	0	1	0	1	1	0	1	0	1	1	1	0	0	0	0	1	0	0	0	1	0	1	1	0	0	1	0	1	1	1	1	1	0	1	1	1	1
Q8N884	1	0	1	0	1	0	0	1	1	1	0	1	0	0	1	0	1	1	0	0	0	0	1	0	0	1	0	1	1	1	0	1	1	1	0	0	1	0	0	0	1	0	1	1	1	1	1	0	0
Q8N8Y5	0	0	0	0	0	0	1	0	0	0	0	0	0	0	0	0	0	0	0	0	0	0	0	0	0	0	0	0	0	0	0	0	0	0	0	0	0	0	1	0	0	0	0	0	0	0	0	0	1
Q8N988	0	0	0	0	0	0	1	0	0	0	0	0	0	0	0	0	0	0	0	0	0	0	0	0	0	0	0	0	0	0	0	0	0	0	0	0	0	0	1	0	0	0	0	0	0	0	0	0	1
Q8N9B4	0	0	0	0	0	0	1	0	0	0	0	0	0	0	0	0	0	0	0	0	0	0	0	0	0	0	0	0	0	0	0	0	0	0	0	0	0	0	1	0	0	0	0	0	0	0	0	0	1
Q8NA29	1	0	1	1	1	1	0	1	0	1	1	1	0	1	0	1	1	0	1	0	1	1	0	0	0	0	0	1	0	0	0	0	0	1	1	0	0	1	0	1	1	0	1	1	0	0	1	1	1
Q8NA82	0	0	0	1	1	1	0	1	0	1	0	0	0	1	0	1	1	0	1	0	1	1	0	0	0	0	0	1	0	0	0	0	0	1	1	0	0	1	0	1	1	0	0	1	0	0	1	1	1
Q8NBT0	1	0	1	0	1	0	0	1	1	1	0	1	0	0	1	0	1	1	0	0	0	0	1	0	0	1	0	1	1	1	0	1	1	1	0	0	1	0	0	0	1	0	1	1	1	1	1	0	0
Q8NCE2	0	0	0	0	0	0	0	0	0	0	0	0	0	0	0	0	0	0	0	0	0	0	0	0	0	0	0	0	0	0	0	0	0	0	0	0	0	0	0	0	0	0	0	0	0	0	0	0	0
Q8NCS7	1	0	1	1	1	1	0	1	0	1	1	1	0	1	0	1	1	0	1	0	1	1	1	0	0	0	0	1	0	0	0	1	0	1	1	0	0	1	0	1	1	1	1	1	0	1	1	1	1
Q8NDV1	1	0	1	1	1	1	0	1	0	1	1	1	0	1	0	1	1	0	1	0	1	1	1	0	0	0	0	1	0	0	0	1	0	1	1	0	0	1	0	1	1	1	1	1	0	1	1	1	1
Q8NDY4	0	0	0	0	0	0	0	0	0	0	0	0	0	0	0	0	0	0	0	0	0	0	0	0	0	0	0	0	0	0	0	0	0	0	1	0	0	0	0	0	0	0	0	0	0	0	0	0	0
Q8NDY8	0	0	0	0	0	0	0	0	0	0	0	0	0	0	0	0	0	0	0	0	0	0	0	0	0	0	0	0	0	0	0	0	0	0	0	0	0	0	0	0	0	0	0	0	0	0	0	0	0
Q8NE31	1	0	1	1	1	1	0	1	0	1	1	1	0	1	0	1	1	0	1	0	1	1	1	0	0	0	0	1	0	0	0	1	0	1	1	0	0	1	0	1	1	1	1	1	0	1	1	1	1
Q8NEA6	0	0	0	0	0	0	0	0	0	0	0	0	0	0	0	0	0	0	0	0	0	0	0	0	0	0	0	0	0	0	0	0	0	0	0	0	0	0	0	0	0	0	0	0	0	0	0	0	0
Q8NEF9	1	0	1	0	1	0	0	1	1	1	0	1	0	0	1	0	1	1	0	0	0	0	1	0	0	1	0	1	1	1	0	1	1	1	0	0	1	0	0	0	1	0	1	1	1	1	1	0	0
Q8NF37	0	0	1	1	1	0	0	1	1	0	1	1	0	1	1	0	0	1	1	0	1	1	1	1	0	0	1	0	0	1	1	1	1	1	1	0	0	0	0	1	1	1	0	1	1	0	0	1	0
Q8NF64	1	0	1	1	1	1	0	1	0	1	1	1	0	1	0	1	1	0	1	0	1	1	1	0	0	0	0	1	0	0	0	1	0	1	1	0	0	1	0	1	1	1	1	1	0	1	1	1	1
Q8NFC6	0	0	0	0	0	0	1	0	0	0	0	0	0	0	0	0	0	0	0	0	0	0	0	0	0	0	0	0	0	0	0	0	0	0	0	0	0	0	1	0	0	0	0	0	0	0	0	0	1
Q8NFJ5	0	0	0	0	0	0	0	0	0	0	0	0	0	0	0	0	0	0	0	0	0	0	0	0	0	0	0	0	0	0	0	0	0	0	0	0	0	0	0	0	0	0	0	0	0	0	0	0	0
Q8NFT2	1	0	1	0	1	0	0	1	1	1	0	1	0	0	1	0	1	1	0	0	0	0	1	0	0	1	0	1	1	1	0	1	1	1	0	0	1	0	0	0	1	0	1	1	1	1	1	0	0
Q8NFW1	0	0	0	0	0	0	0	0	0	0	0	0	0	0	0	0	0	0	0	0	0	0	0	0	0	0	0	0	0	0	0	0	0	0	0	0	0	0	0	0	0	0	0	0	0	0	0	0	0
Q8NG48	1	0	1	0	1	0	0	1	1	1	0	1	0	0	1	0	1	1	0	0	0	0	1	0	0	1	0	1	1	1	0	1	1	1	0	0	1	0	0	0	1	0	1	1	1	1	1	0	0
Q8NHM5	1	0	1	1	0	0	0	0	1	0	1	0	1	0	1	0	0	1	0	0	1	1	0	0	1	0	1	1	0	0	0	0	0	0	0	0	1	1	0	0	1	0	1	0	0	0	1	0	1
Q8NHY2	0	0	0	0	0	0	0	0	0	0	0	0	0	0	0	0	0	0	0	0	0	0	0	0	0	0	0	0	0	0	0	0	0	0	0	0	0	0	0	0	0	0	0	0	0	0	0	0	0
Q8NI35	0	0	0	0	0	0	0	0	0	0	0	0	0	0	0	0	0	0	0	0	0	0	0	0	0	0	0	0	0	0	0	0	0	0	1	0	0	0	0	0	0	0	0	0	0	0	0	0	0
Q8TAF7	0	0	0	0	0	0	0	0	0	0	0	0	0	0	0	0	0	0	0	0	0	0	0	0	0	0	0	0	0	0	0	0	0	0	0	0	0	0	0	0	0	0	0	0	0	0	0	0	0
Q8TAM6	0	0	0	0	0	0	0	0	0	0	0	0	0	0	0	0	0	0	0	0	0	0	0	0	0	0	0	0	0	0	0	0	0	0	0	0	0	0	0	0	0	0	0	0	0	0	0	0	0
Q8TB96	1	0	1	1	1	1	0	1	0	1	1	1	0	1	0	1	1	0	1	0	1	1	1	0	0	0	0	1	0	0	0	1	0	1	1	0	0	1	0	1	1	1	1	1	0	1	1	1	1
Q8TBC4	1	0	1	1	1	1	0	1	0	1	1	1	0	1	0	1	1	0	1	0	1	1	1	0	0	0	0	1	0	0	0	1	0	1	1	0	0	1	0	1	1	1	1	1	0	1	1	1	1
Q8TBF2	0	0	0	0	0	0	0	0	0	0	0	0	0	0	0	0	0	0	0	0	0	0	0	0	0	0	0	0	0	0	0	0	0	0	0	0	0	0	0	0	0	0	0	0	0	0	0	0	0
Q8TBQ9	0	0	0	0	0	0	1	0	0	0	0	0	0	0	0	0	0	0	0	0	0	0	0	0	0	0	0	0	0	0	0	0	0	0	0	0	0	0	1	0	0	0	0	0	0	0	0	0	0
Q8TCU6	1	0	1	1	0	0	0	0	1	0	1	0	1	0	1	0	0	1	0	0	1	1	0	0	1	0	1	1	0	0	0	0	0	0	0	0	1	1	0	0	1	0	1	0	0	0	1	0	1
Q8TD06	1	0	1	0	1	0	0	1	1	1	0	1	0	0	1	0	1	1	0	0	0	0	1	0	0	1	0	1	1	1	0	1	1	1	0	0	1	0	0	0	1	0	1	1	1	1	1	0	0
Q8TDB6	1	0	1	0	1	0	0	1	1	1	0	1	0	0	1	0	1	1	0	0	0	0	1	0	0	1	0	1	1	1	0	1	1	1	0	0	1	0	0	0	1	0	1	1	1	1	1	0	0
Q8TDM0	1	0	1	0	1	0	0	1	1	1	0	1	0	0	1	0	1	1	0	0	0	0	1	0	0	1	0	1	1	1	0	1	1	1	0	0	1	0	0	0	1	0	1	1	1	1	1	0	0
Q8TDS4	1	0	1	0	1	0	0	1	1	1	0	1	0	0	1	0	1	1	0	0	0	0	1	0	0	1	0	1	1	1	0	1	1	1	0	0	1	0	0	0	1	0	1	1	1	1	1	0	0
Q8TDY3	0	0	0	0	0	0	0	0	0	0	0	0	0	0	0	0	0	0	0	0	0	0	0	0	0	0	0	0	0	0	0	0	0	0	0	0	0	0	0	0	0	0	0	0	0	0	0	0	0
Q8TE02	0	0	0	0	0	0	0	0	0	0	0	0	0	0	0	0	0	0	0	0	0	0	0	0	0	0	0	0	0	0	0	0	0	0	0	0	0	0	0	0	0	0	0	0	0	0	0	0	0
Q8TE85	0	0	0	0	0	0	0	0	0	0	0	0	0	0	0	0	0	0	0	0	0	0	0	0	0	0	0	0	0	0	0	0	0	0	0	0	0	0	0	0	0	0	0	0	0	0	0	0	0
Q8TEL6	0	0	0	0	0	0	0	0	0	0	0	0	0	0	0	0	0	0	0	0	0	0	0	0	0	0	0	0	0	0	0	0	0	0	0	0	0	0	0	0	0	0	0	0	0	0	0	0	0
Q8TES7	0	0	0	0	0	0	1	0	0	0	0	0	0	0	0	0	0	0	0	0	0	0	0	0	0	0	0	0	0	0	0	0	0	0	0	0	0	0	1	0	0	0	0	0	0	0	0	0	1
Q8TF62	1	0	1	1	0	0	0	0	1	0	1	0	1	0	1	0	0	1	0	0	1	1	0	0	1	0	1	1	0	0	0	0	0	0	0	0	1	1	0	0	1	0	1	0	0	0	1	0	1
Q8TF65	1	0	1	1	1	1	0	1	0	1	1	1	0	1	0	1	1	0	1	0	1	1	1	0	0	0	0	1	0	0	0	1	0	1	1	0	0	1	0	1	1	1	1	1	0	1	1	1	1
Q8WTP8	1	0	1	1	1	1	0	1	0	1	1	1	0	1	0	1	1	0	1	0	1	1	1	0	0	0	0	1	0	0	0	1	0	1	1	0	0	1	0	1	1	1	1	1	0	1	1	1	1
Q8WTR7	1	0	1	0	1	0	0	1	1	1	0	1	0	0	1	0	1	1	0	0	0	0	1	0	0	1	0	1	1	1	0	1	1	1	0	0	1	0	0	0	1	0	1	1	1	1	1	0	0
Q8WTV1	0	0	0	0	0	0	0	0	0	0	0	0	0	0	0	0	0	0	0	0	0	0	0	0	0	0	0	0	0	0	0	0	0	0	0	0	0	0	0	0	0	0	0	0	0	0	0	0	0
Q8WU10	0	0	0	0	0	0	1	0	0	0	0	0	0	0	0	0	0	0	0	0	0	0	0	0	0	0	0	0	0	0	0	0	0	0	0	0	0	0	1	0	0	0	0	0	0	0	0	0	1
Q8WU79	1	0	1	1	0	0	0	0	1	0	1	0	1	0	1	0	0	1	0	0	1	1	0	0	1	0	1	1	0	0	0	0	0	0	0	0	1	1	0	0	1	0	1	0	0	0	1	0	1
Q8WUM9	0	0	1	0	0	0	0	0	0	0	0	0	0	1	0	0	0	0	1	0	1	1	0	0	0	0	1	0	0	1	0	0	1	1	1	0	0	0	0	0	1	0	0	1	0	0	0	1	0
Q8WUS8	0	0	0	0	0	0	0	1	1	1	0	0	0	0	0	0	1	1	0	0	0	0	0	0	0	1	0	1	1	1	0	0	1	1	0	0	0	0	0	0	0	0	0	1	1	0	1	0	0
Q8WVY7	0	0	0	0	0	0	1	0	0	0	0	0	0	0	0	0	0	0	0	0	0	0	0	0	0	0	0	0	0	0	0	0	0	0	0	0	0	0	1	0	0	0	0	0	0	0	0	0	1
Q8WVZ9	1	0	1	1	1	1	0	1	0	1	1	1	0	1	0	1	1	0	1	0	1	1	1	0	0	0	0	1	0	0	0	1	0	1	1	0	0	1	0	1	1	1	1	1	0	1	1	1	1
Q8WWV6	1	0	1	1	1	1	0	1	0	1	1	1	0	1	0	1	1	0	1	0	1	1	1	0	0	0	0	1	0	0	0	1	0	1	1	0	0	1	0	1	1	1	1	1	0	1	1	1	1
Q8WX92	0	0	0	0	0	0	1	0	0	0	0	0	0	0	0	0	0	0	0	0	0	0	0	0	0	0	0	0	0	0	0	0	0	0	0	0	0	0	1	0	0	0	0	0	0	0	0	0	1
Q8WXF7	1	0	1	1	1	1	0	1	0	1	1	1	0	1	0	1	1	0	1	0	1	1	1	0	0	0	0	1	0	0	0	1	0	1	1	0	0	1	0	1	1	1	1	1	0	1	1	1	1
Q8WXG6	0	0	0	0	0	0	0	0	0	0	0	0	0	0	0	0	0	0	0	0	0	0	0	0	0	0	0	0	0	0	0	0	0	0	0	0	0	0	0	0	0	0	0	0	0	0	0	0	0
Q8WXX0	0	0	0	0	0	0	0	0	0	0	0	0	0	0	0	0	0	0	0	0	0	0	0	0	0	0	0	0	0	0	0	0	0	0	0	0	0	0	0	0	0	0	0	0	0	0	0	0	0
Q8WYA1	1	0	1	0	1	0	0	1	1	1	0	1	0	0	1	0	1	1	0	0	0	0	1	0	0	1	0	1	1	1	0	1	1	1	0	0	1	0	0	0	1	0	1	1	1	1	1	0	0
Q8WZ82	0	0	0	0	0	0	0	0	0	0	0	0	0	0	0	0	0	0	0	0	0	0	0	0	0	0	0	0	0	0	0	0	0	0	0	0	0	0	0	0	0	0	0	0	0	0	0	0	0
Q92466	1	0	1	1	1	1	0	1	0	1	1	1	0	1	0	1	1	0	1	0	1	1	1	0	0	0	0	1	0	0	0	1	0	1	1	0	0	1	0	1	1	1	1	1	0	1	1	1	1
Q92482	0	0	0	1	0	0	0	1	0	0	0	0	0	1	0	0	0	1	1	0	1	1	0	0	0	0	1	0	0	1	0	0	1	1	1	0	0	0	0	0	0	0	0	1	1	0	0	1	0
Q92570	0	0	0	0	0	0	0	0	0	0	0	0	0	0	0	0	0	0	0	0	0	0	0	0	0	0	0	0	0	0	0	0	0	0	1	0	0	0	0	0	0	0	0	0	0	0	0	0	0
Q92626	0	0	0	0	0	0	0	0	0	0	0	0	0	0	0	0	0	0	0	0	0	0	0	0	0	0	0	0	0	0	0	0	0	0	1	0	0	0	0	0	0	0	0	0	0	0	0	0	0
Q92628	0	0	0	0	0	0	0	0	0	0	0	0	0	0	0	0	0	0	0	0	0	0	0	0	0	0	0	0	0	0	0	0	0	0	0	0	0	0	0	0	0	0	0	0	0	0	0	0	0
Q92696	0	0	0	0	0	0	0	0	0	0	0	0	0	0	0	0	0	0	0	0	0	0	0	0	0	0	0	0	0	0	0	0	0	0	1	0	0	0	0	0	0	0	0	0	0	0	0	0	0
Q92729	0	0	1	1	1	0	0	1	1	0	1	1	0	1	1	0	0	1	1	0	1	1	1	1	0	0	1	0	0	1	1	1	1	1	1	0	0	0	0	1	1	1	0	1	1	0	0	1	0
Q92731	0	0	0	0	0	0	0	0	0	0	0	0	0	0	0	0	0	0	0	0	0	0	0	0	0	0	0	0	0	0	0	0	1	0	0	0	0	0	0	0	0	0	0	0	0	0	0	0	0
Q92733	0	0	0	0	0	0	1	0	0	0	0	0	0	0	0	0	0	0	0	0	0	0	0	0	0	0	0	0	0	0	0	0	0	0	0	0	0	0	1	0	0	0	0	0	0	0	0	0	1
Q92734	0	0	0	0	0	0	1	0	0	0	0	0	0	0	0	0	0	0	0	0	0	0	0	0	0	0	0	0	0	0	0	0	0	0	0	0	0	0	1	0	0	0	0	0	0	0	0	0	1
Q92766	0	0	0	1	1	0	0	1	1	0	0	0	0	0	1	0	0	1	1	0	0	1	0	0	0	0	1	0	0	0	1	0	1	0	1	0	0	0	0	1	0	0	0	0	1	0	0	0	0
Q92804	0	0	0	0	0	0	0	0	0	0	0	0	0	0	0	0	0	0	0	0	0	0	0	0	0	0	0	0	0	0	0	0	0	0	0	0	0	0	0	0	0	0	0	0	0	0	0	0	0
Q92813	0	0	1	1	1	0	0	1	1	0	1	1	0	1	1	0	0	1	1	0	1	1	1	1	0	0	1	0	0	1	1	1	1	1	1	0	0	0	0	1	1	1	0	1	1	0	0	1	0
Q92820	1	0	1	1	1	1	0	1	0	1	1	1	0	1	0	1	1	0	1	0	1	1	1	0	0	0	0	1	0	0	0	1	0	1	1	0	0	1	0	1	1	1	1	1	0	1	1	1	1
Q92831	1	0	1	1	1	1	0	1	0	1	1	1	0	1	0	1	1	0	1	0	1	1	1	0	0	0	0	1	0	0	0	1	0	1	1	0	0	1	0	1	1	1	1	1	0	1	1	1	1
Q92851	1	0	1	1	1	1	0	1	0	1	1	1	0	1	0	1	1	0	1	0	1	1	1	0	0	0	0	1	0	0	0	1	0	1	1	0	0	1	0	1	1	1	1	1	0	1	1	1	1
Q92876	1	0	1	0	1	0	0	1	1	1	0	1	0	0	1	0	1	1	0	0	0	0	1	0	0	1	0	1	1	1	0	1	1	1	0	0	1	0	0	0	1	0	1	1	1	1	1	0	0
Q92905	1	0	1	0	1	0	0	1	1	1	0	1	0	0	1	0	1	1	0	0	0	0	1	0	0	1	0	1	1	1	0	1	1	1	0	0	1	0	0	0	1	0	1	1	1	1	1	0	0
Q92982	1	0	1	1	1	1	0	1	0	1	1	1	0	1	0	1	1	0	1	0	1	1	1	0	0	0	0	1	0	0	0	1	0	1	1	0	0	1	0	1	1	1	1	1	0	1	1	1	1
Q93008	0	0	1	1	1	0	0	1	1	0	1	1	0	1	1	0	0	1	1	0	1	1	1	1	0	0	1	0	0	1	1	1	1	1	1	0	0	0	0	1	1	1	0	1	1	0	0	1	0
Q93009	0	0	1	0	1	0	0	1	1	1	0	1	0	0	1	0	1	1	0	0	0	0	0	0	0	1	0	1	1	1	0	1	1	1	0	0	0	0	0	0	1	0	1	1	1	1	1	0	0
Q93083	1	0	1	0	1	0	0	1	1	1	0	1	0	0	1	0	1	1	0	0	0	0	1	0	0	1	0	1	1	1	0	1	1	1	0	0	1	0	0	0	1	0	1	1	1	1	1	0	0
Q969H0	1	0	0	1	1	1	0	1	0	1	1	0	0	0	0	1	1	0	1	0	0	1	0	0	0	0	0	1	0	0	0	0	0	1	1	0	0	1	0	1	1	0	1	0	0	0	1	1	1
Q969K7	1	0	1	1	1	1	0	1	0	1	1	1	0	1	0	1	1	0	1	0	1	1	1	0	0	0	0	1	0	0	0	1	0	1	1	0	0	1	0	1	1	1	1	1	0	1	1	1	1
Q969M7	1	0	1	1	0	1	0	1	0	1	0	0	0	1	0	1	1	0	1	0	1	1	1	0	0	0	0	1	0	0	0	1	0	1	1	0	0	1	0	0	1	1	0	1	0	0	1	1	1
Q969S0	0	0	0	0	0	0	0	0	0	0	0	0	0	0	0	0	0	0	0	0	0	0	0	0	0	0	0	0	0	0	0	0	0	0	0	0	0	0	0	0	0	0	0	0	0	0	0	0	0
Q969S6	0	0	0	0	0	0	0	0	0	0	0	0	0	0	0	0	0	0	0	0	0	0	0	0	0	0	0	0	0	0	0	0	0	0	0	0	0	0	0	0	0	0	0	0	0	0	0	0	0
Q969V5	0	0	0	0	0	0	0	0	0	0	0	0	0	0	0	0	0	0	0	0	0	0	0	0	0	0	0	0	0	0	0	0	0	0	0	0	0	0	0	0	0	0	0	0	0	0	0	0	0
Q969X5	1	0	1	0	1	0	0	1	1	1	0	1	0	0	1	0	1	1	0	0	0	0	1	0	0	1	0	1	1	1	0	1	1	1	0	0	1	0	0	0	1	0	1	1	1	1	1	0	0
Q96A56	1	0	1	1	1	1	0	1	0	1	1	1	0	1	0	1	1	0	1	0	1	1	1	0	0	0	0	1	0	0	0	1	0	1	1	0	0	1	0	1	1	1	1	1	0	1	1	1	1
Q96AE4	1	0	1	1	1	1	0	1	0	1	1	1	0	1	0	1	1	0	1	0	1	1	1	0	0	0	0	1	0	0	0	1	0	1	1	0	0	1	0	1	1	1	1	1	0	1	1	1	1
Q96AH0	1	0	1	1	0	1	0	0	1	0	1	1	1	0	1	0	1	1	0	0	1	1	0	1	1	1	1	1	0	0	1	0	1	1	0	0	1	1	1	1	1	0	1	0	0	1	1	1	1
Q96AV8	1	0	1	1	1	1	0	1	0	1	1	1	0	1	0	1	1	0	1	0	1	1	1	0	0	0	0	1	0	0	0	1	0	1	1	0	0	1	1	1	1	1	1	1	0	1	1	1	1
Q96B70	1	0	1	0	1	0	0	1	1	1	0	1	0	0	1	0	1	1	0	0	0	0	1	0	0	1	0	1	1	1	0	1	1	1	0	0	1	0	0	0	1	0	1	1	1	1	1	0	0
Q96B97	1	0	0	0	0	1	0	0	0	0	1	1	0	0	0	0	1	0	0	0	0	0	0	1	0	1	0	0	0	0	1	0	1	1	0	0	0	0	1	1	1	0	1	0	0	1	0	1	0
Q96BF3	0	0	0	0	0	0	1	0	0	0	0	0	0	0	0	0	0	0	0	0	0	0	0	0	0	0	0	0	0	0	0	0	0	0	0	0	0	0	1	0	0	0	0	0	0	0	0	0	1
Q96BH1	0	0	0	0	0	0	1	0	0	0	0	0	0	0	0	0	0	0	0	0	0	0	0	0	0	0	0	0	0	0	0	0	0	0	0	0	0	0	1	0	0	0	0	0	0	0	0	0	1
Q96BX8	1	0	1	0	1	0	0	1	1	1	0	1	0	0	1	0	1	1	0	0	0	0	1	0	0	1	0	1	1	1	0	1	1	1	0	0	1	0	0	0	1	0	1	1	1	1	1	0	0
Q96C11	0	0	0	0	0	0	0	0	0	0	0	0	0	0	0	0	0	0	0	0	0	0	0	0	0	0	0	0	0	0	0	0	0	0	0	0	0	0	0	0	0	0	0	0	0	0	0	0	0
Q96CB9	0	0	0	0	0	0	0	0	0	0	0	0	0	0	0	0	0	0	0	0	0	0	0	0	0	0	0	0	0	0	0	0	0	0	0	0	0	0	0	0	0	0	0	0	0	0	0	0	0
Q96CF2	1	0	1	1	1	1	0	1	0	1	1	1	0	1	0	1	1	0	1	0	1	1	1	0	0	0	0	1	0	0	0	1	0	1	1	0	0	1	0	1	1	1	1	1	0	1	1	1	1
Q96DH6	0	0	1	1	1	0	0	1	1	0	1	1	0	1	1	0	0	1	1	0	1	1	1	1	0	0	1	0	0	1	1	1	1	1	1	0	0	0	0	1	1	1	0	1	1	0	0	1	0
Q96DN5	1	0	1	1	1	1	0	1	0	1	1	1	0	1	0	1	1	0	1	0	1	1	1	0	0	0	0	1	0	0	0	1	0	1	1	0	0	1	0	1	1	1	1	1	0	1	1	1	1
Q96DU7	1	0	1	0	1	0	0	1	1	1	0	1	0	0	1	0	1	1	0	0	0	0	1	0	0	1	0	1	1	1	0	1	1	1	0	0	1	0	0	0	1	0	1	1	1	1	1	0	0
Q96EG3	0	0	0	0	0	0	0	0	0	0	0	0	0	0	0	0	0	0	0	0	0	0	0	0	0	0	0	0	0	0	0	0	0	0	0	0	0	0	0	0	0	0	0	0	0	0	0	0	0
Q96EH5	1	0	1	1	1	1	0	1	0	1	1	1	0	1	0	1	1	0	1	0	1	1	1	0	0	0	0	1	0	0	0	1	0	1	1	0	0	1	0	1	1	1	1	1	0	1	1	1	1
Q96EZ8	0	0	0	0	0	0	0	0	0	0	0	0	0	0	0	0	0	0	0	0	0	0	0	0	0	0	0	0	0	0	0	0	0	0	0	0	0	0	0	0	0	0	0	0	0	0	0	0	0
Q96F05	0	0	0	0	0	0	1	0	0	0	0	0	0	0	0	0	0	0	0	0	0	0	0	0	0	0	0	0	0	0	0	0	0	0	0	0	0	0	1	0	0	0	0	0	0	0	0	0	1
Q96F81	1	0	1	1	1	1	0	1	0	1	1	1	0	1	0	1	1	0	1	0	1	1	1	0	0	0	0	1	0	0	0	1	0	1	1	0	0	1	0	1	1	1	1	1	0	1	1	1	1
Q96FT9	1	0	1	0	1	0	0	1	1	1	0	1	0	0	1	0	1	1	0	0	0	0	1	0	0	1	0	1	1	1	0	1	1	1	0	0	1	0	0	0	1	0	1	1	1	1	1	0	0
Q96FX8	0	0	0	0	1	0	0	1	0	1	0	0	0	0	0	0	1	0	0	0	0	0	0	0	0	0	0	1	0	0	0	0	0	1	0	0	0	0	0	0	0	0	0	0	0	0	1	0	0
Q96G42	1	0	1	0	1	0	0	1	1	1	0	1	0	0	1	0	1	1	0	0	0	0	1	0	0	1	0	1	1	1	0	1	1	1	0	0	1	0	0	0	1	0	1	1	1	1	1	0	0
Q96G91	1	0	1	0	1	0	0	1	1	1	0	1	0	0	1	0	1	1	0	0	0	0	1	0	0	1	0	1	1	1	0	1	1	1	0	0	1	0	0	0	1	0	1	1	1	1	1	0	0
Q96GC6	0	0	0	0	0	0	1	0	0	0	0	0	0	0	0	0	0	0	0	0	0	0	0	0	0	0	0	0	0	0	0	0	0	0	0	0	0	0	1	0	0	0	0	0	0	0	0	0	1
Q96GD3	1	0	1	1	1	1	0	1	0	1	1	1	0	1	0	1	1	0	1	0	1	1	1	0	0	0	0	1	0	0	0	1	0	1	1	0	0	1	0	1	1	1	1	1	0	1	1	1	1
Q96GF1	0	0	0	0	0	0	0	0	0	0	0	0	0	0	0	0	0	0	0	0	0	0	0	0	0	0	0	0	0	0	0	0	0	0	0	0	0	0	0	0	0	0	0	0	0	0	0	0	0
Q96H12	0	0	0	0	0	0	0	0	0	0	0	0	0	0	0	0	0	0	0	0	0	0	0	0	0	0	0	0	1	0	0	0	0	0	0	0	0	0	0	0	0	0	0	0	0	0	0	0	0
Q96H78	1	0	1	0	1	0	0	1	1	1	0	1	0	0	1	0	1	1	0	0	0	0	1	0	0	1	0	1	1	1	0	1	1	1	0	0	1	0	0	0	1	0	1	1	1	1	1	0	0
Q96IZ2	1	0	1	0	1	0	0	1	1	1	0	1	0	0	1	0	1	1	0	0	0	0	1	0	0	1	0	1	1	1	0	1	1	1	0	0	1	0	0	0	1	0	1	1	1	1	1	0	0
Q96JI7	0	0	0	0	0	0	0	0	0	0	0	0	0	0	0	0	0	0	0	0	0	0	0	0	0	0	0	0	0	0	0	0	0	0	0	0	0	0	0	0	0	0	0	0	0	0	0	0	0
Q96JL9	0	0	0	0	0	0	1	0	0	0	0	0	0	0	0	0	0	0	0	0	0	0	0	0	0	0	0	0	0	0	0	0	0	0	0	0	0	0	1	0	0	0	0	0	0	0	0	0	1
Q96JY0	1	0	1	1	1	1	0	1	0	1	1	1	0	1	0	1	1	0	1	0	1	1	1	0	0	0	0	1	0	0	0	1	0	1	1	0	0	1	0	1	1	1	1	1	0	1	1	1	1
Q96JY6	0	0	0	0	0	0	0	0	0	0	0	0	0	0	0	0	0	0	0	0	0	0	0	0	0	0	0	0	0	0	0	0	0	0	0	0	0	0	0	0	0	0	0	0	0	0	0	0	0
Q96JZ2	0	0	0	0	0	0	0	0	0	0	0	0	0	0	0	0	0	0	0	0	0	0	0	0	0	0	0	0	0	0	0	0	0	0	0	0	0	0	0	0	0	0	0	0	0	0	0	0	0
Q96KC2	0	0	0	0	0	0	1	0	0	0	0	0	0	0	0	0	0	0	0	0	0	0	0	0	0	0	0	0	0	0	0	0	0	0	0	0	0	0	1	0	0	0	0	0	0	0	0	0	1
Q96KC8	0	0	0	0	0	0	1	0	0	0	0	0	0	0	0	0	0	0	0	0	0	0	0	0	0	0	0	0	0	0	0	0	0	0	0	0	0	0	1	0	0	0	0	0	0	0	0	0	1
Q96KP6	1	0	1	0	1	0	0	1	1	1	0	1	0	0	1	0	1	1	0	0	0	0	1	0	0	1	0	1	1	1	0	1	1	1	0	0	1	0	0	0	1	0	1	1	1	1	1	0	0
Q96LA8	1	0	1	1	1	1	0	1	0	1	1	1	0	1	0	1	1	0	1	0	1	1	1	0	0	0	0	1	0	0	0	1	0	1	1	0	0	1	0	1	1	1	1	1	0	1	1	1	1
Q96MH6	1	0	1	1	1	1	0	1	0	1	1	1	0	1	0	1	1	0	1	0	1	1	1	0	0	0	0	1	0	0	0	1	0	1	1	0	0	1	0	1	1	1	1	1	0	1	1	1	1
Q96MI6	0	0	0	0	0	0	0	0	0	0	0	0	0	0	0	0	0	0	0	0	0	0	0	0	0	0	0	0	0	0	0	0	0	0	0	0	0	0	0	0	0	0	0	0	0	0	0	0	0
Q96MN5	0	0	0	0	0	0	1	0	0	0	0	0	0	0	0	0	0	0	0	0	0	0	0	0	0	0	0	0	0	0	0	0	0	0	0	0	0	0	1	0	0	0	0	0	0	0	0	0	1
Q96MR6	0	0	0	0	0	0	0	0	0	0	0	0	0	0	0	0	0	0	0	0	0	0	0	0	0	0	0	0	0	0	0	0	0	0	0	0	0	0	0	0	0	0	0	0	0	0	0	0	0
Q96N21	0	0	0	0	0	0	0	0	0	0	0	0	0	0	0	0	0	0	0	0	0	0	0	0	0	0	0	0	0	0	0	0	0	0	1	0	0	0	0	0	0	0	0	0	0	0	0	0	0
Q96NA8	1	0	1	1	1	1	0	1	0	1	1	1	0	1	0	1	1	0	1	0	1	1	1	0	0	0	0	1	0	0	0	1	0	1	1	0	0	1	0	1	1	1	1	1	0	1	1	1	1
Q96NB1	0	0	0	0	0	0	0	0	0	0	0	0	0	0	0	0	0	0	0	0	0	0	0	0	0	0	0	0	0	0	0	0	0	0	0	0	0	0	0	0	0	0	0	0	0	0	0	0	0
Q96NE9	0	0	0	0	0	0	0	0	0	0	0	0	0	0	0	0	0	0	0	0	0	0	0	0	0	0	0	0	0	0	0	0	0	0	1	0	0	0	0	0	0	0	0	0	0	0	0	0	0
Q96NG5	0	0	0	0	0	0	1	0	0	0	0	0	0	0	0	0	0	0	0	0	0	0	0	0	0	0	0	0	0	0	0	0	0	0	0	0	0	0	1	0	0	0	0	0	0	0	0	0	1
Q96NJ6	0	0	0	0	0	0	1	0	0	0	0	0	0	0	0	0	0	0	0	0	0	0	0	0	0	0	0	0	0	0	0	0	0	0	0	0	0	0	1	0	0	0	0	0	0	0	0	0	1
Q96NW7	1	0	1	1	1	1	0	1	0	1	1	1	0	1	0	1	1	0	1	0	1	1	1	0	0	0	0	1	0	0	0	1	0	1	1	0	0	1	0	1	1	1	1	1	0	1	1	1	1
Q96NY8	0	0	0	0	0	0	0	0	0	0	0	0	0	0	0	1	0	0	0	0	0	0	0	0	0	0	0	0	0	0	0	0	0	0	1	0	0	0	0	0	0	0	0	0	0	0	0	0	1
Q96P09	1	0	1	1	1	1	0	1	0	1	1	1	0	1	0	1	1	0	1	0	1	1	1	0	0	0	0	1	0	0	0	1	0	1	1	0	0	1	0	1	1	1	1	1	0	1	1	1	1
Q96PH1	1	0	1	0	1	0	0	1	1	1	0	1	0	0	1	0	1	1	0	0	0	0	1	0	0	1	0	1	1	1	0	1	1	1	0	0	1	0	0	0	1	0	1	1	1	1	1	0	0
Q96PM5	1	0	1	1	1	1	0	1	0	1	1	1	0	1	0	1	1	0	1	0	1	1	1	0	0	0	0	1	0	0	0	1	0	1	1	0	0	1	0	1	1	1	1	1	0	1	1	1	1
Q96PP8	1	0	1	1	1	1	0	1	0	1	1	1	0	1	0	1	1	0	1	0	1	1	1	0	0	0	0	1	0	0	0	1	0	1	1	0	0	1	0	1	1	1	1	1	0	1	1	1	1
Q96PQ0	1	0	1	1	1	0	0	1	1	1	0	1	0	0	1	1	1	1	1	0	0	1	1	0	0	1	0	1	1	1	0	1	1	1	1	0	1	1	0	0	1	0	1	1	1	1	1	0	1
Q96PZ7	0	0	0	0	0	0	0	0	0	0	0	0	0	0	0	0	0	0	0	0	0	0	0	0	0	0	0	0	0	0	0	0	0	0	0	0	0	0	0	0	0	0	0	0	0	0	0	0	0
Q96Q15	1	0	1	0	1	0	0	1	1	1	0	1	0	0	1	0	1	1	0	0	0	0	1	0	0	1	0	1	1	1	0	1	1	1	0	0	1	0	0	0	1	0	1	1	1	1	1	0	0
Q96Q83	0	0	0	0	0	0	0	0	0	0	0	0	0	0	0	0	0	0	0	0	0	0	0	0	0	0	0	0	0	0	0	0	0	0	0	0	0	0	0	0	0	0	0	0	0	0	0	0	0
Q96QA5	1	0	1	0	1	0	0	1	1	1	0	1	0	0	1	0	1	1	0	0	0	0	1	0	0	1	0	1	1	1	0	1	1	1	0	0	1	0	0	0	1	0	1	1	1	1	1	0	0
Q96QP1	0	0	0	0	0	0	0	1	0	1	0	0	0	0	0	0	1	1	0	0	0	0	0	0	0	0	0	1	1	0	0	0	1	0	0	0	0	0	0	0	0	0	0	0	1	0	1	0	0
Q96RD7	1	0	1	0	1	0	0	1	1	1	0	1	0	0	1	0	1	1	0	0	0	0	1	0	0	1	0	1	1	1	0	1	1	1	0	0	1	0	0	0	1	0	1	1	1	1	1	0	0
Q96RK1	1	0	1	1	1	1	0	1	0	1	1	1	0	1	0	1	1	0	1	0	1	1	1	0	0	0	0	1	0	0	0	1	0	1	1	0	0	1	0	1	1	1	1	1	0	1	1	1	1
Q96RQ9	1	0	1	0	1	0	0	1	1	1	0	1	0	0	1	0	1	1	0	0	0	0	1	0	0	1	0	1	1	1	0	1	1	1	0	0	0	0	0	0	1	0	1	1	1	1	1	0	0
Q96RS6	0	0	0	0	0	0	1	0	0	0	0	0	0	0	0	0	0	0	0	0	0	0	0	0	0	0	0	0	0	0	0	0	0	0	0	0	0	0	1	0	0	0	0	0	0	0	0	0	0
Q96RU7	1	0	1	1	0	0	0	0	1	0	1	0	1	0	1	0	0	1	0	0	1	1	0	0	1	0	1	1	0	0	0	0	0	0	0	0	1	1	0	0	1	0	1	0	0	0	1	0	1
Q96RU8	0	0	1	0	0	0	0	1	1	1	0	0	0	0	1	0	1	1	0	0	0	0	0	0	0	0	0	1	1	0	0	0	1	1	0	0	0	0	0	0	1	0	0	1	1	0	1	0	0
Q96SJ8	0	0	0	0	0	0	0	0	0	0	0	0	0	0	0	0	0	0	0	0	0	0	0	0	0	0	0	0	0	0	0	0	0	0	0	0	0	0	0	0	0	0	0	0	0	0	0	0	0
Q96SN8	1	0	1	0	1	0	0	1	1	1	0	1	0	0	1	0	1	1	0	0	0	0	1	0	0	1	0	1	1	1	0	1	1	1	0	0	1	0	0	0	1	0	1	1	1	1	1	0	0
Q99062	1	1	1	0	0	1	1	1	1	0	1	0	0	1	1	0	1	0	1	0	1	1	1	1	0	1	0	0	0	0	0	0	0	1	0	1	1	0	1	0	1	0	1	1	1	1	0	1	1
Q99102	0	0	0	0	1	0	0	1	1	0	0	0	0	0	1	0	0	1	0	0	0	0	0	0	0	0	0	0	0	0	0	0	1	0	0	0	0	0	0	0	1	0	0	0	1	0	0	0	0
Q99445	1	0	1	1	1	1	0	1	0	1	1	1	0	1	0	1	1	0	1	0	1	1	1	0	0	0	0	1	0	0	0	1	0	1	1	0	0	1	0	1	1	1	1	1	0	1	1	1	1
Q99551	0	0	0	0	0	0	0	0	0	0	0	0	0	0	0	0	0	0	0	0	0	0	0	0	0	0	0	0	0	0	0	0	0	0	0	0	0	0	0	0	0	0	0	0	0	0	0	0	0
Q99590	1	0	1	0	1	0	0	1	1	1	0	1	0	0	1	0	1	1	0	0	0	0	1	0	0	1	0	1	1	1	0	1	1	1	0	0	1	0	0	0	1	0	1	1	1	1	1	0	0
Q99598	1	0	1	1	1	1	0	1	0	1	1	1	0	1	0	1	1	0	1	0	1	1	1	0	0	0	0	1	0	0	0	1	0	1	1	0	0	1	0	1	1	1	1	1	0	1	1	1	1
Q99607	1	0	1	1	0	0	0	0	1	0	1	0	1	0	1	0	0	1	0	0	1	1	0	0	1	0	1	1	0	0	0	0	0	0	0	0	1	1	0	0	1	0	1	0	0	0	1	0	1
Q99623	0	0	0	0	0	0	0	0	0	0	0	0	0	0	0	0	0	0	0	0	0	0	0	0	0	0	0	0	0	0	0	0	0	0	0	0	0	0	0	0	0	0	0	0	0	0	0	0	0
Q99650	1	0	1	0	1	0	0	1	1	1	0	1	0	0	1	0	1	1	0	0	0	0	1	0	0	1	0	1	1	1	0	1	1	1	0	0	1	0	0	0	1	0	1	1	1	1	1	0	0
Q99712	1	0	0	0	0	1	0	0	0	0	1	1	0	0	0	0	1	0	0	0	0	0	0	1	0	1	0	1	0	0	1	0	1	1	0	0	0	0	1	1	1	0	1	0	0	1	0	1	0
Q99732	0	0	1	1	1	0	0	1	1	0	1	1	0	1	1	0	0	1	1	0	1	1	1	1	0	0	1	0	0	1	1	1	1	1	1	0	0	0	0	1	1	1	0	1	1	0	0	1	0
Q99828	0	0	0	0	0	0	1	0	0	0	0	0	0	0	0	0	0	0	0	0	0	0	0	0	0	0	0	0	0	0	0	0	0	0	0	0	0	0	1	0	0	0	0	0	0	0	0	0	1
Q99836	0	0	0	0	0	0	0	0	0	0	0	0	0	0	0	0	0	0	0	0	0	0	0	0	0	0	0	0	1	0	0	0	1	0	0	0	0	0	0	0	0	0	0	0	0	0	0	0	0
Q99973	1	0	1	1	1	1	0	1	0	1	1	1	0	1	0	1	1	0	1	0	1	1	1	0	0	0	0	1	0	0	0	1	0	1	1	0	0	1	0	1	1	1	1	1	0	1	1	1	1
Q9BPX5	1	0	1	0	1	0	0	1	1	1	0	1	0	0	1	0	1	1	0	0	0	0	1	0	0	1	0	1	1	1	0	1	1	1	0	0	1	0	0	0	1	0	1	1	1	1	1	0	0
Q9BQA9	1	0	1	0	1	0	0	1	1	1	0	1	0	0	1	0	1	1	0	0	0	0	1	0	0	1	0	1	1	1	0	1	1	1	0	0	1	0	0	0	1	0	1	1	1	1	1	0	0
Q9BQD7	0	0	0	0	0	0	0	0	0	0	0	0	0	0	0	0	0	0	0	0	0	0	0	0	0	0	0	0	0	0	0	0	0	0	0	0	0	0	0	0	0	0	0	0	0	0	0	0	0
Q9BQL6	0	0	0	0	0	0	0	0	0	0	0	0	0	0	0	0	0	0	0	0	0	0	0	0	0	0	0	0	0	0	0	0	0	0	0	0	0	0	0	0	0	0	0	0	0	0	0	0	0
Q9BR11	1	0	1	0	1	0	0	1	1	1	0	1	0	0	1	0	1	1	0	0	0	0	1	0	0	1	0	1	1	1	0	1	1	1	0	0	1	0	0	0	1	0	1	1	1	1	1	0	0
Q9BRD0	0	0	0	0	0	0	1	0	0	0	0	0	0	0	0	0	0	0	0	0	0	0	0	0	0	0	0	0	0	0	0	0	0	0	0	0	0	0	0	0	0	0	0	0	0	0	0	0	0
Q9BRK5	1	0	1	1	1	1	0	1	0	1	1	1	0	1	0	1	1	0	1	0	1	1	1	0	0	0	0	1	0	0	0	1	0	1	1	0	0	1	0	1	1	1	1	1	0	1	1	1	1
Q9BRQ8	1	0	1	1	1	1	0	1	0	1	1	1	0	1	0	1	1	0	1	0	1	1	1	0	0	0	0	1	0	0	0	1	0	1	1	0	0	1	0	1	1	1	1	1	0	1	1	1	1
Q9BRV3	1	0	1	0	1	0	0	1	1	1	0	1	0	0	1	0	1	1	0	0	0	0	1	0	0	1	0	1	1	1	0	1	1	1	0	0	1	0	0	0	1	0	1	1	1	1	1	0	0
Q9BRV8	1	0	1	1	1	1	0	1	0	1	1	1	0	1	0	1	1	0	1	0	1	1	1	0	0	0	0	1	0	0	0	1	0	1	1	0	0	1	0	1	1	1	1	1	0	1	1	1	1
Q9BSD7	1	0	1	1	1	1	0	1	0	1	1	1	0	1	0	1	1	0	1	0	1	1	1	0	0	0	0	1	0	0	0	1	0	1	1	0	0	1	0	1	1	1	1	1	0	1	1	1	1
Q9BSK4	0	0	0	0	0	0	0	0	0	0	0	0	0	0	0	0	0	0	0	0	0	0	0	0	0	0	0	0	0	0	0	0	0	0	0	0	0	0	0	0	0	0	0	0	0	0	0	0	0
Q9BTU6	1	0	1	1	1	1	0	1	0	1	1	1	0	1	0	1	1	0	1	0	1	1	1	0	0	0	0	1	0	0	0	1	0	1	1	0	0	1	0	1	1	1	1	1	0	1	1	1	1
Q9BTV4	0	0	0	0	0	0	0	0	0	0	0	0	0	0	0	0	0	0	0	0	0	0	0	0	0	0	0	0	0	0	0	0	0	0	0	0	0	0	0	0	0	0	0	0	0	0	0	0	0
Q9BTX7	0	0	0	0	0	0	0	0	0	0	0	0	0	0	0	0	0	0	0	0	0	0	0	0	0	0	0	0	0	0	0	0	0	0	0	0	0	0	0	0	0	0	0	0	0	0	0	0	0
Q9BU20	0	0	0	0	0	0	0	0	0	0	0	0	0	0	0	0	0	0	0	0	0	0	0	0	0	0	0	0	0	0	0	0	0	0	0	0	0	0	0	0	0	0	0	0	0	0	0	0	0
Q9BUE0	1	0	1	1	1	1	0	1	0	1	1	1	0	1	0	1	1	0	1	0	1	1	1	0	0	0	0	1	0	0	0	1	0	1	1	0	0	1	0	1	1	1	1	1	0	1	1	1	1
Q9BUJ2	0	0	0	0	0	0	0	0	0	0	0	0	0	0	0	0	0	0	0	0	0	0	0	0	0	0	0	0	0	0	0	0	0	0	0	0	0	0	0	0	0	0	0	0	0	0	0	0	0
Q9BUQ8	1	0	1	0	1	0	0	1	1	1	0	1	0	0	1	0	1	1	0	0	0	0	1	0	0	1	0	1	1	1	0	1	1	1	0	0	1	0	0	0	1	0	1	1	1	1	1	0	0
Q9BUY7	0	0	0	0	0	0	1	0	0	0	0	0	0	0	0	0	0	0	0	0	0	0	0	0	0	0	0	0	0	0	0	0	0	0	0	0	0	0	1	0	0	0	0	0	0	0	0	0	0
Q9BV36	1	0	1	0	1	0	0	1	1	1	0	1	0	0	1	0	1	1	0	0	0	0	1	0	0	1	0	1	1	1	0	1	1	1	0	0	1	0	0	0	1	0	1	1	1	1	1	0	0
Q9BVH7	1	0	1	1	1	1	0	1	0	1	1	1	0	1	0	1	1	0	1	0	1	1	1	0	0	0	0	1	0	0	0	1	0	1	1	0	0	1	0	1	1	1	1	1	0	1	1	1	1
Q9BVJ7	1	0	1	0	1	0	0	1	1	1	0	1	0	0	1	0	1	1	0	0	0	0	1	0	0	1	0	1	1	1	0	1	1	1	0	0	1	0	0	0	1	0	1	1	1	1	1	0	0
Q9BVV6	1	0	1	0	1	0	0	1	1	1	0	1	0	0	1	0	1	1	0	0	0	0	1	0	0	1	0	1	1	1	0	1	1	1	0	0	1	0	0	0	1	0	1	1	1	1	1	0	0
Q9BW19	0	0	0	0	0	0	0	0	0	0	0	0	0	0	0	0	0	0	0	0	0	0	0	0	0	0	0	0	0	0	0	0	0	0	0	0	0	0	0	0	0	0	0	0	0	0	0	0	0
Q9BW92	1	0	1	1	1	1	0	1	0	1	1	1	0	1	0	1	1	0	1	0	1	1	1	0	0	0	0	1	0	0	0	1	0	1	1	0	0	1	0	1	1	1	1	1	0	1	1	1	1
Q9BWG6	0	0	0	0	0	0	0	0	0	0	0	0	0	1	0	0	1	0	0	0	1	0	0	0	0	0	0	0	0	0	0	0	0	1	1	0	0	0	0	0	0	0	0	1	0	0	0	1	1
Q9BX74	1	0	1	1	1	1	0	1	0	1	1	1	0	1	0	1	1	0	1	0	1	1	1	0	0	0	0	1	0	0	0	1	0	1	1	0	0	1	0	1	1	1	1	1	0	1	1	1	1
Q9BXD5	1	0	1	1	1	1	0	1	0	1	1	1	0	1	0	1	1	0	1	0	1	1	1	0	0	0	0	1	0	0	0	1	0	1	1	0	0	1	0	1	1	1	1	1	0	1	1	1	1
Q9BXJ1	0	0	1	0	1	0	0	1	1	1	0	0	0	0	1	0	1	1	0	0	0	0	0	0	0	1	0	1	1	1	0	1	1	1	0	0	0	0	0	0	1	0	1	1	1	0	1	0	0
Q9BXS4	0	0	0	0	0	0	0	0	0	0	0	0	0	0	0	0	0	0	0	0	0	0	0	0	0	0	0	0	0	0	0	0	0	0	0	0	0	0	0	0	0	0	0	0	0	0	0	0	0
Q9BXS5	0	0	0	0	0	0	0	0	0	0	0	0	0	0	0	0	0	0	0	0	0	0	0	0	0	0	0	0	0	0	0	0	0	0	0	0	0	0	0	0	0	0	0	0	0	0	0	0	0
Q9BYD1	0	0	0	0	0	0	1	0	0	0	0	0	0	0	0	0	0	0	0	0	0	0	0	0	0	0	0	0	0	0	0	0	0	0	0	0	0	0	1	0	0	0	0	0	0	0	0	0	1
Q9BYG8	1	0	1	0	1	0	0	1	1	1	0	1	0	0	1	0	1	1	0	0	0	0	1	0	0	1	0	1	1	1	0	1	1	1	0	0	1	0	0	0	1	0	1	1	1	1	1	0	0
Q9BYH8	0	0	0	0	1	0	0	1	1	1	0	0	0	0	1	0	1	1	0	0	0	0	0	0	0	0	0	1	1	0	0	0	1	0	0	0	0	0	0	0	0	0	0	0	1	0	1	0	0
Q9BYT9	1	0	1	0	1	0	0	1	1	1	0	1	0	0	1	0	1	1	0	0	0	0	1	0	0	1	0	1	1	1	0	1	1	1	0	0	0	0	0	0	1	0	1	1	1	1	1	0	0
Q9BYV6	0	0	0	1	0	1	0	1	0	1	0	0	0	0	0	1	1	0	1	0	0	1	0	0	0	0	0	1	0	0	0	0	0	0	1	0	0	1	0	1	1	0	0	0	0	0	1	0	1
Q9BZM2	1	0	1	1	1	1	0	1	0	1	1	1	0	1	0	1	1	0	1	0	1	1	1	0	0	0	0	1	0	0	0	1	0	1	1	0	0	1	0	1	1	1	1	1	0	1	1	1	1
Q9BZM5	1	0	1	0	1	0	0	1	1	1	0	1	0	0	1	0	1	1	0	0	0	0	1	0	0	1	0	1	1	1	0	1	1	1	0	0	1	0	0	0	1	0	1	1	1	1	1	0	0
Q9BZR8	1	0	1	1	1	1	0	1	0	1	1	1	0	1	0	1	1	0	1	0	1	1	1	0	0	0	0	1	0	0	0	1	0	1	1	0	0	1	0	1	1	1	1	1	0	1	1	1	1
Q9BZS1	0	0	0	0	0	1	0	0	0	0	0	0	0	0	0	0	0	0	0	0	0	0	0	0	0	0	0	0	0	0	1	0	1	1	0	0	0	0	1	1	0	0	0	0	0	0	0	1	0
Q9BZX2	1	0	1	1	1	1	0	1	0	1	1	1	0	1	0	1	1	0	1	0	1	1	1	0	0	0	0	1	0	0	0	1	0	1	1	0	0	1	0	1	1	1	1	1	0	1	1	1	1
Q9GZN2	0	0	0	0	0	0	0	0	0	0	0	0	0	0	0	0	0	0	0	0	0	0	0	0	0	0	0	0	0	0	0	0	0	0	0	0	0	0	0	0	0	0	0	0	0	0	0	0	0
Q9GZR2	1	0	1	1	1	1	0	1	0	1	1	1	0	1	0	1	1	0	1	0	1	1	1	0	0	0	0	1	0	0	0	1	0	1	1	0	0	1	0	1	1	1	1	1	0	1	1	1	1
Q9GZT6	0	0	0	0	0	0	0	0	0	0	0	0	0	0	0	0	0	0	0	0	0	0	0	0	0	0	0	0	0	0	0	0	0	0	0	0	0	0	0	0	0	0	0	0	0	0	0	0	0
Q9GZU2	1	0	1	1	1	1	0	1	0	1	1	1	0	1	0	1	1	0	1	0	1	1	1	0	0	0	0	1	0	0	0	1	0	1	1	0	0	1	0	1	1	1	1	1	0	1	1	1	1
Q9GZY4	0	0	0	0	0	0	1	0	0	0	0	0	0	0	0	0	0	0	0	0	0	0	0	0	0	0	0	0	0	0	0	0	0	0	0	0	0	0	1	0	0	0	0	0	0	0	0	0	1
Q9GZZ9	0	0	0	0	0	0	0	0	0	0	0	0	0	0	0	0	0	0	0	0	0	0	0	0	0	0	0	0	0	0	0	0	0	0	0	0	0	0	0	0	0	0	0	0	0	0	0	0	0
Q9H093	1	0	1	0	1	0	0	1	1	1	0	1	0	0	1	0	1	1	0	0	0	0	1	0	0	1	0	1	1	1	0	1	1	1	0	0	1	0	0	0	1	0	1	1	1	1	1	0	0
Q9H0B8	0	0	0	0	1	0	0	1	1	1	0	0	0	0	1	0	1	1	0	0	0	0	0	0	0	0	0	1	1	1	0	0	0	1	0	0	0	0	0	0	0	0	0	1	1	0	1	0	0
Q9H0E9	1	0	1	0	1	0	0	1	1	1	0	1	0	0	1	0	1	1	0	0	0	0	1	0	0	1	0	1	1	1	0	1	1	1	0	0	1	0	0	0	1	0	1	1	1	1	1	0	0
Q9H0K6	0	0	0	0	0	0	1	0	0	0	0	0	0	0	0	0	0	0	0	0	0	0	0	0	0	0	0	0	0	0	0	0	0	0	0	0	0	0	1	0	0	0	0	0	0	0	0	0	1
Q9H1E1	0	0	0	0	0	0	0	0	0	0	0	0	0	0	0	1	0	0	0	0	0	0	0	0	0	0	0	0	0	0	0	0	0	0	1	0	0	0	0	0	0	0	0	0	0	0	0	0	1
Q9H1J7	1	0	1	1	0	0	0	0	1	0	1	0	1	0	1	0	0	1	0	0	1	1	0	0	1	0	1	1	0	0	0	0	0	0	0	0	1	1	0	0	1	0	1	0	0	0	1	0	1
Q9H2H8	0	0	0	0	0	0	0	0	0	0	0	0	0	0	0	0	0	0	0	0	0	0	0	0	0	0	0	0	0	0	0	0	0	0	0	0	0	0	0	0	0	0	0	0	0	0	0	0	0
Q9H2M9	1	0	1	1	1	1	0	1	0	1	1	1	0	1	0	1	1	0	1	0	1	1	1	0	0	0	0	1	0	0	0	1	0	1	1	0	0	1	0	1	1	1	1	1	0	1	1	1	1
Q9H2X6	1	0	1	1	1	1	0	1	0	1	1	0	0	1	0	1	1	0	1	0	1	1	1	0	0	0	0	1	0	0	0	1	0	1	1	0	0	1	0	1	1	1	1	1	0	0	1	1	1
Q9H334	0	0	0	0	0	0	0	0	0	0	0	0	0	0	0	0	0	0	0	0	0	0	0	0	0	0	0	0	0	0	0	0	1	0	1	0	0	0	0	0	0	0	0	0	0	0	0	0	0
Q9H3D4	0	0	0	1	1	1	0	1	0	1	0	0	0	1	0	1	1	0	0	0	1	1	0	0	0	0	0	1	0	0	0	0	0	1	1	0	0	1	0	1	0	0	0	1	0	0	1	1	1
Q9H3R0	1	0	1	1	1	1	0	1	1	0	1	1	0	1	1	0	1	1	1	0	1	1	1	1	0	1	1	0	0	1	1	1	1	1	1	0	0	0	1	1	1	1	1	1	1	1	0	1	0
Q9H3S4	1	0	1	0	1	0	0	1	1	1	0	1	0	0	1	0	1	1	0	0	0	0	1	0	0	1	0	1	1	1	0	1	1	1	0	0	1	0	0	0	1	0	1	1	1	1	1	0	0
Q9H425	1	0	1	1	1	1	0	1	0	1	0	1	0	1	0	1	1	0	1	0	1	1	1	0	0	0	0	1	0	0	0	0	0	1	1	0	0	1	0	1	1	0	0	1	0	0	1	1	1
Q9H4B4	1	0	1	1	1	1	0	1	0	1	1	1	0	1	0	1	1	0	1	0	1	1	0	0	0	0	0	1	0	0	0	1	0	1	1	0	0	1	0	1	1	1	1	1	0	1	1	1	1
Q9H4F8	1	0	1	1	1	1	0	1	0	1	1	1	0	1	0	1	1	0	1	0	1	1	1	0	0	0	0	1	0	0	0	1	0	1	1	0	0	1	0	1	1	1	1	1	0	1	1	1	1
Q9H4L5	1	0	1	1	0	0	0	0	1	0	1	0	1	0	1	0	0	1	0	0	1	1	0	0	1	0	1	1	0	0	0	0	0	0	0	0	1	1	0	0	1	0	1	0	0	0	1	0	1
Q9H583	1	0	1	0	1	0	0	1	1	1	0	1	0	0	1	0	1	1	0	0	0	0	1	0	0	1	0	1	1	1	0	1	1	1	0	0	1	0	0	0	1	0	1	1	1	1	1	0	0
Q9H672	1	0	1	0	1	0	0	1	1	1	0	1	0	0	1	0	1	1	0	0	0	0	1	0	0	1	0	1	1	1	0	1	1	1	0	0	1	0	0	0	1	0	1	1	1	1	1	0	0
Q9H6X2	1	0	1	1	1	1	0	1	0	1	1	1	0	1	0	1	1	0	1	0	1	1	1	0	0	0	0	1	0	0	0	1	0	1	1	0	0	1	0	1	1	1	1	1	0	1	1	1	1
Q9H714	0	0	0	0	0	0	0	0	0	1	0	0	0	0	0	0	1	0	0	0	0	0	0	0	0	0	0	1	1	1	0	0	1	1	0	0	0	0	0	0	0	0	0	1	0	0	1	0	0
Q9H7D7	0	0	0	0	0	0	1	0	0	0	0	0	0	0	0	0	0	0	0	0	0	0	0	0	0	0	0	0	0	0	0	0	0	0	0	0	0	0	1	0	0	0	0	0	0	0	0	0	1
Q9H7N4	0	0	0	0	0	0	1	0	0	0	0	0	0	0	0	0	0	0	0	0	0	0	0	0	0	0	0	0	0	0	0	0	0	0	0	0	0	0	1	0	0	0	0	0	0	0	0	0	1
Q9H7P6	1	0	1	1	1	1	0	1	0	1	1	1	0	1	0	1	1	0	1	0	1	1	1	0	0	0	0	1	0	0	0	1	0	1	1	0	0	1	0	1	1	1	1	1	0	1	1	1	1
Q9H7X7	0	0	0	0	0	0	1	0	0	0	0	0	0	0	0	0	0	0	0	0	0	0	0	0	0	0	0	0	0	0	0	0	0	0	0	0	0	0	1	0	0	0	0	0	0	0	0	0	1
Q9H825	0	0	0	0	0	0	0	0	0	0	0	0	0	0	0	0	0	0	0	0	0	0	0	0	0	0	0	0	0	0	0	0	0	0	1	0	0	0	0	0	0	0	0	0	0	0	0	0	0
Q9H8H2	1	0	1	1	1	1	0	1	0	1	1	1	0	1	0	1	1	0	1	0	1	1	1	0	0	0	0	1	0	0	0	1	0	1	1	0	0	1	0	1	1	1	1	1	0	1	1	1	1
Q9H9E3	0	0	0	0	0	0	0	0	0	0	0	0	0	0	0	0	0	0	0	0	0	0	0	0	0	0	0	0	0	0	0	0	0	0	0	0	0	0	0	0	0	0	0	0	0	0	0	0	0
Q9H9Z2	0	0	1	1	1	1	0	1	0	1	1	1	0	1	0	1	1	0	1	0	1	1	1	0	0	0	0	1	0	0	0	1	0	1	1	0	0	1	0	1	1	1	1	1	0	1	1	1	1
Q9HA38	1	0	1	1	1	1	0	1	0	1	1	1	0	1	0	1	1	0	1	0	1	1	1	0	0	0	0	1	0	0	0	1	0	1	1	0	0	1	0	1	1	1	1	1	0	1	1	1	1
Q9HAC7	1	0	1	1	1	1	0	1	0	1	1	1	0	1	0	1	1	0	1	0	1	1	1	0	0	0	0	1	0	0	0	1	0	1	1	0	0	1	0	1	1	1	1	1	0	1	1	1	1
Q9HAT2	0	0	0	0	0	0	1	0	0	0	0	0	0	0	0	0	0	0	0	0	0	0	0	0	0	0	0	0	0	0	0	0	0	0	0	0	0	0	1	0	0	0	0	0	0	0	0	0	1
Q9HAU5	0	0	0	0	0	0	0	0	0	0	0	0	0	0	0	0	0	0	0	0	0	0	0	0	0	0	0	0	0	0	0	0	0	0	0	0	0	0	0	0	0	0	0	0	0	0	0	0	0
Q9HAW0	0	0	0	0	0	0	0	0	0	0	0	0	0	0	0	0	0	0	0	0	0	0	0	0	0	0	0	0	0	0	0	0	0	0	0	0	0	0	0	0	0	0	0	0	0	0	0	0	0
Q9HB75	1	0	1	1	1	1	0	1	0	1	1	1	0	1	0	1	1	0	1	0	1	1	1	0	0	0	0	1	0	0	0	1	0	1	1	0	0	1	0	1	1	1	1	1	0	1	1	1	1
Q9HBE1	0	0	0	0	0	0	1	0	0	0	0	0	0	0	0	0	0	0	0	0	0	0	0	0	0	0	0	0	0	0	0	0	0	0	0	0	0	0	0	0	0	0	0	0	0	0	0	0	0
Q9HBE4	1	0	1	0	1	0	0	1	1	1	0	1	0	0	1	0	1	1	0	0	0	0	1	0	0	1	0	1	1	1	0	1	1	1	0	0	1	0	0	0	1	0	1	1	1	1	1	0	0
Q9HBG7	1	0	1	1	1	1	0	1	0	1	1	1	0	1	0	1	1	0	1	0	1	1	1	0	0	0	0	1	0	0	0	1	0	1	1	0	0	1	0	1	1	1	1	1	0	1	1	1	1
Q9HBW9	1	0	1	1	1	1	0	1	0	1	1	1	0	1	0	1	1	0	1	0	1	1	1	0	0	0	0	1	0	0	0	1	0	1	1	0	0	1	0	1	1	1	1	1	0	1	1	1	1
Q9HC78	0	0	0	0	0	0	0	0	0	0	0	0	0	0	0	0	0	0	0	0	0	0	0	0	0	0	0	0	0	0	0	0	0	0	0	0	0	0	0	0	0	0	0	0	0	0	0	0	0
Q9HC98	1	0	1	1	0	0	0	0	1	0	1	0	1	0	1	0	0	1	0	0	1	1	0	0	1	0	1	1	0	0	0	0	0	0	0	0	1	1	0	0	1	0	1	0	0	0	1	0	1
Q9HCC9	1	0	1	1	0	0	0	0	1	0	1	0	1	0	1	0	0	1	0	0	1	1	0	0	1	0	1	1	0	0	0	0	0	0	0	0	1	1	0	0	1	0	1	0	0	0	1	0	1
Q9HCD6	0	0	0	1	0	1	0	1	0	1	0	0	0	0	0	1	1	0	1	0	0	1	0	0	0	0	0	1	0	0	0	0	0	1	1	0	0	1	0	1	1	0	0	0	0	0	1	0	1
Q9HCE1	1	0	1	1	1	1	0	1	0	1	1	1	0	1	0	1	1	0	1	0	1	1	1	0	0	0	0	1	0	0	0	1	0	1	1	0	0	1	0	1	1	1	1	1	0	1	1	1	1
Q9HCE7	1	0	0	0	0	1	0	0	0	0	1	1	0	0	0	0	1	0	0	0	0	0	0	1	0	1	0	0	0	0	1	0	1	1	0	0	0	0	1	1	1	0	1	0	0	1	0	1	0
Q9HCH5	1	0	0	0	0	1	0	0	0	0	1	1	0	0	0	0	1	0	0	0	0	0	0	1	0	1	0	0	0	0	1	0	1	1	0	0	0	0	1	1	1	0	1	0	0	1	0	1	0
Q9HCJ5	1	0	0	0	0	1	0	0	0	0	1	1	0	0	0	0	1	0	0	0	0	0	0	1	0	1	0	0	0	0	1	0	1	1	0	0	0	0	1	1	1	0	1	0	0	1	0	1	0
Q9HCN2	1	0	1	0	1	0	0	1	1	1	0	1	0	0	1	0	1	1	0	0	0	0	1	0	0	1	0	1	1	1	0	1	1	1	1	0	1	0	0	0	1	0	1	1	1	1	1	0	0
Q9HCU8	0	0	0	0	0	0	0	0	0	0	0	0	0	0	0	0	0	0	0	0	0	0	0	0	0	0	0	0	0	0	0	0	0	0	0	0	0	0	0	0	0	0	0	0	0	0	0	0	0
Q9NP74	0	0	0	1	0	1	0	1	0	1	0	0	0	1	0	1	1	0	1	0	1	1	0	0	0	0	0	1	0	0	0	0	0	1	1	0	0	1	0	1	0	0	0	1	0	0	1	1	1
Q9NPB8	0	0	1	1	1	0	0	1	1	0	1	1	0	1	1	0	0	1	1	0	1	1	1	1	0	0	1	0	0	1	1	1	1	1	1	0	0	0	0	1	1	1	0	1	1	0	0	1	0
Q9NPC1	1	0	1	0	1	0	0	1	1	1	0	1	0	0	1	0	1	1	0	0	0	0	1	0	0	1	0	1	1	1	0	1	1	1	0	0	1	0	0	0	1	0	1	1	1	1	1	0	0
Q9NPD3	1	0	1	0	1	0	0	1	1	1	0	1	0	0	1	0	1	1	0	0	0	0	1	0	0	1	0	1	1	1	0	1	1	1	0	0	1	0	0	0	1	0	1	1	1	1	1	0	0
Q9NPE2	0	0	0	0	0	0	0	0	0	0	0	0	0	0	0	0	0	0	0	0	0	0	0	0	0	0	0	0	0	0	0	0	0	0	0	0	0	0	0	0	0	0	0	0	0	0	0	0	0
Q9NPF2	1	0	1	1	0	0	0	0	1	0	1	0	1	0	1	0	0	1	0	0	1	1	0	0	1	0	1	1	0	0	0	0	0	0	0	0	1	1	0	0	1	0	1	0	0	0	1	0	1
Q9NPF5	0	0	0	0	0	0	0	0	0	0	0	0	0	0	0	0	0	0	0	0	0	0	0	0	0	0	0	0	0	0	0	0	0	0	0	0	0	0	0	0	0	0	0	0	0	0	0	0	0
Q9NPH3	1	0	1	0	1	0	0	1	1	1	0	1	0	0	1	0	1	1	0	0	0	0	1	0	0	1	0	1	1	1	0	1	1	1	0	0	1	0	0	0	1	0	1	1	1	1	1	0	0
Q9NPI1	0	0	0	0	0	0	0	0	0	0	0	0	0	0	0	0	0	0	0	0	0	0	0	0	0	0	0	0	0	0	0	0	0	0	0	0	0	0	0	0	0	0	0	0	0	0	0	0	0
Q9NPJ6	1	0	1	1	1	1	0	1	0	1	1	1	0	1	0	1	1	0	1	0	1	1	1	0	0	0	0	1	0	0	0	1	0	1	1	0	0	1	0	1	1	1	1	1	0	1	1	1	1
Q9NPJ8	0	0	0	0	0	0	1	0	0	0	0	0	0	0	0	0	0	0	0	0	0	0	0	0	0	0	0	0	0	0	0	0	0	0	0	0	0	0	1	0	0	0	0	0	0	0	0	0	1
Q9NPP4	1	0	1	1	1	1	0	1	0	1	1	1	0	1	0	1	1	0	1	0	1	1	1	0	0	0	0	1	0	0	0	1	0	1	1	0	0	1	0	1	1	1	1	1	0	1	1	1	1
Q9NQ11	0	0	0	0	0	0	1	0	0	0	0	0	0	0	0	0	0	0	0	0	0	0	0	0	0	0	0	0	0	0	0	0	0	0	0	0	0	0	0	0	0	0	0	0	0	0	0	0	0
Q9NQB0	1	0	0	0	0	1	0	0	0	0	1	1	0	0	0	0	1	0	0	0	0	0	0	1	0	1	0	0	0	0	1	0	1	1	0	0	0	0	1	1	1	0	1	0	0	1	0	1	0
Q9NQL2	1	0	1	0	1	0	0	1	1	1	0	1	0	0	1	0	1	1	0	0	0	0	1	0	0	1	0	1	1	1	0	1	1	1	0	0	1	0	0	0	1	0	1	1	1	1	1	0	0
Q9NQQ7	0	0	0	0	0	0	0	0	0	0	0	0	0	0	0	0	0	0	0	0	0	0	0	0	0	0	0	0	0	0	0	0	0	0	0	0	0	0	0	0	0	0	0	0	0	0	0	0	0
Q9NQZ6	1	0	1	0	1	0	0	1	1	1	0	1	0	0	1	0	1	1	0	0	0	0	1	0	0	1	0	1	1	1	0	1	1	1	0	0	1	0	0	0	1	0	1	1	1	1	1	0	0
Q9NR48	1	0	1	1	1	1	0	1	0	1	1	1	0	1	0	1	1	0	1	0	1	1	1	0	0	0	0	1	0	0	0	1	0	1	1	0	0	1	0	1	1	1	1	1	0	1	1	1	1
Q9NR81	0	0	0	0	0	0	0	0	0	0	0	0	0	0	0	0	0	0	0	0	0	0	0	0	0	0	0	0	0	0	0	0	0	0	0	0	0	0	1	0	0	0	0	0	0	0	0	0	0
Q9NR97	1	0	1	1	1	1	0	1	0	1	1	1	0	1	0	1	1	0	1	0	1	1	1	0	0	0	0	1	0	0	0	1	0	1	1	0	0	1	0	1	1	1	1	1	0	1	1	1	1
Q9NRA1	0	0	0	0	0	0	0	0	0	0	0	0	0	0	0	0	0	0	0	0	0	0	0	0	0	0	0	0	0	0	0	0	0	0	0	0	0	0	0	0	0	0	0	0	0	0	0	0	0
Q9NRC1	0	0	1	1	1	0	0	1	1	0	1	1	0	1	1	0	0	1	1	0	1	1	1	1	0	0	1	0	0	1	1	1	1	1	1	0	0	0	0	1	1	1	0	1	1	0	0	1	0
Q9NRI5	0	0	0	0	0	0	0	0	0	0	0	0	0	0	0	0	0	0	0	0	0	0	0	0	0	0	0	0	0	0	0	0	0	0	1	0	0	0	0	0	0	0	0	0	0	0	0	0	0
Q9NRR1	1	0	1	1	1	1	0	1	0	1	1	1	0	1	0	1	1	0	1	0	1	1	1	0	0	0	0	1	0	0	0	1	0	1	1	0	0	1	0	1	1	1	1	1	0	1	1	1	1
Q9NS23	1	0	1	1	1	1	0	1	0	1	1	1	0	1	0	1	1	0	1	0	1	1	1	0	0	0	0	1	0	0	0	1	0	1	1	0	0	1	0	1	1	1	1	1	0	1	1	1	1
Q9NS28	1	0	1	1	1	1	0	1	0	1	1	1	0	1	0	1	1	0	1	0	1	1	1	0	0	0	0	1	0	0	0	1	0	1	1	0	0	1	0	1	1	1	1	1	0	1	1	1	1
Q9NSI8	1	0	1	1	0	0	0	0	1	0	1	0	1	0	1	0	0	1	0	0	1	1	0	0	1	0	1	1	0	0	0	0	0	0	0	0	1	1	0	0	1	0	1	0	0	0	1	0	1
Q9NTK1	1	0	1	0	1	0	0	1	1	1	0	1	0	0	1	0	1	1	0	0	0	0	1	0	0	1	0	1	1	1	0	1	1	1	0	0	1	0	0	0	1	0	1	1	1	1	1	0	0
Q9NU23	0	0	0	0	0	0	1	0	0	0	0	0	0	0	0	0	0	0	0	0	0	0	0	0	0	0	0	0	0	0	0	0	0	0	0	0	0	0	1	0	0	0	0	0	0	0	0	0	1
Q9NUB4	1	0	1	0	1	0	0	1	1	1	0	1	0	0	1	0	1	1	0	0	0	0	1	0	0	1	0	1	1	1	0	1	1	1	0	0	1	0	0	0	1	0	1	1	1	1	1	0	0
Q9NUQ6	0	0	0	0	0	0	0	0	0	0	0	0	0	0	0	0	0	0	0	0	0	0	0	0	0	0	0	0	0	0	0	0	0	0	1	0	0	0	0	0	0	0	0	0	0	0	0	0	0
Q9NUQ9	1	0	1	1	0	0	0	0	1	0	1	0	1	0	1	0	0	1	0	0	1	1	0	0	1	0	1	1	0	0	0	0	0	0	0	0	1	1	0	0	1	0	1	0	0	0	1	0	1
Q9NUW8	0	0	0	0	0	0	1	0	0	0	0	0	0	0	0	0	0	0	0	0	0	0	0	0	0	0	0	0	0	0	0	0	0	0	0	0	0	0	1	0	0	0	0	0	0	0	0	0	0
Q9NV88	0	0	0	0	0	0	1	0	0	0	0	0	0	0	0	0	0	0	0	0	0	0	0	0	0	0	0	0	0	0	0	0	0	0	0	0	0	0	1	0	0	0	0	0	0	0	0	0	1
Q9NV96	1	0	1	1	1	1	0	1	0	1	1	1	0	1	0	1	1	0	1	0	1	1	1	0	0	0	0	1	0	0	0	1	0	1	1	0	0	1	0	1	1	1	1	1	0	1	1	1	1
Q9NVA1	0	0	0	0	0	0	0	0	0	0	0	0	0	0	0	0	0	0	0	0	0	0	0	0	0	0	0	0	0	0	0	0	0	0	0	0	0	0	0	0	0	0	0	0	0	0	0	0	0
Q9NVE7	0	0	0	0	0	0	0	0	0	0	0	0	0	0	0	0	0	0	0	0	0	0	0	0	0	0	0	0	0	0	0	0	0	0	0	0	0	0	0	0	0	0	0	0	0	0	0	0	0
Q9NVH2	1	0	1	1	1	1	0	1	1	1	1	1	0	1	1	1	1	1	1	0	1	1	1	0	0	1	0	1	1	1	0	1	1	1	1	0	1	1	0	1	1	1	1	1	1	1	1	1	1
Q9NVR2	1	0	1	0	1	0	0	1	1	1	0	1	0	0	1	0	1	1	0	0	0	0	1	0	0	1	0	1	1	1	0	1	1	1	0	0	1	0	0	0	1	0	1	1	1	1	1	0	0
Q9NVV5	1	0	1	0	1	0	0	1	1	1	0	1	0	0	1	0	1	1	0	0	0	0	1	0	0	1	0	1	1	1	0	1	1	1	0	0	1	0	0	0	1	0	1	1	1	1	1	0	0
Q9NWB6	1	0	1	0	1	0	0	1	1	1	0	1	0	0	1	0	1	1	0	0	0	0	1	0	0	1	0	1	1	1	0	1	1	1	0	0	1	0	0	0	1	0	1	1	1	1	1	0	0
Q9NWF9	1	0	1	1	1	1	0	1	0	1	1	1	0	1	0	1	1	0	1	0	1	1	1	0	0	0	0	1	0	0	0	1	0	1	1	0	0	1	0	1	1	1	1	1	0	1	1	1	1
Q9NWH7	1	0	1	1	1	1	0	1	0	1	1	1	0	1	0	1	1	0	1	0	1	1	1	0	0	0	0	1	0	0	0	1	0	1	1	0	0	1	0	1	1	1	1	1	0	1	1	1	1
Q9NWM0	1	0	1	1	0	0	0	0	1	0	1	0	1	0	1	0	0	1	0	0	1	1	0	0	1	0	1	1	0	0	0	0	0	0	0	0	1	1	0	0	1	0	1	0	0	0	1	0	1
Q9NWW7	0	0	0	0	0	0	0	0	0	0	0	0	0	0	0	0	0	0	0	0	0	0	0	0	0	0	0	0	0	0	0	0	0	0	0	0	0	0	0	0	0	0	0	0	0	0	0	0	0
Q9NWZ8	0	0	0	0	0	0	0	0	0	0	0	0	0	0	0	0	0	0	0	0	0	0	0	0	0	0	0	0	0	0	0	0	0	0	0	0	0	0	0	0	0	0	0	0	0	0	0	0	0
Q9NXJ5	1	0	1	1	1	1	0	1	0	1	1	1	0	1	0	1	1	0	1	0	1	1	1	0	0	0	0	1	0	0	0	1	0	1	1	0	0	1	0	1	1	1	1	1	0	1	1	1	1
Q9NXK8	0	0	0	0	0	0	0	0	0	0	0	0	0	0	0	0	0	0	0	0	0	0	0	0	0	0	0	0	0	0	0	0	0	0	0	0	0	0	0	0	0	0	0	0	0	0	0	0	0
Q9NXV2	0	0	0	0	0	0	0	0	0	0	0	0	0	0	0	0	0	0	0	0	0	0	0	0	0	0	0	0	0	0	0	0	0	0	0	0	0	0	0	0	0	0	0	0	0	0	0	0	0
Q9NY59	0	0	0	0	0	0	0	0	0	0	0	0	0	0	0	0	0	0	0	0	0	0	0	0	0	0	0	0	0	0	0	0	0	0	0	0	0	0	0	0	0	0	0	0	0	0	0	0	0
Q9NY72	1	0	1	1	1	1	0	1	0	1	1	1	0	1	0	1	1	0	1	0	1	1	1	0	0	0	0	1	0	0	0	1	0	1	1	0	0	1	0	1	1	1	1	1	0	1	1	1	1
Q9NY84	1	0	1	0	1	0	0	1	1	1	0	1	0	0	1	0	1	1	0	0	0	0	1	0	0	1	0	1	1	1	0	1	1	1	0	0	1	0	0	0	1	0	1	1	1	1	1	0	0
Q9NYB9	0	0	0	0	0	0	1	0	0	0	0	0	0	0	0	0	0	0	0	0	0	0	0	0	0	0	0	0	0	0	0	0	0	0	0	0	0	0	0	0	0	0	0	0	0	0	0	0	0
Q9NYJ8	1	0	1	1	1	1	0	1	0	1	1	1	0	1	0	1	1	0	1	0	1	1	1	0	0	0	0	1	0	0	0	1	0	1	1	0	0	1	0	1	1	1	1	1	0	1	1	1	1
Q9NYK1	1	0	1	0	1	0	0	1	1	1	0	1	0	0	1	0	1	1	0	0	0	0	1	0	0	1	0	1	1	1	0	1	1	1	0	0	1	0	0	0	1	0	1	1	1	1	1	0	0
Q9NYQ3	1	0	1	1	1	1	0	1	0	1	1	1	0	1	0	1	1	0	1	0	1	1	1	0	0	0	0	1	0	0	0	1	0	1	1	0	0	1	0	1	1	1	1	1	0	1	1	1	1
Q9NYQ8	0	0	0	0	0	0	0	0	0	0	0	0	0	0	0	0	0	0	0	0	0	0	0	0	0	0	0	0	1	0	0	0	0	0	0	0	0	0	0	0	0	0	0	0	0	0	0	0	0
Q9NYY1	1	0	1	1	1	1	0	1	1	1	1	1	0	1	1	1	1	1	1	0	1	1	1	0	0	1	0	1	1	1	0	1	1	1	1	0	1	1	0	1	1	1	1	1	1	1	1	1	1
Q9NYZ2	1	0	0	0	0	1	0	0	0	0	1	1	0	0	0	0	1	0	0	0	0	0	0	1	0	1	0	0	0	0	1	0	1	1	0	0	0	0	1	1	1	0	1	0	0	1	0	1	0
Q9NZ72	0	0	0	0	0	0	0	0	0	0	0	0	0	0	0	0	0	0	0	0	0	0	0	0	0	0	0	0	0	0	0	0	0	0	0	0	0	0	0	0	0	0	0	0	0	0	0	0	0
Q9NZJ0	1	0	1	0	1	0	0	1	1	1	0	1	0	0	1	0	1	1	0	0	0	0	1	0	0	1	0	1	1	1	0	1	1	1	0	0	1	0	0	0	1	0	1	1	1	1	1	0	0
Q9NZP8	1	0	1	0	1	0	0	1	1	1	0	1	0	0	1	0	1	1	0	0	0	0	1	0	0	1	0	1	1	1	0	1	1	1	0	0	1	0	0	0	1	0	1	1	1	1	1	0	0
Q9NZS9	0	0	0	0	0	0	1	0	0	0	0	0	0	0	0	0	0	0	0	0	0	0	0	0	0	0	0	0	0	0	0	0	0	0	0	0	0	0	1	0	0	0	0	0	0	0	0	0	1
Q9NZT1	1	0	1	0	1	0	0	1	1	1	0	1	0	0	1	0	1	1	0	0	0	0	0	0	0	1	0	1	1	1	0	1	1	1	0	0	0	0	0	0	1	0	1	1	1	1	1	0	0
Q9NZW5	0	0	0	0	0	0	0	0	0	0	0	0	0	0	0	0	0	0	0	0	0	0	0	0	0	0	0	0	0	0	0	0	0	0	0	0	0	0	0	0	0	0	0	0	0	0	0	0	0
Q9P021	0	0	0	0	0	0	0	0	0	0	0	0	0	0	0	0	0	0	0	0	0	0	0	0	0	0	0	0	0	0	0	0	0	0	0	0	0	0	0	0	0	0	0	0	0	0	0	0	0
Q9P0M9	1	0	1	1	1	1	0	1	0	1	1	1	0	1	0	1	1	0	1	0	1	1	1	0	0	0	0	1	0	0	0	1	0	1	1	0	0	1	0	1	1	1	1	1	0	1	1	1	1
Q9P0V3	0	0	0	0	0	0	0	0	0	0	0	0	0	0	0	0	0	0	0	0	0	0	0	0	0	0	0	0	0	0	0	0	0	0	0	0	0	0	0	0	0	0	0	0	0	0	0	0	0
Q9P121	1	0	1	1	1	1	0	1	0	1	1	1	0	1	0	1	1	0	1	0	1	1	1	0	0	0	0	1	0	0	0	1	0	1	1	0	0	1	0	1	1	1	1	1	0	1	1	1	1
Q9P258	0	0	0	0	0	0	0	0	0	0	0	0	0	0	0	0	0	0	0	0	0	0	0	0	0	0	0	0	0	0	0	0	0	0	0	0	0	0	0	0	0	0	0	0	0	0	0	0	0
Q9P2B2	1	0	1	1	1	1	0	1	0	1	1	1	0	1	0	1	1	0	1	0	1	1	1	0	0	0	0	1	0	0	0	1	0	1	1	0	0	1	0	1	1	1	1	1	0	1	1	1	1
Q9P2D1	0	0	0	0	0	0	0	0	0	0	0	0	0	0	0	0	0	0	0	0	0	0	0	0	0	0	0	0	0	0	0	0	0	0	0	0	0	0	0	0	0	0	0	0	0	0	0	0	0
Q9P2K9	1	0	1	1	1	1	0	1	0	1	1	0	0	1	0	1	1	0	1	0	1	1	1	0	0	0	0	1	0	0	0	0	0	1	1	0	0	1	0	1	1	0	1	1	0	1	1	1	1
Q9P2N4	0	0	0	0	0	0	0	0	0	0	0	0	0	0	0	0	0	0	0	0	0	0	0	0	0	0	0	0	0	0	0	0	0	0	0	0	0	0	1	0	0	0	0	0	0	0	0	0	0
Q9P2X8	1	0	1	1	1	1	0	1	0	1	1	1	0	1	0	1	1	0	1	0	1	1	1	0	0	0	0	1	0	0	0	1	0	1	1	0	0	1	0	1	1	1	1	1	0	1	1	1	1
Q9UBE8	1	0	1	0	1	0	0	1	1	1	0	1	0	0	1	0	1	1	0	0	0	0	1	0	0	1	0	1	1	1	0	1	1	1	0	0	1	0	0	0	1	0	1	1	1	1	1	0	0
Q9UBH6	1	0	1	1	1	1	0	1	0	1	1	1	0	1	0	1	1	0	1	0	1	1	1	0	0	0	0	1	0	0	0	1	0	1	1	0	0	1	0	1	1	1	1	1	0	1	1	1	1
Q9UBK5	1	0	1	0	1	0	0	1	1	1	0	1	0	0	1	0	1	1	0	0	0	0	1	0	0	1	0	1	1	1	0	1	1	1	0	0	1	0	0	0	1	0	1	1	1	1	1	0	0
Q9UBK7	0	0	0	0	0	0	1	0	0	0	0	0	0	0	0	0	0	0	0	0	0	0	0	0	0	0	0	0	0	0	0	0	0	0	0	0	0	0	1	0	0	0	0	0	0	0	0	0	1
Q9UBK9	0	0	1	1	1	0	0	1	1	0	1	1	0	1	1	0	0	1	1	0	1	1	1	1	0	0	1	0	0	1	1	1	1	1	1	0	0	0	0	1	1	1	0	1	1	0	0	1	0
Q9UBN6	1	0	1	1	1	1	0	1	0	1	1	1	0	1	0	1	1	0	1	0	1	1	1	0	0	0	0	1	0	0	0	1	0	1	1	0	0	1	0	1	1	1	1	1	0	1	1	1	1
Q9UBT6	1	0	1	1	1	1	0	1	0	1	1	1	0	1	0	1	1	0	1	0	1	1	1	0	0	0	0	1	0	0	0	1	0	1	1	0	0	1	0	1	1	1	1	1	0	1	1	1	1
Q9UBX7	1	0	1	0	1	0	0	1	1	1	0	1	0	0	1	0	1	1	0	0	0	0	1	0	0	1	0	1	1	1	0	1	1	1	0	0	1	0	0	0	1	0	1	1	1	1	1	0	0
Q9UDY2	1	0	0	0	0	1	0	0	0	0	1	1	0	0	0	0	1	0	0	0	0	0	0	1	0	1	0	0	0	0	1	0	1	1	0	0	0	0	1	1	1	0	1	0	0	1	0	1	0
Q9UEE5	1	0	1	1	1	1	0	1	0	1	1	1	0	1	0	1	1	0	1	0	1	1	1	0	0	0	0	1	0	0	0	1	0	1	1	0	0	1	0	1	1	1	1	1	0	1	1	1	1
Q9UER7	0	0	0	0	0	0	0	0	0	0	0	0	0	0	0	0	0	0	0	0	0	0	0	0	0	0	0	0	0	0	0	0	0	0	0	0	0	0	0	0	0	0	0	0	0	0	0	0	0
Q9UGM6	1	0	1	1	1	1	0	1	0	1	1	1	0	1	0	1	1	0	1	0	1	1	1	0	0	0	0	1	0	0	0	1	0	1	1	0	0	1	0	1	1	1	1	1	0	1	1	1	1
Q9UHB6	1	0	1	0	1	0	0	1	1	1	0	1	0	0	1	0	1	1	0	0	0	0	1	0	0	1	0	1	1	1	0	1	1	1	0	0	1	0	0	0	1	0	1	1	1	1	1	0	0
Q9UHD0	1	0	1	1	1	1	0	1	0	1	1	1	0	1	0	1	1	0	1	0	1	1	1	0	0	0	0	1	0	0	0	1	0	1	1	0	0	1	0	1	1	1	1	1	0	1	1	1	1
Q9UHR6	0	0	0	0	0	0	0	0	0	0	0	0	0	0	0	0	0	0	0	0	0	0	0	0	0	0	0	0	0	0	0	0	0	0	0	0	0	0	0	0	0	0	0	0	0	0	0	0	0
Q9UHV2	1	0	1	1	1	1	0	1	0	1	1	1	0	1	0	1	1	0	1	0	1	1	1	0	0	0	0	1	0	0	0	1	0	1	1	0	0	1	0	1	1	1	1	1	0	1	1	1	1
Q9UIE0	0	0	0	0	0	0	1	0	0	0	0	0	0	0	0	0	0	0	0	0	0	0	0	0	0	0	0	0	0	0	0	0	0	0	0	0	0	0	1	0	0	0	0	0	0	0	0	0	1
Q9UIV8	1	0	1	0	1	0	0	1	1	1	0	1	0	0	1	0	1	1	0	0	0	0	1	0	0	1	0	1	1	1	0	1	1	1	0	0	1	0	0	0	1	0	1	1	1	1	1	0	0
Q9UJF2	0	0	0	1	0	0	0	1	0	1	0	0	0	0	0	1	1	0	1	0	0	1	0	0	0	0	0	1	0	0	0	0	0	0	1	0	0	1	0	0	0	0	0	0	0	0	1	0	1
Q9UK10	0	0	0	0	0	0	0	0	0	0	0	0	0	0	0	0	0	0	0	0	0	0	0	0	0	0	0	0	0	0	0	0	0	0	0	0	0	0	0	0	0	0	0	0	0	0	0	0	0
Q9UK12	0	0	0	0	0	0	1	0	0	0	0	0	0	0	0	0	0	0	0	0	0	0	0	0	0	0	0	0	0	0	0	0	0	0	0	0	0	0	1	0	0	0	0	0	0	0	0	0	1
Q9UK97	1	0	1	0	1	0	0	1	1	1	0	1	0	0	1	0	1	1	0	0	0	0	1	0	0	1	0	1	1	1	0	1	1	1	0	0	1	0	0	0	1	0	1	1	1	1	1	0	0
Q9UKB5	1	0	1	1	1	1	0	1	0	1	1	1	0	1	0	1	1	0	1	0	1	1	1	0	0	0	0	1	0	0	0	1	0	1	1	0	0	1	0	1	1	1	1	1	0	1	1	1	1
Q9UKD2	0	0	0	0	0	0	0	0	0	0	0	0	0	0	0	0	0	0	0	0	0	0	0	0	0	0	0	0	0	0	0	0	0	0	0	0	0	0	0	0	0	0	0	0	0	0	0	0	0
Q9UKI2	0	0	0	0	0	0	0	0	0	0	0	0	0	0	0	0	0	0	0	0	0	0	0	0	0	0	0	0	0	0	0	0	0	0	1	0	0	0	0	0	0	0	0	0	0	0	0	0	1
Q9UKQ9	1	0	1	0	1	0	0	1	1	1	0	1	0	0	1	0	1	1	0	0	0	0	1	0	0	1	0	1	1	1	0	1	1	1	0	0	1	0	0	0	1	0	1	1	1	1	1	0	0
Q9UKT9	1	0	1	1	0	0	0	0	1	0	1	0	1	0	1	0	0	1	0	0	1	1	0	0	1	0	1	1	0	0	0	0	0	0	0	0	1	1	0	0	1	0	1	0	0	0	1	0	1
Q9UKX3	1	0	1	1	1	1	0	1	0	1	1	1	0	1	0	1	1	0	1	0	1	1	1	0	0	0	0	1	0	0	0	1	0	1	1	0	0	1	0	1	1	1	1	1	0	1	1	1	1
Q9UKX5	1	0	0	0	0	1	0	0	0	0	1	1	0	0	0	0	1	0	0	0	0	0	0	1	0	1	0	0	0	0	1	0	1	1	0	0	0	0	1	1	1	0	1	0	0	1	0	1	0
Q9UL58	1	0	1	1	1	1	0	1	0	1	1	1	0	1	0	1	1	0	1	0	1	1	1	0	0	0	0	1	0	0	0	1	0	1	1	0	0	1	0	1	1	1	1	1	0	1	1	1	1
Q9ULQ1	1	0	0	0	0	1	0	0	0	0	1	1	0	0	0	0	1	0	0	0	0	0	0	1	0	1	0	0	0	0	1	0	1	1	0	0	0	0	1	1	1	0	1	0	0	1	0	1	0
Q9ULZ3	1	0	1	1	1	1	0	1	0	1	1	1	0	1	0	1	1	0	1	0	1	1	1	0	0	0	0	1	0	0	0	1	0	1	1	0	0	1	0	1	1	1	1	1	0	1	1	1	1
Q9UM07	0	0	0	0	0	0	0	0	0	0	0	0	0	0	0	0	0	0	0	0	0	0	0	0	0	0	0	0	0	0	0	0	0	0	1	0	0	0	0	0	0	0	0	0	0	0	0	0	0
Q9UM63	1	0	1	1	1	1	0	1	0	1	1	1	0	1	0	1	1	0	1	0	1	1	1	0	0	0	0	1	0	0	0	1	0	1	1	0	0	1	0	1	1	1	1	1	0	1	1	1	1
Q9UMS4	0	0	0	0	0	0	0	0	0	0	0	0	0	0	0	0	0	0	0	0	0	0	0	0	0	0	0	0	0	0	0	0	0	0	0	0	0	0	0	0	0	0	0	0	0	0	0	0	0
Q9UMX5	1	0	1	1	1	1	0	1	0	1	1	1	0	1	0	1	1	0	1	0	1	1	1	0	0	0	0	1	0	0	0	1	0	1	1	0	0	1	0	1	1	1	1	1	0	1	1	1	1
Q9UN86	0	0	0	0	0	0	1	0	0	0	0	0	0	0	0	0	0	0	0	0	0	0	0	0	0	0	0	0	0	0	0	0	0	0	0	0	0	0	0	0	0	0	0	0	0	0	0	0	0
Q9UNE2	1	0	1	1	1	1	0	1	0	1	1	1	0	1	0	1	1	0	1	0	1	1	1	0	0	0	0	1	0	0	0	1	0	1	1	0	0	1	0	1	1	1	1	1	0	1	1	1	1
Q9UNH6	1	0	1	1	1	1	0	1	0	1	1	1	0	1	0	1	1	0	1	0	1	1	1	0	0	0	0	1	0	0	0	1	0	1	1	0	0	1	0	1	1	1	1	1	0	1	1	1	1
Q9UNK9	0	0	0	0	0	0	1	0	0	0	0	0	0	0	0	0	0	0	0	0	0	0	0	0	0	0	0	0	0	0	0	0	0	0	0	0	0	0	1	0	0	0	0	0	0	0	0	0	1
Q9UNN5	1	0	1	1	1	1	0	1	0	1	1	1	0	1	0	1	1	0	1	0	1	1	1	0	0	0	0	1	0	0	0	1	0	1	1	0	0	1	0	1	1	1	1	1	0	1	1	1	1
Q9UPN3	1	0	0	0	0	1	0	0	0	0	0	1	0	0	0	0	1	0	0	0	0	0	0	0	0	1	0	0	0	0	1	0	1	1	0	0	0	0	1	1	1	0	1	0	0	1	0	1	0
Q9UPQ4	0	0	0	0	0	0	0	0	0	0	0	0	0	0	0	0	0	0	0	0	0	0	0	0	0	0	0	0	0	0	0	0	0	0	0	0	0	0	0	0	0	0	0	0	0	0	0	0	0
Q9UPR0	0	0	1	1	1	0	0	1	1	0	1	1	0	1	1	0	0	1	1	0	1	1	1	1	0	0	1	0	0	1	1	1	1	1	1	0	0	0	0	1	1	1	0	1	1	0	0	1	0
Q9UPU9	1	0	0	0	0	1	0	0	0	0	1	1	0	0	0	0	1	0	0	0	0	0	0	1	0	1	0	0	0	0	1	0	1	1	0	0	0	0	1	1	1	0	1	0	0	1	0	1	0
Q9UPX8	0	0	0	0	0	0	0	0	0	0	0	0	0	0	0	0	0	0	0	0	0	0	0	0	0	0	0	0	0	0	0	0	0	0	0	0	0	0	0	0	0	0	0	0	0	0	0	0	0
Q9UPZ9	1	0	1	0	1	0	0	1	1	1	0	1	0	0	1	0	1	1	0	0	0	0	1	0	0	1	0	1	1	1	0	1	1	1	0	0	1	0	0	0	1	0	1	1	1	1	1	0	0
Q9UQ16	1	0	1	1	1	1	0	1	0	1	1	1	0	1	0	1	1	0	1	0	1	1	1	0	0	0	0	1	0	0	0	1	0	1	1	0	0	1	0	1	1	1	1	1	0	1	1	1	1
Q9UQ88	0	0	1	1	1	0	0	1	1	0	1	1	0	1	1	0	0	1	1	0	1	1	1	1	0	0	1	0	0	1	1	1	1	1	1	0	0	0	0	1	1	1	0	1	1	0	0	1	0
Q9UQQ2	0	0	1	1	1	0	0	1	1	0	1	1	0	1	1	0	0	1	1	0	1	1	1	1	0	0	1	0	0	1	1	1	1	1	1	0	0	0	0	1	1	1	0	1	1	0	0	1	0
Q9Y219	0	0	0	0	0	0	0	1	0	0	0	0	0	0	0	0	1	0	0	0	0	0	0	0	0	0	0	0	0	0	0	0	0	0	1	0	0	0	0	0	0	0	0	0	0	0	0	0	0
Q9Y232	1	0	1	1	0	0	0	0	1	0	1	0	1	0	1	0	0	1	0	0	1	1	0	0	1	0	1	1	0	0	0	0	0	0	0	0	1	1	0	0	1	0	1	0	0	0	1	0	1
Q9Y255	0	0	0	0	0	0	0	0	0	0	0	0	0	0	0	0	0	0	0	0	0	0	0	0	0	0	0	0	0	0	0	0	0	0	0	0	0	0	0	0	0	0	0	0	0	0	0	0	0
Q9Y2B4	1	0	1	1	1	1	0	1	0	1	1	1	0	1	0	1	1	0	1	0	1	1	1	0	0	0	0	1	0	0	0	1	0	1	1	0	0	1	0	1	1	1	1	1	0	1	1	1	1
Q9Y2D5	1	0	1	0	1	0	0	1	1	1	0	1	0	0	1	0	1	1	0	0	0	0	1	0	0	1	0	1	1	1	0	1	1	1	0	0	1	0	0	0	1	0	1	1	1	1	1	0	0
Q9Y2G9	0	0	0	0	0	0	0	0	0	0	0	0	0	0	0	0	0	0	0	0	0	0	0	0	0	0	0	0	0	0	0	0	0	0	0	0	0	0	0	0	0	0	0	0	0	0	0	0	0
Q9Y2H2	0	0	0	0	0	0	0	0	0	0	0	0	0	0	0	0	0	0	0	0	0	0	0	0	0	0	0	0	0	0	0	0	0	0	0	0	0	0	1	0	0	0	0	0	0	0	0	0	0
Q9Y2I2	1	0	1	1	1	1	0	1	0	1	1	1	0	1	0	1	1	0	1	0	1	1	1	0	0	0	0	1	0	0	0	1	0	1	1	0	0	1	0	1	1	1	1	1	0	1	1	1	1
Q9Y2P8	1	0	1	0	1	0	0	1	1	1	0	1	0	0	1	0	1	1	0	0	0	0	1	0	0	1	0	1	1	1	0	1	1	1	0	0	1	0	0	0	1	0	1	1	1	1	1	0	0
Q9Y2Q5	0	0	0	0	0	0	0	0	0	0	0	0	0	0	0	0	0	0	0	0	0	0	0	0	0	0	0	0	0	0	0	0	0	0	0	0	0	0	0	0	0	0	0	0	0	0	0	0	0
Q9Y2T6	1	0	1	0	1	0	0	1	1	1	0	1	0	0	1	0	1	1	0	0	0	0	1	0	0	1	0	1	1	1	0	1	1	1	0	0	1	0	0	0	1	0	1	1	1	1	1	0	0
Q9Y2X0	0	0	1	0	0	0	0	0	0	0	0	0	0	0	0	0	0	0	0	0	0	0	0	0	0	1	0	1	1	1	0	0	1	1	0	0	0	0	0	0	1	0	0	1	0	0	0	0	0
Q9Y2Y8	1	0	1	1	1	1	0	1	0	1	1	1	0	1	0	1	1	0	1	0	1	1	1	0	0	0	0	1	0	0	0	1	0	1	1	0	0	1	0	1	1	1	1	1	0	1	1	1	1
Q9Y315	1	0	1	1	1	1	0	1	0	1	1	1	0	1	0	1	1	0	1	0	1	1	1	0	0	0	0	1	0	0	0	1	0	1	1	0	0	1	0	1	1	1	1	1	0	1	1	1	1
Q9Y337	1	0	1	0	1	0	0	1	1	1	0	1	0	0	1	0	1	1	0	0	0	0	1	0	0	1	0	1	1	1	0	1	1	1	0	0	1	0	0	0	1	0	1	1	1	1	1	0	0
Q9Y376	1	0	1	1	1	1	0	1	0	1	1	1	0	1	0	1	1	0	1	0	1	1	1	0	0	0	0	1	0	0	0	1	0	1	1	0	0	1	0	1	1	1	1	1	0	1	1	1	1
Q9Y3L5	0	0	0	0	0	0	1	0	0	0	0	0	0	0	0	0	0	0	0	0	0	0	0	0	0	0	0	0	0	0	0	0	0	0	0	0	0	0	1	0	0	0	0	0	0	0	0	0	1
Q9Y3T9	0	0	0	0	0	0	1	0	0	0	0	0	0	0	0	0	0	0	0	0	0	0	0	0	0	0	0	0	0	0	0	0	0	0	0	0	0	0	1	0	0	0	0	0	0	0	0	0	1
Q9Y3V2	1	0	1	1	1	1	0	1	0	1	1	1	0	1	0	1	1	0	1	0	1	1	1	0	0	0	0	1	0	0	0	1	0	1	1	0	0	1	0	1	1	1	1	1	0	1	1	1	1
Q9Y478	1	0	1	1	1	1	0	1	0	1	1	1	0	1	0	1	1	0	1	0	1	1	1	0	0	0	0	1	0	0	0	1	0	1	1	0	0	1	0	1	1	1	1	1	0	1	1	1	1
Q9Y483	0	0	0	0	0	0	0	0	0	0	0	0	0	0	0	0	0	0	0	0	0	0	0	0	0	0	0	0	0	0	0	0	0	0	0	0	0	0	0	0	0	0	0	0	0	0	0	0	0
Q9Y4A5	0	0	0	0	0	0	0	0	0	0	0	0	0	0	0	0	0	0	0	0	0	0	0	0	0	0	0	0	0	0	0	0	0	0	0	0	0	0	0	0	0	0	0	0	0	0	0	0	0
Q9Y4C8	1	0	1	1	1	1	0	1	0	1	1	1	0	1	0	1	1	0	1	0	1	1	1	0	0	0	0	1	0	0	0	1	0	1	1	0	0	1	0	1	1	1	1	1	0	1	1	1	1
Q9Y4H4	0	0	0	0	0	0	1	0	0	0	0	0	0	0	0	0	0	0	0	0	0	0	0	0	0	0	0	0	0	0	0	0	0	0	0	0	0	0	1	0	0	0	0	0	0	0	0	0	1
Q9Y4K1	0	0	0	0	0	0	0	0	0	0	0	0	0	0	0	0	1	0	0	0	0	0	0	0	0	0	0	1	1	0	0	0	1	0	0	0	0	0	0	0	0	0	0	0	0	0	0	0	0
Q9Y4U1	0	0	0	0	0	0	0	0	0	0	0	0	0	0	0	0	0	0	0	0	0	0	0	0	0	0	0	0	0	0	0	0	0	0	0	0	0	0	0	0	0	0	0	0	0	0	0	0	0
Q9Y519	0	0	0	0	0	0	1	0	0	0	0	0	0	0	0	0	0	0	0	0	0	0	0	0	0	0	0	0	0	0	0	0	0	0	0	0	0	0	1	0	0	0	0	0	0	0	0	0	1
Q9Y543	1	0	1	1	1	1	0	1	0	1	1	1	0	1	0	1	1	0	1	0	1	1	1	0	0	0	0	1	0	0	0	1	0	1	1	0	0	1	0	1	1	1	1	1	0	1	1	1	1
Q9Y5J5	1	0	1	1	1	1	0	1	0	1	1	1	0	1	0	1	1	0	1	0	1	1	1	0	0	0	0	1	0	0	0	1	0	1	1	0	0	1	0	1	1	1	1	1	0	1	1	1	1
Q9Y5J7	1	0	1	0	1	0	0	1	1	1	0	1	0	0	1	0	1	1	0	0	0	0	1	0	0	1	0	1	1	1	0	1	1	1	0	0	1	0	0	0	1	0	1	1	1	1	1	0	0
Q9Y5Q0	0	0	0	0	0	0	0	0	0	0	0	0	0	0	0	0	0	0	0	0	0	0	0	0	0	0	0	0	0	0	0	0	0	0	0	0	0	0	0	0	0	0	0	0	0	0	0	0	0
Q9Y5R5	1	0	1	0	1	0	0	1	1	1	0	1	0	0	1	0	1	1	0	0	0	0	1	0	0	1	0	1	1	1	0	1	1	1	0	0	1	0	0	0	1	0	1	1	1	1	1	0	0
Q9Y5R8	0	0	0	0	0	0	1	0	0	0	0	0	0	0	0	0	0	0	0	0	0	0	0	0	0	0	0	0	0	0	0	0	0	0	0	0	0	0	0	0	0	0	0	0	0	0	0	0	0
Q9Y5S2	1	0	1	1	1	1	0	1	0	1	1	1	0	1	0	1	1	0	1	0	1	1	1	0	0	0	0	1	0	0	0	1	0	1	1	0	0	1	0	1	1	1	1	1	0	1	1	1	1
Q9Y5S9	0	0	0	0	0	0	0	0	0	0	0	0	0	0	0	0	0	0	0	0	0	0	0	0	0	0	0	0	0	0	0	0	0	0	0	0	0	0	0	0	0	0	0	0	0	0	0	0	0
Q9Y5U2	0	0	0	0	0	0	1	0	0	0	0	0	0	0	0	0	0	0	0	0	0	0	0	0	0	0	0	0	0	0	0	0	0	0	0	0	0	0	1	0	0	0	0	0	0	0	0	0	1
Q9Y5V3	0	0	0	0	0	0	1	0	0	0	0	0	0	0	0	0	0	0	0	0	0	0	0	0	0	0	0	0	0	0	0	0	0	0	0	0	0	0	1	0	0	0	0	0	0	0	0	0	1
Q9Y5X5	1	0	1	1	1	1	0	1	0	1	1	1	0	1	0	1	1	0	1	0	1	1	1	0	0	0	0	1	0	0	0	1	0	1	1	0	0	1	0	1	1	1	1	1	0	1	1	1	1
Q9Y5X9	1	0	1	0	1	0	0	1	1	1	0	1	0	0	1	0	1	1	0	0	0	0	1	0	0	1	0	1	1	1	0	1	1	1	0	0	1	0	0	0	1	0	1	1	1	1	1	0	0
Q9Y625	0	0	0	0	0	0	0	0	0	0	0	0	0	0	0	0	0	0	0	0	0	0	0	0	0	0	0	0	0	0	0	0	0	0	1	0	0	0	0	0	0	0	0	0	0	0	0	0	0
Q9Y6D9	1	0	1	1	0	0	0	0	1	0	1	0	1	0	1	0	0	1	0	0	1	1	0	0	1	0	1	1	0	0	0	0	0	0	0	0	1	1	0	0	1	0	1	0	0	0	1	0	1
Q9Y6M1	1	0	0	0	0	1	0	0	0	0	1	1	0	0	0	0	1	0	0	0	0	0	0	1	0	1	0	0	0	0	1	0	1	1	0	0	0	0	1	1	1	0	1	0	0	1	0	1	0
Q9Y6M5	1	0	1	1	1	1	0	1	0	1	1	1	0	1	0	1	1	0	1	0	1	1	1	0	0	0	0	1	0	0	0	1	0	1	1	0	0	1	0	1	1	1	1	1	0	1	1	1	1
Q9Y6P5	1	0	1	1	1	1	0	1	0	1	1	1	0	1	0	1	1	0	1	0	1	1	1	0	0	0	0	1	0	0	0	1	0	1	1	0	0	1	0	1	1	1	1	1	0	1	1	1	1
Q9Y6Q3	1	0	1	1	1	1	0	1	0	1	1	1	0	1	0	1	1	0	1	0	1	1	1	0	0	0	0	1	0	0	0	1	0	1	1	0	0	1	0	1	1	1	1	1	0	1	1	1	1
Q9Y6R6	0	0	0	0	0	0	1	0	0	0	0	0	0	0	0	0	0	0	0	0	0	0	0	0	0	0	0	0	0	0	0	0	0	0	0	0	0	0	1	0	0	0	0	0	0	0	0	0	1
Q9Y6X2	1	0	1	1	1	1	0	1	0	1	1	1	0	1	0	1	1	0	1	0	1	1	1	0	0	0	0	1	0	0	0	1	0	1	1	0	0	1	0	1	1	1	1	1	0	1	1	1	1
[truncated: 1,646 more columns]
