# Supplementary material for: Decoding non-coding SNPs: systems genomics modelling dissects the heterogeneity of IBD
Source: Mol Syst Biol. 2025 Nov 26;22(2):259–80. doi: 10.1038/s44320-025-00169-3 (PMC12864814; doi:10.1038/s44320-025-00169-3)
Supplement: Supplementary file 11 — Source data Fig. 3 [file 44320_2025_169_MOESM11_ESM.zip › Figure3_d/cluster_cd.csv]

	PC1	PC2	PC3	Cluster
1	-6.766714915580416	4.087451240076454	0.752925506217292	2
2	13.663184300041062	-4.694062247953815	4.255251294766577	4
3	-7.257591099059727	4.40914289804942	-0.8666044502027416	2
4	-5.764949942201509	-6.626489983453127	-1.030264376347607	0
5	-6.984881400857533	4.459998158505526	-0.05199287289004279	2
6	-5.471090649836164	-6.836974865941905	1.1889210999488207	0
7	13.301580244549974	-4.746131702282425	4.805379011657307	4
8	-7.072508260845906	4.439380520185272	-0.2122073884087774	2
9	5.894813776953077	8.335310912482106	-1.5789328620578769	3
10	-6.3012620941432385	4.2329858743656	2.486571536566077	2
11	-6.040508822006072	-6.128133816132533	-2.2712085219433704	0
12	-6.9766517388499905	4.191285246843779	-0.9069127711491247	2
13	13.478906099981163	-4.6250689501202125	3.6297875959480135	4
14	-5.774106907823865	-6.807409430363603	-0.8030375623869838	0
15	6.012511655912954	8.288075151132027	-1.6200340760413665	3
16	-4.78004146988978	-7.375867373707106	2.931636604717732	0
17	-6.579011776607751	4.174381779769508	1.3584988014050163	2
18	6.35088927011129	8.297625875408656	-1.2784590261847704	3
19	-5.799755380788212	-6.778748288364408	-0.8879572059439197	0
20	14.025432690727905	-4.770068446724915	5.751264219630064	4
21	-5.982882246594905	-6.552130996937111	-1.4178298955889586	0
22	-5.955048943582571	-6.5150760605305145	-1.457922200936268	0
23	-6.877419983223502	4.121961605045608	-0.3427173513853488	2
24	11.52362464556886	-4.020611233973405	-3.4233620442989983	1
25	13.478906099981163	-4.6250689501202125	3.6297875959480135	4
26	6.780672229059194	7.944741194343076	1.163463048230453	3
27	12.284899898143603	-4.256983173710001	-2.929189115844375	1
28	-6.251068054669592	4.231993227710119	1.9988106552157314	2
29	7.855930389702558	7.914100921848141	2.926303893843348	3
30	6.842525050157816	8.299160126996345	-0.6475738989478456	3
31	11.811520596896267	-4.115505002371853	-2.881430535688239	1
32	-6.926866217809121	4.322003254812516	-0.06984515492149941	2
33	6.215665587657396	7.702464116168155	-1.2173950790749004	3
34	-7.3178222450051855	4.4236704201576424	-0.95309725655588	2
35	-4.0192116479946	-6.414792153765545	0.0547080002605607	0
36	13.654128143780756	-4.693704813367166	4.204697711292914	4
37	7.489222167933894	7.130596775815177	1.6732279909913381	3
38	-5.008531205484687	-7.143757001749224	2.1940341520653193	0
39	12.21292259594692	-4.40222140190224	2.9322262290514916	4
40	-5.879067569988356	-6.5327984307596685	-1.4775924065615138	0
41	-7.457112091429254	4.457224145833346	-1.4332213529031412	2
42	-5.305592630878959	-6.897010171682488	-0.4552470279305284	0
43	-6.917239928419816	4.112445087216233	0.7445326151754044	2
44	-7.2418349600514	4.499387009715145	-0.29336027825387734	2
45	6.4343996694256145	8.407788131036366	-1.0190017803767335	3
46	-6.621670703740874	3.9904556020527266	1.2262202088925085	2
47	-6.3807908533355615	4.220745544226253	1.9815591011189022	2
48	-6.052232646618917	-6.397468254401009	-1.8214873865046837	0
49	-2.8063906171963398	-6.417956499801714	2.498397103141253	0
50	-4.542222757295473	3.386066327549343	2.6480300255936546	2
51	-7.387402623047624	4.476331566271903	-1.0030880553956174	2
52	6.707492505497943	7.634820331380175	1.0376624015371891	3
53	-6.808597258990549	4.250514577317952	1.0067741377949209	2
54	-7.363564231103196	4.4074620291275535	-1.3208113507152932	2
55	6.172796786126534	7.954599257250934	-1.4534111780141297	3
56	12.308929137837875	-4.24095481726524	1.251698287020809	4
57	7.0745370893845845	7.834367709156604	1.610924868918031	3
58	12.325586064094084	-4.262510167060822	-2.772381881324399	1
59	-5.407752859459281	-6.7161959100936235	0.8796378817181013	0
60	-5.019737698147707	-6.5404468358605605	-1.0410110152294323	0
61	6.480809987759634	7.6466404986838965	0.504961104815237	3
62	11.13801106412434	-3.869546393421727	-3.7229174693515774	1
63	-6.466104211536347	4.278041292763587	0.07782397558864972	2
64	-7.006958096404416	3.783924938854376	-1.4464025062522847	2
65	6.111712687219259	8.095124275152404	-1.5202138749094904	3
66	12.278215290789792	-4.256304573840808	-2.88670060942634	1
67	-5.922040884984893	-6.108413846345721	-2.208899943621711	0
68	10.994993231722253	-3.806918433508531	-3.8343050385537474	1
69	-6.599577962214791	4.23414884131719	1.4768477446534312	2
70	12.410173918805791	-4.397108500644317	-2.7847059564774406	1
71	-7.322525690999186	4.443067997155661	-1.0559452889278387	2
72	-5.711739245264615	-6.651127842213197	-1.136083558845768	0
73	-4.1348466388964615	3.0686266954946646	2.0075110725718783	2
74	7.4621019063508705	8.211619942679548	2.3207143559995607	3
75	13.493753953643107	-4.628014459973761	3.6909427918800106	4
76	-7.241067347444309	4.4154755563927495	-1.1757301339495374	2
77	-6.454109847889404	4.043712018266964	2.086184580859108	2
78	12.243396950247877	-4.343059346171061	0.01936799376164051	1
79	12.214201639195604	-4.400045028801057	2.9490114866840074	4
80	6.143046188375965	8.021410767543088	-1.5129451504115696	3
81	13.067141127359525	-4.513076589529536	2.668062839652653	4
82	6.627673023622279	7.338789904721538	0.5428646066340009	3
83	-5.009343208519451	-7.139994464313719	2.1911099425312996	0
84	-6.654735349014974	4.3098432258410195	2.16667611514081	2
85	6.471370531513841	8.056201562427496	-1.3124343031472627	3
86	12.964951683712776	-4.510245259767931	-2.0903773983226226	1
87	-4.211621381392961	3.163688096499086	2.281573102553397	2
88	-6.84803152057045	4.41336031942314	-0.20465047446678455	2
89	-6.680914377018689	4.241463162049158	0.952784013997577	2
90	13.300500657005529	-4.742960341246326	4.818689912929385	4
91	-5.604139066477827	-6.582461807140838	0.5844738838182861	0
92	11.99774973394198	-4.15475746654476	0.713519688095515	4
93	-6.805453742214108	4.11762964206774	1.2229939304024748	2
94	10.618892113700964	-3.7724186567215785	-4.2067462724740725	1
95	-6.731129812082377	4.221353246886367	0.9815284596303755	2
96	-6.9777106597159575	4.358432166428168	-0.6325070006826471	2
97	7.0461506980908135	6.813546483933737	-1.1585630291680131	3
98	-7.000109077479537	4.42306254996682	-0.4665859423593058	2
99	-5.9009043905336505	-6.521414428070246	-1.3996180730567827	0
100	-6.529348627435666	4.211949575562783	1.5471657867938808	2
101	-4.891928619522262	-6.735890670062393	-0.24915001999767378	0
102	-3.007201769306591	-6.441161895673593	2.460449437727082	0
103	-7.332848585226216	4.283983778010212	-1.4834372103157067	2
104	11.747485327981634	-4.099887305216069	-3.095845482737668	1
105	-0.4172222827111721	-5.5265282867000645	1.2780101899781744	0
106	-6.8840857520359835	4.2268215661145065	1.2336983984234249	2
107	12.372705317757786	-4.265269605252786	1.3861450759942928	4
108	-6.740661025896611	4.33061685648353	-0.6023304887497335	2
109	7.002747152534859	8.139123523123557	1.6709917883193974	3
110	6.556422748443655	8.163040532556266	-1.060375191561815	3
111	10.885441413641455	-3.7788060255253044	-4.152873091421057	1
112	11.923834283952258	-4.131549986806278	-3.205674820207824	1
113	5.935035447759642	7.714887705144459	-2.0471029209261653	3
114	-6.08556942337901	-6.068841878570731	-2.196082598638585	0
115	-4.982510260256639	-7.173252902878295	2.157523857361131	0
116	-5.508111161782779	-6.390304727511551	-1.3695208016707845	0
117	11.189578116780329	-3.8724119539502624	-3.651416686135931	1
118	-7.008737013465164	4.460527262441298	-0.6810370296576709	2
119	-5.520593692895633	-6.956762063731768	-0.5436369735075783	0
120	-4.945296296318097	-6.825835268781849	1.5907755817196392	0
121	-7.428358282505825	4.27959863628089	-1.4822294227593455	2
122	14.025432690727905	-4.770068446724915	5.751264219630064	4
123	-7.230398064141448	4.4781353163220246	-0.3126688955710203	2
124	7.016981033465124	8.140297751786889	1.5705370715939824	3
125	6.454433385644198	8.407100201020398	-1.0402028817004088	3
126	-6.818865912800663	4.270971072108909	-0.5695360186617205	2
127	10.78957143531956	-3.7543282497171844	-4.23855000088885	1
128	-6.594212784174693	4.001389816254676	0.7438351058509551	2
129	-7.094248459897441	4.120609725346542	-1.0649542886748273	2
130	-6.47072013297867	4.240514408719621	-0.31858358280886284	2
131	-4.142325583626185	-6.552726274024246	1.7953469928082986	0
132	-3.5342791524431294	-5.715984020660942	-0.93044014170627	0
133	-6.763821992252501	4.194194519855544	0.9794090235385291	2
134	-4.784316025174548	-6.519571950155624	-1.0263490632961847	0
135	-6.5867131673139445	4.2276877273363445	1.4975406648284193	2
136	-6.337917371210432	4.089134829297011	-0.5021838986988099	2
137	-4.8317010370153675	-7.469939585849976	2.9102296992544843	0
138	-5.795239680338192	-6.506491250231714	-1.3983257934486146	0
139	-7.141865748761475	4.477652732849459	-0.4809039359691084	2
140	11.512791180843198	-4.018710392223793	-3.4502375191027514	1
141	12.617333830748365	-4.393265403232913	-2.5202571161974663	1
142	-4.956543462220939	-7.047475330474055	2.2067160510067882	0
143	12.067582283151	-4.32432212765351	0.8716891177936448	4
144	11.77607475751142	-4.148747719517407	0.6139365292686185	4
145	-5.677926997079951	-6.494369346586963	-1.4749420278955716	0
146	-6.732479589948578	4.24798948022581	1.6593510777715055	2
147	-6.764262910405172	4.0704516949954925	1.2249942245579475	2
148	-6.579063753236419	3.8730667508743837	-0.13234814122201066	2
149	-6.4695978540908055	3.1132958824934134	-0.9948367959784732	2
150	-5.679002879050533	-6.070769789998781	-2.2164856789339655	0
151	11.91502296379558	-4.140041999054432	-3.177199488782723	1
152	6.838811793686028	8.022748089954245	-0.3889481784943668	3
153	-6.020987119834415	4.169554127880861	2.537189034746092	2
154	-5.882263792206805	3.6843078614727336	1.850099419472758	2
155	-6.045682579729967	-6.3902652969592015	-1.8513097298152235	0
156	-5.094393816707399	-6.972770037818203	1.7598443541859143	0
157	-5.149161915884322	-6.7808235552694685	1.2213462794474408	0
158	-5.34120094504232	-6.905831794935168	-0.4535264848119265	0
159	-3.501808344387428	-6.89194641254071	2.8911528638711963	0
160	11.371451319679322	-3.9946516823776865	-3.727333064207177	1
161	-5.399879680087075	3.734761955394451	1.7823251721421294	2
162	-6.537855467482801	4.138801224140549	-0.7000423509824424	2
163	-6.49550552794377	4.277155416788149	1.92361476610918	2
164	-5.969191020868439	-6.111845953052062	-2.2760809220517384	0
165	6.039939227068288	8.311850844253964	-1.636616417490036	3
166	11.896960033943534	-4.128153285538224	-3.296232350056406	1
167	-7.105587223844367	4.488745648410271	-0.47550724228711505	2
168	-5.324088486074813	-7.004028170973394	1.7861195303301902	0
169	12.621895813604395	-4.403566324417851	-2.39217960868846	1
170	-2.8984676018250246	-6.6977318208641305	3.0488631702500384	0
171	14.025432690727905	-4.770068446724915	5.751264219630064	4
172	-5.128152812596648	-6.974561475087391	1.7472543070756226	0
173	-6.805453742214108	4.11762964206774	1.2229939304024748	2
174	-6.926010678432276	4.168738104742577	-0.3729203554343466	2
175	-5.18617139524706	-6.880653858218786	1.5549054385425096	0
176	-6.980548456040947	4.502817091865072	-0.0693125859792768	2
177	-4.254122430642073	-6.430507136050371	-0.1660776568863473	0
178	11.185563209713196	-3.870929972960429	-3.7495062286600427	1
179	-6.301756666197648	4.206589783292384	0.15118582009419565	2
180	5.8191554477541585	8.123142432531187	-1.8061336154103513	3
181	6.8266179124475395	7.511425757951357	0.8399437110648296	3
182	6.5867780071602695	7.422308441944223	0.5290830775219408	3
183	-6.006509981123776	-6.568834946418041	-1.4058024044483168	0
184	-5.211282367933436	-6.670488256116283	0.8531673683154267	0
185	-4.331565370284612	-7.014627207761061	2.154072523689968	0
186	-5.7165125684194145	-6.318883296154518	-1.8101047736644174	0
187	-5.164147150231095	-6.963055598244671	1.827999060120854	0
188	-5.161037666014384	-7.278855353776606	2.4683092822884234	0
189	-5.624710099512358	-6.4677826821430475	-1.4179367894995134	0
190	-6.9766517388499905	4.191285246843779	-0.9069127711491247	2
191	-3.412435296910215	-6.196553186067478	0.21292734262136717	0
192	-6.405905090353503	3.9256345198706533	-0.5895028632581035	2
193	-5.817530523440641	-6.839971785826583	-0.7083330902520796	0
194	-5.923141178642258	-6.5415956066053145	-1.5337837202155162	0
195	-4.82861662522013	-6.6050393924058675	0.9264005851556216	0
196	-6.8924176822559575	4.274050395513217	-0.6460254888954785	2
197	-5.8959796173434516	-6.462642515130885	-1.481559195198318	0
198	13.663184300041062	-4.694062247953837	4.255251294766568	4
199	-7.105587223844367	4.488745648410271	-0.47550724228711505	2
200	-6.529495876498509	4.1388780237033505	1.103096461892845	2
201	6.497516283252169	8.308684142047905	-1.0475779029364098	3
202	-3.0121664132785497	-5.725963209880375	-0.30794747876245443	0
203	-4.92350822998635	-7.146384522688906	2.1383697750759896	0
204	-3.412435296910215	-6.196553186067478	0.21292734262136717	0
205	13.663184300041062	-4.694062247953837	4.255251294766568	4
206	-5.726582167781432	3.939491080139121	0.3159866971283486	2
207	-7.104452827334603	4.16420438814254	-1.4370678742911422	2
208	-2.66449586259284	-5.638071338577041	-0.15734191490475644	0
209	6.596789876112383	7.847614262395515	-1.2543111726566216	3
210	-6.945742477457185	4.271704034016441	-0.8263168826402607	2
211	-6.112449207324643	-6.40739982776439	-1.8266732920261421	0
212	12.25528795675588	-4.406024724620558	2.8274917781382802	4
213	13.301580244549974	-4.746131702282425	4.805379011657307	4
214	-5.432277211488767	-6.470498200226029	0.666976829309146	0
215	-5.603671912066363	-6.487510839667867	-1.4442858000061383	0
216	-5.9827021595400325	-6.549528314139155	-1.4287925909746395	0
217	-5.939924404557023	-6.5086690924875965	-1.4653062060202096	0
218	-6.080823159016014	4.100735870430076	0.2177806585564872	2
219	-6.766714915580436	4.087451240076358	0.7529255062173361	2
220	-6.614078659239362	4.048019170711565	-0.5888397170243024	2
221	11.261781439823906	-3.887964241570582	-3.5619940814434017	1
222	5.7929519656474024	7.377644384166729	-2.3801910183171366	3
223	-6.1113023710524415	-6.412764295222971	-1.777803379834819	0
224	7.426021057813365	8.240388918034704	2.3349773603774393	3
225	-6.995993628387342	4.002603467788349	-1.4587362060454652	2
226	11.876530682353447	-4.130861088223174	-3.411418089728534	1
227	-7.382541238739526	4.330688059349846	-0.8602576548484635	2
228	12.350871546392769	-4.381788126098231	3.0160967894114425	4
229	11.863985269273607	-4.132158516949029	0.5769248021312	4
230	11.684474361742055	-4.192260222530105	1.955350665371514	4
231	-7.331030395676537	4.436292475528909	-0.9784027910711804	2
232	-6.423713593002815	4.208955950001038	1.8678281705906619	2
233	-7.283540006740209	4.274776422491499	-1.0179020994594248	2
234	5.460040113442933	8.082753934861685	-2.34874555191549	3
235	6.718295821472499	7.648620245255765	1.0205994472433044	3
236	6.662917509407519	7.8560378250285945	0.8192686966943409	3
237	-6.141206933855288	-6.141942422151234	-2.3538900288382636	0
238	-5.448287977535257	-6.912452406424977	-0.4895535333084448	0
239	11.555955947998463	-4.128370966801787	-1.0458321861604425	1
240	-7.281315425643159	4.431031460837257	-0.33399957610374215	2
241	11.512791180843198	-4.018710392223793	-3.4502375191027514	1
242	6.851441448498077	7.56558129373984	-0.983169848579967	3
243	6.435875950372276	8.382964430262476	-1.0429279930519821	3
244	-5.192632640695103	-6.784670051402964	1.2038684571959772	0
245	14.025432690727905	-4.770068446724915	5.751264219630064	4
246	6.903971623696716	7.848914720434692	-0.27461901726474136	3
247	-5.283622434770547	-6.7155566611663104	1.2595205460756886	0
248	7.471158462525349	6.129491448721656	2.455023350874448	3
249	13.663184300041062	-4.694062247953837	4.255251294766568	4
250	6.429025287919587	8.285049578946017	-0.9090698292651153	3
251	-2.6772084700196026	-6.662411358444178	3.0813896711153346	0
252	-7.201261250878188	4.361876161297852	-0.8924290832822648	2
253	-6.339919036120662	4.289977616360952	1.9741502315810175	2
254	-7.007974226341411	4.452448699083385	-0.16280357478084176	2
255	-6.603546396736506	4.279027395321297	2.1494119869293513	2
256	-6.4912707914391135	4.259800414381191	1.9419843420985292	2
257	-1.7288157687979537	-6.456774194937438	3.2682978679140935	0
258	-5.9888201585797125	3.968822468750736	1.513032278115516	2
259	-5.622864838814205	-6.75866246067952	-0.9176701072523672	0
260	12.301169459087438	-4.387290621438987	-2.334719216944741	1
261	12.56933519973778	-4.388962741721697	-2.726604358239049	1
262	-4.781334838799692	-7.374779394170061	2.927282206266376	0
263	6.503945798040752	8.222315665803132	-1.0901374742018246	3
264	5.82055686567913	8.102705993378272	-1.8338204749112936	3
265	-6.748707038878718	4.257906492448525	1.6338899721252635	2
266	-5.333940490208017	-6.801963480215465	-0.4037410956743212	0
267	-5.771335600134033	-6.806854333354972	-0.8285000539803823	0
268	-6.710708283042664	4.142965306797611	1.5810373111566363	2
269	6.661240677006461	7.829499814606606	0.9144666044701613	3
270	-6.3012620941432385	4.2329858743656	2.486571536566077	2
271	-6.968721266534225	4.284653833839128	-0.35708416018279754	2
272	12.53435706244737	-4.390434820964042	-2.8978906889123475	1
273	-5.3212688184830395	-7.004744704581522	1.7923290543033432	0
274	6.789188199672848	8.289633761340264	-0.622663812511982	3
275	-5.333940490208017	-6.801963480215465	-0.4037410956743212	0
276	10.80839976615835	-3.7596681704914774	-4.248163374343708	1
277	-7.225932511849769	4.374901336932955	-0.8829104755012297	2
278	12.063007907109187	-4.374198255479406	-0.16842688987470084	1
279	-6.719590242795845	4.357228848470146	1.6307316362093918	2
280	-7.385488336034516	4.413865210940102	-0.8509407915217073	2
281	8.19945932693587	5.255834164024426	3.3375269500062066	3
282	-6.746015741590839	4.256758041150242	1.038211625004506	2
283	11.876530682353447	-4.130861088223174	-3.411418089728534	1
284	6.834371153759344	8.05760394267276	-0.4620435767279631	3
285	-3.364869601496503	-5.988232979409726	-0.19555678991102857	0
286	-5.9775134209330165	-6.275718776047915	-2.0257333485086386	0
287	-2.554514816074647	-6.640772978426313	3.111049714921822	0
288	-7.100018043876452	4.00799437377851	-1.5034796636441632	2
289	6.800332799467462	7.7121310934754375	-0.942843273608012	3
290	-6.766714915580436	4.087451240076358	0.7529255062173361	2
291	-7.109328735797631	4.42354397201563	-0.6500088785496702	2
292	-7.1330736758480535	4.360273286517418	-0.5840320239909237	2
293	12.973726342010774	-4.513648610879487	-2.1304233231240883	1
294	-6.074579712404463	-6.1393808025647205	-2.2214406551459422	0
295	7.262763011131437	7.5689165371611224	1.5551768825750516	3
296	5.587981311067698	7.806278405113871	-2.386158955386791	3
297	11.934469874825703	-4.136340788695818	-3.20214246241956	1
298	-6.460138045810626	4.209047645672278	1.8460852873218732	2
299	-7.2090544773378005	4.288976579264804	-1.4338664799889305	2
300	-6.682666352609933	4.042352115537942	1.233027237975836	2
301	-5.503270127772991	-6.546122936436655	0.5334932780428427	0
302	-7.431187011598781	4.326866408217675	-1.468158345228598	2
303	6.0659510548457405	7.4114281981813575	-2.069738734679755	3
304	-6.012754510489097	-6.291997801345112	-2.001775018131791	0
305	-6.21830624105256	4.076530330910519	2.392205523182472	2
306	-5.109803637849889	-6.675279112157373	-0.3039142563292632	0
307	-5.867579316579967	-6.83758572113891	-0.815314052238291	0
308	-5.887974844573185	-6.853543656970184	-0.7463765871817073	0
309	-6.783739451563615	4.234206266122051	1.6561061717198902	2
310	-5.8777979088119565	-6.50392514743611	-1.3996219266282115	0
311	-6.799901706684467	4.137905949017934	1.22551741648607	2
312	-5.816046358814859	-6.7854049086258605	-0.881413379120098	0
313	-5.834514907097744	-6.18259222515224	-1.9550306176166374	0
314	-5.57966166505875	-6.4828799712214105	-1.4317403077917767	0
315	-5.960077213459047	4.143794119492658	2.5537431199631024	2
316	-5.214082167097468	-6.595351140955383	0.9339625017487524	0
317	7.864186708434405	8.097799243198615	2.7853934044269666	3
318	6.504707867034594	7.377194865537382	-1.5454980633220972	3
319	-6.570415825366421	4.238515713898546	1.7221257672147348	2
320	-7.1561583032359835	4.270858005796994	-0.9972545382548271	2
321	11.45599412760089	-4.012273236298409	-3.654533876356528	1
322	-4.992395641562232	-6.1466774622963145	-1.7860623660613852	0
323	11.497498817623285	-4.01615230673653	-3.5280640694771246	1
324	-5.048017656185254	-7.189548264102122	2.162761759855832	0
325	11.250723551226748	-4.0161682784254	-3.499300106306869	1
326	12.719023526403562	-4.489347982688186	4.200639134043252	4
327	13.033951354240301	-4.51090576849835	-1.7905454267023682	1
328	-6.659186190192936	4.0950174126249195	0.9621183199951726	2
329	7.0974702779774965	7.924744341106441	1.5130050066581175	3
330	-2.762323878091909	-6.412095773666477	2.513664322709364	0
331	12.564396303977675	-4.390625433062721	-2.7624890309034833	1
332	12.95555848710173	-4.469760146545358	2.517764818560248	4
333	11.276490090747936	-4.024763546928793	-0.5986374628114377	1
334	-6.37201165175739	4.195621490372133	1.9811390829984374	2
335	-6.020543568950778	-6.574079352160031	-1.3975588509918975	0
336	6.730524874015543	7.980875090110752	1.167380753742814	3
337	-4.845723456067615	-7.237556216942358	2.538850864695537	0
338	12.57281008510405	-4.390209468307281	-2.7186063262063214	1
339	-5.310989881075723	-7.0363146745827	1.7692476936952852	0
340	-5.019450918734033	-6.106304705459667	-1.9340654310083232	0
341	-6.592528824750845	3.6884634533975618	-1.272831307156737	2
342	-7.339658458238454	4.390394573961603	-1.2398417489767364	2
343	12.111784651258892	-4.368698021961239	-0.17931692558496656	1
344	-5.549551355074222	-6.922488181166688	-0.5406513193305061	0
345	12.966114352012667	-4.512927213638887	-2.0895208128082188	1
346	-7.316132688603413	4.3702920097269535	-1.2704554422763292	2
347	-6.9749519082697145	4.475217313240587	-0.04632749528265114	2
348	-6.3823052494551815	4.047711776950163	1.8318573097114623	2
349	-5.303855861411067	-6.528189111741295	0.5957189100836489	0
350	-6.305191952912663	4.179089887462872	2.399611420061752	2
351	13.067141127359525	-4.513076589529536	2.668062839652653	4
352	-2.6474926825999736	-6.155275584493404	2.072247046311051	0
353	-6.1113023710524415	-6.412764295222971	-1.777803379834819	0
354	-7.171520485766056	4.4913902416774	-0.5338137715967735	2
355	7.804781732619442	5.263363125689184	2.7528288662409124	3
356	-5.881921459229477	-6.244562787294649	-2.033237799963053	0
357	-5.567280813027076	-6.931766330747354	-0.5250242786508419	0
358	-5.756116474965201	-6.692469572447156	-1.1015405358036572	0
359	-6.835900458513435	4.307368070402105	1.2657502607350373	2
360	-4.877613633526851	3.461570035400194	0.4873671115113104	2
361	12.95555848710173	-4.469760146545358	2.517764818560248	4
362	-7.247720728785751	4.446915881027831	-0.8490070046634498	2
363	12.606042129898377	-4.392607622759014	-2.5224175233047177	1
364	-5.545257677683225	-6.970195125167927	-0.4734021530215064	0
365	-6.386820237953033	4.250033771364252	2.432923002347405	2
366	-6.88922636928944	4.255999971568708	-0.5674738075188082	2
367	-6.881506177561385	4.299397171448437	1.2708044581731597	2
368	-7.170716883569521	4.322776049015033	-0.8261879130745047	2
369	-5.774106907823865	-6.807409430363603	-0.8030375623869838	0
370	-7.426447072191285	4.455166268422903	-1.0174226708870486	2
371	-7.01733487224081	4.463789274756206	0.022152115910086884	2
372	-7.021636542742866	4.324669145363879	-0.6147947254547088	2
373	-7.431271787354236	4.374859880816296	-0.7935235020116296	2
374	-4.568930751247789	-6.7668377879869315	1.6505692597752017	0
375	-6.641856223515337	4.31942847698341	2.1444805580567907	2
376	-3.571917057118056	-6.969457746446918	3.1093707715443224	0
377	-5.764949942201509	-6.626489983453127	-1.030264376347607	0
378	-6.916102233246841	4.44656528393605	-0.12240862242195767	2
379	5.832714272752485	8.110394486361555	-1.8609879124677668	3
380	-7.241067347444309	4.4154755563927495	-1.1757301339495374	2
381	-6.839726129111935	3.9544102129261622	-1.0959631667638094	2
382	-7.256335721417064	4.495986856682584	-0.2559884545937838	2
383	7.048926700803261	7.888510102392563	-0.5980076914109135	3
384	13.454777643671257	-4.7358432836623825	4.6789370226035905	4
385	12.345235270908876	-4.2585479250717855	-2.6374095648757314	1
386	-2.3768810857348943	-6.066235975268562	2.1409490805973697	0
387	7.110411277525442	7.863635833896712	1.4927865748986024	3
388	7.538296399979978	5.947882311330628	2.5232083901150033	3
389	7.441774418657635	8.204468048544882	2.3856726769911405	3
390	-6.767776199426073	3.5451316566757325	-1.4987437518400142	2
391	12.243396950247877	-4.343059346171061	0.01936799376164051	1
392	7.866768795209324	7.008950181477718	2.106377070147227	3
393	-5.955297752217765	-6.476927056202763	-1.332013541628535	0
394	-6.772446454169137	4.036930635108169	0.7496040247838601	2
395	-6.922918946999567	4.40448246971071	0.015021440899025703	2
396	-3.3839480154752963	-6.2350128528133695	0.251220361467983	0
397	-5.406653632320334	-6.465844818667879	0.6755920723264208	0
398	10.823226991693655	-3.7706040205803344	-4.275954403873285	1
399	-4.495374274269199	-7.367804050524203	2.869241221492246	0
400	7.08222203515713	7.916645993880768	1.5018213377793408	3
401	-6.317345614693194	3.7145605527463763	-0.10626364641470996	2
402	-3.698110968702882	-6.970029062381596	2.8289473364576647	0
403	6.428495685899854	7.6417885387873445	0.7177444510513945	3
404	12.53435706244737	-4.390434820964042	-2.8978906889123475	1
405	-7.251410610043956	4.497810099347404	-0.20404698695189313	2
406	6.084949262745099	8.13826801792362	-1.723171393171604	3
407	12.691882215838532	-4.515858415598736	3.8035406344083023	4
408	7.00331583237774	8.150221474148228	1.5947297054790104	3
409	11.312437176601984	-4.022355054403878	-0.6846357878608236	1
410	-5.25484379464554	-6.752782902473218	1.2532737610511193	0
411	5.992689539934907	8.358751704713118	-1.6329188467426772	3
412	-7.265505389306093	4.445595701538537	-1.1872842415554317	2
413	11.929388313951705	-4.12890667806158	0.5940683052045785	4
414	-5.455290156696694	-6.840298532294266	1.1859869078190064	0
415	5.646889545981908	7.732670512283825	-2.324623264802415	3
416	6.001889245765884	8.336338802447584	-1.6215395061332274	3
417	7.016981033465124	8.140297751786889	1.5705370715939824	3
418	-5.148436413115671	-6.234063904548576	-1.2021696476229118	0
419	-5.201046352787534	3.575416222451951	-0.0013983254853601314	2
420	-6.656538655183351	4.273592759563699	1.4839136581599657	2
421	-5.104412828742449	-6.904117436546927	1.5672112370341365	0
422	-6.934832597416347	4.262975361978067	0.8285187786746291	2
423	-6.945742477457185	4.271704034016441	-0.8263168826402607	2
424	13.298417587803739	-4.737200936224432	4.8343785842363785	4
425	-6.138506221135044	-6.140443910606665	-2.305703955265195	0
426	-5.440193481764995	3.8540845301237057	2.11922635114277	2
427	5.615276829548088	7.7443784326278164	-2.3782331928770835	3
428	-5.263386629620333	-7.027732486919576	1.7893799067923455	0
429	6.8278989525349685	8.139931462642245	-0.48953924869105236	3
430	5.858599383980273	8.070542162652192	-1.8435453606962497	3
431	-6.417714894217481	3.703881375066439	0.7621293700472777	2
432	-2.3987646424248266	-6.11337486993089	0.5808921814743286	0
433	-7.372290665480385	4.444244551182608	-0.796592022147261	2
434	11.40670230553634	-3.9879830725543384	-3.6735493489310502	1
435	5.85198472120173	8.060901192253858	-1.7823256121144626	3
436	-7.2430345782443775	4.507090163415641	-0.28837776135231413	2
437	12.26972063167291	-4.245670319811164	-2.789863075330893	1
438	12.35119994901518	-4.258856053557466	-2.598822817784807	1
439	-6.890061003338839	4.1547671781113635	-1.3086341926793936	2
440	-5.995415110076564	-6.277786338017839	-2.0386407686389467	0
441	-5.971064297667641	-6.576020496133156	-1.2837352327455738	0
442	-3.61587130041504	-5.98092607582872	-0.28510668554311586	0
443	-5.9804938902522045	-6.568242780662791	-1.3126257607656344	0
444	-7.26105952376091	4.404048733419354	-1.1711120819847272	2
445	14.025432690727905	-4.770068446724915	5.751264219630064	4
446	-6.945742477457185	4.271704034016441	-0.8263168826402607	2
447	7.749145371861239	4.79629344630795	2.5119864366360924	3
448	-7.260840323566002	4.5631689927339885	-0.3144312647847766	2
449	-6.868934625490247	4.228334734388632	-0.7814396754736939	2
450	11.8354816045393	-4.124176624847768	-3.5443481342821976	1
451	-7.259782916636284	4.2452144804415335	-1.09764156236656	2
452	-6.407013955741911	4.266488019318649	0.11506321794587412	2
453	-6.906168452354373	4.43879866079328	-0.496867602349414	2
454	-7.29533743085733	4.457542336669934	-0.8754246119939327	2
455	-5.520593692895633	-6.956762063731768	-0.5436369735075783	0
456	-7.17265508717769	4.456695820447988	-0.6753578010470697	2
457	-5.825471312324131	-6.24987268141421	-1.9647833569418927	0
458	-4.862594043270844	-6.7622032207159775	1.6118658236547276	0
459	-4.877613633526851	3.461570035400194	0.4873671115113104	2
460	-6.102340695825431	-6.413628484115253	-1.7433782248620435	0
461	-3.36128257036689	-5.914350676815846	-0.4980828597878361	0
462	6.876638388906991	8.114247844265417	-0.7336241727132377	3
463	11.750095200840065	-4.104504237265584	-3.1320646509790673	1
464	-5.237592352068025	-6.7461436373740575	1.2603593064051668	0
465	-7.4573815972347335	4.46065043675998	-1.4351068454630602	2
466	6.8246394923850024	8.06028715710263	-0.41382575502981384	3
467	7.676177244208094	6.724084550431236	2.8841051546184895	3
468	-5.110582509688179	-6.38832837564513	-1.272035794850467	0
469	11.688065896054331	-4.184308726476983	2.0286821412722493	4
470	5.8472869412230235	7.863187519002548	-2.0881237006928637	3
471	-6.725090160428359	4.417622250862044	0.004242318831264088	2
472	-7.127443774925666	4.452043902651374	-0.4556326766963004	2
473	-5.685151919515852	-6.06641425332389	-2.226337053604704	0
474	7.9114284736054765	7.68122040441512	2.9995689167387676	3
475	-7.138373741035164	4.349119511106115	-0.8220236482907121	2
476	-6.692470480395235	4.215821686325755	-0.7622972418622644	2
477	5.994634788984428	8.36051956161261	-1.620172353777927	3
478	-5.089587802279222	-6.669950300027057	-0.7497757559737233	0
479	-4.818628629569843	-7.4588534474820865	2.9009240098110936	0
480	-5.185021709341059	-6.665920982928571	0.8569045831552226	0
481	-5.801314985182564	-6.4963903969659205	-1.4462762052753912	0
482	7.096825566323516	7.732363466930149	1.6656942461317559	3
483	-5.584437852010792	-6.8956815850740165	-0.4273180257244248	0
484	11.218001955166454	-4.00839523272218	-3.648652601050043	1
485	-5.80643733637812	-6.340151817043991	-1.7890631834200523	0
486	-6.205522813208927	4.107364281634123	1.6306732964949786	2
487	6.815563480576521	8.125157534487085	-0.46646927073037603	3
488	-3.974938297372678	3.0416705143965523	2.304609785264961	2
489	-5.541086345974429	-6.660338433883983	-1.0553201701091133	0
490	13.654128143780756	-4.693704813367166	4.204697711292914	4
491	-4.183842953566331	3.1116029372305096	0.7316250464552693	2
492	11.416696979224094	-3.9973744799429523	-3.6830022719265374	1
493	-6.34082242844105	4.21841260824185	0.1400344868285018	2
494	-5.651143964822041	-6.495113462520876	-1.467048530279305	0
495	13.439874773889438	-4.73285357002278	4.742446712555801	4
496	12.214201639195604	-4.400045028801057	2.9490114866840074	4
497	12.5578418661532	-4.393194074028096	-2.8271557830990517	1
498	13.078602062373273	-4.515140007787152	2.707038690678801	4
499	-7.010976199319919	4.4700562316856605	-0.0037576985534186302	2
500	-5.9714537632744324	3.996731756072698	1.6572078512240846	2
501	-5.541086345974429	-6.660338433883983	-1.0553201701091133	0
502	6.7590445400559	6.121474676059128	-0.15076056532414966	3
503	-5.378710796562742	-6.717668027698977	-0.8186874105114326	0
504	-5.161037666014384	-7.278855353776606	2.4683092822884234	0
505	13.654128143780756	-4.693704813367166	4.204697711292914	4
506	13.654128143780756	-4.693704813367166	4.204697711292914	4
507	12.319046617976934	-4.256134503839228	-2.768073679590793	1
508	-5.901419945973591	-6.540366364410849	-1.5138073103369298	0
509	-6.892121652104601	4.196645783636768	-0.8963075348995121	2
510	-6.10234069582543	-6.413628484115253	-1.7433782248620435	0
511	-6.995993628387342	4.002603467788349	-1.4587362060454652	2
512	-5.94157482642452	-6.285680792573767	-1.9109931051029314	0
513	-6.587734002290781	4.200983582419773	-0.5806682460672352	2
514	-7.281315425643159	4.431031460837257	-0.33399957610374215	2
515	-7.142250480841206	4.444584786680519	-0.4690903942352629	2
516	-5.061548264542787	-6.9295236369963575	1.5440525968458498	0
517	-6.95339730639328	4.4413127965179	-0.004787071434782739	2
518	7.137458220291064	7.5327858909606435	1.7648998991033056	3
519	-5.838898504596233	-6.327162437203953	-1.7165558209697354	0
520	11.879928753099788	-4.126604036866056	-3.405689928059166	1
521	-5.590127447847856	-6.301706974603429	-1.7964608619585862	0
522	6.671431005778532	7.663815447569295	-1.2541533049378932	3
523	13.067141127359525	-4.513076589529536	2.668062839652653	4
524	-4.9136051996738335	-6.4723079017504315	0.6915758069827354	0
525	-6.529348627435666	4.211949575562783	1.5471657867938808	2
526	-6.12466050737578	3.7339298194473423	2.1060030888565255	2
527	-3.351427578656307	-5.878026311659774	-0.4846977507451781	0
528	5.466126418127303	8.044216822737651	-2.3684414381094383	3
529	6.372460735770783	8.195299178773803	-1.2230767792186568	3
530	-0.9080949487309433	-6.232703547061529	3.3987942135951457	0
531	13.493753953643107	-4.628014459973761	3.6909427918800106	4
532	5.745807690539914	8.029106466703599	-2.1293490588690926	3
533	-4.853460954834196	-7.473672125552054	2.904061407172646	0
534	6.333841698545987	8.317393998937883	-1.2797129295010523	3
535	12.890776428489152	-4.445628956107119	2.373737518576046	4
536	14.025432690727905	-4.770068446724915	5.751264219630064	4
537	-5.502884709110482	-6.300240232361445	-1.7249056866979409	0
538	-5.508111161782779	-6.390304727511551	-1.3695208016707845	0
539	-7.257974413931295	4.33004946909345	-1.2649835323550707	2
540	-7.37701251288842	4.289259099608691	-1.4698349980970071	2
541	-7.094497636166837	4.1011878099089	-1.4425109139830792	2
542	6.413732368528052	8.434583713016792	-1.0220062584251377	3
543	-6.112449207324643	-6.40739982776439	-1.8266732920261421	0
544	7.370053196576932	6.385698683191429	2.347279009453485	3
545	-5.160202597487743	-6.732979266496179	1.2906143480426193	0
546	13.314957224025981	-4.75228497592299	4.662389299423039	4
547	-6.005316795530872	-6.219001893204988	-1.9575406381315048	0
548	-7.1117333121311015	4.342568228964659	-0.8321062644808419	2
549	-7.070259563450695	4.347870731310957	-1.0840547697886478	2
550	-6.806097447472753	4.26281111256501	1.3115493385035968	2
551	-5.3905809837545675	-6.778825300166852	1.2031917038343456	0
552	12.887696452656352	-4.443901300419671	2.4014659070308957	4
553	-3.9632095331704327	3.078995997964568	2.765493900720084	2
554	5.547759256768445	7.906135897343888	-2.379587203425314	3
555	12.933498966516678	-4.49967201068245	-2.016154480143513	1
556	13.301580244549974	-4.746131702282425	4.805379011657307	4
557	14.025432690727905	-4.770068446724915	5.751264219630064	4
558	-4.649132977549577	-7.301488769932912	2.9669844286176548	0
559	-7.305635843573769	4.511037224437932	-0.748072455771333	2
560	-6.684491592299725	4.116595714545163	1.582660104216284	2
561	-5.57966166505875	-6.4828799712214105	-1.4317403077917767	0
562	-7.395856581514811	4.433177247067664	-0.7931758837693949	2
563	7.8346744300625994	8.165906160199771	2.781454989714054	3
564	-5.405039701521187	-6.833878368599996	1.2159067540179835	0
565	-5.951851959456991	-6.516183752674916	-1.4472653378325653	0
566	-5.838898504596233	-6.327162437203953	-1.7165558209697354	0
567	-6.906261526952532	4.265518796747787	0.8096453996652649	2
568	-7.353839012879312	4.386096503914326	-1.2446898850895598	2
569	-4.549043576800568	-6.762995180005345	1.6578451822275335	0
570	-4.777421545021909	-7.4084186886612855	2.9230115290374004	0
571	-5.09496851872141	-6.487087812915717	0.6188400391231073	0
572	7.749145371861239	4.79629344630795	2.5119864366360924	3
573	-4.099572269184108	3.0544708009863935	1.9850518622353135	2
574	-4.852234264381122	3.53762826011979	2.57101576141834	2
575	11.514884443766274	-4.021178204889822	-3.493302432469541	1
576	-5.71608585946513	-6.225009188632491	-2.0000509745182136	0
577	6.890567834176709	7.693440439440424	1.1595630179185012	3
578	-6.001889387665129	-6.315382909453089	-1.6908582778820032	0
579	12.278215290789792	-4.256304573840808	-2.88670060942634	1
580	11.428425513477102	-4.002803624208973	-3.630419711747712	1
581	-6.290850872112818	4.0608029566731	-0.48050249242776394	2
582	-5.630730112859169	-6.7583328467024355	-0.91360212016657	0
583	-5.874198616066771	3.38942701440615	1.0511818261011712	2
584	5.752289417565321	8.036334453979437	-2.0914755969754455	3
585	11.860919645727863	-4.123564186214829	-2.962935227271234	1
586	11.371451319679322	-3.9946516823776865	-3.727333064207177	1
587	-7.090702139352347	4.480265844351301	-0.633301393917268	2
588	-7.200905944897492	4.475267370397429	-0.6955714674033706	2
589	-6.446076840074121	4.21463627595613	2.2179265599426947	2
590	-5.020206898783754	-7.270431152159583	2.4438614069214983	0
591	-6.17762992895318	-6.147701190945637	-2.3514989750369097	0
592	-6.710708283042664	4.142965306797611	1.5810373111566363	2
593	11.162351610829853	-4.0491116129448494	-1.0266051463150216	1
594	-7.1118045531413125	4.312721692509381	-0.8587787068467362	2
595	-6.964479975382058	4.4559253397516665	-0.2562860942178621	2
596	-7.049774578173862	4.43007950122574	-0.20428186150146677	2
597	13.078602062373273	-4.515140007787152	2.707038690678801	4
598	-6.226912446280638	-6.175770244912781	-2.217058769124279	0
599	-6.886355166318313	4.349756842164508	-0.18690489603730745	2
600	12.59678278133884	-4.3912186548755505	-2.5885315491518015	1
601	11.857991989325505	-4.127474840002002	-3.4872721203387163	1
602	8.029967954311484	6.1203114890112404	3.093494026541563	3
603	-6.649916391914239	3.4750142839515368	-1.2870465021616961	2
604	-5.352667341100029	-6.845733565751419	-0.42905405267749075	0
605	5.992689539934907	8.358751704713118	-1.6329188467426772	3
606	6.408161637755305	8.211736872480415	-1.1605202385128148	3
607	6.42027566010073	8.166275089898456	-1.2214470210205677	3
608	-4.321622891237875	3.159220227035691	0.6845886768668209	2
609	7.376705974554406	7.953151952646427	2.10499719009283	3
610	-5.610378449287936	-6.581472795317118	0.5531341037351019	0
611	-5.822468803405856	-6.819139695443374	-0.8363991854212288	0
612	-7.3162285039122805	4.494801019509589	-0.8997468537142088	2
613	-7.170716883569521	4.322776049015033	-0.8261879130745047	2
614	-7.3778553792849	4.418679999265734	-1.2804938649372763	2
615	11.497498817623285	-4.01615230673653	-3.5280640694771246	1
616	12.889238301418	-4.444877007961865	2.3859270439040907	4
617	12.426083219261749	-4.276249904585189	1.525357844711199	4
618	-4.6688331563593035	3.4142848459746835	2.171174582947322	2
619	6.9432619058650396	7.406720364898857	-0.9300828588088148	3
620	14.025432690727905	-4.770068446724915	5.751264219630064	4
621	-6.752110616021381	4.276599876365163	0.9931503041968622	2
622	13.078602062373273	-4.515140007787152	2.707038690678801	4
623	-4.832463853425024	-7.420053538830689	2.8957205946970426	0
624	12.331184033334669	-4.258724496591653	-2.6966254657105777	1
625	7.515869850191828	7.090783644989224	1.7030335233768397	3
626	-5.068418591486073	-6.9635801136894155	1.7394508476082369	0
627	-6.0764505264777	3.806430275582725	2.1079635628694526	2
628	-5.746866674888173	-6.78703048038121	-0.8360151672137769	0
629	11.31359830098617	-4.022149674161245	-0.6680287778232893	1
630	13.067141127359525	-4.513076589529536	2.668062839652653	4
631	-6.890251774543606	4.070222615703932	0.737703947153765	2
632	-6.215089272259832	-6.1776342036054155	-2.1996957772186603	0
633	-5.1104304380663494	-7.262960860333905	2.473733922449049	0
634	11.879039689844706	-4.125102338033369	-2.921499241241241	1
635	-5.810271679037528	-6.5135152376939995	-1.5209603952713262	0
636	-6.59644070873548	3.285432292196936	-1.2559254199904022	2
637	-6.8191120604246755	4.263143842616733	1.3093651241055402	2
638	6.82879821091189	7.589958615088508	-1.0015084363187032	3
639	6.9992712733046805	8.145450171498288	1.5877210560249964	3
640	6.115342434355927	8.113438186579643	-1.3697434064363359	3
641	-3.1607001437329605	-6.108608414728317	1.4246893400633638	0
642	-5.728827096265603	-6.074074242471325	-2.226230764791889	0
643	-6.203381012910589	-6.147866215046538	-2.300983086340446	0
644	14.025432690727905	-4.770068446724915	5.751264219630064	4
645	-5.593931950148653	-6.143635623727116	-1.828270792323099	0
646	-7.2448879502291685	4.366837794465382	-0.8794811307463156	2
647	-5.54735022325843	-6.9584246227418625	-0.5544505529773829	0
648	11.568045939970025	-4.119996825261591	-1.6462495928887424	1
649	-3.5342791524431294	-5.715984020660942	-0.93044014170627	0
650	11.876530682353447	-4.130861088223174	-3.411418089728534	1
651	-5.566411241485969	-6.0657159085343695	-2.1457550622087482	0
652	-5.911292951815419	-6.335106697952405	-1.7736025312822663	0
653	-6.821515924056246	3.9644033834189814	-0.8596817203312884	2
654	-5.419219144406093	-6.935609881971664	-0.4978269997251842	0
655	7.830172621857541	7.95817133973543	2.908402517447962	3
656	7.4859605275296355	8.174383458674592	2.295991451327471	3
657	-5.70871829846902	-6.6521782874568585	-1.1258699700081107	0
658	6.367446756424953	7.602012495200838	-1.5821178876632156	3
659	7.357299627855941	8.099852361680941	2.077001077189759	3
660	-5.941520811488078	-6.198838412739993	-1.9468939684513955	0
661	-7.260280672313255	4.301427928650106	-0.7949724982218096	2
662	6.650698432044145	7.880087666487375	0.8542763755707374	3
663	-7.104452827334603	4.16420438814254	-1.4370678742911422	2
664	-5.461083889963163	-6.45260208883251	-1.4336347700166177	0
665	-6.562609130640242	4.251031774573866	1.7203979702628434	2
666	6.8246394923850024	8.06028715710263	-0.41382575502981384	3
667	-6.631134019384204	3.8255083802853607	-1.2670057958759728	2
668	-6.475389290013627	4.266272679794992	1.9477126018361464	2
669	-1.34018288705273	-5.750158507554101	0.969317631181657	0
670	5.470216260664738	8.012803476824073	-2.4282138525688604	3
671	-5.929243696641555	-6.099772536206405	-2.29281399159433	0
672	-5.007484236967917	-7.13807501851464	2.1790587346817363	0
673	-6.362158757927129	4.024921644548197	-0.9700291675537606	2
674	-5.713595132180342	-6.7046924185791825	-1.0030294803016193	0
675	11.64565597274307	-4.114553212125462	-0.7247494821045875	1
676	-6.194355220405316	-6.175636894209063	-2.186004012469155	0
677	-4.466817593280417	-6.26415945716913	-0.7399454497264095	0
678	-7.090702139352347	4.480265844351301	-0.633301393917268	2
679	6.81647309135284	8.10788949584352	-0.4896418405267409	3
680	-6.1895084156353875	-6.165666017324712	-2.2478004137904963	0
681	-5.395155359576435	-6.16357811430967	-1.9836294360122466	0
682	14.025432690727905	-4.770068446724915	5.751264219630064	4
683	-6.102340695825431	-6.413628484115253	-1.7433782248620435	0
684	11.896960033943534	-4.128153285538224	-3.296232350056406	1
685	-5.060803576217429	-6.898232565487909	1.5799846288329331	0
686	6.312033981014128	7.785572269957204	-1.5152159900468214	3
687	6.286176287598973	7.832927188235689	-1.5357794730721133	3
688	-2.6338272308169346	-6.652785244981885	3.0905223585320085	0
689	-4.0066021384673025	3.0635058577900987	2.3290622355060497	2
690	-5.907513780513856	-6.53498408362436	-1.5408031594334801	0
691	6.319409255829099	7.793116155227707	-1.5037146106425145	3
692	12.87998024201754	-4.434988104876465	2.473416940116578	4
693	13.067141127359525	-4.513076589529536	2.668062839652653	4
694	-6.306039419946433	4.121411186253623	1.4224816957556399	2
695	13.487813337259691	-4.711867144991649	4.1915860972776695	4
696	-7.0551785282112585	4.372628976446538	-0.6740121958729788	2
697	7.8415409944872225	7.958691279911716	2.9141553478689577	3
698	13.478906099981163	-4.6250689501202125	3.6297875959480135	4
699	-7.233975744118773	4.511875536842304	-0.23945561274001811	2
700	6.679296925584025	7.701632966117611	1.0045132059323316	3
701	6.017382190260077	8.318182051247534	-1.6302484453058128	3
702	12.53435706244737	-4.390434820964042	-2.8978906889123475	1
703	-5.740688371388637	-6.771613538095395	-0.8360410818362689	0
704	-7.004019050112192	4.379282170114599	-0.6837683950170763	2
705	-6.087385399099117	-6.419501017105177	-1.6923018580278384	0
706	-2.7526846620122156	2.541031529207895	2.9358605270784195	2
707	7.291659957150587	7.594200656294203	1.6258536568266786	3
708	-5.548144938136719	-6.541556097214414	0.6198264330655829	0
709	-6.700475063198461	4.152352976923628	0.8697417472536351	2
710	-7.2598905826278735	4.428965625973543	-0.8004055516355875	2
711	5.649445070369094	7.727704647983744	-2.3034668222711825	3
712	12.245450589811037	-4.370455360095182	3.2435983552120002	4
713	6.346231673687601	7.66206673410637	-1.5775357702231039	3
714	-5.226079951323755	-6.643736324035913	0.9551908403380889	0
715	-5.264545879533059	-7.014737005939103	1.7499906516856603	0
716	-2.7090873161588993	-6.658159406079749	3.0939088488452167	0
717	-7.226901340093531	4.31029157581289	-0.796960473721325	2
718	-7.045442650863433	4.333979792308342	-0.6220471571353413	2
719	-6.461226746446314	3.8887044703895994	-0.08807181463531638	2
720	-6.966408142909655	4.181367368317641	0.7353762540348018	2
721	-6.268219557626627	4.226436880059499	2.003256121049166	2
722	5.547759256768445	7.906135897343888	-2.379587203425314	3
723	10.649192183474694	-3.8354142350360494	-1.486017602879378	1
724	-5.797092639272888	-6.741047759389241	-0.746657571711316	0
725	11.873536449665231	-4.1232653259949235	-3.402946190175445	1
726	6.040553843978161	8.233187948805552	-1.5485936343253266	3
727	-6.652546454804814	4.19496793677436	1.071238307439953	2
728	-7.2709167511480866	4.348056672812642	-1.0731540351910906	2
729	6.439187385514656	8.304391943567106	-0.933277487507244	3
730	-6.627822622009148	4.290357775484254	2.1622912769890776	2
731	11.510009726311056	-4.133791736849933	-1.0370522916873564	1
732	12.023079524027672	-4.161296160595929	0.7657819596690338	4
733	-3.7362004664505766	2.8148922457962735	0.3408956762561311	2
734	-1.7052217591768468	-6.453165640137734	3.2757961976670256	0
735	7.4621019063508705	8.211619942679548	2.3207143559995607	3
736	-6.323298616624681	3.667010456619806	1.2381627518796865	2
737	-7.270396560819304	4.321503241801279	-1.266272759345205	2
738	5.7579261884258495	7.970760620473461	-1.7125218625529077	3
739	12.571595423128127	-4.395753515675463	-2.772116767663145	1
740	-6.041969595461605	4.03662850633721	1.6710957937171205	2
741	-7.2430345782443775	4.507090163415641	-0.28837776135231413	2
742	-5.56480900378961	-6.660241662045394	-1.085488818610032	0
743	-5.305968759446088	-6.152099455829737	-1.957942223620521	0
744	7.070171772343527	7.926518409966135	1.5281335940149208	3
745	-6.616394072222242	4.20094171809862	1.4593631405592637	2
746	-5.4186473140147235	-6.6093705046680205	-1.1534851253400358	0
747	-5.130901928456712	-6.560377019686608	-1.06769266561878	0
748	-4.877613633526851	3.461570035400194	0.4873671115113104	2
749	-7.039985194992818	4.471998795842818	-0.03826808653848801	2
750	-4.869100774277229	-6.4411862828383555	1.0512076984726761	0
751	7.484662713421594	8.18557067596833	2.306182293977803	3
752	6.346071275987625	7.9105558285670705	0.515775721725376	3
753	-6.213397599694539	-6.159956212999828	-2.252657217638657	0
754	12.241736250102141	-4.343643497253884	0.05558532881306567	1
755	-6.1315855697462025	4.22265961098099	2.5122369583004347	2
756	13.017377930749394	-4.518403285054503	-1.967154225109745	1
757	-6.794473258678525	4.115390468512554	1.2309665116362134	2
758	-5.877333198679147	-6.508059855326429	-1.488468197531234	0
759	-4.6876794237106525	-7.309738152459565	2.954021514918354	0
760	12.889044063415248	-4.445194177238128	2.388171558307197	4
761	-5.384919623707477	-6.806399046228794	1.152768522269687	0
762	-5.405039701521187	-6.833878368599996	1.2159067540179835	0
763	6.680212114029571	7.77920915284363	0.9402257930851624	3
764	7.3798487411695195	8.098092110655251	2.021532690487148	3
765	13.49375395364311	-4.628014459973761	3.6909427918800106	4
766	-5.672539915049077	-6.21638601973215	-1.9893564408045852	0
767	10.828890336062301	-3.7653086489293877	-4.068199948625009	1
768	6.81647309135284	8.10788949584352	-0.4896418405267409	3
769	-5.400944226630307	-6.91397880826184	-0.5248468247916414	0
770	-5.9714537632744324	3.996731756072698	1.6572078512240846	2
771	12.605589931604545	-4.370204897402724	1.7960349797492394	4
772	6.391445332372236	8.048724889232378	-1.1109637363994274	3
773	6.479075518098872	7.629061347301023	0.496522901048931	3
774	6.882150325064807	7.415479531166772	0.8660425688657465	3
775	-4.997740232424164	-6.9465842096929045	1.7392220090355393	0
776	6.807923037231524	8.126666998882593	-0.5102279503857277	3
777	-6.6952645043672305	4.237828412089846	1.5995729635566767	2
778	-3.301797862514156	-6.2245469133219755	0.245209696781277	0
779	6.357424193693785	8.19998041640109	-1.189631450936796	3
780	-5.70871829846902	-6.6521782874568585	-1.1258699700081107	0
781	12.1732083567568	-4.3586930598531675	-0.45999063650210426	1
782	-6.799110617466061	4.072364138985328	-1.3163418318850177	2
783	-7.2990109253965745	4.425678649662833	-0.688039143261731	2
784	-6.829285751725059	3.9860342497836143	-0.8409284247928305	2
785	6.028370114583412	8.300048616417289	-1.5373368478430491	3
786	6.781125059122923	8.273427405560781	-0.5707777909645692	3
787	5.960488100828395	7.638082209706688	-2.0924214569704613	3
788	-5.854742738121521	-6.831741477113665	-0.8226924033267685	0
789	5.775937835952365	8.021424160225699	-2.0739408739846557	3
790	-7.303650277100355	4.397656340435998	-1.2163957186711634	2
791	6.135746002989089	8.07863179686506	-1.472639769186777	3
792	7.914391869271016	7.270022472222685	2.4386385132003925	3
793	-3.518692551669535	-6.894114852749567	2.8864931090038777	0
794	-6.248515933478161	4.166651636776556	2.3921459248112322	2
795	13.493753953643107	-4.628014459973761	3.6909427918800106	4
796	-7.131339594922231	4.4959123809177495	-0.5295953685129439	2
797	-6.8283984681695795	4.423429117705513	-0.45780735798144045	2
798	5.935786754179928	7.96468817298562	-1.8307464617072844	3
799	-5.728827096265603	-6.074074242471325	-2.226230764791889	0
800	12.262767076355447	-4.217081502955914	1.339130904152781	4
801	-7.007051077007184	4.476934870263777	0.01650469301616372	2
802	-6.080630352503627	-6.408569190551076	-1.7883336964694228	0
803	-5.390419048783696	-6.162530041579013	-1.990298923541601	0
804	-5.680833185125603	-6.315085148143653	-1.7993693608616796	0
805	-4.78004146988978	-7.375867373707106	2.931636604717732	0
806	-6.114132300151768	-6.423313235354047	-1.7060029321032062	0
807	-6.49550552794377	4.277155416788149	1.92361476610918	2
808	-3.3839480154752963	-6.2350128528133695	0.251220361467983	0
809	-5.913128995997743	-6.523440127556154	-1.4216923666880852	0
810	7.056551974658432	7.955396617998906	1.5045666294049904	3
811	-6.020202212368614	-6.317955366028052	-1.7041773158284894	0
812	-7.182361357192207	4.392541249874471	-0.771374664081221	2
813	-5.331490418898616	-6.896552687082362	-0.5525572882469776	0
814	-7.0026040937882446	4.459587510380996	-0.14322864160990398	2
815	-6.3866218845656055	4.240117836796495	0.12810458860844198	2
816	-6.721273380361303	4.103345858898377	1.5625119393855562	2
817	-6.667155551995166	4.272522291358633	2.1648117488819016	2
818	-6.021686383329605	-6.291261966667965	-1.9640224776238484	0
819	6.767246381089276	7.459227194297116	-1.2100750946332914	3
820	6.333209289203594	8.299782294246548	-1.2333266948014308	3
821	-2.5964558782480474	-5.930032971021368	1.6111584678524145	0
822	-5.455290156696694	-6.840298532294266	1.1859869078190064	0
823	6.434325351703728	8.273443139150887	-0.8956430776639692	3
824	12.59678278133884	-4.3912186548755505	-2.5885315491518015	1
825	-6.355526001453106	3.1890274465371125	-1.2241900480896182	2
826	-4.9154007377778495	-6.6211295996808355	0.9064413213950885	0
827	-5.345856049616952	-6.7267233357649845	1.2372055205800105	0
828	6.067030003021557	8.25608121735218	-1.6551321468590392	3
829	-6.572037170079704	4.18216023319393	1.5475620399537782	2
830	5.947936101535392	7.909365472549194	-1.8709995458830493	3
831	7.896862715990295	6.106551360042169	3.098398238984989	3
832	12.55131698810505	-4.356087043318366	1.6591051814019577	4
833	7.435932566253742	5.415909879083655	2.3156455446722153	3
834	12.246430124486283	-4.343688401929751	0.013031093562253637	1
835	-7.449013236979264	4.394069132623542	-0.9865336892262175	2
836	-5.651143964822041	-6.495113462520876	-1.467048530279305	0
837	-5.907180880450825	4.134084669550543	2.5607172917579932	2
838	-5.881275705838051	-6.455320440701173	-1.4630952251774885	0
839	-6.872238856188618	4.184158971792887	1.2609789584383462	2
840	-6.940690612874737	4.461633168415324	-0.09999522872436961	2
841	6.3724237254528555	7.869250288790914	0.4929788397952867	3
842	-7.309828034256021	4.415609286436475	-1.2312116093322403	2
843	12.243396950247877	-4.343059346171061	0.01936799376164051	1
844	-6.042088618266697	4.159283915267242	2.532712139434279	2
845	-6.98601216266819	4.106839683940815	-0.831190277745554	2
846	12.212265005250106	-4.402634896002186	2.9246904370089832	4
847	-7.1029085958665465	4.364657587386585	-0.8419693612682871	2
848	-5.941520811488078	-6.198838412739993	-1.9468939684513955	0
849	12.241736250102141	-4.343643497253884	0.05558532881306567	1
850	5.462860317934238	8.064088462012679	-2.3703511385950504	3
851	-6.999946623418483	4.394451002213803	-0.13052640443146155	2
852	10.882700323532111	-3.776790574199017	-4.078822296320596	1
853	6.748654254924778	7.977796858089009	1.1574052418174943	3
854	6.827613507723535	8.082052222393056	-0.46452879713338313	3
855	-5.095792748769667	-6.660576800807197	0.9144650475233492	0
856	-5.322952318043401	-6.0221832855114545	-2.123005916391612	0
857	-6.062121064638645	-6.393281289173621	-1.853656915865508	0
858	-5.594940334717833	-6.575131667314777	0.5480222001409945	0
859	-6.400764560049043	4.254390162599396	2.440031375759333	2
860	14.025432690727905	-4.770068446724915	5.751264219630064	4
861	12.273405932601753	-4.249456511908743	-2.828187164577617	1
862	5.484631425275875	8.012831366675613	-2.280601376691877	3
863	-7.136292579577854	4.412629283505723	-0.7175036750765819	2
864	-5.816046358814859	-6.7854049086258605	-0.881413379120098	0
865	10.860525709939926	-3.7747209089115694	-4.137743057400742	1
866	-7.245338397903837	4.4044457511115995	-1.156961125550471	2
867	-5.246570446800928	-6.981531450851767	1.8057216271954422	0
868	12.268711219379375	-4.387610042109825	3.048536738402049	4
869	6.396526300429393	7.818081355075375	0.47933729541440245	3
870	-6.1531361197422285	4.09237529154054	1.6447278818517896	2
871	-6.41180609384253	4.109077917692914	1.4024063078669144	2
872	7.083358400885074	7.8127164556510245	1.6207486509975855	3
873	-6.734484496991427	4.3374873955937625	1.63020419477316	2
874	-5.698749408133139	-6.42385988318519	-1.4040274758260582	0
875	-6.088952684990281	-6.410872907240474	-1.7577605684319422	0
876	-2.7749320426341963	-6.671866964855988	3.0769419490754224	0
877	7.4859605275296355	8.174383458674592	2.295991451327471	3
878	11.767171733256683	-4.1113135627893165	-3.1407892153405954	1
879	-5.164147150231095	-6.963055598244671	1.827999060120854	0
880	-6.4088707733933505	3.826819382931363	-0.8832209223491638	2
881	-6.84431399686784	4.274020105525188	1.296620247766113	2
882	-6.10081684946254	-6.402790195510816	-1.770773356984935	0
883	-7.127443774925666	4.452043902651374	-0.4556326766963004	2
884	7.862974335672175	6.065065772976101	3.1036712092754266	3
885	-4.927378490804661	-7.121241115873377	2.21095439315155	0
886	13.067141127359525	-4.513076589529536	2.668062839652653	4
887	-5.89234650275857	-6.252858470746186	-2.086898262493829	0
888	-6.589818806901995	4.159931696810238	1.486125940935481	2
889	6.172889014178529	8.055641165721207	-1.5435877307799393	3
890	-6.171580732023257	3.806408949932991	1.5724368071209276	2
891	6.739706829289827	6.168682003871059	-0.17830497032704598	3
892	-6.679042777801088	4.230480204513153	1.0474966750427124	2
893	7.744355836355424	4.804536547080227	2.507238397167166	3
894	6.430945109864564	8.054091152905515	-1.3974642050003152	3
895	-6.662775048976639	4.2963306228007365	2.1706119149862078	2
896	10.805600115218521	-3.7620147092922296	-4.229126187211163	1
897	5.468108871510298	8.030000470879711	-2.402307633659292	3
898	-7.0105977268768624	4.087567612316262	-0.9009648106179677	2
899	13.067141127359525	-4.513076589529536	2.668062839652653	4
900	-3.1691069532620757	-6.21522640617375	0.3287052675586266	0
901	5.776098811098453	7.997310391826917	-2.1090194189659672	3
902	-6.3832899106954395	3.054718920097332	-0.2667399323584716	2
903	12.617333830748365	-4.393265403232913	-2.5202571161974663	1
904	-6.4088707733933505	3.826819382931363	-0.8832209223491638	2
905	-7.309630407877039	4.184251481472628	-1.513044260917819	2
906	-5.719424898002666	-6.468158252848304	-1.4829591403265021	0
907	-5.045620246125323	-6.847037000037698	1.5597208154077304	0
908	-5.18808161793505	-6.566258518450165	-1.070329243867563	0
909	5.750477380488925	8.024290850492962	-2.1223250984597004	3
910	10.779703378826868	-3.754787700001455	-4.251665241379038	1
911	-6.937192967856574	4.446886075860926	0.0023520505322711734	2
912	-5.57966166505875	-6.4828799712214105	-1.4317403077917767	0
913	-4.1348466388964615	3.0686266954946646	2.0075110725718783	2
914	12.928396854237752	-4.495174405296403	-1.9739495734344958	1
915	-3.8498369966078942	-6.714141152363682	2.197857304165522	0
916	-6.9823943988407775	4.3953469219919175	-0.10785693694384148	2
917	14.025432690727905	-4.770068446724915	5.751264219630064	4
918	-6.5710425819654645	3.7271945434919513	-0.8663709478736894	2
919	11.135340007085277	-3.8658989907191534	-3.6598241253667716	1
920	12.690646255520273	-4.52204670683743	3.7624926793856925	4
921	14.025432690727905	-4.770068446724915	5.751264219630064	4
922	12.53435706244737	-4.390434820964042	-2.8978906889123475	1
923	-4.940482507528554	-7.1527853283019756	2.141642905255896	0
924	-5.794300874387207	-6.501444749504516	-1.5197236071794784	0
925	-4.7949714100102305	-6.704468539726051	1.628567181796008	0
926	6.8278989525349685	8.139931462642245	-0.48953924869105236	3
927	-4.80982478553212	-7.415928629079419	2.902026228553284	0
928	5.86859508228221	7.791504517126042	-2.1401854994364107	3
929	5.466204145721633	8.058315073817473	-2.3761195860968742	3
930	6.370675663263521	7.879217922701072	0.49888971099109114	3
931	-6.88922636928944	4.255999971568708	-0.5674738075188082	2
932	-6.548751109113102	4.0259298657313805	0.9509536185257565	2
933	-6.373136262562579	4.292046677687098	2.234516223573581	2
934	-3.3719908452690808	-6.164635668441626	0.2533534352137405	0
935	-7.3295215541507055	4.423395108422184	-0.9705227730221133	2
936	6.3167823881889875	8.394615665287732	-0.9760185137390928	3
937	12.278215290789792	-4.256304573840808	-2.88670060942634	1
938	7.004850263244929	8.134789802884576	1.671649163472722	3
939	-6.6754236556662425	3.9033689726470557	-0.3426447909922584	2
940	6.6601188575691985	7.986496414309588	-1.015408373818171	3
941	7.714513398069539	7.676147425984428	2.3545727953035893	3
942	11.416696979224094	-3.9973744799429523	-3.6830022719265374	1
943	-7.25655749196955	4.396969150354735	-0.8139691268294813	2
944	-6.7388147850782145	4.238732094840944	1.6649747122932337	2
945	13.00965723147738	-4.511368807476847	-1.959876475694094	1
946	11.742807282429695	-4.105029549090783	-3.096668948321585	1
947	-5.879067569988356	-6.5327984307596685	-1.4775924065615138	0
948	-6.245377145737107	4.13052919135721	2.379461566972743	2
949	-6.728224715207704	4.217797425111146	0.875745987171381	2
950	-7.122451243850996	4.3656113288963185	-0.41481494844799854	2
951	12.96953809547774	-4.5146257695490695	-2.12275593222335	1
952	12.964951683712776	-4.510245259767931	-2.0903773983226226	1
953	-3.1417069189794526	-6.209788606318386	0.3347964097773125	0
954	11.918156500854476	-4.126606141076134	0.5651001689992565	4
955	-5.937732530890341	-6.535385861865996	-1.4587465156884922	0
956	13.000348595939458	-4.5173356922597945	-2.079468449687019	1
957	7.466383541860346	7.866301475900128	1.994540422494358	3
958	-5.201656450589732	-6.972231399395234	1.7986704606993327	0
959	-5.63226905080658	3.8505383546766843	1.7266698341463937	2
960	-6.221900080482594	-6.177846398552643	-2.1887915690076	0
961	6.78151464295066	8.359155959797707	-0.657891942831187	3
962	6.573882125953273	8.171224179082326	-0.9710039643488326	3
963	-6.337917371210432	4.089134829297011	-0.5021838986988099	2
964	-7.164851312571074	4.490636136428666	-0.4081757588042256	2
965	-7.073409091778193	4.293726513144862	-0.35593083427489264	2
966	5.935035447759642	7.714887705144459	-2.0471029209261653	3
967	6.596789876112383	7.847614262395515	-1.2543111726566216	3
968	13.021196593283829	-4.5229375051915	-1.9223974977670053	1
969	13.067141127359525	-4.513076589529536	2.668062839652653	4
970	6.333841698545987	8.317393998937883	-1.2797129295010523	3
971	-5.181772496633602	-6.654155981166864	0.8427203282512832	0
972	6.7710993816984475	6.881744702830927	-0.06087843403784063	3
973	12.819819747919444	-4.512218569920229	3.6412968313384453	4
974	12.365999903709385	-4.26088840114858	-2.5017519807339528	1
975	-7.154750707943051	4.2187587301199745	-1.0944118323238756	2
976	-6.737777691469316	4.085249980975787	1.2326499357722227	2
977	-7.240904796232204	4.341787102434363	-1.2199257561170933	2
978	-5.537230281009337	-6.561315295346934	0.5506471432768645	0
979	-5.657206238352728	-6.247932710110294	-1.6211409849360912	0
980	-4.8317010370153675	-7.469939585849976	2.9102296992544843	0
981	11.2169155933843	-4.029117809209946	-0.030125257815732227	1
982	-5.522534673941784	-6.580951379095977	-1.0120666758689667	0
983	-6.618503366372609	3.399102420066291	-1.0221111314260218	2
984	12.211415451551213	-4.402914037509531	2.917159238427756	4
985	7.737803223682964	6.535527281615119	2.949087387151254	3
986	-5.983007718663838	-6.1152572479448954	-2.283457774316289	0
987	-5.42710705153972	-6.90947282315483	-0.47750479850308053	0
988	-6.80297525656243	4.217726125292139	0.8409561264265131	2
989	-5.352531421039689	-6.845742342465293	-0.4081424761750985	0
990	-6.460761464118644	4.206021174161321	1.9133143462916566	2
991	-6.871546970863268	4.226424587467795	1.2232353266560403	2
992	12.284899898143603	-4.256983173710001	-2.929189115844375	1
993	12.934603212632295	-4.463303944711916	2.480934838042183	4
994	13.612460981789882	-4.691901677000221	4.2761708764595925	4
995	-7.472596944640634	4.449446329270388	-0.9927518402293593	2
996	-5.009343208519451	-7.139994464313719	2.1911099425312996	0
997	11.512791180843198	-4.018710392223793	-3.4502375191027514	1
998	5.840104499148292	8.112533432189107	-1.7903897245118812	3
999	-5.4003243885990155	-6.720577289709374	0.877127163267417	0
1000	-6.722530110591997	4.280318524668301	-0.6466536253815967	2
1001	13.203808694590093	-4.7205861262910265	4.89185806158298	4
1002	-7.114866252920318	4.4223657683379445	-0.6606994694124768	2
1003	-6.989651608877311	4.516008067382975	-0.0485403721518518	2
1004	-5.8614661865427164	-6.2221716087767245	-2.0019116200132365	0
1005	11.918156500854476	-4.126606141076134	0.5651001689992565	4
1006	-6.58049655169705	4.322001894419581	2.1147489032818974	2
1007	11.863985269273607	-4.132158516949029	0.5769248021312	4
1008	-6.027307731616821	-6.124608744064646	-2.286014514008832	0
1009	-7.005692985878829	4.279641847081728	-0.8693940915128827	2
1010	13.478906099981163	-4.6250689501202125	3.6297875959480135	4
1011	5.4494483659700945	8.051761313300604	-2.241840062982849	3
1012	-5.089587802279222	-6.669950300027057	-0.7497757559737233	0
1013	-5.241369236195608	-6.978246490244429	1.509054408145479	0
1014	11.759093690412131	-4.144494255637757	0.5901367314477044	4
1015	-6.1483503236351	-6.152719752115816	-2.2353761930397993	0
1016	11.20286156689482	-3.8802903198834047	-3.7790669233671217	1
1017	-7.109318749883616	4.152948829220998	-1.0606281413987981	2
1018	6.742412119414331	7.981236571696104	1.1901444454638295	3
1019	-5.9009043905336505	-6.521414428070246	-1.3996180730567827	0
1020	-5.639745818226438	-6.41536929520988	-1.3691273418645613	0
1021	6.615063098809593	6.1101201348224095	-0.12336401375161235	3
1022	11.300466907263575	-3.8969299050085584	-3.5130789658184556	1
1023	-5.604139066477827	-6.582461807140838	0.5844738838182861	0
1024	-2.6646102925735837	2.4966153734012964	2.9394721634552448	2
1025	-5.57966166505875	-6.4828799712214105	-1.4317403077917767	0
1026	-6.906261526952532	4.265518796747787	0.8096453996652649	2
1027	-6.735529556582137	4.132023306360048	1.5828127901336528	2
1028	-5.730402742567808	3.9604423860168203	2.0702231728504965	2
1029	-3.401108610007093	-5.992625555020075	-0.2210058885365497	0
1030	-6.654735349014974	4.3098432258410195	2.16667611514081	2
1031	-7.056962718626816	4.478763401096159	-0.05168137278660385	2
1032	-7.4324367328272585	4.314872907160014	-1.0506935157651196	2
1033	13.067141127359525	-4.513076589529536	2.668062839652653	4
1034	10.824270927088499	-3.768160140503948	-4.046448009266263	1
1035	-7.134738739698039	4.428558787090156	-0.6722888108358459	2
1036	-2.9643140005674007	-6.432503328438024	2.4704362116088014	0
1037	5.728886023600726	8.05331014818631	-1.9403340206056967	3
1038	-2.490361901490229	-6.593690757364989	3.135814455109184	0
1039	12.537431650150273	-4.346582208328666	1.6459298385440686	4
1040	-6.765023618680987	4.220462530830081	1.300174357681175	2
1041	-5.839034017553485	-6.502089990303341	-1.490273742333467	0
1042	6.793668996592848	8.28764585865177	-0.5922348772240575	3
1043	-4.331565370284612	-7.014627207761061	2.154072523689968	0
1044	-7.530631652806669	4.438347579190692	-1.3751621363953181	2
1045	-7.311997777815687	4.226355357878545	-1.5055011110330654	2
1046	7.276605378491491	7.576694483306251	1.5932012760240513	3
1047	-6.700475063198461	4.152352976923628	0.8697417472536351	2
1048	-7.446812097405568	4.360709757275451	-1.0240214938264207	2
1049	-5.906107793737856	-6.534992900108609	-1.523751770705977	0
1050	6.22780802810161	7.953560017045907	-1.6201408622738687	3
1051	-5.800818412654868	-6.274133596570263	-1.6618747897667399	0
1052	-5.937732530890341	-6.535385861865996	-1.4587465156884922	0
1053	7.004415989394508	7.969004593765429	-0.609558603520882	3
1054	-5.537230281009337	-6.561315295346934	0.5506471432768645	0
1055	-4.961859555002416	-6.836647770011123	-0.2701786142611137	0
1056	-5.959047963610993	-6.270247329328672	-1.9813825821175108	0
1057	-7.257974413931295	4.33004946909345	-1.2649835323550707	2
1058	-4.389174770879139	-7.315806577484468	3.00084248261155	0
1059	7.091879400272848	6.241874925459094	0.3049457365084943	3
1060	12.268711219379375	-4.387610042109825	3.048536738402049	4
1061	7.291210029693061	6.606252007072588	2.2654407646007573	3
1062	-7.029778094955582	4.4372611684498455	-0.19550799346943884	2
1063	-6.7126659972439064	4.23666455166073	0.9533455546055442	2
1064	-7.300287694746546	4.466842344201231	-0.7135195131282874	2
1065	-6.221629319377537	-6.170511535366666	-2.2674900239882416	0
1066	-4.649132977549577	-7.301488769932912	2.9669844286176548	0
1067	12.928396854237752	-4.495174405296403	-1.9739495734344958	1
1068	-6.587490098938977	3.9235824023933406	0.7442640522621153	2
1069	13.078602062373273	-4.515140007787152	2.707038690678801	4
1070	7.001634674660224	5.306302552101939	0.35993051746095217	3
1071	11.873536449665231	-4.1232653259949235	-3.402946190175445	1
1072	-7.214588079335383	4.434013379073026	-0.22148343379725263	2
1073	-7.329590412216177	4.3876095777210455	-1.2302589058671642	2
1074	-4.511176252498622	-6.269662372704247	-0.7672880161863518	0
1075	6.368776136112017	8.260574932660697	-1.216043497155342	3
1076	-4.639490745199747	-7.407929736012657	2.8734024215636937	0
1077	11.93170295962518	-4.136587719168097	0.5695024142268207	4
1078	12.365999903709385	-4.26088840114858	-2.5017519807339528	1
1079	5.823688779360021	8.144583517771471	-1.8577137232907481	3
1080	6.680212114029571	7.77920915284363	0.9402257930851624	3
1081	-5.5001460813976815	-6.46630346184088	-1.395677004755088	0
1082	-7.084269864777326	4.356769844769171	-1.0836447496760067	2
1083	-6.3807908533355615	4.220745544226253	1.9815591011189022	2
1084	-4.854609153767604	-7.243592185307152	2.543639016043789	0
1085	-6.067599073369162	-6.401563533680941	-1.785517510596434	0
1086	-7.110713056620338	4.432531658511041	-0.443765046951413	2
1087	12.375622094994737	-4.36425809784175	1.6653372107387807	4
1088	7.870718669066604	6.148490755457368	3.075021957236446	3
1089	-7.104452827334603	4.16420438814254	-1.4370678742911422	2
1090	13.067141127359525	-4.513076589529536	2.668062839652653	4
1091	-5.04581858259748	-6.88231025159702	1.5529966935604647	0
1092	-6.375482435107256	4.264289557699221	0.11672915431826064	2
1093	-6.318561266628232	3.984838975749515	-0.08542870730875296	2
1094	-6.244896908523662	4.181535798954787	2.4942405994240007	2
1095	-6.829088403587614	3.925420041229382	-0.9753907655968711	2
1096	-5.9827021595400325	-6.549528314139155	-1.4287925909746395	0
1097	-7.353702976385565	4.174544054596511	-1.5098491933832883	2
1098	-5.845862847146233	-6.525712297668728	-1.4791735281976541	0
1099	-5.373465931903696	-6.4968023467091545	0.6679297483439302	0
1100	13.298417587803739	-4.737200936224432	4.8343785842363785	4
1101	-6.192525551001826	3.7556622561869166	0.9887449530549921	2
1102	-7.085257159431687	4.2842665770036	-1.2593912672887837	2
1103	12.25528795675588	-4.406024724620558	2.8274917781382802	4
1104	-7.02802041048818	4.203142717062481	-1.3331808756992027	2
1105	7.440328130020742	8.210384342928451	2.3843989284972804	3
1106	5.457074869719059	8.062079375336197	-2.295595209511642	3
1107	-5.310989881075723	-7.0363146745827	1.7692476936952852	0
1108	13.451450658493615	-4.710871419070498	4.262462064228233	4
1109	-6.587052284023409	4.239961716081483	2.1095886909481094	2
1110	7.06406336551288	7.85018242920547	-0.5964262038394457	3
1111	-2.8883743695904505	-5.701736148737488	-0.2585035185836238	0
1112	-7.265021870178615	4.164221267579402	-1.4436805254869731	2
1113	-5.978077208132851	-6.53916988186752	-1.41512578831936	0
1114	13.017377930749394	-4.518403285054503	-1.967154225109745	1
1115	10.639412915880984	-3.777665653970651	-4.120202455222692	1
1116	6.490552297633125	8.270984481435208	-1.0290827902173465	3
1117	11.685659746232293	-4.190545660192837	1.9763235758035327	4
1118	-5.881260572198762	-6.224173789298175	-2.0145140550084846	0
1119	12.56933519973778	-4.388962741721697	-2.726604358239049	1
1120	-4.842532534159682	-6.690933530773463	-0.23250362305680303	0
1121	11.8354816045393	-4.124176624847768	-3.5443481342821976	1
1122	12.882256366878666	-4.439126056004317	2.4607995826950413	4
1123	-5.472300103963087	-6.190925148405933	-1.8847049844689576	0
1124	6.93725493688918	7.3949331999689	-0.929433733207503	3
1125	-5.128026615664507	-6.957805994710247	1.8228660362007116	0
1126	-7.172060792607517	4.1963881641749285	-1.1030543788518565	2
1127	-5.4935779519909	-6.032239533227847	-2.219634965349407	0
1128	12.243355910820762	-4.342841823354874	0.038425318176054074	1
1129	-5.448287977535257	-6.912452406424977	-0.4895535333084448	0
1130	-6.046736439322466	-6.063861656418068	-2.168614218517068	0
1131	11.876530682353447	-4.130861088223174	-3.411418089728534	1
1132	-7.201261250878188	4.361876161297852	-0.8924290832822648	2
1133	13.322309802771514	-4.7460819552362565	4.627587550513708	4
1134	6.81029347047201	8.360358669241919	-0.6302338433954602	3
1135	6.281947713111218	7.785509054222225	-1.5996827676042822	3
1136	-4.909419437768656	-7.239885654571153	2.4417206560472113	0
1137	6.34233341798742	7.914327638219933	0.5062592904371535	3
1138	-7.287967592927932	4.504920877673481	-0.9034073235223395	2
1139	-6.1519386145753465	-6.1518710821008264	-2.253919483735435	0
1140	-5.601421113968756	-6.592307533192191	0.5857671251940628	0
1141	12.26183739301508	-4.244523799535356	-2.7221123793385935	1
1142	-6.39272211214054	3.1144675873764727	-1.4063218018444097	2
1143	-4.484966613523308	3.366020082471469	2.657873520845989	2
1144	-7.239643966290833	4.342317448430936	-0.8054539271487706	2
1145	-5.264825123510916	-7.017193721576197	1.7523512458934785	0
1146	-5.06093854101994	-7.249947916406354	2.492373114763807	0
1147	-6.311853835883023	4.232291806839697	2.26022636738649	2
1148	-5.51937886395521	-6.919623180356649	-0.5096018107791805	0
1149	-6.579011776607751	4.174381779769508	1.3584988014050163	2
1150	7.444966359001126	8.198209417783822	2.3920189530880194	3
1151	-6.493829963735762	4.214993961635534	1.7454558048932354	2
1152	-6.884959469032575	4.245787836233627	1.2404930632835465	2
1153	-5.753307200155712	-6.731267621381384	-0.7627009049856449	0
1154	-5.810871513054596	-6.815698795945016	-0.8495014937415728	0
1155	-2.797875417361871	-6.419294811283254	2.503741770630098	0
1156	-6.186304760070392	-6.165305150940652	-2.242194181578383	0
1157	10.860525709939926	-3.7747209089115694	-4.137743057400742	1
1158	12.465444559095276	-4.371275070622968	-2.381195983412634	1
1159	11.873536449665231	-4.1232653259949235	-3.402946190175445	1
1160	11.964807989437563	-4.146967853621306	0.617424642382083	4
1161	11.371451319679322	-3.9946516823776865	-3.727333064207177	1
1162	6.810742170666732	7.684302085480035	-0.9463914624911232	3
1163	-5.1823777298343705	-6.987371673504041	1.7382393013412563	0
1164	-5.666720145899109	-6.6915348823021885	-0.9827341011706446	0
1165	6.365998504670333	7.585238400250462	-1.674374594651756	3
1166	13.487813337259691	-4.711867144991649	4.1915860972776695	4
1167	-5.155121246632188	-6.9482296257813525	1.4993665962760157	0
1168	-5.310989881075723	-7.0363146745827	1.7692476936952852	0
1169	-5.881275705838051	-6.455320440701173	-1.4630952251774885	0
1170	-6.886408682464266	4.239175238092041	1.228344295685688	2
1171	6.126775092993131	8.136637911846814	-1.5177559370355722	3
1172	-6.227570426895453	4.262345060784354	2.5026752820947267	2
1173	-6.1997799450755195	4.225739855537424	1.9853411792992595	2
1174	-6.5602540602515225	4.31501421257372	2.1230607720343184	2
1175	-5.4641646748522925	-6.630413377835081	-1.0046803022064825	0
1176	-6.221617001693476	-6.167649084784661	-2.2789900210646605	0
1177	12.111412157662551	-4.347732518447468	0.40176673333298457	4
1178	-5.879067569988356	-6.5327984307596685	-1.4775924065615138	0
1179	12.964951683712776	-4.510245259767931	-2.0903773983226226	1
1180	-7.0026040937882446	4.459587510380996	-0.14322864160990398	2
1181	-6.658787255470589	3.830120657242151	-0.3436967603936066	2
1182	-5.173509546749176	-6.689498447503203	-0.76996595368262	0
1183	-5.78486938473902	-6.074008323786272	-2.272613215282942	0
1184	-7.121998909994675	4.3716091528775936	-0.5968642943419511	2
1185	-5.9009043905336505	-6.521414428070246	-1.3996180730567827	0
1186	11.162317120043836	-4.051226334769624	-1.0495270824893228	1
1187	-5.5507860801368105	-6.936282978341123	-0.42619541067728345	0
1188	-6.245377145737107	4.13052919135721	2.379461566972743	2
1189	-7.127443774925666	4.452043902651374	-0.4556326766963004	2
1190	-6.66392228146733	4.107694186058676	2.0808903963717307	2
1191	7.362038308161353	8.087942300351104	2.0850538827376095	3
1192	-7.136292579577854	4.412629283505723	-0.7175036750765819	2
1193	7.446361157723125	8.191824976002481	2.387444741010705	3
1194	12.21292259594692	-4.40222140190224	2.9322262290514916	4
1195	12.998599880670566	-4.476206269079163	2.673763218441544	4
1196	13.493753953643107	-4.628014459973761	3.6909427918800106	4
1197	-6.5081229025777345	4.057312906522552	1.4605643251386862	2
1198	6.304370408674378	7.7708312273678475	-1.6036575072921269	3
1199	12.964951683712776	-4.510245259767931	-2.0903773983226226	1
1200	12.268814532140627	-4.227231864864075	1.2343189868552884	4
1201	11.251791839604582	-3.885708993613006	-3.6095609574376177	1
1202	-7.282534734712383	4.378353164765437	-0.37818233591876205	2
1203	-6.074682267781005	-6.41144352503666	-1.7682427002474528	0
1204	-6.8432935540043305	4.272587740592559	1.2759247105741196	2
1205	12.325586064094084	-4.262510167060822	-2.772381881324399	1
1206	6.133624397907575	8.09393984738861	-1.5760122740793348	3
1207	-6.250154566562158	4.136742015193593	1.6157950596180213	2
1208	8.017431295991885	6.094830293687846	3.094144160367789	3
1209	-6.296418962289682	4.22056816418027	2.4052001112136434	2
1210	6.471501918419709	8.300511859975186	-1.0092626399132139	3
1211	12.270979634893317	-4.250107804874446	-2.8129009957720776	1
1212	-5.567771022077477	-6.965706647569743	-0.4577900956750491	0
1213	-6.528138432816369	4.148511906279393	1.3716588308770659	2
1214	-2.8939672433755197	-5.5425164539770275	-0.614506815508052	0
1215	-2.7090873161588993	-6.658159406079749	3.0939088488452167	0
1216	-4.85172211583774	-7.026517172207677	2.240567733241865	0
1217	6.680212114029571	7.77920915284363	0.9402257930851624	3
1218	11.497498817623285	-4.01615230673653	-3.5280640694771246	1
1219	-6.942389578175779	3.9390062995550212	-0.3988192517550875	2
1220	11.783057643099832	-4.103686713866297	-3.081735061626671	1
1221	6.407217191245973	8.016414504970943	-1.0758520586165206	3
1222	5.739539078526321	8.06933133838558	-2.077419501672606	3
1223	-6.4695978540908055	3.1132958824934134	-0.9948367959784732	2
1224	-7.490961038517709	4.338716696639266	-1.4964488406116903	2
1225	-6.676268826794456	4.011359416127203	0.7461641231688674	2
1226	-7.021928171823439	4.483603027539148	-0.04254419619758645	2
1227	-5.650511432204846	-6.766025461929695	-0.8731749045364593	0
1228	12.61661614466483	-4.372126849648006	1.8318914162076922	4
1229	-6.020202212368614	-6.317955366028052	-1.7041773158284894	0
1230	-7.452653735713509	4.213605473190688	-1.4956775018997275	2
1231	-3.518692551669535	-6.894114852749567	2.8864931090038777	0
1232	-7.305635843573769	4.511037224437932	-0.748072455771333	2
1233	-4.203902542002852	-6.491977485430382	-0.15298111375688256	0
1234	-5.752673844676829	-6.23716252227532	-1.9695232638515927	0
1235	-7.257223693488557	4.366834225219201	-0.9303095521238278	2
1236	-3.6268110048567332	-6.019601627753335	-0.292095334048229	0
1237	-7.0261930400286685	4.1567511172813685	-1.325092076430511	2
1238	-2.7737417203659587	-6.671440167421369	3.0800242600028334	0
1239	-5.17419185407347	-6.990623622100025	1.7554460158379674	0
1240	-6.475389290013627	4.266272679794992	1.9477126018361464	2
1241	13.478906099981163	-4.6250689501202125	3.6297875959480135	4
1242	6.388171494717045	7.631846602256758	-1.5085925891572494	3
1243	-5.178318540613274	-6.66218671297348	0.8527415499306351	0
1244	-5.762224498432867	-6.205330825947109	-1.9400049015330587	0
1245	-6.102340695825431	-6.413628484115253	-1.7433782248620435	0
1246	6.366183985943906	7.899571700255375	0.5127571197058495	3
1247	12.5578418661532	-4.393194074028096	-2.8271557830990517	1
1248	5.566035784869402	7.851161744997635	-2.3866446366865466	3
1249	12.973726342010774	-4.513648610879487	-2.1304233231240883	1
1250	-4.566271647249604	3.176248338679593	0.06069045207990073	2
1251	11.738350243315688	-4.099165445902699	-3.02647794959428	1
1252	5.759278782983978	7.993763793709991	-2.120783496966629	3
1253	-5.597373515756102	-6.46719439286124	-1.3708473723478762	0
1254	-7.1441110089076805	4.2325346964982105	-1.1131131016858087	2
1255	-6.398350164885346	3.338283023575699	-0.5219112746564141	2
1256	-6.025829317335862	-6.2848606527906155	-2.035141199347137	0
1257	7.55253965217439	7.004929108602639	1.7144098799932939	3
1258	12.885069643638964	-4.440177302714775	2.413510908150413	4
1259	-5.786969196638915	-6.2701893810111295	-1.6886717912806175	0
1260	-7.374466105684011	4.405893354695025	-1.273501802908785	2
1261	-7.226901340093531	4.31029157581289	-0.796960473721325	2
1262	11.40640749549517	-3.999576318137487	-3.587420572583273	1
1263	-6.523697638479583	3.991543364717005	-0.590679700144435	2
1264	-6.81650712684277	4.141827349499833	1.2442113158320294	2
1265	-7.2968685518331435	4.390259860383684	-0.9321157020118399	2
1266	-6.767776199426073	3.5451316566757325	-1.4987437518400142	2
1267	-6.953420974044722	4.3020685364749	-0.526192235028836	2
1268	12.320411978041095	-4.262279029856794	-2.8078056064514483	1
1269	-5.995415110076564	-6.277786338017839	-2.0386407686389467	0
1270	7.279311798891456	5.872873310163976	2.128745111152633	3
1271	-6.999946623418483	4.394451002213803	-0.13052640443146155	2
1272	7.078926525330335	8.00360703572841	1.587450566191138	3
1273	-4.886738205283811	-7.234150043768937	2.435269663862257	0
1274	-2.9789374757708487	-6.435262231750507	2.4616880864904997	0
1275	6.874839205144827	6.53112852612331	-1.379708017686242	3
1276	-5.51937886395521	-6.919623180356649	-0.5096018107791805	0
1277	-6.273611974102679	4.147375557130614	1.6114183212796356	2
1278	7.205463980533334	7.3274504444993624	1.8091162261088733	3
1279	12.964951683712776	-4.510245259767931	-2.0903773983226226	1
1280	-7.232335001768733	4.502393430983922	-0.4127212324654541	2
1281	-6.865893994405013	4.170616247527526	0.8220459154883948	2
1282	7.366732138091846	7.982659742231162	2.096041373795733	3
1283	5.325278511756769	8.014179644219015	-2.2402433826139774	3
1284	12.53435706244737	-4.390434820964042	-2.8978906889123475	1
1285	-4.356496077543336	-7.271534413805441	3.015077077697733	0
1286	-5.610378449287936	-6.581472795317118	0.5531341037351019	0
1287	11.16088411503186	-4.05092005641368	-1.0625350095257828	1
1288	5.629091883492053	7.744047787957028	-2.3802607654120362	3
1289	-5.341886074844018	-6.702353941436898	0.8741635395394224	0
1290	7.014997314316908	8.140779298870749	1.6349252588089962	3
1291	10.88696418011274	-3.778973864540045	-4.056393159975549	1
1292	-6.58378466225445	3.700511100147131	-0.8475683841563237	2
1293	-7.351474145531949	4.489807639348828	-0.7833870549468537	2
1294	-6.616600194373376	4.195561348651828	1.346971000161919	2
1295	-6.961754521235126	4.337935208562891	-0.6612649678019688	2
1296	-5.4922113942074	-6.9131653061055856	-0.5002921991028533	0
1297	-6.849253656004503	4.308901307733784	1.2719608582032769	2
1298	13.021196593283829	-4.5229375051915	-1.9223974977670053	1
1299	6.444039045185778	8.316829468396884	-1.0036955370460048	3
1300	6.113996290994674	8.078723932827405	-1.6718279127532953	3
1301	-6.6970247604197555	4.25733235683378	-0.633056140519523	2
1302	-6.724967744013392	4.135709280424113	1.5969616737086536	2
1303	-6.211297658610334	4.255020345889063	2.5114983297130102	2
1304	-7.30892107757887	4.3885392005138995	-1.2096021081555208	2
1305	6.07929337117596	7.375741420575243	-2.0707144102554693	3
1306	14.025432690727905	-4.770068446724915	5.751264219630064	4
1307	10.825224659982663	-3.768884713782778	-4.2775001437733655	1
1308	8.4154681595961	4.623893755186906	3.487335557607122	3
1309	11.221034912551481	-3.88147570874339	-3.4916012078337335	1
1310	6.657205283033839	6.107761037217543	-0.11747644992385302	3
1311	6.6012899800331315	7.910544144403589	1.1734532605659804	3
1312	7.3487776283203905	6.941690213182143	1.9731181132752358	3
1313	7.81118533204338	8.154492710636278	2.8193214680269896	3
1314	-6.0764505264777	3.806430275582725	2.1079635628694526	2
1315	-7.007051077007184	4.476934870263777	0.01650469301616372	2
1316	-4.568134202423518	-6.545839726466251	-0.1332634832124412	0
1317	6.016733265002306	8.330479212885558	-1.6136080339761436	3
1318	13.478906099981163	-4.6250689501202125	3.6297875959480135	4
1319	-6.706523928331811	4.330785068071742	1.601535119863905	2
1320	-6.604089046486569	3.83060558297318	-0.6402513467775203	2
1321	-5.056011139479496	-7.152651455985954	2.1759416004325014	0
1322	-5.670374394906322	-6.764428614379181	-0.9126034016491557	0
1323	-7.333715476555957	4.448367452652706	-0.9948486101384457	2
1324	7.588355749330562	6.920161814073661	1.7250700012646345	3
1325	14.025432690727905	-4.770068446724915	5.751264219630064	4
1326	-4.269794571984919	-6.473700329153096	-0.18130086315038071	0
1327	12.353413067491262	-4.26989028155505	-2.5724513146148853	1
1328	5.9615415086181045	7.873395497118305	-1.8716567179514905	3
1329	12.925800992098807	-4.4549148053659255	2.4669091892094572	4
1330	-5.929243696641555	-6.099772536206405	-2.29281399159433	0
1331	13.017377930749394	-4.518403285054503	-1.967154225109745	1
1332	6.356009872249731	7.902177975130509	0.5055016741242452	3
1333	-7.385936576207869	4.434073667835238	-0.8040643300479887	2
1334	-5.172899790528869	-6.6327754410612405	0.9768183983129133	0
1335	-6.190717650468476	4.147601197569429	0.18858839155348758	2
1336	-7.261363963064664	4.482687679383574	-0.20984509434778134	2
1337	-6.979705904776864	4.4427637020575705	-0.14017590748457995	2
1338	-6.10081684946254	-6.402790195510816	-1.770773356984935	0
1339	12.591216669629025	-4.398497854416111	-2.615798436135565	1
1340	12.831412373706582	-4.513940625970155	3.64607847219176	4
1341	6.758261638107444	7.969916902473388	1.1743848200229492	3
1342	6.607501633192353	7.391044443208709	0.5479483628475654	3
1343	7.938804313786282	6.142751786914065	3.080182521531034	3
1344	-5.541203147814721	-6.637209502863665	-1.0758087267321368	0
1345	6.375475104595671	7.854189906879954	0.48783397221279196	3
1346	-7.17265508717769	4.456695820447988	-0.6753578010470697	2
1347	-6.716766008704839	4.1052341137413215	-0.35580415227732387	2
1348	5.883933623284385	7.957347198797035	-1.6915111738882544	3
1349	8.393853118690659	4.674385875993791	3.474741864609687	3
1350	-5.008531205484687	-7.143757001749224	2.1940341520653193	0
1351	6.505202895330407	7.704283764094216	-0.813323915674474	3
1352	6.973925593784362	6.158345951910346	0.37472016954054566	3
1353	-7.530631652806669	4.438347579190692	-1.3751621363953181	2
1354	11.78328031520126	-4.10664254877901	-3.0371515257929214	1
1355	10.860525709939926	-3.7747209089115694	-4.137743057400742	1
1356	13.478906099981163	-4.6250689501202125	3.6297875959480135	4
1357	-6.5436616114970665	3.6147756672697597	-0.8672793749688956	2
1358	1.1537129428496213	-5.721626991334577	3.672547140642251	0
1359	13.078602062373273	-4.515140007787152	2.707038690678801	4
1360	-5.461978506447567	-6.736003637204494	-0.8172602675491434	0
1361	7.696088844240332	6.655589229037679	1.752511904894006	3
1362	-6.72280899532373	4.090663505798312	1.2040416601532162	2
1363	-6.906261526952532	4.265518796747787	0.8096453996652649	2
1364	11.742807282429695	-4.105029549090783	-3.096668948321585	1
1365	-5.367292025868231	-6.926427338558906	-0.46639254836898314	0
1366	-6.849253656004503	4.308901307733784	1.2719608582032769	2
1367	12.244730731944149	-4.344254743497182	0.0495491975773783	1
1368	11.568045939970025	-4.119996825261591	-1.6462495928887424	1
1369	-5.579812730283897	-6.476578526816216	-1.4628848067422917	0
1370	-2.1805491822615313	-6.05278552685419	2.1862949938866323	0
1371	-1.4637418387919137	-6.3964430577638405	3.315233306170033	0
1372	-6.4435026882714626	4.234351143377736	2.227134615356918	2
1373	6.333841698545987	8.317393998937883	-1.2797129295010523	3
1374	6.072719190712639	7.371614937120642	-2.098523853029128	3
1375	-6.81650712684277	4.141827349499833	1.2442113158320294	2
1376	-6.562609130640242	4.251031774573866	1.7203979702628434	2
1377	7.903983385965764	7.704853350893528	2.9939758201607685	3
1378	-4.9560462898368245	-7.226317992708998	2.5176900560651285	0
1379	-6.960359446952832	4.435636478466724	-0.6591912506676504	2
1380	-4.848170171636458	-6.602259940260532	0.9067023186231953	0
1381	-7.032894659944972	4.492733717126329	-0.046207918950711684	2
1382	-5.524281504448855	-6.561092859245132	0.5470046412598414	0
1383	11.430278963901756	-4.005044532389631	-3.4663415205071324	1
1384	-5.86065608806173	-6.241388076235568	-2.0107488471368886	0
1385	-6.020202212368614	-6.317955366028052	-1.7041773158284894	0
1386	12.919660657169546	-4.4535139337763985	2.4635537914983643	4
1387	6.352539188217327	8.2995146798555	-1.2662886588371944	3
1388	6.772798158622378	7.393537269456902	1.1698457173868084	3
1389	-4.967184366581864	-7.1650599049439485	2.149218345723478	0
1390	6.469722754587288	7.449204206848426	-1.4905601668108504	3
1391	-5.264545879533059	-7.014737005939103	1.7499906516856603	0
1392	-5.30321746115712	-6.871694366174784	-0.4540518310972371	0
1393	7.898274063858086	8.05328557126497	2.778518626628967	3
1394	13.021196593283829	-4.5229375051915	-1.9223974977670053	1
1395	-4.822991875169583	-6.895978026483877	1.5576446159200776	0
1396	-6.429285998119522	3.9393942198550462	0.9480137844705713	2
1397	-5.473205503900459	-6.837685586089016	1.1706016196026532	0
1398	-7.361273655109442	4.485869251473215	-0.7248323154068743	2
1399	7.048926700803261	7.888510102392563	-0.5980076914109135	3
1400	-7.046084189228673	4.361148303856623	-0.6185807524129927	2
1401	6.6601188575691985	7.986496414309588	-1.015408373818171	3
1402	6.4343996694256145	8.407788131036366	-1.0190017803767335	3
1403	-5.434892951888843	3.7111373664326144	0.2865220577723807	2
1404	11.747485327981634	-4.099887305216069	-3.095845482737668	1
1405	-6.013925688300033	4.006218496227873	1.6766479139458694	2
1406	6.488754447422441	7.989487160205618	-1.3087650972759746	3
1407	-7.282502376804942	4.322512475372858	-0.8165717873803167	2
1408	-5.541459501742945	-6.983150320621062	-0.352249784561713	0
1409	-5.752607844822822	-6.62071083363269	-1.0376556186823989	0
1410	-6.405662807574574	3.1768941774149284	-0.7377370431222312	2
1411	-5.644394912239806	-6.302311079732029	-1.8141075792227315	0
1412	-7.246065822161372	4.357136836354719	-0.9221822273446215	2
1413	-6.783816917349231	4.1205531122369425	-0.846290985316243	2
1414	13.478906099981163	-4.6250689501202125	3.6297875959480135	4
1415	12.87998024201754	-4.434988104876465	2.473416940116578	4
1416	-6.697312095585658	4.086217305879168	-0.8724654976523022	2
1417	-5.128152812596648	-6.974561475087391	1.7472543070756226	0
1418	-7.361914202022309	4.408130180785286	-1.3286901250853913	2
1419	12.603488630583069	-4.401967502563939	-2.5183958795736148	1
1420	-6.61126268167823	4.253918240361526	2.1483943870749367	2
1421	-2.7090873161588993	-6.658159406079749	3.0939088488452167	0
1422	12.352508921847926	-4.401864852061049	-2.7528126887946427	1
1423	-6.6570989022344875	4.20237085511914	1.331113761635389	2
1424	-5.8984845911988115	-6.5173120662874835	-1.429711748535031	0
1425	-6.662476763452993	4.254972813458086	-0.11369626089020725	2
1426	11.274873108128222	-3.8897477889306256	-3.545891984589638	1
1427	-5.881921459229477	-6.244562787294649	-2.033237799963053	0
1428	-5.49035011410167	3.903538483136175	2.6072102343468093	2
1429	6.397630001143402	8.263083273428904	-1.2706096947038155	3
1430	13.478906099981163	-4.6250689501202125	3.6297875959480135	4
1431	-6.78099066922134	3.8972289917810414	-0.39038356006513436	2
1432	12.910426890701014	-4.449980291562017	2.4747677406718918	4
1433	7.291659957150587	7.594200656294203	1.6258536568266786	3
1434	-7.0105977268768624	4.087567612316262	-0.9009648106179677	2
1435	-5.243947577806864	-6.6463533753498085	0.9513420892722648	0
1436	-6.691524481493766	4.24708461107309	1.0078545153721163	2
1437	-6.296418962289682	4.22056816418027	2.4052001112136434	2
1438	-6.904196369415864	4.2754158436751935	1.2512708617541892	2
1439	-6.699209996020277	4.211664080912443	1.3198266092460924	2
1440	-4.254122430642073	-6.430507136050371	-0.1660776568863473	0
1441	12.571595423128127	-4.395753515675463	-2.772116767663145	1
1442	0.20325433622353561	-5.4476633017454	1.4614637640416508	0
1443	13.078602062373273	-4.515140007787152	2.707038690678801	4
1444	-7.259265336780285	4.545084038890526	-0.33000055919650184	2
1445	-7.385964669717335	4.386463782717192	-0.8292866311186063	2
1446	6.776198952851275	7.952442660850613	1.1624268159428073	3
1447	-4.964855587830224	-7.16453284979151	2.1673724364848224	0
1448	-7.360131594015772	4.3006645921960205	-1.4752903424518125	2
1449	-7.324402773539611	4.394921171331414	-1.2720745137887222	2
1450	14.025432690727905	-4.770068446724915	5.751264219630064	4
1451	-5.095679325523915	-6.936782701857706	1.4980459856754544	0
1452	11.13801106412434	-3.869546393421727	-3.7229174693515774	1
1453	11.91502296379558	-4.140041999054432	-3.177199488782723	1
1454	-7.127842487919999	4.423123579174319	-0.6612518052163122	2
1455	-7.259782916636284	4.2452144804415335	-1.09764156236656	2
1456	12.860650609756958	-4.501983299172499	3.281767322837526	4
1457	12.308929137837875	-4.24095481726524	1.251698287020809	4
1458	-7.138177579354392	4.284249284893533	-1.288312610332799	2
1459	-7.216199606015979	4.451829237719048	-0.8503788187087087	2
1460	11.876530682353447	-4.130861088223174	-3.411418089728534	1
1461	-5.572864534937946	-6.578528701356353	0.5878432148569369	0
1462	-6.1602519035252845	4.007357885703318	1.8409124329432627	2
1463	-7.047376463894735	4.3159298902601035	-0.8307433494729343	2
1464	-5.265946182202794	-6.403317926421661	-1.3610658321885687	0
1465	11.182043205135965	-3.8727163649436744	-3.6382597332196496	1
1466	-7.021613351959704	4.259942542853263	-0.7848352862088046	2
1467	12.59678278133884	-4.3912186548755505	-2.5885315491518015	1
1468	14.025432690727905	-4.770068446724915	5.751264219630064	4
1469	-6.377090921294505	4.146794406225994	1.8388001648847336	2
1470	-5.995877786297992	4.054158696664053	0.22546854094281074	2
1471	-6.212823485734885	-6.156659089290491	-2.3402767686024526	0
1472	7.756939739255597	6.469145202571669	2.9788099639656522	3
1473	-7.128654984956548	4.406159693572951	-0.5738019692691797	2
1474	-5.050674499302134	-7.148110387406857	2.172054497606928	0
1475	6.667085100917253	7.772804769806704	0.9574563404912998	3
1476	-6.976310138653443	4.376150095794566	-0.19399349107882452	2
1477	-5.441359669091928	-6.443560263688039	-1.37153385840317	0
1478	-7.125445705964735	3.8841956539805933	-1.3863301268275259	2
1479	-5.026327064331929	-7.273601531545242	2.4286979617462436	0
1480	-7.232335001768733	4.502393430983922	-0.4127212324654541	2
1481	12.27904606144828	-4.2553507877609205	-2.8823872712084166	1
1482	6.055398313873165	6.848369424823952	-2.301924653383621	3
1483	5.4663447945602135	8.042604105478798	-2.3982820238610114	3
1484	-6.95339730639328	4.4413127965179	-0.004787071434782739	2
1485	-5.471090649836164	-6.836974865941905	1.1889210999488207	0
1486	-5.9804938902522045	-6.568242780662791	-1.3126257607656344	0
1487	-3.222181286139996	2.6914098084066387	0.9823046174456552	2
1488	-5.322332768757496	-6.694400647368037	0.8591751260109092	0
1489	12.27473880169693	-4.2524704697510565	-2.8558946809649393	1
1490	7.10407696622682	6.21419450552241	0.3229393044525494	3
1491	-6.952208327088483	4.319262043993088	-0.6642974154241362	2
1492	-7.426272751572877	4.457903040848668	-1.4159593232774978	2
1493	6.131937629299373	8.082672049256207	-1.4855437893105052	3
1494	5.801299538857005	7.947109852033301	-2.087553731452031	3
1495	-6.020202212368614	-6.317955366028052	-1.7041773158284894	0
1496	-6.483414836278001	3.9736665891664	-0.531806063216597	2
1497	-7.313271898054049	4.356061933092796	-1.4640006645433117	2
1498	-4.9503232791874225	-7.160138146712943	2.1572398711237355	0
1499	-7.345627433195088	4.472003225329591	-0.6730520883090618	2
1500	-6.897267147291291	3.7670733219541264	-1.4081538362944963	2
1501	11.934469874825703	-4.136340788695818	-3.20214246241956	1
1502	-7.232335001768733	4.502393430983922	-0.4127212324654541	2
1503	6.660743713003692	7.869878016728565	0.8477607758113341	3
1504	11.512791180843198	-4.018710392223793	-3.4502375191027514	1
1505	10.860525709939926	-3.7747209089115694	-4.137743057400742	1
1506	6.817509631745214	7.719323333403225	1.3312918544146726	3
1507	6.400536252174272	8.245644157694045	-1.2849961336978342	3
1508	-6.218179841445273	-6.171789740709313	-2.2560406394239645	0
1509	-6.587490098938977	3.9235824023933406	0.7442640522621153	2
1510	5.855382283846643	8.082710977718838	-1.8458098096598465	3
1511	-7.094497636166837	4.1011878099089	-1.4425109139830792	2
1512	5.760659979917087	8.015153174080957	-2.013541228376749	3
1513	-5.761204197097002	-6.734458617872054	-0.7420864122389627	0
1514	12.591216669629025	-4.398497854416111	-2.615798436135565	1
1515	-7.232417098177624	4.588164805993869	-0.32408766322202565	2
1516	-6.841184873599038	4.061415052292447	-1.3371593459396824	2
1517	-5.456629974973735	-6.834484941111148	1.186003960134339	0
1518	12.26183739301508	-4.244523799535356	-2.7221123793385935	1
1519	-7.293984930442468	4.223131977221061	-1.5552621922485683	2
1520	-2.791276570842219	-6.413404499129061	2.499034857295146	0
1521	-6.671130597461021	4.023954136906649	1.2333618025921773	2
1522	-5.602455736796453	-6.481310979531651	-1.4782629277418884	0
1523	-2.342485298665724	-6.120295640241109	2.140512770831658	0
1524	6.099332612503942	8.098671585685397	-1.4414276839997644	3
1525	-4.8847056890392775	-7.435319475465236	2.8880582080101465	0
1526	-5.136932547770705	-6.874654858318006	1.5629377140816798	0
1527	-7.271151908666736	4.401833086698315	-0.8670840231431056	2
1528	-4.516019622266508	3.264415035073302	0.6199123172943616	2
1529	6.643476732830158	7.894553692122616	1.1892435972970279	3
1530	12.88755211932051	-4.44447103010824	2.4001995230068505	4
1531	-5.594940334717833	-6.575131667314777	0.5480222001409945	0
1532	-5.610378449287936	-6.581472795317118	0.5531341037351019	0
1533	-6.958229802562558	4.366262014964091	-0.05996597927508053	2
1534	6.436106708217407	8.40758980222927	-1.0080539815137464	3
1535	-5.1902619962339145	-6.954441397607483	1.4979701394251779	0
1536	-6.620725447592105	4.364641330416007	2.1308064150428474	2
1537	6.546611352214857	8.141169701379004	-1.08073972524799	3
1538	-4.965705762266517	-7.167007453308461	2.1540095759787707	0
1539	-6.225514577847109	-6.158248414110798	-2.3195977578834253	0
1540	-5.5288991426735805	-6.976473645958909	-0.3590449442950234	0
1541	-5.955297752217765	-6.476927056202763	-1.332013541628535	0
1542	-5.974932544219775	-6.206030259177502	-1.9469728603193959	0
1543	6.612637571160004	7.122097638328288	-1.4972466402859512	3
1544	-5.09496851872141	-6.487087812915717	0.6188400391231073	0
1545	7.056551974658432	7.955396617998906	1.5045666294049904	3
1546	12.580440219513925	-4.400173212571264	-2.688324421374219	1
1547	-6.296418962289682	4.22056816418027	2.4052001112136434	2
1548	12.691882215838532	-4.515858415598736	3.8035406344083023	4
1549	5.883933623284385	7.957347198797035	-1.6915111738882544	3
1550	-5.361391540238996	-6.053896485906708	-2.0695197072080767	0
1551	-5.541459501742945	-6.983150320621062	-0.352249784561713	0
1552	6.854924107821496	8.164175296539131	-0.7367525304347899	3
1553	-6.010041710313096	-6.558408712485632	-1.3952112234143208	0
1554	-6.340527054517141	4.26648918611867	2.4281860189336357	2
1555	-4.93621898390101	-6.454094128905431	1.0308120568987942	0
1556	-7.187627567371803	4.405300283348483	-1.0837061205070246	2
1557	12.53435706244737	-4.390434820964042	-2.8978906889123475	1
1558	6.260330402104539	7.8866831679307134	-1.5884207679042184	3
1559	12.96953809547774	-4.5146257695490695	-2.12275593222335	1
1560	12.530139328199912	-4.3466465661280775	1.6408543792057848	4
1561	-6.719709781515494	4.21921740772086	1.0617854513074532	2
1562	5.657561017778628	7.605494306430115	-2.465022367727623	3
1563	-7.457112091429254	4.457224145833346	-1.4332213529031412	2
1564	-6.763159008997233	4.318749706158544	1.6637669834802258	2
1565	-7.132780377913432	4.139919545825923	-0.9931602688979758	2
1566	6.477440490668769	6.4983215948334	-0.3944839462260079	3
1567	6.758505697395424	6.803067873867392	-0.019719164122240534	3
1568	6.61586089714632	7.366968792736321	0.5448258682044762	3
1569	-5.336264249107195	-6.536388576309213	0.5967194924390998	0
1570	-6.217123748436529	-6.153942574454398	-2.292459511837182	0
1571	-4.5851685734087475	3.501001804198684	2.7398589917626164	2
1572	-6.606994149273605	4.154451028068877	0.9121285323544459	2
1573	5.476100851248197	8.048012779409216	-2.290974071354676	3
1574	7.8346744300625994	8.165906160199771	2.781454989714054	3
1575	7.121650106320423	6.17357203237037	0.34991930285719264	3
1576	-6.112449207324643	-6.40739982776439	-1.8266732920261421	0
1577	-6.4450990730619715	3.9310653884779536	0.9576688431046196	2
1578	-7.0548465293004226	3.9374410690101698	-1.0482323429934925	2
1579	13.478906099981163	-4.6250689501202125	3.6297875959480135	4
1580	-6.3866218845656055	4.240117836796495	0.12810458860844198	2
1581	-6.77633324606808	3.966669558317516	0.7552290544748012	2
1582	12.27904606144828	-4.2553507877609205	-2.8823872712084166	1
1583	12.255226907736217	-4.4007512953590435	2.858459968020123	4
1584	-4.52372981936399	3.3648047125004226	2.6166784970215775	2
1585	-7.1245164328483295	4.475237505764782	-0.47030095123212934	2
1586	-5.624710099512358	-6.4677826821430475	-1.4179367894995134	0
1587	12.53435706244737	-4.390434820964042	-2.8978906889123475	1
1588	6.434598320905932	7.543719132190421	-1.5522489222380458	3
1589	-6.641856223515337	4.31942847698341	2.1444805580567907	2
1590	10.653076387360557	-3.7807187032617935	-4.091523071472216	1
1591	-2.4037839951379643	-5.833312328126862	1.6747746457472048	0
1592	-5.0627456596547855	-7.248945621118037	2.487206198895072	0
1593	-5.8191696562123125	3.881314286479301	1.5543345977185183	2
1594	-5.257110625212019	-6.977499599094425	1.5049130189227826	0
1595	-4.7574501414941155	-6.589355498376886	0.9263933824713326	0
1596	-4.269794571984919	-6.473700329153096	-0.18130086315038071	0
1597	12.256794034368639	-4.406379182536627	2.85611248451192	4
1598	-5.317398829724063	-6.687697881334038	0.8643646381324244	0
1599	7.164424708621778	7.802235172940174	1.5750968323838932	3
1600	6.128404221780869	8.09768672582222	-1.4987895707131689	3
1601	6.8278989525349685	8.139931462642245	-0.48953924869105236	3
1602	-5.050624722857911	-6.8048813392048935	1.5626548962678632	0
1603	-6.110378347664653	4.206330241921617	2.529960341718978	2
1604	-6.161733003444614	2.868123627073692	-0.5220294808842735	2
1605	-7.114866252920318	4.4223657683379445	-0.6606994694124768	2
1606	-5.305592630878959	-6.897010171682488	-0.4552470279305284	0
1607	-5.1815982876764295	-6.957675636486102	1.4951872526536185	0
1608	-6.70945805197627	4.1365260050437005	-0.6141277138952572	2
1609	5.6583286148272025	8.035969305432012	-1.7047058110104367	3
1610	12.73050449943369	-4.522051838078128	3.6426140433644667	4
1611	-4.8317010370153675	-7.469939585849976	2.9102296992544843	0
1612	11.229184225090416	-3.8836457784997136	-3.672332827696243	1
1613	-6.945742477457185	4.271704034016441	-0.8263168826402607	2
1614	-7.2430345782443775	4.507090163415641	-0.28837776135231413	2
1615	-6.5272067247380505	4.303674347261171	1.7243177020357117	2
1616	-6.873282081979475	3.9928865957557536	-0.42230030383615974	2
1617	-6.424480723625595	4.2211088897158255	2.2320662320254794	2
1618	-6.4450990730619715	3.9310653884779536	0.9576688431046196	2
1619	11.787701477509035	-4.110259993921038	-3.0101344844159534	1
1620	6.3537502623846365	8.270577880155528	-1.2930507642430864	3
1621	-7.124369646587133	4.317031033174903	-0.8783175303962623	2
1622	-7.415361921911816	4.46741388859798	-1.0109066155480444	2
1623	-5.113364015772025	-6.97110308536281	1.7376689450863056	0
1624	-6.338885954462996	3.6346663888777084	-0.5907845109401024	2
1625	6.686520631874344	7.766008196617835	0.9493902148705172	3
1626	-5.542799236313212	-6.306435847465177	-1.7093699899999553	0
1627	-5.104412828742449	-6.904117436546927	1.5672112370341365	0
1628	-5.426630121593381	-6.859510979008245	-0.4506081281181789	0
1629	-6.226912446280638	-6.175770244912781	-2.217058769124279	0
1630	8.010567700637715	6.107578324550711	3.0896494664037233	3
1631	6.034549609677712	8.243624112543321	-1.562299057307073	3
1632	12.31800656741871	-4.2498834098827025	1.2598281302916183	4
1633	-7.065597271649066	4.33661991970615	-0.557353692916363	2
1634	7.486091970904441	5.4204231912498235	2.282130669536784	3
1635	-5.110582509688179	-6.38832837564513	-1.272035794850467	0
1636	-7.409514466563087	4.422994833872451	-0.800641719132344	2
1637	-6.400594374611975	3.962063555451153	1.2216818541306635	2
1638	11.77607475751142	-4.148747719517407	0.6139365292686185	4
1639	-5.483034385020294	-6.178971266413698	-1.9924268125301763	0
1640	-5.390543672279797	-6.435708863337595	-1.3683191352582869	0
1641	11.479402599186653	-4.014477004620829	-3.566742575367256	1
1642	11.759093690412131	-4.144494255637757	0.5901367314477044	4
1643	-6.214394055970237	3.69604160992763	1.5902419252236968	2
1644	-6.523558306163627	4.2791898232886965	2.1950142806919715	2
1645	-6.137915938560125	-6.4125346342244764	-1.7867691389059757	0
1646	5.843028898490263	8.12255370876075	-1.8515987874952005	3
1647	-5.913128995997743	-6.523440127556154	-1.4216923666880852	0
1648	-5.160202597487743	-6.732979266496179	1.2906143480426193	0
1649	-5.437977946586925	-6.824178257860656	1.156200498822121	0
1650	11.16088411503186	-4.05092005641368	-1.0625350095257828	1
1651	-4.511176252498622	-6.269662372704247	-0.7672880161863518	0
1652	-3.36128257036689	-5.914350676815846	-0.4980828597878361	0
1653	-6.2663292590099156	4.229503291892778	2.260165601957993	2
1654	-6.466104211536347	4.278041292763587	0.07782397558864972	2
1655	-5.603671912066363	-6.487510839667867	-1.4442858000061383	0
1656	-5.044726053445908	-6.545655253471785	-1.0094085260558328	0
1657	7.829258861074082	8.162241200066061	2.8198734621564014	3
1658	-4.629498284033385	3.391615183413387	2.1814312694684674	2
1659	-6.503888241029398	3.5937464119477927	-1.2411155426788687	2
1660	-5.8984845911988115	-6.5173120662874835	-1.429711748535031	0
1661	7.441774418657635	8.204468048544882	2.3856726769911405	3
1662	5.897144666980346	8.320893094821844	-1.5869442029151901	3
1663	-3.614696993122534	-6.9542780657273005	2.8548535069776744	0
1664	6.07032856280571	8.251419284746348	-1.6534290023474048	3
1665	-6.598296508481426	4.301641822451078	2.1663850358570036	2
1666	-6.225514577847109	-6.158248414110798	-2.3195977578834253	0
1667	-6.692000843456934	4.273517552006733	-0.6060599187290051	2
1668	-5.964893099892577	-6.266429272096088	-2.083042825194721	0
1669	6.762395179916991	7.434770598064388	-1.2750553394499098	3
1670	-6.3108093407967925	4.035432690635463	2.099781922061883	2
1671	11.48954894673597	-4.016692711191376	-3.516488895852926	1
1672	11.269699567213944	-4.021417752083267	-3.4416239691602613	1
1673	-6.5789133393211285	4.059534731941021	1.5556318646993148	2
1674	-4.55168408971294	-7.3827458823175816	2.87524803230653	0
1675	6.690873400489528	7.651703611439813	1.360234594428609	3
1676	-5.011348116051524	-6.840697180048497	-0.43870229417410794	0
1677	11.644932039606495	-4.113937163095431	-0.7144603859649854	1
1678	-5.624710099512358	-6.4677826821430475	-1.4179367894995134	0
1679	-5.3212688184830395	-7.004744704581522	1.7923290543033432	0
1680	12.375622094994737	-4.36425809784175	1.6653372107387807	4
1681	-7.2598905826278735	4.428965625973543	-0.8004055516355875	2
1682	-5.310989881075723	-7.0363146745827	1.7692476936952852	0
1683	-6.505079681643979	3.999734761489774	0.967425109792372	2
1684	-4.382940793950013	-7.355350292984325	2.9945876700746963	0
1685	-7.039633475277496	4.077746095646696	-0.8983194286491059	2
1686	-7.207724743873848	4.4568100874539365	-0.4312200307173317	2
1687	-5.160068302879063	-7.316644056892995	2.456437973366357	0
1688	-6.273611974102679	4.147375557130614	1.6114183212796356	2
1689	-2.7090873161588993	-6.658159406079749	3.0939088488452167	0
1690	-2.9789374757708487	-6.435262231750507	2.4616880864904997	0
1691	12.33985359943875	-4.257689339637902	1.284083732028036	4
1692	6.745301077478943	7.981419904969848	1.1487899679805103	3
1693	-7.082911886368783	3.972618399466935	-1.520746582828033	2
1694	12.319046617976934	-4.2561345038392275	-2.768073679590793	1
1695	-7.3468776722859	4.4054502706478065	-1.2885246547212676	2
