# Supplementary material for: Decoding non-coding SNPs: systems genomics modelling dissects the heterogeneity of IBD
Source: Mol Syst Biol. 2025 Nov 26;22(2):259–80. doi: 10.1038/s44320-025-00169-3 (PMC12864814; doi:10.1038/s44320-025-00169-3)
Supplement: Supplementary file 11 — Source data Fig. 3 [file 44320_2025_169_MOESM11_ESM.zip › Figure3_d/Figure_3D.ipynb]

# %% [code]
import pandas as pd
import seaborn as sns
import matplotlib.pyplot as plt
import numpy as np

from scipy.spatial.distance import pdist, squareform
from sklearn_extra.cluster import KMedoids
from sklearn.metrics import silhouette_score
import warnings
from sklearn.exceptions import DataConversionWarning
from sklearn.decomposition import PCA
from sklearn.cluster import KMeans

# %% [code]


# %% [markdown]
Different clustering is possible from the data. tHere is no opptimal solution. In the publication we used the first three PCs and the k-means clustering.
A similarly good solution can be using the k-medoid clsuterings or network based clusterings after k nearest neighbour transformation.

# %% [code]
def measure_clutering_goodness_kmenas(uc_outcome, maxk, n_pcs=5):
    sum_of_squared_distances = []
    silhouette_scores = []
    input_data = uc_outcome.T.astype(bool).to_numpy()
    #caclulate the distance matrix using Jaccard metric
    distance_matrix = pdist(input_data, metric = 'jaccard')
    distance_matrix = squareform(distance_matrix)
    # Perform PCA to reduce dimensionality
    pca = PCA(n_components=n_pcs)
    pca_transformed_data = pca.fit_transform(distance_matrix) 
    K= range(2,maxk)
    for k in K:
        # Initialize KMeans with the PCA traqnsforemd data
            print(k)
            kmeans = KMeans(n_clusters=k, random_state = 42,  n_init="auto")
            kmeans = kmeans.fit(pca_transformed_data)
            sum_of_squared_distances.append(kmeans.inertia_)
            silhouette_score_per_k = silhouette_score(distance_matrix, 
                                                    kmeans.labels_,
                                                    metric="precomputed", 
                                                    random_state = 42)
            silhouette_scores.append(silhouette_score_per_k)
    
    # Create a DataFrame with the results
    out_data_frame = pd.DataFrame({"k":K,   "Silhouette_score":silhouette_scores, "Squere distance":sum_of_squared_distances})
    return out_data_frame


# %% [code]
cd_outcome = pd.read_csv("cd_TF_TG_network_10_k.txt", sep="\t", index_col=0)

# %% [code]
cd_outcome.head()

# %% [markdown]
Chosing the right number of used PCs based on explained varaince

# %% [code]
input_data = cd_outcome.T.astype(bool).to_numpy() # Input_data contains both the TFs and the affected TGs
input_data
distance_matrix = pdist(input_data, metric = 'jaccard')
distance_matrix = squareform(distance_matrix) 
pca_regnet = PCA(n_components=10)
pca_regnet.fit(distance_matrix)

# %% [code]
# Creating elbow plot of expalined variance
plt.style.use("default")
plt.figure(figsize=(10, 5))
plt.plot(range(1, 11), pca_regnet.explained_variance_ratio_, marker='o', color='green', label='RegNet')
plt.hlines(y = 0.05, xmin= 1 , xmax = 10, color='white', linestyle='--')
plt.title('Explained Variance by PCA Components')
plt.xlabel('Number of Components')

# %% [code]
TFTG_cd_clusteerting_godness = measure_clutering_goodness_kmenas(cd_outcome, 30, n_pcs=3)

# %% [markdown]
Choosking optimal k based on the highest Siluetthe score (inter cluster distance) and minimal inter cluster squere distance.

# %% [code]
figure, axes = plt.subplots(2, 1, sharex=True, figsize=(5,5), sharey=False)
sns.lineplot(data=TFTG_cd_clusteerting_godness, x="k", y="Silhouette_score", ax=axes[0])
sns.lineplot(data=TFTG_cd_clusteerting_godness, x="k", y="Squere distance",ax=axes[1])
axes[0].axvline(x=5, color="k", linestyle = "--")
axes[1].axvline(x=5, color="k", linestyle = "--")

# %% [code]
input_data = cd_outcome.T.astype(bool).to_numpy() # Input_data contains both the TFs and the affected TGs
input_data
distance_matrix = pdist(input_data, metric = 'jaccard')
distance_matrix = squareform(distance_matrix) 
pca_regnet = PCA(n_components=3)
pca_regnet.fit(distance_matrix)

# %% [code]
pca_result = pca_regnet.fit_transform(distance_matrix)

# %% [code]
kmeans = KMeans(n_clusters=5, random_state = 42, n_init='auto')
kmeans = kmeans.fit(pca_result)

# %% [markdown]
Recreating the clustering using the 

# %% [code]
embedding_x_y_PCA = pd.DataFrame(pca_result, columns=["PC1", "PC2","PC3"])
embedding_x_y_PCA["Cluster"] = kmeans.labels_
embedding_x_y_PCA.index = cd_outcome.columns

# %% [code]
embedding_x_y_PCA.to_csv("cluster_cd.csv")

# %% [code]
figure, ax1 = plt.subplots(1, 1, sharex=False, figsize=(5,5), sharey=False)
sns.scatterplot(data = embedding_x_y_PCA, x="PC1", y= "PC2", hue= "Cluster", palette ="Set2", 
                     edgecolor = "black", linewidth=0.2, legend=False)
ax1.set(ylabel='PC2 of Jaccard simmilarity matrix')
ax1.set(xlabel='PC1 of Jaccard simmilarity matrix')
figure.savefig("Figure_3d.png", dpi=600)
