# Supplementary material for: Decoding non-coding SNPs: systems genomics modelling dissects the heterogeneity of IBD
Source: Mol Syst Biol. 2025 Nov 26;22(2):259–80. doi: 10.1038/s44320-025-00169-3 (PMC12864814; doi:10.1038/s44320-025-00169-3)
Supplement: Supplementary file 11 — Source data Fig. 3 [file 44320_2025_169_MOESM11_ESM.zip › Figure3_README.txt]

Figure 3 — SNP-Propagated Gene Regulatory Network and Patient Clustering in Crohn’s Disease

Description:
Figure 3 shows how SNP-propagated gene regulatory networks (GRNs) divide Crohn’s disease (CD) patients into molecular clusters, highlighting key transcriptional perturbations.

Panel A — SNP-Propagated Gene Regulatory Network
	•Software: Cytoscape
	•Cytoscape session: no_degree_CD_TFTG_10k_v2.cys
	•Notes: Pink = TFs; green = target genes; blue = TFs that are also targets. Node size ∝ number of patients with the SNP-propagated gene. The modules are annotated using reactome pathway enrichmnet the reuslts are in Dataset EV2.

Panel B — Frequency Distribution of Regulatory Genes
	•Input file: cd_TFTG_regnet_10k.txt
	•R code: Figure_3a.rmd
	•Description: Shows frequency of SNP-propagated TF–target genes across CD patients.

Panel C — Reactome Pathway Enrichment
	•Input files:
		•cd_TFTG_regnet_10k.txt
		•ReactomePathways.gmt
		•Dorothea_27_10_2021_ABC.ncol
	•R code: Figure_3a_b.rmd
	•Output file: Reactome_CD_TFTG_100_cutoff_ora_results.csv
	•Description: Reactome ORA for genes perturbed in ≥100 patients.

Panel D — Patient Clustering Based on Network Similarity
    •Python code: Figure_3D.ipynb python jupyter notebook
	•Input file: cd_TF_TG_network_10_k.txt
	•Output file: cluster_cd.csv 
	•Description: PCA of the Jaccard similarity matrix of patient-specific GRNs. 
	Clustering performed on theese PCA using k-menas (k = 5).

Panel E — Cluster-Representative Transcription Factors
	•Figure 3E is a talbe we used the Cytoscape network to idetify cluster specifc 
	trasncription factors. 
	

Panel F — Cluster-Representative Regulatory Networks
	•Software: Cytoscape
	•Cytoscape session: no_degree_CD_TFTG_10k_v2.cys
	•Description: Cluster-specific networks; cluster-specific network was created in 
	the style according ot each cluster used in the paper. Node colour indicates the 
	percentage of patients within a cluster where a gene is perturbed.
