# Supplementary material for: Decoding non-coding SNPs: systems genomics modelling dissects the heterogeneity of IBD
Source: Mol Syst Biol. 2025 Nov 26;22(2):259–80. doi: 10.1038/s44320-025-00169-3 (PMC12864814; doi:10.1038/s44320-025-00169-3)
Supplement: Supplementary file 12 — Source data Fig. 4 [file 44320_2025_169_MOESM12_ESM.zip]

Archive with 20 entries (20 files):
- Figure4_README.txt
- Figure4.rmd
- SC_colon_Kong_et_al_CD_5_clusters_tileplot_ileum_colonwithout_legendv8.png
- SC_ileum_Kong_et_al_CD_5_clusters_tilev4_new.png
- Kong_et_al_ileum_fib_type_degs_fc05_TFTG_patinet_specific_k_means_8_enrichmnet.csv
- Kong_et_al_ileum_epi_type_degs_fc05_TFTG_patinet_specific_k_means_8_enrichmnet.csv
- Kong_et_al_ileum_immune_type_degs_fc05_TFTG_patinet_specific_k_means_8_enrichmnet.csv
- SC_colon_Kong_et_al_CD_5_clusters_tile1_infl_vs_health_10k_v2.png
- Kong_et_al_colon_fib_infl_vs_health_degs_fc05_TFTG_patinet_specific_k_means5_enrichmnet_10k.csv
- Kong_et_al_colon_epi_health_vs_infl_degs_fc05_TFTG_patinet_specific_k_means5_enrichmnet10k.csv
- Kong_et_al_colon_immune_health_vs_infl_degs_fc05_TFTG_patinet_specific_k_means_5_enrichmnet10k.csv
- CD_new_clusters_v3.txt
- cd_patient_cluster_per_protein_outcome_cluster_5_kmeans_10k_v3.txt
- Kong_et_al_colon_epi_inflvs_health_degs_fc05_new.csv
- Kong_et_al_colon_stromal_inflvs_health_degs_fc05_new.csv
- Kong_et_al_colon_imm_inflvs_health_degs_fc05_new.csv
- Kong_et_al_ileum_strom_type_degs_fc05_new.csv
- Kong_et_al_ileum_epi_type_degs_fc05_new.csv
- Kong_et_al_ileum_imm_type_degs_fc05_new.csv
- Dorothea_27_10_2021_ABC.ncol
