# Supplementary material for: Decoding non-coding SNPs: systems genomics modelling dissects the heterogeneity of IBD
Source: Mol Syst Biol. 2025 Nov 26;22(2):259–80. doi: 10.1038/s44320-025-00169-3 (PMC12864814; doi:10.1038/s44320-025-00169-3)
Supplement: Supplementary file 12 — Source data Fig. 4 [file 44320_2025_169_MOESM12_ESM.zip › Figure4_README.txt]

Figure 4 — Patient-Specific Clusters Correspond to Cell Type-Specific Differentially Expressed Genes in Crohn’s Disease


Top Panel — Cluster-Representative Genes
	•Input file: cd_patient_cluster_per_protein_outcome_cluster_5_kmeans_10k_v3.txt
	•Description: Identifies transcription factors affected in ≥80% of patients within each cluster.
	
•Cluster mapping file: CD_new_clusters_v3.txt
Software: R notebook Figure4 
Middle Panel — Ileal Cell Type-Specific DEGs
	•Input files:
    •Dorothea_27_10_2021_ABC.ncol # Used for filtering the background (universe) of nerichmnet analysis
    •cd_patient_cluster_per_protein_outcome_cluster_5_kmeans_10k_v3.txt #Each cluster is repsreseted the more than 50% of target genes otr TFs invovled
	•Kong_et_al_ileum_epi_type_degs_fc05_new.csv
	•Kong_et_al_ileum_imm_type_degs_fc05_new.csv
	•Kong_et_al_ileum_strom_type_degs_fc05_new.csv

	•Output files:
	•Kong_et_al_ileum_epi_type_degs_fc05_TFTG_patinet_specific_k_means_8_enrichmnet.csv
	•Kong_et_al_ileum_fib_type_degs_fc05_TFTG_patinet_specific_k_means_8_enrichmnet.csv
	•Kong_et_al_ileum_immune_type_degs_fc05_TFTG_patinet_specific_k_means_8_enrichmnet.csv

Bottom Panel — Colonic Cell Type-Specific DEGs
	•Input files:
    •Dorothea_27_10_2021_ABC.ncol 
    •cd_patient_cluster_per_protein_outcome_cluster_5_kmeans_10k_v3.txt #Each cluster is repsreseted the more than 50% of target genes otr TFs invovled
	•Kong_et_al_colon_epi_inflvs_health_degs_fc05_new.csv
	•Kong_et_al_colon_imm_inflvs_health_degs_fc05_new.csv
	•Kong_et_al_colon_stromal_inflvs_health_degs_fc05_new.csv

	•Output files:
	•Kong_et_al_colon_epi_health_vs_infl_degs_fc05_TFTG_patinet_specific_k_means5_enrichmnet10k.csv
	•Kong_et_al_colon_fib_infl_vs_health_degs_fc05_TFTG_patinet_specific_k_means5_enrichmnet_10k.csv
	•Kong_et_al_colon_immune_health_vs_infl_degs_fc05_TFTG_patinet_specific_k_means_5_enrichmnet10k.csv
