# Supplementary material for: Decoding non-coding SNPs: systems genomics modelling dissects the heterogeneity of IBD
Source: Mol Syst Biol. 2025 Nov 26;22(2):259–80. doi: 10.1038/s44320-025-00169-3 (PMC12864814; doi:10.1038/s44320-025-00169-3)
Supplement: Supplementary file 12 — Source data Fig. 4 [file 44320_2025_169_MOESM12_ESM.zip › Figure4.rmd]

---
title: "R notebook for figure 4"
output: html_notebook
---

Getting the libraries
Rmnoving all data
```{r}
rm(list=ls())
```
```{r}
library(clusterProfiler)
organism ="org.Hs.eg.db"
library(organism, character.only = TRUE)
library(glue)
library(dplyr)
library(ggplot2)
```

Please use the figure folder as the working directory.

Reading in  cell specific difertially expressed genes from the scaled Kong et al data set. This is the ileum specific data.

```{r}
Kong_imm_degs <- read.csv("Kong_et_al_colon_imm_inflvs_health_degs_fc05_new.csv", row.names = 1)
Kong_epi_degs <- read.csv("Kong_et_al_colon_epi_inflvs_health_degs_fc05_new.csv", row.names = 1)
Kong_str_degs <- read.csv("Kong_et_al_colon_stromal_inflvs_health_degs_fc05_new.csv", row.names = 1)
```
Our question is the following: Are the Kong et al Immune data more often occur at the common genes leve then expected. The Kong et al will be the our gene set and the % of each gene in each patinet cluster will be the value which they will be oredered. 
```{r}
CD_TF_TG_clusters_percentage_orig <- read.csv("cd_patient_cluster_per_protein_outcome_cluster_5_kmeans_10k_v3.txt", sep="\t", row.names = 1)
```
```{r}
head(CD_TF_TG_clusters_percentage_orig)
```
Ok we have uniprot IDs in row.nnames and the various clusters in x0 ... x11

```{r}
head(Kong_imm_degs)
```
The Kong et al data set has Gene IDs so we need to translate that. Also just to be on the safe side we will add the Dorothea background for our analysis. We maybe will need to replace that to the Affected 
genes (Crohn's disease specifc regulatory network) 

```{r}
doro <- read.csv("Dorothea_27_10_2021_ABC.ncol", sep=" ", header = FALSE, row.names = NULL)
bgtf <- unique(c(doro$V2, doro$V1))
background_tf_tg <- AnnotationDbi::select(org.Hs.eg.db,
                             bgtf,
                             "SYMBOL", "UNIPROT")
add_ing_gene2term <- data.frame("Gene" = background_tf_tg$SYMBOL, "Term" = "bg")
add_ing_gene2term <- add_ing_gene2term[!is.na(add_ing_gene2term$Gene), ]
gene2celltype <- rbind(Kong_imm_degs, add_ing_gene2term)
gene2celltype <- gene2celltype[, c("Term", "Gene")]
```
```{r}
head(gene2celltype)
```
Nice. Now we have to run the simple GSEA for first one patinet cluster and then in a for cycle create an outcome for each.
```{r}
gene_names_CD_TF_TG <- AnnotationDbi::select(org.Hs.eg.db,
                             row.names(CD_TF_TG_clusters_percentage_orig),
                             "SYMBOL", "UNIPROT")
```
```{r}
CD_TF_TG_clusters_percentage <- merge(CD_TF_TG_clusters_percentage_orig,gene_names_CD_TF_TG, by.x = "row.names", by.y= "UNIPROT")
```

I have double checked each individual cluster percentage by GSEA it seems it does not give back good results. I will redo the common cluster genes just like I have done in the Figures.
Common cluster gene definition at first will be more then 50% of patinets. Note this will make the GSEA split decision inaccuracy no problem, but the two cut off probelm will be present.
```{r}
cut.off = 0.5
gene_list = CD_TF_TG_clusters_percentage$X0 # Creating a vector
names(gene_list) <- CD_TF_TG_clusters_percentage$SYMBOL #naming the vector
```


```{r}
gene_list<- gene_list[gene_list>cut.off]
```
```{r}
cell_type_enrichmnet <- enricher(gene = names(gene_list), universe = background_tf_tg$SYMBOL, 
         min=5, TERM2GENE = gene2celltype)
```
```{r}
for (cluster_number in colnames(CD_TF_TG_clusters_percentage_orig)){
    print(cluster_number)
    gene_list = CD_TF_TG_clusters_percentage[,cluster_number]# Creating a vector
    names(gene_list) <- CD_TF_TG_clusters_percentage$SYMBOL #naming the vector 
    gene_list<- gene_list[gene_list>cut.off]
    cell_type_enrichmnet <- enricher(gene = names(gene_list), 
                                     universe = background_tf_tg$SYMBOL, 
                                     min=5, TERM2GENE = gene2celltype) 
    if (length(cell_type_enrichmnet)>0){
        print(cell_type_enrichmnet@result)
        if (cluster_number == "X0"){
            cluster_enrichmnet <- cell_type_enrichmnet@result
            cluster_enrichmnet["Cluster"] = paste("Cluster", cluster_number, sep=" ")
        }
        else{
          temp <- cell_type_enrichmnet@result
           temp["Cluster"] = paste("Cluster", cluster_number, sep=" ")
            cluster_enrichmnet <- rbind(cluster_enrichmnet,temp)
        }
    }
} 
```
```{r}
new_cluster_names <- read.csv("CD_new_clusters_v3.txt", sep="\t", row.names = 1)
```
```{r}
head(cluster_enrichmnet)
```
```{r}
labels = new_cluster_names$Paper.clusters
```
```{r}
immune_cluster_enrichmnet <-cluster_enrichmnet
write.csv(cluster_enrichmnet,glue("Kong_et_al_colon_immune_health_vs_infl_degs_fc05_TFTG_patinet_specific_k_means_5_enrichmnet10k.csv"))
```
Nicely done let's see the epithelial cells.
```{r}
add_ing_gene2term <- data.frame("Gene" = background_tf_tg$SYMBOL, "Term" = "bg")
add_ing_gene2term <- add_ing_gene2term[!is.na(add_ing_gene2term$Gene), ]
gene2celltype <- rbind(Kong_epi_degs, add_ing_gene2term)
gene2celltype <- gene2celltype[, c("Term", "Gene")]
```
```{r}
for (cluster_number in colnames(CD_TF_TG_clusters_percentage_orig)){
    print(cluster_number)
    gene_list = CD_TF_TG_clusters_percentage[,cluster_number]# Creating a vector
    names(gene_list) <- CD_TF_TG_clusters_percentage$SYMBOL #naming the vector 
    gene_list<- gene_list[gene_list>cut.off]
    cell_type_enrichmnet <- enricher(gene = names(gene_list), 
                                     universe = background_tf_tg$SYMBOL, 
                                     min=5, TERM2GENE = gene2celltype) 
    if (length(cell_type_enrichmnet)>0){
        print(cell_type_enrichmnet@result)
        if (cluster_number == "X0"){
            cluster_enrichmnet <- cell_type_enrichmnet@result
            cluster_enrichmnet["Cluster"] = paste("Cluster", cluster_number, sep=" ")
        }
        else{
          temp <- cell_type_enrichmnet@result
           temp["Cluster"] = paste("Cluster", cluster_number, sep=" ")
            cluster_enrichmnet <- rbind(cluster_enrichmnet,temp)
        }
    }
} 
```
```{r}
epi_cluster_enrichmnet <- cluster_enrichmnet
write.csv(epi_cluster_enrichmnet,"Kong_et_al_colon_epi_health_vs_infl_degs_fc05_TFTG_patinet_specific_k_means5_enrichmnet10k.csv")
```

Let's do the stromal cells. 
```{r}
add_ing_gene2term <- data.frame("Gene" = background_tf_tg$SYMBOL, "Term" = "bg")
add_ing_gene2term <- add_ing_gene2term[!is.na(add_ing_gene2term$Gene), ]
gene2celltype <- rbind(Kong_str_degs, add_ing_gene2term)
gene2celltype <- gene2celltype[, c("Term", "Gene")]
```
```{r}

for (cluster_number in colnames(CD_TF_TG_clusters_percentage_orig)){
    print(cluster_number)
    gene_list = CD_TF_TG_clusters_percentage[,cluster_number]# Creating a vector
    names(gene_list) <- CD_TF_TG_clusters_percentage$SYMBOL #naming the vector 
    gene_list<- gene_list[gene_list>cut.off]
    cell_type_enrichmnet <- enricher(gene = names(gene_list), 
                                     universe = background_tf_tg$SYMBOL, 
                                     min=5, TERM2GENE = gene2celltype) 
    if (length(cell_type_enrichmnet)>0){
        print(cell_type_enrichmnet@result)
        if (cluster_number == "X0"){
            cluster_enrichmnet <- cell_type_enrichmnet@result
            cluster_enrichmnet["Cluster"] = paste("Cluster", cluster_number, sep=" ")
        }
        else{
          temp <- cell_type_enrichmnet@result
           temp["Cluster"] = paste("Cluster", cluster_number, sep=" ")
            cluster_enrichmnet <- rbind(cluster_enrichmnet,temp)
        }
    }
} 
```

```{r}
fib_cluster_enrichmnet <- cluster_enrichmnet
write.csv(fib_cluster_enrichmnet,glue("Kong_et_al_colon_fib_infl_vs_health_degs_fc05_TFTG_patinet_specific_k_means5_enrichmnet_10k.csv"))
```

Selecting cell types which are enriched at least in one cluster
```{r}
head(epi_cluster_enrichmnet)
```
```{r}
all_cells_colon <-  rbind(fib_cluster_enrichmnet,epi_cluster_enrichmnet,immune_cluster_enrichmnet)
```
```{r}
all_cells_colon_filtered <- all_cells_colon[all_cells_colon$p.adjust<0.1,]
```
```{r}
all_cells_colon_filtered[row.names(all_cells_colon_filtered) == "ILCs", ]
```
Let's fill up the cells with 1s where is no significant p values
```{r}
all_cells_colon[all_cells_colon$p.adjust>0.1, "p.adjust"] = 1
all_cells_colon
```
```{r}
agr <- aggregate(all_cells_colon$p.adjust, by=list(Category=all_cells_colon$ID), FUN=sum)
agr
```
```{r}
cells_in_at_least_one_cluster <- agr[agr$x != 1 & agr$x != 2 & agr$x != 3 & agr$x!= 4,"Category"]
cells_in_at_least_one_cluster 
all_cells_colon_filtered <- all_cells_colon[all_cells_colon$ID %in% cells_in_at_least_one_cluster,] 
```
```{r}
cells_in_at_least_one_cluster
```
```{r}
all_cells_colon[all_cells_colon$ID == "Stem cells OLFM4",]
```

```{r}
new_cluster_names_ord <- data.frame(t(rev(data.frame(t(new_cluster_names)))))
library(stringr)
row.names(new_cluster_names_ord) <- str_replace(row.names(new_cluster_names_ord), "\\.", " ")
```
```{r}
new_cluster_names_ord$cluster_value = as.integer(str_remove(new_cluster_names_ord$Paper.clusters, "Cluster "))
new_cluster_names_ord <- arrange(new_cluster_names_ord, new_cluster_names_ord$cluster_value)
```
Checking the cell nems to make it more biologically releavant
 "Glial cells",
 "Myofibroblasts GREM1 GREM2",
"Myofibroblasts HHIP NPNT",
"Activated fibroblasts CCL19 ADAMADEC1",
"Inflammatory fibroblasts IL11 CHI3L1",
"Fibroblasts ADAMDEC1",
"Fibroblasts KCNN3 LY6H",
"Fibroblasts NPY SLITRK6",
"Fibroblasts SFRP2 SLPI",
"Fibroblasts SMOC2 PTGIS",
"Endothelial cells DARC"
"Endothelial cells LTC4S SEMA3G"
"Pericytes HIGD1B STEAP4"
"Enterocytes BEST4"
"Stem cells OLFM4"
"Stem cells OLFM4 LGR5"
"ILCs"
"Lymphatics"
"DC2 CD1D",
"DC2 CD1D-"
"Macrophages"
"Macrophages CCL3 CCL4"
"Macrophages LYVE1"
"Macrophages Metallothionein"
"Mast cells"
"NK-like cells ID3 ENTPD1"
"NK cells KLRF1 CD3G-"
"T cells CD4 IL17A"
"T cells CD8"
```{r}
cells_in_order <- c("Glial cells",
 "Myofibroblasts GREM1 GREM2",
"Myofibroblasts HHIP NPNT",
"Activated fibroblasts CCL19 ADAMADEC1",
"Inflammatory fibroblasts IL11 CHI3L1",
"Fibroblasts ADAMDEC1",
"Fibroblasts KCNN3 LY6H",
"Fibroblasts NPY SLITRK6",
"Fibroblasts SFRP2 SLPI",
"Fibroblasts SMOC2 PTGIS",
"Endothelial cells DARC",
"Endothelial cells LTC4S SEMA3G",
"Pericytes HIGD1B STEAP4",
"Enterocytes BEST4",
"Stem cells OLFM4",
"Stem cells OLFM4 LGR5",
"ILCs",
"Lymphatics",
"DC2 CD1D",
"DC2 CD1D-",
"Macrophages",
"Macrophages CCL3 CCL4",
"Macrophages LYVE1",
"Macrophages Metallothionein",
"Mast cells",
"NK-like cells ID3 ENTPD1",
"NK cells KLRF1 CD3G-",
"T cells CD4 IL17A",
"T cells CD8")

```
```{r}
new_cluster_names_ord <- data.frame(t(rev(data.frame(t(new_cluster_names)))))
library(stringr)
row.names(new_cluster_names_ord) <- str_replace(row.names(new_cluster_names_ord), "\\.", " ")
```
```{r}
new_cluster_names_ord$cluster_value = as.integer(str_remove(new_cluster_names_ord$Paper.clusters, "Cluster "))
new_cluster_names_ord <- arrange(new_cluster_names_ord, new_cluster_names_ord$cluster_value)

```

```{r}
all_cells_colon_filtered$bgcount <- str_replace(all_cells_colon_filtered$BgRatio,"/15335",")")
cell_ids <- unique(all_cells_colon_filtered$ID)
cell_labels<- unique(paste(all_cells_colon_filtered$ID, all_cells_colon_filtered$bgcount, sep=" ("))
cell_lables_to_ids <- data.frame(cell_ids, cell_labels)
cell_lables_to_ids <- cell_lables_to_ids[match(cells_in_order, cell_lables_to_ids$cell_ids),]

```
```{r}
tileplot_colon <- ggplot(data = all_cells_colon_filtered, aes(x = Cluster, y = ID, fill=p.adjust)) + 
    geom_tile(color = "white", lwd = 0.5, linetype = 1) + 
    scale_fill_continuous(low="red", high="blue",limits=c(10^-12, 0.1),
                           trans = "log10", name= "Adjusted p value", na.value="white") +
    coord_fixed() +
    theme_classic() 

tileplot_colon <- tileplot_colon +
    xlab("Patient cluster") +
    ylab("Colonic cell types") + 
    theme(legend.key = element_rect(fill ="black")) +
    theme(rect=element_rect(fill="white")) +
    theme(panel.background = element_rect(fill = "white")) +
    theme(plot.background = element_rect(fill = "white")) +
    theme(axis.title.y = element_text(colour = "black", size = 10)) +
    theme(axis.title.x = element_text(colour = "black", size = 10)) +
    theme(axis.text = element_text(color= "black", size = 10)) +
    theme(axis.text.x = element_text(color= "black", size = 10, angle = 90, hjust =0)) + 
    theme(axis.text.x = element_text(color= "black", size = 10)) + 
    theme(legend.background = element_rect(fill ="white")) +
    theme(legend.text = element_text(color="black", size = 10)) +
    theme(legend.title = element_text(color= "black", size = 10)) +
    scale_x_discrete(limits = row.names(new_cluster_names_ord), 
                     labels = new_cluster_names_ord$Paper.clusters,
                     position = "top")+
    scale_y_discrete(limits = cell_lables_to_ids$cell_ids, labels = cell_lables_to_ids$cell_labels)
```
```{r}
tileplot_colon
```
```{r}
png("SC_colon_Kong_et_al_CD_5_clusters_tile1_infl_vs_health_10k_v2.png",width=6, height=10, units="in", res=600)
tileplot_colon 
dev.off()
```


Reading in  cell specific difertially expressed genes from the scaled Kong et al data set. This is the ileum specific data.
```{r}
Kong_imm_degs <- read.csv("Kong_et_al_ileum_imm_type_degs_fc05_new.csv", row.names = 1)
Kong_epi_degs <- read.csv("Kong_et_al_ileum_epi_type_degs_fc05_new.csv", row.names = 1)
Kong_str_degs <- read.csv("Kong_et_al_ileum_strom_type_degs_fc05_new.csv", row.names = 1)
```
Our question is the following: Are the Kong et al Immune data more often occur at the common genes leve then expected. The Kong et al will be the our gene set and the % of each gene in each patient cluster will be the value which they will be ordered. 

```{r}
head(Kong_imm_degs)
```
The Kong et al data set has Gene IDs so we need to translate that. Also just to be on the safe side we will add the Dorothea background for our analysis. We maybe will need to replace that to the Affected 
genes (Crohn's disease specifc regulatory network) 

```{r}
doro <- read.csv("C:/Users/dmodos/OneDrive - Imperial College London/Gandalf_projekt_v1_clearing/06_12_2021/Dorothea_27_10_2021_ABC.ncol", sep=" ", header = FALSE, row.names = NULL)
bgtf <- unique(c(doro$V2, doro$V1))
background_tf_tg <- AnnotationDbi::select(org.Hs.eg.db,
                             bgtf,
                             "SYMBOL", "UNIPROT")
add_ing_gene2term <- data.frame("Gene" = background_tf_tg$SYMBOL, "Term" = "bg")
add_ing_gene2term <- add_ing_gene2term[!is.na(add_ing_gene2term$Gene), ]
gene2celltype <- rbind(Kong_imm_degs, add_ing_gene2term)
gene2celltype <- gene2celltype[, c("Term", "Gene")]
```
Nice. Now we have to run the simple GSEA for first one patinet cluster and then in a for cycle create an outcome for each.
```{r}
gene_names_CD_TF_TG <- AnnotationDbi::select(org.Hs.eg.db,
                             row.names(CD_TF_TG_clusters_percentage_orig),
                             "SYMBOL", "UNIPROT")
```
```{r}
CD_TF_TG_clusters_percentage <- merge(CD_TF_TG_clusters_percentage_orig,gene_names_CD_TF_TG, by.x = "row.names", by.y= "UNIPROT")
```
```{r}
gene_list = CD_TF_TG_clusters_percentage$X0 # Creating a vector
names(gene_list) <- CD_TF_TG_clusters_percentage$SYMBOL #naming the vector 
gene_list<-na.omit(gene_list)
gene_list = sort(gene_list, decreasing = TRUE)
```
Lovely 

I have double checked each individual cluster percentage by GSEA it seems it does not give back good results. I will redo the common cluster genes just like I have done in the Figures.
Common cluster gene definition at first will be more then 50% of patinets. Note this will make the GSEA split decision inaccuracy no problem, but the two cut off probelm will be present.
```{r}
cut.off = 0.5
gene_list = CD_TF_TG_clusters_percentage$X0 # Creating a vector
names(gene_list) <- CD_TF_TG_clusters_percentage$SYMBOL #naming the vector 
gene_list<- gene_list[gene_list>cut.off]

```
```{r}
cell_type_enrichmnet <- enricher(gene = names(gene_list), universe = background_tf_tg$SYMBOL, 
         min=5, TERM2GENE = gene2celltype)
```
```{r}
cluster_singiture = data.frame(Cluster="", Gene ="")
for (cluster_number in colnames(CD_TF_TG_clusters_percentage_orig)){
    print(cluster_number)
    gene_list = CD_TF_TG_clusters_percentage[,cluster_number]# Creating a vector
    names(gene_list) <- CD_TF_TG_clusters_percentage$SYMBOL #naming the vector 
    gene_list<- gene_list[!is.na(names(gene_list)) & gene_list >cut.off]
    cluster_singiture = rbind(cluster_singiture,
                              data.frame(Cluster=paste("Cluster", cluster_number, sep=" "), 
                                         Gene=names(gene_list)))
    cell_type_enrichmnet <- enricher(gene = names(gene_list), 
                                     universe = background_tf_tg$SYMBOL, 
                                     min=5, TERM2GENE = gene2celltype) 
    if (length(cell_type_enrichmnet)>0){
        print(cell_type_enrichmnet@result)
        if (cluster_number == "X0"){
            cluster_enrichmnet <- cell_type_enrichmnet@result
            cluster_enrichmnet["Cluster"] = paste("Cluster", cluster_number, sep=" ")
        }
        else{
          temp <- cell_type_enrichmnet@result
           temp["Cluster"] = paste("Cluster", cluster_number, sep=" ")
            cluster_enrichmnet <- rbind(cluster_enrichmnet,temp)
        }
    }
} 
```
```{r}
head(cluster_enrichmnet)
```

```{r}
new_cluster_names <- read.csv("CD_new_clusters_v3.txt", sep="\t", row.names = 1)
```
```{r}
write.csv(cluster_enrichmnet,"Kong_et_al_ileum_immune_type_degs_fc05_TFTG_patinet_specific_k_means_8_enrichmnet.csv")
immune_cluster_enrichmnet <- cluster_enrichmnet
```
Nicely done leyt's see the epithelial cells.
```{r}
add_ing_gene2term <- data.frame("Gene" = background_tf_tg$SYMBOL, "Term" = "bg")
add_ing_gene2term <- add_ing_gene2term[!is.na(add_ing_gene2term$Gene), ]
gene2celltype <- rbind(Kong_epi_degs, add_ing_gene2term)
gene2celltype <- gene2celltype[, c("Term", "Gene")]
```
```{r}
for (cluster_number in colnames(CD_TF_TG_clusters_percentage_orig)){
    print(cluster_number)
    gene_list = CD_TF_TG_clusters_percentage[,cluster_number]# Creating a vector
    names(gene_list) <- CD_TF_TG_clusters_percentage$SYMBOL #naming the vector 
    gene_list<- gene_list[gene_list>cut.off]
    cell_type_enrichmnet <- enricher(gene = names(gene_list), 
                                     universe = background_tf_tg$SYMBOL, 
                                     min=5, TERM2GENE = gene2celltype) 
    if (length(cell_type_enrichmnet)>0){
        print(cell_type_enrichmnet@result)
        if (cluster_number == "X0"){
            cluster_enrichmnet <- cell_type_enrichmnet@result
            cluster_enrichmnet["Cluster"] = paste("Cluster", cluster_number, sep=" ")
        }
        else{
          temp <- cell_type_enrichmnet@result
           temp["Cluster"] = paste("Cluster", cluster_number, sep=" ")
            cluster_enrichmnet <- rbind(cluster_enrichmnet,temp)
        }
    }
} 
```
```{r}
epi_cluster_enrichmnet <- cluster_enrichmnet
write.csv(epi_cluster_enrichmnet,"Kong_et_al_ileum_epi_type_degs_fc05_TFTG_patinet_specific_k_means_8_enrichmnet.csv")
```
Let's do the fibroblasts. I hope we get some intersting outcome...
```{r}
add_ing_gene2term <- data.frame("Gene" = background_tf_tg$SYMBOL, "Term" = "bg")
add_ing_gene2term <- add_ing_gene2term[!is.na(add_ing_gene2term$Gene), ]
gene2celltype <- rbind(Kong_str_degs, add_ing_gene2term)
gene2celltype <- gene2celltype[, c("Term", "Gene")]
```
```{r}

for (cluster_number in colnames(CD_TF_TG_clusters_percentage_orig)){
    print(cluster_number)
    gene_list = CD_TF_TG_clusters_percentage[,cluster_number]# Creating a vector
    names(gene_list) <- CD_TF_TG_clusters_percentage$SYMBOL #naming the vector 
    gene_list<- gene_list[gene_list>cut.off]
    cell_type_enrichmnet <- enricher(gene = names(gene_list), 
                                     universe = background_tf_tg$SYMBOL, 
                                     min=5, TERM2GENE = gene2celltype) 
    if (length(cell_type_enrichmnet)>0){
        print(cell_type_enrichmnet@result)
        if (cluster_number == "X0"){
            cluster_enrichmnet <- cell_type_enrichmnet@result
            cluster_enrichmnet["Cluster"] = paste("Cluster", cluster_number, sep=" ")
        }
        else{
          temp <- cell_type_enrichmnet@result
           temp["Cluster"] = paste("Cluster", cluster_number, sep=" ")
            cluster_enrichmnet <- rbind(cluster_enrichmnet,temp)
        }
    }
} 
```

```{r}
fib_cluster_enrichmnet <- cluster_enrichmnet
write.csv(fib_cluster_enrichmnet,"Kong_et_al_ileum_fib_type_degs_fc05_TFTG_patinet_specific_k_means_8_enrichmnet.csv")
```

```{r}
all_cells_ileum <-  rbind(fib_cluster_enrichmnet,epi_cluster_enrichmnet,immune_cluster_enrichmnet)
```
Let's fill up the cells with 1s where is no significant p values
```{r}
all_cells_ileum[all_cells_ileum$p.adjust>0.1, "p.adjust"] = 1
all_cells_ileum
```

```{r}
agr <- aggregate(all_cells_ileum$p.adjust, by=list(Category=all_cells_ileum$ID), FUN=sum)
cells_in_at_least_one_cluster <- agr[agr$x != round(agr$x),"Category"]
cells_in_at_least_one_cluster 
all_cells_ileum_filtered <- all_cells_ileum[all_cells_ileum$ID %in% cells_in_at_least_one_cluster,] 
```
```{r}
cells_in_at_least_one_cluster
```
```{r}
new_cluster_names_ord <- data.frame(t(rev(data.frame(t(new_cluster_names)))))
library(stringr)
row.names(new_cluster_names_ord) <- str_replace(row.names(new_cluster_names_ord), "\\.", " ")
```
```{r}
new_cluster_names_ord$cluster_value = as.integer(str_remove(new_cluster_names_ord$Paper.clusters, "Cluster "))
new_cluster_names_ord <- arrange(new_cluster_names_ord, new_cluster_names_ord$cluster_value)

```
Checking the cell nems to make it more biologically releavant


[1] "DC2 CD1D-"                "Enterocytes TMIGD1 MEP1A"
[3] "Fibroblasts SMOC2 PTGIS"  "Macrophages"
[5] "Macrophages LYVE1"        "Mature DCs"
[7] "Paneth cells"             "Stem cells OLFM4"
[9] "T cells Naive CD4"
```{r}
cells_in_order_ileum =c("T cells Naive CD4","DC2 CD1D-","Mature DCs",
"Macrophages","Macrophages LYVE1","Enterocytes TMIGD1 MEP1A",
"Paneth cells","Stem cells OLFM4","Fibroblasts SMOC2 PTGIS")
 
```
```{r}
all_cells_ileum_filtered$bgcount <- str_replace(all_cells_ileum_filtered$BgRatio,"/15335",")")
cell_ids <- unique(all_cells_ileum_filtered$ID)
cell_labels<- unique(paste(all_cells_ileum_filtered$ID, all_cells_ileum_filtered$bgcount, sep=" ("))
cell_lables_to_ids_ileum <- data.frame(cell_ids, cell_labels)
cell_lables_to_ids_ileum <- cell_lables_to_ids_ileum[match(cells_in_order_ileum, cell_lables_to_ids_ileum$cell_ids),]
```

```{r}
tileplot_ileum <- ggplot(data = all_cells_ileum_filtered, aes(x = Cluster,
                        y = ID, 
                        fill=p.adjust)) +
    geom_tile(color = "white", lwd = 0.5, linetype = 1) +

    scale_fill_continuous(low="red", high="blue",limits=c(10^-5, 0.1),
                           trans = "log10", name= "Adjusted p value", na.value="white") +
    coord_fixed() +
    theme_classic() 

tileplot_ileum <- tileplot_ileum +
    xlab("Patient cluster") +
    ylab("Ileal cell types") + 
    scale_y_discrete(limits = cells_in_order_ileum, labels = cell_lables_to_ids_ileum$cell_labels)+
    theme(legend.key = element_rect(fill ="white")) +
    theme(rect=element_rect(fill="white")) +
    theme(panel.background = element_rect(fill = "white")) +
    theme(plot.background = element_rect(fill = "white")) +
    theme(plot.background = element_rect(colour = "white"))+
    theme(axis.title.x = element_text(colour = "black", size = 10)) +
    theme(axis.title.y = element_text(colour = "black", size = 10)) +
    theme(axis.text = element_text(color= "black", size = 10)) +
    theme(axis.text.x = element_text(color= "black", size = 10, angle = 90, hjust =0)) + 
    theme(legend.background = element_rect(fill ="white")) +
    theme(legend.text = element_text(color="black", size = 10)) +
    theme(legend.title = element_text(color= "black", size = 10)) +
    scale_x_discrete(limits = row.names(new_cluster_names_ord), 
                     labels = new_cluster_names_ord$Paper.clusters,
                     position = "top")
```
```{r}
tileplot_ileum
```
```{r}
png(file=glue("SC_ileum_Kong_et_al_CD_5_clusters_tilev4_new.png"),width=10, height=10, units="in", res=600)
tileplot_ileum 
dev.off()
```

It does not look nice so let's try with patchwork
```{r}
library(patchwork)
```
```{r}
our_patch = tileplot_ileum / tileplot_colon
our_patch[[2]] = our_patch[[2]] + theme(axis.title.x = element_blank(),
                                        axis.text.x = element_blank(),
                                        legend.position = "none")
our_patch[[1]] = our_patch[[1]] + theme(legend.position = "none",
                                        axis.title.x = element_blank(),
                                        axis.title.y = element_blank())
our_patch
```
```{r}
png(file=glue("SC_colon_Kong_et_al_CD_5_clusters_tileplot_ileum_colonwithout_legendv8.png"),
    width=20, height=30, units="cm", res=800)
our_patch
dev.off()
```


```{r}
cluster_singiture2<- merge(cluster_singiture,new_cluster_names, 
                                      by.x = "Cluster", by.y= "row.names")
```
```{r}
write.csv(cluster_singiture2[,c("Paper.clusters", "Gene")],
          glue("{outDir}/CD_TFTG_gene_clusters.txt"), quote = FALSE, row.names = FALSE )
```
