# Supplementary material for: Decoding non-coding SNPs: systems genomics modelling dissects the heterogeneity of IBD
Source: Mol Syst Biol. 2025 Nov 26;22(2):259–80. doi: 10.1038/s44320-025-00169-3 (PMC12864814; doi:10.1038/s44320-025-00169-3)
Supplement: Supplementary file 12 — Source data Fig. 4 [file 44320_2025_169_MOESM12_ESM.zip › Kong_et_al_ileum_fib_type_degs_fc05_TFTG_patinet_specific_k_means_8_enrichmnet.csv]

	ID	Description	GeneRatio	BgRatio	pvalue	p.adjust	qvalue	geneID	Count	Cluster
Fibroblasts SMOC2 PTGIS	Fibroblasts SMOC2 PTGIS	Fibroblasts SMOC2 PTGIS	2/438	19/15335	0.10117287954394	0.989282583232298	0.989282583232298	EGR1/DUSP1	2	Cluster X0
Myofibroblasts HHIP NPNT	Myofibroblasts HHIP NPNT	Myofibroblasts HHIP NPNT	1/438	20/15335	0.440058824906268	0.989282583232298	0.989282583232298	RPS27	1	Cluster X0
Fibroblasts ADAMDEC1	Fibroblasts ADAMDEC1	Fibroblasts ADAMDEC1	7/438	245/15335	0.553288681267206	0.989282583232298	0.989282583232298	VCAN/KITLG/ALDH1A3/PTPRS/GPNMB/DIO2/ANTXR1	7	Cluster X0
Endothelial cells CD36	Endothelial cells CD36	Endothelial cells CD36	8/438	287/15335	0.578114172376817	0.989282583232298	0.989282583232298	EGR1/CAPZA1/CREM/MVP/UBE2J2/TSNAX/MED4/RASSF1	8	Cluster X0
Lymphatics	Lymphatics	Lymphatics	4/438	147/15335	0.608622531099344	0.989282583232298	0.989282583232298	ANPEP/CREM/PDE4B/RASSF1	4	Cluster X0
Fibroblasts SFRP2 SLPI	Fibroblasts SFRP2 SLPI	Fibroblasts SFRP2 SLPI	8/438	323/15335	0.708066551360752	0.989282583232298	0.989282583232298	PTMA/AXL/CSNK1A1/CAPZA1/FBLN2/MVP/GPNMB/ZMAT3	8	Cluster X0
Pericytes HIGD1B STEAP4	Pericytes HIGD1B STEAP4	Pericytes HIGD1B STEAP4	8/438	323/15335	0.708066551360752	0.989282583232298	0.989282583232298	ANGPT2/SIVA1/AXL/PRDX1/SF3A3/MVP/MED4/NENF	8	Cluster X0
Glial cells	Glial cells	Glial cells	2/438	98/15335	0.774163798398785	0.989282583232298	0.989282583232298	ETS1/PHLDA3	2	Cluster X0
Endothelial cells CA4 CD36	Endothelial cells CA4 CD36	Endothelial cells CA4 CD36	4/438	211/15335	0.856816265403774	0.989282583232298	0.989282583232298	SH3BP5/DUSP1/CREM/FSCN1	4	Cluster X0
Myofibroblasts GREM1 GREM2	Myofibroblasts GREM1 GREM2	Myofibroblasts GREM1 GREM2	3/438	211/15335	0.942916174957354	0.989282583232298	0.989282583232298	PTMA/GNAI1/PHLDA3	3	Cluster X0
Fibroblasts NPY SLITRK6	Fibroblasts NPY SLITRK6	Fibroblasts NPY SLITRK6	1/438	142/15335	0.983984260289053	0.989282583232298	0.989282583232298	DUSP1	1	Cluster X0
Endothelial cells DARC	Endothelial cells DARC	Endothelial cells DARC	3/438	286/15335	0.989282583232298	0.989282583232298	0.989282583232298	EGR1/FBLN2/MVP	3	Cluster X0
Fibroblasts SMOC2 PTGIS1	Fibroblasts SMOC2 PTGIS	Fibroblasts SMOC2 PTGIS	2/103	19/15335	0.00709141408502411	0.0780055549352652	0.0746464640528854	EGR1/DUSP1	2	Cluster X1
Endothelial cells CA4 CD361	Endothelial cells CA4 CD36	Endothelial cells CA4 CD36	4/103	211/15335	0.0538120491823618	0.280412580952266	0.268337398040446	SH3BP5/DUSP1/CREM/FSCN1	4	Cluster X1
Lymphatics1	Lymphatics	Lymphatics	3/103	147/15335	0.0764761584415271	0.280412580952266	0.268337398040446	ANPEP/CREM/PDE4B	3	Cluster X1
Fibroblasts NPY SLITRK61	Fibroblasts NPY SLITRK6	Fibroblasts NPY SLITRK6	2/103	142/15335	0.247086174664343	0.679486980326944	0.650226775432482	DUSP1/FOSB	2	Cluster X1
Glial cells1	Glial cells	Glial cells	1/103	98/15335	0.484469153463724	0.793913073975848	0.75972542964196	ETS1	1	Cluster X1
Fibroblasts ADAMDEC11	Fibroblasts ADAMDEC1	Fibroblasts ADAMDEC1	2/103	245/15335	0.49199636841462	0.793913073975848	0.75972542964196	PTPRS/DIO2	2	Cluster X1
Endothelial cells DARC1	Endothelial cells DARC	Endothelial cells DARC	2/103	286/15335	0.575482530688928	0.793913073975848	0.75972542964196	EGR1/AQP3	2	Cluster X1
Endothelial cells CD361	Endothelial cells CD36	Endothelial cells CD36	2/103	287/15335	0.57739132652789	0.793913073975848	0.75972542964196	EGR1/CREM	2	Cluster X1
Myofibroblasts GREM1 GREM21	Myofibroblasts GREM1 GREM2	Myofibroblasts GREM1 GREM2	1/103	211/15335	0.761134934843671	0.889203388168353	0.850912333175458	PTMA	1	Cluster X1
Fibroblasts SFRP2 SLPI1	Fibroblasts SFRP2 SLPI	Fibroblasts SFRP2 SLPI	1/103	323/15335	0.889203388168353	0.889203388168353	0.850912333175458	PTMA	1	Cluster X1
Pericytes HIGD1B STEAP41	Pericytes HIGD1B STEAP4	Pericytes HIGD1B STEAP4	1/103	323/15335	0.889203388168353	0.889203388168353	0.850912333175458	ANGPT2	1	Cluster X1
Fibroblasts SMOC2 PTGIS2	Fibroblasts SMOC2 PTGIS	Fibroblasts SMOC2 PTGIS	2/703	19/15335	0.215696135240656	0.99876314309266	0.99876314309266	EGR1/DUSP1	2	Cluster X2
Pericytes RERGL NTRK2	Pericytes RERGL NTRK2	Pericytes RERGL NTRK2	1/703	15/15335	0.505512042116141	0.99876314309266	0.99876314309266	EIF6	1	Cluster X2
Fibroblasts SFRP2 SLPI2	Fibroblasts SFRP2 SLPI	Fibroblasts SFRP2 SLPI	15/703	323/15335	0.517308617477615	0.99876314309266	0.99876314309266	PLSCR1/GPAA1/MT2A/PTMA/C1S/TNFRSF1A/AXL/CSNK1A1/CAPZA1/EIF6/FBLN2/MVP/GPNMB/SLC35F6/ZMAT3	15	Cluster X2
Fibroblasts ADAMDEC12	Fibroblasts ADAMDEC1	Fibroblasts ADAMDEC1	11/703	245/15335	0.571963498132488	0.99876314309266	0.99876314309266	MT2A/VCAN/KITLG/NAMPT/ALDH1A3/BTG1/PTPRS/GPNMB/IRF2BP2/DIO2/ANTXR1	11	Cluster X2
Myofibroblasts HHIP NPNT1	Myofibroblasts HHIP NPNT	Myofibroblasts HHIP NPNT	1/703	20/15335	0.609033549506094	0.99876314309266	0.99876314309266	RPS27	1	Cluster X2
Endothelial cells CD362	Endothelial cells CD36	Endothelial cells CD36	12/703	287/15335	0.669606391796401	0.99876314309266	0.99876314309266	PLSCR1/MT2A/EGR1/TNFRSF1A/S100A11/CAPZA1/CREM/MVP/TSNAX/DUSP23/MED4/RASSF1	12	Cluster X2
Glial cells2	Glial cells	Glial cells	3/703	98/15335	0.833027245600261	0.99876314309266	0.99876314309266	FTH1/ETS1/PHLDA3	3	Cluster X2
Endothelial cells CA4 CD362	Endothelial cells CA4 CD36	Endothelial cells CA4 CD36	7/703	211/15335	0.855764377384058	0.99876314309266	0.99876314309266	SH3BP5/MT2A/TNFRSF1A/DUSP1/CREM/FSCN1/ANKRD46	7	Cluster X2
Pericytes HIGD1B STEAP42	Pericytes HIGD1B STEAP4	Pericytes HIGD1B STEAP4	11/703	323/15335	0.88024698652967	0.99876314309266	0.99876314309266	ANGPT2/SIVA1/MT2A/TNFRSF1A/AXL/PRDX1/SF3A3/MVP/HSCB/MED4/NENF	11	Cluster X2
Endothelial cells DARC2	Endothelial cells DARC	Endothelial cells DARC	9/703	286/15335	0.912437184640387	0.99876314309266	0.99876314309266	PLSCR1/MT2A/CSF3/EGR1/TNFRSF1A/S100A11/FBLN2/MVP/SLC35F6	9	Cluster X2
Endothelial cells LTC4S SEMA3G	Endothelial cells LTC4S SEMA3G	Endothelial cells LTC4S SEMA3G	1/703	70/15335	0.96283812356873	0.99876314309266	0.99876314309266	PLSCR1	1	Cluster X2
Lymphatics2	Lymphatics	Lymphatics	3/703	147/15335	0.967433363203856	0.99876314309266	0.99876314309266	ANPEP/CREM/RASSF1	3	Cluster X2
Myofibroblasts GREM1 GREM22	Myofibroblasts GREM1 GREM2	Myofibroblasts GREM1 GREM2	5/703	211/15335	0.967731076454632	0.99876314309266	0.99876314309266	MT2A/PTMA/NNMT/GNAI1/PHLDA3	5	Cluster X2
Fibroblasts NPY SLITRK62	Fibroblasts NPY SLITRK6	Fibroblasts NPY SLITRK6	1/703	142/15335	0.99876314309266	0.99876314309266	0.99876314309266	DUSP1	1	Cluster X2
Fibroblasts SMOC2 PTGIS3	Fibroblasts SMOC2 PTGIS	Fibroblasts SMOC2 PTGIS	2/375	19/15335	0.0775952701671561	0.875376530386612	0.875376530386612	EGR1/DUSP1	2	Cluster X3
Endothelial cells CA4 CD363	Endothelial cells CA4 CD36	Endothelial cells CA4 CD36	7/375	211/15335	0.259032707143636	0.875376530386612	0.875376530386612	SH3BP5/MT2A/TNFRSF1A/DUSP1/CREM/FSCN1/ANKRD46	7	Cluster X3
Fibroblasts SFRP2 SLPI3	Fibroblasts SFRP2 SLPI	Fibroblasts SFRP2 SLPI	10/375	323/15335	0.267699107671873	0.875376530386612	0.875376530386612	PLSCR1/GPAA1/MT2A/PTMA/C1S/TNFRSF1A/EIF6/RPL32/MVP/SLC35F6	10	Cluster X3
Pericytes RERGL NTRK21	Pericytes RERGL NTRK2	Pericytes RERGL NTRK2	1/375	15/15335	0.310327974436695	0.875376530386612	0.875376530386612	EIF6	1	Cluster X3
Endothelial cells DARC3	Endothelial cells DARC	Endothelial cells DARC	8/375	286/15335	0.400296012848941	0.875376530386612	0.875376530386612	PLSCR1/MT2A/CSF3/EGR1/TNFRSF1A/S100A11/MVP/SLC35F6	8	Cluster X3
Endothelial cells CD363	Endothelial cells CD36	Endothelial cells CD36	8/375	287/15335	0.404019937101513	0.875376530386612	0.875376530386612	PLSCR1/MT2A/EGR1/TNFRSF1A/S100A11/CREM/MVP/DUSP23	8	Cluster X3
Fibroblasts ADAMDEC13	Fibroblasts ADAMDEC1	Fibroblasts ADAMDEC1	5/375	245/15335	0.719216252191679	0.912320722031392	0.912320722031392	MT2A/NAMPT/PTPRS/IRF2BP2/DIO2	5	Cluster X3
Endothelial cells LTC4S SEMA3G1	Endothelial cells LTC4S SEMA3G	Endothelial cells LTC4S SEMA3G	1/375	70/15335	0.823953562428057	0.912320722031392	0.912320722031392	PLSCR1	1	Cluster X3
Fibroblasts NPY SLITRK63	Fibroblasts NPY SLITRK6	Fibroblasts NPY SLITRK6	2/375	142/15335	0.865671392902919	0.912320722031392	0.912320722031392	DUSP1/CRISPLD2	2	Cluster X3
Lymphatics3	Lymphatics	Lymphatics	2/375	147/15335	0.878154878708468	0.912320722031392	0.912320722031392	ANPEP/CREM	2	Cluster X3
Myofibroblasts GREM1 GREM23	Myofibroblasts GREM1 GREM2	Myofibroblasts GREM1 GREM2	3/375	211/15335	0.892789193675672	0.912320722031392	0.912320722031392	MT2A/PTMA/NNMT	3	Cluster X3
Pericytes HIGD1B STEAP43	Pericytes HIGD1B STEAP4	Pericytes HIGD1B STEAP4	5/375	323/15335	0.899751088292473	0.912320722031392	0.912320722031392	ANGPT2/MT2A/TNFRSF1A/MVP/HSCB	5	Cluster X3
Glial cells3	Glial cells	Glial cells	1/375	98/15335	0.912320722031392	0.912320722031392	0.912320722031392	FTH1	1	Cluster X3
Fibroblasts SMOC2 PTGIS4	Fibroblasts SMOC2 PTGIS	Fibroblasts SMOC2 PTGIS	1/25	19/15335	0.0305422586444872	0.183253551866923	0.160748729707828	EGR1	1	Cluster X4
Glial cells4	Glial cells	Glial cells	1/25	98/15335	0.148200310278802	0.412934735884234	0.36222345253003	ETS1	1	Cluster X4
Lymphatics4	Lymphatics	Lymphatics	1/25	147/15335	0.214153209023007	0.412934735884234	0.36222345253003	ANPEP	1	Cluster X4
Endothelial cells DARC4	Endothelial cells DARC	Endothelial cells DARC	1/25	286/15335	0.375640236516137	0.412934735884234	0.36222345253003	EGR1	1	Cluster X4
Endothelial cells CD364	Endothelial cells CD36	Endothelial cells CD36	1/25	287/15335	0.376677447898096	0.412934735884234	0.36222345253003	EGR1	1	Cluster X4
Pericytes HIGD1B STEAP44	Pericytes HIGD1B STEAP4	Pericytes HIGD1B STEAP4	1/25	323/15335	0.412934735884234	0.412934735884234	0.36222345253003	ANGPT2	1	Cluster X4
