# Supplementary material for: Decoding non-coding SNPs: systems genomics modelling dissects the heterogeneity of IBD
Source: Mol Syst Biol. 2025 Nov 26;22(2):259–80. doi: 10.1038/s44320-025-00169-3 (PMC12864814; doi:10.1038/s44320-025-00169-3)
Supplement: Supplementary file 12 — Source data Fig. 4 [file 44320_2025_169_MOESM12_ESM.zip › Kong_et_al_ileum_epi_type_degs_fc05_TFTG_patinet_specific_k_means_8_enrichmnet.csv]

	ID	Description	GeneRatio	BgRatio	pvalue	p.adjust	qvalue	geneID	Count	Cluster
Goblet cells MUC2 TFF1-	Goblet cells MUC2 TFF1-	Goblet cells MUC2 TFF1-	2/438	21/15335	0.119779053843841	0.478882776858732	0.478882776858732	PTMA/RPS27	2	Cluster X0
Goblet cells MUC2 TFF1	Goblet cells MUC2 TFF1	Goblet cells MUC2 TFF1	2/438	22/15335	0.129375525892423	0.478882776858732	0.478882776858732	EPCAM/RPS27	2	Cluster X0
Epithelial Cycling cells	Epithelial Cycling cells	Epithelial Cycling cells	2/438	27/15335	0.179581041322024	0.478882776858732	0.478882776858732	CDK1/RPS27	2	Cluster X0
Paneth cells	Paneth cells	Paneth cells	5/438	120/15335	0.2589097325189	0.506439010760409	0.506439010760409	PTMA/ANPEP/EGR1/DUSP1/RPS27	5	Cluster X0
Tuft cells	Tuft cells	Tuft cells	1/438	14/15335	0.333600433882667	0.506439010760409	0.506439010760409	EGR1	1	Cluster X0
Stem cells OLFM4	Stem cells OLFM4	Stem cells OLFM4	2/438	46/15335	0.379829258070307	0.506439010760409	0.506439010760409	DUSP1/CCNG1	2	Cluster X0
Enterocytes TMIGD1 MEP1A	Enterocytes TMIGD1 MEP1A	Enterocytes TMIGD1 MEP1A	2/438	80/15335	0.670763679388571	0.766587062158367	0.766587062158367	EGR1/DUSP1	2	Cluster X0
Epithelial cells METTL12 MAFB	Epithelial cells METTL12 MAFB	Epithelial cells METTL12 MAFB	2/438	106/15335	0.810239909800942	0.810239909800942	0.810239909800942	PTMA/RPS27	2	Cluster X0
Paneth cells1	Paneth cells	Paneth cells	5/103	120/15335	0.00128279799412569	0.00897958595887985	0.00675156839013522	PTMA/ANPEP/EGR1/DUSP1/FOSB	5	Cluster X1
Enterocytes TMIGD1 MEP1A1	Enterocytes TMIGD1 MEP1A	Enterocytes TMIGD1 MEP1A	3/103	80/15335	0.0166440538698121	0.0582541885443425	0.0438001417626635	EGR1/DUSP1/SLC20A1	3	Cluster X1
Tuft cells1	Tuft cells	Tuft cells	1/103	14/15335	0.0900727466120074	0.210169742094684	0.158022362477206	EGR1	1	Cluster X1
Goblet cells MUC2 TFF1-1	Goblet cells MUC2 TFF1-	Goblet cells MUC2 TFF1-	1/103	21/15335	0.13204759066367	0.231083283661422	0.173746829820618	PTMA	1	Cluster X1
Epithelial Cycling cells1	Epithelial Cycling cells	Epithelial Cycling cells	1/103	27/15335	0.16649583692591	0.233094171696274	0.175258775711484	CDK1	1	Cluster X1
Stem cells OLFM41	Stem cells OLFM4	Stem cells OLFM4	1/103	46/15335	0.266894747804337	0.311377205771727	0.234118199828366	DUSP1	1	Cluster X1
Epithelial cells METTL12 MAFB1	Epithelial cells METTL12 MAFB	Epithelial cells METTL12 MAFB	1/103	106/15335	0.51170382817318	0.51170382817318	0.384739720430963	PTMA	1	Cluster X1
Paneth cells2	Paneth cells	Paneth cells	12/703	120/15335	0.00897779738997868	0.0808001765098082	0.0661521912945798	SERPINA1/REG1A/PTMA/ANPEP/EGR1/DUSP1/RPS27/RPL35/S100A10/LCN2/HNRNPU/ARGLU1	12	Cluster X2
Enterocytes TMIGD1 MEP1A2	Enterocytes TMIGD1 MEP1A	Enterocytes TMIGD1 MEP1A	8/703	80/15335	0.0298970855460016	0.134536884957007	0.110147157274743	MT2A/REG1A/EGR1/DUSP1/S100A11/S100A10/LCN2/FXYD3	8	Cluster X2
Stem cells OLFM42	Stem cells OLFM4	Stem cells OLFM4	5/703	46/15335	0.0582699626673336	0.174024474913291	0.142476178291583	REG1A/DUSP1/CCNG1/LCN2/FXYD3	5	Cluster X2
Goblet cells MUC2 TFF11	Goblet cells MUC2 TFF1	Goblet cells MUC2 TFF1	3/703	22/15335	0.0773442110725736	0.174024474913291	0.142476178291583	CD55/EPCAM/RPS27	3	Cluster X2
Epithelial Cycling cells2	Epithelial Cycling cells	Epithelial Cycling cells	3/703	27/15335	0.124570158674166	0.224226285613498	0.183577075940876	MT2A/CDK1/RPS27	3	Cluster X2
Stem cells OLFM4 LGR5	Stem cells OLFM4 LGR5	Stem cells OLFM4 LGR5	1/703	5/15335	0.209164873084625	0.313747309626938	0.256869142384627	REG1A	1	Cluster X2
Goblet cells MUC2 TFF1-2	Goblet cells MUC2 TFF1-	Goblet cells MUC2 TFF1-	2/703	21/15335	0.25010515943464	0.321563776415966	0.263268588878569	PTMA/RPS27	2	Cluster X2
Epithelial cells METTL12 MAFB2	Epithelial cells METTL12 MAFB	Epithelial cells METTL12 MAFB	6/703	106/15335	0.358640222489446	0.403470250300627	0.330326520713964	SERPINA1/FTH1/MT2A/PTMA/RPS27/RPL35	6	Cluster X2
Tuft cells2	Tuft cells	Tuft cells	1/703	14/15335	0.481731426820454	0.481731426820454	0.394399998566454	EGR1	1	Cluster X2
Paneth cells3	Paneth cells	Paneth cells	12/375	120/15335	3.76414230801146e-05	0.000338772807721031	0.000237735303663882	SERPINA1/REG1A/PTMA/ANPEP/EGR1/DUSP1/RPL35/S100A10/RPL32/LCN2/HNRNPU/ARGLU1	12	Cluster X3
Enterocytes TMIGD1 MEP1A3	Enterocytes TMIGD1 MEP1A	Enterocytes TMIGD1 MEP1A	8/375	80/15335	0.000741616505395864	0.00333727427428139	0.00234194685914483	MT2A/REG1A/EGR1/DUSP1/S100A11/S100A10/LCN2/FXYD3	8	Cluster X3
Stem cells OLFM43	Stem cells OLFM4	Stem cells OLFM4	4/375	46/15335	0.0256286579025032	0.0768859737075097	0.0539550692684278	REG1A/DUSP1/LCN2/FXYD3	4	Cluster X3
Stem cells OLFM4 LGR51	Stem cells OLFM4 LGR5	Stem cells OLFM4 LGR5	1/375	5/15335	0.116448302500494	0.210799880263612	0.147929740535868	REG1A	1	Cluster X3
Epithelial cells METTL12 MAFB3	Epithelial cells METTL12 MAFB	Epithelial cells METTL12 MAFB	5/375	106/15335	0.118293546363586	0.210799880263612	0.147929740535868	SERPINA1/FTH1/MT2A/PTMA/RPL35	5	Cluster X3
Epithelial Cycling cells3	Epithelial Cycling cells	Epithelial Cycling cells	2/375	27/15335	0.140533253509075	0.210799880263612	0.147929740535868	MT2A/CDK1	2	Cluster X3
Tuft cells3	Tuft cells	Tuft cells	1/375	14/15335	0.293023879054236	0.376744987355446	0.26438244726698	EGR1	1	Cluster X3
Goblet cells MUC2 TFF1-3	Goblet cells MUC2 TFF1-	Goblet cells MUC2 TFF1-	1/375	21/15335	0.405632762062151	0.420187268672226	0.294868258717352	PTMA	1	Cluster X3
Goblet cells MUC2 TFF12	Goblet cells MUC2 TFF1	Goblet cells MUC2 TFF1	1/375	22/15335	0.420187268672226	0.420187268672226	0.294868258717352	CD55	1	Cluster X3
Paneth cells4	Paneth cells	Paneth cells	2/25	120/15335	0.0161983670216793	0.0451855971211905	0.0118909466108396	ANPEP/EGR1	2	Cluster X4
Tuft cells4	Tuft cells	Tuft cells	1/25	14/15335	0.0225927985605953	0.0451855971211905	0.0118909466108396	EGR1	1	Cluster X4
Epithelial Cycling cells4	Epithelial Cycling cells	Epithelial Cycling cells	1/25	27/15335	0.0431324438715924	0.0575099251621232	0.0151341908321377	CDK1	1	Cluster X4
Enterocytes TMIGD1 MEP1A4	Enterocytes TMIGD1 MEP1A	Enterocytes TMIGD1 MEP1A	1/25	80/15335	0.122663518647096	0.122663518647096	0.0322798733281833	EGR1	1	Cluster X4
