# Supplementary material for: Decoding non-coding SNPs: systems genomics modelling dissects the heterogeneity of IBD
Source: Mol Syst Biol. 2025 Nov 26;22(2):259–80. doi: 10.1038/s44320-025-00169-3 (PMC12864814; doi:10.1038/s44320-025-00169-3)
Supplement: Supplementary file 12 — Source data Fig. 4 [file 44320_2025_169_MOESM12_ESM.zip › Kong_et_al_ileum_immune_type_degs_fc05_TFTG_patinet_specific_k_means_8_enrichmnet.csv]

	ID	Description	GeneRatio	BgRatio	pvalue	p.adjust	qvalue	geneID	Count	Cluster
Mature DCs	Mature DCs	Mature DCs	5/438	69/15335	0.0470890784633657	0.943156430286684	0.943156430286684	DUSP1/NR4A2/XPC/PDE4B/NABP1	5	Cluster X0
Macrophages	Macrophages	Macrophages	3/438	51/15335	0.178136712626548	0.943156430286684	0.943156430286684	FUCA1/DUSP1/CREM	3	Cluster X0
Macrophages LYVE1	Macrophages LYVE1	Macrophages LYVE1	9/438	223/15335	0.188990430097072	0.943156430286684	0.943156430286684	ETS2/EGR1/DUSP1/NR4A2/CREM/PRDX1/RNF144B/NINJ1/TM2D1	9	Cluster X0
DC2 CD1D-	DC2 CD1D-	DC2 CD1D-	2/438	32/15335	0.232106923979972	0.943156430286684	0.943156430286684	DUSP1/NR4A2	2	Cluster X0
Tregs	Tregs	Tregs	5/438	117/15335	0.242784368200624	0.943156430286684	0.943156430286684	ETS1/CREM/BTG3/RPS27L/GBP5	5	Cluster X0
Macrophages PLA2G2D	Macrophages PLA2G2D	Macrophages PLA2G2D	1/438	11/15335	0.273024803454692	0.943156430286684	0.943156430286684	CREM	1	Cluster X0
T cells CD4 IL17A	T cells CD4 IL17A	T cells CD4 IL17A	4/438	100/15335	0.31997776837375	0.943156430286684	0.943156430286684	COX7A2L/ETS1/CASP1/RPS27	4	Cluster X0
NK cells KLRF1 CD3G-	NK cells KLRF1 CD3G-	NK cells KLRF1 CD3G-	1/438	17/15335	0.389139124542792	0.943156430286684	0.943156430286684	RPS27	1	Cluster X0
DC2 CD1D	DC2 CD1D	DC2 CD1D	1/438	19/15335	0.423574469838984	0.943156430286684	0.943156430286684	AXL	1	Cluster X0
T cells Naive CD4	T cells Naive CD4	T cells Naive CD4	2/438	52/15335	0.439845631128569	0.943156430286684	0.943156430286684	ETS1/CREM	2	Cluster X0
Cycling cells	Cycling cells	Cycling cells	2/438	60/15335	0.514620816555176	0.943156430286684	0.943156430286684	CAPZA1/RHOA	2	Cluster X0
Mast cells	Mast cells	Mast cells	8/438	283/15335	0.562123441315609	0.943156430286684	0.943156430286684	HPGD/YBX3/RPS27/GTF2B/PRDX1/ANKRD37/STK17A/SERTAD1	8	Cluster X0
B cells AICDA LRMP	B cells AICDA LRMP	B cells AICDA LRMP	3/438	111/15335	0.618351114826369	0.943156430286684	0.943156430286684	COX7A2L/SYK/STK17A	3	Cluster X0
DC1	DC1	DC1	5/438	187/15335	0.621682484368459	0.943156430286684	0.943156430286684	EI24/EGR1/DUSP1/CAPZA1/NABP1	5	Cluster X0
T cells CD8	T cells CD8	T cells CD8	2/438	75/15335	0.635962699125658	0.943156430286684	0.943156430286684	RPS27/NR4A2	2	Cluster X0
IELs ID3 ENTPD1	IELs ID3 ENTPD1	IELs ID3 ENTPD1	1/438	48/15335	0.751697800442644	0.943156430286684	0.943156430286684	RPS27	1	Cluster X0
Macrophages CCL3 CCL4	Macrophages CCL3 CCL4	Macrophages CCL3 CCL4	2/438	94/15335	0.753973664537701	0.943156430286684	0.943156430286684	AXL/RPS27	2	Cluster X0
T cells CD8 KLRG1	T cells CD8 KLRG1	T cells CD8 KLRG1	1/438	52/15335	0.778957743866215	0.943156430286684	0.943156430286684	RPS27	1	Cluster X0
Plasma cells	Plasma cells	Plasma cells	1/438	59/15335	0.819673806938491	0.943156430286684	0.943156430286684	CAPZA1	1	Cluster X0
Macrophages CXCL9 CXCL10	Macrophages CXCL9 CXCL10	Macrophages CXCL9 CXCL10	1/438	66/15335	0.85290388420967	0.943156430286684	0.943156430286684	LY9	1	Cluster X0
T cells CD4 FOSB	T cells CD4 FOSB	T cells CD4 FOSB	1/438	71/15335	0.87282785331432	0.943156430286684	0.943156430286684	ETS1	1	Cluster X0
T cells OGT	T cells OGT	T cells OGT	1/438	80/15335	0.902149628969871	0.943156430286684	0.943156430286684	RPS27	1	Cluster X0
B cells	B cells	B cells	2/438	169/15335	0.95622440526443	0.95622440526443	0.95622440526443	RPS27/GTF2B	2	Cluster X0
Mature DCs1	Mature DCs	Mature DCs	4/103	69/15335	0.00118724136193446	0.0076016412939518	0.004000863838922	DUSP1/NR4A2/PDE4B/NABP1	4	Cluster X1
DC2 CD1D-1	DC2 CD1D-	DC2 CD1D-	3/103	32/15335	0.00126694021565863	0.0076016412939518	0.004000863838922	DUSP1/NR4A2/FOSB	3	Cluster X1
Macrophages LYVE11	Macrophages LYVE1	Macrophages LYVE1	5/103	223/15335	0.0172377885570423	0.0689511542281692	0.0362900811727206	ETS2/EGR1/DUSP1/NR4A2/CREM	5	Cluster X1
DC11	DC1	DC1	4/103	187/15335	0.0372797334164975	0.095346635990856	0.0501824399951874	EGR1/DUSP1/FOSB/NABP1	4	Cluster X1
Macrophages1	Macrophages	Macrophages	2/103	51/15335	0.0460367745659774	0.095346635990856	0.0501824399951874	DUSP1/CREM	2	Cluster X1
T cells Naive CD41	T cells Naive CD4	T cells Naive CD4	2/103	52/15335	0.047673317995428	0.095346635990856	0.0501824399951874	ETS1/CREM	2	Cluster X1
Macrophages PLA2G2D1	Macrophages PLA2G2D	Macrophages PLA2G2D	1/103	11/15335	0.0714738904579187	0.122526669356432	0.0644877207139116	CREM	1	Cluster X1
Tregs1	Tregs	Tregs	2/103	117/15335	0.18556348502199	0.278345227532986	0.146497488175256	ETS1/CREM	2	Cluster X1
T cells CD4 FOSB1	T cells CD4 FOSB	T cells CD4 FOSB	1/103	71/15335	0.380963378720053	0.477006505351775	0.251056055448303	ETS1	1	Cluster X1
T cells CD81	T cells CD8	T cells CD8	1/103	75/15335	0.397505421126479	0.477006505351775	0.251056055448303	NR4A2	1	Cluster X1
T cells CD4 IL17A1	T cells CD4 IL17A	T cells CD4 IL17A	1/103	100/15335	0.491415656682409	0.5360898072899	0.282152530152579	ETS1	1	Cluster X1
Mast cells1	Mast cells	Mast cells	2/103	283/15335	0.569719093212183	0.569719093212183	0.299852154322202	HPGD/FOSB	2	Cluster X1
Macrophages LYVE12	Macrophages LYVE1	Macrophages LYVE1	19/703	223/15335	0.00704259752199892	0.161979743005975	0.155678471538924	CD37/ETS2/EGR1/TNFRSF1A/DUSP1/RGS2/RPL35/NR4A2/NAMPT/S100A10/BTG1/CREM/PRDX1/HIF1A/RNF144B/NINJ1/DUSP23/TM2D1/HCST	19	Cluster X2
Tregs2	Tregs	Tregs	11/703	117/15335	0.0184753905809175	0.212466991680552	0.204201685368036	MT2A/ETS1/MSN/GBP2/RPL35/S100A10/CREM/BTG3/RPS27L/APBB1IP/GBP5	11	Cluster X2
Plasma cells1	Plasma cells	Plasma cells	6/703	59/15335	0.0524279839500694	0.340245118310982	0.327009038193621	TIMP1/MT2A/REG1A/CAPZA1/BTG1/TNFRSF17	6	Cluster X2
Macrophages2	Macrophages	Macrophages	5/703	51/15335	0.0831935782017556	0.340245118310982	0.327009038193621	FUCA1/DUSP1/RGS2/BTG1/CREM	5	Cluster X2
T cells CD4 IL17A2	T cells CD4 IL17A	T cells CD4 IL17A	8/703	100/15335	0.0881068714170553	0.340245118310982	0.327009038193621	COX7A2L/MT2A/ETS1/CASP1/RPS27/RPL35/CASP4/APBB1IP	8	Cluster X2
T cells Naive CD42	T cells Naive CD4	T cells Naive CD4	5/703	52/15335	0.0887595960811258	0.340245118310982	0.327009038193621	MT2A/ETS1/RPL35/BTG1/CREM	5	Cluster X2
DC2 CD1D-2	DC2 CD1D-	DC2 CD1D-	3/703	32/15335	0.179557370843441	0.570676113706281	0.548475898756609	DUSP1/RGS2/NR4A2	3	Cluster X2
Mature DCs2	Mature DCs	Mature DCs	5/703	69/15335	0.208960355927617	0.570676113706281	0.548475898756609	P2RY10/DUSP1/NR4A2/XPC/NABP1	5	Cluster X2
T cells CD4 FOSB2	T cells CD4 FOSB	T cells CD4 FOSB	5/703	71/15335	0.225653876621591	0.570676113706281	0.548475898756609	MT2A/ETS1/RPL35/S100A10/C16orf54	5	Cluster X2
B cells1	B cells	B cells	10/703	169/15335	0.248120049437513	0.570676113706281	0.548475898756609	AIM2/CD55/S100A11/RPS27/RPL35/CASP4/S100A10/BTG1/GTF2B/APBB1IP	10	Cluster X2
IELs ID3 ENTPD11	IELs ID3 ENTPD1	IELs ID3 ENTPD1	3/703	48/15335	0.378705839459885	0.65035180802419	0.625052080938581	RPS27/TNIP3/GPR55	3	Cluster X2
B cells AICDA LRMP1	B cells AICDA LRMP	B cells AICDA LRMP	6/703	111/15335	0.399938118703648	0.65035180802419	0.625052080938581	COX7A2L/CD37/SYK/S100A10/SPIB/STK17A	6	Cluster X2
Macrophages PLA2G2D2	Macrophages PLA2G2D	Macrophages PLA2G2D	1/703	11/15335	0.403316316746745	0.65035180802419	0.625052080938581	CREM	1	Cluster X2
Mast cells2	Mast cells	Mast cells	14/703	283/15335	0.423876334033084	0.65035180802419	0.625052080938581	FTH1/MT2A/HPGD/CD46/YBX3/MSN/RPS27/RPL35/VEGFB/GTF2B/PRDX1/ANKRD37/STK17A/SERTAD1	14	Cluster X2
T cells CD8 KLRG11	T cells CD8 KLRG1	T cells CD8 KLRG1	3/703	52/15335	0.428558235075281	0.65035180802419	0.625052080938581	MT2A/RPS27/RPL35	3	Cluster X2
T cells CD82	T cells CD8	T cells CD8	4/703	75/15335	0.452418649060306	0.65035180802419	0.625052080938581	MT2A/RPS27/NR4A2/S100A10	4	Cluster X2
Cycling cells1	Cycling cells	Cycling cells	3/703	60/15335	0.523283173255201	0.702591322469998	0.675259394593591	VEGFB/CAPZA1/RHOA	3	Cluster X2
NK cells KLRF1 CD3G-1	NK cells KLRF1 CD3G-	NK cells KLRF1 CD3G-	1/703	17/15335	0.549854078454781	0.702591322469998	0.675259394593591	RPS27	1	Cluster X2
DC2 CD1D1	DC2 CD1D	DC2 CD1D	1/703	19/15335	0.590224994473095	0.714482888046378	0.686688359220775	AXL	1	Cluster X2
DC12	DC1	DC1	7/703	187/15335	0.759406482484816	0.873317454857538	0.839344006956902	EI24/EGR1/DUSP1/RGS2/CAPZA1/BTG1/NABP1	7	Cluster X2
Macrophages CCL3 CCL41	Macrophages CCL3 CCL4	Macrophages CCL3 CCL4	3/703	94/15335	0.81139242734207	0.888667896612743	0.854097291939021	AXL/RPS27/RPL35	3	Cluster X2
T cells OGT1	T cells OGT	T cells OGT	2/703	80/15335	0.887198267377957	0.927525461349682	0.891443235164454	RPS27/RPL35	2	Cluster X2
Macrophages CXCL9 CXCL101	Macrophages CXCL9 CXCL10	Macrophages CXCL9 CXCL10	1/703	66/15335	0.955126801085945	0.955126801085945	0.917970838572304	LY9	1	Cluster X2
Macrophages LYVE13	Macrophages LYVE1	Macrophages LYVE1	14/375	223/15335	0.00120921804420516	0.0253935789283083	0.0229114997849398	CD37/ETS2/EGR1/TNFRSF1A/DUSP1/RGS2/RPL35/NR4A2/NAMPT/S100A10/CREM/HIF1A/DUSP23/HCST	14	Cluster X3
Tregs3	Tregs	Tregs	7/375	117/15335	0.0248062832503616	0.260465974128797	0.235006893950794	MT2A/MSN/GBP2/RPL35/S100A10/CREM/APBB1IP	7	Cluster X3
DC2 CD1D-3	DC2 CD1D-	DC2 CD1D-	3/375	32/15335	0.0426437954673831	0.294142267825204	0.265391519842289	DUSP1/RGS2/NR4A2	3	Cluster X3
Plasma cells2	Plasma cells	Plasma cells	4/375	59/15335	0.0560270986333722	0.294142267825204	0.265391519842289	TIMP1/MT2A/REG1A/TNFRSF17	4	Cluster X3
Mature DCs3	Mature DCs	Mature DCs	4/375	69/15335	0.0884349563661331	0.312750602957673	0.28218099514978	P2RY10/DUSP1/NR4A2/NABP1	4	Cluster X3
T cells CD4 FOSB3	T cells CD4 FOSB	T cells CD4 FOSB	4/375	71/15335	0.0958040131301512	0.312750602957673	0.28218099514978	MT2A/RPL35/S100A10/C16orf54	4	Cluster X3
B cells2	B cells	B cells	7/375	169/15335	0.121214869149292	0.312750602957673	0.28218099514978	AIM2/CD55/S100A11/RPL35/CASP4/S100A10/APBB1IP	7	Cluster X3
Macrophages3	Macrophages	Macrophages	3/375	51/15335	0.12849441611812	0.312750602957673	0.28218099514978	DUSP1/RGS2/CREM	3	Cluster X3
T cells Naive CD43	T cells Naive CD4	T cells Naive CD4	3/375	52/15335	0.134035972696145	0.312750602957673	0.28218099514978	MT2A/RPL35/CREM	3	Cluster X3
T cells CD4 IL17A3	T cells CD4 IL17A	T cells CD4 IL17A	4/375	100/15335	0.228938488926865	0.455261358629821	0.410762128087056	MT2A/RPL35/CASP4/APBB1IP	4	Cluster X3
Macrophages PLA2G2D3	Macrophages PLA2G2D	Macrophages PLA2G2D	1/375	11/15335	0.238470235472763	0.455261358629821	0.410762128087056	CREM	1	Cluster X3
T cells CD83	T cells CD8	T cells CD8	3/375	75/15335	0.277812381587692	0.48617166777846	0.438651128822671	MT2A/NR4A2/S100A10	3	Cluster X3
IELs ID3 ENTPD12	IELs ID3 ENTPD1	IELs ID3 ENTPD1	2/375	48/15335	0.328733405752698	0.51019593441929	0.460327158874547	TNIP3/GPR55	2	Cluster X3
NK cells KLRF1 CD3G-2	NK cells KLRF1 CD3G-	NK cells KLRF1 CD3G-	1/375	17/15335	0.343679140670976	0.51019593441929	0.460327158874547	RPL32	1	Cluster X3
T cells CD8 KLRG12	T cells CD8 KLRG1	T cells CD8 KLRG1	2/375	52/15335	0.36442566744235	0.51019593441929	0.460327158874547	MT2A/RPL35	2	Cluster X3
Mast cells3	Mast cells	Mast cells	8/375	283/15335	0.389127605279086	0.510729981928801	0.460809006251549	FTH1/MT2A/HPGD/CD46/YBX3/MSN/RPL35/VEGFB	8	Cluster X3
B cells AICDA LRMP2	B cells AICDA LRMP	B cells AICDA LRMP	3/375	111/15335	0.512669745636895	0.63329792108087	0.571396620524094	CD37/S100A10/SPIB	3	Cluster X3
T cells OGT2	T cells OGT	T cells OGT	2/375	80/15335	0.585996241339712	0.683662281562997	0.616838148778644	RPL35/RPL32	2	Cluster X3
Macrophages CCL3 CCL42	Macrophages CCL3 CCL4	Macrophages CCL3 CCL4	2/375	94/15335	0.673457027685356	0.708366714909962	0.639127863076657	RPL35/RPL32	2	Cluster X3
DC13	DC1	DC1	4/375	187/15335	0.674634966580916	0.708366714909962	0.639127863076657	EGR1/DUSP1/RGS2/NABP1	4	Cluster X3
Cycling cells2	Cycling cells	Cycling cells	1/375	60/15335	0.774259771595519	0.774259771595519	0.698580245048589	VEGFB	1	Cluster X3
DC14	DC1	DC1	2/25	187/15335	0.0369263647222332	0.153469526707067	0.138468745901113	EGR1/NABP1	2	Cluster X4
Macrophages LYVE14	Macrophages LYVE1	Macrophages LYVE1	2/25	223/15335	0.0507287949328178	0.153469526707067	0.138468745901113	ETS2/EGR1	2	Cluster X4
T cells Naive CD44	T cells Naive CD4	T cells Naive CD4	1/25	52/15335	0.0814730969095557	0.153469526707067	0.138468745901113	ETS1	1	Cluster X4
Mature DCs4	Mature DCs	Mature DCs	1/25	69/15335	0.1066975998579	0.153469526707067	0.138468745901113	NABP1	1	Cluster X4
T cells CD4 FOSB4	T cells CD4 FOSB	T cells CD4 FOSB	1/25	71/15335	0.109621090505048	0.153469526707067	0.138468745901113	ETS1	1	Cluster X4
T cells CD4 IL17A4	T cells CD4 IL17A	T cells CD4 IL17A	1/25	100/15335	0.150993277415439	0.174381158152824	0.157336383295781	ETS1	1	Cluster X4
Tregs4	Tregs	Tregs	1/25	117/15335	0.174381158152824	0.174381158152824	0.157336383295781	ETS1	1	Cluster X4
