# Supplementary material for: Decoding non-coding SNPs: systems genomics modelling dissects the heterogeneity of IBD
Source: Mol Syst Biol. 2025 Nov 26;22(2):259–80. doi: 10.1038/s44320-025-00169-3 (PMC12864814; doi:10.1038/s44320-025-00169-3)
Supplement: Supplementary file 12 — Source data Fig. 4 [file 44320_2025_169_MOESM12_ESM.zip › Kong_et_al_colon_fib_infl_vs_health_degs_fc05_TFTG_patinet_specific_k_means5_enrichmnet_10k.csv]

	ID	Description	GeneRatio	BgRatio	pvalue	p.adjust	qvalue	geneID	Count	Cluster
Lymphatics	Lymphatics	Lymphatics	5/438	92/15335	0.123043369743446	0.631829429686355	0.631829429686355	TNFRSF1B/CDH13/MFSD2A/TEP1/PALMD	5	Cluster X0
Fibroblasts SFRP2 SLPI	Fibroblasts SFRP2 SLPI	Fibroblasts SFRP2 SLPI	5/438	94/15335	0.131393411421218	0.631829429686355	0.631829429686355	CHEK1/MMP9/PYHIN1/UCK2/HES2	5	Cluster X0
Glial cells	Glial cells	Glial cells	6/438	132/15335	0.176627652053879	0.631829429686355	0.631829429686355	JAK2/MMP3/PTHLH/CHI3L2/THADA/AEBP2	6	Cluster X0
Fibroblasts ADAMDEC1	Fibroblasts ADAMDEC1	Fibroblasts ADAMDEC1	11/438	316/15335	0.294089200820174	0.631829429686355	0.631829429686355	MMP3/BMP4/EPCAM/EGR1/DUSP1/BDKRB2/CAPZA1/CHI3L2/GIPC2/SDF4/SMOC1	11	Cluster X0
Endothelial cells DARC	Endothelial cells DARC	Endothelial cells DARC	9/438	264/15335	0.342056854626133	0.631829429686355	0.631829429686355	VWF/ETS1/HPGD/EPCAM/EGR1/DUSP1/FSCN1/TMEM54/TANC2	9	Cluster X0
Inflammatory fibroblasts IL11 CHI3L1	Inflammatory fibroblasts IL11 CHI3L1	Inflammatory fibroblasts IL11 CHI3L1	3/438	75/15335	0.362356122694616	0.631829429686355	0.631829429686355	MMP3/EPCAM/CHI3L2	3	Cluster X0
Myofibroblasts GREM1 GREM2	Myofibroblasts GREM1 GREM2	Myofibroblasts GREM1 GREM2	2/438	46/15335	0.379829258070307	0.631829429686355	0.631829429686355	MMP3/CHI3L2	2	Cluster X0
Fibroblasts NPY SLITRK6	Fibroblasts NPY SLITRK6	Fibroblasts NPY SLITRK6	6/438	176/15335	0.388818110576219	0.631829429686355	0.631829429686355	MMP3/KITLG/PCBP3/PPP2R3A/DIO2/SMOC1	6	Cluster X0
Pericytes HIGD1B STEAP4	Pericytes HIGD1B STEAP4	Pericytes HIGD1B STEAP4	2/438	76/15335	0.643146192252033	0.928988944364047	0.928988944364047	EGR1/RPS27L	2	Cluster X0
Fibroblasts SMOC2 PTGIS	Fibroblasts SMOC2 PTGIS	Fibroblasts SMOC2 PTGIS	4/438	182/15335	0.767514702641068	0.949955663719064	0.949955663719064	DAB1/MMP3/SYK/STEAP3	4	Cluster X0
Activated fibroblasts CCL19 ADAMADEC1	Activated fibroblasts CCL19 ADAMADEC1	Activated fibroblasts CCL19 ADAMADEC1	1/438	78/15335	0.8962796879873	0.949955663719064	0.949955663719064	EPCAM	1	Cluster X0
Myofibroblasts HHIP NPNT	Myofibroblasts HHIP NPNT	Myofibroblasts HHIP NPNT	2/438	141/15335	0.914493528978984	0.949955663719064	0.949955663719064	TRIAP1/CHI3L2	2	Cluster X0
Fibroblasts KCNN3 LY6H	Fibroblasts KCNN3 LY6H	Fibroblasts KCNN3 LY6H	1/438	103/15335	0.949955663719064	0.949955663719064	0.949955663719064	FHOD3	1	Cluster X0
Endothelial cells DARC1	Endothelial cells DARC	Endothelial cells DARC	7/103	264/15335	0.00201324020448941	0.0181191618404047	0.0169536017220161	VWF/ETS1/HPGD/CREB1/EGR1/DUSP1/FSCN1	7	Cluster X1
Glial cells1	Glial cells	Glial cells	3/103	132/15335	0.0592776041291647	0.266749218581241	0.249589912122799	MMP3/PTHLH/THADA	3	Cluster X1
Fibroblasts ADAMDEC11	Fibroblasts ADAMDEC1	Fibroblasts ADAMDEC1	4/103	316/15335	0.163283127114546	0.451768569889633	0.422707433814862	MMP3/EGR1/DUSP1/FOSB	4	Cluster X1
Myofibroblasts GREM1 GREM21	Myofibroblasts GREM1 GREM2	Myofibroblasts GREM1 GREM2	1/103	46/15335	0.266894747804337	0.451768569889633	0.422707433814862	MMP3	1	Cluster X1
Fibroblasts NPY SLITRK61	Fibroblasts NPY SLITRK6	Fibroblasts NPY SLITRK6	2/103	176/15335	0.331493024241378	0.451768569889633	0.422707433814862	MMP3/DIO2	2	Cluster X1
Fibroblasts SMOC2 PTGIS1	Fibroblasts SMOC2 PTGIS	Fibroblasts SMOC2 PTGIS	2/103	182/15335	0.346197245507512	0.451768569889633	0.422707433814862	MMP3/HIVEP2	2	Cluster X1
Inflammatory fibroblasts IL11 CHI3L11	Inflammatory fibroblasts IL11 CHI3L1	Inflammatory fibroblasts IL11 CHI3L1	1/103	75/15335	0.397505421126479	0.451768569889633	0.422707433814862	MMP3	1	Cluster X1
Pericytes HIGD1B STEAP41	Pericytes HIGD1B STEAP4	Pericytes HIGD1B STEAP4	1/103	76/15335	0.401572062124118	0.451768569889633	0.422707433814862	EGR1	1	Cluster X1
Fibroblasts SFRP2 SLPI1	Fibroblasts SFRP2 SLPI	Fibroblasts SFRP2 SLPI	1/103	94/15335	0.470293053321308	0.470293053321308	0.440040283809411	MMP9	1	Cluster X1
Inflammatory fibroblasts IL11 CHI3L12	Inflammatory fibroblasts IL11 CHI3L1	Inflammatory fibroblasts IL11 CHI3L1	15/703	75/15335	1.25366380491037e-06	1.75512932687452e-05	7.91787666259181e-06	S100A8/REG1A/CEACAM5/MMP3/EPCAM/PI3/CHI3L1/CEACAM6/LCN2/IL24/PDZK1IP1/IL13RA2/CHI3L2/HIF1A/MLPH	15	Cluster X2
Fibroblasts SMOC2 PTGIS2	Fibroblasts SMOC2 PTGIS	Fibroblasts SMOC2 PTGIS	20/703	182/15335	0.000263021936458172	0.00142675594334283	0.000643649297748644	DAB1/SERPINA1/S100A9/CEACAM5/MMP3/CSF3/SCHIP1/HRH1/CHI3L1/ABL2/SYK/NAMPT/OLR1/LCN2/IL24/KYNU/STEAP3/DMKN/FAAH2/SBSN	20	Cluster X2
Fibroblasts ADAMDEC12	Fibroblasts ADAMDEC1	Fibroblasts ADAMDEC1	29/703	316/15335	0.000305733416430606	0.00142675594334283	0.000643649297748644	SERPINA1/TIMP1/S100A8/REG1A/S100A9/CEACAM5/CD55/MMP3/C1S/BMP4/EPCAM/EGR1/DUSP1/BDKRB2/CHI3L1/CAPZA1/S100A10/BTG1/FAP/IL24/FHL2/FXYD3/CHI3L2/SBSN/STEAP2/AGR3/GIPC2/SDF4/SMOC1	29	Cluster X2
Endothelial cells DARC2	Endothelial cells DARC	Endothelial cells DARC	25/703	264/15335	0.000490379975217338	0.00171632991326068	0.000774284171395796	SERPINA1/FTH1/VWF/REG1A/S100A9/CEACAM5/SAA1/SAA2/ETS1/HPGD/EPCAM/EGR1/PI3/DUSP1/S100A11/CEACAM6/LCN2/PDZK1IP1/LAMC2/FXYD3/FSCN1/AGR3/TMEM54/ADTRP/TNIP3	25	Cluster X2
Myofibroblasts HHIP NPNT1	Myofibroblasts HHIP NPNT	Myofibroblasts HHIP NPNT	15/703	141/15335	0.0020545822174925	0.00575283020897901	0.00259526174841158	TRIAP1/SERPINA1/S100A8/REG1A/CEACAM5/SAA1/PI3/CEACAM6/LCN2/PDZK1IP1/FXYD3/CHI3L2/SBSN/PROM2/ADTRP	15	Cluster X2
Glial cells2	Glial cells	Glial cells	14/703	132/15335	0.00293534678239978	0.00684914249226615	0.00308983871831556	JAK2/S100A9/CEACAM5/MMP3/SAA2/PTHLH/PI3/CHI3L1/LCN2/IL24/CHI3L2/SBSN/THADA/AEBP2	14	Cluster X2
Myofibroblasts GREM1 GREM22	Myofibroblasts GREM1 GREM2	Myofibroblasts GREM1 GREM2	6/703	46/15335	0.017856841780727	0.035713683561454	0.0161114361931372	S100A8/S100A9/MMP3/NAMPT/CHI3L2/HCST	6	Cluster X2
Pericytes HIGD1B STEAP42	Pericytes HIGD1B STEAP4	Pericytes HIGD1B STEAP4	8/703	76/15335	0.0227624434899128	0.0398342761073475	0.0179703501236154	TIMP1/REG1A/EGR1/PI3/BTG1/LCN2/FXYD3/RPS27L	8	Cluster X2
Lymphatics1	Lymphatics	Lymphatics	8/703	92/15335	0.0600682439457835	0.0845965510691269	0.03816385762517	S100A8/TNFRSF1B/CDH13/LCN2/IL24/MFSD2A/POC1A/TEP1	8	Cluster X2
Activated fibroblasts CCL19 ADAMADEC11	Activated fibroblasts CCL19 ADAMADEC1	Activated fibroblasts CCL19 ADAMADEC1	7/703	78/15335	0.0661673913918703	0.0845965510691269	0.03816385762517	S100A8/REG1A/SAA1/EPCAM/P2RY2/PDZK1IP1/TNIP3	7	Cluster X2
Fibroblasts SFRP2 SLPI2	Fibroblasts SFRP2 SLPI	Fibroblasts SFRP2 SLPI	8/703	94/15335	0.0664687186971711	0.0845965510691269	0.03816385762517	CHEK1/SERPINA1/MMP9/FXYD3/PYHIN1/SORCS2/UCK2/HES2	8	Cluster X2
Fibroblasts KCNN3 LY6H1	Fibroblasts KCNN3 LY6H	Fibroblasts KCNN3 LY6H	8/703	103/15335	0.100293831567791	0.114420061507941	0.0516180728607251	REG1A/CEACAM5/CSF3/CHI3L1/S100A10/FHOD3/TLR7/HCST	8	Cluster X2
Fibroblasts NPY SLITRK62	Fibroblasts NPY SLITRK6	Fibroblasts NPY SLITRK6	12/703	176/15335	0.11054834410237	0.114420061507941	0.0516180728607251	REG1A/CEACAM5/MMP3/PI3/KITLG/CHI3L1/CEACAM6/PCBP3/LCN2/PPP2R3A/DIO2/SMOC1	12	Cluster X2
Endothelial cells LTC4S SEMA3G	Endothelial cells LTC4S SEMA3G	Endothelial cells LTC4S SEMA3G	3/703	26/15335	0.114420061507941	0.114420061507941	0.0516180728607251	CEACAM5/PI3/LCN2	3	Cluster X2
Inflammatory fibroblasts IL11 CHI3L13	Inflammatory fibroblasts IL11 CHI3L1	Inflammatory fibroblasts IL11 CHI3L1	14/375	75/15335	3.11290432412738e-09	4.35806605377834e-08	9.83022418145489e-09	S100A8/REG1A/CEACAM5/MMP3/PI3/CHI3L1/CEACAM6/LCN2/IL24/PDZK1IP1/IL13RA2/CHI3L2/HIF1A/MLPH	14	Cluster X3
Endothelial cells DARC3	Endothelial cells DARC	Endothelial cells DARC	22/375	264/15335	5.81221528385463e-07	4.06855069869824e-06	9.17718202713889e-07	SERPINA1/FTH1/VWF/REG1A/S100A9/CEACAM5/SAA1/SAA2/HPGD/EGR1/PI3/DUSP1/S100A11/CEACAM6/LCN2/PDZK1IP1/LAMC2/FXYD3/FSCN1/AGR3/ADTRP/TNIP3	22	Cluster X3
Fibroblasts SMOC2 PTGIS3	Fibroblasts SMOC2 PTGIS	Fibroblasts SMOC2 PTGIS	17/375	182/15335	2.42243685895472e-06	1.13047053417887e-05	2.54993353574182e-06	SERPINA1/S100A9/CEACAM5/MMP3/CSF3/SCHIP1/HRH1/CHI3L1/ABL2/NAMPT/OLR1/LCN2/IL24/KYNU/DMKN/FAAH2/SBSN	17	Cluster X3
Myofibroblasts HHIP NPNT2	Myofibroblasts HHIP NPNT	Myofibroblasts HHIP NPNT	14/375	141/15335	9.31775800621661e-06	3.26121530217581e-05	7.35612474174995e-06	SERPINA1/S100A8/REG1A/CEACAM5/SAA1/PI3/CEACAM6/LCN2/PDZK1IP1/FXYD3/CHI3L2/SBSN/PROM2/ADTRP	14	Cluster X3
Glial cells3	Glial cells	Glial cells	12/375	132/15335	9.5849841358206e-05	0.000244653785115682	5.51850643118079e-05	S100A9/CEACAM5/MMP3/SAA2/PTHLH/PI3/CHI3L1/LCN2/IL24/CHI3L2/SBSN/THADA	12	Cluster X3
Fibroblasts ADAMDEC13	Fibroblasts ADAMDEC1	Fibroblasts ADAMDEC1	20/375	316/15335	0.000104851622192435	0.000244653785115682	5.51850643118079e-05	SERPINA1/TIMP1/S100A8/REG1A/S100A9/CEACAM5/CD55/MMP3/C1S/EGR1/DUSP1/CHI3L1/S100A10/FAP/IL24/FXYD3/CHI3L2/SBSN/STEAP2/AGR3	20	Cluster X3
Myofibroblasts GREM1 GREM23	Myofibroblasts GREM1 GREM2	Myofibroblasts GREM1 GREM2	6/375	46/15335	0.000842089853145343	0.00168417970629069	0.000379890159313688	S100A8/S100A9/MMP3/NAMPT/CHI3L2/HCST	6	Cluster X3
Pericytes HIGD1B STEAP43	Pericytes HIGD1B STEAP4	Pericytes HIGD1B STEAP4	6/375	76/15335	0.0106742712275988	0.0184702169699975	0.00416621435413476	TIMP1/REG1A/EGR1/PI3/LCN2/FXYD3	6	Cluster X3
Activated fibroblasts CCL19 ADAMADEC12	Activated fibroblasts CCL19 ADAMADEC1	Activated fibroblasts CCL19 ADAMADEC1	6/375	78/15335	0.0120449782258857	0.0184702169699975	0.00416621435413476	S100A8/REG1A/SAA1/P2RY2/PDZK1IP1/TNIP3	6	Cluster X3
Fibroblasts KCNN3 LY6H2	Fibroblasts KCNN3 LY6H	Fibroblasts KCNN3 LY6H	7/375	103/15335	0.0131930121214268	0.0184702169699975	0.00416621435413476	REG1A/CEACAM5/CSF3/CHI3L1/S100A10/TLR7/HCST	7	Cluster X3
Endothelial cells LTC4S SEMA3G1	Endothelial cells LTC4S SEMA3G	Endothelial cells LTC4S SEMA3G	3/375	26/15335	0.02486928258346	0.0316518141971309	0.00713950696175885	CEACAM5/PI3/LCN2	3	Cluster X3
Fibroblasts NPY SLITRK63	Fibroblasts NPY SLITRK6	Fibroblasts NPY SLITRK6	8/375	176/15335	0.0677371831817907	0.0790267137120891	0.0178255745215239	REG1A/CEACAM5/MMP3/PI3/CHI3L1/CEACAM6/LCN2/DIO2	8	Cluster X3
Lymphatics2	Lymphatics	Lymphatics	4/375	92/15335	0.188166187196037	0.198136064747543	0.0446923454317767	S100A8/LCN2/IL24/POC1A	4	Cluster X3
Fibroblasts SFRP2 SLPI3	Fibroblasts SFRP2 SLPI	Fibroblasts SFRP2 SLPI	4/375	94/15335	0.198136064747543	0.198136064747543	0.0446923454317767	SERPINA1/MMP9/FXYD3/SORCS2	4	Cluster X3
Endothelial cells DARC4	Endothelial cells DARC	Endothelial cells DARC	3/25	264/15335	0.00876850098714787	0.0789165088843309	0.0646100072737212	VWF/ETS1/EGR1	3	Cluster X4
Glial cells4	Glial cells	Glial cells	2/25	132/15335	0.0193831818471915	0.0872243183123615	0.0714117225949159	MMP3/PTHLH	2	Cluster X4
Myofibroblasts GREM1 GREM24	Myofibroblasts GREM1 GREM2	Myofibroblasts GREM1 GREM2	1/25	46/15335	0.072408161366628	0.175334532391043	0.143548739969275	MMP3	1	Cluster X4
Fibroblasts ADAMDEC14	Fibroblasts ADAMDEC1	Fibroblasts ADAMDEC1	2/25	316/15335	0.0931276713025737	0.175334532391043	0.143548739969275	MMP3/EGR1	2	Cluster X4
Inflammatory fibroblasts IL11 CHI3L14	Inflammatory fibroblasts IL11 CHI3L1	Inflammatory fibroblasts IL11 CHI3L1	1/25	75/15335	0.11544054104747	0.175334532391043	0.143548739969275	MMP3	1	Cluster X4
Pericytes HIGD1B STEAP44	Pericytes HIGD1B STEAP4	Pericytes HIGD1B STEAP4	1/25	76/15335	0.116889688260695	0.175334532391043	0.143548739969275	EGR1	1	Cluster X4
Fibroblasts SFRP2 SLPI4	Fibroblasts SFRP2 SLPI	Fibroblasts SFRP2 SLPI	1/25	94/15335	0.142587891389875	0.183327288929839	0.1500925172525	MMP9	1	Cluster X4
Fibroblasts NPY SLITRK64	Fibroblasts NPY SLITRK6	Fibroblasts NPY SLITRK6	1/25	176/15335	0.250846922855381	0.258230592886684	0.211416859673309	MMP3	1	Cluster X4
Fibroblasts SMOC2 PTGIS4	Fibroblasts SMOC2 PTGIS	Fibroblasts SMOC2 PTGIS	1/25	182/15335	0.258230592886684	0.258230592886684	0.211416859673309	MMP3	1	Cluster X4
