# Supplementary material for: Decoding non-coding SNPs: systems genomics modelling dissects the heterogeneity of IBD
Source: Mol Syst Biol. 2025 Nov 26;22(2):259–80. doi: 10.1038/s44320-025-00169-3 (PMC12864814; doi:10.1038/s44320-025-00169-3)
Supplement: Supplementary file 12 — Source data Fig. 4 [file 44320_2025_169_MOESM12_ESM.zip › Kong_et_al_colon_epi_health_vs_infl_degs_fc05_TFTG_patinet_specific_k_means5_enrichmnet10k.csv]

	ID	Description	GeneRatio	BgRatio	pvalue	p.adjust	qvalue	geneID	Count	Cluster
Stem cells OLFM4	Stem cells OLFM4	Stem cells OLFM4	5/438	149/15335	0.421925397341523	0.739896316492019	0.739896316492019	APAF1/EPCAM/CAPZA1/CREB3L2/RPS27L	5	Cluster X0
Goblet cells SPINK4	Goblet cells SPINK4	Goblet cells SPINK4	3/438	116/15335	0.648007872050291	0.739896316492019	0.739896316492019	EPCAM/DUSP1/PRDX1	3	Cluster X0
Stem cells OLFM4 LGR5	Stem cells OLFM4 LGR5	Stem cells OLFM4 LGR5	4/438	156/15335	0.655051626744822	0.739896316492019	0.739896316492019	EPCAM/YBX3/PTP4A2/USP9X	4	Cluster X0
Enterocytes BEST4	Enterocytes BEST4	Enterocytes BEST4	9/438	372/15335	0.739896316492019	0.739896316492019	0.739896316492019	PTTG1/NR4A2/CREM/ARL17A/MSI2/INTS7/POLK/SNX7/CAB39	9	Cluster X0
Stem cells OLFM4 LGR51	Stem cells OLFM4 LGR5	Stem cells OLFM4 LGR5	2/103	156/15335	0.281951485124734	0.635435696912937	0.635435696912937	PTP4A2/USP9X	2	Cluster X1
Enterocytes BEST41	Enterocytes BEST4	Enterocytes BEST4	3/103	372/15335	0.457811349407983	0.635435696912937	0.635435696912937	NR4A2/CREM/MSI2	3	Cluster X1
Goblet cells SPINK41	Goblet cells SPINK4	Goblet cells SPINK4	1/103	116/15335	0.543751267293027	0.635435696912937	0.635435696912937	DUSP1	1	Cluster X1
Stem cells OLFM41	Stem cells OLFM4	Stem cells OLFM4	1/103	149/15335	0.635435696912937	0.635435696912937	0.635435696912937	CREB3L2	1	Cluster X1
Stem cells OLFM4 LGR52	Stem cells OLFM4 LGR5	Stem cells OLFM4 LGR5	18/703	156/15335	0.000288928561317486	0.00115571424526994	0.000304135327702616	SERPINA1/TIMP1/S100A9/CEACAM5/SAA1/EPCAM/YBX3/PI3/S100A11/CEACAM6/STAT2/LCN2/PTP4A2/KYNU/SDR16C5/AGR3/USP9X/ARGLU1	18	Cluster X2
Stem cells OLFM42	Stem cells OLFM4	Stem cells OLFM4	16/703	149/15335	0.00134186422346574	0.00268372844693149	0.000706244328139865	APAF1/KLK10/TIMP1/S100A9/SAA1/SAA2/EPCAM/PI3/MSN/S100A11/CAPZA1/LCN2/CREB3L2/RPS27L/TNIP3/MLPH	16	Cluster X2
Enterocytes BEST42	Enterocytes BEST4	Enterocytes BEST4	25/703	372/15335	0.0363083479789223	0.048411130638563	0.0127397712206745	PTTG1/SERPINA1/TIMP1/FTH1/REG1A/S100A9/SAA1/SAA2/PI3/NR4A2/LCN2/CREM/PDZK1IP1/HIF1A/KYNU/DMKN/ARL17A/SDR16C5/AGR3/MSI2/TNIP3/INTS7/POLK/SNX7/CAB39	25	Cluster X2
Goblet cells SPINK42	Goblet cells SPINK4	Goblet cells SPINK4	7/703	116/15335	0.282639634250505	0.282639634250505	0.0743788511185539	SERPINA1/FTH1/EPCAM/PI3/DUSP1/PRDX1/WFDC2	7	Cluster X2
Stem cells OLFM4 LGR53	Stem cells OLFM4 LGR5	Stem cells OLFM4 LGR5	17/375	156/15335	2.75036947113895e-07	1.10014778845558e-06	2.89512575909363e-07	SERPINA1/TIMP1/S100A9/CEACAM5/SAA1/YBX3/PI3/S100A11/CEACAM6/STAT2/LCN2/PTP4A2/KYNU/SDR16C5/AGR3/USP9X/ARGLU1	17	Cluster X3
Stem cells OLFM43	Stem cells OLFM4	Stem cells OLFM4	12/375	149/15335	0.000300668882256505	0.00060133776451301	0.000158246780135003	KLK10/TIMP1/S100A9/SAA1/SAA2/PI3/MSN/S100A11/LCN2/CREB3L2/TNIP3/MLPH	12	Cluster X3
Enterocytes BEST43	Enterocytes BEST4	Enterocytes BEST4	20/375	372/15335	0.000867058431708353	0.00115607790894447	0.000304231028669597	SERPINA1/TIMP1/FTH1/REG1A/S100A9/SAA1/SAA2/PI3/NR4A2/LCN2/CREM/PDZK1IP1/HIF1A/KYNU/DMKN/SDR16C5/AGR3/MSI2/TNIP3/INTS7	20	Cluster X3
Goblet cells SPINK43	Goblet cells SPINK4	Goblet cells SPINK4	5/375	116/15335	0.155061793761511	0.155061793761511	0.0408057352003976	SERPINA1/FTH1/PI3/DUSP1/WFDC2	5	Cluster X3
