# Supplementary material for: Decoding non-coding SNPs: systems genomics modelling dissects the heterogeneity of IBD
Source: Mol Syst Biol. 2025 Nov 26;22(2):259–80. doi: 10.1038/s44320-025-00169-3 (PMC12864814; doi:10.1038/s44320-025-00169-3)
Supplement: Supplementary file 12 — Source data Fig. 4 [file 44320_2025_169_MOESM12_ESM.zip › Kong_et_al_colon_immune_health_vs_infl_degs_fc05_TFTG_patinet_specific_k_means_5_enrichmnet10k.csv]

	ID	Description	GeneRatio	BgRatio	pvalue	p.adjust	qvalue	geneID	Count	Cluster
Mast cells	Mast cells	Mast cells	12/438	222/15335	0.0260065373734189	0.338084985854445	0.328503629980028	FCGR2A/MMP9/EPCAM/TNFRSF1B/DUSP1/CASP1/CAPZA1/TMEM54/TP53INP1/CSF3R/LITAF/GPCPD1	12	Cluster X0
Macrophages Metallothionein	Macrophages Metallothionein	Macrophages Metallothionein	5/438	73/15335	0.0574888718160895	0.373677666804582	0.363087611470039	FUCA1/GPX1/VCAN/MMP9/GPNMB	5	Cluster X0
T cells CD4 IL17A	T cells CD4 IL17A	T cells CD4 IL17A	17/438	483/15335	0.220902525516899	0.641580911837109	0.623398456845774	JAK2/ETS1/EPCAM/DUSP1/NR4A2/LIMS1/JAK3/CAPZA1/RBBP5/CHI3L2/IFI16/PYHIN1/RNF144B/NABP1/TBC1D31/TAB2/STK17A	17	Cluster X0
Macrophages CCL3 CCL4	Macrophages CCL3 CCL4	Macrophages CCL3 CCL4	11/438	307/15335	0.263378398896354	0.641580911837109	0.623398456845774	GPX1/VCAN/MMP9/FLT1/DUSP1/RPS27/JAK3/POLD3/GBP5/TMEM30A/NENF	11	Cluster X0
DC2 CD1D	DC2 CD1D	DC2 CD1D	15/438	462/15335	0.342411748274759	0.641580911837109	0.623398456845774	BCL10/GPX1/VCAN/ETS2/ANPEP/EPCAM/JAK3/CAPZA1/PTPN13/PTP4A2/RBBP5/ZSCAN25/ASCC3/TLR8/CDK11A	15	Cluster X0
ILCs	ILCs	ILCs	1/438	17/15335	0.389139124542792	0.641580911837109	0.623398456845774	HPGD	1	Cluster X0
Macrophages	Macrophages	Macrophages	11/438	355/15335	0.434820084634495	0.641580911837109	0.623398456845774	PTMA/GPX1/MMP9/EGR1/TNFRSF1B/PDE4B/NABP1/GBP5/CSF3R/LITAF/PLK3	11	Cluster X0
T cells CD8	T cells CD8	T cells CD8	5/438	159/15335	0.477723587942261	0.641580911837109	0.623398456845774	JAK2/ETS1/DUSP1/CAPZA1/IFI16	5	Cluster X0
NK cells KLRF1 CD3G-	NK cells KLRF1 CD3G-	NK cells KLRF1 CD3G-	2/438	58/15335	0.496546345830836	0.641580911837109	0.623398456845774	CAPZA1/PYHIN1	2	Cluster X0
Macrophages LYVE1	Macrophages LYVE1	Macrophages LYVE1	6/438	204/15335	0.528967265223189	0.641580911837109	0.623398456845774	FUCA1/PTMA/GPX1/MMP9/ANPEP/GBP5	6	Cluster X0
NK-like cells ID3 ENTPD1	NK-like cells ID3 ENTPD1	NK-like cells ID3 ENTPD1	13/438	456/15335	0.542876156169862	0.641580911837109	0.623398456845774	ETS1/HPGD/EPCAM/JAK3/CAPZA1/SUB1/IFI16/PYHIN1/RPS27L/MIER1/TMEM54/ASH1L/PHLDA3	13	Cluster X0
DC1	DC1	DC1	1/438	36/15335	0.648102696014863	0.702111254016102	0.682213364226172	RPS27	1	Cluster X0
DC2 CD1D-	DC2 CD1D-	DC2 CD1D-	3/438	150/15335	0.80624695684442	0.80624695684442	0.783397852804295	TNFRSF1B/PTP4A2/POGZ	3	Cluster X0
Mast cells1	Mast cells	Mast cells	6/103	222/15335	0.00383408485215336	0.042174933373687	0.0282511515421827	MMP9/DUSP1/FOSB/CSF3R/LITAF/GPCPD1	6	Cluster X1
Macrophages1	Macrophages	Macrophages	7/103	355/15335	0.00998146398044425	0.0548980518924434	0.0367738146647946	PTMA/MMP9/EGR1/PDE4B/NABP1/CSF3R/LITAF	7	Cluster X1
T cells CD4 IL17A1	T cells CD4 IL17A	T cells CD4 IL17A	7/103	483/15335	0.0440133637244545	0.133751754538248	0.0895944767241854	ETS1/DUSP1/NR4A2/LIMS1/JAK3/FOSB/NABP1	7	Cluster X1
Macrophages LYVE11	Macrophages LYVE1	Macrophages LYVE1	4/103	204/15335	0.0486370016502721	0.133751754538248	0.0895944767241854	PTMA/MMP9/ANPEP/FOSB	4	Cluster X1
DC2 CD1D1	DC2 CD1D	DC2 CD1D	6/103	462/15335	0.0908375551790777	0.198554772479074	0.133003196875934	ETS2/ANPEP/JAK3/PTP4A2/RREB1/CDK11A	6	Cluster X1
ILCs1	ILCs	ILCs	1/103	17/15335	0.108302603170404	0.198554772479074	0.133003196875934	HPGD	1	Cluster X1
Macrophages CCL3 CCL41	Macrophages CCL3 CCL4	Macrophages CCL3 CCL4	4/103	307/15335	0.151856033888051	0.238630910395509	0.159848456724264	MMP9/FLT1/DUSP1/JAK3	4	Cluster X1
NK-like cells ID3 ENTPD11	NK-like cells ID3 ENTPD1	NK-like cells ID3 ENTPD1	5/103	456/15335	0.192376310953463	0.264517427561011	0.177188707457137	ETS1/HPGD/JAK3/FOSB/SUB1	5	Cluster X1
T cells CD81	T cells CD8	T cells CD8	2/103	159/15335	0.289417262900253	0.35373221021142	0.236949805883248	ETS1/DUSP1	2	Cluster X1
Macrophages Metallothionein1	Macrophages Metallothionein	Macrophages Metallothionein	1/103	73/15335	0.389289862061708	0.428218848267879	0.286845161519154	MMP9	1	Cluster X1
DC2 CD1D-1	DC2 CD1D-	DC2 CD1D-	1/103	150/15335	0.637908377224933	0.637908377224933	0.427307046944931	PTP4A2	1	Cluster X1
Mast cells2	Mast cells	Mast cells	30/703	222/15335	1.05920835384394e-07	1.48289169538151e-06	4.45982464776394e-07	VWA5A/SERPINA1/TIMP1/FTH1/S100A8/REG1A/S100A9/CEACAM5/FCGR2A/MMP9/EPCAM/PI3/TNFRSF1B/G0S2/DUSP1/CASP1/S100A11/CEACAM6/NAMPT/CAPZA1/LCN2/PDZK1IP1/FXYD3/CLNK/TMEM54/TP53INP1/CSF3R/LITAF/GPCPD1/HCST	30	Cluster X2
DC2 CD1D2	DC2 CD1D	DC2 CD1D	38/703	462/15335	0.000362578275976212	0.00129263328266692	0.000388761889523885	PLSCR1/BCL10/SERPINA1/TIMP1/S100A8/REG1A/S100A9/CEACAM5/GPX1/SAA1/SAA2/VCAN/ETS2/ANPEP/EPCAM/PI3/HRH2/SERPINB1/S100A11/CEACAM6/RPL35/JAK3/CAPZA1/S100A10/LCN2/PTPN13/PTP4A2/PDZK1IP1/WFDC2/FXYD3/RBBP5/HIF1A/ZSCAN25/ASCC3/DTX3L/IL1RAP/TLR8/CDK11A	38	Cluster X2
T cells CD82	T cells CD8	T cells CD8	18/703	159/15335	0.000365469332130905	0.00129263328266692	0.000388761889523885	JAK2/SERPINA1/FTH1/REG1A/ETS1/PI3/MSN/DUSP1/RGS2/CAPZA1/BTG1/LCN2/PDZK1IP1/FXYD3/IFI16/IL23R/CLNK/ARGLU1	18	Cluster X2
Macrophages2	Macrophages	Macrophages	31/703	355/15335	0.000456295571383692	0.00129263328266692	0.000388761889523885	PLSCR1/SERPINA1/TIMP1/FTH1/S100A8/PTMA/S100A9/GPX1/CD55/MMP9/CD46/EGR1/PI3/TNFRSF1B/MSN/G0S2/SERPINB1/STAT3/RPL35/NAMPT/CASP4/HIF1A/HCAR2/NABP1/GBP5/SMG1/CSF3R/SCAF11/LITAF/PLK3/IL1RAP	31	Cluster X2
Macrophages Metallothionein2	Macrophages Metallothionein	Macrophages Metallothionein	11/703	73/15335	0.000461654743809613	0.00129263328266692	0.000388761889523885	SERPINA1/FTH1/MT2A/FUCA1/S100A8/S100A9/GPX1/VCAN/MMP9/HRH2/GPNMB	11	Cluster X2
NK cells KLRF1 CD3G-1	NK cells KLRF1 CD3G-	NK cells KLRF1 CD3G-	9/703	58/15335	0.00120524757444758	0.00281224434037769	0.000845787771542162	SERPINA1/REG1A/PI3/CAPZA1/LCN2/PDZK1IP1/FXYD3/PYHIN1/TNIP3	9	Cluster X2
NK-like cells ID3 ENTPD12	NK-like cells ID3 ENTPD1	NK-like cells ID3 ENTPD1	35/703	456/15335	0.00202631378112947	0.00405262756225894	0.00121883535707036	PLSCR1/SERPINA1/FTH1/MT2A/REG1A/CEACAM5/SAA1/ETS1/HPGD/EPCAM/PI3/MSN/CD70/JAK3/CAPZA1/SUB1/BTG1/LCN2/HNRNPU/PDZK1IP1/WFDC2/FXYD3/HIF1A/IFI16/IL23R/PYHIN1/RPS27L/CLNK/MIER1/AGR3/TMEM54/ASH1L/ARGLU1/DTL/PHLDA3	35	Cluster X2
Macrophages LYVE12	Macrophages LYVE1	Macrophages LYVE1	19/703	204/15335	0.00268909526131586	0.00470591670730275	0.0014153132954294	SERPINA1/TIMP1/MT2A/FUCA1/S100A8/PTMA/S100A9/GPX1/CD55/MMP9/ANPEP/PI3/S100A11/CHI3L1/RPL35/NAMPT/HIF1A/GBP5/IL4I1	19	Cluster X2
T cells CD4 IL17A2	T cells CD4 IL17A	T cells CD4 IL17A	35/703	483/15335	0.00509450346205881	0.00792478316320259	0.00238339343254213	DIAPH1/JAK2/SERPINA1/FTH1/MT2A/S100A8/REG1A/CEACAM5/ETS1/EPCAM/PI3/DUSP1/RGS2/NR4A2/LIMS1/JAK3/CAPZA1/LCN2/PDZK1IP1/FXYD3/RBBP5/CHI3L2/HIF1A/IFI16/PYHIN1/RNF144B/AGR3/NABP1/TBC1D31/TNIP3/DDX23/ARGLU1/TAB2/STK17A/LIMA1	35	Cluster X2
Macrophages CCL3 CCL42	Macrophages CCL3 CCL4	Macrophages CCL3 CCL4	21/703	307/15335	0.0443196636788961	0.0620475291504546	0.0186609110226931	SERPINA1/S100A8/REG1A/S100A9/CEACAM5/GPX1/VCAN/MMP9/FLT1/PI3/DUSP1/RPS27/RPL35/JAK3/LCN2/PDZK1IP1/POLD3/HIF1A/GBP5/TMEM30A/NENF	21	Cluster X2
ILCs2	ILCs	ILCs	2/703	17/15335	0.181785256041884	0.231363053144216	0.0695828731260801	HPGD/PI3	2	Cluster X2
Mature DCs	Mature DCs	Mature DCs	1/703	6/15335	0.245430828350216	0.270051164733555	0.0812183954085879	S100A10	1	Cluster X2
DC2 CD1D-2	DC2 CD1D-	DC2 CD1D-	9/703	150/15335	0.250761795824015	0.270051164733555	0.0812183954085879	S100A8/S100A9/TNFRSF1B/MSN/VEGFB/PTP4A2/KYNU/POGZ/AGR3	9	Cluster X2
DC11	DC1	DC1	2/703	36/15335	0.496241987865788	0.496241987865788	0.149245710636327	RPS27/LCN2	2	Cluster X2
Mast cells3	Mast cells	Mast cells	24/375	222/15335	1.10550091847363e-09	1.54770128586308e-08	3.49105553202199e-09	VWA5A/SERPINA1/TIMP1/FTH1/S100A8/REG1A/S100A9/CEACAM5/FCGR2A/MMP9/PI3/G0S2/DUSP1/S100A11/CEACAM6/NAMPT/LCN2/PDZK1IP1/FXYD3/CLNK/CSF3R/LITAF/GPCPD1/HCST	24	Cluster X3
Macrophages3	Macrophages	Macrophages	29/375	355/15335	1.39682815473783e-08	9.77779708316479e-08	2.20551813905973e-08	PLSCR1/SERPINA1/TIMP1/FTH1/S100A8/PTMA/S100A9/CD55/MMP9/CD46/EGR1/PI3/MSN/G0S2/SERPINB1/STAT3/RPL35/NAMPT/CASP4/RPL32/HIF1A/HCAR2/NABP1/SMG1/TRIB1/CSF3R/SCAF11/LITAF/IL1RAP	29	Cluster X3
DC2 CD1D3	DC2 CD1D	DC2 CD1D	30/375	462/15335	1.18630129892361e-06	5.53607272831018e-06	1.24873820939327e-06	PLSCR1/SERPINA1/TIMP1/S100A8/REG1A/S100A9/CEACAM5/SAA1/SAA2/ETS2/ANPEP/PI3/HRH2/SERPINB1/S100A11/CEACAM6/RPL35/JAK3/S100A10/RPL32/LCN2/PTPN13/PTP4A2/PDZK1IP1/WFDC2/FXYD3/HIF1A/DTX3L/IL1RAP/CDK11A	30	Cluster X3
Macrophages LYVE13	Macrophages LYVE1	Macrophages LYVE1	17/375	204/15335	1.12617392195612e-05	3.94160872684641e-05	8.89084675228513e-06	SERPINA1/TIMP1/MT2A/S100A8/PTMA/S100A9/CD55/MMP9/ANPEP/PI3/S100A11/CHI3L1/RPL35/NAMPT/RPL32/HIF1A/IL4I1	17	Cluster X3
T cells CD83	T cells CD8	T cells CD8	14/375	159/15335	3.6408568179131e-05	0.000101943990901567	2.29948851657669e-05	SERPINA1/FTH1/REG1A/PI3/MSN/DUSP1/RGS2/LCN2/PDZK1IP1/FXYD3/IFI16/IL23R/CLNK/ARGLU1	14	Cluster X3
NK-like cells ID3 ENTPD13	NK-like cells ID3 ENTPD1	NK-like cells ID3 ENTPD1	26/375	456/15335	5.85529377277226e-05	0.000136623521364686	3.08173356461698e-05	PLSCR1/SERPINA1/FTH1/MT2A/REG1A/CEACAM5/SAA1/HPGD/PI3/MSN/CD70/JAK3/SUB1/RPL32/LCN2/HNRNPU/PDZK1IP1/WFDC2/FXYD3/HIF1A/IFI16/IL23R/CLNK/AGR3/ARGLU1/DTL	26	Cluster X3
T cells CD4 IL17A3	T cells CD4 IL17A	T cells CD4 IL17A	26/375	483/15335	0.000148933159016319	0.000297866318032639	6.71878912855576e-05	DIAPH1/SERPINA1/FTH1/MT2A/S100A8/REG1A/CEACAM5/PI3/DUSP1/RGS2/NR4A2/LIMS1/JAK3/RPL32/LCN2/PDZK1IP1/FXYD3/CHI3L2/HIF1A/IFI16/AGR3/NABP1/TNIP3/DDX23/ARGLU1/LIMA1	26	Cluster X3
NK cells KLRF1 CD3G-2	NK cells KLRF1 CD3G-	NK cells KLRF1 CD3G-	7/375	58/15335	0.00050821532543342	0.000889376819508486	0.000200611312671087	SERPINA1/REG1A/PI3/LCN2/PDZK1IP1/FXYD3/TNIP3	7	Cluster X3
Macrophages Metallothionein3	Macrophages Metallothionein	Macrophages Metallothionein	7/375	73/15335	0.00201506277370565	0.00313454209243102	0.000707039569721282	SERPINA1/FTH1/MT2A/S100A8/S100A9/MMP9/HRH2	7	Cluster X3
Macrophages CCL3 CCL43	Macrophages CCL3 CCL4	Macrophages CCL3 CCL4	14/375	307/15335	0.01918758771292	0.026862622798088	0.00605923822513264	SERPINA1/S100A8/REG1A/S100A9/CEACAM5/MMP9/FLT1/PI3/DUSP1/RPL35/JAK3/LCN2/PDZK1IP1/HIF1A	14	Cluster X3
DC2 CD1D-3	DC2 CD1D-	DC2 CD1D-	8/375	150/15335	0.0312084638847977	0.0397198631261062	0.00895936762242996	S100A8/S100A9/MSN/VEGFB/RPL32/PTP4A2/KYNU/AGR3	8	Cluster X3
ILCs3	ILCs	ILCs	2/375	17/15335	0.063697510704265	0.0743137624883091	0.0167625028169118	HPGD/PI3	2	Cluster X3
Mature DCs1	Mature DCs	Mature DCs	1/375	6/15335	0.13806160234148	0.148681725598517	0.0335372313380113	S100A10	1	Cluster X3
DC12	DC1	DC1	1/375	36/15335	0.590293046015121	0.590293046015121	0.133148807371832	LCN2	1	Cluster X3
Macrophages4	Macrophages	Macrophages	4/25	355/15335	0.00243079577219851	0.0218771619497866	0.0102349295671516	MMP9/EGR1/NABP1/CSF3R	4	Cluster X4
Macrophages CCL3 CCL44	Macrophages CCL3 CCL4	Macrophages CCL3 CCL4	3/25	307/15335	0.0131902331828914	0.0593560493230114	0.027768911963982	MMP9/FLT1/JAK3	3	Cluster X4
DC2 CD1D4	DC2 CD1D	DC2 CD1D	3/25	462/15335	0.0382316437885322	0.075484872592841	0.0353145602773525	ETS2/ANPEP/JAK3	3	Cluster X4
T cells CD4 IL17A4	T cells CD4 IL17A	T cells CD4 IL17A	3/25	483/15335	0.042733295213268	0.075484872592841	0.0353145602773525	ETS1/JAK3/NABP1	3	Cluster X4
Macrophages LYVE14	Macrophages LYVE1	Macrophages LYVE1	2/25	204/15335	0.0432351406143177	0.075484872592841	0.0353145602773525	MMP9/ANPEP	2	Cluster X4
Mast cells4	Mast cells	Mast cells	2/25	222/15335	0.0503232483952273	0.075484872592841	0.0353145602773525	MMP9/CSF3R	2	Cluster X4
Macrophages Metallothionein4	Macrophages Metallothionein	Macrophages Metallothionein	1/25	73/15335	0.112535395013086	0.144688365016825	0.0676904631657659	MMP9	1	Cluster X4
NK-like cells ID3 ENTPD14	NK-like cells ID3 ENTPD1	NK-like cells ID3 ENTPD1	2/25	456/15335	0.169522658591441	0.190712990915371	0.089222451890232	ETS1/JAK3	2	Cluster X4
T cells CD84	T cells CD8	T cells CD8	1/25	159/15335	0.229541361399449	0.229541361399449	0.107387771414947	ETS1	1	Cluster X4
