# Supplementary material for: Decoding non-coding SNPs: systems genomics modelling dissects the heterogeneity of IBD
Source: Mol Syst Biol. 2025 Nov 26;22(2):259–80. doi: 10.1038/s44320-025-00169-3 (PMC12864814; doi:10.1038/s44320-025-00169-3)
Supplement: Supplementary file 12 — Source data Fig. 4 [file 44320_2025_169_MOESM12_ESM.zip › CD_new_clusters_v3.txt]

Original Cluster ID	Paper clusters
Cluster X0	Cluster 1
Cluster X1	Cluster 4
Cluster X2	Cluster 2
Cluster X3	Cluster 3
Cluster X4	Cluster 5
