# Supplementary material for: Decoding non-coding SNPs: systems genomics modelling dissects the heterogeneity of IBD
Source: Mol Syst Biol. 2025 Nov 26;22(2):259–80. doi: 10.1038/s44320-025-00169-3 (PMC12864814; doi:10.1038/s44320-025-00169-3)
Supplement: Supplementary file 12 — Source data Fig. 4 [file 44320_2025_169_MOESM12_ESM.zip › cd_patient_cluster_per_protein_outcome_cluster_5_kmeans_10k_v3.txt]

GeneID	0	1	2	3	4
A0A0D9SF12	0.002004008016032064	0.0	0.0	0.0	0.007042253521126761
A0FGR8	0.6012024048096193	1.0	0.6117216117216118	0.60062893081761	0.014084507042253521
A1L170	0.0	0.0	1.0	1.0	0.0
A1X283	0.0	0.0	0.8608058608058609	0.8930817610062893	0.0
A2PYH4	1.0	0.0	1.0	0.0	0.0
A3KMH1	0.11222444889779559	0.12631578947368421	0.04395604395604396	0.10062893081761007	0.2605633802816901
A4FU69	1.0	0.0	1.0	0.0	0.0
A5D8V7	0.01002004008016032	0.0	0.0	0.0031446540880503146	0.007042253521126761
A6ND01	1.0	0.0	1.0	0.0	0.0
A6NFN9	1.0	0.0	1.0	0.0	0.0
A6NI15	1.0	0.0	1.0	0.0	0.0
A6NKB5	0.002004008016032064	0.0	0.0	0.0	0.0
A6NKD9	0.006012024048096192	0.0	0.0	0.0	0.014084507042253521
A6NL82	1.0	0.0	1.0	0.0	0.0
A6PVS8	1.0	0.0	1.0	0.0	0.0
A7E2F4	0.11222444889779559	0.12631578947368421	0.04395604395604396	0.10062893081761007	0.2605633802816901
A8MTZ7	0.0	0.0	1.0	1.0	0.0
A8MYP8	0.0	0.0	1.0	1.0	0.0
A8MYZ6	1.0	0.0	1.0	0.0	0.0
C9J3V5	0.1402805611222445	0.1368421052631579	0.047619047619047616	0.11320754716981132	0.2676056338028169
F8WCM5	0.008016032064128256	0.015789473684210527	0.003663003663003663	0.009433962264150943	0.007042253521126761
O00311	0.9939879759519038	0.0	1.0	1.0	0.0
O00398	0.0	0.0	1.0	1.0	0.0
O00471	0.02404809619238477	0.021052631578947368	0.018315018315018316	0.059748427672955975	0.07746478873239436
O00534	0.0	0.0	1.0	1.0	0.0
O00626	0.0	0.0	1.0	1.0	0.0
O00716	0.8637274549098196	0.0	0.7637362637362637	0.0	0.0
O14497	0.5370741482965932	0.6052631578947368	0.4633699633699634	0.48427672955974843	0.29577464788732394
O14514	1.0	0.0	0.9963369963369964	0.0	0.0
O14548	1.0	0.0	1.0	0.0	0.0
O14628	0.004008016032064128	0.0	0.0	0.0	0.007042253521126761
O14639	0.0	0.0	1.0	1.0	0.0
O14647	0.48697394789579157	0.4105263157894737	0.4725274725274725	0.4339622641509434	0.4295774647887324
O14669	0.006012024048096192	0.0	0.0	0.0	0.007042253521126761
O14672	0.002004008016032064	0.0	0.0	0.0	0.007042253521126761
O14681	1.0	0.0	1.0	0.0	0.0
O14717	1.0	0.0	1.0	0.0	0.0
O14727	1.0	0.0	1.0	0.0	0.0
O14757	1.0	0.0	1.0	0.0	0.0
O14786	0.0	0.0	0.005494505494505495	0.02830188679245283	0.0
O14798	1.0	0.0	1.0	0.0	0.0
O14862	0.0	0.0	1.0	1.0	0.0
O14896	0.0	0.0	1.0	1.0	0.0
O14901	0.0	0.0	1.0	1.0	0.0
O14904	1.0	0.0	1.0	0.0	0.0
O14924	0.0	0.0	0.08058608058608059	0.009433962264150943	0.0
O14958	1.0	0.0	1.0	0.0	0.0
O14994	0.0	0.0	0.02564102564102564	0.10062893081761007	0.0
O15031	0.008016032064128256	0.0	0.0	0.0	0.0
O15056	0.3787575150300601	0.3157894736842105	0.2692307692307692	0.3081761006289308	0.38028169014084506
O15078	0.002004008016032064	0.0	0.0	0.0	0.0
O15111	1.0	0.11578947368421053	1.0	0.11635220125786164	0.2887323943661972
O15117	0.48096192384769537	0.43157894736842106	0.4652014652014652	0.4937106918238994	0.44366197183098594
O15118	0.0	0.0	1.0	1.0	0.0
O15123	0.5831663326653307	0.6210526315789474	0.5695970695970696	0.5754716981132075	0.6056338028169014
O15162	0.0	0.0	1.0	1.0	0.0
O15243	0.0	0.0	1.0	1.0	0.0
O15304	1.0	0.0	1.0	0.0	0.0
O15315	0.004008016032064128	0.0	0.0	0.0	0.0
O15344	0.006012024048096192	0.005263157894736842	0.0	0.015723270440251572	0.035211267605633804
O15457	1.0	0.0	1.0	0.0	0.0
O15524	0.0	0.0	0.01098901098901099	0.0440251572327044	0.0
O15527	1.0	0.0	1.0	0.0	0.007042253521126761
O43151	0.48096192384769537	0.43157894736842106	0.4652014652014652	0.4937106918238994	0.44366197183098594
O43240	0.0	0.0	1.0	1.0	0.0
O43261	1.0	0.0	0.9926739926739927	0.0	0.0
O43272	1.0	0.0	1.0	0.0	0.0
O43286	0.0	0.0	0.9798534798534798	0.9968553459119497	0.0
O43292	0.002004008016032064	0.0	1.0	1.0	0.0
O43325	0.0	0.0	0.016483516483516484	0.0660377358490566	0.0
O43462	0.002004008016032064	0.0	0.0	0.0	0.0
O43541	0.48697394789579157	0.4105263157894737	0.4725274725274725	0.4339622641509434	0.4295774647887324
O43555	0.6012024048096193	1.0	0.6117216117216118	0.60062893081761	0.014084507042253521
O43561	0.0	0.0	0.9578754578754579	0.9874213836477987	0.0
O43614	0.09819639278557114	0.0	0.02564102564102564	0.0	0.0
O43617	0.002004008016032064	0.0	0.0	0.0	0.0
O43715	0.9779559118236473	0.0	0.9358974358974359	0.0	0.0
O43716	0.9779559118236473	0.0	0.9358974358974359	0.0	0.0
O43734	0.004008016032064128	0.0	0.989010989010989	0.5566037735849056	0.0
O43781	1.0	0.0	1.0	0.0	0.0
O43909	0.0	0.0	1.0	1.0	0.0
O60235	0.0	0.0	1.0	1.0	0.0
O60239	0.6012024048096193	1.0	0.6117216117216118	0.60062893081761	0.014084507042253521
O60241	0.06613226452905811	0.0	0.0641025641025641	0.0	0.0
O60259	0.0	0.0	0.9175824175824175	0.9622641509433962	0.0
O60315	0.48096192384769537	0.43157894736842106	0.4652014652014652	0.4937106918238994	0.44366197183098594
O60437	0.008016032064128256	0.0	0.0	0.0	0.0
O60573	0.006012024048096192	0.0	0.0	0.0	0.007042253521126761
O60610	0.0	0.0	0.8315018315018315	0.9150943396226415	0.0
O60635	0.1743486973947896	0.0	0.09340659340659341	0.0	0.0
O60636	1.0	0.0	1.0	0.0	0.0
O60674	1.0	0.0	1.0	0.0	0.0
O60880	1.0	0.0	1.0	0.0	0.0
O75027	0.1402805611222445	0.1368421052631579	0.047619047619047616	0.11320754716981132	0.2676056338028169
O75031	1.0	0.0	1.0	0.0	0.0
O75052	1.0	0.0	1.0	0.0	0.0
O75063	0.9839679358717435	0.0	0.945054945054945	0.0	0.0
O75290	0.1402805611222445	0.1368421052631579	0.047619047619047616	0.11320754716981132	0.2676056338028169
O75293	0.01002004008016032	0.0	0.0	0.0	0.0
O75319	1.0	0.0	1.0	0.0	0.0
O75347	1.0	0.0	1.0	0.0	0.0
O75363	0.0	0.0	0.9835164835164835	0.9968553459119497	0.0
O75400	0.002004008016032064	0.0	0.0	0.0	0.0
O75449	0.11222444889779559	0.12105263157894737	0.04212454212454213	0.09433962264150944	0.2535211267605634
O75460	0.32064128256513025	0.6105263157894737	0.19413919413919414	0.24842767295597484	0.014084507042253521
O75553	1.0	0.0	1.0	0.0	0.0
O75629	0.008016032064128256	0.0	0.0018315018315018315	0.0	0.0
O75635	0.0	0.0	1.0	1.0	0.0
O75764	1.0	0.0	1.0	0.0	0.0
O75791	0.48096192384769537	0.43157894736842106	0.4652014652014652	0.4937106918238994	0.44366197183098594
O75822	0.002004008016032064	0.0	0.0	0.0	0.0
O75909	0.04609218436873747	0.0	0.014652014652014652	0.0	0.0
O75911	0.48897795591182364	0.0	0.315018315018315	0.0	0.0
O94760	1.0	0.0	1.0	0.0	0.0
O94762	0.0	0.0	0.7417582417582418	0.8333333333333334	0.0
O94804	0.48096192384769537	0.43157894736842106	0.4652014652014652	0.4937106918238994	0.44366197183098594
O94808	0.48697394789579157	0.4105263157894737	0.4725274725274725	0.4339622641509434	0.4295774647887324
O94967	1.0	0.0	1.0	0.0	0.0
O95069	1.0	0.0	1.0	0.0	0.0
O95155	0.8857715430861723	0.0	0.7857142857142857	0.0	0.0
O95171	0.0	0.0	1.0	1.0	0.0
O95235	0.0	0.0	1.0	1.0	0.0
O95239	0.11222444889779559	0.12105263157894737	0.04212454212454213	0.09433962264150944	0.2535211267605634
O95257	0.008016032064128256	0.0	0.08791208791208792	0.0	0.0
O95298	0.11222444889779559	0.12105263157894737	0.04212454212454213	0.09433962264150944	0.2535211267605634
O95359	0.48697394789579157	0.4105263157894737	0.4725274725274725	0.4339622641509434	0.4295774647887324
O95379	0.48096192384769537	0.43157894736842106	0.4652014652014652	0.4937106918238994	0.44366197183098594
O95476	0.018036072144288578	0.005263157894736842	0.007326007326007326	0.02830188679245283	0.09859154929577464
O95561	1.0	0.0	1.0	0.0	0.0
O95625	0.004008016032064128	0.0	0.0	0.0	0.007042253521126761
O95633	0.48697394789579157	0.4105263157894737	0.4725274725274725	0.4339622641509434	0.4295774647887324
O95644	0.6012024048096193	1.0	0.6117216117216118	0.60062893081761	0.014084507042253521
O95696	1.0	0.0	1.0	0.0	0.0
O95749	1.0	0.0	1.0	0.0	0.0
O95819	0.48697394789579157	0.4105263157894737	0.4725274725274725	0.4339622641509434	0.4295774647887324
O95936	0.04208416833667335	0.0	0.01098901098901099	0.0	0.0
O95969	1.0	0.0	1.0	0.0	0.0
O95997	1.0	0.0	1.0	0.0	0.0
O95999	1.0	0.0	1.0	0.0	0.0
O96009	0.0	0.0	0.7252747252747253	0.8050314465408805	0.0
O96011	1.0	0.0	1.0	0.0	0.0
P00488	0.14428857715430862	0.14736842105263157	0.05311355311355311	0.11320754716981132	0.28169014084507044
P00558	0.0	0.0	0.12454212454212454	0.2672955974842767	0.0
P00751	0.0	0.0	1.0	1.0	0.0
P01009	0.0	0.0	0.9725274725274725	0.9811320754716981	0.0
P01033	0.48697394789579157	0.4105263157894737	0.8717948717948718	0.8553459119496856	0.4295774647887324
P01112	0.8897795591182365	0.0	0.782051282051282	0.0	0.0
P01135	0.002004008016032064	0.0	0.0	0.0	0.0
P01137	0.48697394789579157	0.4105263157894737	0.4725274725274725	0.4339622641509434	0.4295774647887324
P01138	1.0	0.0	1.0	0.0	0.0
P01213	0.6012024048096193	1.0	0.6117216117216118	0.60062893081761	0.014084507042253521
P01215	0.002004008016032064	0.0	0.0	0.0	0.0
P01303	0.6012024048096193	1.0	0.6117216117216118	0.60062893081761	0.014084507042253521
P02461	0.48697394789579157	0.4105263157894737	0.4725274725274725	0.4339622641509434	0.4295774647887324
P02533	0.2665330661322645	0.5368421052631579	0.15018315018315018	0.18238993710691823	0.014084507042253521
P02538	0.0	0.0	1.0	1.0	0.0
P02656	0.028056112224448898	0.005263157894736842	0.003663003663003663	0.025157232704402517	0.09859154929577464
P02686	0.48697394789579157	0.4105263157894737	0.4725274725274725	0.4339622641509434	0.4295774647887324
P02743	1.0	0.0	1.0	0.0	0.0
P02750	0.0	0.0	0.13736263736263737	0.27672955974842767	0.0
P02794	0.0	0.0	0.7545787545787546	0.789308176100629	0.0
P02795	0.0	0.0	1.0	1.0	0.0
P02818	0.48697394789579157	0.4105263157894737	0.4725274725274725	0.4339622641509434	0.4295774647887324
P04053	0.1402805611222445	0.1368421052631579	0.047619047619047616	0.11320754716981132	0.2676056338028169
P04066	1.0	0.0	1.0	0.0	0.0
P04141	0.5831663326653307	0.6210526315789474	0.5695970695970696	0.5754716981132075	0.6056338028169014
P04150	0.002004008016032064	0.0	0.0	0.0	0.0
P04234	0.1402805611222445	0.1368421052631579	0.047619047619047616	0.11320754716981132	0.2676056338028169
P04271	0.9719438877755511	0.0	0.9413919413919414	0.0	0.0
P04275	0.5831663326653307	0.6210526315789474	0.5695970695970696	0.5754716981132075	0.6056338028169014
P04637	1.0	0.0	1.0	0.0	0.0
P04818	0.01002004008016032	0.0	0.020146520146520148	0.0	0.0
P05067	0.0	0.0	0.009157509157509158	0.03773584905660377	0.0
P05109	0.0	0.0	1.0	1.0	0.0
P05113	0.5831663326653307	0.6210526315789474	0.5695970695970696	0.5754716981132075	0.6056338028169014
P05120	0.0	0.0	1.0	1.0	0.0
P05181	0.1402805611222445	0.1368421052631579	0.047619047619047616	0.11320754716981132	0.2676056338028169
P05305	0.48697394789579157	0.4105263157894737	0.4725274725274725	0.4339622641509434	0.4295774647887324
P05451	0.0	0.0	1.0	1.0	0.0
P05771	0.48096192384769537	0.43157894736842106	0.4652014652014652	0.4937106918238994	0.44366197183098594
P06127	0.01002004008016032	0.005263157894736842	0.005494505494505495	0.025157232704402517	0.028169014084507043
P06307	0.4729458917835671	0.0	0.25824175824175827	0.0	0.0
P06454	0.6012024048096193	1.0	0.6117216117216118	0.60062893081761	0.014084507042253521
P06493	0.5831663326653307	0.6210526315789474	0.5695970695970696	0.5754716981132075	0.6056338028169014
P06702	0.0	0.0	1.0	1.0	0.0
P06703	0.43286573146292584	0.0	0.2893772893772894	0.0	0.0
P06731	0.0	0.0	0.9395604395604396	0.9748427672955975	0.0
P06734	0.0	0.0	0.02564102564102564	0.10377358490566038	0.0
P06753	0.002004008016032064	0.0	0.0	0.0	0.0
P06850	0.6012024048096193	1.0	0.6098901098901099	0.60062893081761	0.014084507042253521
P07203	1.0	0.0	1.0	0.0	0.0
P07225	0.0	0.0	1.0	1.0	0.0
P07339	0.02404809619238477	0.0	0.003663003663003663	0.0	0.0
P07355	0.0	0.0	0.0018315018315018315	0.0	0.0
P07550	1.0	0.0	1.0	0.0	0.0
P07948	0.48096192384769537	0.43157894736842106	0.4652014652014652	0.4937106918238994	0.44366197183098594
P08118	0.6012024048096193	1.0	0.6117216117216118	0.60062893081761	0.014084507042253521
P08174	0.0	0.0	0.9743589743589743	0.9591194968553459	0.0
P08254	0.5831663326653307	0.6210526315789474	0.5695970695970696	0.5754716981132075	0.6056338028169014
P08861	1.0	0.0	1.0	0.0	0.0
P09086	0.0	0.0	0.8003663003663004	0.9119496855345912	0.0
P09093	0.03206412825651302	0.021052631578947368	0.014652014652014652	0.031446540880503145	0.11971830985915492
P09668	0.0	0.0	0.0	0.0031446540880503146	0.0
P09871	0.0	0.0	1.0	1.0	0.0
P09919	0.0	0.0	1.0	1.0	0.0
P0C091	0.1402805611222445	0.1368421052631579	0.047619047619047616	0.11320754716981132	0.2676056338028169
P0C7T4	0.0	0.0	0.9285714285714286	0.9591194968553459	0.0
P0CG08	1.0	0.0	1.0	0.0	0.0
P0CK96	0.01603206412825651	0.005263157894736842	0.005494505494505495	0.025157232704402517	0.06338028169014084
P0DJI8	0.0	0.0	1.0	1.0	0.0
P0DJI9	0.0	0.0	1.0	1.0	0.0
P0DMP2	1.0	0.0	1.0	0.0	0.0
P0DPB3	0.15430861723446893	0.0	1.0	1.0	0.0
P10070	0.052104208416833664	0.021052631578947368	0.016483516483516484	0.0440251572327044	0.14084507042253522
P10073	0.006012024048096192	0.0	0.0	0.0	0.007042253521126761
P10074	0.004008016032064128	0.0	0.0	0.0	0.007042253521126761
P10144	0.1402805611222445	0.1368421052631579	0.047619047619047616	0.11320754716981132	0.2676056338028169
P10276	0.781563126252505	1.0	0.8040293040293041	0.7924528301886793	0.44366197183098594
P10600	0.0	0.0	0.836996336996337	0.9182389937106918	0.0
P10645	0.6012024048096193	1.0	0.6117216117216118	0.60062893081761	0.014084507042253521
P11049	0.0	0.0	0.989010989010989	0.9968553459119497	0.0
P11308	0.5831663326653307	0.6210526315789474	0.5695970695970696	0.5754716981132075	0.6056338028169014
P12109	0.48697394789579157	0.4105263157894737	0.4725274725274725	0.4339622641509434	0.4295774647887324
P12111	0.48697394789579157	0.4105263157894737	0.4725274725274725	0.4339622641509434	0.4295774647887324
P12270	0.002004008016032064	0.0	0.0	0.0	0.007042253521126761
P12272	0.7975951903807615	0.7578947368421053	0.7564102564102564	0.7830188679245284	0.7746478873239436
P12314	0.0	0.0	1.0	1.0	0.0
P12318	1.0	0.0	1.0	1.0	0.0
P12644	1.0	0.0	1.0	0.0	0.0
P12931	0.002004008016032064	0.0	0.0	0.0	0.0
P13010	0.002004008016032064	0.0	0.0	0.0	0.007042253521126761
P13385	0.8657314629258517	0.0	0.7948717948717948	0.0	0.0
P13611	1.0	0.0	1.0	0.0	0.0
P13612	0.002004008016032064	0.0	0.0	0.0	0.0
P13646	0.0	0.0	0.9505494505494505	0.9716981132075472	0.0
P13647	0.0	0.0	0.6410256410256411	0.7547169811320755	0.0
P13725	0.0	0.0	0.054945054945054944	0.1069182389937107	0.0
P13796	0.0	0.0	0.14835164835164835	0.24213836477987422	0.0
P13987	0.0	0.0	1.0	1.0	0.0
P14091	0.0	0.0	1.0	1.0	0.0
P14136	0.0	0.0	1.0	1.0	0.0
P14210	0.08016032064128256	0.0	0.014652014652014652	0.0	0.0
P14316	0.0	0.0	0.045787545787545784	0.12578616352201258	0.0
P14678	0.004008016032064128	0.0	0.0	0.0	0.007042253521126761
P14780	0.7975951903807615	0.7578947368421053	0.7564102564102564	0.7830188679245284	0.7746478873239436
P14854	0.1402805611222445	0.1368421052631579	0.047619047619047616	0.11320754716981132	0.2676056338028169
P14868	0.0	0.0	0.5201465201465202	0.6823899371069182	0.0
P14921	0.5490981963927856	0.5894736842105263	0.5146520146520146	0.4968553459119497	0.6056338028169014
P15018	1.0	0.0	1.0	0.0	0.0
P15036	0.5831663326653307	0.6210526315789474	0.5695970695970696	0.5754716981132075	0.6056338028169014
P15144	0.5831663326653307	0.6210526315789474	0.5695970695970696	0.5754716981132075	0.6056338028169014
P15291	0.0	0.0	0.023809523809523808	0.07232704402515723	0.0
P15391	0.0	0.0	0.16483516483516483	0.3270440251572327	0.0
P15407	0.5831663326653307	0.6210526315789474	0.5695970695970696	0.5754716981132075	0.6056338028169014
P15428	0.6012024048096193	1.0	0.6117216117216118	0.60062893081761	0.014084507042253521
P15529	0.0	0.0	1.0	1.0	0.0
P15531	0.9458917835671342	0.0	0.8956043956043956	0.0	0.0
P15692	0.0	0.0	0.003663003663003663	0.0031446540880503146	0.0
P15907	0.48096192384769537	0.43157894736842106	0.4652014652014652	0.4937106918238994	0.44366197183098594
P15941	0.0	0.0	0.06227106227106227	0.11949685534591195	0.0
P16150	0.0	0.0	0.41025641025641024	0.5691823899371069	0.0
P16220	0.31462925851703405	0.6210526315789474	0.19047619047619047	0.25471698113207547	0.014084507042253521
P16422	1.0	0.0	1.0	0.0	0.0
P16455	1.0	0.0	1.0	0.0	0.0
P16499	0.0	0.0	1.0	1.0	0.0
P16989	1.0	0.0	1.0	1.0	0.0
P17181	0.0	0.0	1.0	1.0	0.0
P17544	1.0	0.0	1.0	0.0	0.0
P17643	1.0	0.0	1.0	0.0	0.0
P17655	0.002004008016032064	0.0	0.0	0.0	0.0
P17812	1.0	0.0	1.0	0.0	0.0
P17948	0.5831663326653307	0.6210526315789474	0.5695970695970696	0.5754716981132075	0.6056338028169014
P18146	0.5831663326653307	0.6210526315789474	0.5695970695970696	0.5754716981132075	0.6056338028169014
P18428	0.0	0.0	1.0	1.0	0.0
P18847	0.08216432865731463	0.14210526315789473	0.029304029304029304	0.03459119496855346	0.007042253521126761
P18858	1.0	0.0	1.0	0.0	0.0
P19438	0.48697394789579157	0.4105263157894737	0.7582417582417582	0.839622641509434	0.4295774647887324
P19634	0.03807615230460922	0.11052631578947368	0.007326007326007326	0.018867924528301886	0.007042253521126761
P19784	0.1402805611222445	0.1368421052631579	0.047619047619047616	0.11320754716981132	0.2676056338028169
P19957	0.0	0.0	1.0	1.0	0.0
P20333	1.0	0.0	0.9963369963369964	0.0	0.0
P20366	0.6012024048096193	1.0	0.6117216117216118	0.60062893081761	0.014084507042253521
P20701	0.0	0.0	0.2893772893772894	0.44339622641509435	0.0
P20702	0.0	0.0	0.09157509157509157	0.20125786163522014	0.0
P20749	0.0	0.0	0.005494505494505495	0.0	0.0
P20800	1.0	0.0	1.0	0.0	0.0
P20827	0.0	0.0	1.0	1.0	0.0
P20963	0.6012024048096193	1.0	0.6117216117216118	0.60062893081761	0.014084507042253521
P21217	0.0	0.0	0.6153846153846154	0.7672955974842768	0.0
P21583	1.0	0.0	1.0	0.0	0.0
P21757	0.5831663326653307	0.6210526315789474	0.5695970695970696	0.5754716981132075	0.6056338028169014
P21941	0.006012024048096192	0.0	0.0	0.0	0.0
P21980	0.0	0.0	0.0018315018315018315	0.009433962264150943	0.0
P22087	0.002004008016032064	0.0	0.0	0.0	0.0
P22223	0.0	0.0	1.0	1.0	0.0
P22570	1.0	0.0	1.0	0.0	0.0
P23276	1.0	0.0	1.0	0.0	0.0
P23560	0.6012024048096193	1.0	0.6117216117216118	0.60062893081761	0.014084507042253521
P23769	0.04809619238476954	0.1368421052631579	0.02197802197802198	0.03773584905660377	0.014084507042253521
P23921	0.004008016032064128	0.0	0.0018315018315018315	0.0	0.0
P24522	0.6012024048096193	1.0	0.6117216117216118	0.60062893081761	0.014084507042253521
P24821	0.48697394789579157	0.4105263157894737	0.4725274725274725	0.4339622641509434	0.4295774647887324
P25021	0.0	0.0	1.0	1.0	0.0
P26038	0.0	0.0	1.0	1.0	0.0
P26639	0.0	0.0	1.0	1.0	0.0
P26651	0.48697394789579157	0.4105263157894737	0.47619047619047616	0.4371069182389937	0.4295774647887324
P27105	0.0	0.0	1.0	1.0	0.0
P27469	0.0	0.0	0.5622710622710623	0.6572327044025157	0.0
P27482	0.0	0.0	1.0	1.0	0.0
P27695	0.002004008016032064	0.0	0.0	0.0	0.0
P27701	0.30060120240480964	0.0	0.1391941391941392	0.0	0.0
P27815	0.6012024048096193	1.0	0.6117216117216118	0.60062893081761	0.014084507042253521
P28065	0.0	0.0	0.04212454212454213	0.10062893081761007	0.0
P28328	0.08016032064128256	0.1	0.027472527472527472	0.07232704402515723	0.23943661971830985
P28340	0.026052104208416832	0.0	0.01098901098901099	0.0	0.0
P28562	0.6012024048096193	1.0	0.6355311355311355	0.60062893081761	0.014084507042253521
P29034	1.0	0.0	1.0	0.0	0.0
P29275	1.0	0.0	1.0	0.0	0.0
P29401	0.03406813627254509	0.0	0.005494505494505495	0.0	0.0
P29460	0.5831663326653307	0.6210526315789474	0.5695970695970696	0.5754716981132075	0.6056338028169014
P29466	1.0	0.0	1.0	0.0	0.0
P29508	0.0	0.0	1.0	1.0	0.0
P29558	0.48697394789579157	0.4105263157894737	0.4725274725274725	0.4339622641509434	0.4295774647887324
P30203	0.11222444889779559	0.12631578947368421	0.0347985347985348	0.0880503144654088	0.2605633802816901
P30279	0.018036072144288578	0.015789473684210527	0.06227106227106227	0.08490566037735849	0.07042253521126761
P30305	0.20641282565130262	0.0	0.14835164835164835	0.0	0.0
P30411	1.0	0.0	1.0	0.0	0.0
P30530	1.0	0.0	1.0	0.0	0.0
P30550	0.022044088176352707	0.005263157894736842	0.007326007326007326	0.025157232704402517	0.056338028169014086
P30679	0.0	0.0	1.0	1.0	0.0
P30740	0.0	0.0	1.0	1.0	0.0
P30874	1.0	0.0	1.0	0.0	0.0
P30988	0.5551102204408818	0.9421052631578948	0.5036630036630036	0.559748427672956	0.014084507042253521
P30990	0.312625250501002	0.5736842105263158	0.2216117216117216	0.29874213836477986	0.014084507042253521
P31146	0.0	0.0	0.1391941391941392	0.25157232704402516	0.0
P31629	0.43887775551102204	0.7052631578947368	0.4542124542124542	0.4591194968553459	0.02112676056338028
P31944	0.0	0.0	0.989010989010989	1.0	0.0
P31946	0.11222444889779559	0.12631578947368421	0.0347985347985348	0.0880503144654088	0.2605633802816901
P31949	0.0	0.0	1.0	1.0	0.0
P32019	0.11022044088176353	0.0	0.0347985347985348	0.0	0.0
P32456	0.0	0.0	1.0	1.0	0.0
P32926	0.0	0.0	1.0	1.0	0.0
P32942	0.0	0.0	0.45054945054945056	0.6540880503144654	0.0
P32970	0.0	0.0	0.5604395604395604	0.6981132075471698	0.0
P33764	0.0	0.0	1.0	1.0	0.0
P35052	1.0	0.0	1.0	0.0	0.0
P35348	0.5651302605210421	0.9526315789473684	0.5238095238095238	0.5723270440251572	0.014084507042253521
P35367	0.48697394789579157	0.4105263157894737	1.0	1.0	0.4295774647887324
P35398	0.0	0.0	0.0018315018315018315	0.009433962264150943	0.0
P35580	0.218436873747495	0.45263157894736844	0.08058608058608059	0.15723270440251572	0.014084507042253521
P35869	0.48697394789579157	0.4105263157894737	0.4725274725274725	0.4339622641509434	0.4295774647887324
P36222	0.0	0.0	1.0	1.0	0.0
P36382	0.026052104208416832	0.021052631578947368	0.018315018315018316	0.03459119496855346	0.04929577464788732
P36402	0.6012024048096193	1.0	0.6117216117216118	0.60062893081761	0.014084507042253521
P36952	0.0	0.0	0.4194139194139194	0.050314465408805034	0.0
P37023	0.012024048096192385	0.005263157894736842	0.0	0.015723270440251572	0.02112676056338028
P38398	0.48697394789579157	0.6105263157894737	0.40293040293040294	0.46855345911949686	0.4788732394366197
P39019	0.1623246492985972	0.0	0.09340659340659341	0.0	0.0
P39060	0.01002004008016032	0.0	0.0	0.0	0.0
P39905	1.0	0.0	1.0	0.0	0.0
P40189	0.0	0.0	0.05311355311355311	0.10377358490566038	0.0
P40197	0.07615230460921844	0.08421052631578947	0.05311355311355311	0.11320754716981132	0.2112676056338028
P40199	0.0	0.0	0.9597069597069597	0.9905660377358491	0.0
P40261	0.0	0.0	1.0	1.0	0.0
P40763	0.0	0.0	1.0	1.0	0.0
P40879	0.018036072144288578	0.005263157894736842	0.003663003663003663	0.015723270440251572	0.06338028169014084
P41162	0.6012024048096193	1.0	0.6117216117216118	0.60062893081761	0.014084507042253521
P41181	0.6012024048096193	1.0	0.6117216117216118	0.60062893081761	0.014084507042253521
P41220	0.0	0.0	1.0	1.0	0.0
P41231	0.0	0.0	0.9597069597069597	0.9874213836477987	0.0
P41235	0.250501002004008	0.21052631578947367	0.16483516483516483	0.1761006289308176	0.2605633802816901
P41238	1.0	0.0	1.0	0.0	0.0
P42081	0.6012024048096193	1.0	0.6117216117216118	0.60062893081761	0.014084507042253521
P42574	1.0	0.0	1.0	0.0	0.0
P42677	1.0	0.0	1.0	0.0	0.0
P42684	0.0	0.0	1.0	1.0	0.0
P42701	0.48697394789579157	0.4105263157894737	0.8589743589743589	0.8742138364779874	0.4295774647887324
P42766	0.0	0.0	1.0	1.0	0.0
P42858	0.9599198396793587	0.0	0.8937728937728938	0.0	0.0
P43121	0.006012024048096192	0.0	0.0	0.0	0.007042253521126761
P43146	1.0	0.0	1.0	0.0	0.0
P43354	0.6012024048096193	1.0	0.6117216117216118	0.60062893081761	0.014084507042253521
P43405	1.0	0.0	1.0	0.0	0.0
P43490	0.0	0.0	1.0	1.0	0.0
P46013	0.04008016032064128	0.0	0.016483516483516484	0.0	0.0
P46736	0.14428857715430862	0.14736842105263157	0.05311355311355311	0.11320754716981132	0.28169014084507044
P46926	0.0	0.0	1.0	1.0	0.0
P47895	1.0	0.0	1.0	0.0	0.0
P47974	0.48697394789579157	0.4105263157894737	0.4725274725274725	0.4339622641509434	0.4295774647887324
P48059	0.6012024048096193	1.0	0.6117216117216118	0.60062893081761	0.014084507042253521
P48357	0.0	0.0	1.0	1.0	0.0
P48426	0.48096192384769537	0.43157894736842106	0.4652014652014652	0.4937106918238994	0.44366197183098594
P48594	0.0	0.0	1.0	1.0	0.0
P48595	0.0	0.0	0.608058608058608	0.7295597484276729	0.0
P48729	0.8416833667334669	0.0	0.7454212454212454	0.0	0.0
P49005	0.036072144288577156	0.0	0.009157509157509158	0.0	0.0
P49023	0.48697394789579157	0.4105263157894737	0.4725274725274725	0.4339622641509434	0.4295774647887324
P49354	0.01002004008016032	0.005263157894736842	0.005494505494505495	0.025157232704402517	0.028169014084507043
P49662	0.0	0.0	1.0	1.0	0.0
P49763	1.0	0.0	1.0	1.0	0.0
P49765	0.0	0.0	1.0	1.0	0.0
P49768	0.5831663326653307	0.6210526315789474	0.5695970695970696	0.5754716981132075	0.6056338028169014
P49802	1.0	0.0	0.9963369963369964	0.0	0.0
P49815	1.0	0.0	1.0	0.0	0.0
P49862	0.0	0.0	1.0	1.0	0.0
P49914	0.0	0.0	1.0	1.0	0.0
P51508	0.006012024048096192	0.0	0.0	0.015723270440251572	0.007042253521126761
P51587	0.002004008016032064	0.0	0.0	0.0	0.0
P51790	0.12625250501002003	0.29473684210526313	0.045787545787545784	0.0880503144654088	0.007042253521126761
P51815	0.1402805611222445	0.1368421052631579	0.047619047619047616	0.11320754716981132	0.2676056338028169
P51959	1.0	0.0	1.0	0.0	0.0
P52294	1.0	0.0	1.0	0.0	0.0
P52333	0.5831663326653307	0.6210526315789474	0.5695970695970696	0.5754716981132075	0.6056338028169014
P52564	1.0	0.0	1.0	0.0	0.0
P52630	0.0	0.0	1.0	1.0	0.0
P52803	0.03406813627254509	0.0	0.003663003663003663	0.0	0.0
P52907	1.0	0.0	1.0	0.0	0.0
P53539	0.32064128256513025	0.6421052631578947	0.2032967032967033	0.3018867924528302	0.014084507042253521
P53779	0.9559118236472945	0.0	0.8827838827838828	0.0	0.0
P53992	0.006012024048096192	0.0	0.0	0.0	0.007042253521126761
P53999	0.6012024048096193	1.0	0.6117216117216118	0.60062893081761	0.014084507042253521
P54278	1.0	0.0	1.0	0.0	0.0
P54296	1.0	0.0	1.0	0.0	0.0
P54727	0.0	0.0	1.0	1.0	0.0
P54849	0.48697394789579157	0.4105263157894737	0.4725274725274725	0.4339622641509434	0.4295774647887324
P55212	1.0	0.0	1.0	0.0	0.0
P55286	1.0	0.0	1.0	0.0	0.0
P55290	1.0	0.0	1.0	0.0	0.0
P55327	0.04208416833667335	0.0	0.01098901098901099	0.0	0.0
P55808	0.0	0.0	1.0	1.0	0.0
P55884	0.6332665330661322	0.0	0.4340659340659341	0.0	0.0
P55957	1.0	0.09473684210526316	1.0	0.10062893081761007	0.3028169014084507
P56524	0.6012024048096193	1.0	0.6117216117216118	0.60062893081761	0.014084507042253521
P56537	0.0	0.0	1.0	1.0	0.0
P56937	0.0	0.0	1.0	1.0	0.0
P57059	0.45090180360721444	0.7894736842105263	0.3516483516483517	0.4371069182389937	0.014084507042253521
P57088	0.012024048096192385	0.0	0.0	0.0	0.0
P57721	1.0	0.0	1.0	0.0	0.0
P57723	1.0	0.0	1.0	0.0	0.0
P57735	0.6012024048096193	1.0	0.6117216117216118	0.60062893081761	0.014084507042253521
P57740	0.0	0.0	1.0	1.0	0.0
P57764	0.0	0.0	0.163003663003663	0.3270440251572327	0.0
P57771	1.0	0.0	1.0	0.0	0.0
P58004	1.0	0.0	1.0	0.0	0.0
P60568	0.01002004008016032	0.02631578947368421	0.0018315018315018315	0.006289308176100629	0.007042253521126761
P60903	0.0	0.0	1.0	1.0	0.0
P60985	0.0	0.0	0.8498168498168498	0.9088050314465409	0.0
P61081	0.11222444889779559	0.12105263157894737	0.04212454212454213	0.09433962264150944	0.2535211267605634
P61201	0.006012024048096192	0.0	0.0	0.0	0.007042253521126761
P61586	1.0	0.0	1.0	0.0	0.0
P61604	0.0	0.0	0.01098901098901099	0.0440251572327044	0.0
P62256	0.6012024048096193	1.0	0.6117216117216118	0.60062893081761	0.014084507042253521
P62324	0.0	0.0	0.9725274725274725	0.25157232704402516	0.0
P62851	0.006012024048096192	0.0	0.0	0.0	0.007042253521126761
P62910	0.0	0.0	0.4725274725274725	0.6352201257861635	0.0
P62942	0.03206412825651302	0.015789473684210527	0.009157509157509158	0.03773584905660377	0.09859154929577464
P63096	1.0	0.0	1.0	0.0	0.0
P63244	1.0	0.0	1.0	0.0	0.0
P67775	0.6012024048096193	1.0	0.6117216117216118	0.60062893081761	0.014084507042253521
P68402	0.006012024048096192	0.0	0.0	0.0	0.007042253521126761
P68431	0.0	0.0	0.003663003663003663	0.0	0.0
P78363	0.48697394789579157	0.4105263157894737	0.4725274725274725	0.4339622641509434	0.4295774647887324
P78371	0.026052104208416832	0.02631578947368421	0.014652014652014652	0.031446540880503145	0.035211267605633804
P78380	0.0	0.0	1.0	1.0	0.0
P78406	0.1402805611222445	0.1368421052631579	0.047619047619047616	0.11320754716981132	0.2676056338028169
P78423	1.0	0.0	1.0	0.0	0.0
P78545	0.002004008016032064	0.0	0.0	0.0	0.0
P78563	0.002004008016032064	0.0	0.0	0.0	0.0
P80188	0.0	0.0	1.0	1.0	0.0
P80192	1.0	0.0	1.0	0.0	0.0
P81172	0.0	0.0	0.9981684981684982	0.4779874213836478	0.0
P82650	0.004008016032064128	0.0	0.0	0.0	0.007042253521126761
P84022	0.48697394789579157	0.4105263157894737	0.4725274725274725	0.4339622641509434	0.4295774647887324
P98095	1.0	0.0	1.0	0.0	0.0
P98171	0.1402805611222445	0.1368421052631579	0.047619047619047616	0.11320754716981132	0.2676056338028169
Q00403	1.0	0.0	1.0	0.0	0.0
Q00535	0.004008016032064128	0.0	0.0	0.0	0.0
Q00839	0.0	0.0	1.0	1.0	0.0
Q00978	0.0	0.0	1.0	1.0	0.0
Q01167	0.0	0.0	0.0018315018315018315	0.009433962264150943	0.0
Q01344	0.6012024048096193	1.0	0.6117216117216118	0.60062893081761	0.014084507042253521
Q01459	1.0	0.0	1.0	0.0	0.0
Q01543	0.5831663326653307	0.6210526315789474	0.5695970695970696	0.5754716981132075	0.6056338028169014
Q01831	1.0	0.0	1.0	0.0	0.0
Q01892	0.0	0.0	0.9981684981684982	1.0	0.0
Q01973	0.0	0.0	1.0	1.0	0.0
Q02156	0.6012024048096193	1.0	0.6117216117216118	0.60062893081761	0.014084507042253521
Q02223	0.0	0.0	1.0	1.0	0.0
Q02388	0.48697394789579157	0.4105263157894737	0.4725274725274725	0.4339622641509434	0.4295774647887324
Q02413	0.0	0.0	1.0	1.0	0.0
Q02548	0.002004008016032064	0.0	0.0	0.0	0.0
Q02577	1.0	0.0	1.0	0.0	0.0
Q02818	0.07414829659318638	0.07894736842105263	0.054945054945054944	0.12264150943396226	0.19718309859154928
Q02930	0.6012024048096193	1.0	0.6117216117216118	0.60062893081761	0.014084507042253521
Q03060	0.6012024048096193	1.0	0.6117216117216118	0.60062893081761	0.014084507042253521
Q03135	0.018036072144288578	0.0	0.031135531135531136	0.0	0.0
Q03989	0.004008016032064128	0.0	0.0	0.0	0.007042253521126761
Q04446	0.002004008016032064	0.0	0.0	0.0	0.0
Q04695	0.0	0.0	1.0	1.0	0.0
Q04721	1.0	0.0	1.0	0.0	0.0
Q04726	0.48697394789579157	0.4105263157894737	0.4725274725274725	0.4339622641509434	0.4295774647887324
Q04844	0.5831663326653307	0.6210526315789474	0.5695970695970696	0.5754716981132075	0.6056338028169014
Q05513	0.6012024048096193	1.0	0.6117216117216118	0.60062893081761	0.014084507042253521
Q05D32	1.0	0.0	1.0	0.0	0.0
Q06124	0.002004008016032064	0.0	0.0	0.0	0.007042253521126761
Q06190	1.0	0.0	1.0	0.0	0.0
Q06546	0.01002004008016032	0.005263157894736842	0.007326007326007326	0.025157232704402517	0.028169014084507043
Q06609	1.0	0.0	1.0	0.0	0.0
Q06710	0.9539078156312625	0.0	0.9139194139194139	0.0	0.0
Q06830	0.9819639278557114	0.0	0.9560439560439561	0.0	0.0
Q07343	0.5070140280561122	0.8842105263157894	0.42857142857142855	0.44654088050314467	0.014084507042253521
Q07352	0.48697394789579157	0.4105263157894737	0.4725274725274725	0.4339622641509434	0.4295774647887324
Q07820	0.0	0.0	0.2838827838827839	0.46855345911949686	0.0
Q07866	0.004008016032064128	0.0	0.0	0.0	0.007042253521126761
Q08477	1.0	0.0	1.0	0.0	0.0
Q08493	1.0	0.0	1.0	0.0	0.0
Q08554	0.0	0.0	1.0	1.0	0.0
Q08AM6	1.0	0.0	1.0	0.0	0.0
Q0D2K0	0.0	0.0	1.0	1.0	0.0
Q0JRZ9	1.0	0.0	1.0	0.0	0.0
Q12800	0.08016032064128256	0.1	0.027472527472527472	0.07232704402515723	0.23943661971830985
Q12874	1.0	0.0	1.0	0.0	0.0
Q12884	0.0	0.0	1.0	1.0	0.0
Q12893	0.1062124248496994	0.11052631578947368	0.047619047619047616	0.07232704402515723	0.23943661971830985
Q12894	0.026052104208416832	0.02631578947368421	0.014652014652014652	0.031446540880503145	0.035211267605633804
Q12912	0.0	0.0	0.016483516483516484	0.05660377358490566	0.0
Q12913	0.48096192384769537	0.43157894736842106	0.4652014652014652	0.4937106918238994	0.44366197183098594
Q12923	1.0	0.0	1.0	1.0	0.0
Q12955	0.1282565130260521	0.07894736842105263	0.09340659340659341	0.0880503144654088	0.19718309859154928
Q12974	0.6012024048096193	1.0	0.6117216117216118	0.60062893081761	0.014084507042253521
Q13003	0.9899799599198397	0.0	0.9743589743589743	0.0	0.0
Q13007	0.0	0.0	1.0	1.0	0.0
Q13023	0.10821643286573146	0.0	0.040293040293040296	0.0	0.0
Q13045	0.006012024048096192	0.0	0.0	0.006289308176100629	0.007042253521126761
Q13049	1.0	0.0	1.0	0.0	0.0
Q13113	0.0	0.0	1.0	1.0	0.0
Q13145	0.48697394789579157	0.4105263157894737	0.4725274725274725	0.4339622641509434	0.4295774647887324
Q13303	0.48096192384769537	0.43157894736842106	0.4652014652014652	0.4937106918238994	0.44366197183098594
Q13332	0.6012024048096193	1.0	0.6117216117216118	0.60062893081761	0.014084507042253521
Q13342	0.0	0.0	0.0018315018315018315	0.0220125786163522	0.0
Q13395	1.0	0.0	1.0	0.0	0.0
Q13422	0.48096192384769537	0.43157894736842106	0.4652014652014652	0.4937106918238994	0.44366197183098594
Q13469	0.48697394789579157	0.4105263157894737	0.4725274725274725	0.4339622641509434	0.4295774647887324
Q13557	0.49498997995991983	0.4105263157894737	0.4725274725274725	0.4339622641509434	0.4295774647887324
Q13576	0.48096192384769537	0.43157894736842106	0.4652014652014652	0.4937106918238994	0.44366197183098594
Q13651	0.48096192384769537	0.43157894736842106	0.4652014652014652	0.4937106918238994	0.44366197183098594
Q13751	0.0	0.0	0.7124542124542125	0.8081761006289309	0.0
Q13753	0.0	0.0	1.0	1.0	0.0
Q13769	0.006012024048096192	0.0	0.0	0.0	0.007042253521126761
Q13813	0.006012024048096192	0.0	0.0	0.006289308176100629	0.007042253521126761
Q13886	0.0	0.0	0.02197802197802198	0.0660377358490566	0.0
Q13938	0.0	0.0	0.9725274725274725	0.9905660377358491	0.0
Q13946	0.5831663326653307	0.6210526315789474	0.5695970695970696	0.5754716981132075	0.6056338028169014
Q14139	0.006012024048096192	0.0	0.0	0.0	0.007042253521126761
Q14191	1.0	0.0	1.0	0.0	0.0
Q14192	0.0	0.0	0.9926739926739927	0.27358490566037735	0.0
Q14194	0.002004008016032064	0.0	0.0	0.0	0.0
Q14201	1.0	0.0	1.0	0.0	0.0
Q14206	0.0	0.0	1.0	1.0	0.0
Q14242	0.0	0.0	1.0	1.0	0.0
Q14254	0.0	0.0	1.0	1.0	0.0
Q14258	0.0	0.0	1.0	1.0	0.0
Q14289	0.48096192384769537	0.43157894736842106	0.4652014652014652	0.4937106918238994	0.44366197183098594
Q14500	1.0	0.0	1.0	0.0	0.0
Q14508	0.0	0.0	1.0	1.0	0.0
Q14526	1.0	0.0	1.0	0.0	0.0
Q14592	0.0	0.0	0.05860805860805861	0.12578616352201258	0.0
Q14627	0.0	0.0	0.8956043956043956	0.949685534591195	0.0
Q14746	1.0	0.0	1.0	0.0	0.0
Q14761	0.1402805611222445	0.1368421052631579	0.047619047619047616	0.11320754716981132	0.2676056338028169
Q14764	1.0	0.0	1.0	1.0	0.0
Q14802	0.0	0.0	0.8516483516483516	0.9088050314465409	0.0
Q14865	0.6012024048096193	1.0	0.6117216117216118	0.60062893081761	0.014084507042253521
Q14934	1.0	0.0	1.0	0.0	0.0
Q14956	1.0	0.0	1.0	0.0	0.0
Q14978	0.6012024048096193	1.0	0.6117216117216118	0.60062893081761	0.014084507042253521
Q14CS0	0.14428857715430862	0.14736842105263157	0.05311355311355311	0.11320754716981132	0.28169014084507044
Q14CW9	0.1402805611222445	0.1368421052631579	0.047619047619047616	0.11320754716981132	0.2676056338028169
Q15025	0.48697394789579157	0.4105263157894737	0.4725274725274725	0.4339622641509434	0.4295774647887324
Q15035	0.02404809619238477	0.005263157894736842	0.007326007326007326	0.02830188679245283	0.11267605633802817
Q15054	1.0	0.0	1.0	0.0	0.0
Q15147	0.44488977955911824	0.39473684210526316	0.39377289377289376	0.4119496855345912	0.4154929577464789
Q15170	1.0	0.11578947368421053	1.0	0.11635220125786164	0.2887323943661972
Q15291	1.0	0.0	1.0	0.0	0.0
Q15303	1.0	0.0	1.0	0.0	0.0
Q15323	0.0	0.0	0.9945054945054945	0.9968553459119497	0.0
Q15327	0.48697394789579157	0.4105263157894737	0.4725274725274725	0.4339622641509434	0.4295774647887324
Q15388	0.002004008016032064	0.0	0.0	0.0	0.007042253521126761
Q15393	0.004008016032064128	0.0	0.0	0.0	0.007042253521126761
Q15526	0.01603206412825651	0.005263157894736842	0.007326007326007326	0.02830188679245283	0.056338028169014086
Q15542	0.004008016032064128	0.0	0.0	0.0	0.007042253521126761
Q15583	0.6412825651302605	1.0	0.6868131868131868	0.7138364779874213	0.2112676056338028
Q15596	0.01603206412825651	0.005263157894736842	0.0	0.0	0.0
Q15643	0.14428857715430862	0.14736842105263157	0.05311355311355311	0.11320754716981132	0.28169014084507044
Q15678	0.18236472945891782	0.0	0.07142857142857142	0.0	0.0
Q15746	0.48697394789579157	0.4105263157894737	0.4725274725274725	0.4339622641509434	0.4295774647887324
Q15782	1.0	0.0	1.0	1.0	0.0
Q15878	0.008016032064128256	0.0	0.0	0.0	0.0
Q15906	1.0	0.0	1.0	0.0	0.0
Q15910	0.08216432865731463	0.0	0.023809523809523808	0.0	0.0
Q16254	1.0	0.0	1.0	0.0	0.0
Q16394	0.002004008016032064	0.0	0.0	0.0	0.0
Q16513	1.0	0.0	1.0	0.0	0.0
Q16514	0.02404809619238477	0.0	0.0	0.0	0.0
Q16531	1.0	0.0	1.0	0.0	0.0
Q16543	0.01002004008016032	0.005263157894736842	0.0	0.015723270440251572	0.028169014084507043
Q16611	1.0	0.0	1.0	0.0	0.0
Q16649	0.0	0.0	0.6904761904761905	0.7578616352201258	0.0
Q16658	0.6012024048096193	1.0	0.6117216117216118	0.60062893081761	0.014084507042253521
Q16665	0.0	0.0	1.0	1.0	0.0
Q16666	1.0	0.0	1.0	1.0	0.0
Q16676	0.01002004008016032	0.0	0.0	0.006289308176100629	0.02112676056338028
Q16678	0.0	0.0	0.0018315018315018315	0.009433962264150943	0.0
Q16719	0.0	0.0	1.0	1.0	0.0
Q16787	0.0	0.0	0.01098901098901099	0.040880503144654086	0.0
Q16829	1.0	0.0	1.0	0.0	0.0
Q16854	0.14428857715430862	0.14736842105263157	0.05311355311355311	0.11320754716981132	0.28169014084507044
Q24JQ0	0.0	0.0	0.9633699633699634	0.9874213836477987	0.0
Q2M1K9	0.006012024048096192	0.0	0.0	0.006289308176100629	0.007042253521126761
Q2M1Z3	0.14428857715430862	0.14736842105263157	0.05311355311355311	0.11320754716981132	0.28169014084507044
Q2M296	0.002004008016032064	0.0	0.0	0.0	0.007042253521126761
Q2TAA8	0.11222444889779559	0.12631578947368421	0.027472527472527472	0.0880503144654088	0.2605633802816901
Q2TAM9	0.0	0.0	1.0	1.0	0.0
Q2V2M9	0.875751503006012	0.0	0.7435897435897436	0.0	0.0
Q2VPA4	1.0	0.0	1.0	0.0	0.0
Q32NB8	0.0	0.0	0.0018315018315018315	0.009433962264150943	0.0
Q3C1V1	0.0	0.0	1.0	1.0	0.0
Q3KNW5	0.0	0.0	1.0	1.0	0.0
Q3KPI0	0.0	0.0	0.7710622710622711	0.8270440251572327	0.0
Q3LXA3	0.0	0.0	0.0018315018315018315	0.009433962264150943	0.0
Q3MJ16	0.0	0.0	1.0	1.0	0.0
Q3ZAQ7	0.1402805611222445	0.1368421052631579	0.047619047619047616	0.11320754716981132	0.2676056338028169
Q4W4Y0	0.050100200400801605	0.04736842105263158	0.02564102564102564	0.03459119496855346	0.2112676056338028
Q52M75	0.0	0.0	1.0	1.0	0.0
Q52M93	0.01002004008016032	0.0	0.0	0.006289308176100629	0.02112676056338028
Q53EP0	0.22444889779559118	0.21578947368421053	0.34065934065934067	0.3522012578616352	0.323943661971831
Q53FA7	1.0	0.0	1.0	0.0	0.0
Q53GS9	0.004008016032064128	0.0	0.0	0.0	0.0
Q53HL2	1.0	0.0	1.0	0.0	0.0
Q53R12	0.0	0.0	1.0	1.0	0.0
Q53T59	1.0	0.0	1.0	0.0	0.0
Q562R1	0.0	0.0	1.0	1.0	0.0
Q58EX2	0.01002004008016032	0.0	0.0	0.0	0.0
Q5HYJ3	0.028056112224448898	0.021052631578947368	0.009157509157509158	0.02830188679245283	0.14788732394366197
Q5JPI3	0.1282565130260521	0.12105263157894737	0.056776556776556776	0.11635220125786164	0.2605633802816901
Q5JR12	1.0	0.0	1.0	0.0	0.0
Q5JSL3	0.48096192384769537	0.43157894736842106	0.4652014652014652	0.4937106918238994	0.44366197183098594
Q5JTV8	1.0	0.0	1.0	0.0	0.0
Q5JVG8	0.1402805611222445	0.1368421052631579	0.047619047619047616	0.11320754716981132	0.2676056338028169
Q5JVX7	1.0	0.0	1.0	0.0	0.0
Q5JXC2	0.0	0.0	1.0	1.0	0.0
Q5K4E3	0.1402805611222445	0.1368421052631579	0.047619047619047616	0.11320754716981132	0.2676056338028169
Q5QP82	0.006012024048096192	0.0	0.0	0.0	0.007042253521126761
Q5SQS7	1.0	0.0	1.0	0.0	0.0
Q5SZL2	0.008016032064128256	0.0	0.0	0.0	0.0
Q5T0L3	0.0	0.0	1.0	1.0	0.0
Q5T0W9	0.0	0.0	1.0	1.0	0.0
Q5T1H1	0.008016032064128256	0.0	0.0	0.0	0.0
Q5T1V6	0.0	0.0	0.02564102564102564	0.10062893081761007	0.0
Q5T5P2	0.014028056112224449	0.005263157894736842	0.003663003663003663	0.012578616352201259	0.014084507042253521
Q5T6V5	0.01603206412825651	0.005263157894736842	0.009157509157509158	0.025157232704402517	0.06338028169014084
Q5T753	1.0	0.0	1.0	0.0	0.0
Q5T7M4	1.0	0.0	1.0	0.0	0.0
Q5T890	0.18236472945891782	0.0	0.09157509157509157	0.0	0.0
Q5T8I3	1.0	0.0	1.0	0.0	0.0
Q5TA45	0.11222444889779559	0.12105263157894737	0.04212454212454213	0.09433962264150944	0.2535211267605634
Q5TCM9	1.0	0.0	1.0	0.0	0.0
Q5TZA2	0.01002004008016032	0.0	0.016483516483516484	0.0	0.0
Q5TZF3	1.0	0.0	1.0	0.0	0.0
Q5VTL7	1.0	0.0	1.0	0.0	0.0
Q5VTY9	1.0	0.0	1.0	0.0	0.0
Q5VUY2	0.8076152304609219	0.0	0.6465201465201466	0.0	0.0
Q5VVM6	1.0	0.0	1.0	0.0	0.0
Q5VWK5	0.11222444889779559	0.0	1.0	1.0	0.0
Q5VX71	1.0	0.0	1.0	0.0	0.0
Q5XG87	1.0	0.0	1.0	0.0	0.0
Q63HK3	0.0	0.0	0.2783882783882784	0.4308176100628931	0.0
Q63HN8	0.0	0.0	0.1446886446886447	0.23270440251572327	0.0
Q658P3	1.0	0.0	1.0	0.0	0.0
Q68D10	0.11222444889779559	0.12631578947368421	0.0347985347985348	0.0880503144654088	0.2605633802816901
Q68D51	1.0	0.0	1.0	0.0	0.0
Q68DK7	0.1402805611222445	0.1368421052631579	0.047619047619047616	0.11320754716981132	0.2676056338028169
Q68DX3	1.0	0.0	1.0	0.0	0.0
Q68G74	1.0	0.0	1.0	0.0	0.0
Q6E0U4	0.0	0.0	0.989010989010989	0.9968553459119497	0.0
Q6GMR7	0.0	0.0	1.0	1.0	0.0
Q6IQ23	0.4709418837675351	0.4052631578947368	0.4230769230769231	0.42452830188679247	0.4295774647887324
Q6K0P9	1.0	0.0	1.0	0.0	0.0
Q6KB66	0.46092184368737477	0.0	0.2802197802197802	0.0	0.0
Q6KCM7	0.6012024048096193	1.0	0.6117216117216118	0.60062893081761	0.014084507042253521
Q6NSZ9	1.0	0.0	1.0	0.0	0.0
Q6NT04	0.1402805611222445	0.1368421052631579	0.047619047619047616	0.11320754716981132	0.2676056338028169
Q6NTF7	0.8236472945891784	0.0	0.6373626373626373	0.0	0.0
Q6P1J6	0.48096192384769537	0.43157894736842106	0.4652014652014652	0.4937106918238994	0.44366197183098594
Q6P1R3	0.11222444889779559	0.12631578947368421	0.04395604395604396	0.10062893081761007	0.2605633802816901
Q6P2D8	0.09018036072144289	0.12631578947368421	0.023809523809523808	0.08176100628930817	0.18309859154929578
Q6P2I3	0.0	0.0	0.9523809523809523	0.9842767295597484	0.0
Q6P499	0.8977955911823647	0.0	0.7564102564102564	0.0	0.0
Q6P597	0.0	0.0	1.0	1.0	0.0
Q6P9F5	0.0	0.0	1.0	1.0	0.0
Q6PGN9	1.0	0.0	1.0	0.0	0.0
Q6PIY7	0.01002004008016032	0.005263157894736842	0.005494505494505495	0.025157232704402517	0.028169014084507043
Q6SJ96	0.0	0.0	1.0	1.0	0.0
Q6UB35	0.0	0.0	0.9029304029304029	0.2169811320754717	0.0
Q6UW32	0.0	0.0	1.0	1.0	0.0
Q6UWD8	0.0	0.0	0.9908424908424909	0.9968553459119497	0.0
Q6UWL2	0.48096192384769537	0.43157894736842106	0.4652014652014652	0.4937106918238994	0.44366197183098594
Q6UWP8	0.0	0.0	0.8498168498168498	0.9088050314465409	0.0
Q6UX07	0.0	0.0	1.0	1.0	0.0
Q6UX53	0.0	0.0	1.0	1.0	0.0
Q6UXB1	0.0	0.0	1.0	1.0	0.0
Q6UXM1	1.0	0.0	1.0	0.0	0.0
Q6UXN8	0.0	0.0	1.0	1.0	0.0
Q6UY11	0.0	0.0	1.0	1.0	0.0
Q6VN20	0.01002004008016032	0.0	0.0	0.006289308176100629	0.02112676056338028
Q6VY07	0.48697394789579157	0.4105263157894737	0.4725274725274725	0.4339622641509434	0.4295774647887324
Q6WCQ1	0.48697394789579157	0.4105263157894737	0.4725274725274725	0.4339622641509434	0.4295774647887324
Q6XPR3	1.0	0.0	1.0	0.0	0.0
Q6XUX3	0.12024048096192384	0.0	0.054945054945054944	0.0	0.0
Q6YHU6	0.6012024048096193	1.0	0.6117216117216118	0.60062893081761	0.014084507042253521
Q6ZMS4	0.11222444889779559	0.12631578947368421	0.0347985347985348	0.0880503144654088	0.2605633802816901
Q6ZN18	1.0	0.0	1.0	0.0	0.0
Q6ZNG9	0.0	0.0	1.0	1.0	0.0
Q6ZNR0	0.008016032064128256	0.005263157894736842	0.0018315018315018315	0.018867924528301886	0.014084507042253521
Q6ZP80	1.0	0.0	1.0	0.0	0.0
Q6ZQW0	1.0	0.0	1.0	0.0	0.0
Q6ZRS2	0.0	0.0	0.0018315018315018315	0.009433962264150943	0.0
Q6ZUJ8	0.48096192384769537	0.43157894736842106	0.4652014652014652	0.4937106918238994	0.44366197183098594
Q6ZWH5	1.0	0.0	1.0	0.0	0.0
Q6ZWI9	0.0	0.0	1.0	1.0	0.0
Q70CQ2	0.008016032064128256	0.0	0.0	0.0	0.0
Q70CQ3	0.006012024048096192	0.0	0.0	0.0	0.007042253521126761
Q70SY1	0.6012024048096193	1.0	0.6117216117216118	0.60062893081761	0.014084507042253521
Q70Z53	0.1402805611222445	0.1368421052631579	0.047619047619047616	0.11320754716981132	0.2676056338028169
Q71UM5	1.0	0.0	1.0	0.0	0.0
Q76N32	1.0	0.0	1.0	0.0	0.0
Q7KZF4	0.593186372745491	0.9947368421052631	0.5695970695970696	0.5943396226415094	0.014084507042253521
Q7L1V2	0.0	0.0	1.0	1.0	0.0
Q7L211	0.1402805611222445	0.1368421052631579	0.047619047619047616	0.11320754716981132	0.2676056338028169
Q7L3B6	0.10020040080160321	0.1	0.029304029304029304	0.08176100628930817	0.23943661971830985
Q7L4I2	0.004008016032064128	0.0	0.0	0.0	0.007042253521126761
Q7L8J4	0.004008016032064128	0.0	0.0	0.0	0.007042253521126761
Q7LFX5	0.48697394789579157	0.4105263157894737	0.4725274725274725	0.4339622641509434	0.4295774647887324
Q7LG56	0.03406813627254509	0.0	0.8791208791208791	0.5817610062893082	0.0
Q7LGA3	1.0	0.0	1.0	0.0	0.0
Q7RTX9	0.0	0.0	1.0	1.0	0.0
Q7Z3B1	0.9779559118236473	0.0	0.9963369963369964	0.0	0.0
Q7Z3B4	0.008016032064128256	0.005263157894736842	0.0018315018315018315	0.012578616352201259	0.014084507042253521
Q7Z3K3	1.0	0.0	1.0	0.0	0.0
Q7Z3Q1	0.0	0.0	1.0	1.0	0.0
Q7Z419	1.0	0.0	1.0	0.0	0.0
Q7Z4G4	0.14428857715430862	0.14736842105263157	0.05311355311355311	0.11320754716981132	0.28169014084507044
Q7Z4K8	0.01002004008016032	0.005263157894736842	0.0	0.015723270440251572	0.028169014084507043
Q7Z4W2	0.0	0.0	1.0	1.0	0.0
Q7Z572	0.08617234468937876	0.06842105263157895	0.0347985347985348	0.059748427672955975	0.22535211267605634
Q7Z589	0.004008016032064128	0.0	0.0	0.0	0.007042253521126761
Q7Z5A8	1.0	0.0	1.0	0.0	0.0
Q7Z5B4	0.04008016032064128	0.0	0.01098901098901099	0.0	0.0
Q7Z5L9	0.006012024048096192	0.0	1.0	0.8238993710691824	0.0
Q7Z5N4	1.0	0.0	1.0	0.0	0.0
Q7Z5R6	0.0	0.0	1.0	1.0	0.0
Q7Z6L1	0.036072144288577156	0.031578947368421054	0.009157509157509158	0.02830188679245283	0.14788732394366197
Q7Z713	1.0	0.0	1.0	0.0	0.0
Q7Z794	0.1402805611222445	0.1368421052631579	0.047619047619047616	0.11320754716981132	0.2676056338028169
Q7Z7G1	0.0	0.0	0.6904761904761905	0.7955974842767296	0.0
Q7Z7J9	0.006012024048096192	0.0	0.0	0.0	0.007042253521126761
Q86SQ0	0.48697394789579157	0.4105263157894737	0.4725274725274725	0.4339622641509434	0.4295774647887324
Q86TI0	0.20440881763527055	0.19473684210526315	0.13003663003663005	0.18238993710691823	0.2887323943661972
Q86UL8	0.12625250501002003	0.0	0.07692307692307693	0.0	0.0
Q86UY5	0.0	0.0	1.0	1.0	0.0
Q86V15	0.018036072144288578	0.0	0.005494505494505495	0.0	0.0
Q86VB7	0.5831663326653307	0.6210526315789474	0.5695970695970696	0.5754716981132075	0.6056338028169014
Q86VI4	0.6012024048096193	1.0	0.6117216117216118	0.60062893081761	0.014084507042253521
Q86VZ2	0.1402805611222445	0.1368421052631579	0.047619047619047616	0.11320754716981132	0.2676056338028169
Q86W74	0.0	0.0	1.0	1.0	0.0
Q86WC4	0.1402805611222445	0.1368421052631579	0.047619047619047616	0.11320754716981132	0.2676056338028169
Q86WT6	0.6012024048096193	1.0	0.6117216117216118	0.60062893081761	0.014084507042253521
Q86WV6	0.0	0.0	1.0	1.0	0.0
Q86WZ6	0.07615230460921844	0.08421052631578947	0.05311355311355311	0.11320754716981132	0.2112676056338028
Q86X29	0.0	0.0	0.0018315018315018315	0.018867924528301886	0.0
Q86X83	0.006012024048096192	0.0	0.0	0.0	0.007042253521126761
Q86XK3	0.0	0.0	1.0	1.0	0.0
Q86XP0	0.0	0.0	1.0	1.0	0.0
Q86XR2	0.0	0.0	0.9761904761904762	0.9937106918238994	0.0
Q86YV0	0.0	0.0	0.016483516483516484	0.059748427672955975	0.0
Q8IUD2	0.48096192384769537	0.43157894736842106	0.4652014652014652	0.4937106918238994	0.44366197183098594
Q8IUH4	0.1402805611222445	0.1368421052631579	0.047619047619047616	0.11320754716981132	0.2676056338028169
Q8IUH5	0.018036072144288578	0.005263157894736842	0.007326007326007326	0.02830188679245283	0.09859154929577464
Q8IUQ4	0.07414829659318638	0.0	0.023809523809523808	0.0	0.0
Q8IV53	0.0	0.0	0.8663003663003663	0.9088050314465409	0.0
Q8IV63	0.0	0.0	0.0	0.006289308176100629	0.0
Q8IVF5	0.48697394789579157	0.4105263157894737	0.4725274725274725	0.4339622641509434	0.4295774647887324
Q8IVL0	1.0	0.0	1.0	0.0	0.0
Q8IVL1	0.6012024048096193	1.0	0.6117216117216118	0.60062893081761	0.014084507042253521
Q8IVW1	1.0	0.0	1.0	0.0	0.0
Q8IWA6	1.0	0.0	1.0	0.0	0.0
Q8IWE4	1.0	0.0	1.0	1.0	0.0
Q8IWL3	0.0	0.0	1.0	1.0	0.0
Q8IXQ3	0.1402805611222445	0.1368421052631579	0.047619047619047616	0.11320754716981132	0.2676056338028169
Q8IXQ6	0.0	0.0	1.0	1.0	0.0
Q8IXX5	0.9018036072144289	0.0	0.7692307692307693	0.0	0.0
Q8IY22	0.7555110220440882	1.0	0.73992673992674	0.7610062893081762	0.39436619718309857
Q8IY31	0.0	0.0	1.0	1.0	0.0
Q8IY51	0.11222444889779559	0.12105263157894737	0.04212454212454213	0.09433962264150944	0.2535211267605634
Q8IYM9	0.8697394789579158	0.0	0.8461538461538461	0.0	0.0
Q8IZ21	0.002004008016032064	0.0	0.0	0.0	0.0
Q8IZC6	0.01002004008016032	0.0	0.0	0.0	0.0
Q8IZD4	1.0	0.0	1.0	0.0	0.0
Q8IZE3	0.0	0.0	1.0	1.0	0.0
Q8IZN3	0.6012024048096193	1.0	0.6117216117216118	0.60062893081761	0.014084507042253521
Q8IZX4	1.0	0.0	1.0	0.0	0.0
Q8N0U6	0.0	0.0	1.0	1.0	0.0
Q8N108	1.0	0.0	1.0	0.0	0.0
Q8N271	0.0	0.0	0.9285714285714286	0.9528301886792453	0.0
Q8N2G4	0.0	0.0	1.0	1.0	0.0
Q8N2K1	0.531062124248497	0.0	0.32051282051282054	0.0	0.0
Q8N2S1	0.44288577154308617	0.3894736842105263	0.35714285714285715	0.37735849056603776	0.4154929577464789
Q8N2U0	0.0	0.0	1.0	1.0	0.0
Q8N357	0.0	0.0	1.0	1.0	0.0
Q8N392	0.48096192384769537	0.43157894736842106	0.4652014652014652	0.4937106918238994	0.44366197183098594
Q8N3C0	1.0	0.0	1.0	0.0	0.0
Q8N3F8	1.0	0.0	1.0	0.0	0.0
Q8N3H0	0.002004008016032064	0.0	0.0	0.0	0.0
Q8N3Y7	0.0	0.0	1.0	1.0	0.0
Q8N3Z6	0.0	0.0	0.17399267399267399	0.33647798742138363	0.0
Q8N4H0	0.0	0.0	1.0	1.0	0.0
Q8N4L2	0.1062124248496994	0.11052631578947368	0.047619047619047616	0.07232704402515723	0.23943661971830985
Q8N4Q1	0.004008016032064128	0.0	0.0	0.0	0.007042253521126761
Q8N556	0.48697394789579157	0.4105263157894737	0.4725274725274725	0.4339622641509434	0.4295774647887324
Q8N587	1.0	0.0	1.0	0.0	0.0
Q8N5C7	1.0	0.0	1.0	0.0	0.0
Q8N6F1	1.0	0.0	1.0	0.0	0.0
Q8N6G5	0.11222444889779559	0.12631578947368421	0.04395604395604396	0.10062893081761007	0.2605633802816901
Q8N6P7	1.0	0.0	1.0	0.0	0.0
Q8N6S4	1.0	0.0	1.0	0.0	0.0
Q8N7C4	1.0	0.0	1.0	0.0	0.0
Q8N7P1	1.0	0.0	1.0	0.0	0.0
Q8N823	1.0	0.0	1.0	0.0	0.0
Q8N884	0.0	0.0	1.0	1.0	0.0
Q8N8Y5	0.1402805611222445	0.1368421052631579	0.047619047619047616	0.11320754716981132	0.2676056338028169
Q8N988	0.1402805611222445	0.1368421052631579	0.047619047619047616	0.11320754716981132	0.2676056338028169
Q8N9B4	0.1402805611222445	0.1368421052631579	0.047619047619047616	0.11320754716981132	0.2676056338028169
Q8NA29	0.843687374749499	0.0	0.6996336996336996	0.0	0.0
Q8NA82	0.751503006012024	0.0	0.5384615384615384	0.0	0.0
Q8NBT0	0.0	0.0	1.0	1.0	0.0
Q8NCE2	0.006012024048096192	0.0	0.0	0.015723270440251572	0.014084507042253521
Q8NCS7	1.0	0.0	1.0	0.0	0.0
Q8NDV1	1.0	0.0	1.0	0.0	0.0
Q8NDY4	0.008016032064128256	0.0	0.0	0.0	0.0
Q8NDY8	0.002004008016032064	0.0	0.0	0.0	0.0
Q8NE31	1.0	0.0	1.0	0.0	0.0
Q8NEA6	0.006012024048096192	0.005263157894736842	0.005494505494505495	0.025157232704402517	0.035211267605633804
Q8NEF9	0.0	0.0	1.0	1.0	0.0
Q8NF37	0.6012024048096193	1.0	0.6117216117216118	0.60062893081761	0.014084507042253521
Q8NF64	1.0	0.0	1.0	0.0	0.0
Q8NFC6	0.14428857715430862	0.14736842105263157	0.05311355311355311	0.11320754716981132	0.28169014084507044
Q8NFJ5	0.0	0.0	0.0	0.0	0.007042253521126761
Q8NFT2	0.0	0.0	1.0	1.0	0.0
Q8NFW1	0.07414829659318638	0.0	0.018315018315018316	0.0	0.0
Q8NG48	0.0	0.0	1.0	1.0	0.0
Q8NHM5	0.4308617234468938	0.4052631578947368	0.35714285714285715	0.4308176100628931	0.4295774647887324
Q8NHY2	0.008016032064128256	0.0	0.0018315018315018315	0.0	0.0
Q8NI35	0.05410821643286573	0.0	0.02197802197802198	0.0	0.0
Q8TAF7	0.006012024048096192	0.0	0.0	0.0	0.007042253521126761
Q8TAM6	0.004008016032064128	0.0	0.0	0.0	0.007042253521126761
Q8TB96	1.0	0.0	1.0	0.0	0.0
Q8TBC4	1.0	0.0	1.0	0.0	0.0
Q8TBF2	0.01603206412825651	0.005263157894736842	0.005494505494505495	0.025157232704402517	0.06338028169014084
Q8TBQ9	0.050100200400801605	0.04736842105263158	0.014652014652014652	0.03459119496855346	0.2112676056338028
Q8TCU6	0.48096192384769537	0.43157894736842106	0.4652014652014652	0.4937106918238994	0.44366197183098594
Q8TD06	0.0	0.0	1.0	1.0	0.0
Q8TDB6	0.0	0.0	1.0	1.0	0.0
Q8TDM0	0.0	0.0	1.0	1.0	0.0
Q8TDS4	0.0	0.0	1.0	1.0	0.0
Q8TDY3	0.004008016032064128	0.0	0.0	0.0	0.007042253521126761
Q8TE02	0.01002004008016032	0.005263157894736842	0.007326007326007326	0.02830188679245283	0.028169014084507043
Q8TE85	0.0	0.0	0.0018315018315018315	0.009433962264150943	0.0
Q8TEL6	0.002004008016032064	0.0	0.0	0.0	0.0
Q8TES7	0.1402805611222445	0.1368421052631579	0.047619047619047616	0.11320754716981132	0.2676056338028169
Q8TF62	0.48096192384769537	0.43157894736842106	0.4652014652014652	0.4937106918238994	0.44366197183098594
Q8TF65	1.0	0.0	1.0	0.0	0.0
Q8WTP8	1.0	0.0	1.0	0.0	0.0
Q8WTR7	0.0	0.0	1.0	1.0	0.0
Q8WTV1	0.01002004008016032	0.0	0.0	0.006289308176100629	0.014084507042253521
Q8WU10	0.1402805611222445	0.1368421052631579	0.047619047619047616	0.11320754716981132	0.2676056338028169
Q8WU79	0.48096192384769537	0.43157894736842106	0.4652014652014652	0.4937106918238994	0.44366197183098594
Q8WUM9	0.3026052104208417	0.5631578947368421	0.20512820512820512	0.2830188679245283	0.014084507042253521
Q8WUS8	0.0	0.0	0.4597069597069597	0.6477987421383647	0.0
Q8WVY7	0.1402805611222445	0.1368421052631579	0.047619047619047616	0.11320754716981132	0.2676056338028169
Q8WVZ9	1.0	0.0	1.0	0.0	0.0
Q8WWV6	1.0	0.0	1.0	0.0	0.0
Q8WX92	0.1402805611222445	0.1368421052631579	0.047619047619047616	0.11320754716981132	0.2676056338028169
Q8WXF7	1.0	0.0	1.0	0.0	0.0
Q8WXG6	0.01002004008016032	0.005263157894736842	0.005494505494505495	0.025157232704402517	0.028169014084507043
Q8WXX0	0.01002004008016032	0.005263157894736842	0.0	0.015723270440251572	0.02112676056338028
Q8WYA1	0.0	0.0	1.0	1.0	0.0
Q8WZ82	0.006012024048096192	0.0	0.0	0.0	0.007042253521126761
Q92466	1.0	0.0	1.0	0.0	0.0
Q92482	0.3066132264529058	0.631578947368421	0.20512820512820512	0.32075471698113206	0.014084507042253521
Q92570	0.018036072144288578	0.031578947368421054	0.027472527472527472	0.04716981132075472	0.014084507042253521
Q92626	0.008016032064128256	0.0	0.0	0.0	0.0
Q92628	0.004008016032064128	0.0	0.0	0.0	0.007042253521126761
Q92696	0.08617234468937876	0.0	0.016483516483516484	0.0	0.0
Q92729	0.6012024048096193	1.0	0.6117216117216118	0.60062893081761	0.014084507042253521
Q92731	0.0	0.0	0.06227106227106227	0.1320754716981132	0.0
Q92733	0.1062124248496994	0.11052631578947368	0.047619047619047616	0.07232704402515723	0.23943661971830985
Q92734	0.1402805611222445	0.1368421052631579	0.047619047619047616	0.11320754716981132	0.2676056338028169
Q92766	0.32064128256513025	0.6578947368421053	0.19413919413919414	0.24842767295597484	0.014084507042253521
Q92804	0.002004008016032064	0.0	0.0	0.0	0.0
Q92813	0.6012024048096193	1.0	0.6117216117216118	0.60062893081761	0.014084507042253521
Q92820	1.0	0.0	1.0	0.0	0.0
Q92831	0.9919839679358717	0.0	0.978021978021978	0.0	0.0
Q92851	1.0	0.0	1.0	0.0	0.0
Q92876	0.0	0.0	1.0	1.0	0.0
Q92905	0.0	0.0	1.0	1.0	0.0
Q92982	1.0	0.0	1.0	0.0	0.0
Q93008	0.6012024048096193	1.0	0.6117216117216118	0.60062893081761	0.014084507042253521
Q93009	0.0	0.0	0.9029304029304029	0.9245283018867925	0.0
Q93083	0.0	0.0	1.0	1.0	0.0
Q969H0	0.7595190380761523	0.0	0.6025641025641025	0.0	0.0
Q969K7	1.0	0.0	1.0	0.0	0.0
Q969M7	0.8296593186372746	0.0	0.7161172161172161	0.0	0.0
Q969S0	0.002004008016032064	0.0	0.0	0.0	0.007042253521126761
Q969S6	0.006012024048096192	0.0	0.0	0.0	0.007042253521126761
Q969V5	0.006012024048096192	0.0	0.0	0.0	0.007042253521126761
Q969X5	0.0	0.0	0.9981684981684982	1.0	0.0
Q96A56	1.0	0.0	1.0	0.0	0.0
Q96AE4	1.0	0.0	1.0	0.0	0.0
Q96AH0	0.7254509018036072	0.6684210526315789	0.7234432234432234	0.7044025157232704	0.704225352112676
Q96AV8	1.0	0.010526315789473684	1.0	0.0220125786163522	0.07042253521126761
Q96B70	0.0	0.0	1.0	1.0	0.0
Q96B97	0.48697394789579157	0.4105263157894737	0.4725274725274725	0.4339622641509434	0.4295774647887324
Q96BF3	0.1402805611222445	0.1368421052631579	0.047619047619047616	0.11320754716981132	0.2676056338028169
Q96BH1	0.11222444889779559	0.12105263157894737	0.04212454212454213	0.09433962264150944	0.2535211267605634
Q96BX8	0.0	0.0	1.0	1.0	0.0
Q96C11	0.0	0.0	0.047619047619047616	0.0	0.0
Q96CB9	0.002004008016032064	0.0	0.0	0.0	0.0
Q96CF2	1.0	0.0	1.0	0.0	0.0
Q96DH6	0.6012024048096193	1.0	0.6117216117216118	0.60062893081761	0.014084507042253521
Q96DN5	1.0	0.0	1.0	0.0	0.0
Q96DU7	0.0	0.0	1.0	1.0	0.0
Q96EG3	0.002004008016032064	0.0	0.0	0.0	0.0
Q96EH5	1.0	0.0	1.0	0.0	0.0
Q96EZ8	0.002004008016032064	0.0	0.0	0.0	0.007042253521126761
Q96F05	0.11222444889779559	0.12631578947368421	0.04395604395604396	0.10062893081761007	0.2605633802816901
Q96F81	1.0	0.0	1.0	0.0	0.0
Q96FT9	0.0	0.0	1.0	1.0	0.0
Q96FX8	0.0	0.0	0.43772893772893773	0.050314465408805034	0.0
Q96G42	0.0	0.0	1.0	1.0	0.0
Q96G91	0.0	0.0	0.9871794871794872	1.0	0.0
Q96GC6	0.11222444889779559	0.12631578947368421	0.027472527472527472	0.0880503144654088	0.2605633802816901
Q96GD3	1.0	0.0	1.0	0.0	0.0
Q96GF1	0.002004008016032064	0.0	0.0	0.0	0.007042253521126761
Q96H12	0.0	0.0	0.054945054945054944	0.14779874213836477	0.0
Q96H78	0.0	0.0	1.0	1.0	0.0
Q96IZ2	0.0	0.0	1.0	1.0	0.0
Q96JI7	0.01002004008016032	0.005263157894736842	0.0018315018315018315	0.015723270440251572	0.028169014084507043
Q96JL9	0.07414829659318638	0.07894736842105263	0.054945054945054944	0.12264150943396226	0.19718309859154928
Q96JY0	1.0	0.0	1.0	0.0	0.0
Q96JY6	0.006012024048096192	0.0	0.0018315018315018315	0.018867924528301886	0.007042253521126761
Q96JZ2	0.0	0.0	0.0	0.0031446540880503146	0.0
Q96KC2	0.08016032064128256	0.1	0.027472527472527472	0.07232704402515723	0.23943661971830985
Q96KC8	0.10020040080160321	0.1	0.029304029304029304	0.08176100628930817	0.23943661971830985
Q96KP6	0.0	0.0	1.0	1.0	0.0
Q96LA8	1.0	0.0	1.0	0.0	0.0
Q96MH6	1.0	0.0	1.0	0.0	0.0
Q96MI6	0.002004008016032064	0.0	0.0	0.0	0.0
Q96MN5	0.11222444889779559	0.12631578947368421	0.0347985347985348	0.0880503144654088	0.2605633802816901
Q96MR6	0.002004008016032064	0.0	0.0	0.0	0.007042253521126761
Q96N21	0.17635270541082165	0.0	0.05311355311355311	0.0	0.0
Q96NA8	1.0	0.0	1.0	0.0	0.0
Q96NB1	0.004008016032064128	0.0	0.0	0.0	0.007042253521126761
Q96NE9	0.008016032064128256	0.0	0.0	0.0	0.0
Q96NG5	0.1402805611222445	0.1368421052631579	0.047619047619047616	0.11320754716981132	0.2676056338028169
Q96NJ6	0.1402805611222445	0.1368421052631579	0.047619047619047616	0.11320754716981132	0.2676056338028169
Q96NW7	1.0	0.0	1.0	0.0	0.0
Q96NY8	0.20841683366733466	0.0	0.06776556776556776	0.0	0.0
Q96P09	1.0	0.0	1.0	0.0	0.0
Q96PH1	0.0	0.0	1.0	1.0	0.0
Q96PM5	1.0	0.0	1.0	0.0	0.0
Q96PP8	1.0	0.0	1.0	0.0	0.0
Q96PQ0	0.3587174348697395	0.0	1.0	1.0	0.0
Q96PZ7	0.008016032064128256	0.0	0.0	0.0	0.0
Q96Q15	0.0	0.0	1.0	1.0	0.0
Q96Q83	0.006012024048096192	0.0	0.0	0.0	0.007042253521126761
Q96QA5	0.0	0.0	0.9945054945054945	0.9968553459119497	0.0
Q96QP1	0.0	0.0	0.3021978021978022	0.4748427672955975	0.0
Q96RD7	0.0	0.0	1.0	1.0	0.0
Q96RK1	1.0	0.0	1.0	0.0	0.0
Q96RQ9	0.0	0.0	0.9633699633699634	0.9842767295597484	0.0
Q96RS6	0.07414829659318638	0.06315789473684211	0.03663003663003663	0.0440251572327044	0.2112676056338028
Q96RU7	0.48096192384769537	0.43157894736842106	0.4652014652014652	0.4937106918238994	0.44366197183098594
Q96RU8	0.0	0.0	0.42857142857142855	0.5786163522012578	0.0
Q96SJ8	0.002004008016032064	0.0	0.0	0.0	0.0
Q96SN8	0.0	0.0	1.0	1.0	0.0
Q99062	0.5831663326653307	0.6210526315789474	0.5695970695970696	0.5754716981132075	0.6056338028169014
Q99102	0.0	0.0	0.1813186813186813	0.24842767295597484	0.0
Q99445	1.0	0.0	1.0	0.0	0.0
Q99551	0.008016032064128256	0.0	0.0	0.006289308176100629	0.007042253521126761
Q99590	0.0	0.0	1.0	1.0	0.0
Q99598	1.0	0.0	1.0	0.0	0.0
Q99607	0.48096192384769537	0.43157894736842106	0.4652014652014652	0.4937106918238994	0.44366197183098594
Q99623	0.004008016032064128	0.0	0.0	0.0	0.007042253521126761
Q99650	0.0	0.0	1.0	1.0	0.0
Q99712	0.48697394789579157	0.4105263157894737	0.5714285714285714	0.4339622641509434	0.4295774647887324
Q99732	0.6012024048096193	1.0	0.6117216117216118	0.60062893081761	0.014084507042253521
Q99828	0.07414829659318638	0.07894736842105263	0.054945054945054944	0.12264150943396226	0.19718309859154928
Q99836	0.0	0.0	0.08241758241758242	0.16981132075471697	0.0
Q99973	1.0	0.0	1.0	0.0	0.0
Q9BPX5	0.0	0.0	1.0	1.0	0.0
Q9BQA9	0.0	0.0	1.0	1.0	0.0
Q9BQD7	0.006012024048096192	0.0	0.0	0.0	0.007042253521126761
Q9BQL6	0.0	0.0	0.01282051282051282	0.04716981132075472	0.0
Q9BR11	0.0	0.0	1.0	1.0	0.0
Q9BRD0	0.026052104208416832	0.021052631578947368	0.007326007326007326	0.02830188679245283	0.11971830985915492
Q9BRK5	1.0	0.0	1.0	0.0	0.0
Q9BRQ8	1.0	0.0	1.0	0.0	0.0
Q9BRV3	0.0	0.0	1.0	1.0	0.0
Q9BRV8	1.0	0.0	1.0	0.0	0.0
Q9BSD7	1.0	0.0	1.0	0.0	0.0
Q9BSK4	0.006012024048096192	0.0	0.0	0.0031446540880503146	0.007042253521126761
Q9BTU6	1.0	0.0	1.0	0.0	0.0
Q9BTV4	0.004008016032064128	0.0	0.0	0.0	0.007042253521126761
Q9BTX7	0.022044088176352707	0.005263157894736842	0.007326007326007326	0.025157232704402517	0.056338028169014086
Q9BU20	0.01002004008016032	0.005263157894736842	0.0018315018315018315	0.015723270440251572	0.028169014084507043
Q9BUE0	1.0	0.0	1.0	0.0	0.0
Q9BUJ2	0.004008016032064128	0.0	0.0	0.0	0.0
Q9BUQ8	0.0	0.0	1.0	1.0	0.0
Q9BUY7	0.050100200400801605	0.04736842105263158	0.014652014652014652	0.03459119496855346	0.2112676056338028
Q9BV36	0.0	0.0	0.9981684981684982	1.0	0.0
Q9BVH7	1.0	0.0	1.0	0.0	0.0
Q9BVJ7	0.0	0.0	1.0	1.0	0.0
Q9BVV6	0.0	0.0	1.0	1.0	0.0
Q9BW19	0.004008016032064128	0.0	0.0	0.0	0.007042253521126761
Q9BW92	1.0	0.0	1.0	0.0	0.0
Q9BWG6	0.22444889779559118	0.0	0.11538461538461539	0.0	0.0
Q9BX74	1.0	0.0	1.0	0.0	0.0
Q9BXD5	1.0	0.0	1.0	0.0	0.0
Q9BXJ1	0.0	0.0	0.8608058608058609	0.8930817610062893	0.0
Q9BXS4	0.002004008016032064	0.0	0.0	0.0	0.0
Q9BXS5	0.002004008016032064	0.0	0.0	0.0	0.0
Q9BYD1	0.11222444889779559	0.12105263157894737	0.04212454212454213	0.09433962264150944	0.2535211267605634
Q9BYG8	0.0	0.0	1.0	1.0	0.0
Q9BYH8	0.0	0.0	0.3498168498168498	0.4968553459119497	0.0
Q9BYT9	0.0	0.0	0.9871794871794872	0.9685534591194969	0.0
Q9BYV6	0.6392785571142284	0.0	0.4084249084249084	0.0	0.0
Q9BZM2	1.0	0.0	1.0	0.0	0.0
Q9BZM5	0.0	0.0	1.0	1.0	0.0
Q9BZR8	1.0	0.0	1.0	0.0	0.0
Q9BZS1	0.24649298597194388	0.24210526315789474	0.15018315018315018	0.1761006289308176	0.3028169014084507
Q9BZX2	1.0	0.0	1.0	0.0	0.0
Q9GZN2	0.02404809619238477	0.010526315789473684	0.01098901098901099	0.0440251572327044	0.04929577464788732
Q9GZR2	1.0	0.0	1.0	0.0	0.0
Q9GZT6	0.01002004008016032	0.0	0.0	0.006289308176100629	0.014084507042253521
Q9GZU2	1.0	0.0	1.0	0.0	0.0
Q9GZY4	0.11222444889779559	0.12631578947368421	0.04395604395604396	0.10062893081761007	0.2605633802816901
Q9GZZ9	0.03206412825651302	0.021052631578947368	0.020146520146520148	0.07232704402515723	0.07746478873239436
Q9H093	0.0	0.0	1.0	1.0	0.0
Q9H0B8	0.0	0.0	0.4523809523809524	0.5786163522012578	0.0
Q9H0E9	0.0	0.0	1.0	1.0	0.0
Q9H0K6	0.14428857715430862	0.14736842105263157	0.05311355311355311	0.11320754716981132	0.28169014084507044
Q9H1E1	0.24649298597194388	0.0	0.10805860805860806	0.0	0.0
Q9H1J7	0.48096192384769537	0.43157894736842106	0.4652014652014652	0.4937106918238994	0.44366197183098594
Q9H2H8	0.006012024048096192	0.0	0.0	0.0	0.007042253521126761
Q9H2M9	1.0	0.0	1.0	0.0	0.0
Q9H2X6	0.9378757515030061	0.0	0.8571428571428571	0.0	0.0
Q9H334	0.10020040080160321	0.16842105263157894	0.08241758241758242	0.1069182389937107	0.014084507042253521
Q9H3D4	0.6713426853707415	0.0	0.4706959706959707	0.0	0.0
Q9H3R0	0.781563126252505	1.0	0.8021978021978022	0.7924528301886793	0.44366197183098594
Q9H3S4	0.0	0.0	1.0	1.0	0.0
Q9H425	0.8416833667334669	0.0	0.7326007326007326	0.0	0.0
Q9H4B4	0.9639278557114228	0.0	0.8992673992673993	0.0	0.0
Q9H4F8	1.0	0.0	1.0	0.0	0.0
Q9H4L5	0.48096192384769537	0.43157894736842106	0.4652014652014652	0.4937106918238994	0.44366197183098594
Q9H583	0.0	0.0	1.0	1.0	0.0
Q9H672	0.0	0.0	1.0	1.0	0.0
Q9H6X2	1.0	0.0	1.0	0.0	0.0
Q9H714	0.0	0.0	0.3772893772893773	0.5534591194968553	0.0
Q9H7D7	0.11222444889779559	0.12631578947368421	0.04395604395604396	0.10062893081761007	0.2605633802816901
Q9H7N4	0.1402805611222445	0.1368421052631579	0.047619047619047616	0.11320754716981132	0.2676056338028169
Q9H7P6	1.0	0.0	1.0	0.0	0.0
Q9H7X7	0.1062124248496994	0.11052631578947368	0.047619047619047616	0.07232704402515723	0.23943661971830985
Q9H825	0.018036072144288578	0.0	0.0018315018315018315	0.0	0.0
Q9H8H2	1.0	0.0	1.0	0.0	0.0
Q9H9E3	0.006012024048096192	0.005263157894736842	0.0	0.009433962264150943	0.014084507042253521
Q9H9Z2	0.9859719438877755	0.0	0.9688644688644689	0.0	0.0
Q9HA38	1.0	0.0	1.0	0.0	0.0
Q9HAC7	1.0	0.0	1.0	0.0	0.0
Q9HAT2	0.1402805611222445	0.1368421052631579	0.047619047619047616	0.11320754716981132	0.2676056338028169
Q9HAU5	0.004008016032064128	0.0	0.0	0.0	0.007042253521126761
Q9HAW0	0.006012024048096192	0.0	0.0	0.0	0.007042253521126761
Q9HB75	1.0	0.0	1.0	0.0	0.0
Q9HBE1	0.018036072144288578	0.005263157894736842	0.007326007326007326	0.02830188679245283	0.09859154929577464
Q9HBE4	0.0	0.0	1.0	1.0	0.0
Q9HBG7	1.0	0.0	1.0	0.0	0.0
Q9HBW9	1.0	0.0	1.0	0.0	0.0
Q9HC78	0.002004008016032064	0.0	0.0	0.0031446540880503146	0.028169014084507043
Q9HC98	0.48096192384769537	0.43157894736842106	0.4652014652014652	0.4937106918238994	0.44366197183098594
Q9HCC9	0.48096192384769537	0.43157894736842106	0.4652014652014652	0.4937106918238994	0.44366197183098594
Q9HCD6	0.5190380761523046	0.0	0.4835164835164835	0.0	0.0
Q9HCE1	0.9959919839679359	0.0	0.9981684981684982	0.0	0.0
Q9HCE7	0.48697394789579157	0.4105263157894737	0.4725274725274725	0.4339622641509434	0.4295774647887324
Q9HCH5	0.48697394789579157	0.4105263157894737	0.4725274725274725	0.4339622641509434	0.4295774647887324
Q9HCJ5	0.48697394789579157	0.4105263157894737	0.4725274725274725	0.4339622641509434	0.4295774647887324
Q9HCN2	0.1342685370741483	0.0	1.0	1.0	0.0
Q9HCU8	0.002004008016032064	0.0	0.0	0.0	0.0
Q9NP74	0.6653306613226453	0.0	0.4706959706959707	0.0	0.0
Q9NPB8	0.6012024048096193	1.0	0.6117216117216118	0.60062893081761	0.014084507042253521
Q9NPC1	0.0	0.0	1.0	1.0	0.0
Q9NPD3	0.0	0.0	1.0	1.0	0.0
Q9NPE2	0.006012024048096192	0.0	0.0	0.0	0.007042253521126761
Q9NPF2	0.48096192384769537	0.43157894736842106	0.4652014652014652	0.4937106918238994	0.44366197183098594
Q9NPF5	0.006012024048096192	0.0	0.0	0.0	0.007042253521126761
Q9NPH3	0.0	0.0	1.0	1.0	0.0
Q9NPI1	0.014028056112224449	0.005263157894736842	0.0018315018315018315	0.0220125786163522	0.02112676056338028
Q9NPJ6	1.0	0.0	1.0	0.0	0.0
Q9NPJ8	0.1402805611222445	0.1368421052631579	0.047619047619047616	0.11320754716981132	0.2676056338028169
Q9NPP4	1.0	0.0	1.0	0.0	0.0
Q9NQ11	0.03206412825651302	0.021052631578947368	0.007326007326007326	0.031446540880503145	0.11971830985915492
Q9NQB0	0.48697394789579157	0.4105263157894737	0.4725274725274725	0.4339622641509434	0.4295774647887324
Q9NQL2	0.0	0.0	1.0	1.0	0.0
Q9NQQ7	0.006012024048096192	0.0	0.0	0.0	0.007042253521126761
Q9NQZ6	0.0	0.0	0.989010989010989	1.0	0.0
Q9NR48	1.0	0.0	1.0	0.0	0.0
Q9NR81	0.050100200400801605	0.02631578947368421	0.009157509157509158	0.03459119496855346	0.13380281690140844
Q9NR97	1.0	0.0	1.0	0.0	0.0
Q9NRA1	0.002004008016032064	0.0	0.0	0.0	0.0
Q9NRC1	0.6012024048096193	1.0	0.6117216117216118	0.60062893081761	0.014084507042253521
Q9NRI5	0.09619238476953908	0.0	0.023809523809523808	0.0	0.0
Q9NRR1	1.0	0.0	1.0	0.0	0.0
Q9NS23	1.0	0.0	1.0	0.0	0.0
Q9NS28	1.0	0.0	1.0	0.0	0.0
Q9NSI8	0.48096192384769537	0.43157894736842106	0.4652014652014652	0.4937106918238994	0.44366197183098594
Q9NTK1	0.0	0.0	1.0	1.0	0.0
Q9NU23	0.1402805611222445	0.1368421052631579	0.047619047619047616	0.11320754716981132	0.2676056338028169
Q9NUB4	0.0	0.0	1.0	1.0	0.0
Q9NUQ6	0.07014028056112225	0.0	0.027472527472527472	0.0	0.0
Q9NUQ9	0.4729458917835671	0.4263157894736842	0.4340659340659341	0.48742138364779874	0.44366197183098594
Q9NUW8	0.050100200400801605	0.04736842105263158	0.014652014652014652	0.03459119496855346	0.2112676056338028
Q9NV88	0.1062124248496994	0.11052631578947368	0.047619047619047616	0.07232704402515723	0.23943661971830985
Q9NV96	1.0	0.0	1.0	0.0	0.0
Q9NVA1	0.002004008016032064	0.0	0.0	0.0	0.0
Q9NVE7	0.006012024048096192	0.0	0.0	0.0	0.007042253521126761
Q9NVH2	1.0	0.0	1.0	1.0	0.0
Q9NVR2	0.0	0.0	1.0	1.0	0.0
Q9NVV5	0.0	0.0	0.9871794871794872	1.0	0.0
Q9NWB6	0.0	0.0	1.0	1.0	0.0
Q9NWF9	1.0	0.0	1.0	0.0	0.0
Q9NWH7	1.0	0.0	1.0	0.0	0.0
Q9NWM0	0.48096192384769537	0.43157894736842106	0.4652014652014652	0.4937106918238994	0.44366197183098594
Q9NWW7	0.002004008016032064	0.0	0.0	0.0	0.0
Q9NWZ8	0.014028056112224449	0.005263157894736842	0.007326007326007326	0.018867924528301886	0.028169014084507043
Q9NXJ5	1.0	0.0	1.0	0.0	0.0
Q9NXK8	0.012024048096192385	0.005263157894736842	0.007326007326007326	0.02830188679245283	0.028169014084507043
Q9NXV2	0.006012024048096192	0.0	0.0	0.0	0.007042253521126761
Q9NY59	0.002004008016032064	0.0	0.0	0.0	0.0
Q9NY72	1.0	0.0	1.0	0.0	0.0
Q9NY84	0.0	0.0	1.0	1.0	0.0
Q9NYB9	0.02404809619238477	0.005263157894736842	0.007326007326007326	0.02830188679245283	0.11267605633802817
Q9NYJ8	1.0	0.0	1.0	0.0	0.0
Q9NYK1	0.0	0.0	1.0	1.0	0.0
Q9NYQ3	1.0	0.0	1.0	0.0	0.0
Q9NYQ8	0.0	0.0	0.06043956043956044	0.1509433962264151	0.0
Q9NYY1	1.0	0.0	1.0	1.0	0.0
Q9NYZ2	0.48697394789579157	0.4105263157894737	0.4725274725274725	0.4339622641509434	0.4295774647887324
Q9NZ72	0.002004008016032064	0.0	0.0	0.0	0.0
Q9NZJ0	0.0	0.0	1.0	1.0	0.0
Q9NZP8	0.0	0.0	1.0	1.0	0.0
Q9NZS9	0.1402805611222445	0.1368421052631579	0.047619047619047616	0.11320754716981132	0.2676056338028169
Q9NZT1	0.0	0.0	0.8644688644688645	0.9056603773584906	0.0
Q9NZW5	0.0	0.0	0.01098901098901099	0.0440251572327044	0.0
Q9P021	0.02404809619238477	0.010526315789473684	0.01098901098901099	0.0440251572327044	0.04929577464788732
Q9P0M9	1.0	0.0	1.0	0.0	0.0
Q9P0V3	0.002004008016032064	0.0	0.0	0.0	0.0
Q9P121	1.0	0.0	1.0	0.0	0.0
Q9P258	0.014028056112224449	0.0	0.0018315018315018315	0.0	0.0
Q9P2B2	1.0	0.0	1.0	0.0	0.0
Q9P2D1	0.006012024048096192	0.0	0.0	0.0	0.007042253521126761
Q9P2K9	0.8977955911823647	0.0	0.826007326007326	0.0	0.0
Q9P2N4	0.02404809619238477	0.021052631578947368	0.01098901098901099	0.0220125786163522	0.06338028169014084
Q9P2X8	1.0	0.0	1.0	0.0	0.0
Q9UBE8	0.0	0.0	1.0	1.0	0.0
Q9UBH6	1.0	0.0	1.0	0.0	0.0
Q9UBK5	0.0	0.0	0.9853479853479854	0.9968553459119497	0.0
Q9UBK7	0.14428857715430862	0.14736842105263157	0.05311355311355311	0.11320754716981132	0.28169014084507044
Q9UBK9	0.6012024048096193	1.0	0.6117216117216118	0.60062893081761	0.014084507042253521
Q9UBN6	1.0	0.0	1.0	0.0	0.0
Q9UBT6	1.0	0.0	1.0	0.0	0.0
Q9UBX7	0.0	0.0	1.0	1.0	0.0
Q9UDY2	0.48697394789579157	0.4105263157894737	0.4725274725274725	0.4339622641509434	0.4295774647887324
Q9UEE5	1.0	0.0	1.0	0.0	0.0
Q9UER7	0.002004008016032064	0.0	0.0	0.0	0.0
Q9UGM6	1.0	0.0	1.0	0.0	0.0
Q9UHB6	0.0	0.0	1.0	1.0	0.0
Q9UHD0	1.0	0.0	1.0	0.0	0.0
Q9UHR6	0.004008016032064128	0.0	0.0	0.0	0.007042253521126761
Q9UHV2	1.0	0.0	1.0	0.0	0.0
Q9UIE0	0.07414829659318638	0.07894736842105263	0.054945054945054944	0.12264150943396226	0.19718309859154928
Q9UIV8	0.0	0.0	1.0	1.0	0.0
Q9UJF2	0.3627254509018036	0.0	0.20146520146520147	0.0	0.0
Q9UK10	0.018036072144288578	0.010526315789473684	0.009157509157509158	0.02830188679245283	0.04225352112676056
Q9UK12	0.07414829659318638	0.07894736842105263	0.054945054945054944	0.12264150943396226	0.19718309859154928
Q9UK97	0.0	0.0	1.0	1.0	0.0
Q9UKB5	1.0	0.0	1.0	0.0	0.0
Q9UKD2	0.004008016032064128	0.0	0.0	0.0	0.007042253521126761
Q9UKI2	0.09819639278557114	0.0	0.020146520146520148	0.0	0.0
Q9UKQ9	0.0	0.0	1.0	1.0	0.0
Q9UKT9	0.48096192384769537	0.43157894736842106	0.4652014652014652	0.4937106918238994	0.44366197183098594
Q9UKX3	1.0	0.0	1.0	0.0	0.0
Q9UKX5	0.48697394789579157	0.4105263157894737	0.4725274725274725	0.4339622641509434	0.4295774647887324
Q9UL58	1.0	0.0	1.0	0.0	0.0
Q9ULQ1	0.48697394789579157	0.4105263157894737	0.4725274725274725	0.4339622641509434	0.4295774647887324
Q9ULZ3	1.0	0.0	1.0	0.0	0.0
Q9UM07	0.02004008016032064	0.0	0.0018315018315018315	0.0	0.0
Q9UM63	1.0	0.0	1.0	0.0	0.0
Q9UMS4	0.01002004008016032	0.005263157894736842	0.005494505494505495	0.025157232704402517	0.028169014084507043
Q9UMX5	1.0	0.0	1.0	0.0	0.0
Q9UN86	0.03006012024048096	0.021052631578947368	0.009157509157509158	0.02830188679245283	0.14084507042253522
Q9UNE2	1.0	0.0	1.0	0.0	0.0
Q9UNH6	1.0	0.0	1.0	0.0	0.0
Q9UNK9	0.1402805611222445	0.1368421052631579	0.047619047619047616	0.11320754716981132	0.2676056338028169
Q9UNN5	0.9679358717434869	0.0	0.9413919413919414	0.0	0.0
Q9UPN3	0.3787575150300601	0.25263157894736843	0.45787545787545786	0.4276729559748428	0.352112676056338
Q9UPQ4	0.002004008016032064	0.0	0.0	0.0	0.0
Q9UPR0	0.6012024048096193	1.0	0.6117216117216118	0.60062893081761	0.014084507042253521
Q9UPU9	0.48697394789579157	0.4105263157894737	0.4725274725274725	0.4339622641509434	0.4295774647887324
Q9UPX8	0.002004008016032064	0.0	0.0	0.0	0.0
Q9UPZ9	0.0	0.0	1.0	1.0	0.0
Q9UQ16	1.0	0.0	1.0	0.0	0.0
Q9UQ88	0.6012024048096193	1.0	0.6117216117216118	0.60062893081761	0.014084507042253521
Q9UQQ2	0.6012024048096193	1.0	0.6117216117216118	0.60062893081761	0.014084507042253521
Q9Y219	0.06212424849699399	0.0	0.054945054945054944	0.0	0.0
Q9Y232	0.48096192384769537	0.43157894736842106	0.4652014652014652	0.4937106918238994	0.44366197183098594
Q9Y255	0.006012024048096192	0.0	0.0	0.0031446540880503146	0.007042253521126761
Q9Y2B4	1.0	0.0	1.0	0.0	0.0
Q9Y2D5	0.0	0.0	1.0	1.0	0.0
Q9Y2G9	0.0	0.0	0.007326007326007326	0.0220125786163522	0.0
Q9Y2H2	0.02404809619238477	0.021052631578947368	0.003663003663003663	0.0220125786163522	0.07042253521126761
Q9Y2I2	1.0	0.0	1.0	0.0	0.0
Q9Y2P8	0.0	0.0	0.945054945054945	0.9685534591194969	0.0
Q9Y2Q5	0.02404809619238477	0.010526315789473684	0.01098901098901099	0.0440251572327044	0.04929577464788732
Q9Y2T6	0.0	0.0	0.9963369963369964	1.0	0.0
Q9Y2X0	0.0	0.0	0.38278388278388276	0.5377358490566038	0.0
Q9Y2Y8	1.0	0.0	1.0	0.0	0.0
Q9Y315	1.0	0.0	1.0	0.0	0.0
Q9Y337	0.0	0.0	1.0	1.0	0.0
Q9Y376	1.0	0.0	1.0	0.0	0.0
Q9Y3L5	0.11222444889779559	0.12631578947368421	0.027472527472527472	0.0880503144654088	0.2605633802816901
Q9Y3T9	0.11222444889779559	0.12631578947368421	0.027472527472527472	0.0880503144654088	0.2605633802816901
Q9Y3V2	1.0	0.0	1.0	0.0	0.0
Q9Y478	1.0	0.0	1.0	0.0	0.0
Q9Y483	0.004008016032064128	0.0	0.0	0.0	0.0
Q9Y4A5	0.02004008016032064	0.021052631578947368	0.0018315018315018315	0.018867924528301886	0.04929577464788732
Q9Y4C8	1.0	0.0	1.0	0.0	0.0
Q9Y4H4	0.1402805611222445	0.1368421052631579	0.047619047619047616	0.11320754716981132	0.2676056338028169
Q9Y4K1	0.0	0.0	0.2087912087912088	0.36792452830188677	0.0
Q9Y4U1	0.002004008016032064	0.0	0.0	0.0	0.007042253521126761
Q9Y519	0.11222444889779559	0.12631578947368421	0.04395604395604396	0.10062893081761007	0.2605633802816901
Q9Y543	1.0	0.0	1.0	0.0	0.0
Q9Y5J5	1.0	0.0	1.0	0.0	0.0
Q9Y5J7	0.0	0.0	1.0	1.0	0.0
Q9Y5Q0	0.0	0.0	0.0018315018315018315	0.009433962264150943	0.0
Q9Y5R5	0.0	0.0	1.0	1.0	0.0
Q9Y5R8	0.018036072144288578	0.005263157894736842	0.005494505494505495	0.0220125786163522	0.08450704225352113
Q9Y5S2	1.0	0.0	1.0	0.0	0.0
Q9Y5S9	0.004008016032064128	0.0	0.0	0.0	0.007042253521126761
Q9Y5U2	0.1402805611222445	0.1368421052631579	0.047619047619047616	0.11320754716981132	0.2676056338028169
Q9Y5V3	0.1402805611222445	0.1368421052631579	0.047619047619047616	0.11320754716981132	0.2676056338028169
Q9Y5X5	1.0	0.0	1.0	0.0	0.0
Q9Y5X9	0.0	0.0	1.0	1.0	0.0
Q9Y625	0.20841683366733466	0.0	0.07326007326007326	0.0	0.0
Q9Y6D9	0.48096192384769537	0.43157894736842106	0.4652014652014652	0.4937106918238994	0.44366197183098594
Q9Y6M1	0.48697394789579157	0.4105263157894737	0.4725274725274725	0.4339622641509434	0.4295774647887324
Q9Y6M5	1.0	0.0	1.0	0.0	0.0
Q9Y6P5	1.0	0.0	1.0	0.0	0.0
Q9Y6Q3	1.0	0.0	1.0	0.0	0.0
Q9Y6R6	0.1402805611222445	0.1368421052631579	0.047619047619047616	0.11320754716981132	0.2676056338028169
Q9Y6X2	1.0	0.0	1.0	0.0	0.0
