# Supplementary material for: Decoding non-coding SNPs: systems genomics modelling dissects the heterogeneity of IBD
Source: Mol Syst Biol. 2025 Nov 26;22(2):259–80. doi: 10.1038/s44320-025-00169-3 (PMC12864814; doi:10.1038/s44320-025-00169-3)
Supplement: Supplementary file 12 — Source data Fig. 4 [file 44320_2025_169_MOESM12_ESM.zip › Kong_et_al_colon_epi_inflvs_health_degs_fc05_new.csv]

	Gene	Term
1	S100P	Epithelial Cycling cells
2	PI3	Epithelial Cycling cells
3	TFF1	Epithelial Cycling cells
4	REG4	Epithelial Cycling cells
5	SAA1	Epithelial Cycling cells
6	SPINK4	Epithelial Cycling cells
7	HLA-DPA1	Epithelial Cycling cells
8	LYZ	Epithelial Cycling cells
9	IGLL5	Epithelial Cycling cells
10	HLA-DRB1	Epithelial Cycling cells
11	DUOXA2	Epithelial Cycling cells
12	HLA-DPB1	Epithelial Cycling cells
13	PLAC8	Epithelial Cycling cells
14	DUOX2	Epithelial Cycling cells
15	MT-ND3	Epithelial Cycling cells
16	HLA-DQB1	Epithelial Cycling cells
17	HLA-DRA	Epithelial Cycling cells
18	TIMP1	Epithelial Cycling cells
19	MUC5B	Epithelial Cycling cells
20	ASS1	Epithelial Cycling cells
21	JAK1	Epithelial Cycling cells
22	HLA-DMA	Epithelial Cycling cells
23	MZB1	Epithelial Cycling cells
24	S100A9	Epithelial Cycling cells
25	REG3A	Epithelial Cycling cells
26	DNAJC10	Epithelial Cycling cells
27	CEACAM5	Epithelial Cycling cells
28	CXCL1	Epithelial Cycling cells
29	MUC1	Epithelial Cycling cells
30	MUC2	Epithelial Cycling cells
31	CEACAM6	Epithelial Cycling cells
32	KDELR3	Epithelial Cycling cells
33	DYNC1H1	Epithelial Cycling cells
34	LGALS1	Epithelial Cycling cells
35	ZG16B	Epithelial Cycling cells
36	CD74	Epithelial Cycling cells
37	CREB3L1	Epithelial Cycling cells
38	LCN2	Epithelial Cycling cells
39	SERPINA1	Epithelial Cycling cells
40	SEPP1	Epithelial Cycling cells
41	GCNT3	Epithelial Cycling cells
42	DEFA5	Epithelial Cycling cells
43	ISG15	Epithelial Cycling cells
44	ISG20	Epithelial Cycling cells
45	AP2B1	Epithelial Cycling cells
46	IFI27L2	Epithelial Cycling cells
47	SPCS3	Epithelial Cycling cells
48	PAK2	Epithelial Cycling cells
49	DDX17	Epithelial Cycling cells
50	RANBP2	Epithelial Cycling cells
51	CDV3	Epithelial Cycling cells
52	TGFBI	Epithelial Cycling cells
53	PPP1R14B	Epithelial Cycling cells
54	PDXK	Epithelial Cycling cells
55	MT-ND5	Epithelial Cycling cells
56	SEC24D	Epithelial Cycling cells
57	TYMP	Epithelial Cycling cells
58	MUC12	Epithelial Cycling cells
59	RRBP1	Epithelial Cycling cells
60	TOP1	Epithelial Cycling cells
61	EPB41L2	Epithelial Cycling cells
62	MTPN	Epithelial Cycling cells
63	LINC00657	Epithelial Cycling cells
64	GNB1	Epithelial Cycling cells
65	SDR16C5	Epithelial Cycling cells
66	DNAJC3	Epithelial Cycling cells
67	RNF213	Epithelial Cycling cells
68	FIBCD1	Epithelial Cycling cells
69	TAF10	Epithelial Cycling cells
70	CLTC	Epithelial Cycling cells
71	MT-ND4L	Epithelial Cycling cells
72	BIRC3	Epithelial Cycling cells
73	NPDC1	Epithelial Cycling cells
74	PITX1	Epithelial Cycling cells
75	FCGBP	Epithelial Cycling cells
76	ACBD3	Epithelial Cycling cells
77	CTTN	Epithelial Cycling cells
78	REG1B	Epithelial Cycling cells
79	CHP1	Epithelial Cycling cells
80	TLN1	Epithelial Cycling cells
81	MT-ATP6	Epithelial Cycling cells
82	BST2	Epithelial Cycling cells
83	AK1	Epithelial Cycling cells
84	CNOT1	Epithelial Cycling cells
85	PARM1	Epithelial Cycling cells
86	DMBT1	Epithelial Cycling cells
87	SELM	Epithelial Cycling cells
88	FKBP11	Epithelial Cycling cells
89	SAA2	Epithelial Cycling cells
90	SEC61G	Epithelial Cycling cells
91	FAM120A	Epithelial Cycling cells
92	CTDNEP1	Epithelial Cycling cells
93	L1TD1	Epithelial Cycling cells
94	FFAR4	Epithelial Cycling cells
95	SEC61A1	Epithelial Cycling cells
96	TRIM28	Epithelial Cycling cells
97	IFITM2	Epithelial Cycling cells
98	HNRNPD	Epithelial Cycling cells
99	PRKDC	Epithelial Cycling cells
100	ST3GAL4	Epithelial Cycling cells
101	FXYD5	Epithelial Cycling cells
102	SCD	Epithelial Cycling cells
103	IFI6	Epithelial Cycling cells
104	SERPINB5	Epithelial Cycling cells
105	ITGA6	Epithelial Cycling cells
106	SLC16A3	Epithelial Cycling cells
107	LRRC26	Epithelial Cycling cells
108	ATP2A2	Epithelial Cycling cells
109	GSN	Epithelial Cycling cells
110	CHPF	Epithelial Cycling cells
111	RABL6	Epithelial Cycling cells
112	ANXA1	Epithelial Cycling cells
113	IFI27	Epithelial Cycling cells
114	LY6E	Epithelial Cycling cells
115	RP11-294O2.2	Epithelial Cycling cells
116	ATP2A3	Epithelial Cycling cells
117	KYNU	Epithelial Cycling cells
118	IQGAP1	Epithelial Cycling cells
119	SET	Epithelial Cycling cells
120	SMC1A	Epithelial Cycling cells
121	EFHD2	Epithelial Cycling cells
122	C2	Epithelial Cycling cells
123	XPO1	Epithelial Cycling cells
124	RARRES3	Epithelial Cycling cells
125	JUND	Epithelial Cycling cells
126	C6orf62	Epithelial Cycling cells
127	ITM2A	Epithelial Cycling cells
128	C1orf122	Epithelial Cycling cells
129	PRKRIR	Epithelial Cycling cells
130	MTUS1	Epithelial Cycling cells
131	CASC5	Epithelial Cycling cells
132	PHLDA1	Epithelial Cycling cells
133	CHD4	Epithelial Cycling cells
134	SLC12A2	Epithelial Cycling cells
135	CDC42EP5	Epithelial Cycling cells
136	TMEM167A	Epithelial Cycling cells
137	MBNL1	Epithelial Cycling cells
138	SMARCC1	Epithelial Cycling cells
139	CNN2	Epithelial Cycling cells
140	C4BPB	Epithelial Cycling cells
141	MIDN	Epithelial Cycling cells
142	TFF3	Epithelial Cycling cells
143	LYPD8	Epithelial Cycling cells
144	CDA	Epithelial Cycling cells
145	GALNT7	Epithelial Cycling cells
146	ADAR	Epithelial Cycling cells
147	ARHGDIB	Epithelial Cycling cells
148	PRSS1	Epithelial Cycling cells
149	ASRGL1	Epithelial Cycling cells
150	SETD5-AS1	Epithelial Cycling cells
151	SLC38A2	Epithelial Cycling cells
152	ITLN1	Epithelial Cycling cells
153	SMARCA5	Epithelial Cycling cells
154	LRRFIP1	Epithelial Cycling cells
155	DUS1L	Epithelial Cycling cells
156	UFM1	Epithelial Cycling cells
157	PTBP3	Epithelial Cycling cells
158	LMO4	Epithelial Cycling cells
159	CASC4	Epithelial Cycling cells
160	HDGF	Epithelial Cycling cells
161	CEACAM1	Epithelial Cycling cells
162	NFATC3	Epithelial Cycling cells
163	EIF3A	Epithelial Cycling cells
164	ITGB4	Epithelial Cycling cells
165	CD44	Epithelial Cycling cells
166	CMTM6	Epithelial Cycling cells
167	CALU	Epithelial Cycling cells
168	WARS	Epithelial Cycling cells
169	MARCKS	Epithelial Cycling cells
170	TNRC6B	Epithelial Cycling cells
171	MUC4	Epithelial Cycling cells
172	TBL1XR1	Epithelial Cycling cells
173	SLC40A1	Epithelial Cycling cells
174	APOL6	Epithelial Cycling cells
175	PLEC	Epithelial Cycling cells
176	GNAQ	Epithelial Cycling cells
177	CBR3	Epithelial Cycling cells
178	HEBP2	Epithelial Cycling cells
179	KCNMA1	Epithelial Cycling cells
180	GNPNAT1	Epithelial Cycling cells
181	CFLAR	Epithelial Cycling cells
182	MIR24-2	Epithelial Cycling cells
183	SPTBN1	Epithelial Cycling cells
184	SNRPB2	Epithelial Cycling cells
185	PHLDA2	Epithelial Cycling cells
186	ZNF106	Epithelial Cycling cells
187	TPSAB1	Epithelial Cycling cells
188	CA4	Epithelial Cycling cells
189	SEL1L3	Epithelial Cycling cells
190	AZGP1	Epithelial Cycling cells
191	ZBTB7A	Epithelial Cycling cells
192	DENR	Epithelial Cycling cells
193	ASPM	Epithelial Cycling cells
194	MSI2	Epithelial Cycling cells
195	BRI3BP	Epithelial Cycling cells
196	DEFA6	Epithelial Cycling cells
197	EMP1	Epithelial Cycling cells
198	ARGLU1	Epithelial Cycling cells
199	C8orf59	Epithelial Cycling cells
200	EIF4G1	Epithelial Cycling cells
201	AKAP9	Epithelial Cycling cells
202	HLA-DMB	Epithelial Cycling cells
203	RPL39L	Epithelial Cycling cells
204	TAP1	Epithelial Cycling cells
205	TPSG1	Epithelial Cycling cells
206	LMAN1	Epithelial Cycling cells
207	FABP2	Epithelial Cycling cells
208	BCL10	Epithelial Cycling cells
209	ANKRD11	Epithelial Cycling cells
210	SAR1B	Epithelial Cycling cells
211	ABCF1	Epithelial Cycling cells
212	GSPT1	Epithelial Cycling cells
213	SRM	Epithelial Cycling cells
214	HNRNPH1	Epithelial Cycling cells
215	NQO2	Epithelial Cycling cells
216	SETD8	Epithelial Cycling cells
217	SF3B1	Epithelial Cycling cells
218	PLXNB2	Epithelial Cycling cells
219	NEAT1	Epithelial Cycling cells
220	GOLGB1	Epithelial Cycling cells
221	SKIL	Epithelial Cycling cells
222	IBTK	Epithelial Cycling cells
223	RETNLB	Epithelial Cycling cells
224	MBP	Epithelial Cycling cells
225	DDX3X	Epithelial Cycling cells
226	EEF1E1	Epithelial Cycling cells
227	TSPYL1	Epithelial Cycling cells
228	RPS6KA3	Epithelial Cycling cells
229	GPCPD1	Epithelial Cycling cells
230	BCLAF1	Epithelial Cycling cells
231	SSR1	Epithelial Cycling cells
232	SULT1B1	Epithelial Cycling cells
233	SCNN1A	Epithelial Cycling cells
234	C12orf75	Epithelial Cycling cells
235	MT-ND6	Epithelial Cycling cells
236	MLLT4	Epithelial Cycling cells
237	QSOX1	Epithelial Cycling cells
238	SNORA76	Epithelial Cycling cells
239	SKA2	Epithelial Cycling cells
240	MRPL50	Epithelial Cycling cells
241	BPTF	Epithelial Cycling cells
242	ADAM15	Epithelial Cycling cells
243	PRAC1	Epithelial Cycling cells
244	YWHAZ	Epithelial Cycling cells
245	DNMT1	Epithelial Cycling cells
246	USO1	Epithelial Cycling cells
247	CAB39	Epithelial Cycling cells
248	PPP3CA	Epithelial Cycling cells
249	PRRC2C	Epithelial Cycling cells
250	TMF1	Epithelial Cycling cells
251	ERO1L	Epithelial Cycling cells
252	MCL1	Epithelial Cycling cells
253	PARP14	Epithelial Cycling cells
254	RAP1B	Epithelial Cycling cells
255	PSMB9	Epithelial Cycling cells
256	TESC	Epithelial Cycling cells
257	RHOF	Epithelial Cycling cells
258	IPO7	Epithelial Cycling cells
259	CDK12	Epithelial Cycling cells
260	RBPJ	Epithelial Cycling cells
261	ACLY	Epithelial Cycling cells
262	TNIP3	Epithelial Cycling cells
263	NUP50	Epithelial Cycling cells
264	YBX3	Epithelial Cycling cells
265	ZC3H12A	Epithelial Cycling cells
266	CKAP4	Epithelial Cycling cells
267	PLA2G10	Epithelial Cycling cells
268	SPTLC2	Epithelial Cycling cells
269	MT-ND4	Epithelial Cycling cells
270	TM4SF1	Epithelial Cycling cells
271	PRPF4B	Epithelial Cycling cells
272	TMEM33	Epithelial Cycling cells
273	ABLIM1	Epithelial Cycling cells
274	SCAF11	Epithelial Cycling cells
275	SRSF6	Epithelial Cycling cells
276	NFKBIZ	Epithelial Cycling cells
277	STAT1	Epithelial Cycling cells
278	GALNT5	Epithelial Cycling cells
279	PCM1	Epithelial Cycling cells
280	ACTR2	Epithelial Cycling cells
281	MPG	Epithelial Cycling cells
282	TJP2	Epithelial Cycling cells
283	PRKAR2A	Epithelial Cycling cells
284	SMAD5	Epithelial Cycling cells
285	PALLD	Epithelial Cycling cells
286	C1orf106	Epithelial Cycling cells
287	PABPN1	Epithelial Cycling cells
288	IRF3	Epithelial Cycling cells
289	FAT1	Epithelial Cycling cells
290	GLUD1	Epithelial Cycling cells
291	CHD9	Epithelial Cycling cells
292	TRIM44	Epithelial Cycling cells
293	SEC16A	Epithelial Cycling cells
294	RAB27A	Epithelial Cycling cells
295	MYH9	Epithelial Cycling cells
296	SUZ12	Epithelial Cycling cells
297	SH3BGRL3	Epithelial Cycling cells
298	MAGED2	Epithelial Cycling cells
299	EPHB2	Epithelial Cycling cells
300	AHCYL1	Epithelial Cycling cells
301	BROX	Epithelial Cycling cells
302	DRAP1	Epithelial Cycling cells
303	PPP2R5C	Epithelial Cycling cells
304	UBE2S	Epithelial Cycling cells
305	SEC31A	Epithelial Cycling cells
306	RPL22L1	Epithelial Cycling cells
307	CKAP5	Epithelial Cycling cells
308	ANXA5	Epithelial Cycling cells
309	DHX36	Epithelial Cycling cells
310	CDKN1A	Epithelial Cycling cells
311	CTNNBIP1	Epithelial Cycling cells
312	ALYREF	Epithelial Cycling cells
313	TBRG1	Epithelial Cycling cells
314	CAPZA1	Epithelial Cycling cells
315	NCKAP1	Epithelial Cycling cells
316	FOXA3	Epithelial Cycling cells
317	REG1A	Epithelial Cycling cells
318	TNPO1	Epithelial Cycling cells
319	KRT20	Epithelial Cycling cells
320	TRAM1	Epithelial Cycling cells
321	PDCD10	Epithelial Cycling cells
322	S100A6	Epithelial Cycling cells
323	IL13RA1	Epithelial Cycling cells
324	WAC	Epithelial Cycling cells
325	SLC6A14	Epithelial Cycling cells
326	ZC3H13	Epithelial Cycling cells
327	VSNL1	Epithelial Cycling cells
328	ERLEC1	Epithelial Cycling cells
329	DSG2	Epithelial Cycling cells
330	ADRBK1	Epithelial Cycling cells
331	WDR43	Epithelial Cycling cells
332	PDZK1IP1	Epithelial Cycling cells
333	B3GNT6	Epithelial Cycling cells
334	GTF2H5	Epithelial Cycling cells
335	CUL3	Epithelial Cycling cells
336	RPL39	Epithelial Cycling cells
337	CAMK2D	Epithelial Cycling cells
338	UBR4	Epithelial Cycling cells
339	FRYL	Epithelial Cycling cells
340	PARP9	Epithelial Cycling cells
341	CRK	Epithelial Cycling cells
342	SPTY2D1	Epithelial Cycling cells
343	CAST	Epithelial Cycling cells
344	RNASEH1	Epithelial Cycling cells
345	FHL2	Epithelial Cycling cells
346	CTBP2	Epithelial Cycling cells
347	CRELD2	Epithelial Cycling cells
348	CPNE3	Epithelial Cycling cells
349	SOCS1	Epithelial Cycling cells
350	VWA1	Epithelial Cycling cells
351	CCDC167	Epithelial Cycling cells
352	PTP4A2	Epithelial Cycling cells
353	C1orf35	Epithelial Cycling cells
354	CELF1	Epithelial Cycling cells
355	C9orf16	Epithelial Cycling cells
356	HDLBP	Epithelial Cycling cells
357	DYNC1LI2	Epithelial Cycling cells
358	ARL4A	Epithelial Cycling cells
359	ZNF593	Epithelial Cycling cells
360	MT-CO2	Epithelial Cycling cells
361	TSPAN1	Epithelial Cycling cells
362	LRRC16A	Epithelial Cycling cells
363	HNRNPL	Epithelial Cycling cells
364	ZNF638	Epithelial Cycling cells
365	TMEM92	Epithelial Cycling cells
366	USP22	Epithelial Cycling cells
367	UBE2M	Epithelial Cycling cells
368	TCF7L2	Epithelial Cycling cells
369	MLPH	Epithelial Cycling cells
370	MESDC1	Epithelial Cycling cells
371	GLRX	Epithelial Cycling cells
372	RBM39	Epithelial Cycling cells
373	TRIM25	Epithelial Cycling cells
374	ZC3H11A	Epithelial Cycling cells
375	GALE	Epithelial Cycling cells
376	GBP3	Epithelial Cycling cells
377	ANP32E	Epithelial Cycling cells
378	IVNS1ABP	Epithelial Cycling cells
379	LMO7	Epithelial Cycling cells
380	CARS2	Epithelial Cycling cells
381	LPCAT1	Epithelial Cycling cells
382	YWHAG	Epithelial Cycling cells
383	DERL3	Epithelial Cycling cells
384	BEX5	Epithelial Cycling cells
385	DGAT1	Epithelial Cycling cells
386	SPATS2L	Epithelial Cycling cells
387	COPS2	Epithelial Cycling cells
388	RNPEPL1	Epithelial Cycling cells
389	MXD1	Epithelial Cycling cells
390	MMP15	Epithelial Cycling cells
391	PBRM1	Epithelial Cycling cells
392	LRP10	Epithelial Cycling cells
393	HK1	Epithelial Cycling cells
394	XBP1	Epithelial Cycling cells
395	HIF1A	Epithelial Cycling cells
396	RSRC1	Epithelial Cycling cells
397	N4BP2L2	Epithelial Cycling cells
398	LITAF	Epithelial Cycling cells
399	CSNK1A1	Epithelial Cycling cells
400	B3GNT3	Epithelial Cycling cells
401	C1orf86	Epithelial Cycling cells
402	PPP1CB	Epithelial Cycling cells
403	HID1	Epithelial Cycling cells
404	CXCL3	Epithelial Cycling cells
405	PGP	Epithelial Cycling cells
406	PLEKHB1	Epithelial Cycling cells
407	DST	Epithelial Cycling cells
408	GOLGA4	Epithelial Cycling cells
409	ASPH	Epithelial Cycling cells
410	DERL1	Epithelial Cycling cells
411	CLCA4	Epithelial Cycling cells
412	MTHFD2	Epithelial Cycling cells
413	BIK	Epithelial Cycling cells
414	IMPAD1	Epithelial Cycling cells
415	SPDEF	Epithelial Cycling cells
416	PFDN4	Epithelial Cycling cells
417	TM9SF3	Epithelial Cycling cells
418	CANX	Epithelial Cycling cells
419	ANXA3	Epithelial Cycling cells
420	CTR9	Epithelial Cycling cells
421	B9D1	Epithelial Cycling cells
422	AP3D1	Epithelial Cycling cells
423	FAIM2	Epithelial Cycling cells
424	RIOK3	Epithelial Cycling cells
425	CLINT1	Epithelial Cycling cells
426	PDXDC1	Epithelial Cycling cells
427	RNMT	Epithelial Cycling cells
428	TAPBP	Epithelial Cycling cells
429	DDX42	Epithelial Cycling cells
430	TINAG	Epithelial Cycling cells
431	XRN2	Epithelial Cycling cells
432	GRB2	Epithelial Cycling cells
433	DHCR24	Epithelial Cycling cells
434	NKTR	Epithelial Cycling cells
435	COPB1	Epithelial Cycling cells
436	MRPL42	Epithelial Cycling cells
437	KRAS	Epithelial Cycling cells
438	MAN1A2	Epithelial Cycling cells
439	CAPNS1	Epithelial Cycling cells
440	COL4A3BP	Epithelial Cycling cells
441	CNOT11	Epithelial Cycling cells
442	THRAP3	Epithelial Cycling cells
443	ATF7IP2	Epithelial Cycling cells
444	BACE2	Epithelial Cycling cells
445	ATRX	Epithelial Cycling cells
446	C21orf58	Epithelial Cycling cells
447	UBALD2	Epithelial Cycling cells
448	MBD2	Epithelial Cycling cells
449	ATOX1	Epithelial Cycling cells
450	S100A13	Epithelial Cycling cells
451	ZCCHC10	Epithelial Cycling cells
452	ABRACL	Epithelial Cycling cells
453	HAT1	Epithelial Cycling cells
454	CCND2	Epithelial Cycling cells
455	SPINK5	Epithelial Cycling cells
456	SLC9A3R2	Epithelial Cycling cells
457	PRKAR1A	Epithelial Cycling cells
458	MRPS10	Epithelial Cycling cells
459	TMEM8A	Epithelial Cycling cells
460	ERGIC2	Epithelial Cycling cells
461	CTNND1	Epithelial Cycling cells
462	CD52	Epithelial Cycling cells
463	CDC42SE2	Epithelial Cycling cells
464	IL32	Epithelial Cycling cells
465	DDX21	Epithelial Cycling cells
466	SRPRB	Epithelial Cycling cells
467	CD55	Epithelial Cycling cells
468	USP34	Epithelial Cycling cells
469	SNRNP200	Epithelial Cycling cells
470	ARF6	Epithelial Cycling cells
471	MAZ	Epithelial Cycling cells
472	MAGOHB	Epithelial Cycling cells
473	KHSRP	Epithelial Cycling cells
474	HK2	Epithelial Cycling cells
475	SURF4	Epithelial Cycling cells
476	SRRM1	Epithelial Cycling cells
477	DNAJC7	Epithelial Cycling cells
478	DPH3	Epithelial Cycling cells
479	FLNB	Epithelial Cycling cells
480	ASCC3	Epithelial Cycling cells
481	HSPH1	Epithelial Cycling cells
482	PPP2R2A	Epithelial Cycling cells
483	DNAJB11	Epithelial Cycling cells
484	PTPN18	Epithelial Cycling cells
485	CBX3	Epithelial Cycling cells
486	FASN	Epithelial Cycling cells
487	UBA6	Epithelial Cycling cells
488	FERMT1	Epithelial Cycling cells
489	CLOCK	Epithelial Cycling cells
490	CDC42	Epithelial Cycling cells
491	AKAP13	Epithelial Cycling cells
492	SFXN1	Epithelial Cycling cells
493	FAM83H	Epithelial Cycling cells
494	DCUN1D5	Epithelial Cycling cells
495	TMEM248	Epithelial Cycling cells
496	RP11-1143G9.4	Epithelial Cycling cells
497	TPM4	Epithelial Cycling cells
498	UBE2J1	Epithelial Cycling cells
499	ARL3	Epithelial Cycling cells
500	PNN	Epithelial Cycling cells
501	ZNF511	Epithelial Cycling cells
502	ARCN1	Epithelial Cycling cells
503	IL18	Epithelial Cycling cells
504	WSB2	Epithelial Cycling cells
505	RRP36	Epithelial Cycling cells
506	SEC24A	Epithelial Cycling cells
507	G3BP2	Epithelial Cycling cells
508	LINC00261	Epithelial Cycling cells
509	DNAJB2	Epithelial Cycling cells
510	PLA2G16	Epithelial Cycling cells
511	CELF2	Epithelial Cycling cells
512	MYCBP	Epithelial Cycling cells
513	BHLHE40	Epithelial Cycling cells
514	RGS1	Epithelial Cycling cells
515	ITPRIPL2	Epithelial Cycling cells
516	FUT8	Epithelial Cycling cells
517	RGCC	Epithelial Cycling cells
518	SRRM2	Epithelial Cycling cells
519	CHCHD7	Epithelial Cycling cells
520	MBOAT1	Epithelial Cycling cells
521	HECTD1	Epithelial Cycling cells
522	YIPF5	Epithelial Cycling cells
523	ABHD17C	Epithelial Cycling cells
524	HIGD1A	Epithelial Cycling cells
525	TAP2-ENSG00000204267	Epithelial Cycling cells
526	RNF145	Epithelial Cycling cells
527	SHOC2	Epithelial Cycling cells
528	AP3S1	Epithelial Cycling cells
529	TTC39A	Epithelial Cycling cells
530	PARP1	Epithelial Cycling cells
531	APIP	Epithelial Cycling cells
532	TGOLN2	Epithelial Cycling cells
533	FAM114A1	Epithelial Cycling cells
534	C4orf3	Epithelial Cycling cells
535	MAPK6	Epithelial Cycling cells
536	PI4K2B	Epithelial Cycling cells
537	CTCF	Epithelial Cycling cells
538	REEP3	Epithelial Cycling cells
539	XDH	Epithelial Cycling cells
540	HYOU1	Epithelial Cycling cells
541	SMC6	Epithelial Cycling cells
542	CSK	Epithelial Cycling cells
543	NMI	Epithelial Cycling cells
544	CLCN3	Epithelial Cycling cells
545	UBP1	Epithelial Cycling cells
546	CDC27	Epithelial Cycling cells
547	SREK1	Epithelial Cycling cells
548	CLPTM1L	Epithelial Cycling cells
549	GATA6	Epithelial Cycling cells
550	MYCBP2	Epithelial Cycling cells
551	CCL20	Epithelial Cycling cells
552	ARHGAP11B	Epithelial Cycling cells
553	ECT2	Epithelial Cycling cells
554	IARS	Epithelial Cycling cells
555	EGLN3	Epithelial Cycling cells
556	GSKIP	Epithelial Cycling cells
557	MTDH	Epithelial Cycling cells
558	RAP2B	Epithelial Cycling cells
559	AHNAK	Epithelial Cycling cells
560	EFCAB4A	Epithelial Cycling cells
561	NPLOC4	Epithelial Cycling cells
562	ANXA13	Epithelial Cycling cells
563	CETN3	Epithelial Cycling cells
564	MAT2A	Epithelial Cycling cells
565	ARFGAP3	Epithelial Cycling cells
566	SERINC3	Epithelial Cycling cells
567	DNAJB9	Epithelial Cycling cells
568	EEF1A1	Epithelial Cycling cells
569	TSTA3	Epithelial Cycling cells
570	GPRC5A	Epithelial Cycling cells
571	CLDN12	Epithelial Cycling cells
572	PPP4R2	Epithelial Cycling cells
573	SNRNP27	Epithelial Cycling cells
574	TMEM259	Epithelial Cycling cells
575	ZWILCH	Epithelial Cycling cells
576	HLA-E	Epithelial Cycling cells
577	GMPR	Epithelial Cycling cells
578	MT-ATP8	Epithelial Cycling cells
579	NOS2	Epithelial Cycling cells
580	KRT7	Epithelial Cycling cells
581	IRS2	Epithelial Cycling cells
582	UBTF	Epithelial Cycling cells
583	PPP2R5E	Epithelial Cycling cells
584	UBN1	Epithelial Cycling cells
585	PTPN12	Epithelial Cycling cells
586	NSRP1	Epithelial Cycling cells
587	CAPN8	Epithelial Cycling cells
588	SZRD1	Epithelial Cycling cells
589	MYH14	Epithelial Cycling cells
590	EIF1AX	Epithelial Cycling cells
591	ELP5	Epithelial Cycling cells
592	NMT1	Epithelial Cycling cells
593	ARID1A	Epithelial Cycling cells
594	DYNC1LI1	Epithelial Cycling cells
595	FNDC3B	Epithelial Cycling cells
596	TROVE2	Epithelial Cycling cells
597	METAP2	Epithelial Cycling cells
598	B3GNT5	Epithelial Cycling cells
599	SNAP23	Epithelial Cycling cells
600	SEC11C	Epithelial Cycling cells
601	SMEK1	Epithelial Cycling cells
602	SMG1	Epithelial Cycling cells
603	BCL3	Epithelial Cycling cells
604	GNA11	Epithelial Cycling cells
605	TXNL4A	Epithelial Cycling cells
606	PARVA	Epithelial Cycling cells
607	PIM3	Epithelial Cycling cells
608	CMIP	Epithelial Cycling cells
609	HPCAL1	Epithelial Cycling cells
610	FAM129B	Epithelial Cycling cells
611	FAM57A	Epithelial Cycling cells
612	LARS	Epithelial Cycling cells
613	MARK3	Epithelial Cycling cells
614	GLG1	Epithelial Cycling cells
615	NPTX2	Epithelial Cycling cells
616	C10orf118	Epithelial Cycling cells
617	DCUN1D1	Epithelial Cycling cells
618	NR2F6	Epithelial Cycling cells
619	NUDT16	Epithelial Cycling cells
620	RPLP0	Epithelial Cycling cells
621	S100A4	Epithelial Cycling cells
622	C14orf2	Epithelial Cycling cells
623	CCBL2	Epithelial Cycling cells
624	UBE2Z	Epithelial Cycling cells
625	PCSK7	Epithelial Cycling cells
626	KLF3	Epithelial Cycling cells
627	RQCD1	Epithelial Cycling cells
628	PRRC2A	Epithelial Cycling cells
629	MCTS1	Epithelial Cycling cells
630	TEX30	Epithelial Cycling cells
631	PJA2	Epithelial Cycling cells
632	PUS7L	Epithelial Cycling cells
633	CLDN2	Epithelial Cycling cells
634	PLIN3	Epithelial Cycling cells
635	ASH1L	Epithelial Cycling cells
636	UBA1	Epithelial Cycling cells
637	SAR1A	Epithelial Cycling cells
638	PSMD12	Epithelial Cycling cells
639	HCFC1	Epithelial Cycling cells
640	GMPPA	Epithelial Cycling cells
641	EPRS	Epithelial Cycling cells
642	DICER1	Epithelial Cycling cells
643	RRM2	Epithelial Cycling cells
644	STAT3	Epithelial Cycling cells
645	SOD3	Epithelial Cycling cells
646	CDK11B	Epithelial Cycling cells
647	CCL28	Epithelial Cycling cells
648	UBLCP1	Epithelial Cycling cells
649	DLG1	Epithelial Cycling cells
650	APOL1	Epithelial Cycling cells
651	ADTRP	Epithelial Cycling cells
652	MATR3	Epithelial Cycling cells
653	MIR4435-1HG	Epithelial Cycling cells
654	FOXA2	Epithelial Cycling cells
655	GSK3B	Epithelial Cycling cells
656	ME1	Epithelial Cycling cells
657	ENDOG	Epithelial Cycling cells
658	EZR	Epithelial Cycling cells
659	SLC39A7	Epithelial Cycling cells
660	TMPO	Epithelial Cycling cells
661	LEPROTL1	Epithelial Cycling cells
662	ZFR	Epithelial Cycling cells
663	CAND1	Epithelial Cycling cells
664	SDC1	Epithelial Cycling cells
665	CPD	Epithelial Cycling cells
666	LIPA	Epithelial Cycling cells
667	CDC42EP1	Epithelial Cycling cells
668	AHCTF1	Epithelial Cycling cells
669	LPIN1	Epithelial Cycling cells
670	SEPT9	Epithelial Cycling cells
671	KCNK6	Epithelial Cycling cells
672	KLK12	Epithelial Cycling cells
673	CDK5RAP2	Epithelial Cycling cells
674	MYO15B	Epithelial Cycling cells
675	CDHR2	Epithelial Cycling cells
676	SRPR	Epithelial Cycling cells
677	ACIN1	Epithelial Cycling cells
678	TOR1AIP2	Epithelial Cycling cells
679	ARPP19	Epithelial Cycling cells
680	ACAA1	Epithelial Cycling cells
681	PPAPDC1B	Epithelial Cycling cells
682	RNF168	Epithelial Cycling cells
683	AGFG1	Epithelial Cycling cells
684	LYN	Epithelial Cycling cells
685	ARL5A	Epithelial Cycling cells
686	RALBP1	Epithelial Cycling cells
687	CCDC57	Epithelial Cycling cells
688	CYB5R3	Epithelial Cycling cells
689	DHFR	Epithelial Cycling cells
690	PSMD1	Epithelial Cycling cells
691	B4GALT1	Epithelial Cycling cells
692	U2SURP	Epithelial Cycling cells
693	LSM12	Epithelial Cycling cells
694	POMP	Epithelial Cycling cells
695	BBIP1	Epithelial Cycling cells
696	RP6-109B7.3	Epithelial Cycling cells
697	TMC5	Epithelial Cycling cells
698	PKP4	Epithelial Cycling cells
699	MT-CO3	Epithelial Cycling cells
700	JMJD1C	Epithelial Cycling cells
701	LINC00998	Epithelial Cycling cells
702	FAM98B	Epithelial Cycling cells
703	PTPN11	Epithelial Cycling cells
704	RAB3GAP1	Epithelial Cycling cells
705	PPP2R4	Epithelial Cycling cells
706	NME3	Epithelial Cycling cells
707	HERPUD1	Epithelial Cycling cells
708	SMC3	Epithelial Cycling cells
709	NOXO1	Epithelial Cycling cells
710	TCEAL3	Epithelial Cycling cells
711	EFNB2	Epithelial Cycling cells
712	MT-ND2	Epithelial Cycling cells
713	SON	Epithelial Cycling cells
714	MFHAS1	Epithelial Cycling cells
715	KIAA2013	Epithelial Cycling cells
716	HERC4	Epithelial Cycling cells
717	MT-CO1	Epithelial Cycling cells
718	CYB561	Epithelial Cycling cells
719	SSBP3	Epithelial Cycling cells
720	UBR5	Epithelial Cycling cells
721	EDEM3	Epithelial Cycling cells
722	CBX5	Epithelial Cycling cells
723	UPF2	Epithelial Cycling cells
724	GOSR1	Epithelial Cycling cells
725	MXD4	Epithelial Cycling cells
726	DESI2	Epithelial Cycling cells
727	ELF1	Epithelial Cycling cells
728	PDCD11	Epithelial Cycling cells
729	RPS6	Epithelial Cycling cells
730	SOX9	Epithelial Cycling cells
731	NUFIP2	Epithelial Cycling cells
732	ALG2	Epithelial Cycling cells
733	CS	Epithelial Cycling cells
734	PSMD6	Epithelial Cycling cells
735	KIF11	Epithelial Cycling cells
736	SNRNP25	Epithelial Cycling cells
737	MAP1LC3B	Epithelial Cycling cells
738	MAP4	Epithelial Cycling cells
739	UPP1	Epithelial Cycling cells
740	SLC43A3	Epithelial Cycling cells
741	ARPC4	Epithelial Cycling cells
742	PMEPA1	Epithelial Cycling cells
743	CEBPB	Epithelial Cycling cells
744	ATP8B1	Epithelial Cycling cells
745	FADS2	Epithelial Cycling cells
746	PLAUR	Epithelial Cycling cells
747	ARID4B	Epithelial Cycling cells
748	SOD2	Epithelial Cycling cells
749	YY1	Epithelial Cycling cells
750	IRF1	Epithelial Cycling cells
751	OTUB1	Epithelial Cycling cells
752	MKI67	Epithelial Cycling cells
753	ROCK2	Epithelial Cycling cells
754	MBOAT2	Epithelial Cycling cells
755	GIGYF2	Epithelial Cycling cells
756	SOX4	Epithelial Cycling cells
757	KCNE3	Epithelial Cycling cells
758	CAPRIN1	Epithelial Cycling cells
759	SLC25A37	Epithelial Cycling cells
760	SFT2D2	Epithelial Cycling cells
761	PHIP	Epithelial Cycling cells
762	CD79A	Epithelial Cycling cells
763	TOP2B	Epithelial Cycling cells
764	RNF19A	Epithelial Cycling cells
765	C4orf48	Epithelial Cycling cells
766	TRIM7	Epithelial Cycling cells
767	SERPINB8	Epithelial Cycling cells
768	DYNC1I2	Epithelial Cycling cells
769	PPM1G	Epithelial Cycling cells
770	CCDC14	Epithelial Cycling cells
771	C12orf5	Epithelial Cycling cells
772	FAM58A	Epithelial Cycling cells
773	TRIM14	Epithelial Cycling cells
774	ACTR6	Epithelial Cycling cells
775	PET100	Epithelial Cycling cells
776	ZKSCAN1	Epithelial Cycling cells
777	UBXN4	Epithelial Cycling cells
778	LPP	Epithelial Cycling cells
779	C11orf24	Epithelial Cycling cells
780	DIAPH3	Epithelial Cycling cells
781	OSBPL8	Epithelial Cycling cells
782	ADAP1	Epithelial Cycling cells
783	ATP10B	Epithelial Cycling cells
784	SAP30	Epithelial Cycling cells
785	TUG1	Epithelial Cycling cells
786	ICMT	Epithelial Cycling cells
787	BDP1	Epithelial Cycling cells
788	TCIRG1	Epithelial Cycling cells
789	KPNA4	Epithelial Cycling cells
790	CEP350	Epithelial Cycling cells
791	SCFD1	Epithelial Cycling cells
792	GOLPH3	Epithelial Cycling cells
793	SMNDC1	Epithelial Cycling cells
794	PUM1	Epithelial Cycling cells
795	UGGT1	Epithelial Cycling cells
796	ALDH16A1	Epithelial Cycling cells
797	HES6	Epithelial Cycling cells
798	ARID1B	Epithelial Cycling cells
799	IRAK1	Epithelial Cycling cells
800	LARP1	Epithelial Cycling cells
801	CENPF	Epithelial Cycling cells
802	MCFD2	Epithelial Cycling cells
803	TCF12	Epithelial Cycling cells
804	UBE3A	Epithelial Cycling cells
805	CCNG2	Epithelial Cycling cells
806	REP15	Epithelial Cycling cells
807	TRIP12	Epithelial Cycling cells
808	HIST2H2AC	Epithelial Cycling cells
809	OAS1	Epithelial Cycling cells
810	MGEA5	Epithelial Cycling cells
811	COL16A1	Epithelial Cycling cells
812	SLC7A11	Epithelial Cycling cells
813	TACC1	Epithelial Cycling cells
814	MYO1C	Epithelial Cycling cells
815	TMEM165	Epithelial Cycling cells
816	FTH1	Epithelial Cycling cells
817	AKAP8L	Epithelial Cycling cells
818	CHD7	Epithelial Cycling cells
819	AKIP1	Epithelial Cycling cells
820	POLR2I	Epithelial Cycling cells
821	WNK2	Epithelial Cycling cells
822	STK17A	Epithelial Cycling cells
823	RBFOX2	Epithelial Cycling cells
824	GTSE1	Epithelial Cycling cells
825	LAMB3	Epithelial Cycling cells
826	EIF3B	Epithelial Cycling cells
827	AIM1	Epithelial Cycling cells
828	PRPF6	Epithelial Cycling cells
829	KIAA1279	Epithelial Cycling cells
830	ZNF787	Epithelial Cycling cells
831	KIF20B	Epithelial Cycling cells
832	SEL1L	Epithelial Cycling cells
833	BRD9	Epithelial Cycling cells
834	MED21	Epithelial Cycling cells
835	GCSH	Epithelial Cycling cells
836	SLC35C1	Epithelial Cycling cells
837	DIP2A	Epithelial Cycling cells
838	GTF2E2	Epithelial Cycling cells
839	AGR3	Epithelial Cycling cells
840	MRPL33	Epithelial Cycling cells
841	GSR	Epithelial Cycling cells
842	ZBTB8OS	Epithelial Cycling cells
843	TRIM29	Epithelial Cycling cells
844	KIAA1147	Epithelial Cycling cells
845	STAG1	Epithelial Cycling cells
846	TIA1	Epithelial Cycling cells
847	ZC3HAV1	Epithelial Cycling cells
848	SLC33A1	Epithelial Cycling cells
849	CDH1	Epithelial Cycling cells
850	NFE2L3	Epithelial Cycling cells
851	CSNK1E	Epithelial Cycling cells
852	ANLN	Epithelial Cycling cells
853	KNOP1	Epithelial Cycling cells
854	SNHG9	Epithelial Cycling cells
855	BET1L	Epithelial Cycling cells
856	SLC31A1	Epithelial Cycling cells
857	UBE2B	Epithelial Cycling cells
858	DHRS9	Epithelial Cycling cells
859	UQCRB	Epithelial Cycling cells
860	CASP3	Epithelial Cycling cells
861	MALAT1	Epithelial Cycling cells
862	KIAA1244	Epithelial Cycling cells
863	MIS18BP1	Epithelial Cycling cells
864	CA8	Epithelial Cycling cells
865	TUBB2A	Epithelial Cycling cells
866	MET	Epithelial Cycling cells
867	GANAB	Epithelial Cycling cells
868	SMAD2	Epithelial Cycling cells
869	CCND1	Epithelial Cycling cells
870	TMEM56	Epithelial Cycling cells
871	PRR14L	Epithelial Cycling cells
872	PSME3	Epithelial Cycling cells
873	KRT19	Epithelial Cycling cells
874	KIF4A	Epithelial Cycling cells
875	GZMA	Epithelial Cycling cells
876	LIMS1	Epithelial Cycling cells
877	DAG1	Epithelial Cycling cells
878	LYSMD2	Epithelial Cycling cells
879	SRSF11	Epithelial Cycling cells
880	PRKCDBP	Epithelial Cycling cells
881	TNRC6C	Epithelial Cycling cells
882	VCL	Epithelial Cycling cells
883	PVRL1	Epithelial Cycling cells
884	AIFM2	Epithelial Cycling cells
885	RNF139	Epithelial Cycling cells
886	BCL2L15	Epithelial Cycling cells
887	LINC00116	Epithelial Cycling cells
888	COMTD1	Epithelial Cycling cells
889	GOLGA2	Epithelial Cycling cells
890	KPNB1	Epithelial Cycling cells
891	COX19	Epithelial Cycling cells
892	LCOR	Epithelial Cycling cells
893	PPP2R5A	Epithelial Cycling cells
894	GARS	Epithelial Cycling cells
895	ZC3H18	Epithelial Cycling cells
896	DFFA	Epithelial Cycling cells
897	DDX24	Epithelial Cycling cells
898	KIAA2026	Epithelial Cycling cells
899	SOCS3	Epithelial Cycling cells
900	TMEM50B	Epithelial Cycling cells
901	SLC38A10	Epithelial Cycling cells
902	CHD2	Epithelial Cycling cells
903	SYNE2	Epithelial Cycling cells
904	CUL5	Epithelial Cycling cells
905	UFL1	Epithelial Cycling cells
906	DYRK2	Epithelial Cycling cells
907	IL2RG	Epithelial Cycling cells
908	PRKAA1	Epithelial Cycling cells
909	RBM6	Epithelial Cycling cells
910	TSC22D3	Epithelial Cycling cells
911	MANF	Epithelial Cycling cells
912	RP11-660L16.2	Epithelial Cycling cells
913	CCPG1	Epithelial Cycling cells
914	SRBD1	Epithelial Cycling cells
915	DCP2	Epithelial Cycling cells
916	PNISR	Epithelial Cycling cells
917	WHSC1	Epithelial Cycling cells
918	MISP	Epithelial Cycling cells
919	DMKN	Epithelial Cycling cells
920	SCOC	Epithelial Cycling cells
921	ARIH2	Epithelial Cycling cells
922	CUL4A	Epithelial Cycling cells
923	AP3B1	Epithelial Cycling cells
924	DIAPH1	Epithelial Cycling cells
925	AIDA	Epithelial Cycling cells
926	THOC2	Epithelial Cycling cells
927	CWF19L2	Epithelial Cycling cells
928	CACUL1	Epithelial Cycling cells
929	KIT	Epithelial Cycling cells
930	IL23A	Epithelial Cycling cells
931	RTF1	Epithelial Cycling cells
932	GGCX	Epithelial Cycling cells
933	CGGBP1	Epithelial Cycling cells
934	MIR4458HG	Epithelial Cycling cells
935	NCL	Epithelial Cycling cells
936	PWP1	Epithelial Cycling cells
937	SRPK1	Epithelial Cycling cells
938	USP48	Epithelial Cycling cells
939	GLS	Epithelial Cycling cells
940	SDCCAG8	Epithelial Cycling cells
941	LRRC58	Epithelial Cycling cells
942	GTF2I	Epithelial Cycling cells
943	ENC1	Epithelial Cycling cells
944	CIR1	Epithelial Cycling cells
945	NT5C	Epithelial Cycling cells
946	MED31	Epithelial Cycling cells
947	NCOA7	Epithelial Cycling cells
948	NFATC2IP	Epithelial Cycling cells
949	LARP4	Epithelial Cycling cells
950	FAM111A	Epithelial Cycling cells
951	KIF19	Epithelial Cycling cells
952	TLK1	Epithelial Cycling cells
953	SSX2IP	Epithelial Cycling cells
954	BRD4	Epithelial Cycling cells
955	ARMCX3	Epithelial Cycling cells
956	SPTAN1	Epithelial Cycling cells
957	NOLC1	Epithelial Cycling cells
958	ABCE1	Epithelial Cycling cells
959	FBXO9	Epithelial Cycling cells
960	FNDC3A	Epithelial Cycling cells
961	PTPRCAP	Epithelial Cycling cells
962	CDK11A	Epithelial Cycling cells
963	ELOVL6	Epithelial Cycling cells
964	ST6GALNAC6	Epithelial Cycling cells
965	SLC25A46	Epithelial Cycling cells
966	ITPR3	Epithelial Cycling cells
967	TRIB1	Epithelial Cycling cells
968	TCEB3	Epithelial Cycling cells
969	SEC61B	Epithelial Cycling cells
970	CIAO1	Epithelial Cycling cells
971	BTN3A3	Epithelial Cycling cells
972	RP3-325F22.5	Epithelial Cycling cells
973	GTF2A1	Epithelial Cycling cells
974	HUWE1	Epithelial Cycling cells
975	ABI2	Epithelial Cycling cells
976	HELZ	Epithelial Cycling cells
977	GPX8	Epithelial Cycling cells
978	SLC17A9	Epithelial Cycling cells
979	PHF19	Epithelial Cycling cells
980	ANKRD37	Epithelial Cycling cells
981	KDM5B	Epithelial Cycling cells
982	DNAJC21	Epithelial Cycling cells
983	NAP1L1	Epithelial Cycling cells
984	PPM1K	Epithelial Cycling cells
985	HIST1H2BH	Epithelial Cycling cells
986	PRRC1	Epithelial Cycling cells
987	TBC1D10B	Epithelial Cycling cells
988	HGD	Epithelial Cycling cells
989	TRAF3IP1	Epithelial Cycling cells
990	TTYH3	Epithelial Cycling cells
991	CD3D	Epithelial Cycling cells
992	PMP22	Epithelial Cycling cells
993	PSAT1	Epithelial Cycling cells
994	BARD1	Epithelial Cycling cells
995	MYOF	Epithelial Cycling cells
996	HOOK1	Epithelial Cycling cells
997	IFITM3	Epithelial Cycling cells
998	TPM3	Epithelial Cycling cells
999	TXNDC15	Epithelial Cycling cells
1000	INF2	Epithelial Cycling cells
1001	SDF2L1	Epithelial Cycling cells
1002	HOXA7	Epithelial Cycling cells
1003	UBE2G2	Epithelial Cycling cells
1004	NTMT1	Epithelial Cycling cells
1005	IREB2	Epithelial Cycling cells
1006	LIN7C	Epithelial Cycling cells
1007	SUPT16H	Epithelial Cycling cells
1008	STT3A	Epithelial Cycling cells
1009	TFRC	Epithelial Cycling cells
1010	PURB	Epithelial Cycling cells
1011	ARPC1B	Epithelial Cycling cells
1012	ZRANB2	Epithelial Cycling cells
1013	KRR1	Epithelial Cycling cells
1014	C1D	Epithelial Cycling cells
1015	R3HDM1	Epithelial Cycling cells
1016	GAPVD1	Epithelial Cycling cells
1017	GCH1	Epithelial Cycling cells
1018	IFRD1	Epithelial Cycling cells
1019	CREB3L2	Epithelial Cycling cells
1020	BRI3	Epithelial Cycling cells
1021	FNBP4	Epithelial Cycling cells
1022	CORO1C	Epithelial Cycling cells
1023	PROM1	Epithelial Cycling cells
1024	ATP6V1B2	Epithelial Cycling cells
1025	SMC5	Epithelial Cycling cells
1026	NELFB	Epithelial Cycling cells
1027	ATP11B	Epithelial Cycling cells
1028	PURA	Epithelial Cycling cells
1029	FANCD2	Epithelial Cycling cells
1030	MAGT1	Epithelial Cycling cells
1031	SRA1	Epithelial Cycling cells
1032	ETNK1	Epithelial Cycling cells
1033	KIF16B	Epithelial Cycling cells
1034	SEPT2	Epithelial Cycling cells
1035	NF1	Epithelial Cycling cells
1036	SMCO4	Epithelial Cycling cells
1037	MYEOV2	Epithelial Cycling cells
1038	TTC39B	Epithelial Cycling cells
1039	NOL9	Epithelial Cycling cells
1040	TXLNA	Epithelial Cycling cells
1041	TMEM30A	Epithelial Cycling cells
1042	NRIP1	Epithelial Cycling cells
1043	TRIM33	Epithelial Cycling cells
1044	XPO6	Epithelial Cycling cells
1045	hsa-mir-1199	Epithelial Cycling cells
1046	ZNHIT6	Epithelial Cycling cells
1047	ZMYND8	Epithelial Cycling cells
1048	PITPNB	Epithelial Cycling cells
1049	LEMD2	Epithelial Cycling cells
1050	STK24	Epithelial Cycling cells
1051	TCN1	Epithelial Cycling cells
1052	MMP7	Epithelial Cycling cells
1053	PRKD2	Epithelial Cycling cells
1054	GALNT12	Epithelial Cycling cells
1055	CAPN12	Epithelial Cycling cells
1056	FANCI	Epithelial Cycling cells
1057	RAP1GAP	Epithelial Cycling cells
1058	COG3	Epithelial Cycling cells
1059	HNRNPU	Epithelial Cycling cells
1060	VPS13C	Epithelial Cycling cells
1061	AFTPH	Epithelial Cycling cells
1062	VPS26B	Epithelial Cycling cells
1063	HRAS	Epithelial Cycling cells
1064	DNAJC12	Epithelial Cycling cells
1065	UCHL5	Epithelial Cycling cells
1066	RNF220	Epithelial Cycling cells
1067	EIF5B	Epithelial Cycling cells
1068	STARD4	Epithelial Cycling cells
1069	CDKN2AIPNL	Epithelial Cycling cells
1070	SMARCD2	Epithelial Cycling cells
1071	APPL1	Epithelial Cycling cells
1072	RHOBTB3	Epithelial Cycling cells
1073	LAMA3	Epithelial Cycling cells
1074	GALNT2	Epithelial Cycling cells
1075	RECQL	Epithelial Cycling cells
1076	PLOD3	Epithelial Cycling cells
1077	TPK1	Epithelial Cycling cells
1078	ST6GALNAC4	Epithelial Cycling cells
1079	UNC50	Epithelial Cycling cells
1080	SLC5A1	Epithelial Cycling cells
1081	KIAA1524	Epithelial Cycling cells
1082	ERRFI1	Epithelial Cycling cells
1083	COQ10B	Epithelial Cycling cells
1084	PTRH1	Epithelial Cycling cells
1085	RRAS	Epithelial Cycling cells
1086	BAG2	Epithelial Cycling cells
1087	TES	Epithelial Cycling cells
1088	PUM2	Epithelial Cycling cells
1089	SH3KBP1	Epithelial Cycling cells
1090	VARS	Epithelial Cycling cells
1091	MIR22HG	Epithelial Cycling cells
1092	HIST1H2BK	Epithelial Cycling cells
1093	CCND3	Epithelial Cycling cells
1094	B3GNT2	Epithelial Cycling cells
1095	EIF2AK2	Epithelial Cycling cells
1096	LONP1	Epithelial Cycling cells
1097	MOB1A	Epithelial Cycling cells
1098	YRDC	Epithelial Cycling cells
1099	CSNK1G3	Epithelial Cycling cells
1100	MYBL2	Epithelial Cycling cells
1101	HIPK3	Epithelial Cycling cells
1102	GLRX2	Epithelial Cycling cells
1103	GCLC	Epithelial Cycling cells
1104	STRN	Epithelial Cycling cells
1105	RIF1	Epithelial Cycling cells
1106	SPRYD3	Epithelial Cycling cells
1107	CDC34	Epithelial Cycling cells
1108	EVL	Epithelial Cycling cells
1109	KIAA1598	Epithelial Cycling cells
1110	RAB3D	Epithelial Cycling cells
1111	GYG1	Epithelial Cycling cells
1112	HSPG2	Epithelial Cycling cells
1113	PAFAH1B1	Epithelial Cycling cells
1114	KDM5A	Epithelial Cycling cells
1115	GUK1	Epithelial Cycling cells
1116	HNRNPAB	Epithelial Cycling cells
1117	CCDC107	Epithelial Cycling cells
1118	LLGL2	Epithelial Cycling cells
1119	CCAR1	Epithelial Cycling cells
1120	RABL3	Epithelial Cycling cells
1121	CBFB	Epithelial Cycling cells
1122	POLD3	Epithelial Cycling cells
1123	COPB2	Epithelial Cycling cells
1124	CD81	Epithelial Cycling cells
1125	PPM1B	Epithelial Cycling cells
1126	TRA2A	Epithelial Cycling cells
1127	SPATS2	Epithelial Cycling cells
1128	GSE1	Epithelial Cycling cells
1129	CHD1	Epithelial Cycling cells
1130	MMP24-AS1	Epithelial Cycling cells
1131	AMMECR1	Epithelial Cycling cells
1132	PTEN	Epithelial Cycling cells
1133	EPPK1	Epithelial Cycling cells
1134	CTBP1	Epithelial Cycling cells
1135	DDA1	Epithelial Cycling cells
1136	RNF115	Epithelial Cycling cells
1137	RAD51AP1	Epithelial Cycling cells
1138	ATP6V1A	Epithelial Cycling cells
1139	SERPINB1	Epithelial Cycling cells
1140	SUB1	Epithelial Cycling cells
1141	COX17	Epithelial Cycling cells
1142	FAM107B	Epithelial Cycling cells
1143	HSPA4	Epithelial Cycling cells
1144	NCAPD3	Epithelial Cycling cells
1145	DHX9	Epithelial Cycling cells
1146	TPRN	Epithelial Cycling cells
1147	SFPQ	Epithelial Cycling cells
1148	EPS15	Epithelial Cycling cells
1149	ASXL2	Epithelial Cycling cells
1150	GIPC1	Epithelial Cycling cells
1151	RPAP2	Epithelial Cycling cells
1152	LGR4	Epithelial Cycling cells
1153	VKORC1L1	Epithelial Cycling cells
1154	ADAM10	Epithelial Cycling cells
1155	RASEF	Epithelial Cycling cells
1156	ATP13A2	Epithelial Cycling cells
1157	VOPP1	Epithelial Cycling cells
1158	OSBP	Epithelial Cycling cells
1159	AAGAB	Epithelial Cycling cells
1160	MAP2K2	Epithelial Cycling cells
1161	DBNL	Epithelial Cycling cells
1162	NADK	Epithelial Cycling cells
1163	LPGAT1	Epithelial Cycling cells
1164	ENTPD8	Epithelial Cycling cells
1165	ADRM1	Epithelial Cycling cells
1166	MDM2	Epithelial Cycling cells
1167	RBP4	Epithelial Cycling cells
1168	CEACAM7	Epithelial Cycling cells
1169	C8orf76	Epithelial Cycling cells
1170	TAOK1	Epithelial Cycling cells
1171	RAB27B	Epithelial Cycling cells
1172	APOL2	Epithelial Cycling cells
1173	LSM5	Epithelial Cycling cells
1174	TVP23B	Epithelial Cycling cells
1175	ZNF644	Epithelial Cycling cells
1176	STRN3	Epithelial Cycling cells
1177	SUPT5H	Epithelial Cycling cells
1178	HMMR	Epithelial Cycling cells
1179	GFPT1	Epithelial Cycling cells
1180	PAWR	Epithelial Cycling cells
1181	CCDC50	Epithelial Cycling cells
1182	APAF1	Epithelial Cycling cells
1183	MGAT1	Epithelial Cycling cells
1184	USP18	Epithelial Cycling cells
1185	FBXO4	Epithelial Cycling cells
1186	FAM60A	Epithelial Cycling cells
1187	ARL14	Epithelial Cycling cells
1188	CD9	Epithelial Cycling cells
1189	SERP1	Epithelial Cycling cells
1190	TNKS2	Epithelial Cycling cells
1191	NEURL1	Epithelial Cycling cells
1192	PLEKHA2	Epithelial Cycling cells
1193	SUPT6H	Epithelial Cycling cells
1194	EPS8L1	Epithelial Cycling cells
1195	BRD7	Epithelial Cycling cells
1196	CTD-2589M5.4	Epithelial Cycling cells
1197	DPYSL2	Epithelial Cycling cells
1198	HEATR3	Epithelial Cycling cells
1199	TOPBP1	Epithelial Cycling cells
1200	SLC1A4	Epithelial Cycling cells
1201	FAR1	Epithelial Cycling cells
1202	ITGAV	Epithelial Cycling cells
1203	TBXAS1	Epithelial Cycling cells
1204	SYTL2	Epithelial Cycling cells
1205	MACF1	Epithelial Cycling cells
1206	RILPL2	Epithelial Cycling cells
1207	RAB26	Epithelial Cycling cells
1208	HAPLN1	Epithelial Cycling cells
1209	MRPL52	Epithelial Cycling cells
1210	PLEKHA3	Epithelial Cycling cells
1211	DLGAP4	Epithelial Cycling cells
1212	LPIN3	Epithelial Cycling cells
1213	POGZ	Epithelial Cycling cells
1214	PIK3C2B	Epithelial Cycling cells
1215	TMEM167B	Epithelial Cycling cells
1216	SETD2	Epithelial Cycling cells
1217	BIRC6	Epithelial Cycling cells
1218	GOLT1B	Epithelial Cycling cells
1219	R3HDM4	Epithelial Cycling cells
1220	LTB	Epithelial Cycling cells
1221	PPFIBP1	Epithelial Cycling cells
1222	CASC3	Epithelial Cycling cells
1223	IFIH1	Epithelial Cycling cells
1224	SREK1IP1	Epithelial Cycling cells
1225	C12orf23	Epithelial Cycling cells
1226	GMFB	Epithelial Cycling cells
1227	BRCA2	Epithelial Cycling cells
1228	SP110	Epithelial Cycling cells
1229	MAPRE2	Epithelial Cycling cells
1230	TRIM47	Epithelial Cycling cells
1231	FTSJ1	Epithelial Cycling cells
1232	NAMPT	Epithelial Cycling cells
1233	DNM2	Epithelial Cycling cells
1234	TCEB1	Epithelial Cycling cells
1235	FAM105B	Epithelial Cycling cells
1236	RUFY1	Epithelial Cycling cells
1237	SPAG9	Epithelial Cycling cells
1238	FARP2	Epithelial Cycling cells
1239	LNPEP	Epithelial Cycling cells
1240	BAIAP2L1	Epithelial Cycling cells
1241	LARP1B	Epithelial Cycling cells
1242	ABCD3	Epithelial Cycling cells
1243	C16orf72	Epithelial Cycling cells
1244	PHGDH	Epithelial Cycling cells
1245	MAPK9	Epithelial Cycling cells
1246	CASP1	Epithelial Cycling cells
1247	PRIMPOL	Epithelial Cycling cells
1248	FAM84B	Epithelial Cycling cells
1249	MIA3	Epithelial Cycling cells
1250	LINC01133	Epithelial Cycling cells
1251	NIPBL	Epithelial Cycling cells
1252	ARSA	Epithelial Cycling cells
1253	MRPL41	Epithelial Cycling cells
1254	THAP7	Epithelial Cycling cells
1255	BTN3A2	Epithelial Cycling cells
1256	AGTRAP	Epithelial Cycling cells
1257	PNPLA2	Epithelial Cycling cells
1258	HSPA5	Epithelial Cycling cells
1259	ITSN2	Epithelial Cycling cells
1260	DEGS1	Epithelial Cycling cells
1261	MT-CYB	Epithelial Cycling cells
1262	FMOD	Epithelial Cycling cells
1263	DIAPH2	Epithelial Cycling cells
1264	SUPT4H1	Epithelial Cycling cells
1265	BAZ2B	Epithelial Cycling cells
1266	CDCP1	Epithelial Cycling cells
1267	CCDC137	Epithelial Cycling cells
1268	KIF14	Epithelial Cycling cells
1269	ARHGAP5	Epithelial Cycling cells
1270	ATG4A	Epithelial Cycling cells
1271	SNHG8	Epithelial Cycling cells
1272	MROH6	Epithelial Cycling cells
1273	IRAK3	Epithelial Cycling cells
1274	PRSS22	Epithelial Cycling cells
1275	FAM208B	Epithelial Cycling cells
1276	MAP3K7	Epithelial Cycling cells
1277	FAM91A1	Epithelial Cycling cells
1278	PPP1R15B	Epithelial Cycling cells
1279	VPS13A	Epithelial Cycling cells
1280	C4orf32	Epithelial Cycling cells
1281	SLC30A7	Epithelial Cycling cells
1282	MAP3K2	Epithelial Cycling cells
1283	TNPO2	Epithelial Cycling cells
1284	USP7	Epithelial Cycling cells
1285	DUSP6	Epithelial Cycling cells
1286	OTUD4	Epithelial Cycling cells
1287	ENTPD4	Epithelial Cycling cells
1288	ISCA1	Epithelial Cycling cells
1289	ABHD2	Epithelial Cycling cells
1290	RAB22A	Epithelial Cycling cells
1291	C19orf33	Epithelial Cycling cells
1292	KRIT1	Epithelial Cycling cells
1293	NEO1	Epithelial Cycling cells
1294	TMEM238	Epithelial Cycling cells
1295	DYNLL2	Epithelial Cycling cells
1296	GBP2	Epithelial Cycling cells
1297	PPP1R12B	Epithelial Cycling cells
1298	BLVRA	Epithelial Cycling cells
1299	EFR3A	Epithelial Cycling cells
1300	JAG1	Epithelial Cycling cells
1301	KLF9	Epithelial Cycling cells
1302	CLCA1	Epithelial Cycling cells
1303	WDFY1	Epithelial Cycling cells
1304	KMT2C	Epithelial Cycling cells
1305	MDM4	Epithelial Cycling cells
1306	HIATL1	Epithelial Cycling cells
1307	POLR2A	Epithelial Cycling cells
1308	ESF1	Epithelial Cycling cells
1309	ICK	Epithelial Cycling cells
1310	RCOR1	Epithelial Cycling cells
1311	NFE2L1	Epithelial Cycling cells
1312	RSL24D1	Epithelial Cycling cells
1313	PLEKHB2	Epithelial Cycling cells
1314	EYA3	Epithelial Cycling cells
1315	FAM46C	Epithelial Cycling cells
1316	ATP13A3	Epithelial Cycling cells
1317	CCDC85B	Epithelial Cycling cells
1318	ARG2	Epithelial Cycling cells
1319	RAB2A	Epithelial Cycling cells
1320	CTD-2015H6.3	Epithelial Cycling cells
1321	BRD3	Epithelial Cycling cells
1322	SLC4A7	Epithelial Cycling cells
1323	METTL12	Epithelial Cycling cells
1324	PTAR1	Epithelial Cycling cells
1325	CORO1A	Epithelial Cycling cells
1326	SDR39U1	Epithelial Cycling cells
1327	CTD-2547H18.1	Epithelial Cycling cells
1328	C15orf65	Epithelial Cycling cells
1329	TRAPPC13	Epithelial Cycling cells
1330	UBAP2	Epithelial Cycling cells
1331	EFNA2	Epithelial Cycling cells
1332	LINC00152	Epithelial Cycling cells
1333	TRIM37	Epithelial Cycling cells
1334	C1orf56	Epithelial Cycling cells
1335	C2orf82	Epithelial Cycling cells
1336	MALL	Epithelial Cycling cells
1337	CLIP1	Epithelial Cycling cells
1338	GOLGA3	Epithelial Cycling cells
1339	ATMIN	Epithelial Cycling cells
1340	CDS1	Epithelial Cycling cells
1341	GAL	Epithelial Cycling cells
1342	AGRN	Epithelial Cycling cells
1343	SYTL1	Epithelial Cycling cells
1344	WEE1	Epithelial Cycling cells
1345	VAMP5	Epithelial Cycling cells
1346	FAM50A	Epithelial Cycling cells
1347	UNC13D	Epithelial Cycling cells
1348	MTHFD2L	Epithelial Cycling cells
1349	MFSD2A	Epithelial Cycling cells
1350	ZFYVE16	Epithelial Cycling cells
1351	PCF11	Epithelial Cycling cells
1352	BTN3A1	Epithelial Cycling cells
1353	HP1BP3	Epithelial Cycling cells
1354	CFB	Epithelial Cycling cells
1355	PIP5K1B	Epithelial Cycling cells
1356	ELOVL5	Epithelial Cycling cells
1357	ZNF652	Epithelial Cycling cells
1358	CCNYL1	Epithelial Cycling cells
1359	GPX3	Epithelial Cycling cells
1360	TBC1D15	Epithelial Cycling cells
1361	ACBD5	Epithelial Cycling cells
1362	YAE1D1	Epithelial Cycling cells
1363	TTC14	Epithelial Cycling cells
1364	AKAP8	Epithelial Cycling cells
1365	SLMAP	Epithelial Cycling cells
1366	CMTM4	Epithelial Cycling cells
1367	C8orf33	Epithelial Cycling cells
1368	HELLS	Epithelial Cycling cells
1369	POLD4	Epithelial Cycling cells
1370	SLC7A1	Epithelial Cycling cells
1371	ZCCHC6	Epithelial Cycling cells
1372	PPM1A	Epithelial Cycling cells
1373	7SK-ENSG00000260682	Epithelial Cycling cells
1374	NAA25	Epithelial Cycling cells
1375	ARHGEF12	Epithelial Cycling cells
1376	MARCH6	Epithelial Cycling cells
1377	SUN2	Epithelial Cycling cells
1378	POLR1D	Epithelial Cycling cells
1379	STEAP2	Epithelial Cycling cells
1380	EPT1	Epithelial Cycling cells
1381	HOXA10-AS	Epithelial Cycling cells
1382	SMARCA4	Epithelial Cycling cells
1383	MAN2A1	Epithelial Cycling cells
1384	HMG20B	Epithelial Cycling cells
1385	MT-ND1	Epithelial Cycling cells
1386	ESCO2	Epithelial Cycling cells
1387	ISG20L2	Epithelial Cycling cells
1388	EIF2AK4	Epithelial Cycling cells
1389	SKIV2L2	Epithelial Cycling cells
1390	IFI16	Epithelial Cycling cells
1391	SFSWAP	Epithelial Cycling cells
1392	SEC62	Epithelial Cycling cells
1393	TUBA4A	Epithelial Cycling cells
1394	FAM13A	Epithelial Cycling cells
1395	MID1IP1	Epithelial Cycling cells
1396	XRCC5	Epithelial Cycling cells
1397	SPAG1	Epithelial Cycling cells
1398	RNF187	Epithelial Cycling cells
1399	MAP4K5	Epithelial Cycling cells
1400	SRSF10	Epithelial Cycling cells
1401	CLTB	Epithelial Cycling cells
1402	EVI5	Epithelial Cycling cells
1403	AGPS	Epithelial Cycling cells
1404	DNAJC5	Epithelial Cycling cells
1405	HIPK2	Epithelial Cycling cells
1406	TAF13	Epithelial Cycling cells
1407	ECI1	Epithelial Cycling cells
1408	STAG2	Epithelial Cycling cells
1409	TRAPPC12	Epithelial Cycling cells
1410	PITPNA	Epithelial Cycling cells
1411	NOC3L	Epithelial Cycling cells
1412	AP1G1	Epithelial Cycling cells
1413	HPS1	Epithelial Cycling cells
1414	RWDD2B	Epithelial Cycling cells
1415	RYBP	Epithelial Cycling cells
1416	NCLN	Epithelial Cycling cells
1417	CENPE	Epithelial Cycling cells
1418	LSS	Epithelial Cycling cells
1419	MOGS	Epithelial Cycling cells
1420	KIAA1430	Epithelial Cycling cells
1421	FAM211A	Epithelial Cycling cells
1422	RBM28	Epithelial Cycling cells
1423	ATXN7	Epithelial Cycling cells
1424	BZW1	Epithelial Cycling cells
1425	NUP205	Epithelial Cycling cells
1426	GATAD2A	Epithelial Cycling cells
1427	RPL31	Epithelial Cycling cells
1428	GINS1	Epithelial Cycling cells
1429	TTC37	Epithelial Cycling cells
1430	TRIM15	Epithelial Cycling cells
1431	PIR	Epithelial Cycling cells
1432	PLS3	Epithelial Cycling cells
1433	FAM177B	Epithelial Cycling cells
1434	C2orf70	Epithelial Cycling cells
1435	CLDN1	Epithelial Cycling cells
1436	PCSK1	Epithelial Cycling cells
1437	AGPAT4	Epithelial Cycling cells
1438	BMP4	Epithelial Cycling cells
1439	IGFALS	Epithelial Cycling cells
1440	FBXO6	Epithelial Cycling cells
1441	SYVN1	Epithelial Cycling cells
1442	UGCG	Epithelial Cycling cells
1443	PHACTR4	Epithelial Cycling cells
1444	DCAF10	Epithelial Cycling cells
1445	TCOF1	Epithelial Cycling cells
1446	ESRRA	Epithelial Cycling cells
1447	UBFD1	Epithelial Cycling cells
1448	TPD52L2	Epithelial Cycling cells
1449	WDR55	Epithelial Cycling cells
1450	ZNF292	Epithelial Cycling cells
1451	CDK6	Epithelial Cycling cells
1452	XIAP	Epithelial Cycling cells
1453	WFDC2	Epithelial Cycling cells
1454	EIF2AK1	Epithelial Cycling cells
1455	ARRDC3	Epithelial Cycling cells
1456	INSIG1	Epithelial Cycling cells
1457	SENP5	Epithelial Cycling cells
1458	RP11-485G4.2	Epithelial Cycling cells
1459	NSD1	Epithelial Cycling cells
1460	MALT1	Epithelial Cycling cells
1461	MGMT	Epithelial Cycling cells
1462	AFF4	Epithelial Cycling cells
1463	ATP6V1F	Epithelial Cycling cells
1464	FOSL2	Epithelial Cycling cells
1465	USP9X	Epithelial Cycling cells
1466	NFKBIB	Epithelial Cycling cells
1467	FAM102B	Epithelial Cycling cells
1468	ANKRD17	Epithelial Cycling cells
1469	FCER1G	Epithelial Cycling cells
1470	VEGFA	Epithelial Cycling cells
1471	ALOX5	Epithelial Cycling cells
1472	ERBB2IP	Epithelial Cycling cells
1473	KCNQ1OT1	Epithelial Cycling cells
1474	USP24	Epithelial Cycling cells
1475	SETD7	Epithelial Cycling cells
1476	GALNT6	Epithelial Cycling cells
1477	PPFIA1	Epithelial Cycling cells
1478	ATAD3B	Epithelial Cycling cells
1479	PTK6	Epithelial Cycling cells
1480	ZFYVE20	Epithelial Cycling cells
1481	MECOM	Epithelial Cycling cells
1482	CDC25B	Epithelial Cycling cells
1483	SLC9A3R1	Epithelial Cycling cells
1484	ACTR3	Epithelial Cycling cells
1485	PNO1	Epithelial Cycling cells
1486	CBFA2T3	Epithelial Cycling cells
1487	USP53	Epithelial Cycling cells
1488	IMPDH1	Epithelial Cycling cells
1489	C14orf64	Epithelial Cycling cells
1490	DR1	Epithelial Cycling cells
1491	EIF2AK3	Epithelial Cycling cells
1492	CCNT1	Epithelial Cycling cells
1493	PCNT	Epithelial Cycling cells
1494	PCNXL3	Epithelial Cycling cells
1495	TGFBR2	Epithelial Cycling cells
1496	SELK	Epithelial Cycling cells
1497	BCAS1	Epithelial Cycling cells
1498	MSMO1	Epithelial Cycling cells
1499	FAM135A	Epithelial Cycling cells
1500	VEZF1	Epithelial Cycling cells
1501	PNKP	Epithelial Cycling cells
1502	AGGF1	Epithelial Cycling cells
1503	LAMC2	Epithelial Cycling cells
1504	IL6ST	Epithelial Cycling cells
1505	SOCS4	Epithelial Cycling cells
1506	CYB5D1	Epithelial Cycling cells
1507	TPP2	Epithelial Cycling cells
1508	COPA	Epithelial Cycling cells
1509	TEAD1	Epithelial Cycling cells
1510	GOSR2	Epithelial Cycling cells
1511	PLEKHA1	Epithelial Cycling cells
1512	SORL1	Epithelial Cycling cells
1513	GPSM3	Epithelial Cycling cells
1514	CENPB	Epithelial Cycling cells
1515	TRAPPC8	Epithelial Cycling cells
1516	API5	Epithelial Cycling cells
1517	SRSF9	Epithelial Cycling cells
1518	MTHFD1L	Epithelial Cycling cells
1519	ATP6V0E2	Epithelial Cycling cells
1520	TRIP11	Epithelial Cycling cells
1521	GRAMD1A	Epithelial Cycling cells
1522	PSME4	Epithelial Cycling cells
1523	FAM118A	Epithelial Cycling cells
1524	NACC1	Epithelial Cycling cells
1525	PEF1	Epithelial Cycling cells
1526	MUM1	Epithelial Cycling cells
1527	OCIAD2	Epithelial Cycling cells
1528	HEXIM1	Epithelial Cycling cells
1529	UBA7	Epithelial Cycling cells
1530	STK17B	Epithelial Cycling cells
1531	LAMP2	Epithelial Cycling cells
1532	STK11	Epithelial Cycling cells
1533	TPP1	Epithelial Cycling cells
1534	DGKZ	Epithelial Cycling cells
1535	LETM1	Epithelial Cycling cells
1536	PDE12	Epithelial Cycling cells
1537	GNAI2	Epithelial Cycling cells
1538	TERF2IP	Epithelial Cycling cells
1539	WDR45B	Epithelial Cycling cells
1540	RAD1	Epithelial Cycling cells
1541	TRIM59	Epithelial Cycling cells
1542	RANGRF	Epithelial Cycling cells
1543	CHAF1A	Epithelial Cycling cells
1544	C6orf89	Epithelial Cycling cells
1545	GPT2	Epithelial Cycling cells
1546	CEP55	Epithelial Cycling cells
1547	SREBF2	Epithelial Cycling cells
1548	MPRIP	Epithelial Cycling cells
1549	FXR1	Epithelial Cycling cells
1550	DDX3Y	Epithelial Cycling cells
1551	MYO7B	Epithelial Cycling cells
1552	DNAJA2	Epithelial Cycling cells
1553	EIF2S2	Epithelial Cycling cells
1554	C3orf14	Epithelial Cycling cells
1555	IK	Epithelial Cycling cells
1556	CRNKL1	Epithelial Cycling cells
1557	NUMA1	Epithelial Cycling cells
1558	DESI1	Epithelial Cycling cells
1559	SIKE1	Epithelial Cycling cells
1560	RP11-304L19.5	Epithelial Cycling cells
1561	MST1R	Epithelial Cycling cells
1562	ING2	Epithelial Cycling cells
1563	TAOK3	Epithelial Cycling cells
1564	SLK	Epithelial Cycling cells
1565	CHD3	Epithelial Cycling cells
1566	HBEGF	Epithelial Cycling cells
1567	SETX	Epithelial Cycling cells
1568	BAZ1B	Epithelial Cycling cells
1569	RPS3	Epithelial Cycling cells
1570	MINK1	Epithelial Cycling cells
1571	COG5	Epithelial Cycling cells
1572	ATXN2	Epithelial Cycling cells
1573	PLA2G2A	Epithelial Cycling cells
1574	NAA35	Epithelial Cycling cells
1575	SLC39A6	Epithelial Cycling cells
1576	BLM	Epithelial Cycling cells
1577	TERF1	Epithelial Cycling cells
1578	BAG5	Epithelial Cycling cells
1579	DAPP1	Epithelial Cycling cells
1580	KLK11	Epithelial Cycling cells
1581	FBXW2	Epithelial Cycling cells
1582	RBM5	Epithelial Cycling cells
1583	PYGB	Epithelial Cycling cells
1584	CERS6	Epithelial Cycling cells
1585	RDH11	Epithelial Cycling cells
1586	ADD1	Epithelial Cycling cells
1587	APC	Epithelial Cycling cells
1588	C6orf132	Epithelial Cycling cells
1589	SETD5	Epithelial Cycling cells
1590	RREB1	Epithelial Cycling cells
1591	DDX6	Epithelial Cycling cells
1592	UBE4B	Epithelial Cycling cells
1593	IDE	Epithelial Cycling cells
1594	STIM2	Epithelial Cycling cells
1595	PAPSS1	Epithelial Cycling cells
1596	TMEM87B	Epithelial Cycling cells
1597	ITGA3	Epithelial Cycling cells
1598	KLF2	Epithelial Cycling cells
1599	HDGFRP2	Epithelial Cycling cells
1600	POLR2L	Epithelial Cycling cells
1601	PIGM	Epithelial Cycling cells
1602	LTN1	Epithelial Cycling cells
1603	CCDC66	Epithelial Cycling cells
1604	TRMT13	Epithelial Cycling cells
1605	RAD18	Epithelial Cycling cells
1606	ATM	Epithelial Cycling cells
1607	RRAGC	Epithelial Cycling cells
1608	EPN2	Epithelial Cycling cells
1609	PCSK9	Epithelial Cycling cells
1610	KPNA1	Epithelial Cycling cells
1611	DZIP3	Epithelial Cycling cells
1612	PWWP2B	Epithelial Cycling cells
1613	SNX8	Epithelial Cycling cells
1614	DAAM1	Epithelial Cycling cells
1615	PRPF8	Epithelial Cycling cells
1616	SGK1	Epithelial Cycling cells
1617	LA16c-395F10.2	Epithelial Cycling cells
1618	VMA21	Epithelial Cycling cells
1619	NCEH1	Epithelial Cycling cells
1620	SH3BP1	Epithelial Cycling cells
1621	AKNA	Epithelial Cycling cells
1622	SEC23IP	Epithelial Cycling cells
1623	AAK1	Epithelial Cycling cells
1624	LIMCH1	Epithelial Cycling cells
1625	LYAR	Epithelial Cycling cells
1626	CLIC3	Epithelial Cycling cells
1627	GNLY	Epithelial Cycling cells
1628	FSCN1	Epithelial Cycling cells
1629	SLC7A8	Epithelial Cycling cells
1630	PEX26	Epithelial Cycling cells
1631	FAM207A	Epithelial Cycling cells
1632	MAP2K3	Epithelial Cycling cells
1633	RP11-665N17.4	Epithelial Cycling cells
1634	AZI2	Epithelial Cycling cells
1635	STAT2	Epithelial Cycling cells
1636	EDEM1	Epithelial Cycling cells
1637	TIFA	Epithelial Cycling cells
1638	B3GALT5	Epithelial Cycling cells
1639	RP13-580F15.2	Epithelial Cycling cells
1640	BOD1L1	Epithelial Cycling cells
1641	CCDC68	Epithelial Cycling cells
1642	FAM174B	Epithelial Cycling cells
1643	UNC13B	Epithelial Cycling cells
1644	KIAA1715	Epithelial Cycling cells
1645	DTWD1	Epithelial Cycling cells
1646	ELK4	Epithelial Cycling cells
1647	PLXNB1	Epithelial Cycling cells
1648	RNPC3	Epithelial Cycling cells
1649	HYAL1	Epithelial Cycling cells
1650	PSORS1C1	Epithelial Cycling cells
1651	C1GALT1	Epithelial Cycling cells
1652	FOXP4	Epithelial Cycling cells
1653	HMGXB3	Epithelial Cycling cells
1654	ABCB8	Epithelial Cycling cells
1655	ODF3B	Epithelial Cycling cells
1656	DYRK1A	Epithelial Cycling cells
1657	RBPMS	Epithelial Cycling cells
1658	NAV2	Epithelial Cycling cells
1659	CSNK1G2	Epithelial Cycling cells
1660	MON2	Epithelial Cycling cells
1661	MIB1	Epithelial Cycling cells
1662	PRKCI	Epithelial Cycling cells
1663	WNK1	Epithelial Cycling cells
1664	MFSD6	Epithelial Cycling cells
1665	OTUD1	Epithelial Cycling cells
1666	BAG3	Epithelial Cycling cells
1667	GBP1	Epithelial Cycling cells
1668	GSTZ1	Epithelial Cycling cells
1669	PPP3CB	Epithelial Cycling cells
1670	BNIP3L	Epithelial Cycling cells
1671	IKBIP	Epithelial Cycling cells
1672	CD3EAP	Epithelial Cycling cells
1673	PRKRIP1	Epithelial Cycling cells
1674	KLHL18	Epithelial Cycling cells
1675	TNRC6A	Epithelial Cycling cells
1676	NMRK1	Epithelial Cycling cells
1677	SNHG10	Epithelial Cycling cells
1678	MRPL1	Epithelial Cycling cells
1679	MDK	Epithelial Cycling cells
1680	HIST1H1C	Epithelial Cycling cells
1681	SPPL2A	Epithelial Cycling cells
1682	HMGXB4	Epithelial Cycling cells
1683	SGMS2	Epithelial Cycling cells
1684	WDR46	Epithelial Cycling cells
1685	CADPS2	Epithelial Cycling cells
1686	RLIM	Epithelial Cycling cells
1687	JOSD1	Epithelial Cycling cells
1688	MORC4	Epithelial Cycling cells
1689	AGPAT6	Epithelial Cycling cells
1690	CTA-29F11.1	Epithelial Cycling cells
1691	RPS2	Epithelial Cycling cells
1692	YKT6	Epithelial Cycling cells
1693	PPP2CB	Epithelial Cycling cells
1694	EXOC7	Epithelial Cycling cells
1695	HMGCS2	Epithelial Cycling cells
1696	INTS1	Epithelial Cycling cells
1697	EHMT2	Epithelial Cycling cells
1698	GPN2	Epithelial Cycling cells
1699	RBBP8	Epithelial Cycling cells
1700	SECISBP2	Epithelial Cycling cells
1701	KCTD20	Epithelial Cycling cells
1702	ARFGEF1	Epithelial Cycling cells
1703	G6PD	Epithelial Cycling cells
1704	TMEM214	Epithelial Cycling cells
1705	NOM1	Epithelial Cycling cells
1706	PHF3	Epithelial Cycling cells
1707	SHC1	Epithelial Cycling cells
1708	ACAP2	Epithelial Cycling cells
1709	PMM2	Epithelial Cycling cells
1710	TBC1D14	Epithelial Cycling cells
1711	CREB3	Epithelial Cycling cells
1712	PTGFRN	Epithelial Cycling cells
1713	CALR	Epithelial Cycling cells
1714	UGT8	Epithelial Cycling cells
1715	UBXN2B	Epithelial Cycling cells
1716	KIF18A	Epithelial Cycling cells
1717	LRBA	Epithelial Cycling cells
1718	SSBP1	Epithelial Cycling cells
1719	DNAJB14	Epithelial Cycling cells
1720	NUCKS1	Epithelial Cycling cells
1721	RNF13	Epithelial Cycling cells
1722	GPD2	Epithelial Cycling cells
1723	SYNE4	Epithelial Cycling cells
1724	SFN	Epithelial Cycling cells
1725	TMEM245	Epithelial Cycling cells
1726	TRMT1L	Epithelial Cycling cells
1727	CCNY	Epithelial Cycling cells
1728	OLFM4	Epithelial Cycling cells
1729	FURIN	Epithelial Cycling cells
1730	RP11-452F19.3	Epithelial Cycling cells
1731	PIK3C2A	Epithelial Cycling cells
1732	FAM208A	Epithelial Cycling cells
1733	ESCO1	Epithelial Cycling cells
1734	RPL15	Epithelial Cycling cells
1735	HIPK1	Epithelial Cycling cells
1736	RP11-390F4.3	Epithelial Cycling cells
1737	MICALL2	Epithelial Cycling cells
1738	IPO5	Epithelial Cycling cells
1739	RPL13A	Epithelial Cycling cells
1740	HEPACAM2	Epithelial Cycling cells
1741	RCC2	Epithelial Cycling cells
1742	GRWD1	Epithelial Cycling cells
1743	IFNGR2	Epithelial Cycling cells
1744	CDK5	Epithelial Cycling cells
1745	TSPAN13	Epithelial Cycling cells
1746	MYO1E	Epithelial Cycling cells
1747	HIST1H1B	Epithelial Cycling cells
1748	YAF2	Epithelial Cycling cells
1749	SRGN	Epithelial Cycling cells
1750	TMSB4X	Epithelial Cycling cells
1751	TCF3	Epithelial Cycling cells
1752	PF4	Epithelial Cycling cells
1753	ARL5B	Epithelial Cycling cells
1754	ANKRD28	Epithelial Cycling cells
1755	KMT2E-AS1	Epithelial Cycling cells
1756	PRDM2	Epithelial Cycling cells
1757	SERPINB9	Epithelial Cycling cells
1758	AP1S2	Epithelial Cycling cells
1759	GALNT10	Epithelial Cycling cells
1760	YARS	Epithelial Cycling cells
1761	ZNF592	Epithelial Cycling cells
1762	FAM46B	Epithelial Cycling cells
1763	EPHX4	Epithelial Cycling cells
1764	RGS16	Epithelial Cycling cells
1765	SAA4	Epithelial Cycling cells
1766	ANO1	Epithelial Cycling cells
1767	APOBEC1	Epithelial Cycling cells
1768	STK4	Epithelial Cycling cells
1769	PRUNE2	Epithelial Cycling cells
1770	SNTB2	Epithelial Cycling cells
1771	PRPS1	Epithelial Cycling cells
1772	GART	Epithelial Cycling cells
1773	RNF43	Epithelial Cycling cells
1774	SYNGR2	Epithelial Cycling cells
1775	PXN	Epithelial Cycling cells
1776	SORT1	Epithelial Cycling cells
1777	MFSD3	Epithelial Cycling cells
1778	ZNF770	Epithelial Cycling cells
1779	PSMB8	Epithelial Cycling cells
1780	TYW3	Epithelial Cycling cells
1781	ZBTB38	Epithelial Cycling cells
1782	NCOA3	Epithelial Cycling cells
1783	CTTNBP2NL	Epithelial Cycling cells
1784	ELP2	Epithelial Cycling cells
1785	MCM4	Epithelial Cycling cells
1786	POLR2B	Epithelial Cycling cells
1787	VEZT	Epithelial Cycling cells
1788	SECISBP2L	Epithelial Cycling cells
1789	STIL	Epithelial Cycling cells
1790	IFIT3	Epithelial Cycling cells
1791	GDPD3	Epithelial Cycling cells
1792	ROBO3	Epithelial Cycling cells
1793	ADNP2	Epithelial Cycling cells
1794	RBM18	Epithelial Cycling cells
1795	ST7	Epithelial Cycling cells
1796	KHDRBS3	Epithelial Cycling cells
1797	MED13L	Epithelial Cycling cells
1798	PATL1	Epithelial Cycling cells
1799	HSP90B1	Epithelial Cycling cells
1800	TRIM31	Epithelial Cycling cells
1801	IFNAR1	Epithelial Cycling cells
1802	MAP4K4	Epithelial Cycling cells
1803	DTX3L	Epithelial Cycling cells
1804	EPS8L2	Epithelial Cycling cells
1805	C1QA	Epithelial Cycling cells
1806	ICAM2	Epithelial Cycling cells
1807	ARHGAP11A	Epithelial Cycling cells
1808	TNFRSF11B	Epithelial Cycling cells
1809	PLK2	Epithelial Cycling cells
1810	RP1-313I6.12	Epithelial Cycling cells
1811	MGAT5	Epithelial Cycling cells
1812	GNA15	Epithelial Cycling cells
1813	SPRED1	Epithelial Cycling cells
1814	SEMA4B	Epithelial Cycling cells
1815	FEM1B	Epithelial Cycling cells
1816	GON4L	Epithelial Cycling cells
1817	PHF10	Epithelial Cycling cells
1818	HEATR1	Epithelial Cycling cells
1819	CNOT2	Epithelial Cycling cells
1820	CEP170B	Epithelial Cycling cells
1821	EPHA2	Epithelial Cycling cells
1822	MAP3K11	Epithelial Cycling cells
1823	MAFK	Epithelial Cycling cells
1824	TBC1D2B	Epithelial Cycling cells
1825	SOWAHC	Epithelial Cycling cells
1826	YLPM1	Epithelial Cycling cells
1827	ETS1	Epithelial Cycling cells
1828	TUBA1B	Epithelial Cycling cells
1829	CDC42EP3	Epithelial Cycling cells
1830	RP11-545E17.3	Epithelial Cycling cells
1831	HN1L	Epithelial Cycling cells
1832	NDRG1	Epithelial Cycling cells
1833	CLIC4	Epithelial Cycling cells
1834	USMG5	Epithelial Cycling cells
1835	MT1G	Epithelial Cycling cells
1836	POP1	Epithelial Cycling cells
1837	MIR210HG	Epithelial Cycling cells
1838	CHEK1	Epithelial Cycling cells
1839	ANKRD52	Epithelial Cycling cells
1840	USP28	Epithelial Cycling cells
1841	SULF2	Epithelial Cycling cells
1842	RP11-640M9.1	Epithelial Cycling cells
1843	MAP3K5	Epithelial Cycling cells
1844	ITGB8	Epithelial Cycling cells
1845	EHMT1	Epithelial Cycling cells
1846	TAPSAR1	Epithelial Cycling cells
1847	PEA15	Epithelial Cycling cells
1848	MROH1	Epithelial Cycling cells
1849	EPCAM	Epithelial Cycling cells
1850	MTG2	Epithelial Cycling cells
1851	PTPN2	Epithelial Cycling cells
1852	SLC4A2	Epithelial Cycling cells
1853	CFD	Epithelial Cycling cells
1854	KIF1C	Epithelial Cycling cells
1855	CABIN1	Epithelial Cycling cells
1856	OGT	Epithelial Cycling cells
1857	ADCK4	Epithelial Cycling cells
1858	RB1	Epithelial Cycling cells
1859	DDX20	Epithelial Cycling cells
1860	ZC2HC1A	Epithelial Cycling cells
1861	RNF8	Epithelial Cycling cells
1862	LYSMD3	Epithelial Cycling cells
1863	GNA13	Epithelial Cycling cells
1864	PPP3R1	Epithelial Cycling cells
1865	CLRN3	Epithelial Cycling cells
1866	CRIP1	Epithelial Cycling cells
1867	SLC25A33	Epithelial Cycling cells
1868	STAM2	Epithelial Cycling cells
1869	PNPLA8	Epithelial Cycling cells
1870	DOCK5	Epithelial Cycling cells
1871	KAT2A	Epithelial Cycling cells
1872	HNRNPA1L2	Epithelial Cycling cells
1873	ERICH1	Epithelial Cycling cells
1874	RASSF6	Epithelial Cycling cells
1875	ARHGAP35	Epithelial Cycling cells
1876	WBSCR16	Epithelial Cycling cells
1877	RAC2	Epithelial Cycling cells
1878	UNC119	Epithelial Cycling cells
1879	GMPS	Epithelial Cycling cells
1880	MBD4	Epithelial Cycling cells
1881	LACTB	Epithelial Cycling cells
1882	HOXB13	Epithelial Cycling cells
1883	CTBS	Epithelial Cycling cells
1884	ING1	Epithelial Cycling cells
1885	CXXC5	Epithelial Cycling cells
1886	ABHD17A	Epithelial Cycling cells
1887	ANKRD12	Epithelial Cycling cells
1888	PARL	Epithelial Cycling cells
1889	AVL9	Epithelial Cycling cells
1890	C9orf89	Epithelial Cycling cells
1891	RGS10	Epithelial Cycling cells
1892	B3GALT4	Epithelial Cycling cells
1893	MAPKAP1	Epithelial Cycling cells
1894	NLRC5	Epithelial Cycling cells
1895	C6orf226	Epithelial Cycling cells
1896	PPP4R1	Epithelial Cycling cells
1897	EHBP1L1	Epithelial Cycling cells
1898	GGNBP2	Epithelial Cycling cells
1899	TMEM61	Epithelial Cycling cells
1900	NFKB1	Epithelial Cycling cells
1901	SRSF4	Epithelial Cycling cells
1902	CLSPN	Epithelial Cycling cells
1903	GPATCH2	Epithelial Cycling cells
1904	FKBP5	Epithelial Cycling cells
1905	MKNK2	Epithelial Cycling cells
1906	TRIM27	Epithelial Cycling cells
1907	BRWD1	Epithelial Cycling cells
1908	PPP2R1B	Epithelial Cycling cells
1909	PLOD1	Epithelial Cycling cells
1910	DNTTIP2	Epithelial Cycling cells
1911	PHF6	Epithelial Cycling cells
1912	INO80	Epithelial Cycling cells
1913	NR4A2	Epithelial Cycling cells
1914	SH3RF2	Epithelial Cycling cells
1915	ICA1	Epithelial Cycling cells
1916	NMD3	Epithelial Cycling cells
1917	WRNIP1	Epithelial Cycling cells
1918	NIPAL1	Epithelial Cycling cells
1919	IPO8	Epithelial Cycling cells
1920	CHKB	Epithelial Cycling cells
1921	INCENP	Epithelial Cycling cells
1922	TNFRSF11A	Epithelial Cycling cells
1923	SSR4	Epithelial Cycling cells
1924	NEIL2	Epithelial Cycling cells
1925	SGPL1	Epithelial Cycling cells
1926	VIM	Epithelial Cycling cells
1927	TOR1AIP1	Epithelial Cycling cells
1928	PTPN23	Epithelial Cycling cells
1929	MTF1	Epithelial Cycling cells
1930	BLOC1S6	Epithelial Cycling cells
1931	CD276	Epithelial Cycling cells
1932	UBR1	Epithelial Cycling cells
1933	FGFR1OP2	Epithelial Cycling cells
1934	ZFX	Epithelial Cycling cells
1935	PINK1	Epithelial Cycling cells
1936	AKAP17A	Epithelial Cycling cells
1937	MED16	Epithelial Cycling cells
1938	CCDC43	Epithelial Cycling cells
1939	CXCL2	Epithelial Cycling cells
1940	HLTF	Epithelial Cycling cells
1941	EXOC4	Epithelial Cycling cells
1942	SNRPG	Epithelial Cycling cells
1943	BAZ2A	Epithelial Cycling cells
1944	DKC1	Epithelial Cycling cells
1945	C3orf55	Epithelial Cycling cells
1946	C2CD4A	Epithelial Cycling cells
1947	TMPRSS3	Epithelial Cycling cells
1948	ABCA12	Epithelial Cycling cells
1949	YTHDF3	Epithelial Cycling cells
1950	ROCK1	Epithelial Cycling cells
1951	FAM210A	Epithelial Cycling cells
1952	ATXN3	Epithelial Cycling cells
1953	IGFBP7	Epithelial Cycling cells
1954	DHX16	Epithelial Cycling cells
1955	EIF4G3	Epithelial Cycling cells
1956	HIST1H1E	Epithelial Cycling cells
1957	SLC6A8	Epithelial Cycling cells
1958	SNIP1	Epithelial Cycling cells
1959	MTMR4	Epithelial Cycling cells
1960	FOXK2	Epithelial Cycling cells
1961	UBE2Q1	Epithelial Cycling cells
1962	UBE2H	Epithelial Cycling cells
1963	ZNF267	Epithelial Cycling cells
1964	RNF25	Epithelial Cycling cells
1965	GPR35	Epithelial Cycling cells
1966	OSGIN1	Epithelial Cycling cells
1967	WDR11	Epithelial Cycling cells
1968	NUDT16L1	Epithelial Cycling cells
1969	OPA1	Epithelial Cycling cells
1970	CWC25	Epithelial Cycling cells
1971	EPB41L4B	Epithelial Cycling cells
1972	ATL3	Epithelial Cycling cells
1973	SH3D19	Epithelial Cycling cells
1974	BTBD6	Epithelial Cycling cells
1975	DBT	Epithelial Cycling cells
1976	RP11-332H14.2	Epithelial Cycling cells
1977	KDELC2	Epithelial Cycling cells
1978	ARHGAP17	Epithelial Cycling cells
1979	ARFGAP1	Epithelial Cycling cells
1980	CPSF2	Epithelial Cycling cells
1981	GPR180	Epithelial Cycling cells
1982	MPND	Epithelial Cycling cells
1983	LAPTM5	Epithelial Cycling cells
1984	ERC1	Epithelial Cycling cells
1985	WDR4	Epithelial Cycling cells
1986	PDCD6IP	Epithelial Cycling cells
1987	CKAP2L	Epithelial Cycling cells
1988	GATC	Epithelial Cycling cells
1989	D2HGDH	Epithelial Cycling cells
1990	NAGLU	Epithelial Cycling cells
1991	FBXW7	Epithelial Cycling cells
1992	CTU1	Epithelial Cycling cells
1993	C14orf80	Epithelial Cycling cells
1994	RPGRIP1L	Epithelial Cycling cells
1995	PRNP	Epithelial Cycling cells
1996	PCDH20	Epithelial Cycling cells
1997	SPINK1	Epithelial Cycling cells
1998	PPP1R9A	Epithelial Cycling cells
1999	LINC00114	Epithelial Cycling cells
[truncated: 13,742 more rows]
