# Supplementary material for: Decoding non-coding SNPs: systems genomics modelling dissects the heterogeneity of IBD
Source: Mol Syst Biol. 2025 Nov 26;22(2):259–80. doi: 10.1038/s44320-025-00169-3 (PMC12864814; doi:10.1038/s44320-025-00169-3)
Supplement: Supplementary file 12 — Source data Fig. 4 [file 44320_2025_169_MOESM12_ESM.zip › Kong_et_al_colon_stromal_inflvs_health_degs_fc05_new.csv]

	Gene	Term
1	PI3	Endothelial cells DARC
2	SPINK4	Endothelial cells DARC
3	TSPAN8	Endothelial cells DARC
4	LCN2	Endothelial cells DARC
5	REG1A	Endothelial cells DARC
6	FABP1	Endothelial cells DARC
7	TFF1	Endothelial cells DARC
8	GPX2	Endothelial cells DARC
9	KRT19	Endothelial cells DARC
10	C15orf48	Endothelial cells DARC
11	SPINK1	Endothelial cells DARC
12	AGR2	Endothelial cells DARC
13	SMIM22	Endothelial cells DARC
14	PHGR1	Endothelial cells DARC
15	DUOXA2	Endothelial cells DARC
16	PLA2G2A	Endothelial cells DARC
17	LGALS4	Endothelial cells DARC
18	ZG16	Endothelial cells DARC
19	MUC2	Endothelial cells DARC
20	REG4	Endothelial cells DARC
21	CEACAM5	Endothelial cells DARC
22	CEACAM6	Endothelial cells DARC
23	S100P	Endothelial cells DARC
24	OLFM4	Endothelial cells DARC
25	FXYD3	Endothelial cells DARC
26	EPCAM	Endothelial cells DARC
27	PIGR	Endothelial cells DARC
28	COL15A1	Endothelial cells DARC
29	DUOX2	Endothelial cells DARC
30	KRT8	Endothelial cells DARC
31	LYVE1	Endothelial cells DARC
32	FCGBP	Endothelial cells DARC
33	TSPAN1	Endothelial cells DARC
34	S100A6	Endothelial cells DARC
35	SFN	Endothelial cells DARC
36	HSPG2	Endothelial cells DARC
37	SPP1	Endothelial cells DARC
38	MARCKS	Endothelial cells DARC
39	PCDH17	Endothelial cells DARC
40	ZFP36	Endothelial cells DARC
41	SERPINE1	Endothelial cells DARC
42	7SK-ENSG00000260682	Endothelial cells DARC
43	COL13A1	Endothelial cells DARC
44	GALNT1	Endothelial cells DARC
45	REG1B	Endothelial cells DARC
46	REG3A	Endothelial cells DARC
47	SAA1	Endothelial cells DARC
48	GUCA2A	Endothelial cells DARC
49	PDZK1IP1	Endothelial cells DARC
50	S100A14	Endothelial cells DARC
51	C19orf33	Endothelial cells DARC
52	ETS1	Endothelial cells DARC
53	COL4A1	Endothelial cells DARC
54	DEFA6	Endothelial cells DARC
55	DEFA5	Endothelial cells DARC
56	MUC5B	Endothelial cells DARC
57	ATP5E	Endothelial cells DARC
58	FOS	Endothelial cells DARC
59	MGP	Endothelial cells DARC
60	COL4A2	Endothelial cells DARC
61	CLDN7	Endothelial cells DARC
62	MT-ND4L	Endothelial cells DARC
63	JUNB	Endothelial cells DARC
64	CLDN3	Endothelial cells DARC
65	RPL39	Endothelial cells DARC
66	ITGA6	Endothelial cells DARC
67	CEP170	Endothelial cells DARC
68	MMRN1	Endothelial cells DARC
69	FMNL3	Endothelial cells DARC
70	MATN2	Endothelial cells DARC
71	TFF3	Endothelial cells DARC
72	TXNDC17	Endothelial cells DARC
73	KRT18	Endothelial cells DARC
74	NDST1	Endothelial cells DARC
75	CLCA4	Endothelial cells DARC
76	GBP7	Endothelial cells DARC
77	CLRN3	Endothelial cells DARC
78	CDHR5	Endothelial cells DARC
79	SAA2	Endothelial cells DARC
80	GCNT3	Endothelial cells DARC
81	ST14	Endothelial cells DARC
82	CEACAM7	Endothelial cells DARC
83	MT-ATP6	Endothelial cells DARC
84	C4orf48	Endothelial cells DARC
85	LAMB1	Endothelial cells DARC
86	MUC1	Endothelial cells DARC
87	C14orf2	Endothelial cells DARC
88	ELK4	Endothelial cells DARC
89	TGM2	Endothelial cells DARC
90	NSUN6	Endothelial cells DARC
91	ELF3	Endothelial cells DARC
92	QPCT	Endothelial cells DARC
93	MAP1B	Endothelial cells DARC
94	ERMP1	Endothelial cells DARC
95	NR1D2	Endothelial cells DARC
96	C1orf54	Endothelial cells DARC
97	S100A9	Endothelial cells DARC
98	C1QTNF6	Endothelial cells DARC
99	CTSH	Endothelial cells DARC
100	AP2B1	Endothelial cells DARC
101	VWA1	Endothelial cells DARC
102	RASGRP3	Endothelial cells DARC
103	HTRA1	Endothelial cells DARC
104	PRSS23	Endothelial cells DARC
105	EGR1	Endothelial cells DARC
106	PLAT	Endothelial cells DARC
107	SLC44A4	Endothelial cells DARC
108	CLOCK	Endothelial cells DARC
109	TMEM100	Endothelial cells DARC
110	SVIL	Endothelial cells DARC
111	B3GNT3	Endothelial cells DARC
112	RPL13A	Endothelial cells DARC
113	TMEM54	Endothelial cells DARC
114	SOCS6	Endothelial cells DARC
115	SERPINA1	Endothelial cells DARC
116	DUSP1	Endothelial cells DARC
117	CD81	Endothelial cells DARC
118	STX2	Endothelial cells DARC
119	MCAM	Endothelial cells DARC
120	GUCA2B	Endothelial cells DARC
121	CPNE5	Endothelial cells DARC
122	RP11-545I5.3	Endothelial cells DARC
123	CMKLR1	Endothelial cells DARC
124	MS4A12	Endothelial cells DARC
125	ADAMTS18	Endothelial cells DARC
126	CDC42EP5	Endothelial cells DARC
127	EEF1A1	Endothelial cells DARC
128	DHRS9	Endothelial cells DARC
129	PRSS8	Endothelial cells DARC
130	AOC1	Endothelial cells DARC
131	USH1C	Endothelial cells DARC
132	MGST1	Endothelial cells DARC
133	SEMA3F	Endothelial cells DARC
134	SEC23A	Endothelial cells DARC
135	ANXA2	Endothelial cells DARC
136	ARRDC3	Endothelial cells DARC
137	CRIP1	Endothelial cells DARC
138	VWF	Endothelial cells DARC
139	BMPR2	Endothelial cells DARC
140	CDKN3	Endothelial cells DARC
141	CYBA	Endothelial cells DARC
142	RAI14	Endothelial cells DARC
143	S100A11	Endothelial cells DARC
144	TAOK1	Endothelial cells DARC
145	SOCS3	Endothelial cells DARC
146	EIF1	Endothelial cells DARC
147	CA4	Endothelial cells DARC
148	PRCP	Endothelial cells DARC
149	ERBB2IP	Endothelial cells DARC
150	C9orf41	Endothelial cells DARC
151	HLA-DRB1	Endothelial cells DARC
152	NDUFB2	Endothelial cells DARC
153	ABHD17C	Endothelial cells DARC
154	CTNND1	Endothelial cells DARC
155	CFH	Endothelial cells DARC
156	A2M	Endothelial cells DARC
157	FBN1	Endothelial cells DARC
158	GADD45B	Endothelial cells DARC
159	ATP5I	Endothelial cells DARC
160	ATP1B1	Endothelial cells DARC
161	VAMP5	Endothelial cells DARC
162	GSN	Endothelial cells DARC
163	COX7B	Endothelial cells DARC
164	FAR1	Endothelial cells DARC
165	RBM43	Endothelial cells DARC
166	SOS1	Endothelial cells DARC
167	ITM2C	Endothelial cells DARC
168	CPNE3	Endothelial cells DARC
169	TXNIP	Endothelial cells DARC
170	NID1	Endothelial cells DARC
171	CPEB4	Endothelial cells DARC
172	MT-ND3	Endothelial cells DARC
173	NSD1	Endothelial cells DARC
174	SOX18	Endothelial cells DARC
175	ARHGAP21	Endothelial cells DARC
176	LBH	Endothelial cells DARC
177	MCTP1	Endothelial cells DARC
178	CCDC3	Endothelial cells DARC
179	AMN	Endothelial cells DARC
180	AMT	Endothelial cells DARC
181	TNIP3	Endothelial cells DARC
182	CALM1	Endothelial cells DARC
183	PRELID2	Endothelial cells DARC
184	MUC13	Endothelial cells DARC
185	CSF2RB	Endothelial cells DARC
186	MYH14	Endothelial cells DARC
187	SAMD14	Endothelial cells DARC
188	PRKCDBP	Endothelial cells DARC
189	HSPA4	Endothelial cells DARC
190	MAP4	Endothelial cells DARC
191	AGPS	Endothelial cells DARC
192	ENTPD1	Endothelial cells DARC
193	FAM198B	Endothelial cells DARC
194	SH3TC1	Endothelial cells DARC
195	HLA-C	Endothelial cells DARC
196	TM4SF1	Endothelial cells DARC
197	ELOVL1	Endothelial cells DARC
198	PFDN4	Endothelial cells DARC
199	TSTD1	Endothelial cells DARC
200	RNF19A	Endothelial cells DARC
201	VPS13D	Endothelial cells DARC
202	RPS29	Endothelial cells DARC
203	ATM	Endothelial cells DARC
204	ROMO1	Endothelial cells DARC
205	ADAM15	Endothelial cells DARC
206	IRGQ	Endothelial cells DARC
207	H3F3B	Endothelial cells DARC
208	UQCRB	Endothelial cells DARC
209	DGKH	Endothelial cells DARC
210	SELL	Endothelial cells DARC
211	TRIM31	Endothelial cells DARC
212	UBE2K	Endothelial cells DARC
213	CEBPD	Endothelial cells DARC
214	LAMC2	Endothelial cells DARC
215	SLC26A3	Endothelial cells DARC
216	C10orf99	Endothelial cells DARC
217	AF064858.8	Endothelial cells DARC
218	HPGD	Endothelial cells DARC
219	TANC2	Endothelial cells DARC
220	CHP1	Endothelial cells DARC
221	TCF4	Endothelial cells DARC
222	KCNK1	Endothelial cells DARC
223	RP11-299H21.1	Endothelial cells DARC
224	ADTRP	Endothelial cells DARC
225	DMBT1	Endothelial cells DARC
226	PKP3	Endothelial cells DARC
227	CHRNA10	Endothelial cells DARC
228	PC	Endothelial cells DARC
229	RP11-757G1.6	Endothelial cells DARC
230	PPP1R14D	Endothelial cells DARC
231	RAB26	Endothelial cells DARC
232	CDYL2	Endothelial cells DARC
233	SERPINB5	Endothelial cells DARC
234	SRCAP	Endothelial cells DARC
235	POLR2L	Endothelial cells DARC
236	ASXL2	Endothelial cells DARC
237	CREB1	Endothelial cells DARC
238	HLA-DPA1	Endothelial cells DARC
239	RPS25	Endothelial cells DARC
240	CLU	Endothelial cells DARC
241	ZCCHC6	Endothelial cells DARC
242	MACF1	Endothelial cells DARC
243	CPD	Endothelial cells DARC
244	PHPT1	Endothelial cells DARC
245	SOX4	Endothelial cells DARC
246	MMP2	Endothelial cells DARC
247	DDX17	Endothelial cells DARC
248	SEC61G	Endothelial cells DARC
249	ANKRD65	Endothelial cells DARC
250	GABPA	Endothelial cells DARC
251	GNAQ	Endothelial cells DARC
252	PSMD2	Endothelial cells DARC
253	ENG	Endothelial cells DARC
254	MT-CO3	Endothelial cells DARC
255	COLGALT1	Endothelial cells DARC
256	HLA-B	Endothelial cells DARC
257	FAM160A2	Endothelial cells DARC
258	EHBP1L1	Endothelial cells DARC
259	NFKBIA	Endothelial cells DARC
260	RYK	Endothelial cells DARC
261	ANKRD9	Endothelial cells DARC
262	DNAJC3	Endothelial cells DARC
263	BOD1L1	Endothelial cells DARC
264	ABRACL	Endothelial cells DARC
265	CD93	Endothelial cells DARC
266	MTCH2	Endothelial cells DARC
267	S1PR1	Endothelial cells DARC
268	PLCB1	Endothelial cells DARC
269	FTH1	Endothelial cells DARC
270	TPSAB1	Endothelial cells DARC
271	CPE	Endothelial cells DARC
272	USO1	Endothelial cells DARC
273	SREBF1	Endothelial cells DARC
274	SLC8A1	Endothelial cells DARC
275	SGPP1	Endothelial cells DARC
276	FSCN1	Endothelial cells DARC
277	FOXA3	Endothelial cells DARC
278	STRBP	Endothelial cells DARC
279	SLC25A39	Endothelial cells DARC
280	CBX5	Endothelial cells DARC
281	CDK12	Endothelial cells DARC
282	RP11-129J12.1	Endothelial cells DARC
283	RPL23A	Endothelial cells DARC
284	GOLGB1	Endothelial cells DARC
285	RPL36	Endothelial cells DARC
286	CEACAM1	Endothelial cells DARC
287	SH3BGRL3	Endothelial cells DARC
288	FAM120A	Endothelial cells DARC
289	GALNT7	Endothelial cells DARC
290	PDCD6IP	Endothelial cells DARC
291	AGR3	Endothelial cells DARC
292	FKBP10	Endothelial cells DARC
293	MLEC	Endothelial cells DARC
294	ITPRIPL2	Endothelial cells DARC
295	YWHAE	Endothelial cells DARC
296	MCFD2	Endothelial cells DARC
297	MYL6	Endothelial cells DARC
298	NBR1	Endothelial cells DARC
299	VCP	Endothelial cells DARC
300	PLEC	Endothelial cells DARC
301	HSPH1	Endothelial cells DARC
302	CALCRL	Endothelial cells DARC
303	PLXND1	Endothelial cells DARC
304	TLN1	Endothelial cells DARC
305	KIAA2026	Endothelial cells DARC
306	SELP	Endothelial cells DARC
307	RASA1	Endothelial cells DARC
308	MTPN	Endothelial cells DARC
309	NME4	Endothelial cells DARC
310	PLAC8	Endothelial cells DARC
311	INSR	Endothelial cells DARC
312	FSTL1	Endothelial cells DARC
313	AP3B1	Endothelial cells DARC
314	ITPR3	Endothelial cells DARC
315	AKAP11	Endothelial cells DARC
316	CIRBP	Endothelial cells DARC
317	PHACTR4	Endothelial cells DARC
318	SLCO2A1	Endothelial cells DARC
319	COL5A2	Endothelial cells DARC
320	ZEB1	Endothelial cells DARC
321	SPINK4	Endothelial cells CD36
322	PI3	Endothelial cells CD36
323	LCN2	Endothelial cells CD36
324	PHGR1	Endothelial cells CD36
325	AGR2	Endothelial cells CD36
326	KRT19	Endothelial cells CD36
327	REG1A	Endothelial cells CD36
328	TSPAN8	Endothelial cells CD36
329	FABP1	Endothelial cells CD36
330	MT-ND3	Endothelial cells CD36
331	PLA2G2A	Endothelial cells CD36
332	GPX2	Endothelial cells CD36
333	KRT8	Endothelial cells CD36
334	TFF1	Endothelial cells CD36
335	REG4	Endothelial cells CD36
336	C15orf48	Endothelial cells CD36
337	FABP5	Endothelial cells CD36
338	SMIM22	Endothelial cells CD36
339	FXYD3	Endothelial cells CD36
340	S100P	Endothelial cells CD36
341	7SK-ENSG00000260682	Endothelial cells CD36
342	OLFM4	Endothelial cells CD36
343	RPL39	Endothelial cells CD36
344	AQP1	Endothelial cells CD36
345	FCGBP	Endothelial cells CD36
346	LGALS4	Endothelial cells CD36
347	DUOXA2	Endothelial cells CD36
348	DUOX2	Endothelial cells CD36
349	ZFP36	Endothelial cells CD36
350	CEACAM5	Endothelial cells CD36
351	MT-ATP6	Endothelial cells CD36
352	PCDH17	Endothelial cells CD36
353	MUC2	Endothelial cells CD36
354	FOS	Endothelial cells CD36
355	MT-ND4L	Endothelial cells CD36
356	MUC1	Endothelial cells CD36
357	EPCAM	Endothelial cells CD36
358	S100A9	Endothelial cells CD36
359	PLAC8	Endothelial cells CD36
360	HSP90AA1	Endothelial cells CD36
361	S100A6	Endothelial cells CD36
362	TSPAN1	Endothelial cells CD36
363	JUNB	Endothelial cells CD36
364	CCDC3	Endothelial cells CD36
365	MALAT1	Endothelial cells CD36
366	RPS29	Endothelial cells CD36
367	RP11-731F5.2	Endothelial cells CD36
368	HSPA6	Endothelial cells CD36
369	ATP5E	Endothelial cells CD36
370	ZG16	Endothelial cells CD36
371	CD36	Endothelial cells CD36
372	MT-CO3	Endothelial cells CD36
373	PLAT	Endothelial cells CD36
374	IGLL5	Endothelial cells CD36
375	MT-CO2	Endothelial cells CD36
376	SSR4	Endothelial cells CD36
377	CEACAM6	Endothelial cells CD36
378	GSN	Endothelial cells CD36
379	SPINK1	Endothelial cells CD36
380	SERPINA1	Endothelial cells CD36
381	PDZK1IP1	Endothelial cells CD36
382	C14orf2	Endothelial cells CD36
383	DEFA5	Endothelial cells CD36
384	KRT18	Endothelial cells CD36
385	SFN	Endothelial cells CD36
386	HSPG2	Endothelial cells CD36
387	SAA1	Endothelial cells CD36
388	SLC6A6	Endothelial cells CD36
389	REG3A	Endothelial cells CD36
390	MUC12	Endothelial cells CD36
391	HSP90B1	Endothelial cells CD36
392	FCN3	Endothelial cells CD36
393	MAP1B	Endothelial cells CD36
394	S100A14	Endothelial cells CD36
395	ATP5I	Endothelial cells CD36
396	COX7B	Endothelial cells CD36
397	MEF2C	Endothelial cells CD36
398	MMP3	Endothelial cells CD36
399	COL4A1	Endothelial cells CD36
400	CLDN3	Endothelial cells CD36
401	NUFIP2	Endothelial cells CD36
402	CLDN5	Endothelial cells CD36
403	UQCRB	Endothelial cells CD36
404	TPT1	Endothelial cells CD36
405	P2RY6	Endothelial cells CD36
406	COL4A2	Endothelial cells CD36
407	CD320	Endothelial cells CD36
408	RPL37A	Endothelial cells CD36
409	CD74	Endothelial cells CD36
410	COL15A1	Endothelial cells CD36
411	CLDN7	Endothelial cells CD36
412	IER2	Endothelial cells CD36
413	TSHZ2	Endothelial cells CD36
414	RN7SL1	Endothelial cells CD36
415	S100A8	Endothelial cells CD36
416	ELF3	Endothelial cells CD36
417	TGM2	Endothelial cells CD36
418	ISG20	Endothelial cells CD36
419	TMEM54	Endothelial cells CD36
420	RP11-1143G9.4	Endothelial cells CD36
421	RPL37	Endothelial cells CD36
422	DISC1	Endothelial cells CD36
423	FAM3D	Endothelial cells CD36
424	PLCB1	Endothelial cells CD36
425	SOCS3	Endothelial cells CD36
426	C4orf48	Endothelial cells CD36
427	USMG5	Endothelial cells CD36
428	RPS24	Endothelial cells CD36
429	ITM2C	Endothelial cells CD36
430	SEC61G	Endothelial cells CD36
431	H3F3B	Endothelial cells CD36
432	CYBA	Endothelial cells CD36
433	CALCRL	Endothelial cells CD36
434	DDX17	Endothelial cells CD36
435	BMPR2	Endothelial cells CD36
436	FRYL	Endothelial cells CD36
437	SH3BGRL3	Endothelial cells CD36
438	REG1B	Endothelial cells CD36
439	TFF3	Endothelial cells CD36
440	INHBA	Endothelial cells CD36
441	MBD2	Endothelial cells CD36
442	CD93	Endothelial cells CD36
443	RNF213	Endothelial cells CD36
444	CTTN	Endothelial cells CD36
445	TXNIP	Endothelial cells CD36
446	ANKRD28	Endothelial cells CD36
447	MT-ATP8	Endothelial cells CD36
448	MT-ND4	Endothelial cells CD36
449	SKIL	Endothelial cells CD36
450	TMSB4X	Endothelial cells CD36
451	CLCA4	Endothelial cells CD36
452	DEFA6	Endothelial cells CD36
453	N4BP2L2	Endothelial cells CD36
454	JUND	Endothelial cells CD36
455	IGFBP7	Endothelial cells CD36
456	HSPD1	Endothelial cells CD36
457	SPTAN1	Endothelial cells CD36
458	SDPR	Endothelial cells CD36
459	PHACTR4	Endothelial cells CD36
460	NOX4	Endothelial cells CD36
461	MUC5B	Endothelial cells CD36
462	HSPH1	Endothelial cells CD36
463	MIB1	Endothelial cells CD36
464	B2M	Endothelial cells CD36
465	TMEM2	Endothelial cells CD36
466	SLC44A4	Endothelial cells CD36
467	GSDMC	Endothelial cells CD36
468	THY1	Endothelial cells CD36
469	LYZ	Endothelial cells CD36
470	RRBP1	Endothelial cells CD36
471	CAST	Endothelial cells CD36
472	CA4	Endothelial cells CD36
473	FAP	Endothelial cells CD36
474	LY96	Endothelial cells CD36
475	GJA4	Endothelial cells CD36
476	HSPE1	Endothelial cells CD36
477	JAG2	Endothelial cells CD36
478	AMN	Endothelial cells CD36
479	PTBP2	Endothelial cells CD36
480	MGST1	Endothelial cells CD36
481	G3BP2	Endothelial cells CD36
482	MYH14	Endothelial cells CD36
483	TSPAN18	Endothelial cells CD36
484	SEC31A	Endothelial cells CD36
485	SYNE2	Endothelial cells CD36
486	PRSS8	Endothelial cells CD36
487	RPS11	Endothelial cells CD36
488	DYNC1H1	Endothelial cells CD36
489	HSP90AB1	Endothelial cells CD36
490	ITLN1	Endothelial cells CD36
491	RPL21	Endothelial cells CD36
492	CDH13	Endothelial cells CD36
493	LPCAT2	Endothelial cells CD36
494	INSR	Endothelial cells CD36
495	PTPRE	Endothelial cells CD36
496	GNG11	Endothelial cells CD36
497	CFH	Endothelial cells CD36
498	A2M	Endothelial cells CD36
499	MTRNR2L10	Endothelial cells CD36
500	RPL36	Endothelial cells CD36
501	CTGF	Endothelial cells CD36
502	MIR503HG	Endothelial cells CD36
503	KCNN3	Endothelial cells CD36
504	CD81	Endothelial cells CD36
505	ITGAV	Endothelial cells CD36
506	LRP6	Endothelial cells CD36
507	SMARCA5	Endothelial cells CD36
508	HN1	Endothelial cells CD36
509	CPLX1	Endothelial cells CD36
510	KRT20	Endothelial cells CD36
511	PLEC	Endothelial cells CD36
512	FAM211A	Endothelial cells CD36
513	PPP1R14D	Endothelial cells CD36
514	FSTL1	Endothelial cells CD36
515	ADIRF	Endothelial cells CD36
516	C1orf54	Endothelial cells CD36
517	C10orf99	Endothelial cells CD36
518	HECW2	Endothelial cells CD36
519	ANXA2	Endothelial cells CD36
520	DMBT1	Endothelial cells CD36
521	NDUFB1	Endothelial cells CD36
522	CDX1	Endothelial cells CD36
523	PHACTR2	Endothelial cells CD36
524	ATP5J2	Endothelial cells CD36
525	ADAM15	Endothelial cells CD36
526	NDUFA3	Endothelial cells CD36
527	C2CD4B	Endothelial cells CD36
528	TRIM24	Endothelial cells CD36
529	SRSF6	Endothelial cells CD36
530	LFNG	Endothelial cells CD36
531	HIF1A	Endothelial cells CD36
532	EHBP1L1	Endothelial cells CD36
533	ATP6V1A	Endothelial cells CD36
534	VASH1	Endothelial cells CD36
535	EGR1	Endothelial cells CD36
536	VEGFC	Endothelial cells CD36
537	C19orf33	Endothelial cells CD36
538	SLC26A3	Endothelial cells CD36
539	TPSAB1	Endothelial cells CD36
540	SPCS3	Endothelial cells CD36
541	NCKAP1	Endothelial cells CD36
542	CDH24	Endothelial cells CD36
543	LDLRAD3	Endothelial cells CD36
544	GUCA2A	Endothelial cells CD36
545	ATP1B3	Endothelial cells CD36
546	PLA2G10	Endothelial cells CD36
547	XRN1	Endothelial cells CD36
548	TNK2	Endothelial cells CD36
549	SF3B1	Endothelial cells CD36
550	SLC6A8	Endothelial cells CD36
551	DUSP1	Endothelial cells CD36
552	CEACAM7	Endothelial cells CD36
553	PFDN4	Endothelial cells CD36
554	RALGAPA2	Endothelial cells CD36
555	CKMT1B	Endothelial cells CD36
556	YWHAZ	Endothelial cells CD36
557	AOC1	Endothelial cells CD36
558	SPINT1	Endothelial cells CD36
559	AHR	Endothelial cells CD36
560	LCP1	Endothelial cells CD36
561	GNAS	Endothelial cells CD36
562	CCNYL1	Endothelial cells CD36
563	HNRNPH1	Endothelial cells CD36
564	HLA-C	Endothelial cells CD36
565	CUX1	Endothelial cells CD36
566	MCTP1	Endothelial cells CD36
567	EIF1	Endothelial cells CD36
568	THSD7A	Endothelial cells CD36
569	SPEN	Endothelial cells CD36
570	CDV3	Endothelial cells CD36
571	WFDC2	Endothelial cells CD36
572	STMN1	Endothelial cells CD36
573	CLDN4	Endothelial cells CD36
574	KIAA1147	Endothelial cells CD36
575	APLNR	Endothelial cells CD36
576	MZB1	Endothelial cells CD36
577	ITPRIPL2	Endothelial cells CD36
578	MGEA5	Endothelial cells CD36
579	PRCP	Endothelial cells CD36
580	MDM4	Endothelial cells CD36
581	MISP	Endothelial cells CD36
582	EIF3J	Endothelial cells CD36
583	FBN1	Endothelial cells CD36
584	SON	Endothelial cells CD36
585	CLEC2B	Endothelial cells CD36
586	JAK1	Endothelial cells CD36
587	MUC13	Endothelial cells CD36
588	FAM213A	Endothelial cells CD36
589	ADAMTS6	Endothelial cells CD36
590	CRIP1	Endothelial cells CD36
591	ATP1B1	Endothelial cells CD36
592	FAM120A	Endothelial cells CD36
593	GALNT1	Endothelial cells CD36
594	TMEM45B	Endothelial cells CD36
595	CTTNBP2NL	Endothelial cells CD36
596	SLC12A2	Endothelial cells CD36
597	CCL18	Endothelial cells CD36
598	MEF2A	Endothelial cells CD36
599	SLC29A1	Endothelial cells CD36
600	RAPGEF5	Endothelial cells CD36
601	BOD1L1	Endothelial cells CD36
602	MIA3	Endothelial cells CD36
603	RNMT	Endothelial cells CD36
604	TAOK1	Endothelial cells CD36
605	NDUFS6	Endothelial cells CD36
606	TNXB	Endothelial cells CD36
607	ZFAND2A	Endothelial cells CD36
608	RAB31	Endothelial cells CD36
609	SPP1	Endothelial cells CD36
610	GOLM1	Endothelial cells CD36
611	SOS1	Endothelial cells CD36
612	FAM73A	Endothelial cells CD36
613	SLPI	Endothelial cells CD36
614	ARHGAP29	Endothelial cells CD36
615	GIGYF1	Endothelial cells CD36
616	SENP7	Endothelial cells CD36
617	DERL3	Endothelial cells CD36
618	MTRNR2L2	Endothelial cells CD36
619	ATP2B4	Endothelial cells CD36
620	SSFA2	Endothelial cells CD36
621	PNP	Endothelial cells CD36
622	FNDC3B	Endothelial cells CD36
623	RELL1	Endothelial cells CD36
624	PODXL	Endothelial cells CD36
625	ZC3H11A	Endothelial cells CD36
626	NID1	Endothelial cells CD36
627	CXCL14	Endothelial cells CD36
628	RANBP2	Endothelial cells CD36
629	NBEAL2	Endothelial cells CD36
630	SPRED1	Endothelial cells CD36
631	FLNA	Endothelial cells CD36
632	RNF19A	Endothelial cells CD36
633	FILIP1	Endothelial cells CD36
634	CSF2RB	Endothelial cells CD36
635	TIMP1	Endothelial cells CD36
636	TTL	Endothelial cells CD36
637	CHD9	Endothelial cells CD36
638	IPO7	Endothelial cells CD36
639	ETS1	Endothelial cells CD36
640	SPINK5	Endothelial cells CD36
641	ABRACL	Endothelial cells CD36
642	ACOT7	Endothelial cells CD36
643	RALGAPA1	Endothelial cells CD36
644	CLTC	Endothelial cells CD36
645	CPNE5	Endothelial cells CD36
646	OSBPL3	Endothelial cells CD36
647	ADAMTSL1	Endothelial cells CD36
648	CDKN3	Endothelial cells CD36
649	SLC35E4	Endothelial cells CD36
650	CRISPLD1	Endothelial cells CD36
651	MDFIC	Endothelial cells CD36
652	ANKRD36	Endothelial cells CD36
653	MACF1	Endothelial cells CD36
654	MYCBP2	Endothelial cells CD36
655	SEL1L	Endothelial cells CD36
656	ATOX1	Endothelial cells CD36
657	GNAQ	Endothelial cells CD36
658	CD200	Endothelial cells CD36
659	LUC7L3	Endothelial cells CD36
660	SRGN	Endothelial cells CD36
661	RPS6KA3	Endothelial cells CD36
662	NDUFA1	Endothelial cells CD36
663	ITGA5	Endothelial cells CD36
664	CHURC1	Endothelial cells CD36
665	CD109	Endothelial cells CD36
666	WDFY3	Endothelial cells CD36
667	IL18	Endothelial cells CD36
668	KLF4	Endothelial cells CD36
669	PKP3	Endothelial cells CD36
670	HLA-DRB1	Endothelial cells CD36
671	ARL4A	Endothelial cells CD36
672	ITM2B	Endothelial cells CD36
673	MBNL2	Endothelial cells CD36
674	CCDC6	Endothelial cells CD36
675	TTC3	Endothelial cells CD36
676	FRMD4B	Endothelial cells CD36
677	ROCK2	Endothelial cells CD36
678	AP2B1	Endothelial cells CD36
679	PRPF4B	Endothelial cells CD36
680	HIST1H1C	Endothelial cells CD36
681	PTPRC	Endothelial cells CD36
682	FAM160A2	Endothelial cells CD36
683	PGM2L1	Endothelial cells CD36
684	SEC61B	Endothelial cells CD36
685	WNK1	Endothelial cells CD36
686	EXOC1	Endothelial cells CD36
687	SENP6	Endothelial cells CD36
688	RP11-286H15.1	Endothelial cells CD36
689	ZEB1	Endothelial cells CD36
690	PUS7L	Endothelial cells CD36
691	BST2	Endothelial cells CD36
692	CPXM2	Endothelial cells CD36
693	ATP13A3	Endothelial cells CD36
694	ACSS2	Endothelial cells CD36
695	BTBD3	Endothelial cells CD36
696	CXCL12	Endothelial cells CD36
697	GAS6	Endothelial cells CD36
698	ITGA2	Endothelial cells CD36
699	PDE4D	Endothelial cells CD36
700	FNDC3A	Endothelial cells CD36
701	SLC26A2	Endothelial cells CD36
702	MS4A12	Endothelial cells CD36
703	DBN1	Endothelial cells CD36
704	MT-ND5	Endothelial cells CD36
705	GPX7	Endothelial cells CD36
706	RBM6	Endothelial cells CD36
707	SUB1	Endothelial cells CD36
708	KLF8	Endothelial cells CD36
709	ASS1	Endothelial cells CD36
710	PRKDC	Endothelial cells CD36
711	PRKCDBP	Endothelial cells CD36
712	ADCY4	Endothelial cells CD36
713	UQCR10	Endothelial cells CD36
714	VANGL1	Endothelial cells CD36
715	ZDHHC17	Endothelial cells CD36
716	LY6E	Endothelial cells CD36
717	SMG1	Endothelial cells CD36
718	EZR	Endothelial cells CD36
719	PRAC1	Endothelial cells CD36
720	SLC6A14	Endothelial cells CD36
721	GCNT3	Endothelial cells CD36
722	NOXO1	Endothelial cells CD36
723	APOBEC3B	Endothelial cells CD36
724	GRASP	Endothelial cells CD36
725	VPS13A	Endothelial cells CD36
726	TIA1	Endothelial cells CD36
727	ZNF358	Endothelial cells CD36
728	ZNF638	Endothelial cells CD36
729	ZBTB38	Endothelial cells CD36
730	AGO4	Endothelial cells CD36
731	RAVER2	Endothelial cells CD36
732	PCMTD1	Endothelial cells CD36
733	TMED10	Endothelial cells CD36
734	PTP4A2	Endothelial cells CD36
735	CRYBG3	Endothelial cells CD36
736	CDHR5	Endothelial cells CD36
737	FOLH1	Endothelial cells CD36
738	RASGRP3	Endothelial cells CD36
739	GPRC5A	Endothelial cells CD36
740	DNAJC3	Endothelial cells CD36
741	RECQL	Endothelial cells CD36
742	ITGB4	Endothelial cells CD36
743	TMEM8A	Endothelial cells CD36
744	ENPP2	Endothelial cells CD36
745	LMO2	Endothelial cells CD36
746	ZKSCAN1	Endothelial cells CD36
747	HERC4	Endothelial cells CD36
748	MMP1	Endothelial cells CD36
749	C4BPB	Endothelial cells CD36
750	CHP1	Endothelial cells CD36
751	ELOVL7	Endothelial cells CD36
752	EPS8L2	Endothelial cells CD36
753	CAV1	Endothelial cells CD36
754	CDC20	Endothelial cells CD36
755	MAL2	Endothelial cells CD36
756	SEPT7	Endothelial cells CD36
757	GPX3	Endothelial cells CD36
758	TMPRSS2	Endothelial cells CD36
759	MUC4	Endothelial cells CD36
760	IQGAP1	Endothelial cells CD36
761	EFHD2	Endothelial cells CD36
762	UACA	Endothelial cells CD36
763	S100A3	Endothelial cells CD36
764	ZBTB46	Endothelial cells CD36
765	RAI14	Endothelial cells CD36
766	BCAT1	Endothelial cells CD36
767	MTDH	Endothelial cells CD36
768	KIF1B	Endothelial cells CD36
769	SYNJ2	Endothelial cells CD36
770	SOX18	Endothelial cells CD36
771	PIK3C2A	Endothelial cells CD36
772	TNFAIP3	Endothelial cells CD36
773	ATP8B1	Endothelial cells CD36
774	AIMP1	Endothelial cells CD36
775	UTRN	Endothelial cells CD36
776	AC009501.4	Endothelial cells CD36
777	SGSM3	Endothelial cells CD36
778	HLA-DRB5	Endothelial cells CD36
779	MT-ND6	Endothelial cells CD36
780	COL13A1	Endothelial cells CD36
781	KIF1C	Endothelial cells CD36
782	ARHGAP23	Endothelial cells CD36
783	TAPBP	Endothelial cells CD36
784	UHRF2	Endothelial cells CD36
785	PLVAP	Endothelial cells CD36
786	SLAIN2	Endothelial cells CD36
787	BAK1	Endothelial cells CD36
788	TMEM258	Endothelial cells CD36
789	CYBB	Endothelial cells CD36
790	VPS13B	Endothelial cells CD36
791	GALNT7	Endothelial cells CD36
792	BAZ2B	Endothelial cells CD36
793	MTPAP	Endothelial cells CD36
794	RDX	Endothelial cells CD36
795	RABGAP1	Endothelial cells CD36
796	IER5L	Endothelial cells CD36
797	TANC2	Endothelial cells CD36
798	ELK3	Endothelial cells CD36
799	NPHP3	Endothelial cells CD36
800	GOLGB1	Endothelial cells CD36
801	RAPGEF1	Endothelial cells CD36
802	LOXL2	Endothelial cells CD36
803	RBM12	Endothelial cells CD36
804	CAPZA1	Endothelial cells CD36
805	SEC61A1	Endothelial cells CD36
806	DNAJC10	Endothelial cells CD36
807	PTPN14	Endothelial cells CD36
808	OGT	Endothelial cells CD36
809	ADAMTSL2	Endothelial cells CD36
810	USP46	Endothelial cells CD36
811	EXOC5	Endothelial cells CD36
812	KLF3	Endothelial cells CD36
813	TSPAN7	Endothelial cells CD36
814	FKBP2	Endothelial cells CD36
815	VPS13C	Endothelial cells CD36
816	APBB2	Endothelial cells CD36
817	GIT1	Endothelial cells CD36
818	CASC15	Endothelial cells CD36
819	DDX3Y	Endothelial cells CD36
820	HES1	Endothelial cells CD36
821	MYO5A	Endothelial cells CD36
822	CEP350	Endothelial cells CD36
823	USP47	Endothelial cells CD36
824	SEMA3F	Endothelial cells CD36
825	USP7	Endothelial cells CD36
826	GBP3	Endothelial cells CD36
827	RBP5	Endothelial cells CD36
828	NID2	Endothelial cells CD36
829	MCAM	Endothelial cells CD36
830	CLINT1	Endothelial cells CD36
831	IPO8	Endothelial cells CD36
832	RAB25	Endothelial cells CD36
833	DHRS9	Endothelial cells CD36
834	HIST1H2AK	Endothelial cells CD36
835	LRRC4	Endothelial cells CD36
836	NHSL2	Endothelial cells CD36
837	SAA2	Endothelial cells CD36
838	C11orf86	Endothelial cells CD36
839	AURKB	Endothelial cells CD36
840	RP11-357H14.17	Endothelial cells CD36
841	DPM3	Endothelial cells CD36
842	HIST1H1E	Endothelial cells CD36
843	PJA2	Endothelial cells CD36
844	LRRC16A	Endothelial cells CD36
845	TM9SF3	Endothelial cells CD36
846	ZDHHC20	Endothelial cells CD36
847	ST14	Endothelial cells CD36
848	FABP4	Endothelial cells CD36
849	TPM4	Endothelial cells CD36
850	AC090186.1	Endothelial cells CD36
851	CHD4	Endothelial cells CD36
852	YEATS2	Endothelial cells CD36
853	EPB41L4A	Endothelial cells CD36
854	SIK2	Endothelial cells CD36
855	RNF144A	Endothelial cells CD36
856	SLC20A1	Endothelial cells CD36
857	CXCL9	Endothelial cells CD36
858	HEG1	Endothelial cells CD36
859	CTC-425F1.4	Endothelial cells CD36
860	MBOAT7	Endothelial cells CD36
861	PLEK2	Endothelial cells CD36
862	PRR15L	Endothelial cells CD36
863	PHF3	Endothelial cells CD36
864	AZGP1	Endothelial cells CD36
865	RNF186	Endothelial cells CD36
866	SPCS2	Endothelial cells CD36
867	PPP1R14A	Endothelial cells CD36
868	EBF3	Endothelial cells CD36
869	ARNTL2	Endothelial cells CD36
870	SELE	Endothelial cells CD36
871	HOPX	Endothelial cells CD36
872	TNFRSF25	Endothelial cells CD36
873	ABHD17C	Endothelial cells CD36
874	TAF10	Endothelial cells CD36
875	GADD45B	Endothelial cells CD36
876	PLCL1	Endothelial cells CD36
877	MGP	Endothelial cells CD36
878	FAM171B	Endothelial cells CD36
879	STARD10	Endothelial cells CD36
880	MYL12A	Endothelial cells CD36
881	ZNF217	Endothelial cells CD36
882	FYTTD1	Endothelial cells CD36
883	SGK1	Endothelial cells CD36
884	CAMSAP2	Endothelial cells CD36
885	ACTR2	Endothelial cells CD36
886	PET100	Endothelial cells CD36
887	CDYL2	Endothelial cells CD36
888	PSMA4	Endothelial cells CD36
889	XAF1	Endothelial cells CD36
890	NOVA2	Endothelial cells CD36
891	IFI27	Endothelial cells CD36
892	GAK	Endothelial cells CD36
893	DOCK6	Endothelial cells CD36
894	JUN	Endothelial cells CD36
895	STAT2	Endothelial cells CD36
896	SESN3	Endothelial cells CD36
897	LDLR	Endothelial cells CD36
898	MYEOV2	Endothelial cells CD36
899	TRIM38	Endothelial cells CD36
900	RPS27L	Endothelial cells CD36
901	PRDM1	Endothelial cells CD36
902	SERPINB9	Endothelial cells CD36
903	IMPAD1	Endothelial cells CD36
904	CXCL3	Endothelial cells CD36
905	BMP1	Endothelial cells CD36
906	UCP2	Endothelial cells CD36
907	ATL3	Endothelial cells CD36
908	DGKH	Endothelial cells CD36
909	HLA-E	Endothelial cells CD36
910	WDR1	Endothelial cells CD36
911	CCL28	Endothelial cells CD36
912	ATP2A3	Endothelial cells CD36
913	PI16	Endothelial cells CD36
914	TRIP11	Endothelial cells CD36
915	MGLL	Endothelial cells CD36
916	LPHN2	Endothelial cells CD36
917	RB1CC1	Endothelial cells CD36
918	TET1	Endothelial cells CD36
919	DHX15	Endothelial cells CD36
920	FOSB	Endothelial cells CD36
921	USP34	Endothelial cells CD36
922	AHCYL1	Endothelial cells CD36
923	TSTD1	Endothelial cells CD36
924	SMURF2	Endothelial cells CD36
925	SH3PXD2A	Endothelial cells CD36
926	LARP1	Endothelial cells CD36
927	GOLGA8A	Endothelial cells CD36
928	C1QTNF6	Endothelial cells CD36
929	COLGALT1	Endothelial cells CD36
930	SAMD1	Endothelial cells CD36
931	SOCS5	Endothelial cells CD36
932	RHOJ	Endothelial cells CD36
933	EOGT	Endothelial cells CD36
934	CD276	Endothelial cells CD36
935	IL2RG	Endothelial cells CD36
936	LEF1	Endothelial cells CD36
937	PCNT	Endothelial cells CD36
938	AGRN	Endothelial cells CD36
939	RBM12B	Endothelial cells CD36
940	NDUFB2	Endothelial cells CD36
941	FAM107A	Endothelial cells CD36
942	NT5C	Endothelial cells CD36
943	MAP3K13	Endothelial cells CD36
944	SCAF11	Endothelial cells CD36
945	UBE2K	Endothelial cells CD36
946	TRAM1	Endothelial cells CD36
947	NAA38	Endothelial cells CD36
948	PMAIP1	Endothelial cells CD36
949	GBP4	Endothelial cells CD36
950	SAMD9	Endothelial cells CD36
951	TP53I3	Endothelial cells CD36
952	AKT3	Endothelial cells CD36
953	RHOF	Endothelial cells CD36
954	KIAA1430	Endothelial cells CD36
955	CANX	Endothelial cells CD36
956	LYPD8	Endothelial cells CD36
957	CHD3	Endothelial cells CD36
958	TTTY15	Endothelial cells CD36
959	CENPM	Endothelial cells CD36
960	TIMM8B	Endothelial cells CD36
961	LINC00152	Endothelial cells CD36
962	SEC62	Endothelial cells CD36
963	RIOK3	Endothelial cells CD36
964	CAPRIN2	Endothelial cells CD36
965	CDC42EP5	Endothelial cells CD36
966	ANGEL1	Endothelial cells CD36
967	NCOA3	Endothelial cells CD36
968	CLDN15	Endothelial cells CD36
969	SPINT2	Endothelial cells CD36
970	PLEKHJ1	Endothelial cells CD36
971	UQCRQ	Endothelial cells CD36
972	GNPTAB	Endothelial cells CD36
973	DDX60	Endothelial cells CD36
974	LSM5	Endothelial cells CD36
975	CCM2L	Endothelial cells CD36
976	PPP1R15B	Endothelial cells CD36
977	MIR181A1HG	Endothelial cells CD36
978	SRPX	Endothelial cells CD36
979	CTSZ	Endothelial cells CD36
980	PPP2R5C	Endothelial cells CD36
981	SDF2L1	Endothelial cells CD36
982	CUL4B	Endothelial cells CD36
983	PTPRCAP	Endothelial cells CD36
984	PPP1R14B	Endothelial cells CD36
985	VMP1	Endothelial cells CD36
986	CLPTM1L	Endothelial cells CD36
987	LYST	Endothelial cells CD36
988	KLF13	Endothelial cells CD36
989	ARHGEF15	Endothelial cells CD36
990	VSIG2	Endothelial cells CD36
991	LPGAT1	Endothelial cells CD36
992	KIAA0125	Endothelial cells CD36
993	MDK	Endothelial cells CD36
994	HIST1H4E	Endothelial cells CD36
995	ASPH	Endothelial cells CD36
996	CYTIP	Endothelial cells CD36
997	TRIP12	Endothelial cells CD36
998	MCTS1	Endothelial cells CD36
999	PARP14	Endothelial cells CD36
1000	CHD8	Endothelial cells CD36
1001	CCDC167	Endothelial cells CD36
1002	ARL15	Endothelial cells CD36
1003	CEACAM1	Endothelial cells CD36
1004	ROMO1	Endothelial cells CD36
1005	PLCG1	Endothelial cells CD36
1006	ERBB2IP	Endothelial cells CD36
1007	RREB1	Endothelial cells CD36
1008	BIRC6	Endothelial cells CD36
1009	ESPN	Endothelial cells CD36
1010	AC096677.1	Endothelial cells CD36
1011	CDHR2	Endothelial cells CD36
1012	PRSS1	Endothelial cells CD36
1013	FAM21A	Endothelial cells CD36
1014	TMPRSS4	Endothelial cells CD36
1015	BHLHE41	Endothelial cells CD36
1016	NOS2	Endothelial cells CD36
1017	ABCC3	Endothelial cells CD36
1018	SERPINB5	Endothelial cells CD36
1019	MYOF	Endothelial cells CD36
1020	ZSWIM6	Endothelial cells CD36
1021	CEBPD	Endothelial cells CD36
1022	USP9X	Endothelial cells CD36
1023	TTC21B	Endothelial cells CD36
1024	GZMA	Endothelial cells CD36
1025	ZNF292	Endothelial cells CD36
1026	NT5E	Endothelial cells CD36
1027	HLA-DPA1	Endothelial cells CD36
1028	KIAA1109	Endothelial cells CD36
1029	ARHGAP4	Endothelial cells CD36
1030	GNB1	Endothelial cells CD36
1031	CSGALNACT1	Endothelial cells CD36
1032	SETD5	Endothelial cells CD36
1033	FCGR3A	Endothelial cells CD36
1034	HK2	Endothelial cells CD36
1035	ABCA7	Endothelial cells CD36
1036	PLEKHM2	Endothelial cells CD36
1037	LINC00035	Endothelial cells CD36
1038	POLR2B	Endothelial cells CD36
1039	UFM1	Endothelial cells CD36
1040	FOXN3	Endothelial cells CD36
1041	IGFBP4	Endothelial cells CD36
1042	SH3BP2	Endothelial cells CD36
1043	FKBP1A	Endothelial cells CD36
1044	HIST1H2AL	Endothelial cells CD36
1045	KCNK5	Endothelial cells CD36
1046	CAPG	Endothelial cells CD36
1047	RP11-121C2.2	Endothelial cells CD36
1048	LSM11	Endothelial cells CD36
1049	KCNN4	Endothelial cells CD36
1050	PTK2	Endothelial cells CD36
1051	LCP2	Endothelial cells CD36
1052	MMP15	Endothelial cells CD36
1053	WIPF1	Endothelial cells CD36
1054	DLGAP4	Endothelial cells CD36
1055	BCL6B	Endothelial cells CD36
1056	ATXN2	Endothelial cells CD36
1057	PPIP5K2	Endothelial cells CD36
1058	CLOCK	Endothelial cells CD36
1059	PLEKHG1	Endothelial cells CD36
1060	C1orf63	Endothelial cells CD36
1061	NKTR	Endothelial cells CD36
1062	CSNK2A2	Endothelial cells CD36
1063	SH2B3	Endothelial cells CD36
1064	C5orf22	Endothelial cells CD36
1065	FGFR1	Endothelial cells CD36
1066	SMC2	Endothelial cells CD36
1067	NRGN	Endothelial cells CD36
1068	SOS2	Endothelial cells CD36
1069	DCHS1	Endothelial cells CD36
1070	FAM69B	Endothelial cells CD36
1071	PTBP3	Endothelial cells CD36
1072	ADAM17	Endothelial cells CD36
1073	MTR	Endothelial cells CD36
1074	FAM199X	Endothelial cells CD36
1075	HRH1	Endothelial cells CD36
1076	ZC3H12C	Endothelial cells CD36
1077	CD27	Endothelial cells CD36
1078	CBX6	Endothelial cells CD36
1079	U2SURP	Endothelial cells CD36
1080	BROX	Endothelial cells CD36
1081	GPX8	Endothelial cells CD36
1082	OGDH	Endothelial cells CD36
1083	UBL7-AS1	Endothelial cells CD36
1084	RANBP6	Endothelial cells CD36
1085	VPS52	Endothelial cells CD36
1086	RFFL	Endothelial cells CD36
1087	ATP11C	Endothelial cells CD36
1088	POLR2L	Endothelial cells CD36
1089	TTYH3	Endothelial cells CD36
1090	TOR1AIP2	Endothelial cells CD36
1091	PAFAH1B1	Endothelial cells CD36
1092	C17orf103	Endothelial cells CD36
1093	UBR4	Endothelial cells CD36
1094	ARFGEF1	Endothelial cells CD36
1095	TRAM2	Endothelial cells CD36
1096	ITGA6	Endothelial cells CD36
1097	EIF1AY	Endothelial cells CD36
1098	COL18A1	Endothelial cells CD36
1099	LHX6	Endothelial cells CD36
1100	AGTPBP1	Endothelial cells CD36
1101	SLC44A1	Endothelial cells CD36
1102	PAM16	Endothelial cells CD36
1103	CLPX	Endothelial cells CD36
1104	RP4-593H12.1	Endothelial cells CD36
1105	SSR1	Endothelial cells CD36
1106	BPTF	Endothelial cells CD36
1107	ABHD3	Endothelial cells CD36
1108	RC3H2	Endothelial cells CD36
1109	SNX10	Endothelial cells CD36
1110	LIG4	Endothelial cells CD36
1111	TUG1	Endothelial cells CD36
1112	AGR3	Endothelial cells CD36
1113	PREX1	Endothelial cells CD36
1114	ZCCHC2	Endothelial cells CD36
1115	MAP4K4	Endothelial cells CD36
1116	ENTPD1	Endothelial cells CD36
1117	ADAMTS9	Endothelial cells CD36
1118	TNS3	Endothelial cells CD36
1119	SLC39A10	Endothelial cells CD36
1120	FAM171A1	Endothelial cells CD36
1121	REST	Endothelial cells CD36
1122	GJA5	Endothelial cells CD36
1123	CEP170	Endothelial cells CD36
1124	NRAS	Endothelial cells CD36
1125	HHEX	Endothelial cells CD36
1126	MAML2	Endothelial cells CD36
1127	GTF2A1	Endothelial cells CD36
1128	CDC42BPB	Endothelial cells CD36
1129	ZMIZ2	Endothelial cells CD36
1130	CADPS2	Endothelial cells CD36
1131	TRA2A	Endothelial cells CD36
1132	ANKRD26	Endothelial cells CD36
1133	BICD2	Endothelial cells CD36
1134	MSL1	Endothelial cells CD36
1135	TERF2	Endothelial cells CD36
1136	SBNO2	Endothelial cells CD36
1137	EFNB2	Endothelial cells CD36
1138	SMARCD1	Endothelial cells CD36
1139	BTBD6	Endothelial cells CD36
1140	BAZ1A	Endothelial cells CD36
1141	NOTCH1	Endothelial cells CD36
1142	NOTCH4	Endothelial cells CD36
1143	EP300	Endothelial cells CD36
1144	ERF	Endothelial cells CD36
1145	EIF3A	Endothelial cells CD36
1146	DIAPH2	Endothelial cells CD36
1147	NBEAL1	Endothelial cells CD36
1148	CCL5	Endothelial cells CD36
1149	STAB1	Endothelial cells CD36
1150	CFD	Endothelial cells CD36
1151	UBE3A	Endothelial cells CD36
1152	CPSF2	Endothelial cells CD36
1153	UBL5	Endothelial cells CD36
1154	IGFBP5	Endothelial cells CD36
1155	TBC1D2B	Endothelial cells CD36
1156	DNAJC21	Endothelial cells CD36
1157	SHISA2	Endothelial cells CD36
1158	PALMD	Endothelial cells CD36
1159	COX6B1	Endothelial cells CD36
1160	RNPEPL1	Endothelial cells CD36
1161	TMEM164	Endothelial cells CD36
1162	SESTD1	Endothelial cells CD36
1163	IER3	Endothelial cells CD36
1164	MRPL52	Endothelial cells CD36
1165	CD79A	Endothelial cells CD36
1166	CDC5L	Endothelial cells CD36
1167	GPA33	Endothelial cells CD36
1168	DSP	Endothelial cells CD36
1169	SERINC2	Endothelial cells CD36
1170	CRY1	Endothelial cells CD36
1171	NCBP1	Endothelial cells CD36
1172	SATB1	Endothelial cells CD36
1173	NAIP	Endothelial cells CD36
1174	ALPK3	Endothelial cells CD36
1175	PIP4K2A	Endothelial cells CD36
1176	ITGB3BP	Endothelial cells CD36
1177	DTX3L	Endothelial cells CD36
1178	TXNRD1	Endothelial cells CD36
1179	ENTPD4	Endothelial cells CD36
1180	OPTN	Endothelial cells CD36
1181	EAF1	Endothelial cells CD36
1182	PPP3CA	Endothelial cells CD36
1183	LYN	Endothelial cells CD36
1184	TYMS	Endothelial cells CD36
1185	KDM3A	Endothelial cells CD36
1186	GALNT10	Endothelial cells CD36
1187	VWF	Endothelial cells CD36
1188	CKB	Endothelial cells CD36
1189	EFNB1	Endothelial cells CD36
1190	FLNB	Endothelial cells CD36
1191	GNA13	Endothelial cells CD36
1192	TBC1D10B	Endothelial cells CD36
1193	LMNA	Endothelial cells CD36
1194	THRAP3	Endothelial cells CD36
1195	HSPA1A	Endothelial cells CD36
1196	RCC2	Endothelial cells CD36
1197	NUPL1	Endothelial cells CD36
1198	ZFYVE16	Endothelial cells CD36
1199	MEF2D	Endothelial cells CD36
1200	CDK13	Endothelial cells CD36
1201	UBAP2	Endothelial cells CD36
1202	HDAC7	Endothelial cells CD36
1203	RABL6	Endothelial cells CD36
1204	DUSP18	Endothelial cells CD36
1205	F2R	Endothelial cells CD36
1206	FCHO2	Endothelial cells CD36
1207	SQLE	Endothelial cells CD36
1208	YPEL2	Endothelial cells CD36
1209	HOOK3	Endothelial cells CD36
1210	PLXND1	Endothelial cells CD36
1211	NIPAL3	Endothelial cells CD36
1212	CDC42BPA	Endothelial cells CD36
1213	FAM160B1	Endothelial cells CD36
1214	FAM105B	Endothelial cells CD36
1215	APC	Endothelial cells CD36
1216	GNAI2	Endothelial cells CD36
1217	NPC2	Endothelial cells CD36
1218	ZMYM2	Endothelial cells CD36
1219	UBXN4	Endothelial cells CD36
1220	ARHGEF28	Endothelial cells CD36
1221	PPP1R9B	Endothelial cells CD36
1222	GPR68	Endothelial cells CD36
1223	ZFPM1	Endothelial cells CD36
1224	SUPT5H	Endothelial cells CD36
1225	MYO7B	Endothelial cells CD36
1226	TDO2	Endothelial cells CD36
1227	LEPREL1	Endothelial cells CD36
1228	CD46	Endothelial cells CD36
1229	PSMB4	Endothelial cells CD36
1230	METAP2	Endothelial cells CD36
1231	KIAA2018	Endothelial cells CD36
1232	USP42	Endothelial cells CD36
1233	RALBP1	Endothelial cells CD36
1234	AHCTF1	Endothelial cells CD36
1235	CLEC3B	Endothelial cells CD36
1236	ABCB1	Endothelial cells CD36
1237	NFAT5	Endothelial cells CD36
1238	BDKRB2	Endothelial cells CD36
1239	CHN1	Endothelial cells CD36
1240	KNOP1	Endothelial cells CD36
1241	PRKD3	Endothelial cells CD36
1242	KPNA4	Endothelial cells CD36
1243	CIITA	Endothelial cells CD36
1244	STX6	Endothelial cells CD36
1245	CCAR1	Endothelial cells CD36
1246	SKA2	Endothelial cells CD36
1247	NEK3	Endothelial cells CD36
1248	TBC1D7	Endothelial cells CD36
1249	FAM65A	Endothelial cells CD36
1250	UGGT1	Endothelial cells CD36
1251	MYO9B	Endothelial cells CD36
1252	SPTY2D1	Endothelial cells CD36
1253	NAV2	Endothelial cells CD36
1254	ZCCHC11	Endothelial cells CD36
1255	MET	Endothelial cells CD36
1256	FAM208B	Endothelial cells CD36
1257	ZFHX3	Endothelial cells CD36
1258	LAD1	Endothelial cells CD36
1259	IKBKE	Endothelial cells CD36
1260	TMEM163	Endothelial cells CD36
1261	TNIP3	Endothelial cells CD36
1262	ATP10B	Endothelial cells CD36
1263	ADTRP	Endothelial cells CD36
1264	HIST1H2AJ	Endothelial cells CD36
1265	NRCAM	Endothelial cells CD36
1266	SYN1	Endothelial cells CD36
1267	KCNQ3	Endothelial cells CD36
1268	CHRNA10	Endothelial cells CD36
1269	CASP5	Endothelial cells CD36
1270	SLC27A2	Endothelial cells CD36
1271	AC009133.14	Endothelial cells CD36
1272	TJP3	Endothelial cells CD36
1273	AC096559.1	Endothelial cells CD36
1274	LINC00617	Endothelial cells CD36
1275	ATP2A2	Endothelial cells CD36
1276	S100A13	Endothelial cells CD36
1277	NSA2	Endothelial cells CD36
1278	TECPR2	Endothelial cells CD36
1279	C5orf51	Endothelial cells CD36
1280	KITLG	Endothelial cells CD36
1281	CLCA1	Endothelial cells CD36
1282	ADCY1	Endothelial cells CD36
1283	CCDC180	Endothelial cells CD36
1284	NLRC5	Endothelial cells CD36
1285	PLS1	Endothelial cells CD36
1286	RAPGEFL1	Endothelial cells CD36
1287	TAOK2	Endothelial cells CD36
1288	SLA	Endothelial cells CD36
1289	NELFB	Endothelial cells CD36
1290	PTAR1	Endothelial cells CD36
1291	POLD4	Endothelial cells CD36
1292	RAMP1	Endothelial cells CD36
1293	GALE	Endothelial cells CD36
1294	KMT2E-AS1	Endothelial cells CD36
1295	GNA12	Endothelial cells CD36
1296	UFL1	Endothelial cells CD36
1297	EIF4B	Endothelial cells CD36
1298	BOK	Endothelial cells CD36
1299	KPNB1	Endothelial cells CD36
1300	CTD-3184A7.4	Endothelial cells CD36
1301	HIST1H4C	Endothelial cells CD36
1302	TNFRSF1B	Endothelial cells CD36
1303	ACAP2	Endothelial cells CD36
1304	TCEA1	Endothelial cells CD36
1305	XBP1	Endothelial cells CD36
1306	UQCC2	Endothelial cells CD36
1307	GALC	Endothelial cells CD36
1308	SERTAD1	Endothelial cells CD36
1309	PPM1F	Endothelial cells CD36
1310	DEFA5	Fibroblasts ADAMDEC1
1311	SPINK4	Fibroblasts ADAMDEC1
1312	TSPAN8	Fibroblasts ADAMDEC1
1313	TNC	Fibroblasts ADAMDEC1
1314	MT-ND3	Fibroblasts ADAMDEC1
1315	SERPINA1	Fibroblasts ADAMDEC1
1316	7SK-ENSG00000260682	Fibroblasts ADAMDEC1
1317	FCGBP	Fibroblasts ADAMDEC1
1318	GPX3	Fibroblasts ADAMDEC1
1319	INHBA	Fibroblasts ADAMDEC1
1320	RP11-731F5.2	Fibroblasts ADAMDEC1
1321	GPX2	Fibroblasts ADAMDEC1
1322	CHI3L1	Fibroblasts ADAMDEC1
1323	CXCL13	Fibroblasts ADAMDEC1
1324	JUNB	Fibroblasts ADAMDEC1
1325	MMP3	Fibroblasts ADAMDEC1
1326	APOE	Fibroblasts ADAMDEC1
1327	CCL8	Fibroblasts ADAMDEC1
1328	IGFBP7	Fibroblasts ADAMDEC1
1329	FOS	Fibroblasts ADAMDEC1
1330	CLU	Fibroblasts ADAMDEC1
1331	ZG16	Fibroblasts ADAMDEC1
1332	PRSS3	Fibroblasts ADAMDEC1
1333	TM4SF1	Fibroblasts ADAMDEC1
1334	ZFP36	Fibroblasts ADAMDEC1
1335	GSN	Fibroblasts ADAMDEC1
1336	RPL39	Fibroblasts ADAMDEC1
1337	SOD3	Fibroblasts ADAMDEC1
1338	HSPA6	Fibroblasts ADAMDEC1
1339	CYGB	Fibroblasts ADAMDEC1
1340	CTHRC1	Fibroblasts ADAMDEC1
1341	MFAP4	Fibroblasts ADAMDEC1
1342	MALAT1	Fibroblasts ADAMDEC1
1343	MUC2	Fibroblasts ADAMDEC1
1344	CLCA1	Fibroblasts ADAMDEC1
1345	CXCL12	Fibroblasts ADAMDEC1
1346	THBS2	Fibroblasts ADAMDEC1
1347	HSP90AA1	Fibroblasts ADAMDEC1
1348	PROCR	Fibroblasts ADAMDEC1
1349	MT-CO2	Fibroblasts ADAMDEC1
1350	SMIM22	Fibroblasts ADAMDEC1
1351	RETNLB	Fibroblasts ADAMDEC1
1352	WNT2	Fibroblasts ADAMDEC1
1353	SSR4	Fibroblasts ADAMDEC1
1354	FABP4	Fibroblasts ADAMDEC1
1355	MMP1	Fibroblasts ADAMDEC1
1356	MTRNR2L10	Fibroblasts ADAMDEC1
1357	ZFAND2A	Fibroblasts ADAMDEC1
1358	TPT1	Fibroblasts ADAMDEC1
1359	RPL37	Fibroblasts ADAMDEC1
1360	IGFBP5	Fibroblasts ADAMDEC1
1361	MT-ATP6	Fibroblasts ADAMDEC1
1362	CNBP	Fibroblasts ADAMDEC1
1363	FXYD3	Fibroblasts ADAMDEC1
1364	TXNIP	Fibroblasts ADAMDEC1
1365	PTN	Fibroblasts ADAMDEC1
1366	TMEM176B	Fibroblasts ADAMDEC1
1367	PLA2G2A	Fibroblasts ADAMDEC1
1368	RBP1	Fibroblasts ADAMDEC1
1369	ASPN	Fibroblasts ADAMDEC1
1370	TNFRSF11B	Fibroblasts ADAMDEC1
1371	GADD45B	Fibroblasts ADAMDEC1
1372	ABCA8	Fibroblasts ADAMDEC1
1373	CTSC	Fibroblasts ADAMDEC1
1374	A2M	Fibroblasts ADAMDEC1
1375	EPCAM	Fibroblasts ADAMDEC1
1376	POSTN	Fibroblasts ADAMDEC1
1377	TCF21	Fibroblasts ADAMDEC1
1378	TMEM176A	Fibroblasts ADAMDEC1
1379	TFF1	Fibroblasts ADAMDEC1
1380	GALNT5	Fibroblasts ADAMDEC1
1381	DEFA6	Fibroblasts ADAMDEC1
1382	KIAA1217	Fibroblasts ADAMDEC1
1383	MTRNR2L8	Fibroblasts ADAMDEC1
1384	ST6GALNAC1	Fibroblasts ADAMDEC1
1385	DERL3	Fibroblasts ADAMDEC1
1386	CIRBP	Fibroblasts ADAMDEC1
1387	RPLP1	Fibroblasts ADAMDEC1
1388	MZB1	Fibroblasts ADAMDEC1
1389	CA12	Fibroblasts ADAMDEC1
1390	ID3	Fibroblasts ADAMDEC1
1391	MT-ND4L	Fibroblasts ADAMDEC1
1392	RPL31	Fibroblasts ADAMDEC1
1393	COL12A1	Fibroblasts ADAMDEC1
1394	SOCS3	Fibroblasts ADAMDEC1
1395	CCL13	Fibroblasts ADAMDEC1
1396	RPS2	Fibroblasts ADAMDEC1
1397	JUN	Fibroblasts ADAMDEC1
1398	NPC2	Fibroblasts ADAMDEC1
1399	CPXM1	Fibroblasts ADAMDEC1
1400	ZFP36L1	Fibroblasts ADAMDEC1
1401	IGSF3	Fibroblasts ADAMDEC1
1402	IL24	Fibroblasts ADAMDEC1
1403	MYRIP	Fibroblasts ADAMDEC1
1404	KCNAB1	Fibroblasts ADAMDEC1
1405	HIST1H1B	Fibroblasts ADAMDEC1
1406	ST7-OT4	Fibroblasts ADAMDEC1
1407	SLC6A14	Fibroblasts ADAMDEC1
1408	DMBT1	Fibroblasts ADAMDEC1
1409	FOXA1	Fibroblasts ADAMDEC1
1410	TPSG1	Fibroblasts ADAMDEC1
1411	SIRPB1	Fibroblasts ADAMDEC1
1412	C19orf77	Fibroblasts ADAMDEC1
1413	XIRP1	Fibroblasts ADAMDEC1
1414	AJ006998.2	Fibroblasts ADAMDEC1
1415	H3F3B	Fibroblasts ADAMDEC1
1416	MT-ND4	Fibroblasts ADAMDEC1
1417	RPL7	Fibroblasts ADAMDEC1
1418	XIST	Fibroblasts ADAMDEC1
1419	ASS1	Fibroblasts ADAMDEC1
1420	TSC22D3	Fibroblasts ADAMDEC1
1421	DCN	Fibroblasts ADAMDEC1
1422	REG1A	Fibroblasts ADAMDEC1
1423	STC1	Fibroblasts ADAMDEC1
1424	PRR15L	Fibroblasts ADAMDEC1
1425	CXCL14	Fibroblasts ADAMDEC1
1426	SEPP1	Fibroblasts ADAMDEC1
1427	MATN2	Fibroblasts ADAMDEC1
1428	LSP1	Fibroblasts ADAMDEC1
1429	MT-CO3	Fibroblasts ADAMDEC1
1430	KRT19	Fibroblasts ADAMDEC1
1431	IFITM3	Fibroblasts ADAMDEC1
1432	CEBPD	Fibroblasts ADAMDEC1
1433	HAAO	Fibroblasts ADAMDEC1
1434	TFF3	Fibroblasts ADAMDEC1
1435	CSGALNACT1	Fibroblasts ADAMDEC1
1436	S100A8	Fibroblasts ADAMDEC1
1437	RAB39B	Fibroblasts ADAMDEC1
1438	TFAP2C	Fibroblasts ADAMDEC1
1439	B3GNT3	Fibroblasts ADAMDEC1
1440	TIMP1	Fibroblasts ADAMDEC1
1441	GSTM3	Fibroblasts ADAMDEC1
1442	PPP1R14A	Fibroblasts ADAMDEC1
1443	CTC-425F1.4	Fibroblasts ADAMDEC1
1444	FABP5	Fibroblasts ADAMDEC1
1445	APOC1	Fibroblasts ADAMDEC1
1446	RPL15	Fibroblasts ADAMDEC1
1447	ISCU	Fibroblasts ADAMDEC1
1448	AGR2	Fibroblasts ADAMDEC1
1449	IER2	Fibroblasts ADAMDEC1
1450	RPL28	Fibroblasts ADAMDEC1
1451	COL1A2	Fibroblasts ADAMDEC1
1452	LGALS4	Fibroblasts ADAMDEC1
1453	COL6A3	Fibroblasts ADAMDEC1
1454	C6orf48	Fibroblasts ADAMDEC1
1455	RP11-841O20.2	Fibroblasts ADAMDEC1
1456	STMN2	Fibroblasts ADAMDEC1
1457	RPL37A	Fibroblasts ADAMDEC1
1458	PLAC9	Fibroblasts ADAMDEC1
1459	CCL2	Fibroblasts ADAMDEC1
1460	LY6E	Fibroblasts ADAMDEC1
1461	SEMA3A	Fibroblasts ADAMDEC1
1462	ANAPC16	Fibroblasts ADAMDEC1
1463	GSTT1	Fibroblasts ADAMDEC1
1464	RPS24	Fibroblasts ADAMDEC1
1465	DKK3	Fibroblasts ADAMDEC1
1466	BSG	Fibroblasts ADAMDEC1
1467	CAV1	Fibroblasts ADAMDEC1
1468	PTPN22	Fibroblasts ADAMDEC1
1469	HNF4A	Fibroblasts ADAMDEC1
1470	COL1A1	Fibroblasts ADAMDEC1
1471	ANKRD28	Fibroblasts ADAMDEC1
1472	PLAT	Fibroblasts ADAMDEC1
1473	NFKBIA	Fibroblasts ADAMDEC1
1474	RP11-167N5.5	Fibroblasts ADAMDEC1
1475	VAMP8	Fibroblasts ADAMDEC1
1476	RPS4Y1	Fibroblasts ADAMDEC1
1477	PPAP2B	Fibroblasts ADAMDEC1
1478	EGR1	Fibroblasts ADAMDEC1
1479	NFATC2	Fibroblasts ADAMDEC1
1480	CHI3L2	Fibroblasts ADAMDEC1
1481	RP4-625H18.2	Fibroblasts ADAMDEC1
1482	SCPEP1	Fibroblasts ADAMDEC1
1483	GLUL	Fibroblasts ADAMDEC1
1484	TNFRSF12A	Fibroblasts ADAMDEC1
1485	LTF	Fibroblasts ADAMDEC1
1486	GCNT1	Fibroblasts ADAMDEC1
1487	KLRC2	Fibroblasts ADAMDEC1
1488	SMOC1	Fibroblasts ADAMDEC1
1489	LINC00528	Fibroblasts ADAMDEC1
1490	B3GALT5	Fibroblasts ADAMDEC1
1491	SBSN	Fibroblasts ADAMDEC1
1492	MEOX1	Fibroblasts ADAMDEC1
1493	HAS1	Fibroblasts ADAMDEC1
1494	MELK	Fibroblasts ADAMDEC1
1495	ACP5	Fibroblasts ADAMDEC1
1496	CD99	Fibroblasts ADAMDEC1
1497	NUPR1	Fibroblasts ADAMDEC1
1498	CD55	Fibroblasts ADAMDEC1
1499	SCARA5	Fibroblasts ADAMDEC1
1500	CYR61	Fibroblasts ADAMDEC1
1501	CCL26	Fibroblasts ADAMDEC1
1502	TPSAB1	Fibroblasts ADAMDEC1
1503	RPS11	Fibroblasts ADAMDEC1
1504	ADAMDEC1	Fibroblasts ADAMDEC1
1505	TFPI2	Fibroblasts ADAMDEC1
1506	CTSD	Fibroblasts ADAMDEC1
1507	FXYD6	Fibroblasts ADAMDEC1
1508	FAM211A	Fibroblasts ADAMDEC1
1509	ADH1B	Fibroblasts ADAMDEC1
1510	TSPAN4	Fibroblasts ADAMDEC1
1511	MUC13	Fibroblasts ADAMDEC1
1512	CEACAM5	Fibroblasts ADAMDEC1
1513	IFITM1	Fibroblasts ADAMDEC1
1514	PFN1	Fibroblasts ADAMDEC1
1515	IFITM2	Fibroblasts ADAMDEC1
1516	RPS29	Fibroblasts ADAMDEC1
1517	LTBP1	Fibroblasts ADAMDEC1
1518	LGMN	Fibroblasts ADAMDEC1
1519	PPAP2A	Fibroblasts ADAMDEC1
1520	MFGE8	Fibroblasts ADAMDEC1
1521	SAP18	Fibroblasts ADAMDEC1
1522	BRK1	Fibroblasts ADAMDEC1
1523	CCL18	Fibroblasts ADAMDEC1
1524	NDUFA4L2	Fibroblasts ADAMDEC1
1525	SPRY1	Fibroblasts ADAMDEC1
1526	TMED9	Fibroblasts ADAMDEC1
1527	PDK4	Fibroblasts ADAMDEC1
1528	TRPA1	Fibroblasts ADAMDEC1
1529	HSPH1	Fibroblasts ADAMDEC1
1530	EGFL6	Fibroblasts ADAMDEC1
1531	OLFML2B	Fibroblasts ADAMDEC1
1532	WFDC1	Fibroblasts ADAMDEC1
1533	RAB27B	Fibroblasts ADAMDEC1
1534	PPP1R14B	Fibroblasts ADAMDEC1
1535	SNHG7	Fibroblasts ADAMDEC1
1536	BTF3	Fibroblasts ADAMDEC1
1537	BTG1	Fibroblasts ADAMDEC1
1538	RARRES2	Fibroblasts ADAMDEC1
1539	VSIG2	Fibroblasts ADAMDEC1
1540	C1S	Fibroblasts ADAMDEC1
1541	SPINK1	Fibroblasts ADAMDEC1
1542	ATP5E	Fibroblasts ADAMDEC1
1543	RPL17	Fibroblasts ADAMDEC1
1544	TSHZ2	Fibroblasts ADAMDEC1
1545	BICD1	Fibroblasts ADAMDEC1
1546	S100A6	Fibroblasts ADAMDEC1
1547	PRRX1	Fibroblasts ADAMDEC1
1548	RP11-294J22.6	Fibroblasts ADAMDEC1
1549	FILIP1L	Fibroblasts ADAMDEC1
1550	LAPTM4A	Fibroblasts ADAMDEC1
1551	FOSB	Fibroblasts ADAMDEC1
1552	ANGPTL4	Fibroblasts ADAMDEC1
1553	FBLN5	Fibroblasts ADAMDEC1
1554	SGCE	Fibroblasts ADAMDEC1
1555	S100A10	Fibroblasts ADAMDEC1
1556	LGALS3BP	Fibroblasts ADAMDEC1
1557	GGT5	Fibroblasts ADAMDEC1
1558	RP11-384K6.6	Fibroblasts ADAMDEC1
1559	F2RL2	Fibroblasts ADAMDEC1
1560	BTNL3	Fibroblasts ADAMDEC1
1561	RP1-93H18.7	Fibroblasts ADAMDEC1
1562	MIR1302-9	Fibroblasts ADAMDEC1
1563	C2CD4B	Fibroblasts ADAMDEC1
1564	GIPC2	Fibroblasts ADAMDEC1
1565	LYPD8	Fibroblasts ADAMDEC1
1566	METTL7B	Fibroblasts ADAMDEC1
1567	RP11-285J16.1	Fibroblasts ADAMDEC1
1568	ADAMTS3	Fibroblasts ADAMDEC1
1569	HIST1H1A	Fibroblasts ADAMDEC1
1570	LINC00578	Fibroblasts ADAMDEC1
1571	URAD	Fibroblasts ADAMDEC1
1572	SLC9A3R2	Fibroblasts ADAMDEC1
1573	COL3A1	Fibroblasts ADAMDEC1
1574	SRPX	Fibroblasts ADAMDEC1
1575	BMP4	Fibroblasts ADAMDEC1
1576	LINC01082	Fibroblasts ADAMDEC1
1577	EIF4A2	Fibroblasts ADAMDEC1
1578	LETM1	Fibroblasts ADAMDEC1
1579	PPP1R15A	Fibroblasts ADAMDEC1
1580	MUC1	Fibroblasts ADAMDEC1
1581	GUCY1A3	Fibroblasts ADAMDEC1
1582	MXRA8	Fibroblasts ADAMDEC1
1583	SERPING1	Fibroblasts ADAMDEC1
1584	CAPZA1	Fibroblasts ADAMDEC1
1585	AGR3	Fibroblasts ADAMDEC1
1586	C2orf82	Fibroblasts ADAMDEC1
1587	HNRNPA1	Fibroblasts ADAMDEC1
1588	ZFP36L2	Fibroblasts ADAMDEC1
1589	PPP2R1A	Fibroblasts ADAMDEC1
1590	CLEC14A	Fibroblasts ADAMDEC1
1591	MTCH1	Fibroblasts ADAMDEC1
1592	CCL11	Fibroblasts ADAMDEC1
1593	COX6A1	Fibroblasts ADAMDEC1
1594	BDKRB2	Fibroblasts ADAMDEC1
1595	PIM2	Fibroblasts ADAMDEC1
1596	CREG1	Fibroblasts ADAMDEC1
1597	RHOB	Fibroblasts ADAMDEC1
1598	POLR2E	Fibroblasts ADAMDEC1
1599	EIF3F	Fibroblasts ADAMDEC1
1600	TMEM179B	Fibroblasts ADAMDEC1
1601	SOX4	Fibroblasts ADAMDEC1
1602	SGK1	Fibroblasts ADAMDEC1
1603	HAPLN1	Fibroblasts ADAMDEC1
1604	RPL36A	Fibroblasts ADAMDEC1
1605	RP11-489E7.4	Fibroblasts ADAMDEC1
1606	B4GALT1	Fibroblasts ADAMDEC1
1607	CTNNB1	Fibroblasts ADAMDEC1
1608	DUSP1	Fibroblasts ADAMDEC1
1609	STEAP1	Fibroblasts ADAMDEC1
1610	CDIPT	Fibroblasts ADAMDEC1
1611	ZBED6	Fibroblasts ADAMDEC1
1612	C19orf43	Fibroblasts ADAMDEC1
1613	ID2	Fibroblasts ADAMDEC1
1614	NR1D2	Fibroblasts ADAMDEC1
1615	ADIRF	Fibroblasts ADAMDEC1
1616	FHL2	Fibroblasts ADAMDEC1
1617	ATP5G2	Fibroblasts ADAMDEC1
1618	OS9	Fibroblasts ADAMDEC1
1619	GSTM5	Fibroblasts ADAMDEC1
1620	HNRNPH1	Fibroblasts ADAMDEC1
1621	TMEM158	Fibroblasts ADAMDEC1
1622	RBPMS	Fibroblasts ADAMDEC1
1623	SPINT2	Fibroblasts ADAMDEC1
1624	TIMP3	Fibroblasts ADAMDEC1
1625	COX4I1	Fibroblasts ADAMDEC1
1626	SMDT1	Fibroblasts ADAMDEC1
1627	COL8A1	Fibroblasts ADAMDEC1
1628	DAAM1	Fibroblasts ADAMDEC1
1629	RPS6KA1	Fibroblasts ADAMDEC1
1630	IQGAP2	Fibroblasts ADAMDEC1
1631	TMEM98	Fibroblasts ADAMDEC1
1632	HEBP1	Fibroblasts ADAMDEC1
1633	PDGFRB	Fibroblasts ADAMDEC1
1634	AKR1B1	Fibroblasts ADAMDEC1
1635	CCNL1	Fibroblasts ADAMDEC1
1636	GMFG	Fibroblasts ADAMDEC1
1637	BATF3	Fibroblasts ADAMDEC1
1638	IL8	Fibroblasts ADAMDEC1
1639	IL11	Fibroblasts ADAMDEC1
1640	COL4A1	Fibroblasts ADAMDEC1
1641	VAMP5	Fibroblasts ADAMDEC1
1642	MRPL32	Fibroblasts ADAMDEC1
1643	UBXN1	Fibroblasts ADAMDEC1
1644	EPS8L1	Fibroblasts ADAMDEC1
1645	FMNL3	Fibroblasts ADAMDEC1
1646	SRSF7	Fibroblasts ADAMDEC1
1647	CBR1	Fibroblasts ADAMDEC1
1648	AC009501.4	Fibroblasts ADAMDEC1
1649	PERP	Fibroblasts ADAMDEC1
1650	NDN	Fibroblasts ADAMDEC1
1651	HOPX	Fibroblasts ADAMDEC1
1652	ZC3H12D	Fibroblasts ADAMDEC1
1653	CKMT1A	Fibroblasts ADAMDEC1
1654	GCNT3	Fibroblasts ADAMDEC1
1655	CRB3	Fibroblasts ADAMDEC1
1656	LRRC73	Fibroblasts ADAMDEC1
1657	SERPINB6	Fibroblasts ADAMDEC1
1658	SLC51B	Fibroblasts ADAMDEC1
1659	PTGDR	Fibroblasts ADAMDEC1
1660	PRSS8	Fibroblasts ADAMDEC1
1661	TCTEX1D4	Fibroblasts ADAMDEC1
1662	MYB	Fibroblasts ADAMDEC1
1663	MYO1A	Fibroblasts ADAMDEC1
1664	DNAJA4	Fibroblasts ADAMDEC1
1665	HES1	Fibroblasts ADAMDEC1
1666	PGK1	Fibroblasts ADAMDEC1
1667	PHGR1	Fibroblasts ADAMDEC1
1668	FDCSP	Fibroblasts ADAMDEC1
1669	HMOX1	Fibroblasts ADAMDEC1
1670	NTAN1	Fibroblasts ADAMDEC1
1671	FKBP8	Fibroblasts ADAMDEC1
1672	ITGA6	Fibroblasts ADAMDEC1
1673	TNFAIP8	Fibroblasts ADAMDEC1
1674	ADI1	Fibroblasts ADAMDEC1
1675	CYB5R3	Fibroblasts ADAMDEC1
1676	NCS1	Fibroblasts ADAMDEC1
1677	NGFRAP1	Fibroblasts ADAMDEC1
1678	CARD16	Fibroblasts ADAMDEC1
1679	SGCD	Fibroblasts ADAMDEC1
1680	LINC00152	Fibroblasts ADAMDEC1
1681	DHRS7	Fibroblasts ADAMDEC1
1682	PRNP	Fibroblasts ADAMDEC1
1683	LUM	Fibroblasts ADAMDEC1
1684	EMC4	Fibroblasts ADAMDEC1
1685	C10orf54	Fibroblasts ADAMDEC1
1686	PTGER2	Fibroblasts ADAMDEC1
1687	RAB5C	Fibroblasts ADAMDEC1
1688	TOR1AIP2	Fibroblasts ADAMDEC1
1689	MT-ND2	Fibroblasts ADAMDEC1
1690	SDF4	Fibroblasts ADAMDEC1
1691	DDIT4	Fibroblasts ADAMDEC1
1692	TBCB	Fibroblasts ADAMDEC1
1693	POLR2J3	Fibroblasts ADAMDEC1
1694	PTGDS	Fibroblasts ADAMDEC1
1695	S100A9	Fibroblasts ADAMDEC1
1696	KLF4	Fibroblasts ADAMDEC1
1697	ZDHHC2	Fibroblasts ADAMDEC1
1698	OLFM4	Fibroblasts ADAMDEC1
1699	ENG	Fibroblasts ADAMDEC1
1700	MARCKS	Fibroblasts ADAMDEC1
1701	LTBP4	Fibroblasts ADAMDEC1
1702	BST2	Fibroblasts ADAMDEC1
1703	MAP1LC3A	Fibroblasts ADAMDEC1
1704	ANGPTL2	Fibroblasts ADAMDEC1
1705	EPB41L4A-AS1	Fibroblasts ADAMDEC1
1706	EHD2	Fibroblasts ADAMDEC1
1707	STEAP2	Fibroblasts ADAMDEC1
1708	CSNK2B	Fibroblasts ADAMDEC1
1709	VKORC1	Fibroblasts ADAMDEC1
1710	PLAU	Fibroblasts ADAMDEC1
1711	EMP2	Fibroblasts ADAMDEC1
1712	PRR13	Fibroblasts ADAMDEC1
1713	BDKRB1	Fibroblasts ADAMDEC1
1714	ZNF503	Fibroblasts ADAMDEC1
1715	PKIG	Fibroblasts ADAMDEC1
1716	FKBP11	Fibroblasts ADAMDEC1
1717	CTC-276P9.1	Fibroblasts ADAMDEC1
1718	EPHX1	Fibroblasts ADAMDEC1
1719	RP11-435B5.4	Fibroblasts ADAMDEC1
1720	RP11-513I15.6	Fibroblasts ADAMDEC1
1721	FAP	Fibroblasts ADAMDEC1
1722	SPINK4	Myofibroblasts HHIP NPNT
1723	LCN2	Myofibroblasts HHIP NPNT
1724	PI3	Myofibroblasts HHIP NPNT
1725	TSPAN8	Myofibroblasts HHIP NPNT
1726	DUOX2	Myofibroblasts HHIP NPNT
1727	PLA2G2A	Myofibroblasts HHIP NPNT
1728	SMIM22	Myofibroblasts HHIP NPNT
1729	AGR2	Myofibroblasts HHIP NPNT
1730	REG4	Myofibroblasts HHIP NPNT
1731	REG3A	Myofibroblasts HHIP NPNT
1732	S100P	Myofibroblasts HHIP NPNT
1733	DEFA5	Myofibroblasts HHIP NPNT
1734	MUC5B	Myofibroblasts HHIP NPNT
1735	GPX2	Myofibroblasts HHIP NPNT
1736	DUOXA2	Myofibroblasts HHIP NPNT
1737	TFF1	Myofibroblasts HHIP NPNT
1738	KRT19	Myofibroblasts HHIP NPNT
1739	C15orf48	Myofibroblasts HHIP NPNT
1740	ATP1B1	Myofibroblasts HHIP NPNT
1741	C19orf33	Myofibroblasts HHIP NPNT
1742	FABP1	Myofibroblasts HHIP NPNT
1743	REG1A	Myofibroblasts HHIP NPNT
1744	IL7R	Myofibroblasts HHIP NPNT
1745	INHBA	Myofibroblasts HHIP NPNT
1746	PRSS8	Myofibroblasts HHIP NPNT
1747	TFF3	Myofibroblasts HHIP NPNT
1748	CDA	Myofibroblasts HHIP NPNT
1749	PDZK1IP1	Myofibroblasts HHIP NPNT
1750	S100A8	Myofibroblasts HHIP NPNT
1751	DMBT1	Myofibroblasts HHIP NPNT
1752	SAA1	Myofibroblasts HHIP NPNT
1753	CDX2	Myofibroblasts HHIP NPNT
1754	SERPINA1	Myofibroblasts HHIP NPNT
1755	CCDC64B	Myofibroblasts HHIP NPNT
1756	CEACAM6	Myofibroblasts HHIP NPNT
1757	ZG16	Myofibroblasts HHIP NPNT
1758	FXYD3	Myofibroblasts HHIP NPNT
1759	PHGR1	Myofibroblasts HHIP NPNT
1760	FAM3D	Myofibroblasts HHIP NPNT
1761	CEACAM5	Myofibroblasts HHIP NPNT
1762	BIK	Myofibroblasts HHIP NPNT
1763	OLFM4	Myofibroblasts HHIP NPNT
1764	CA4	Myofibroblasts HHIP NPNT
1765	LSM14B	Myofibroblasts HHIP NPNT
1766	KRT18	Myofibroblasts HHIP NPNT
1767	TMSB15A	Myofibroblasts HHIP NPNT
1768	FCGBP	Myofibroblasts HHIP NPNT
1769	TUBA4A	Myofibroblasts HHIP NPNT
1770	SPINK1	Myofibroblasts HHIP NPNT
1771	KRT8	Myofibroblasts HHIP NPNT
1772	ST6GALNAC1	Myofibroblasts HHIP NPNT
1773	MUC13	Myofibroblasts HHIP NPNT
1774	ELMO3	Myofibroblasts HHIP NPNT
1775	LEFTY1	Myofibroblasts HHIP NPNT
1776	SLPI	Myofibroblasts HHIP NPNT
1777	LGALS4	Myofibroblasts HHIP NPNT
1778	VAMP8	Myofibroblasts HHIP NPNT
1779	SFN	Myofibroblasts HHIP NPNT
1780	BGN	Myofibroblasts HHIP NPNT
1781	RP11-206L10.3	Myofibroblasts HHIP NPNT
1782	RBP7	Myofibroblasts HHIP NPNT
1783	RP4-635E18.6	Myofibroblasts HHIP NPNT
1784	TMEM125	Myofibroblasts HHIP NPNT
1785	KIF2C	Myofibroblasts HHIP NPNT
1786	SAMD13	Myofibroblasts HHIP NPNT
1787	CLCA4	Myofibroblasts HHIP NPNT
1788	CHI3L2	Myofibroblasts HHIP NPNT
1789	ITLN1	Myofibroblasts HHIP NPNT
1790	GPA33	Myofibroblasts HHIP NPNT
1791	C4BPB	Myofibroblasts HHIP NPNT
1792	KCNK12	Myofibroblasts HHIP NPNT
1793	LINC00309	Myofibroblasts HHIP NPNT
1794	PROM2	Myofibroblasts HHIP NPNT
1795	MYO7B	Myofibroblasts HHIP NPNT
1796	FBXL2	Myofibroblasts HHIP NPNT
1797	CNTN3	Myofibroblasts HHIP NPNT
1798	HHLA2	Myofibroblasts HHIP NPNT
1799	CD96	Myofibroblasts HHIP NPNT
1800	HGD	Myofibroblasts HHIP NPNT
1801	PLS1	Myofibroblasts HHIP NPNT
1802	PPARGC1A	Myofibroblasts HHIP NPNT
1803	SEL1L3	Myofibroblasts HHIP NPNT
1804	NIPAL1	Myofibroblasts HHIP NPNT
1805	TRIM61	Myofibroblasts HHIP NPNT
1806	CCL28	Myofibroblasts HHIP NPNT
1807	TMEM171	Myofibroblasts HHIP NPNT
1808	CTC-487M23.5	Myofibroblasts HHIP NPNT
1809	AC009014.3	Myofibroblasts HHIP NPNT
1810	SPINK5	Myofibroblasts HHIP NPNT
1811	ADTRP	Myofibroblasts HHIP NPNT
1812	RP3-500L14.2	Myofibroblasts HHIP NPNT
1813	HIST1H2BF	Myofibroblasts HHIP NPNT
1814	TREM1	Myofibroblasts HHIP NPNT
1815	RP11-462G2.1	Myofibroblasts HHIP NPNT
1816	CTB-119C2.1	Myofibroblasts HHIP NPNT
1817	EGFL6	Myofibroblasts HHIP NPNT
1818	SLC38A5	Myofibroblasts HHIP NPNT
1819	ZBTB33	Myofibroblasts HHIP NPNT
1820	DEFA6	Myofibroblasts HHIP NPNT
1821	Y-RNA	Myofibroblasts HHIP NPNT
1822	CDH17	Myofibroblasts HHIP NPNT
1823	ESRP1	Myofibroblasts HHIP NPNT
1824	C8orf37	Myofibroblasts HHIP NPNT
1825	RP11-158K1.3	Myofibroblasts HHIP NPNT
1826	SCXA	Myofibroblasts HHIP NPNT
1827	IGFBPL1	Myofibroblasts HHIP NPNT
1828	GDA	Myofibroblasts HHIP NPNT
1829	RP11-522I20.3	Myofibroblasts HHIP NPNT
1830	ZNF169	Myofibroblasts HHIP NPNT
1831	FAM78A	Myofibroblasts HHIP NPNT
1832	C9orf116	Myofibroblasts HHIP NPNT
1833	LRRC26	Myofibroblasts HHIP NPNT
1834	RP11-57G10.8	Myofibroblasts HHIP NPNT
1835	TTC18	Myofibroblasts HHIP NPNT
1836	HBD	Myofibroblasts HHIP NPNT
1837	TRIM6	Myofibroblasts HHIP NPNT
1838	STK33	Myofibroblasts HHIP NPNT
1839	ANO5	Myofibroblasts HHIP NPNT
1840	BBS1	Myofibroblasts HHIP NPNT
1841	GAL	Myofibroblasts HHIP NPNT
1842	MYEOV	Myofibroblasts HHIP NPNT
1843	CXCR5	Myofibroblasts HHIP NPNT
1844	U47924.27	Myofibroblasts HHIP NPNT
1845	DEPDC4	Myofibroblasts HHIP NPNT
1846	RP11-349K16.1	Myofibroblasts HHIP NPNT
1847	TNFSF11	Myofibroblasts HHIP NPNT
1848	CLDN10	Myofibroblasts HHIP NPNT
1849	LIG4	Myofibroblasts HHIP NPNT
1850	RP11-671J11.6	Myofibroblasts HHIP NPNT
1851	DUOX1	Myofibroblasts HHIP NPNT
1852	CCNB2	Myofibroblasts HHIP NPNT
1853	ZG16B	Myofibroblasts HHIP NPNT
1854	RP11-27M24.1	Myofibroblasts HHIP NPNT
1855	PLA2G10	Myofibroblasts HHIP NPNT
1856	RP11-21M24.2	Myofibroblasts HHIP NPNT
1857	CHP2	Myofibroblasts HHIP NPNT
1858	PRKCB	Myofibroblasts HHIP NPNT
1859	SEZ6L2	Myofibroblasts HHIP NPNT
1860	ESRP2	Myofibroblasts HHIP NPNT
1861	CDT1	Myofibroblasts HHIP NPNT
1862	GGT6	Myofibroblasts HHIP NPNT
1863	NOS2	Myofibroblasts HHIP NPNT
1864	RP11-354P11.3	Myofibroblasts HHIP NPNT
1865	CCL18	Myofibroblasts HHIP NPNT
1866	RP11-94L15.2	Myofibroblasts HHIP NPNT
1867	KRT20	Myofibroblasts HHIP NPNT
1868	AC003102.3	Myofibroblasts HHIP NPNT
1869	QRICH2	Myofibroblasts HHIP NPNT
1870	AC144831.1	Myofibroblasts HHIP NPNT
1871	GREB1L	Myofibroblasts HHIP NPNT
1872	SLC4A11	Myofibroblasts HHIP NPNT
1873	FERMT1	Myofibroblasts HHIP NPNT
1874	RP4-564F22.5	Myofibroblasts HHIP NPNT
1875	RP5-881L22.5	Myofibroblasts HHIP NPNT
1876	RP11-112L6.3	Myofibroblasts HHIP NPNT
1877	PPAP2C	Myofibroblasts HHIP NPNT
1878	TJP3	Myofibroblasts HHIP NPNT
1879	IL27RA	Myofibroblasts HHIP NPNT
1880	PGLYRP2	Myofibroblasts HHIP NPNT
1881	MAG	Myofibroblasts HHIP NPNT
1882	SPTBN4	Myofibroblasts HHIP NPNT
1883	CEACAM7	Myofibroblasts HHIP NPNT
1884	PRRG2	Myofibroblasts HHIP NPNT
1885	CTD-2245F17.3	Myofibroblasts HHIP NPNT
1886	ZNF813	Myofibroblasts HHIP NPNT
1887	C22orf15	Myofibroblasts HHIP NPNT
1888	FAM3B	Myofibroblasts HHIP NPNT
1889	RP3-465N24.6	Myofibroblasts HHIP NPNT
1890	TPRXL	Myofibroblasts HHIP NPNT
1891	POPDC3	Myofibroblasts HHIP NPNT
1892	WBSCR17	Myofibroblasts HHIP NPNT
1893	CTB-193M12.1	Myofibroblasts HHIP NPNT
1894	ADAMTS16	Myofibroblasts HHIP NPNT
1895	SBSN	Myofibroblasts HHIP NPNT
1896	AOC1	Myofibroblasts HHIP NPNT
1897	TSPAN1	Myofibroblasts HHIP NPNT
1898	TTC13	Myofibroblasts HHIP NPNT
1899	GZMA	Myofibroblasts HHIP NPNT
1900	MCM9	Myofibroblasts HHIP NPNT
1901	KLHDC1	Myofibroblasts HHIP NPNT
1902	TPSAB1	Myofibroblasts HHIP NPNT
1903	SPATA2	Myofibroblasts HHIP NPNT
1904	RASL11B	Myofibroblasts HHIP NPNT
1905	PDPN	Myofibroblasts HHIP NPNT
1906	SLC39A8	Myofibroblasts HHIP NPNT
1907	HOXA10-AS	Myofibroblasts HHIP NPNT
1908	RNF113A	Myofibroblasts HHIP NPNT
1909	STRN3	Myofibroblasts HHIP NPNT
1910	TRAPPC10	Myofibroblasts HHIP NPNT
1911	SERINC2	Myofibroblasts HHIP NPNT
1912	HMGA1	Myofibroblasts HHIP NPNT
1913	ASS1	Myofibroblasts HHIP NPNT
1914	PRSS23	Myofibroblasts HHIP NPNT
1915	SLC35D1	Myofibroblasts HHIP NPNT
1916	HP1BP3	Myofibroblasts HHIP NPNT
1917	HK1	Myofibroblasts HHIP NPNT
1918	LOXL2	Myofibroblasts HHIP NPNT
1919	AGT	Myofibroblasts HHIP NPNT
1920	SLC35B4	Myofibroblasts HHIP NPNT
1921	USP18	Myofibroblasts HHIP NPNT
1922	MARCH7	Myofibroblasts HHIP NPNT
1923	LYNX1	Myofibroblasts HHIP NPNT
1924	TRIAP1	Myofibroblasts HHIP NPNT
1925	PPP1R21	Myofibroblasts HHIP NPNT
1926	KBTBD3	Myofibroblasts HHIP NPNT
1927	NEDD1	Myofibroblasts HHIP NPNT
1928	MIR4519	Myofibroblasts HHIP NPNT
1929	TSPAN8	Inflammatory fibroblasts IL11 CHI3L1
1930	SPINK4	Inflammatory fibroblasts IL11 CHI3L1
1931	LCN2	Inflammatory fibroblasts IL11 CHI3L1
1932	FCGBP	Inflammatory fibroblasts IL11 CHI3L1
1933	WNT5A	Inflammatory fibroblasts IL11 CHI3L1
1934	REG1A	Inflammatory fibroblasts IL11 CHI3L1
1935	MMP10	Inflammatory fibroblasts IL11 CHI3L1
1936	PI3	Inflammatory fibroblasts IL11 CHI3L1
1937	TFF1	Inflammatory fibroblasts IL11 CHI3L1
1938	PTGS1	Inflammatory fibroblasts IL11 CHI3L1
1939	C15orf48	Inflammatory fibroblasts IL11 CHI3L1
1940	CHI3L1	Inflammatory fibroblasts IL11 CHI3L1
1941	LINC00152	Inflammatory fibroblasts IL11 CHI3L1
1942	TNC	Inflammatory fibroblasts IL11 CHI3L1
1943	RN7SL1	Inflammatory fibroblasts IL11 CHI3L1
1944	PRSS23	Inflammatory fibroblasts IL11 CHI3L1
1945	FABP1	Inflammatory fibroblasts IL11 CHI3L1
1946	PDZK1IP1	Inflammatory fibroblasts IL11 CHI3L1
1947	RGS5	Inflammatory fibroblasts IL11 CHI3L1
1948	IL24	Inflammatory fibroblasts IL11 CHI3L1
1949	TGFB2	Inflammatory fibroblasts IL11 CHI3L1
1950	REG3A	Inflammatory fibroblasts IL11 CHI3L1
1951	ZNF770	Inflammatory fibroblasts IL11 CHI3L1
1952	RP11-626G11.3	Inflammatory fibroblasts IL11 CHI3L1
1953	RNASEK	Inflammatory fibroblasts IL11 CHI3L1
1954	CEACAM5	Inflammatory fibroblasts IL11 CHI3L1
1955	MAP3K7CL	Inflammatory fibroblasts IL11 CHI3L1
1956	PI15	Inflammatory fibroblasts IL11 CHI3L1
1957	MUC2	Inflammatory fibroblasts IL11 CHI3L1
1958	SLC39A14	Inflammatory fibroblasts IL11 CHI3L1
1959	HGF	Inflammatory fibroblasts IL11 CHI3L1
1960	KRT19	Inflammatory fibroblasts IL11 CHI3L1
1961	BATF3	Inflammatory fibroblasts IL11 CHI3L1
1962	SGK1	Inflammatory fibroblasts IL11 CHI3L1
1963	PIGR	Inflammatory fibroblasts IL11 CHI3L1
1964	EPCAM	Inflammatory fibroblasts IL11 CHI3L1
1965	MOB1A	Inflammatory fibroblasts IL11 CHI3L1
1966	KLHL5	Inflammatory fibroblasts IL11 CHI3L1
1967	MIR4435-1HG	Inflammatory fibroblasts IL11 CHI3L1
1968	TNFRSF11B	Inflammatory fibroblasts IL11 CHI3L1
1969	GLIS3	Inflammatory fibroblasts IL11 CHI3L1
1970	IL4R	Inflammatory fibroblasts IL11 CHI3L1
1971	MMP3	Inflammatory fibroblasts IL11 CHI3L1
1972	CHN1	Inflammatory fibroblasts IL11 CHI3L1
1973	HIF1A	Inflammatory fibroblasts IL11 CHI3L1
1974	DLC1	Inflammatory fibroblasts IL11 CHI3L1
1975	STK17B	Inflammatory fibroblasts IL11 CHI3L1
1976	OLFM4	Inflammatory fibroblasts IL11 CHI3L1
1977	GPR176	Inflammatory fibroblasts IL11 CHI3L1
1978	MT1F	Inflammatory fibroblasts IL11 CHI3L1
1979	CLDN7	Inflammatory fibroblasts IL11 CHI3L1
1980	CXCL1	Inflammatory fibroblasts IL11 CHI3L1
1981	S100A14	Inflammatory fibroblasts IL11 CHI3L1
1982	DNAJC3	Inflammatory fibroblasts IL11 CHI3L1
1983	SFN	Inflammatory fibroblasts IL11 CHI3L1
1984	CHI3L2	Inflammatory fibroblasts IL11 CHI3L1
1985	S100A8	Inflammatory fibroblasts IL11 CHI3L1
1986	FAIM3	Inflammatory fibroblasts IL11 CHI3L1
1987	CYP26B1	Inflammatory fibroblasts IL11 CHI3L1
1988	R3HDM1	Inflammatory fibroblasts IL11 CHI3L1
1989	MLPH	Inflammatory fibroblasts IL11 CHI3L1
1990	SLC26A6	Inflammatory fibroblasts IL11 CHI3L1
1991	MME	Inflammatory fibroblasts IL11 CHI3L1
1992	CXCL5	Inflammatory fibroblasts IL11 CHI3L1
1993	ADAMTS6	Inflammatory fibroblasts IL11 CHI3L1
1994	RASGRF2	Inflammatory fibroblasts IL11 CHI3L1
1995	STC1	Inflammatory fibroblasts IL11 CHI3L1
1996	SLC7A1	Inflammatory fibroblasts IL11 CHI3L1
1997	DUOXA2	Inflammatory fibroblasts IL11 CHI3L1
1998	SMIM22	Inflammatory fibroblasts IL11 CHI3L1
1999	SMCR5	Inflammatory fibroblasts IL11 CHI3L1
[truncated: 1,439 more rows]
