# Supplementary material for: Decoding non-coding SNPs: systems genomics modelling dissects the heterogeneity of IBD
Source: Mol Syst Biol. 2025 Nov 26;22(2):259–80. doi: 10.1038/s44320-025-00169-3 (PMC12864814; doi:10.1038/s44320-025-00169-3)
Supplement: Supplementary file 12 — Source data Fig. 4 [file 44320_2025_169_MOESM12_ESM.zip › Kong_et_al_colon_imm_inflvs_health_degs_fc05_new.csv]

	Gene	Term
1	RPS2	T cells CD4 FOSB
2	PLA2G2A	T cells CD4 FOSB
3	RPL3	T cells CD4 FOSB
4	RPL31	T cells CD4 FOSB
5	EEF1A1	T cells CD4 FOSB
6	ANXA1	T cells CD4 FOSB
7	REG1A	T cells CD4 FOSB
8	FABP1	T cells CD4 FOSB
9	RPS6	T cells CD4 FOSB
10	PI3	T cells CD4 FOSB
11	PHGR1	T cells CD4 FOSB
12	GPX2	T cells CD4 FOSB
13	7SK-ENSG00000260682	T cells CD4 FOSB
14	LCN2	T cells CD4 FOSB
15	RPS14	T cells CD4 FOSB
16	TSPAN8	T cells CD4 FOSB
17	HNRNPH1	T cells CD4 FOSB
18	ENTPD1	T cells CD4 FOSB
19	CXCR4	T cells CD4 FOSB
20	SPINK4	T cells CD4 FOSB
21	RPL13A	T cells CD4 FOSB
22	IL26	T cells CD4 FOSB
23	KLRD1	T cells CD4 FOSB
24	RPS3	T cells CD4 FOSB
25	XIST	T cells CD4 FOSB
26	TFF3	T cells CD4 FOSB
27	FTH1	T cells CD4 FOSB
28	RGCC	T cells CD4 FOSB
29	C15orf48	T cells CD4 FOSB
30	FXYD3	T cells CD4 FOSB
31	FABP5	T cells CD4 FOSB
32	AGR2	T cells CD4 FOSB
33	GZMA	T cells CD4 FOSB
34	RPL7	T cells CD4 FOSB
35	GZMB	T cells CD4 FOSB
36	GADD45G	T cells CD4 FOSB
37	CD8A	T cells CD4 FOSB
38	TSC22D3	T cells CD4 FOSB
39	ADAM19	T cells CD4 FOSB
40	MT-ND4L	T cells CD4 FOSB
41	RPL15	T cells CD4 FOSB
42	TNF	T cells CD4 FOSB
43	RPL11	T cells CD4 FOSB
44	ZFP36L2	T cells CD4 FOSB
45	CDC42	T cells CD4 FOSB
46	RPLP0	T cells CD4 FOSB
47	IFI27	T cells CD4 FOSB
48	RPS26	T cells CD4 FOSB
49	GPR34	T cells CD4 FOSB
50	ACTB	T cells CD4 FOSB
51	PTPRC	T cells CD4 FOSB
52	KRT19	T cells CD4 FOSB
53	RPS25	T cells CD4 FOSB
54	KLRB1	T cells CD4 FOSB
55	CD3G	T cells CD4 FOSB
56	BTG1	T cells CD4 FOSB
57	C1orf56	T cells CD4 FOSB
58	DEFA5	T cells CD4 FOSB
59	RPL9	T cells CD4 FOSB
60	RBPJ	T cells CD4 FOSB
61	PRDM1	T cells CD4 FOSB
62	SET	T cells CD4 FOSB
63	STK17B	T cells CD4 FOSB
64	RPS13	T cells CD4 FOSB
65	RPS5	T cells CD4 FOSB
66	ZNRF1	T cells CD4 FOSB
67	NKG7	T cells CD4 FOSB
68	RPL8	T cells CD4 FOSB
69	RPL35A	T cells CD4 FOSB
70	RPL6	T cells CD4 FOSB
71	RPS4X	T cells CD4 FOSB
72	ZEB2	T cells CD4 FOSB
73	GOLIM4	T cells CD4 FOSB
74	FAM3D	T cells CD4 FOSB
75	CHN1	T cells CD4 FOSB
76	TNFSF14	T cells CD4 FOSB
77	MTRNR2L2	T cells CD4 FOSB
78	CTSH	T cells CD4 FOSB
79	CAPZA1	T cells CD4 FOSB
80	COL5A3	T cells CD4 FOSB
81	MIR4435-1HG	T cells CD4 FOSB
82	YPEL5	T cells CD4 FOSB
83	DEFA6	T cells CD4 FOSB
84	CD8B	T cells CD4 FOSB
85	MT-ATP8	T cells CD4 FOSB
86	RPL4	T cells CD4 FOSB
87	CISH	T cells CD4 FOSB
88	CEACAM5	T cells CD4 FOSB
89	ATP2B4	T cells CD4 FOSB
90	KRT8	T cells CD4 FOSB
91	ZFP36	T cells CD4 FOSB
92	PIP4K2A	T cells CD4 FOSB
93	LAYN	T cells CD4 FOSB
94	MT-CO2	T cells CD4 FOSB
95	AC092580.4	T cells CD4 FOSB
96	DUOXA2	T cells CD4 FOSB
97	AC002331.1	T cells CD4 FOSB
98	ACTR2	T cells CD4 FOSB
99	MDM4	T cells CD4 FOSB
100	PLEKHF1	T cells CD4 FOSB
101	RORC	T cells CD4 FOSB
102	TMIGD2	T cells CD4 FOSB
103	RPL10A	T cells CD4 FOSB
104	GPR171	T cells CD4 FOSB
105	RP11-81H14.2	T cells CD4 FOSB
106	ADAM12	T cells CD4 FOSB
107	ARPC4	T cells CD4 FOSB
108	SPTAN1	T cells CD4 FOSB
109	DDX17	T cells CD4 FOSB
110	NDFIP2	T cells CD4 FOSB
111	CCL20	T cells CD4 FOSB
112	EPCAM	T cells CD4 FOSB
113	MDM2	T cells CD4 FOSB
114	KLRC2	T cells CD4 FOSB
115	HSP90AA1	T cells CD4 FOSB
116	HBA2	T cells CD4 FOSB
117	PTPN7	T cells CD4 FOSB
118	DDX24	T cells CD4 FOSB
119	RNF19A	T cells CD4 FOSB
120	KIAA1551	T cells CD4 FOSB
121	CD3D	T cells CD4 FOSB
122	SOX4	T cells CD4 FOSB
123	PDZK1IP1	T cells CD4 FOSB
124	IFI16	T cells CD4 FOSB
125	LGALS4	T cells CD4 FOSB
126	MT2A	T cells CD4 FOSB
127	UQCRB	T cells CD4 FOSB
128	CXCR6	T cells CD4 FOSB
129	PHACTR2	T cells CD4 FOSB
130	MUC2	T cells CD4 FOSB
131	HNRNPU	T cells CD4 FOSB
132	DAPK2	T cells CD4 FOSB
133	CLEC2B	T cells CD4 FOSB
134	MAN1A1	T cells CD4 FOSB
135	CPNE7	T cells CD4 FOSB
136	TMEM54	T cells CD4 FOSB
137	SKA2	T cells CD4 FOSB
138	GALNT1	T cells CD4 FOSB
139	FURIN	T cells CD4 FOSB
140	TMEM238	T cells CD4 FOSB
141	VPS13C	T cells CD4 FOSB
142	TSPAN1	T cells CD4 FOSB
143	SERPINA1	T cells CD4 FOSB
144	MXD4	T cells CD4 FOSB
145	SAA1	T cells CD4 FOSB
146	MYO7A	T cells CD4 FOSB
147	TFF1	T cells CD4 FOSB
148	GNB2L1	T cells CD4 FOSB
149	MBD2	T cells CD4 FOSB
150	SYT11	T cells CD4 FOSB
151	LINC00152	T cells CD4 FOSB
152	C1orf63	T cells CD4 FOSB
153	MIB1	T cells CD4 FOSB
154	TMEM66	T cells CD4 FOSB
155	POMP	T cells CD4 FOSB
156	RASGRP1	T cells CD4 FOSB
157	FLNA	T cells CD4 FOSB
158	ID2	T cells CD4 FOSB
159	ACTN4	T cells CD4 FOSB
160	RPL5	T cells CD4 FOSB
161	ARGLU1	T cells CD4 FOSB
162	RAP1B	T cells CD4 FOSB
163	PTMS	T cells CD4 FOSB
164	HPGD	T cells CD4 FOSB
165	MBNL1	T cells CD4 FOSB
166	GUCA2A	T cells CD4 FOSB
167	GPR183	T cells CD4 FOSB
168	R3HDM2	T cells CD4 FOSB
169	EIF3A	T cells CD4 FOSB
170	NEAT1	T cells CD4 FOSB
171	C14orf2	T cells CD4 FOSB
172	GBP3	T cells CD4 FOSB
173	JUNB	T cells CD4 FOSB
174	RPS27	T cells CD4 FOSB
175	SLC27A2	T cells CD4 FOSB
176	CTNNB1	T cells CD4 FOSB
177	SMIM22	T cells CD4 FOSB
178	HBA1	T cells CD4 FOSB
179	OLFM4	T cells CD4 FOSB
180	RAB27A	T cells CD4 FOSB
181	MAF	T cells CD4 FOSB
182	PIGR	T cells CD4 FOSB
183	CLTC	T cells CD4 FOSB
184	AKAP13	T cells CD4 FOSB
185	RNF213	T cells CD4 FOSB
186	KLF6	T cells CD4 FOSB
187	DUSP1	T cells CD4 FOSB
188	CD82	T cells CD4 FOSB
189	GNLY	T cells CD4 FOSB
190	ACTG1	T cells CD4 FOSB
191	JAK3	T cells CD4 FOSB
192	LIMA1	T cells CD4 FOSB
193	N4BP2L2	T cells CD4 FOSB
194	ZBTB38	T cells CD4 FOSB
195	TAB2	T cells CD4 FOSB
196	SLFN5	T cells CD4 FOSB
197	S100P	T cells CD4 FOSB
198	REG3A	T cells CD4 FOSB
199	ZBTB7A	T cells CD4 FOSB
200	ARRDC3	T cells CD4 FOSB
201	DPF3	T cells CD4 FOSB
202	DUOX2	T cells CD4 FOSB
203	ANKRD35	T cells CD4 FOSB
204	CD69	T cells CD4 FOSB
205	P2RY11	T cells CD4 FOSB
206	CDC42SE1	T cells CD4 FOSB
207	MT-ND5	T cells CD4 FOSB
208	SLA	T cells CD4 FOSB
209	ZNF292	T cells CD4 FOSB
210	ATAD2	T cells CD4 FOSB
211	NCL	T cells CD4 FOSB
212	U2SURP	T cells CD4 FOSB
213	RP11-316P17.2	T cells CD4 FOSB
214	TMEM120B	T cells CD4 FOSB
215	TRPS1	T cells CD4 FOSB
216	FOS	T cells CD4 FOSB
217	FCGBP	T cells CD4 FOSB
218	CDYL2	T cells CD4 FOSB
219	CD2	T cells CD4 FOSB
220	BPTF	T cells CD4 FOSB
221	TNFRSF1B	T cells CD4 FOSB
222	PRRC2C	T cells CD4 FOSB
223	BOD1L1	T cells CD4 FOSB
224	PAXBP1	T cells CD4 FOSB
225	TNFRSF18	T cells CD4 FOSB
226	GIGYF1	T cells CD4 FOSB
227	GLS	T cells CD4 FOSB
228	CDK6	T cells CD4 FOSB
229	PPP3CA	T cells CD4 FOSB
230	DUSP2	T cells CD4 FOSB
231	GPRIN3	T cells CD4 FOSB
232	ETS1	T cells CD4 FOSB
233	TLN1	T cells CD4 FOSB
234	CFLAR	T cells CD4 FOSB
235	AC006129.2	T cells CD4 FOSB
236	SH3BGRL3	T cells CD4 FOSB
237	HMGB1	T cells CD4 FOSB
238	RPSAP58	T cells CD4 FOSB
239	OGDH	T cells CD4 FOSB
240	MUC1	T cells CD4 FOSB
241	PAK2	T cells CD4 FOSB
242	LAG3	T cells CD4 FOSB
243	ACTR3	T cells CD4 FOSB
244	RP11-294J22.6	T cells CD4 FOSB
245	MTPN	T cells CD4 FOSB
246	CBX6	T cells CD4 FOSB
247	RSBN1L	T cells CD4 FOSB
248	RPL36A	T cells CD4 FOSB
249	ITPRIPL2	T cells CD4 FOSB
250	BATF	T cells CD4 FOSB
251	PRPF4B	T cells CD4 FOSB
252	ITGA4	T cells CD4 FOSB
253	HP1BP3	T cells CD4 FOSB
254	PTPN22	T cells CD4 FOSB
255	C6orf62	T cells CD4 FOSB
256	PTP4A2	T cells CD4 FOSB
257	OGT	T cells CD4 FOSB
258	GPR82	T cells CD4 FOSB
259	HIST2H2AC	T cells CD4 FOSB
260	CD9	T cells CD4 FOSB
261	PYHIN1	T cells CD4 FOSB
262	DYNC1I2	T cells CD4 FOSB
263	TBC1D31	T cells CD4 FOSB
264	APOBEC3C	T cells CD4 FOSB
265	IKZF3	T cells CD4 FOSB
266	CD81	T cells CD4 FOSB
267	LNPEP	T cells CD4 FOSB
268	SPTY2D1	T cells CD4 FOSB
269	TMEM167A	T cells CD4 FOSB
270	IQGAP1	T cells CD4 FOSB
271	TOX2	T cells CD4 FOSB
272	ZG16	T cells CD4 FOSB
273	HIST1H3D	T cells CD4 FOSB
274	MACF1	T cells CD4 FOSB
275	RPL17	T cells CD4 FOSB
276	MOB1A	T cells CD4 FOSB
277	NFAT5	T cells CD4 FOSB
278	AAK1	T cells CD4 FOSB
279	TRA2A	T cells CD4 FOSB
280	MUC12	T cells CD4 FOSB
281	POLR2J3	T cells CD4 FOSB
282	AP2B1	T cells CD4 FOSB
283	TNRC6B	T cells CD4 FOSB
284	SMCO4	T cells CD4 FOSB
285	MICAL2	T cells CD4 FOSB
286	BCL2L11	T cells CD4 FOSB
287	UBE2M	T cells CD4 FOSB
288	AC009501.4	T cells CD4 FOSB
289	CD52	T cells CD4 FOSB
290	TMEM156	T cells CD4 FOSB
291	MT-ATP6	T cells CD4 FOSB
292	IER2	T cells CD4 FOSB
293	HEXIM1	T cells CD4 FOSB
294	TLE3	T cells CD4 FOSB
295	TBC1D10C	T cells CD4 FOSB
296	MSN	T cells CD4 FOSB
297	DTX3L	T cells CD4 FOSB
298	STAU1	T cells CD4 FOSB
299	ABCA1	T cells CD4 FOSB
300	CADM1	T cells CD4 FOSB
301	ARL3	T cells CD4 FOSB
302	KLF13	T cells CD4 FOSB
303	TPM3	T cells CD4 FOSB
304	TFRC	T cells CD4 FOSB
305	SYNCRIP	T cells CD4 FOSB
306	RRBP1	T cells CD4 FOSB
307	HIST1H1D	T cells CD4 FOSB
308	MGEA5	T cells CD4 FOSB
309	TSPYL1	T cells CD4 FOSB
310	WSB1	T cells CD4 FOSB
311	PTGER4	T cells CD4 FOSB
312	C12orf75	T cells CD4 FOSB
313	ZFC3H1	T cells CD4 FOSB
314	C19orf33	T cells CD4 FOSB
315	RP11-349A22.5	T cells CD4 FOSB
316	HIST1H2BC	T cells CD4 FOSB
317	AHR	T cells CD4 FOSB
318	LINC00657	T cells CD4 FOSB
319	TRIB2	T cells CD4 FOSB
320	JAK1	T cells CD4 FOSB
321	TAX1BP1	T cells CD4 FOSB
322	MAST4	T cells CD4 FOSB
323	LSM12	T cells CD4 FOSB
324	SRRM2	T cells CD4 FOSB
325	UBXN4	T cells CD4 FOSB
326	EHBP1L1	T cells CD4 FOSB
327	HIVEP1	T cells CD4 FOSB
328	TOP1	T cells CD4 FOSB
329	ARID1B	T cells CD4 FOSB
330	ERBB2IP	T cells CD4 FOSB
331	ARHGAP30	T cells CD4 FOSB
332	NPM1	T cells CD4 FOSB
333	PTBP3	T cells CD4 FOSB
334	IL23R	T cells CD4 FOSB
335	MED13	T cells CD4 FOSB
336	PRR5	T cells CD4 FOSB
337	ITGB1	T cells CD4 FOSB
338	TRA2B	T cells CD4 FOSB
339	XRN1	T cells CD4 FOSB
340	CDV3	T cells CD4 FOSB
341	ZNF217	T cells CD4 FOSB
342	SPINK1	T cells CD4 FOSB
343	PA2G4	T cells CD4 FOSB
344	AC006129.4	T cells CD4 FOSB
345	DTHD1	T cells CD4 FOSB
346	MAP3K1	T cells CD4 FOSB
347	ZNF331	T cells CD4 FOSB
348	RN7SL1	T cells CD4 FOSB
349	ATP10D	T cells CD4 FOSB
350	PRKACB	T cells CD4 FOSB
351	PTPN13	T cells CD4 FOSB
352	MAN2A2	T cells CD4 FOSB
353	SRRM1	T cells CD4 FOSB
354	NUCKS1	T cells CD4 FOSB
355	ARHGEF6	T cells CD4 FOSB
356	YWHAE	T cells CD4 FOSB
357	ZNF652	T cells CD4 FOSB
358	PREX1	T cells CD4 FOSB
359	CD96	T cells CD4 FOSB
360	CASP2	T cells CD4 FOSB
361	ZRANB2	T cells CD4 FOSB
362	MTRNR2L8	T cells CD4 FOSB
363	SELK	T cells CD4 FOSB
364	PSMA4	T cells CD4 FOSB
365	FAM76A	T cells CD4 FOSB
366	IL1R2	T cells CD4 FOSB
367	RGS2	T cells CD4 FOSB
368	RAB11FIP1	T cells CD4 FOSB
369	SETX	T cells CD4 FOSB
370	RNU11	T cells CD4 FOSB
371	TXNIP	T cells CD4 FOSB
372	HIST1H2AM	T cells CD4 FOSB
373	B3GALT2	T cells CD4 FOSB
374	WNK1	T cells CD4 FOSB
375	HIST1H1C	T cells CD4 FOSB
376	COX7B	T cells CD4 FOSB
377	TP53INP1	T cells CD4 FOSB
378	ZMIZ1	T cells CD4 FOSB
379	AGFG1	T cells CD4 FOSB
380	S100PBP	T cells CD4 FOSB
381	RP11-427H3.3	T cells CD4 FOSB
382	RP11-841O20.2	T cells CD4 FOSB
383	CHURC1	T cells CD4 FOSB
384	SLC4A7	T cells CD4 FOSB
385	ELK3	T cells CD4 FOSB
386	LDHB	T cells CD4 FOSB
387	TPM4	T cells CD4 FOSB
388	LUC7L3	T cells CD4 FOSB
389	SOCS4	T cells CD4 FOSB
390	PNISR	T cells CD4 FOSB
391	SFMBT2	T cells CD4 FOSB
392	DOCK8	T cells CD4 FOSB
393	SYNE1	T cells CD4 FOSB
394	IGF2R	T cells CD4 FOSB
395	SAMD9	T cells CD4 FOSB
396	RPS4Y1	T cells CD4 FOSB
397	LARP7	T cells CD4 FOSB
398	HIST1H2AC	T cells CD4 FOSB
399	SLPI	T cells CD4 FOSB
400	HAVCR2	T cells CD4 FOSB
401	JAKMIP1	T cells CD4 FOSB
402	KIF20B	T cells CD4 FOSB
403	GTF3C4	T cells CD4 FOSB
404	MCF2L2	T cells CD4 FOSB
405	RECQL	T cells CD4 FOSB
406	MAP2K2	T cells CD4 FOSB
407	VMP1	T cells CD4 FOSB
408	KIAA0586	T cells CD4 FOSB
409	N4BP2	T cells CD4 FOSB
410	SFT2D2	T cells CD4 FOSB
411	PNN	T cells CD4 FOSB
412	GTF2A1	T cells CD4 FOSB
413	PRF1	T cells CD4 FOSB
414	RAB14	T cells CD4 FOSB
415	CPNE3	T cells CD4 FOSB
416	HNRNPD	T cells CD4 FOSB
417	NOTCH2	T cells CD4 FOSB
418	EPS8L3	T cells CD4 FOSB
419	ZFPM1	T cells CD4 FOSB
420	QKI	T cells CD4 FOSB
421	MIER1	T cells CD4 FOSB
422	TNFAIP3	T cells CD4 FOSB
423	PPARG	T cells CD4 FOSB
424	SETD5	T cells CD4 FOSB
425	SF3B1	T cells CD4 FOSB
426	CPSF2	T cells CD4 FOSB
427	GLTSCR2	T cells CD4 FOSB
428	CLCA4	T cells CD4 FOSB
429	NCS1	T cells CD4 FOSB
430	CKMT1B	T cells CD4 FOSB
431	PRAC1	T cells CD4 FOSB
432	NCKAP1L	T cells CD4 FOSB
433	ATF7IP2	T cells CD4 FOSB
434	TMBIM4-ENSG00000155957	T cells CD4 FOSB
435	IL1R1	T cells CD4 FOSB
436	ERO1L	T cells CD4 FOSB
437	ITPR1	T cells CD4 FOSB
438	BCL11B	T cells CD4 FOSB
439	MYO1F	T cells CD4 FOSB
440	PUM2	T cells CD4 FOSB
441	CXCL1	T cells CD4 FOSB
442	ADRBK1	T cells CD4 FOSB
443	F5	T cells CD4 FOSB
444	FAM129A	T cells CD4 FOSB
445	RAP2B	T cells CD4 FOSB
446	ZNF644	T cells CD4 FOSB
447	PKIB	T cells CD4 FOSB
448	EDEM3	T cells CD4 FOSB
449	STARD4	T cells CD4 FOSB
450	CHD3	T cells CD4 FOSB
451	DDX46	T cells CD4 FOSB
452	BIRC6	T cells CD4 FOSB
453	TBL1XR1	T cells CD4 FOSB
454	CTSD	T cells CD4 FOSB
455	NAMPT	T cells CD4 FOSB
456	ARF6	T cells CD4 FOSB
457	HIF1A	T cells CD4 FOSB
458	KDM5B	T cells CD4 FOSB
459	TGOLN2	T cells CD4 FOSB
460	CKLF	T cells CD4 FOSB
461	FAM214A	T cells CD4 FOSB
462	ABI3	T cells CD4 FOSB
463	PDCD4	T cells CD4 FOSB
464	HSP90AB1	T cells CD4 FOSB
465	USP7	T cells CD4 FOSB
466	CLK1	T cells CD4 FOSB
467	METTL8	T cells CD4 FOSB
468	NPDC1	T cells CD4 FOSB
469	ADAM17	T cells CD4 FOSB
470	NCDN	T cells CD4 FOSB
471	ZBED2	T cells CD4 FOSB
472	GNAI2	T cells CD4 FOSB
473	CA4	T cells CD4 FOSB
474	TRIM59	T cells CD4 FOSB
475	TNFRSF25	T cells CD4 FOSB
476	FMNL1	T cells CD4 FOSB
477	SRSF6	T cells CD4 FOSB
478	SON	T cells CD4 FOSB
479	CBX3	T cells CD4 FOSB
480	YTHDC2	T cells CD4 FOSB
481	KIF2A	T cells CD4 FOSB
482	C1D	T cells CD4 FOSB
483	TMED8	T cells CD4 FOSB
484	ALOX5AP	T cells CD4 FOSB
485	EPS15	T cells CD4 FOSB
486	TRERF1	T cells CD4 FOSB
487	ATF7IP	T cells CD4 FOSB
488	UBP1	T cells CD4 FOSB
489	PLAGL1	T cells CD4 FOSB
490	ACIN1	T cells CD4 FOSB
491	TRIP12	T cells CD4 FOSB
492	GLCCI1	T cells CD4 FOSB
493	MSI2	T cells CD4 FOSB
494	UBALD2	T cells CD4 FOSB
495	ROCK2	T cells CD4 FOSB
496	FASLG	T cells CD4 FOSB
497	FAM120A	T cells CD4 FOSB
498	PRKDC	T cells CD4 FOSB
499	TCHP	T cells CD4 FOSB
500	ANP32A	T cells CD4 FOSB
501	CLCA1	T cells CD4 FOSB
502	RP11-731F5.2	T cells CD4 FOSB
503	NBEAL2	T cells CD4 FOSB
504	DNAJC21	T cells CD4 FOSB
505	SERPINB9	T cells CD4 FOSB
506	SULF2	T cells CD4 FOSB
507	WSB2	T cells CD4 FOSB
508	SPEN	T cells CD4 FOSB
509	PAG1	T cells CD4 FOSB
510	PHC3	T cells CD4 FOSB
511	SNX6	T cells CD4 FOSB
512	TAGAP	T cells CD4 FOSB
513	GALM	T cells CD4 FOSB
514	TMPRSS3	T cells CD4 FOSB
515	FAM105B	T cells CD4 FOSB
516	MTRNR2L10	T cells CD4 FOSB
517	RBBP4	T cells CD4 FOSB
518	RB1CC1	T cells CD4 FOSB
519	RAPGEF1	T cells CD4 FOSB
520	ARHGDIB	T cells CD4 FOSB
521	NFKBIA	T cells CD4 FOSB
522	RP6-99M1.2	T cells CD4 FOSB
523	PRSS3	T cells CD4 FOSB
524	TESC	T cells CD4 FOSB
525	AC004951.6	T cells CD4 FOSB
526	SEPT7	T cells CD4 FOSB
527	DNAJB1	T cells CD4 FOSB
528	LCP1	T cells CD4 FOSB
529	MYO5A	T cells CD4 FOSB
530	NABP1	T cells CD4 FOSB
531	SFPQ	T cells CD4 FOSB
532	CLTA	T cells CD4 FOSB
533	DCP2	T cells CD4 FOSB
534	NAB1	T cells CD4 FOSB
535	SMARCA2	T cells CD4 FOSB
536	STAG2	T cells CD4 FOSB
537	RIF1	T cells CD4 FOSB
538	EFHD2	T cells CD4 FOSB
539	DIAPH1	T cells CD4 FOSB
540	SENP1	T cells CD4 FOSB
541	CD70	T cells CD4 FOSB
542	CELF2	T cells CD4 FOSB
543	SYNC	T cells CD4 FOSB
544	NMT1	T cells CD4 FOSB
545	SPAG9	T cells CD4 FOSB
546	COPB1	T cells CD4 FOSB
547	PUM1	T cells CD4 FOSB
548	CALCOCO2	T cells CD4 FOSB
549	UBE2N	T cells CD4 FOSB
550	APOL6	T cells CD4 FOSB
551	XIAP	T cells CD4 FOSB
552	TCEB3	T cells CD4 FOSB
553	APOBEC3D	T cells CD4 FOSB
554	USP48	T cells CD4 FOSB
555	SEL1L3	T cells CD4 FOSB
556	ZCCHC6	T cells CD4 FOSB
557	CXorf38	T cells CD4 FOSB
558	CD7	T cells CD4 FOSB
559	CBLB	T cells CD4 FOSB
560	TNFRSF1A	T cells CD4 FOSB
561	TOP2B	T cells CD4 FOSB
562	PRPF38B	T cells CD4 FOSB
563	RPS27L	T cells CD4 FOSB
564	DOCK5	T cells CD4 FOSB
565	RP11-452L6.5	T cells CD4 FOSB
566	GRAMD1B	T cells CD4 FOSB
567	HIST1H1E	T cells CD4 FOSB
568	CDKL2	T cells CD4 FOSB
569	WDR26	T cells CD4 FOSB
570	SMC1A	T cells CD4 FOSB
571	CCR7	T cells CD4 FOSB
572	NUFIP2	T cells CD4 FOSB
573	SETD8	T cells CD4 FOSB
574	KIAA0895L	T cells CD4 FOSB
575	TIGIT	T cells CD4 FOSB
576	PCYT1A	T cells CD4 FOSB
577	EP300	T cells CD4 FOSB
578	CNBP	T cells CD4 FOSB
579	VDR	T cells CD4 FOSB
580	CDK12	T cells CD4 FOSB
581	MACC1	T cells CD4 FOSB
582	UBTF	T cells CD4 FOSB
583	SPA17	T cells CD4 FOSB
584	PPP1R10	T cells CD4 FOSB
585	ANP32E	T cells CD4 FOSB
586	PASK	T cells CD4 FOSB
587	PSD4	T cells CD4 FOSB
588	TTC14	T cells CD4 FOSB
589	PIK3C3	T cells CD4 FOSB
590	CLDN7	T cells CD4 FOSB
591	NOC3L	T cells CD4 FOSB
592	TLK1	T cells CD4 FOSB
593	AGL	T cells CD4 FOSB
594	LRP12	T cells CD4 FOSB
595	NR4A2	T cells CD4 FOSB
596	TAF10	T cells CD4 FOSB
597	RNASET2	T cells CD4 FOSB
598	FAM111A	T cells CD4 FOSB
599	PDCD10	T cells CD4 FOSB
600	TXLNA	T cells CD4 FOSB
601	GOLGA8B	T cells CD4 FOSB
602	PITPNM1	T cells CD4 FOSB
603	PRKX	T cells CD4 FOSB
604	UHMK1	T cells CD4 FOSB
605	PTPRJ	T cells CD4 FOSB
606	CEACAM6	T cells CD4 FOSB
607	LMNA	T cells CD4 FOSB
608	GBP5	T cells CD4 FOSB
609	SUZ12	T cells CD4 FOSB
610	CSNK2A2	T cells CD4 FOSB
611	MRPS34	T cells CD4 FOSB
612	FAM53B	T cells CD4 FOSB
613	C10orf118	T cells CD4 FOSB
614	UBR2	T cells CD4 FOSB
615	PFDN4	T cells CD4 FOSB
616	TMEM223	T cells CD4 FOSB
617	ILF3-AS1	T cells CD4 FOSB
618	ATRX	T cells CD4 FOSB
619	STK39	T cells CD4 FOSB
620	RP11-94L15.2	T cells CD4 FOSB
621	CCDC6	T cells CD4 FOSB
622	RAB3GAP2	T cells CD4 FOSB
623	TCIRG1	T cells CD4 FOSB
624	UBE2G2	T cells CD4 FOSB
625	ANKRD11	T cells CD4 FOSB
626	ARPP19	T cells CD4 FOSB
627	TBC1D2B	T cells CD4 FOSB
628	SOCS3	T cells CD4 FOSB
629	CD38	T cells CD4 FOSB
630	LINC00341	T cells CD4 FOSB
631	CBL	T cells CD4 FOSB
632	VDAC1	T cells CD4 FOSB
633	ZBTB37	T cells CD4 FOSB
634	KMT2E-AS1	T cells CD4 FOSB
635	CLINT1	T cells CD4 FOSB
636	WDR82	T cells CD4 FOSB
637	PARP15	T cells CD4 FOSB
638	SMG6	T cells CD4 FOSB
639	MUC5B	T cells CD4 FOSB
640	TM9SF3	T cells CD4 FOSB
641	DYNC1H1	T cells CD4 FOSB
642	SNRNP200	T cells CD4 FOSB
643	PTGES3	T cells CD4 FOSB
644	MTIF3	T cells CD4 FOSB
645	CISD3	T cells CD4 FOSB
646	LETM1	T cells CD4 FOSB
647	ZDHHC14	T cells CD4 FOSB
648	TRAPPC10	T cells CD4 FOSB
649	MB21D1	T cells CD4 FOSB
650	TST	T cells CD4 FOSB
651	SKIL	T cells CD4 FOSB
652	ZC3H13	T cells CD4 FOSB
653	NRD1	T cells CD4 FOSB
654	ABHD17A	T cells CD4 FOSB
655	WDR60	T cells CD4 FOSB
656	EPB41	T cells CD4 FOSB
657	CYFIP2	T cells CD4 FOSB
658	KIAA1430	T cells CD4 FOSB
659	PKIA	T cells CD4 FOSB
660	KMT2A	T cells CD4 FOSB
661	PAN3	T cells CD4 FOSB
662	HOXB3	T cells CD4 FOSB
663	CDC42EP5	T cells CD4 FOSB
664	RAD21	T cells CD4 FOSB
665	RGS6	T cells CD4 FOSB
666	CTLA4	T cells CD4 FOSB
667	CTSC	T cells CD4 FOSB
668	REC8	T cells CD4 FOSB
669	YY1	T cells CD4 FOSB
670	HELZ	T cells CD4 FOSB
671	EIF3J	T cells CD4 FOSB
672	FUS	T cells CD4 FOSB
673	ATP7A	T cells CD4 FOSB
674	TIPRL	T cells CD4 FOSB
675	RANBP2	T cells CD4 FOSB
676	GAB3	T cells CD4 FOSB
677	CA10	T cells CD4 FOSB
678	AP1G1	T cells CD4 FOSB
679	VPS36	T cells CD4 FOSB
680	VPS41	T cells CD4 FOSB
681	ZC3H12D	T cells CD4 FOSB
682	INTS6	T cells CD4 FOSB
683	ABCE1	T cells CD4 FOSB
684	STK24	T cells CD4 FOSB
685	FAM101B	T cells CD4 FOSB
686	LCP2	T cells CD4 FOSB
687	KIAA1109	T cells CD4 FOSB
688	PTPN9	T cells CD4 FOSB
689	GPX1	T cells CD4 FOSB
690	ABCF1	T cells CD4 FOSB
691	ZNF276	T cells CD4 FOSB
692	ITK	T cells CD4 FOSB
693	SMCHD1	T cells CD4 FOSB
694	UTRN	T cells CD4 FOSB
695	RP11-291B21.2	T cells CD4 FOSB
696	SELPLG	T cells CD4 FOSB
697	SPG11	T cells CD4 FOSB
698	SMC4	T cells CD4 FOSB
699	BTF3	T cells CD4 FOSB
700	ANKRD44	T cells CD4 FOSB
701	RBL2	T cells CD4 FOSB
702	CETN3	T cells CD4 FOSB
703	ZNF280D	T cells CD4 FOSB
704	ANKRD40	T cells CD4 FOSB
705	HUWE1	T cells CD4 FOSB
706	SEC61G	T cells CD4 FOSB
707	IBTK	T cells CD4 FOSB
708	ARPC5L	T cells CD4 FOSB
709	ATP5I	T cells CD4 FOSB
710	MAN2A1	T cells CD4 FOSB
711	GBP4	T cells CD4 FOSB
712	HSPA8	T cells CD4 FOSB
713	ELK4	T cells CD4 FOSB
714	SKIV2L2	T cells CD4 FOSB
715	NADSYN1	T cells CD4 FOSB
716	AHCYL1	T cells CD4 FOSB
717	ATF2	T cells CD4 FOSB
718	HNRNPA2B1	T cells CD4 FOSB
719	PPP1R14D	T cells CD4 FOSB
720	LRRFIP1	T cells CD4 FOSB
721	SFN	T cells CD4 FOSB
722	KDM5A	T cells CD4 FOSB
723	IFITM10	T cells CD4 FOSB
724	SEL1L	T cells CD4 FOSB
725	SUDS3	T cells CD4 FOSB
726	RALGAPB	T cells CD4 FOSB
727	XPO1	T cells CD4 FOSB
728	RPS21	T cells CD4 FOSB
729	CAPNS1	T cells CD4 FOSB
730	PHF21A	T cells CD4 FOSB
731	ACLY	T cells CD4 FOSB
732	CSF1	T cells CD4 FOSB
733	KLRC1	T cells CD4 FOSB
734	TRAF5	T cells CD4 FOSB
735	SHPRH	T cells CD4 FOSB
736	RAB8B	T cells CD4 FOSB
737	SCAF11	T cells CD4 FOSB
738	CSNK1A1	T cells CD4 FOSB
739	MTDH	T cells CD4 FOSB
740	PPP6R2	T cells CD4 FOSB
741	H6PD	T cells CD4 FOSB
742	SYMPK	T cells CD4 FOSB
743	MGAT4A	T cells CD4 FOSB
744	WDR1	T cells CD4 FOSB
745	IL17A	T cells CD4 FOSB
746	KRT18	T cells CD4 FOSB
747	NAT14	T cells CD4 FOSB
748	BROX	T cells CD4 FOSB
749	SENP6	T cells CD4 FOSB
750	BAZ1B	T cells CD4 FOSB
751	H2AFJ	T cells CD4 FOSB
752	TMPO	T cells CD4 FOSB
753	CCDC137	T cells CD4 FOSB
754	TRIM52	T cells CD4 FOSB
755	C4orf26	T cells CD4 FOSB
756	TNS3	T cells CD4 FOSB
757	HIST1H4E	T cells CD4 FOSB
758	KNTC1	T cells CD4 FOSB
759	BRD4	T cells CD4 FOSB
760	HDAC7	T cells CD4 FOSB
761	TIA1	T cells CD4 FOSB
762	ETNK1	T cells CD4 FOSB
763	ATP6V1D	T cells CD4 FOSB
764	ZC3H15	T cells CD4 FOSB
765	OTUD4	T cells CD4 FOSB
766	LYST	T cells CD4 FOSB
767	CD84	T cells CD4 FOSB
768	HNRNPA3	T cells CD4 FOSB
769	TUBA1A	T cells CD4 FOSB
770	SRSF11	T cells CD4 FOSB
771	BTG2	T cells CD4 FOSB
772	TNIP3	T cells CD4 FOSB
773	KPNA4	T cells CD4 FOSB
774	ZBED5	T cells CD4 FOSB
775	FUT8	T cells CD4 FOSB
776	UBE2V1	T cells CD4 FOSB
777	SLC4A10	T cells CD4 FOSB
778	ATP2A3	T cells CD4 FOSB
779	IFT80	T cells CD4 FOSB
780	ARHGAP25	T cells CD4 FOSB
781	CCR6	T cells CD4 FOSB
782	APBB1IP	T cells CD4 FOSB
783	IER3	T cells CD4 FOSB
784	MYH9	T cells CD4 FOSB
785	PRKCH	T cells CD4 FOSB
786	KIF5B	T cells CD4 FOSB
787	FOSB	T cells CD4 FOSB
788	NAPRT1	T cells CD4 FOSB
789	RABL6	T cells CD4 FOSB
790	SLAMF1	T cells CD4 FOSB
791	DSP	T cells CD4 FOSB
792	GNG4	T cells CD4 FOSB
793	ATP8B4	T cells CD4 FOSB
794	IL21	T cells CD4 FOSB
795	CCNK	T cells CD4 FOSB
796	TMCO1	T cells CD4 FOSB
797	YWHAZ	T cells CD4 FOSB
798	SASH3	T cells CD4 FOSB
799	DDX60L	T cells CD4 FOSB
800	BATF3	T cells CD4 FOSB
801	SRSF3	T cells CD4 FOSB
802	DLG3	T cells CD4 FOSB
803	ZNF106	T cells CD4 FOSB
804	PHTF2	T cells CD4 FOSB
805	S100A6	T cells CD4 FOSB
806	BRD2	T cells CD4 FOSB
807	LARP4B	T cells CD4 FOSB
808	RBM39	T cells CD4 FOSB
809	FAM208B	T cells CD4 FOSB
810	PCNT	T cells CD4 FOSB
811	GPR65	T cells CD4 FOSB
812	PCM1	T cells CD4 FOSB
813	LMNB1	T cells CD4 FOSB
814	EMB	T cells CD4 FOSB
815	ARID2	T cells CD4 FOSB
816	PDLIM7	T cells CD4 FOSB
817	UBXN6	T cells CD4 FOSB
818	LST1	T cells CD4 FOSB
819	SH3KBP1	T cells CD4 FOSB
820	GYG1	T cells CD4 FOSB
821	UPF2	T cells CD4 FOSB
822	CDK5R1	T cells CD4 FOSB
823	SLC39A9	T cells CD4 FOSB
824	USP33	T cells CD4 FOSB
825	HBB	T cells CD4 FOSB
826	E2F3	T cells CD4 FOSB
827	MIR142	T cells CD4 FOSB
828	KNOP1	T cells CD4 FOSB
829	RUNX1	T cells CD4 FOSB
830	DUSP4	T cells CD4 FOSB
831	ASH1L	T cells CD4 FOSB
832	AE000662.92	T cells CD4 FOSB
833	PLEC	T cells CD4 FOSB
834	GK	T cells CD4 FOSB
835	EZH2	T cells CD4 FOSB
836	BCL9L	T cells CD4 FOSB
837	GPR137B	T cells CD4 FOSB
838	WAPAL	T cells CD4 FOSB
839	RPAP2	T cells CD4 FOSB
840	AKNA	T cells CD4 FOSB
841	CNOT6L	T cells CD4 FOSB
842	ARPC5	T cells CD4 FOSB
843	EIF6	T cells CD4 FOSB
844	MRPL41	T cells CD4 FOSB
845	THRAP3	T cells CD4 FOSB
846	TUG1	T cells CD4 FOSB
847	SMC5	T cells CD4 FOSB
848	B4GALT1	T cells CD4 FOSB
849	SMPDL3A	T cells CD4 FOSB
850	RASSF7	T cells CD4 FOSB
851	MISP	T cells CD4 FOSB
852	LBR	T cells CD4 FOSB
853	C2CD4A	T cells CD4 FOSB
854	C2CD4B	T cells CD4 FOSB
855	MGST1	T cells CD4 FOSB
856	WFDC2	T cells CD4 FOSB
857	SERBP1	T cells CD4 FOSB
858	NBPF9	T cells CD4 FOSB
859	FAF2	T cells CD4 FOSB
860	UBLCP1	T cells CD4 FOSB
861	THAP5	T cells CD4 FOSB
862	VPS13A	T cells CD4 FOSB
863	ACP5	T cells CD4 FOSB
864	GSPT1	T cells CD4 FOSB
865	WDHD1	T cells CD4 FOSB
866	AGPAT4	T cells CD4 FOSB
867	FABP2	T cells CD4 FOSB
868	DEK	T cells CD4 FOSB
869	MBP	T cells CD4 FOSB
870	ZNF451	T cells CD4 FOSB
871	MPHOSPH8	T cells CD4 FOSB
872	GSR	T cells CD4 FOSB
873	AC011558.5	T cells CD4 FOSB
874	RASAL3	T cells CD4 FOSB
875	MYSM1	T cells CD4 FOSB
876	GNA15	T cells CD4 FOSB
877	SMARCA5	T cells CD4 FOSB
878	MOB3A	T cells CD4 FOSB
879	SENP7	T cells CD4 FOSB
880	SLAIN2	T cells CD4 FOSB
881	FSD1	T cells CD4 FOSB
882	SBNO2	T cells CD4 FOSB
883	ROCK1	T cells CD4 FOSB
884	C5orf24	T cells CD4 FOSB
885	CIAO1	T cells CD4 FOSB
886	SUPT6H	T cells CD4 FOSB
887	ZDHHC5	T cells CD4 FOSB
888	HIPK1	T cells CD4 FOSB
889	EDEM1	T cells CD4 FOSB
890	ZBTB44	T cells CD4 FOSB
891	FAM192A	T cells CD4 FOSB
892	FMR1	T cells CD4 FOSB
893	SUB1	T cells CD4 FOSB
894	UBR5	T cells CD4 FOSB
895	ZNF90	T cells CD4 FOSB
896	PRDM2	T cells CD4 FOSB
897	RNF167	T cells CD4 FOSB
898	SRSF1	T cells CD4 FOSB
899	MAP1LC3A	T cells CD4 FOSB
900	MED14	T cells CD4 FOSB
901	TOR1AIP1	T cells CD4 FOSB
902	COX8A	T cells CD4 FOSB
903	YME1L1	T cells CD4 FOSB
904	SLC25A6	T cells CD4 FOSB
905	USP16	T cells CD4 FOSB
906	WAC	T cells CD4 FOSB
907	ADNP	T cells CD4 FOSB
908	CCND2	T cells CD4 FOSB
909	SMG1	T cells CD4 FOSB
910	AP3B1	T cells CD4 FOSB
911	TSPAN14	T cells CD4 FOSB
912	MARCH6	T cells CD4 FOSB
913	NAP1L4	T cells CD4 FOSB
914	SETBP1	T cells CD4 FOSB
915	UGCG	T cells CD4 FOSB
916	POLR2K	T cells CD4 FOSB
917	SNORD3B-2	T cells CD4 FOSB
918	DIP2A	T cells CD4 FOSB
919	NKTR	T cells CD4 FOSB
920	SSBP4	T cells CD4 FOSB
921	CCR5	T cells CD4 FOSB
922	HSP90B1	T cells CD4 FOSB
923	NOP58	T cells CD4 FOSB
924	IKBKB	T cells CD4 FOSB
925	LDB1	T cells CD4 FOSB
926	RFC1	T cells CD4 FOSB
927	ZFP91	T cells CD4 FOSB
928	C1GALT1	T cells CD4 FOSB
929	ZZEF1	T cells CD4 FOSB
930	YWHAH	T cells CD4 FOSB
931	AP2S1	T cells CD4 FOSB
932	RASA2	T cells CD4 FOSB
933	RAB21	T cells CD4 FOSB
934	FNBP1	T cells CD4 FOSB
935	HCFC2	T cells CD4 FOSB
936	PIM1	T cells CD4 FOSB
937	LAX1	T cells CD4 FOSB
938	HNRNPU-AS1	T cells CD4 FOSB
939	GPR180	T cells CD4 FOSB
940	CREBZF	T cells CD4 FOSB
941	FAM160B1	T cells CD4 FOSB
942	RP11-325F22.2	T cells CD4 FOSB
943	CCDC66	T cells CD4 FOSB
944	MBD6	T cells CD4 FOSB
945	MCM8	T cells CD4 FOSB
946	TRIM73	T cells CD4 FOSB
947	KIAA0430	T cells CD4 FOSB
948	RBM26	T cells CD4 FOSB
949	ZC3HAV1	T cells CD4 FOSB
950	ZMIZ2	T cells CD4 FOSB
951	MAP3K4	T cells CD4 FOSB
952	ZBTB8OS	T cells CD4 FOSB
953	SLC39A10	T cells CD4 FOSB
954	ZNF787	T cells CD4 FOSB
955	TACC1	T cells CD4 FOSB
956	FEM1B	T cells CD4 FOSB
957	NABP2	T cells CD4 FOSB
958	LAT	T cells CD4 FOSB
959	VPS4B	T cells CD4 FOSB
960	DHX15	T cells CD4 FOSB
961	DOCK2	T cells CD4 FOSB
962	MIAT	T cells CD4 FOSB
963	SRGAP3	T cells CD4 FOSB
964	SH3BP1	T cells CD4 FOSB
965	NDUFS2	T cells CD4 FOSB
966	THADA	T cells CD4 FOSB
967	EPSTI1	T cells CD4 FOSB
968	PRAP1	T cells CD4 FOSB
969	LEFTY1	T cells CD4 FOSB
970	BCAT1	T cells CD4 FOSB
971	IMPACT	T cells CD4 FOSB
972	DDX3X	T cells CD4 FOSB
973	CTR9	T cells CD4 FOSB
974	BTBD7	T cells CD4 FOSB
975	CWF19L2	T cells CD4 FOSB
976	FAM208A	T cells CD4 FOSB
977	SLFN12L	T cells CD4 FOSB
978	PLEKHB2	T cells CD4 FOSB
979	UBE2W	T cells CD4 FOSB
980	AKAP9	T cells CD4 FOSB
981	LASP1	T cells CD4 FOSB
982	ASB2	T cells CD4 FOSB
983	CCDC14	T cells CD4 FOSB
984	TPM1	T cells CD4 FOSB
985	SIT1	T cells CD4 FOSB
986	ZFX	T cells CD4 FOSB
987	HSBP1	T cells CD4 FOSB
988	EIF3B	T cells CD4 FOSB
989	YWHAB	T cells CD4 FOSB
990	SELENBP1	T cells CD4 FOSB
991	LL22NC03-2H8.5	T cells CD4 FOSB
992	TNFSF10	T cells CD4 FOSB
993	RBBP5	T cells CD4 FOSB
994	LENG8-AS1	T cells CD4 FOSB
995	MYO9B	T cells CD4 FOSB
996	FXYD5	T cells CD4 FOSB
997	RTF1	T cells CD4 FOSB
998	ZNF407	T cells CD4 FOSB
999	SH3GLB1	T cells CD4 FOSB
1000	ELF1	T cells CD4 FOSB
1001	ITCH	T cells CD4 FOSB
1002	COX5A	T cells CD4 FOSB
1003	RAPGEF6	T cells CD4 FOSB
1004	CTSZ	T cells CD4 FOSB
1005	SH3PXD2A	T cells CD4 FOSB
1006	RANBP9	T cells CD4 FOSB
1007	ASS1	T cells CD4 FOSB
1008	NDUFS6	T cells CD4 FOSB
1009	TAPBP	T cells CD4 FOSB
1010	CDX1	T cells CD4 FOSB
1011	GSG2	T cells CD4 FOSB
1012	EFCAB4A	T cells CD4 FOSB
1013	GPR56	T cells CD4 FOSB
1014	NMUR1	T cells CD4 FOSB
1015	NSUN6	T cells CD4 FOSB
1016	PPP1R16B	T cells CD4 FOSB
1017	NCOA2	T cells CD4 FOSB
1018	HSPB11	T cells CD4 FOSB
1019	USP25	T cells CD4 FOSB
1020	SART3	T cells CD4 FOSB
1021	PPP2CB	T cells CD4 FOSB
1022	DYNLRB1	T cells CD4 FOSB
1023	ZC3H4	T cells CD4 FOSB
1024	AHSA2	T cells CD4 FOSB
1025	PAK1	T cells CD4 FOSB
1026	NUDT8	T cells CD4 FOSB
1027	MED23	T cells CD4 FOSB
1028	DNM2	T cells CD4 FOSB
1029	EFCAB14	T cells CD4 FOSB
1030	PLEKHA2	T cells CD4 FOSB
1031	N4BP1	T cells CD4 FOSB
1032	ELF3	T cells CD4 FOSB
1033	DCUN1D1	T cells CD4 FOSB
1034	PTGER2	T cells CD4 FOSB
1035	INO80D	T cells CD4 FOSB
1036	SPN	T cells CD4 FOSB
1037	RP11-214O1.3	T cells CD4 FOSB
1038	SYNRG	T cells CD4 FOSB
1039	BCL2	T cells CD4 FOSB
1040	HDLBP	T cells CD4 FOSB
1041	HNRNPAB	T cells CD4 FOSB
1042	BRI3	T cells CD4 FOSB
1043	RBM25	T cells CD4 FOSB
1044	DGKH	T cells CD4 FOSB
1045	GAPVD1	T cells CD4 FOSB
1046	RP11-539L10.2	T cells CD4 FOSB
1047	RP11-138A9.2	T cells CD4 FOSB
1048	CNOT1	T cells CD4 FOSB
1049	SLC9A1	T cells CD4 FOSB
1050	CHP1	T cells CD4 FOSB
1051	SDHAF1	T cells CD4 FOSB
1052	GFI1	T cells CD4 FOSB
1053	CDC5L	T cells CD4 FOSB
1054	CCDC84	T cells CD4 FOSB
1055	CLIP1	T cells CD4 FOSB
1056	FOXN2	T cells CD4 FOSB
1057	SPOCK2	T cells CD4 FOSB
1058	CDC42EP3	T cells CD4 FOSB
1059	C4orf27	T cells CD4 FOSB
1060	TNRC6A	T cells CD4 FOSB
1061	CERK	T cells CD4 FOSB
1062	SPATA13	T cells CD4 FOSB
1063	CSK	T cells CD4 FOSB
1064	ZDHHC21	T cells CD4 FOSB
1065	PPP1R18	T cells CD4 FOSB
1066	RCOR3	T cells CD4 FOSB
1067	FOXO1	T cells CD4 FOSB
1068	EIF2S3	T cells CD4 FOSB
1069	AC104820.2	T cells CD4 FOSB
1070	DUSP16	T cells CD4 FOSB
1071	THUMPD1	T cells CD4 FOSB
1072	PKIG	T cells CD4 FOSB
1073	HIPK2	T cells CD4 FOSB
1074	FBXW4	T cells CD4 FOSB
1075	PCMTD1	T cells CD4 FOSB
1076	DGKZ	T cells CD4 FOSB
1077	PBXIP1	T cells CD4 FOSB
1078	FES	T cells CD4 FOSB
1079	YIPF4	T cells CD4 FOSB
1080	ITLN1	T cells CD4 FOSB
1081	PEAK1	T cells CD4 FOSB
1082	FBXW7	T cells CD4 FOSB
1083	TET3	T cells CD4 FOSB
1084	PUS7L	T cells CD4 FOSB
1085	TBC1D20	T cells CD4 FOSB
1086	BDP1	T cells CD4 FOSB
1087	SMC3	T cells CD4 FOSB
1088	FAM219B	T cells CD4 FOSB
1089	XRN2	T cells CD4 FOSB
1090	NIFK	T cells CD4 FOSB
1091	TRIM41	T cells CD4 FOSB
1092	C17orf80	T cells CD4 FOSB
1093	ANKRD28	T cells CD4 FOSB
1094	MIIP	T cells CD4 FOSB
1095	CPD	T cells CD4 FOSB
1096	PPP1R12A	T cells CD4 FOSB
1097	VPS25	T cells CD4 FOSB
1098	NCOA3	T cells CD4 FOSB
1099	BLM	T cells CD4 FOSB
1100	MTMR6	T cells CD4 FOSB
1101	PDE4DIP	T cells CD4 FOSB
1102	CCNT1	T cells CD4 FOSB
1103	CD27-AS1	T cells CD4 FOSB
1104	SLTM	T cells CD4 FOSB
1105	CKAP2	T cells CD4 FOSB
1106	TMED4	T cells CD4 FOSB
1107	FASN	T cells CD4 FOSB
1108	KIAA1671	T cells CD4 FOSB
1109	KMT2C	T cells CD4 FOSB
1110	MED13L	T cells CD4 FOSB
1111	WDR75	T cells CD4 FOSB
1112	USP12	T cells CD4 FOSB
1113	IFNG	T cells CD4 FOSB
1114	RPPH1	T cells CD4 FOSB
1115	SNRPD3	T cells CD4 FOSB
1116	MLEC	T cells CD4 FOSB
1117	RBM27	T cells CD4 FOSB
1118	PMVK	T cells CD4 FOSB
1119	COPB2	T cells CD4 FOSB
1120	UTY	T cells CD4 FOSB
1121	SMEK2	T cells CD4 FOSB
1122	CCNG2	T cells CD4 FOSB
1123	NFIL3	T cells CD4 FOSB
1124	ELMOD2	T cells CD4 FOSB
1125	WDR44	T cells CD4 FOSB
1126	PARP14	T cells CD4 FOSB
1127	TNPO1	T cells CD4 FOSB
1128	AGO4	T cells CD4 FOSB
1129	SFT2D1	T cells CD4 FOSB
1130	SLC16A4	T cells CD4 FOSB
1131	RP11-307C12.13	T cells CD4 FOSB
1132	HSPA1A	T cells CD4 FOSB
1133	ZMAT3	T cells CD4 FOSB
1134	DDHD1	T cells CD4 FOSB
1135	CD48	T cells CD4 FOSB
1136	DMTF1	T cells CD4 FOSB
1137	ITGAL	T cells CD4 FOSB
1138	GNB1	T cells CD4 FOSB
1139	CEP350	T cells CD4 FOSB
1140	NACC1	T cells CD4 FOSB
1141	LMO4	T cells CD4 FOSB
1142	PLAC8	T cells CD4 FOSB
1143	TAF11	T cells CD4 FOSB
1144	UBR4	T cells CD4 FOSB
1145	RALGDS	T cells CD4 FOSB
1146	MIS18BP1	T cells CD4 FOSB
1147	RNF111	T cells CD4 FOSB
1148	MRPS12	T cells CD4 FOSB
1149	MICAL1	T cells CD4 FOSB
1150	DNAJB9	T cells CD4 FOSB
1151	LARS	T cells CD4 FOSB
1152	CHCHD5	T cells CD4 FOSB
1153	RNF103	T cells CD4 FOSB
1154	RPS6KA1	T cells CD4 FOSB
1155	RP11-773D16.1	T cells CD4 FOSB
1156	ZC3H18	T cells CD4 FOSB
1157	ZBED4	T cells CD4 FOSB
1158	P2RX5	T cells CD4 FOSB
1159	CST3	T cells CD4 FOSB
1160	RNASEK	T cells CD4 FOSB
1161	LMAN1	T cells CD4 FOSB
1162	TSNAX	T cells CD4 FOSB
1163	FAM129B	T cells CD4 FOSB
1164	WDR36	T cells CD4 FOSB
1165	PPP6C	T cells CD4 FOSB
1166	FAM118A	T cells CD4 FOSB
1167	PSME3	T cells CD4 FOSB
1168	TET1	T cells CD4 FOSB
1169	EGOT	T cells CD4 FOSB
1170	BRD7	T cells CD4 FOSB
1171	RP11-402G3.3	T cells CD4 FOSB
1172	ZNF777	T cells CD4 FOSB
1173	C21orf91	T cells CD4 FOSB
1174	DCUN1D5	T cells CD4 FOSB
1175	DDX39B	T cells CD4 FOSB
1176	KIN	T cells CD4 FOSB
1177	CAPZA2	T cells CD4 FOSB
1178	AFTPH	T cells CD4 FOSB
1179	NUP50	T cells CD4 FOSB
1180	PDS5B	T cells CD4 FOSB
1181	FBXO28	T cells CD4 FOSB
1182	PPP6R1	T cells CD4 FOSB
1183	ARFGEF1	T cells CD4 FOSB
1184	RNPEPL1	T cells CD4 FOSB
1185	SLK	T cells CD4 FOSB
1186	LARS2	T cells CD4 FOSB
1187	RORA	T cells CD4 FOSB
1188	SLC35F6	T cells CD4 FOSB
1189	TOX	T cells CD4 FOSB
1190	CCDC109B	T cells CD4 FOSB
1191	IRAK1	T cells CD4 FOSB
1192	MT1E	T cells CD4 FOSB
1193	MRPL51	T cells CD4 FOSB
1194	HSPH1	T cells CD4 FOSB
1195	PLXND1	T cells CD4 FOSB
1196	NUSAP1	T cells CD4 FOSB
1197	DNMT1	T cells CD4 FOSB
1198	GON4L	T cells CD4 FOSB
1199	TMEM259	T cells CD4 FOSB
1200	MOB1B	T cells CD4 FOSB
1201	FAM107B	T cells CD4 FOSB
1202	DYNC1LI2	T cells CD4 FOSB
1203	MATR3	T cells CD4 FOSB
1204	ASXL1	T cells CD4 FOSB
1205	GFOD1	T cells CD4 FOSB
1206	KIF13B	T cells CD4 FOSB
1207	SLC16A3	T cells CD4 FOSB
1208	POLR2A	T cells CD4 FOSB
1209	CLUAP1	T cells CD4 FOSB
1210	SSH1	T cells CD4 FOSB
1211	RP5-1028K7.2	T cells CD4 FOSB
1212	CENPB	T cells CD4 FOSB
1213	GIGYF2	T cells CD4 FOSB
1214	C9orf142	T cells CD4 FOSB
1215	BICD2	T cells CD4 FOSB
1216	GTF2I	T cells CD4 FOSB
1217	ADAM10	T cells CD4 FOSB
1218	MR1	T cells CD4 FOSB
1219	PARP4	T cells CD4 FOSB
1220	TP53	T cells CD4 FOSB
1221	TXK	T cells CD4 FOSB
1222	SPG7	T cells CD4 FOSB
1223	NCOA7	T cells CD4 FOSB
1224	PLCB2	T cells CD4 FOSB
1225	RMND5A	T cells CD4 FOSB
1226	ATXN7L3	T cells CD4 FOSB
1227	C12orf23	T cells CD4 FOSB
1228	KIAA0319L	T cells CD4 FOSB
1229	DZIP3	T cells CD4 FOSB
1230	RRP1B	T cells CD4 FOSB
1231	ZBTB1	T cells CD4 FOSB
1232	GATAD2B	T cells CD4 FOSB
1233	GOLGA8A	T cells CD4 FOSB
1234	PHF20L1	T cells CD4 FOSB
1235	MIR155HG	T cells CD4 FOSB
1236	SHFM1	T cells CD4 FOSB
1237	APC	T cells CD4 FOSB
1238	MAT2A	T cells CD4 FOSB
1239	ATXN7L3B	T cells CD4 FOSB
1240	SYNGR2	T cells CD4 FOSB
1241	DDX21	T cells CD4 FOSB
1242	ASB1	T cells CD4 FOSB
1243	TM9SF2	T cells CD4 FOSB
1244	TRAPPC11	T cells CD4 FOSB
1245	TBC1D4	T cells CD4 FOSB
1246	MDC1	T cells CD4 FOSB
1247	GRAMD1A	T cells CD4 FOSB
1248	LARP4	T cells CD4 FOSB
1249	BRD1	T cells CD4 FOSB
1250	PPP2R5C	T cells CD4 FOSB
1251	MAPKAPK2	T cells CD4 FOSB
1252	USP9Y	T cells CD4 FOSB
1253	SLC7A6	T cells CD4 FOSB
1254	ARL8B	T cells CD4 FOSB
1255	FAM89B	T cells CD4 FOSB
1256	CREM	T cells CD4 FOSB
1257	FNBP4	T cells CD4 FOSB
1258	KLHL42	T cells CD4 FOSB
1259	USP14	T cells CD4 FOSB
1260	MTCH2	T cells CD4 FOSB
1261	TMOD3	T cells CD4 FOSB
1262	MMP24-AS1	T cells CD4 FOSB
1263	ZFR	T cells CD4 FOSB
1264	RIOK3	T cells CD4 FOSB
1265	ARAP2	T cells CD4 FOSB
1266	MAP3K2	T cells CD4 FOSB
1267	TMEM141	T cells CD4 FOSB
1268	PLSCR1	T cells CD4 FOSB
1269	CD97	T cells CD4 FOSB
1270	URI1	T cells CD4 FOSB
1271	ALDH2	T cells CD4 FOSB
1272	CARD16	T cells CD4 FOSB
1273	ZC3H11A	T cells CD4 FOSB
1274	FRYL	T cells CD4 FOSB
1275	PPIF	T cells CD4 FOSB
1276	TOR1A	T cells CD4 FOSB
1277	FKBP1A	T cells CD4 FOSB
1278	AIFM2	T cells CD4 FOSB
1279	IMMT	T cells CD4 FOSB
1280	CTCF	T cells CD4 FOSB
1281	IRF2	T cells CD4 FOSB
1282	CDC27	T cells CD4 FOSB
1283	RTFDC1	T cells CD4 FOSB
1284	SYTL2	T cells CD4 FOSB
1285	CLDN4	T cells CD4 FOSB
1286	TFAM	T cells CD4 FOSB
1287	PFDN6	T cells CD4 FOSB
1288	MAP4	T cells CD4 FOSB
1289	TANK	T cells CD4 FOSB
1290	BCAS2	T cells CD4 FOSB
1291	RP3-325F22.5	T cells CD4 FOSB
1292	RAB2B	T cells CD4 FOSB
1293	TNPO2	T cells CD4 FOSB
1294	PRPF6	T cells CD4 FOSB
1295	PHF3	T cells CD4 FOSB
1296	SMAD4	T cells CD4 FOSB
1297	TNFSF12	T cells CD4 FOSB
1298	DDX23	T cells CD4 FOSB
1299	MRPL35	T cells CD4 FOSB
1300	ATP6V0D1	T cells CD4 FOSB
1301	CHD1	T cells CD4 FOSB
1302	POMT1	T cells CD4 FOSB
1303	PPP6R3	T cells CD4 FOSB
1304	ZNF322	T cells CD4 FOSB
1305	CREBRF	T cells CD4 FOSB
1306	PIKFYVE	T cells CD4 FOSB
1307	DNPH1	T cells CD4 FOSB
1308	MON2	T cells CD4 FOSB
1309	SOS2	T cells CD4 FOSB
1310	L3MBTL3	T cells CD4 FOSB
1311	MBOAT1	T cells CD4 FOSB
1312	GSDMD	T cells CD4 FOSB
1313	CMTM6	T cells CD4 FOSB
1314	RP11-169K16.9	T cells CD4 FOSB
1315	DNAJC7	T cells CD4 FOSB
1316	RP11-61A14.3	T cells CD4 FOSB
1317	CDH17	T cells CD4 FOSB
1318	AOC1	T cells CD4 FOSB
1319	CCPG1	T cells CD4 FOSB
1320	SNX20	T cells CD4 FOSB
1321	SNORD3A	T cells CD4 FOSB
1322	DKFZP779L1853	T cells CD4 FOSB
1323	RAP2A	T cells CD4 FOSB
1324	PURB	T cells CD4 FOSB
1325	XPC	T cells CD4 FOSB
1326	CHST2	T cells CD4 FOSB
1327	PTK2B	T cells CD4 FOSB
1328	CEP192	T cells CD4 FOSB
1329	PARP1	T cells CD4 FOSB
1330	SRPK1	T cells CD4 FOSB
1331	PTRH1	T cells CD4 FOSB
1332	KIAA0247	T cells CD4 FOSB
1333	TRAF3IP3	T cells CD4 FOSB
1334	MSC	T cells CD4 FOSB
1335	UIMC1	T cells CD4 FOSB
1336	IL2RB	T cells CD4 FOSB
1337	FAM211A	T cells CD4 FOSB
1338	MPRIP	T cells CD4 FOSB
1339	GPBP1	T cells CD4 FOSB
1340	RPAP3	T cells CD4 FOSB
1341	FYB	T cells CD4 FOSB
1342	RUNX2	T cells CD4 FOSB
1343	LIMS1	T cells CD4 FOSB
1344	PHACTR4	T cells CD4 FOSB
1345	EIF4G2	T cells CD4 FOSB
1346	GNA13	T cells CD4 FOSB
1347	THOC2	T cells CD4 FOSB
1348	APOL2	T cells CD4 FOSB
1349	MLLT6	T cells CD4 FOSB
1350	SIRPG	T cells CD4 FOSB
1351	CDK19	T cells CD4 FOSB
1352	UBXN10-AS1	T cells CD4 FOSB
1353	RYBP	T cells CD4 FOSB
1354	MLKL	T cells CD4 FOSB
1355	CAMK2D	T cells CD4 FOSB
1356	SMAP1	T cells CD4 FOSB
1357	TSPYL4	T cells CD4 FOSB
1358	SMC2	T cells CD4 FOSB
1359	RNMT	T cells CD4 FOSB
1360	ADD1	T cells CD4 FOSB
1361	RP11-488L18.10	T cells CD4 FOSB
1362	LINC00176	T cells CD4 FOSB
1363	ATP13A3	T cells CD4 FOSB
1364	MAD2L1	T cells CD4 FOSB
1365	AC132872.2	T cells CD4 FOSB
1366	EIF1AX	T cells CD4 FOSB
1367	FAM179A	T cells CD4 FOSB
1368	RP5-821D11.7	T cells CD4 FOSB
1369	CD101	T cells CD4 FOSB
1370	RC3H2	T cells CD4 FOSB
1371	CHD9	T cells CD4 FOSB
1372	EPS8L1	T cells CD4 FOSB
1373	SEPT6	T cells CD4 FOSB
1374	LRP8	T cells CD4 FOSB
1375	AC074289.1	T cells CD4 FOSB
1376	VMA21	T cells CD4 FOSB
1377	SNORA76	T cells CD4 FOSB
1378	DIS3	T cells CD4 FOSB
1379	DCAF7	T cells CD4 FOSB
1380	DNAJC5	T cells CD4 FOSB
1381	ARHGAP18	T cells CD4 FOSB
1382	MKI67	T cells CD4 FOSB
1383	C14orf159	T cells CD4 FOSB
1384	S100A16	T cells CD4 FOSB
1385	KRIT1	T cells CD4 FOSB
1386	IKZF2	T cells CD4 FOSB
1387	TMEM182	T cells CD4 FOSB
1388	OSTF1	T cells CD4 FOSB
1389	KIFAP3	T cells CD4 FOSB
1390	TPR	T cells CD4 FOSB
1391	BHLHE40-AS1	T cells CD4 FOSB
1392	RGS3	T cells CD4 FOSB
1393	SNX13	T cells CD4 FOSB
1394	UBE4A	T cells CD4 FOSB
1395	ZNF580	T cells CD4 FOSB
1396	STX6	T cells CD4 FOSB
1397	NUP214	T cells CD4 FOSB
1398	SENP5	T cells CD4 FOSB
1399	PTCD3	T cells CD4 FOSB
1400	GPR155	T cells CD4 FOSB
1401	STX17	T cells CD4 FOSB
1402	RBM33	T cells CD4 FOSB
1403	SLC27A4	T cells CD4 FOSB
1404	SMARCC2	T cells CD4 FOSB
1405	NOL8	T cells CD4 FOSB
1406	GOLGA5	T cells CD4 FOSB
1407	DNAJC17	T cells CD4 FOSB
1408	MAFK	T cells CD4 FOSB
1409	TRANK1	T cells CD4 FOSB
1410	PNPLA6	T cells CD4 FOSB
1411	HIVEP3	T cells CD4 FOSB
1412	MIEN1	T cells CD4 FOSB
1413	THEMIS2	T cells CD4 FOSB
1414	STK10	T cells CD4 FOSB
1415	CHCHD10	T cells CD4 FOSB
1416	EYA3	T cells CD4 FOSB
1417	CDK11A	T cells CD4 FOSB
1418	DNAJC3	T cells CD4 FOSB
1419	CEP120	T cells CD4 FOSB
1420	ZDHHC24	T cells CD4 FOSB
1421	SMEK1	T cells CD4 FOSB
1422	CKAP5	T cells CD4 FOSB
1423	AP3D1	T cells CD4 FOSB
1424	NT5C2	T cells CD4 FOSB
1425	ATG14	T cells CD4 FOSB
1426	ZC3H8	T cells CD4 FOSB
1427	LRBA	T cells CD4 FOSB
1428	PPARA	T cells CD4 FOSB
1429	PKN2	T cells CD4 FOSB
1430	YLPM1	T cells CD4 FOSB
1431	GEMIN6	T cells CD4 FOSB
1432	TERF2	T cells CD4 FOSB
1433	GTF3C1	T cells CD4 FOSB
1434	PWWP2A	T cells CD4 FOSB
1435	METAP2	T cells CD4 FOSB
1436	LMBR1	T cells CD4 FOSB
1437	IPCEF1	T cells CD4 FOSB
1438	PPP1R35	T cells CD4 FOSB
1439	MYO1G	T cells CD4 FOSB
1440	C4orf48	T cells CD4 FOSB
1441	SCLT1	T cells CD4 FOSB
1442	HDAC1	T cells CD4 FOSB
1443	PRRC2B	T cells CD4 FOSB
1444	TMEM2	T cells CD4 FOSB
1445	ITPR2	T cells CD4 FOSB
1446	UBA7	T cells CD4 FOSB
1447	PJA2	T cells CD4 FOSB
1448	VCP	T cells CD4 FOSB
1449	MCTS1	T cells CD4 FOSB
1450	SETD1B	T cells CD4 FOSB
1451	DPM3	T cells CD4 FOSB
1452	PSMD1	T cells CD4 FOSB
1453	SPIN1	T cells CD4 FOSB
1454	RFX7	T cells CD4 FOSB
1455	PPM1A	T cells CD4 FOSB
1456	TCF25	T cells CD4 FOSB
1457	UPF1	T cells CD4 FOSB
1458	JUND	T cells CD4 FOSB
1459	FNIP1	T cells CD4 FOSB
1460	ZNF326	T cells CD4 FOSB
1461	ABHD15	T cells CD4 FOSB
1462	SAMD9L	T cells CD4 FOSB
1463	CHORDC1	T cells CD4 FOSB
1464	SPATS2L	T cells CD4 FOSB
1465	RBM5	T cells CD4 FOSB
1466	ENTPD4	T cells CD4 FOSB
1467	HCLS1	T cells CD4 FOSB
1468	ARHGEF37	T cells CD4 FOSB
1469	PANK3	T cells CD4 FOSB
1470	NBPF10	T cells CD4 FOSB
1471	NPAT	T cells CD4 FOSB
1472	RDX	T cells CD4 FOSB
1473	UBL5	T cells CD4 FOSB
1474	KLF2	T cells CD4 FOSB
1475	CBFB	T cells CD4 FOSB
1476	USP5	T cells CD4 FOSB
1477	CSNK1G2	T cells CD4 FOSB
1478	BRWD3	T cells CD4 FOSB
1479	PPP1R14B	T cells CD4 FOSB
1480	TAOK3	T cells CD4 FOSB
1481	MYD88	T cells CD4 FOSB
1482	PAPD4	T cells CD4 FOSB
1483	RPS6KA3	T cells CD4 FOSB
1484	ATP8B2	T cells CD4 FOSB
1485	CBX4	T cells CD4 FOSB
1486	NFATC2IP	T cells CD4 FOSB
1487	YARS	T cells CD4 FOSB
1488	ARID1A	T cells CD4 FOSB
1489	ADAM15	T cells CD4 FOSB
1490	ZKSCAN8	T cells CD4 FOSB
1491	ABCD2	T cells CD4 FOSB
1492	CENPC	T cells CD4 FOSB
1493	CSNK1G3	T cells CD4 FOSB
1494	PPID	T cells CD4 FOSB
1495	CD4	T cells CD4 FOSB
1496	CASP7	T cells CD4 FOSB
1497	RAD18	T cells CD4 FOSB
1498	GOPC	T cells CD4 FOSB
1499	USP8	T cells CD4 FOSB
1500	IK	T cells CD4 FOSB
1501	CEBPZ	T cells CD4 FOSB
1502	SH3TC1	T cells CD4 FOSB
1503	PGP	T cells CD4 FOSB
1504	SC5D	T cells CD4 FOSB
1505	IL17RE	T cells CD4 FOSB
1506	SNRNP70	T cells CD4 FOSB
1507	GGCT	T cells CD4 FOSB
1508	DICER1	T cells CD4 FOSB
1509	FAM78A	T cells CD4 FOSB
1510	ATP13A2	T cells CD4 FOSB
1511	NBR1	T cells CD4 FOSB
1512	HNRNPK	T cells CD4 FOSB
1513	RP11-356I2.4	T cells CD4 FOSB
1514	CPEB4	T cells CD4 FOSB
1515	RBM6	T cells CD4 FOSB
1516	ARHGAP1	T cells CD4 FOSB
1517	CHD2	T cells CD4 FOSB
1518	MRPL42	T cells CD4 FOSB
1519	RP11-872J21.3	T cells CD4 FOSB
1520	HECA	T cells CD4 FOSB
1521	CD40LG	T cells CD4 FOSB
1522	C2orf49	T cells CD4 FOSB
1523	KIT	T cells CD4 FOSB
1524	PTPN18	T cells CD4 FOSB
1525	MARK2	T cells CD4 FOSB
1526	NUB1	T cells CD4 FOSB
1527	RRP36	T cells CD4 FOSB
1528	SPOPL	T cells CD4 FOSB
1529	EIF4G3	T cells CD4 FOSB
1530	DOCK11	T cells CD4 FOSB
1531	TRIM14	T cells CD4 FOSB
1532	UBA6	T cells CD4 FOSB
1533	CBX5	T cells CD4 FOSB
1534	TRAPPC8	T cells CD4 FOSB
1535	SAMD10	T cells CD4 FOSB
1536	FAM204A	T cells CD4 FOSB
1537	KPNB1	T cells CD4 FOSB
1538	SAMD8	T cells CD4 FOSB
1539	PDS5A	T cells CD4 FOSB
1540	UEVLD	T cells CD4 FOSB
1541	UBE2Z	T cells CD4 FOSB
1542	NDUFA3	T cells CD4 FOSB
1543	CLSTN3	T cells CD4 FOSB
1544	POGLUT1	T cells CD4 FOSB
1545	NDUFB7	T cells CD4 FOSB
1546	GART	T cells CD4 FOSB
1547	EIF4A3	T cells CD4 FOSB
1548	CLPTM1L	T cells CD4 FOSB
1549	FAM50A	T cells CD4 FOSB
1550	JARID2	T cells CD4 FOSB
1551	GTF2E1	T cells CD4 FOSB
1552	DPM2	T cells CD4 FOSB
1553	YTHDC1	T cells CD4 FOSB
1554	PRKCB	T cells CD4 FOSB
1555	ZNRD1	T cells CD4 FOSB
1556	WHSC1	T cells CD4 FOSB
1557	GRAP2	T cells CD4 FOSB
1558	CARHSP1	T cells CD4 FOSB
1559	EPG5	T cells CD4 FOSB
1560	ARHGAP11B	T cells CD4 FOSB
1561	NCOR2	T cells CD4 FOSB
1562	RASSF2	T cells CD4 FOSB
1563	GPBP1L1	T cells CD4 FOSB
1564	IL2RA	T cells CD4 FOSB
1565	RAB37	T cells CD4 FOSB
1566	HSPA4	T cells CD4 FOSB
1567	DHX8	T cells CD4 FOSB
1568	BARD1	T cells CD4 FOSB
1569	ANKRD49	T cells CD4 FOSB
1570	NUP188	T cells CD4 FOSB
1571	RPS17	T cells CD4 FOSB
1572	CHUK	T cells CD4 FOSB
1573	GSS	T cells CD4 FOSB
1574	PTPLAD1	T cells CD4 FOSB
1575	FAM104A	T cells CD4 FOSB
1576	ASPM	T cells CD4 FOSB
1577	CREB3L2	T cells CD4 FOSB
1578	ATP6AP1L	T cells CD4 FOSB
1579	H1FX	T cells CD4 FOSB
1580	CENPE	T cells CD4 FOSB
1581	PLXNB2	T cells CD4 FOSB
1582	GSTO2	T cells CD4 FOSB
1583	SAMD1	T cells CD4 FOSB
1584	PBRM1	T cells CD4 FOSB
1585	GNG2	T cells CD4 FOSB
1586	ZFP3	T cells CD4 FOSB
1587	RYR1	T cells CD4 FOSB
1588	SMG7	T cells CD4 FOSB
1589	SLC33A1	T cells CD4 FOSB
1590	DEF6	T cells CD4 FOSB
1591	MYADM	T cells CD4 FOSB
1592	CCDC25	T cells CD4 FOSB
1593	FXR1	T cells CD4 FOSB
1594	PSMC6	T cells CD4 FOSB
1595	PRKRIR	T cells CD4 FOSB
1596	MFN1	T cells CD4 FOSB
1597	TIMM8B	T cells CD4 FOSB
1598	HELLS	T cells CD4 FOSB
1599	SP1	T cells CD4 FOSB
1600	RP11-386I14.4	T cells CD4 FOSB
1601	ATP2A2	T cells CD4 FOSB
1602	MICALL1	T cells CD4 FOSB
1603	DOPEY1	T cells CD4 FOSB
1604	STAM	T cells CD4 FOSB
1605	RP11-732M18.3	T cells CD4 FOSB
1606	DDX60	T cells CD4 FOSB
1607	C14orf182	T cells CD4 FOSB
1608	AKAP11	T cells CD4 FOSB
1609	ST8SIA4	T cells CD4 FOSB
1610	WAS	T cells CD4 FOSB
1611	COPS2	T cells CD4 FOSB
1612	ENDOG	T cells CD4 FOSB
1613	CD244	T cells CD4 FOSB
1614	OSBPL8	T cells CD4 FOSB
1615	CBLL1	T cells CD4 FOSB
1616	UBXN7	T cells CD4 FOSB
1617	ZNF207	T cells CD4 FOSB
1618	RAB1B	T cells CD4 FOSB
1619	TNFRSF4	T cells CD4 FOSB
1620	CDC40	T cells CD4 FOSB
1621	ARL4A	T cells CD4 FOSB
1622	ITGA1	T cells CD4 FOSB
1623	UPF3A	T cells CD4 FOSB
1624	CAMK1	T cells CD4 FOSB
1625	CARD11	T cells CD4 FOSB
1626	DCTN5	T cells CD4 FOSB
1627	CCNL1	T cells CD4 FOSB
1628	FAM73A	T cells CD4 FOSB
1629	ZNF791	T cells CD4 FOSB
1630	IQGAP2	T cells CD4 FOSB
1631	GAK	T cells CD4 FOSB
1632	GUF1	T cells CD4 FOSB
1633	ANKRD10	T cells CD4 FOSB
1634	SHC1	T cells CD4 FOSB
1635	ZNF638	T cells CD4 FOSB
1636	PPP1CB	T cells CD4 FOSB
1637	ZC3H7A	T cells CD4 FOSB
1638	ZMYND8	T cells CD4 FOSB
1639	IPO8	T cells CD4 FOSB
1640	RUNX3	T cells CD4 FOSB
1641	IST1	T cells CD4 FOSB
1642	C10orf12	T cells CD4 FOSB
1643	RQCD1	T cells CD4 FOSB
1644	SMARCD1	T cells CD4 FOSB
1645	SMURF2	T cells CD4 FOSB
1646	CHMP2A	T cells CD4 FOSB
1647	GINS2	T cells CD4 FOSB
1648	C16orf87	T cells CD4 FOSB
1649	GAN	T cells CD4 FOSB
1650	CDKN2A	T cells CD4 FOSB
1651	AC021188.4	T cells CD4 FOSB
1652	SAMSN1	T cells CD4 FOSB
1653	PAFAH1B1	T cells CD4 FOSB
1654	UBE2K	T cells CD4 FOSB
1655	STIM2	T cells CD4 FOSB
1656	ZMYM4	T cells CD4 FOSB
1657	LIG4	T cells CD4 FOSB
1658	ZBTB32	T cells CD4 FOSB
1659	GPATCH2L	T cells CD4 FOSB
1660	ZCRB1	T cells CD4 FOSB
1661	DHCR24	T cells CD4 FOSB
1662	NPC1	T cells CD4 FOSB
1663	COPA	T cells CD4 FOSB
1664	RGS9	T cells CD4 FOSB
1665	STAG1	T cells CD4 FOSB
1666	PHF11	T cells CD4 FOSB
1667	ITM2C	T cells CD4 FOSB
1668	IFITM2	T cells CD4 FOSB
1669	PRKAR1A	T cells CD4 FOSB
1670	ASAP1	T cells CD4 FOSB
1671	TSR1	T cells CD4 FOSB
1672	TAGLN2	T cells CD4 FOSB
1673	CASP3	T cells CD4 FOSB
1674	APPL2	T cells CD4 FOSB
1675	VEGFB	T cells CD4 FOSB
1676	LINC00115	T cells CD4 FOSB
1677	REEP3	T cells CD4 FOSB
1678	RSRC2	T cells CD4 FOSB
1679	ARHGAP31	T cells CD4 FOSB
1680	CANX	T cells CD4 FOSB
1681	DLGAP1-AS1	T cells CD4 FOSB
1682	MGME1	T cells CD4 FOSB
1683	FAM172A	T cells CD4 FOSB
1684	NDRG1	T cells CD4 FOSB
1685	IER5	T cells CD4 FOSB
1686	ADSS	T cells CD4 FOSB
1687	DHX38	T cells CD4 FOSB
1688	PPP2R2A	T cells CD4 FOSB
1689	IL21R	T cells CD4 FOSB
1690	SLC38A2	T cells CD4 FOSB
1691	NCOA6	T cells CD4 FOSB
1692	CTC-241F20.3	T cells CD4 FOSB
1693	ICA1	T cells CD4 FOSB
1694	LCOR	T cells CD4 FOSB
1695	HOXB2	T cells CD4 FOSB
1696	KIF21B	T cells CD4 FOSB
1697	HIVEP2	T cells CD4 FOSB
1698	ABHD17B	T cells CD4 FOSB
1699	INPP1	T cells CD4 FOSB
1700	PITPNA	T cells CD4 FOSB
1701	CEP85L	T cells CD4 FOSB
1702	NPC2	T cells CD4 FOSB
1703	EIF4E3	T cells CD4 FOSB
1704	FAM126A	T cells CD4 FOSB
1705	TAF4	T cells CD4 FOSB
1706	TRPM7	T cells CD4 FOSB
1707	S100A13	T cells CD4 FOSB
1708	PICALM	T cells CD4 FOSB
1709	C4orf33	T cells CD4 FOSB
1710	ESCO1	T cells CD4 FOSB
1711	AHCTF1	T cells CD4 FOSB
1712	ARHGAP35	T cells CD4 FOSB
1713	ATN1	T cells CD4 FOSB
1714	TAB3	T cells CD4 FOSB
1715	IPMK	T cells CD4 FOSB
1716	CD55	T cells CD4 FOSB
1717	USP9X	T cells CD4 FOSB
1718	ACBD3	T cells CD4 FOSB
1719	TRIM13	T cells CD4 FOSB
1720	PCNXL2	T cells CD4 FOSB
1721	WRNIP1	T cells CD4 FOSB
1722	DPP9	T cells CD4 FOSB
1723	NDUFS1	T cells CD4 FOSB
1724	UTP11L	T cells CD4 FOSB
1725	FMNL3	T cells CD4 FOSB
1726	FUBP1	T cells CD4 FOSB
1727	ATMIN	T cells CD4 FOSB
1728	RCC2	T cells CD4 FOSB
1729	NPLOC4	T cells CD4 FOSB
1730	RCHY1	T cells CD4 FOSB
1731	LPIN1	T cells CD4 FOSB
1732	GTF2H5	T cells CD4 FOSB
1733	DNAJA2	T cells CD4 FOSB
1734	SMARCC1	T cells CD4 FOSB
1735	SMAGP	T cells CD4 FOSB
1736	TRIP11	T cells CD4 FOSB
1737	RBM12B	T cells CD4 FOSB
1738	LRIG2	T cells CD4 FOSB
1739	LSM5	T cells CD4 FOSB
1740	MPHOSPH9	T cells CD4 FOSB
1741	CDK9	T cells CD4 FOSB
1742	FBRS	T cells CD4 FOSB
1743	EMP3	T cells CD4 FOSB
1744	PPM1G	T cells CD4 FOSB
1745	SOS1	T cells CD4 FOSB
1746	DCAF16	T cells CD4 FOSB
1747	TRAK2	T cells CD4 FOSB
1748	PRELID1	T cells CD4 FOSB
1749	PTPN1	T cells CD4 FOSB
1750	PLEKHA3	T cells CD4 FOSB
1751	UHRF2	T cells CD4 FOSB
1752	ATP6V0A2	T cells CD4 FOSB
1753	PPP1R12C	T cells CD4 FOSB
1754	MAPK9	T cells CD4 FOSB
1755	MSANTD4	T cells CD4 FOSB
1756	TSPAN5	T cells CD4 FOSB
1757	TRRAP	T cells CD4 FOSB
1758	ANKRD17	T cells CD4 FOSB
1759	CTBS	T cells CD4 FOSB
1760	KLRG1	T cells CD4 FOSB
1761	TMF1	T cells CD4 FOSB
1762	AGO2	T cells CD4 FOSB
1763	KIAA0922	T cells CD4 FOSB
1764	OPA1	T cells CD4 FOSB
1765	HEBP2	T cells CD4 FOSB
1766	XPO6	T cells CD4 FOSB
1767	LPIN2	T cells CD4 FOSB
1768	RAD23B	T cells CD4 FOSB
1769	GTF2H2C	T cells CD4 FOSB
1770	TOB1	T cells CD4 FOSB
1771	TNFRSF9	T cells CD4 FOSB
1772	ZNF267	T cells CD4 FOSB
1773	CHIC1	T cells CD4 FOSB
1774	CWC22	T cells CD4 FOSB
1775	CCNC	T cells CD4 FOSB
1776	NPEPPS	T cells CD4 FOSB
1777	CD58	T cells CD4 FOSB
1778	TMEM33	T cells CD4 FOSB
1779	SUPT16H	T cells CD4 FOSB
1780	ZDHHC18	T cells CD4 FOSB
1781	MAFG	T cells CD4 FOSB
1782	NFKB1	T cells CD4 FOSB
1783	C16orf45	T cells CD4 FOSB
1784	TDG	T cells CD4 FOSB
1785	SPRED2	T cells CD4 FOSB
1786	COG5	T cells CD4 FOSB
1787	SLC45A4	T cells CD4 FOSB
1788	GBP7	T cells CD4 FOSB
1789	ARSB	T cells CD4 FOSB
1790	LILRB3	T cells CD4 FOSB
1791	SLC1A4	T cells CD4 FOSB
1792	MT-ND6	T cells CD4 FOSB
1793	KCTD9	T cells CD4 FOSB
1794	CASP8	T cells CD4 FOSB
1795	MSMO1	T cells CD4 FOSB
1796	RNPC3	T cells CD4 FOSB
1797	RP11-284N8.3	T cells CD4 FOSB
1798	FOXP4	T cells CD4 FOSB
1799	BMP2K	T cells CD4 FOSB
1800	TMEM194A	T cells CD4 FOSB
1801	MARCH7	T cells CD4 FOSB
1802	MCM6	T cells CD4 FOSB
1803	SPPL2A	T cells CD4 FOSB
1804	NSF	T cells CD4 FOSB
1805	NDUFV3	T cells CD4 FOSB
1806	ADIRF	T cells CD4 FOSB
1807	ZNF141	T cells CD4 FOSB
1808	ZSWIM6	T cells CD4 FOSB
1809	7SK-ENSG00000260682	T cells Naive CD4
1810	MTRNR2L2	T cells Naive CD4
1811	MT-ATP8	T cells Naive CD4
1812	RPS2	T cells Naive CD4
1813	SPINK4	T cells Naive CD4
1814	MT-ND4L	T cells Naive CD4
1815	EEF1A1	T cells Naive CD4
1816	RPL31	T cells Naive CD4
1817	LCN2	T cells Naive CD4
1818	ANXA1	T cells Naive CD4
1819	RPL3	T cells Naive CD4
1820	PLA2G2A	T cells Naive CD4
1821	TSPAN8	T cells Naive CD4
1822	PI3	T cells Naive CD4
1823	REG1A	T cells Naive CD4
1824	HIST1H3D	T cells Naive CD4
1825	RGCC	T cells Naive CD4
1826	PHGR1	T cells Naive CD4
1827	TFF3	T cells Naive CD4
1828	AGR2	T cells Naive CD4
1829	RPS6	T cells Naive CD4
1830	PTPRC	T cells Naive CD4
1831	RN7SL1	T cells Naive CD4
1832	CXCR4	T cells Naive CD4
1833	ETS1	T cells Naive CD4
1834	RPL15	T cells Naive CD4
1835	FABP1	T cells Naive CD4
1836	TMEM238	T cells Naive CD4
1837	C15orf48	T cells Naive CD4
1838	FTH1	T cells Naive CD4
1839	IFI27	T cells Naive CD4
1840	KIAA1551	T cells Naive CD4
1841	HIST1H1D	T cells Naive CD4
1842	HNRNPH1	T cells Naive CD4
1843	FXYD3	T cells Naive CD4
1844	BOD1L1	T cells Naive CD4
1845	RPL4	T cells Naive CD4
1846	TXNIP	T cells Naive CD4
1847	YPEL5	T cells Naive CD4
1848	KRT8	T cells Naive CD4
1849	MBNL1	T cells Naive CD4
1850	RPLP0	T cells Naive CD4
1851	CD3G	T cells Naive CD4
1852	FCGBP	T cells Naive CD4
1853	RPL7	T cells Naive CD4
1854	PASK	T cells Naive CD4
1855	NUFIP2	T cells Naive CD4
1856	XIST	T cells Naive CD4
1857	DDX17	T cells Naive CD4
1858	SET	T cells Naive CD4
1859	HIST1H4E	T cells Naive CD4
1860	HIST1H2AG	T cells Naive CD4
1861	ANK3	T cells Naive CD4
1862	RMRP	T cells Naive CD4
1863	DUOXA2	T cells Naive CD4
1864	TLK1	T cells Naive CD4
1865	CD81	T cells Naive CD4
1866	RASGRP1	T cells Naive CD4
1867	BTG1	T cells Naive CD4
1868	HIST1H1E	T cells Naive CD4
1869	SLFN5	T cells Naive CD4
1870	YPEL2	T cells Naive CD4
1871	MT-ATP6	T cells Naive CD4
1872	NEAT1	T cells Naive CD4
1873	NUP50	T cells Naive CD4
1874	NCL	T cells Naive CD4
1875	PRDM2	T cells Naive CD4
1876	RPL39	T cells Naive CD4
1877	GNAI2	T cells Naive CD4
1878	N4BP2L2	T cells Naive CD4
1879	FAM3D	T cells Naive CD4
1880	SLC39A10	T cells Naive CD4
1881	GPX2	T cells Naive CD4
1882	AKAP13	T cells Naive CD4
1883	TSC22D3	T cells Naive CD4
1884	STK17B	T cells Naive CD4
1885	SELK	T cells Naive CD4
1886	ARRDC3	T cells Naive CD4
1887	HIST2H2AC	T cells Naive CD4
1888	MT-ND3	T cells Naive CD4
1889	HSP90AA1	T cells Naive CD4
1890	SLC9A9	T cells Naive CD4
1891	SMG1	T cells Naive CD4
1892	IFI16	T cells Naive CD4
1893	TRIB2	T cells Naive CD4
1894	TRIM73	T cells Naive CD4
1895	DEFA6	T cells Naive CD4
1896	EMB	T cells Naive CD4
1897	NABP1	T cells Naive CD4
1898	ARGLU1	T cells Naive CD4
1899	MAML2	T cells Naive CD4
1900	RNF213	T cells Naive CD4
1901	TMEM66	T cells Naive CD4
1902	MAF	T cells Naive CD4
1903	CAPZA1	T cells Naive CD4
1904	TNF	T cells Naive CD4
1905	MT-ND5	T cells Naive CD4
1906	THADA	T cells Naive CD4
1907	UQCRB	T cells Naive CD4
1908	ARHGDIB	T cells Naive CD4
1909	U2SURP	T cells Naive CD4
1910	PDCD4	T cells Naive CD4
1911	TOX2	T cells Naive CD4
1912	CLTC	T cells Naive CD4
1913	GLCCI1	T cells Naive CD4
1914	GLS	T cells Naive CD4
1915	IQGAP2	T cells Naive CD4
1916	ZG16	T cells Naive CD4
1917	C14orf2	T cells Naive CD4
1918	SYNE2	T cells Naive CD4
1919	SON	T cells Naive CD4
1920	SMIM22	T cells Naive CD4
1921	KMT2A	T cells Naive CD4
1922	DGKA	T cells Naive CD4
1923	ZFPM1	T cells Naive CD4
1924	NMT1	T cells Naive CD4
1925	MDM4	T cells Naive CD4
1926	RNF19A	T cells Naive CD4
1927	NSUN6	T cells Naive CD4
1928	VPS13C	T cells Naive CD4
1929	JUN	T cells Naive CD4
1930	ATM	T cells Naive CD4
1931	PKN2	T cells Naive CD4
1932	GOLGA8A	T cells Naive CD4
1933	AP2B1	T cells Naive CD4
1934	TTTY15	T cells Naive CD4
1935	UTRN	T cells Naive CD4
1936	ZFP36	T cells Naive CD4
1937	SUPT6H	T cells Naive CD4
1938	MBD2	T cells Naive CD4
1939	KRT18	T cells Naive CD4
1940	MUC2	T cells Naive CD4
1941	ZBTB38	T cells Naive CD4
1942	TRAF5	T cells Naive CD4
1943	CCDC66	T cells Naive CD4
1944	GNB2L1	T cells Naive CD4
1945	PTGER4	T cells Naive CD4
1946	NCOA3	T cells Naive CD4
1947	SYNE1	T cells Naive CD4
1948	AAK1	T cells Naive CD4
1949	GPRIN3	T cells Naive CD4
1950	ZFP36L2	T cells Naive CD4
1951	TMEM120B	T cells Naive CD4
1952	RBM12B	T cells Naive CD4
1953	RPS24	T cells Naive CD4
1954	IQGAP1	T cells Naive CD4
1955	CDC42	T cells Naive CD4
1956	RPS11	T cells Naive CD4
1957	MT2A	T cells Naive CD4
1958	TNRC6B	T cells Naive CD4
1959	TTC14	T cells Naive CD4
1960	TRA2A	T cells Naive CD4
1961	DDX46	T cells Naive CD4
1962	PLEC	T cells Naive CD4
1963	NPIPB5	T cells Naive CD4
1964	EPB41	T cells Naive CD4
1965	ZRANB2	T cells Naive CD4
1966	KLF6	T cells Naive CD4
1967	FAM107B	T cells Naive CD4
1968	ZNF101	T cells Naive CD4
1969	RPPH1	T cells Naive CD4
1970	HIVEP2	T cells Naive CD4
1971	XRN1	T cells Naive CD4
1972	RBM25	T cells Naive CD4
1973	NCK2	T cells Naive CD4
1974	ST8SIA1	T cells Naive CD4
1975	C6orf62	T cells Naive CD4
1976	PRPF4B	T cells Naive CD4
1977	SETX	T cells Naive CD4
1978	THOC2	T cells Naive CD4
1979	GOLGA3	T cells Naive CD4
1980	CDV3	T cells Naive CD4
1981	URI1	T cells Naive CD4
1982	LRIG2	T cells Naive CD4
1983	IER2	T cells Naive CD4
1984	PPP6R3	T cells Naive CD4
1985	LUC7L3	T cells Naive CD4
1986	IFT80	T cells Naive CD4
1987	ZNF91	T cells Naive CD4
1988	NUP43	T cells Naive CD4
1989	PCNXL2	T cells Naive CD4
1990	KRT19	T cells Naive CD4
1991	RPS26	T cells Naive CD4
1992	AC008964.1	T cells Naive CD4
1993	HNRNPD	T cells Naive CD4
1994	TAF10	T cells Naive CD4
1995	SMAD4	T cells Naive CD4
1996	LGALS4	T cells Naive CD4
1997	ITGA4	T cells Naive CD4
1998	HSPA1A	T cells Naive CD4
1999	ZNF217	T cells Naive CD4
[truncated: 37,995 more rows]
