# Supplementary material for: Decoding non-coding SNPs: systems genomics modelling dissects the heterogeneity of IBD
Source: Mol Syst Biol. 2025 Nov 26;22(2):259–80. doi: 10.1038/s44320-025-00169-3 (PMC12864814; doi:10.1038/s44320-025-00169-3)
Supplement: Supplementary file 12 — Source data Fig. 4 [file 44320_2025_169_MOESM12_ESM.zip › Kong_et_al_ileum_strom_type_degs_fc05_new.csv]

	Gene	Term
1	JUN	Fibroblasts ADAMDEC1
2	JUNB	Fibroblasts ADAMDEC1
3	MT-CO3	Fibroblasts ADAMDEC1
4	IER2	Fibroblasts ADAMDEC1
5	JUND	Fibroblasts ADAMDEC1
6	TPT1	Fibroblasts ADAMDEC1
7	LUM	Fibroblasts ADAMDEC1
8	MT-CO2	Fibroblasts ADAMDEC1
9	RPL27A	Fibroblasts ADAMDEC1
10	MT-ATP6	Fibroblasts ADAMDEC1
11	MT-ND3	Fibroblasts ADAMDEC1
12	CLU	Fibroblasts ADAMDEC1
13	COL3A1	Fibroblasts ADAMDEC1
14	RPL13A	Fibroblasts ADAMDEC1
15	FOS	Fibroblasts ADAMDEC1
16	GSN	Fibroblasts ADAMDEC1
17	CD81	Fibroblasts ADAMDEC1
18	COL1A2	Fibroblasts ADAMDEC1
19	RPL15	Fibroblasts ADAMDEC1
20	MFAP4	Fibroblasts ADAMDEC1
21	MTRNR2L12	Fibroblasts ADAMDEC1
22	LAPTM4A	Fibroblasts ADAMDEC1
23	RPL31	Fibroblasts ADAMDEC1
24	A2M	Fibroblasts ADAMDEC1
25	RPS12	Fibroblasts ADAMDEC1
26	PPP1R15A	Fibroblasts ADAMDEC1
27	XIST	Fibroblasts ADAMDEC1
28	RPS13	Fibroblasts ADAMDEC1
29	SPARC	Fibroblasts ADAMDEC1
30	MT-ND1	Fibroblasts ADAMDEC1
31	GPX3	Fibroblasts ADAMDEC1
32	SERPINF1	Fibroblasts ADAMDEC1
33	UBC	Fibroblasts ADAMDEC1
34	DPT	Fibroblasts ADAMDEC1
35	S100A4	Fibroblasts ADAMDEC1
36	FBLN1	Fibroblasts ADAMDEC1
37	ZEB2	Fibroblasts ADAMDEC1
38	CST3	Fibroblasts ADAMDEC1
39	MIR24-2	Fibroblasts ADAMDEC1
40	MTRNR2L8	Fibroblasts ADAMDEC1
41	C1R	Fibroblasts ADAMDEC1
42	ITM2B	Fibroblasts ADAMDEC1
43	MGST1	Fibroblasts ADAMDEC1
44	AHNAK	Fibroblasts ADAMDEC1
45	MT2A	Fibroblasts ADAMDEC1
46	RPL30	Fibroblasts ADAMDEC1
47	COL5A1	Fibroblasts ADAMDEC1
48	RPS4Y1	Fibroblasts ADAMDEC1
49	CES1	Fibroblasts ADAMDEC1
50	HLA-C	Fibroblasts ADAMDEC1
51	TIMP2	Fibroblasts ADAMDEC1
52	RPS23	Fibroblasts ADAMDEC1
53	GSTT1	Fibroblasts ADAMDEC1
54	ZBTB16	Fibroblasts ADAMDEC1
55	EEF2	Fibroblasts ADAMDEC1
56	MXRA5	Fibroblasts ADAMDEC1
57	MYH9	Fibroblasts ADAMDEC1
58	GPNMB	Fibroblasts ADAMDEC1
59	FSTL1	Fibroblasts ADAMDEC1
60	7SK-ENSG00000260682	Fibroblasts ADAMDEC1
61	CALM2	Fibroblasts ADAMDEC1
62	COL1A1	Fibroblasts ADAMDEC1
63	CEBPB	Fibroblasts ADAMDEC1
64	PXDN	Fibroblasts ADAMDEC1
65	RPL37	Fibroblasts ADAMDEC1
66	MT-ATP8	Fibroblasts ADAMDEC1
67	NID1	Fibroblasts ADAMDEC1
68	TMED2	Fibroblasts ADAMDEC1
69	NUPR1	Fibroblasts ADAMDEC1
70	ITM2A	Fibroblasts ADAMDEC1
71	SERPING1	Fibroblasts ADAMDEC1
72	SEPP1	Fibroblasts ADAMDEC1
73	SRPX	Fibroblasts ADAMDEC1
74	NSA2	Fibroblasts ADAMDEC1
75	PRELP	Fibroblasts ADAMDEC1
76	PCOLCE	Fibroblasts ADAMDEC1
77	EIF3E	Fibroblasts ADAMDEC1
78	NR2F1	Fibroblasts ADAMDEC1
79	ITPRIPL2	Fibroblasts ADAMDEC1
80	EIF4A2	Fibroblasts ADAMDEC1
81	ADAMDEC1	Fibroblasts ADAMDEC1
82	ID2	Fibroblasts ADAMDEC1
83	LAMA4	Fibroblasts ADAMDEC1
84	GNAS	Fibroblasts ADAMDEC1
85	IGFBP6	Fibroblasts ADAMDEC1
86	COL6A3	Fibroblasts ADAMDEC1
87	RPS27A	Fibroblasts ADAMDEC1
88	SLC25A6	Fibroblasts ADAMDEC1
89	COL4A1	Fibroblasts ADAMDEC1
90	COL4A2	Fibroblasts ADAMDEC1
91	SULF1	Fibroblasts ADAMDEC1
92	C11orf96	Fibroblasts ADAMDEC1
93	KLHL23	Fibroblasts ADAMDEC1
94	FILIP1L	Fibroblasts ADAMDEC1
95	IGFBP5	Fibroblasts ADAMDEC1
96	C3	Fibroblasts ADAMDEC1
97	MORF4L1	Fibroblasts ADAMDEC1
98	SOD3	Fibroblasts ADAMDEC1
99	CD9	Fibroblasts ADAMDEC1
100	LPHN2	Fibroblasts ADAMDEC1
101	DST	Fibroblasts ADAMDEC1
102	SDC2	Fibroblasts ADAMDEC1
103	LAMB1	Fibroblasts ADAMDEC1
104	TGFBR2	Fibroblasts ADAMDEC1
105	CRYBG3	Fibroblasts ADAMDEC1
106	TMEM59	Fibroblasts ADAMDEC1
107	ANTXR1	Fibroblasts ADAMDEC1
108	DDR2	Fibroblasts ADAMDEC1
109	BST2	Fibroblasts ADAMDEC1
110	TNC	Fibroblasts ADAMDEC1
111	F2R	Fibroblasts ADAMDEC1
112	CHL1	Fibroblasts ADAMDEC1
113	MGP	Fibroblasts ADAMDEC1
114	PLAT	Fibroblasts ADAMDEC1
115	RPL9	Fibroblasts ADAMDEC1
116	DDX17	Fibroblasts ADAMDEC1
117	COL6A5	Fibroblasts ADAMDEC1
118	LGALS3BP	Fibroblasts ADAMDEC1
119	COL12A1	Fibroblasts ADAMDEC1
120	TNFAIP3	Fibroblasts ADAMDEC1
121	IL6ST	Fibroblasts ADAMDEC1
122	EDIL3	Fibroblasts ADAMDEC1
123	COL18A1	Fibroblasts ADAMDEC1
124	PKDCC	Fibroblasts ADAMDEC1
125	CCND2	Fibroblasts ADAMDEC1
126	TNFAIP2	Fibroblasts ADAMDEC1
127	LPHN3	Fibroblasts ADAMDEC1
128	DPYSL3	Fibroblasts ADAMDEC1
129	CFD	Fibroblasts ADAMDEC1
130	ITGB5	Fibroblasts ADAMDEC1
131	COL15A1	Fibroblasts ADAMDEC1
132	S100A6	Fibroblasts ADAMDEC1
133	CDH11	Fibroblasts ADAMDEC1
134	IL1R1	Fibroblasts ADAMDEC1
135	WNT4	Fibroblasts ADAMDEC1
136	MT1E	Fibroblasts ADAMDEC1
137	FNDC1	Fibroblasts ADAMDEC1
138	MACF1	Fibroblasts ADAMDEC1
139	BMP5	Fibroblasts ADAMDEC1
140	SCARA5	Fibroblasts ADAMDEC1
141	KCTD12	Fibroblasts ADAMDEC1
142	DPYSL2	Fibroblasts ADAMDEC1
143	FNDC3B	Fibroblasts ADAMDEC1
144	SFRP2	Fibroblasts ADAMDEC1
145	NRIP1	Fibroblasts ADAMDEC1
146	ANG	Fibroblasts ADAMDEC1
147	SRSF5	Fibroblasts ADAMDEC1
148	CNN3	Fibroblasts ADAMDEC1
149	RPS26	Fibroblasts ADAMDEC1
150	IQGAP1	Fibroblasts ADAMDEC1
151	FBN1	Fibroblasts ADAMDEC1
152	PSAP	Fibroblasts ADAMDEC1
153	FLNA	Fibroblasts ADAMDEC1
154	TCF21	Fibroblasts ADAMDEC1
155	HSP90B1	Fibroblasts ADAMDEC1
156	FIBIN	Fibroblasts ADAMDEC1
157	OAT	Fibroblasts ADAMDEC1
158	EVA1B	Fibroblasts ADAMDEC1
159	HSPA5	Fibroblasts ADAMDEC1
160	FZD1	Fibroblasts ADAMDEC1
161	EPAS1	Fibroblasts ADAMDEC1
162	PLXDC2	Fibroblasts ADAMDEC1
163	MAML2	Fibroblasts ADAMDEC1
164	LTBP2	Fibroblasts ADAMDEC1
165	BASP1	Fibroblasts ADAMDEC1
166	GTF2I	Fibroblasts ADAMDEC1
167	HAPLN1	Fibroblasts ADAMDEC1
168	ANXA2	Fibroblasts ADAMDEC1
169	HNRNPA0	Fibroblasts ADAMDEC1
170	KITLG	Fibroblasts ADAMDEC1
171	ACKR3	Fibroblasts ADAMDEC1
172	SOD2	Fibroblasts ADAMDEC1
173	PTCH1	Fibroblasts ADAMDEC1
174	EEF1B2	Fibroblasts ADAMDEC1
175	FAM118A	Fibroblasts ADAMDEC1
176	PARP14	Fibroblasts ADAMDEC1
177	MT1X	Fibroblasts ADAMDEC1
178	HTRA1	Fibroblasts ADAMDEC1
179	FGF7	Fibroblasts ADAMDEC1
180	ATP2A2	Fibroblasts ADAMDEC1
181	IFITM1	Fibroblasts ADAMDEC1
182	MBNL1	Fibroblasts ADAMDEC1
183	SLC38A2	Fibroblasts ADAMDEC1
184	DIO2	Fibroblasts ADAMDEC1
185	COL6A1	Fibroblasts ADAMDEC1
186	FN1	Fibroblasts ADAMDEC1
187	ITGAV	Fibroblasts ADAMDEC1
188	GJA1	Fibroblasts ADAMDEC1
189	PCDH7	Fibroblasts ADAMDEC1
190	SERPINE2	Fibroblasts ADAMDEC1
191	EMID1	Fibroblasts ADAMDEC1
192	PTPRS	Fibroblasts ADAMDEC1
193	BMP2	Fibroblasts ADAMDEC1
194	LAMC1	Fibroblasts ADAMDEC1
195	MT-ND5	Fibroblasts ADAMDEC1
196	C10orf118	Fibroblasts ADAMDEC1
197	LINC00657	Fibroblasts ADAMDEC1
198	PEAK1	Fibroblasts ADAMDEC1
199	TAGLN	Fibroblasts ADAMDEC1
200	ICAM1	Fibroblasts ADAMDEC1
201	BTG1	Fibroblasts ADAMDEC1
202	CYR61	Fibroblasts ADAMDEC1
203	GNB1	Fibroblasts ADAMDEC1
204	ARRDC3	Fibroblasts ADAMDEC1
205	MFGE8	Fibroblasts ADAMDEC1
206	ALDH1A3	Fibroblasts ADAMDEC1
207	PPP2CB	Fibroblasts ADAMDEC1
208	VCAN	Fibroblasts ADAMDEC1
209	PDGFRB	Fibroblasts ADAMDEC1
210	AHCYL1	Fibroblasts ADAMDEC1
211	PCDH18	Fibroblasts ADAMDEC1
212	LAP3	Fibroblasts ADAMDEC1
213	GLTSCR2	Fibroblasts ADAMDEC1
214	PSD3	Fibroblasts ADAMDEC1
215	CD74	Fibroblasts ADAMDEC1
216	CAPZA2	Fibroblasts ADAMDEC1
217	PAMR1	Fibroblasts ADAMDEC1
218	FRMD6	Fibroblasts ADAMDEC1
219	FCGRT	Fibroblasts ADAMDEC1
220	CD44	Fibroblasts ADAMDEC1
221	IGLL5	Fibroblasts ADAMDEC1
222	TM4SF1	Fibroblasts ADAMDEC1
223	EIF5	Fibroblasts ADAMDEC1
224	HAS2	Fibroblasts ADAMDEC1
225	ID3	Fibroblasts ADAMDEC1
226	SDCBP	Fibroblasts ADAMDEC1
227	ALDOA	Fibroblasts ADAMDEC1
228	EMP3	Fibroblasts ADAMDEC1
229	EFEMP1	Fibroblasts ADAMDEC1
230	DLC1	Fibroblasts ADAMDEC1
231	ADH1B	Fibroblasts ADAMDEC1
232	ACADVL	Fibroblasts ADAMDEC1
233	MIF	Fibroblasts ADAMDEC1
234	AMOTL2	Fibroblasts ADAMDEC1
235	TACC1	Fibroblasts ADAMDEC1
236	IRF2BP2	Fibroblasts ADAMDEC1
237	MYLK	Fibroblasts ADAMDEC1
238	IER5	Fibroblasts ADAMDEC1
239	HLA-DRB1	Fibroblasts ADAMDEC1
240	NUDT4	Fibroblasts ADAMDEC1
241	UGCG	Fibroblasts ADAMDEC1
242	PKM	Fibroblasts ADAMDEC1
243	PLD3	Fibroblasts ADAMDEC1
244	KRTCAP2	Fibroblasts ADAMDEC1
245	RPL22L1	Fibroblasts ADAMDEC1
246	UQCRH	Fibroblasts ADAMDEC1
247	TMEM100	Fibroblasts ADAMDEC1
248	DCN	Fibroblasts ADAMDEC1
249	IFRD1	Fibroblasts ADAMDEC1
250	SRSF7	Fibroblasts ADAMDEC1
251	EIF4E	Fibroblasts ADAMDEC1
252	ECH1	Fibroblasts ADAMDEC1
253	SYNPO2	Fibroblasts ADAMDEC1
254	NFKBIA	Fibroblasts ADAMDEC1
255	ACTN1	Fibroblasts ADAMDEC1
256	PLAC9	Fibroblasts ADAMDEC1
257	NAMPT	Fibroblasts ADAMDEC1
258	DDAH2	Fibroblasts ADAMDEC1
259	CEBPD	Fibroblasts ADAMDEC1
260	CXCL2	Fibroblasts ADAMDEC1
261	SRSF6	Fibroblasts ADAMDEC1
262	MDK	Fibroblasts ADAMDEC1
263	INSR	Fibroblasts ADAMDEC1
264	LSP1	Fibroblasts ADAMDEC1
265	PPAP2B	Fibroblasts ADAMDEC1
266	BCHE	Fibroblasts ADAMDEC1
267	SPRY1	Fibroblasts ADAMDEC1
268	ZFAND5	Fibroblasts ADAMDEC1
269	C1orf56	Fibroblasts ADAMDEC1
270	FABP4	Fibroblasts ADAMDEC1
271	COPE	Fibroblasts ADAMDEC1
272	PRDM1	Fibroblasts ADAMDEC1
273	HSPA1A	Fibroblasts ADAMDEC1
274	KLF6	Fibroblasts ADAMDEC1
275	KLF9	Fibroblasts ADAMDEC1
276	TOMM7	Fibroblasts ADAMDEC1
277	MMP19	Fibroblasts ADAMDEC1
278	APOD	Fibroblasts ADAMDEC1
279	TPPP3	Fibroblasts ADAMDEC1
280	ATF3	Fibroblasts ADAMDEC1
281	RPS4Y1	Myofibroblasts HHIP NPNT
282	JUN	Myofibroblasts HHIP NPNT
283	FAM118A	Myofibroblasts HHIP NPNT
284	SLC25A6	Myofibroblasts HHIP NPNT
285	RPL27A	Myofibroblasts HHIP NPNT
286	IER2	Myofibroblasts HHIP NPNT
287	EIF4A2	Myofibroblasts HHIP NPNT
288	RPL3	Myofibroblasts HHIP NPNT
289	JUNB	Myofibroblasts HHIP NPNT
290	RPL36	Myofibroblasts HHIP NPNT
291	MORF4L2	Myofibroblasts HHIP NPNT
292	PLK2	Myofibroblasts HHIP NPNT
293	VWA1	Myofibroblasts HHIP NPNT
294	PFDN5	Myofibroblasts HHIP NPNT
295	COX6B1	Myofibroblasts HHIP NPNT
296	RPL31	Myofibroblasts HHIP NPNT
297	RPL13A	Myofibroblasts HHIP NPNT
298	ADIRF	Myofibroblasts HHIP NPNT
299	RPS27	Myofibroblasts HHIP NPNT
300	IFI27	Myofibroblasts HHIP NPNT
301	MEAF6	Myofibroblasts HHIP NPNT
302	JUNB	Fibroblasts NPY SLITRK6
303	JUN	Fibroblasts NPY SLITRK6
304	IER2	Fibroblasts NPY SLITRK6
305	FOS	Fibroblasts NPY SLITRK6
306	PPP1R15A	Fibroblasts NPY SLITRK6
307	HLA-C	Fibroblasts NPY SLITRK6
308	CEBPB	Fibroblasts NPY SLITRK6
309	ACKR3	Fibroblasts NPY SLITRK6
310	ZFP36	Fibroblasts NPY SLITRK6
311	HLA-A	Fibroblasts NPY SLITRK6
312	BTG2	Fibroblasts NPY SLITRK6
313	NBL1	Fibroblasts NPY SLITRK6
314	HNRNPA0	Fibroblasts NPY SLITRK6
315	GSTT1	Fibroblasts NPY SLITRK6
316	FOSB	Fibroblasts NPY SLITRK6
317	RPS4Y1	Fibroblasts NPY SLITRK6
318	EEF2	Fibroblasts NPY SLITRK6
319	CNN3	Fibroblasts NPY SLITRK6
320	SDC2	Fibroblasts NPY SLITRK6
321	ITM2B	Fibroblasts NPY SLITRK6
322	UBC	Fibroblasts NPY SLITRK6
323	ID3	Fibroblasts NPY SLITRK6
324	CEBPD	Fibroblasts NPY SLITRK6
325	FCGRT	Fibroblasts NPY SLITRK6
326	RNASET2	Fibroblasts NPY SLITRK6
327	MIR24-2	Fibroblasts NPY SLITRK6
328	SOD3	Fibroblasts NPY SLITRK6
329	EFEMP2	Fibroblasts NPY SLITRK6
330	FAM118A	Fibroblasts NPY SLITRK6
331	AP2M1	Fibroblasts NPY SLITRK6
332	PTPRE	Fibroblasts NPY SLITRK6
333	GSN	Fibroblasts NPY SLITRK6
334	TGFBI	Fibroblasts NPY SLITRK6
335	SLC9A3R2	Fibroblasts NPY SLITRK6
336	FST	Fibroblasts NPY SLITRK6
337	RSL24D1	Fibroblasts NPY SLITRK6
338	TMED9	Fibroblasts NPY SLITRK6
339	RPL27A	Fibroblasts NPY SLITRK6
340	RPS2	Fibroblasts NPY SLITRK6
341	MFAP4	Fibroblasts NPY SLITRK6
342	CRISPLD2	Fibroblasts NPY SLITRK6
343	PIGK	Fibroblasts NPY SLITRK6
344	NR4A1	Fibroblasts NPY SLITRK6
345	NDUFA5	Fibroblasts NPY SLITRK6
346	GEM	Fibroblasts NPY SLITRK6
347	MMP11	Fibroblasts NPY SLITRK6
348	LGALS1	Fibroblasts NPY SLITRK6
349	SEPP1	Fibroblasts NPY SLITRK6
350	RAB7A	Fibroblasts NPY SLITRK6
351	SLC25A6	Fibroblasts NPY SLITRK6
352	ENO1	Fibroblasts NPY SLITRK6
353	SH3BGRL	Fibroblasts NPY SLITRK6
354	TRMT112	Fibroblasts NPY SLITRK6
355	FKBP8	Fibroblasts NPY SLITRK6
356	ATP6V1G1	Fibroblasts NPY SLITRK6
357	CLEC14A	Fibroblasts NPY SLITRK6
358	C8orf4	Fibroblasts NPY SLITRK6
359	ACADVL	Fibroblasts NPY SLITRK6
360	SDCBP	Fibroblasts NPY SLITRK6
361	PSAP	Fibroblasts NPY SLITRK6
362	UBXN1	Fibroblasts NPY SLITRK6
363	NKX2-3	Fibroblasts NPY SLITRK6
364	CLN8	Fibroblasts NPY SLITRK6
365	LMNA	Fibroblasts NPY SLITRK6
366	PLEKHH2	Fibroblasts NPY SLITRK6
367	EMC2	Fibroblasts NPY SLITRK6
368	PEBP1	Fibroblasts NPY SLITRK6
369	EIF4A2	Fibroblasts NPY SLITRK6
370	EIF4A1	Fibroblasts NPY SLITRK6
371	TSPYL1	Fibroblasts NPY SLITRK6
372	CLIC1	Fibroblasts NPY SLITRK6
373	MMP2	Fibroblasts NPY SLITRK6
374	SRSF9	Fibroblasts NPY SLITRK6
375	MT-CO3	Fibroblasts NPY SLITRK6
376	TMEM59	Fibroblasts NPY SLITRK6
377	RPL31	Fibroblasts NPY SLITRK6
378	ATP1B1	Fibroblasts NPY SLITRK6
379	IL32	Fibroblasts NPY SLITRK6
380	PDIA6	Fibroblasts NPY SLITRK6
381	PERP	Fibroblasts NPY SLITRK6
382	CHP1	Fibroblasts NPY SLITRK6
383	MT-CO2	Fibroblasts NPY SLITRK6
384	LGALS3BP	Fibroblasts NPY SLITRK6
385	PFDN2	Fibroblasts NPY SLITRK6
386	PDGFC	Fibroblasts NPY SLITRK6
387	ECH1	Fibroblasts NPY SLITRK6
388	ATF4	Fibroblasts NPY SLITRK6
389	PLD3	Fibroblasts NPY SLITRK6
390	DUSP1	Fibroblasts NPY SLITRK6
391	SON	Fibroblasts NPY SLITRK6
392	N4BP2L2	Fibroblasts NPY SLITRK6
393	TMED2	Fibroblasts NPY SLITRK6
394	PPP1CA	Fibroblasts NPY SLITRK6
395	MAGED2	Fibroblasts NPY SLITRK6
396	GRN	Fibroblasts NPY SLITRK6
397	C11orf58	Fibroblasts NPY SLITRK6
398	PKM	Fibroblasts NPY SLITRK6
399	SLC1A5	Fibroblasts NPY SLITRK6
400	FOXF1	Fibroblasts NPY SLITRK6
401	ANGPTL4	Fibroblasts NPY SLITRK6
402	SYNPO2	Fibroblasts NPY SLITRK6
403	TSPAN4	Fibroblasts NPY SLITRK6
404	VAPA	Fibroblasts NPY SLITRK6
405	SMDT1	Fibroblasts NPY SLITRK6
406	PDLIM1	Fibroblasts NPY SLITRK6
407	ARL6IP4	Fibroblasts NPY SLITRK6
408	UBB	Fibroblasts NPY SLITRK6
409	APOL1	Fibroblasts NPY SLITRK6
410	XIST	Fibroblasts NPY SLITRK6
411	PLK2	Fibroblasts NPY SLITRK6
412	RPL4	Fibroblasts NPY SLITRK6
413	P4HB	Fibroblasts NPY SLITRK6
414	PODN	Fibroblasts NPY SLITRK6
415	ARMCX1	Fibroblasts NPY SLITRK6
416	PSMD8	Fibroblasts NPY SLITRK6
417	RAB2A	Fibroblasts NPY SLITRK6
418	ALDOA	Fibroblasts NPY SLITRK6
419	BST2	Fibroblasts NPY SLITRK6
420	CAPZB	Fibroblasts NPY SLITRK6
421	C19orf10	Fibroblasts NPY SLITRK6
422	TUBA1A	Fibroblasts NPY SLITRK6
423	PPP4C	Fibroblasts NPY SLITRK6
424	MTDH	Fibroblasts NPY SLITRK6
425	ITM2C	Fibroblasts NPY SLITRK6
426	ANGPTL6	Fibroblasts NPY SLITRK6
427	CYC1	Fibroblasts NPY SLITRK6
428	GRAMD1A	Fibroblasts NPY SLITRK6
429	CTSD	Fibroblasts NPY SLITRK6
430	NDRG2	Fibroblasts NPY SLITRK6
431	DEFB1	Fibroblasts NPY SLITRK6
432	PRMT1	Fibroblasts NPY SLITRK6
433	DNAJB6	Fibroblasts NPY SLITRK6
434	FRZB	Fibroblasts NPY SLITRK6
435	DRAP1	Fibroblasts NPY SLITRK6
436	ERP29	Fibroblasts NPY SLITRK6
437	RPAIN	Fibroblasts NPY SLITRK6
438	ACTA2	Fibroblasts NPY SLITRK6
439	CCNL1	Fibroblasts NPY SLITRK6
440	TMED1	Fibroblasts NPY SLITRK6
441	ESD	Fibroblasts NPY SLITRK6
442	SERPINF1	Fibroblasts NPY SLITRK6
443	HLA-E	Fibroblasts NPY SLITRK6
444	AAMP	Fibroblasts NPY SLITRK6
445	SLC35C2	Fibroblasts NPY SLITRK6
446	RNF24	Fibroblasts NPY SLITRK6
447	CD99	Fibroblasts NPY SLITRK6
448	GLO1	Fibroblasts NPY SLITRK6
449	PSMB8	Fibroblasts NPY SLITRK6
450	PHLDA1	Fibroblasts NPY SLITRK6
451	SMYD4	Fibroblasts NPY SLITRK6
452	EMC7	Fibroblasts NPY SLITRK6
453	SPON2	Fibroblasts NPY SLITRK6
454	ATP5A1	Fibroblasts NPY SLITRK6
455	ATP5B	Fibroblasts NPY SLITRK6
456	LAMP1	Fibroblasts NPY SLITRK6
457	ECHDC2	Fibroblasts NPY SLITRK6
458	TUBA1B	Fibroblasts NPY SLITRK6
459	CYGB	Fibroblasts NPY SLITRK6
460	ECHS1	Fibroblasts NPY SLITRK6
461	CHCHD10	Fibroblasts NPY SLITRK6
462	RPL5	Fibroblasts NPY SLITRK6
463	SERPINB6	Fibroblasts NPY SLITRK6
464	CFL1	Fibroblasts NPY SLITRK6
465	REXO2	Fibroblasts NPY SLITRK6
466	CLK1	Fibroblasts NPY SLITRK6
467	IER2	Fibroblasts SMOC2 PTGIS
468	JUNB	Fibroblasts SMOC2 PTGIS
469	ZFP36	Fibroblasts SMOC2 PTGIS
470	FOS	Fibroblasts SMOC2 PTGIS
471	JUN	Fibroblasts SMOC2 PTGIS
472	RPS4Y1	Fibroblasts SMOC2 PTGIS
473	GSTT1	Fibroblasts SMOC2 PTGIS
474	FAM118A	Fibroblasts SMOC2 PTGIS
475	CEBPD	Fibroblasts SMOC2 PTGIS
476	RPL27A	Fibroblasts SMOC2 PTGIS
477	EGR1	Fibroblasts SMOC2 PTGIS
478	GEM	Fibroblasts SMOC2 PTGIS
479	SOCS3	Fibroblasts SMOC2 PTGIS
480	HNRNPA0	Fibroblasts SMOC2 PTGIS
481	PERP	Fibroblasts SMOC2 PTGIS
482	DUSP1	Fibroblasts SMOC2 PTGIS
483	NBL1	Fibroblasts SMOC2 PTGIS
484	RPL15	Fibroblasts SMOC2 PTGIS
485	NKX2-3	Fibroblasts SMOC2 PTGIS
486	PPP1R15A	Fibroblasts SMOC2 PTGIS
487	BTG2	Fibroblasts SMOC2 PTGIS
488	RPS4Y1	Endothelial cells DARC
489	HYAL2	Endothelial cells DARC
490	BCAM	Endothelial cells DARC
491	EGFL7	Endothelial cells DARC
492	RPS13	Endothelial cells DARC
493	JUNB	Endothelial cells DARC
494	CD74	Endothelial cells DARC
495	TNFRSF1A	Endothelial cells DARC
496	GSN	Endothelial cells DARC
497	RASA4	Endothelial cells DARC
498	ACTB	Endothelial cells DARC
499	CDC37	Endothelial cells DARC
500	CLIC1	Endothelial cells DARC
501	PKM	Endothelial cells DARC
502	TMEM88	Endothelial cells DARC
503	IGFBP4	Endothelial cells DARC
504	RPS27A	Endothelial cells DARC
505	IER2	Endothelial cells DARC
506	MT2A	Endothelial cells DARC
507	ALDOA	Endothelial cells DARC
508	HPCAL1	Endothelial cells DARC
509	LY6E	Endothelial cells DARC
510	UBC	Endothelial cells DARC
511	CLDN5	Endothelial cells DARC
512	TMED2	Endothelial cells DARC
513	ADAM15	Endothelial cells DARC
514	ECH1	Endothelial cells DARC
515	SYNGR2	Endothelial cells DARC
516	ESAM	Endothelial cells DARC
517	CLU	Endothelial cells DARC
518	EPHX1	Endothelial cells DARC
519	FAM110D	Endothelial cells DARC
520	PLVAP	Endothelial cells DARC
521	RPS23	Endothelial cells DARC
522	TSPAN4	Endothelial cells DARC
523	SNCG	Endothelial cells DARC
524	TUBA4A	Endothelial cells DARC
525	CD36	Endothelial cells DARC
526	YBX1	Endothelial cells DARC
527	SLC3A2	Endothelial cells DARC
528	RNH1	Endothelial cells DARC
529	MYL6	Endothelial cells DARC
530	BSG	Endothelial cells DARC
531	SLC25A6	Endothelial cells DARC
532	NPDC1	Endothelial cells DARC
533	RAMP2	Endothelial cells DARC
534	TMED9	Endothelial cells DARC
535	RPS12	Endothelial cells DARC
536	TUBB	Endothelial cells DARC
537	RPS15A	Endothelial cells DARC
538	GRN	Endothelial cells DARC
539	LCN6-ENSG00000267206	Endothelial cells DARC
540	RAB5C	Endothelial cells DARC
541	XRCC6	Endothelial cells DARC
542	TUBA1B	Endothelial cells DARC
543	RPL9	Endothelial cells DARC
544	ITM2A	Endothelial cells DARC
545	CD151	Endothelial cells DARC
546	IFITM2	Endothelial cells DARC
547	PLK2	Endothelial cells DARC
548	RASIP1	Endothelial cells DARC
549	SRP9	Endothelial cells DARC
550	HLA-DRB1	Endothelial cells DARC
551	MIR24-2	Endothelial cells DARC
552	LPAR6	Endothelial cells DARC
553	SLC16A3	Endothelial cells DARC
554	FCGRT	Endothelial cells DARC
555	TINAGL1	Endothelial cells DARC
556	IGFBP2	Endothelial cells DARC
557	TPT1	Endothelial cells DARC
558	ECSCR	Endothelial cells DARC
559	EEF2	Endothelial cells DARC
560	TMSB10	Endothelial cells DARC
561	RPL34	Endothelial cells DARC
562	IFITM1	Endothelial cells DARC
563	MIER2	Endothelial cells DARC
564	UBE2D1	Endothelial cells DARC
565	HLA-DRA	Endothelial cells DARC
566	ACKR3	Endothelial cells DARC
567	PLSCR1	Endothelial cells DARC
568	IFITM3	Endothelial cells DARC
569	KANK3	Endothelial cells DARC
570	HLA-A	Endothelial cells DARC
571	CNN3	Endothelial cells DARC
572	MPZL2	Endothelial cells DARC
573	GIMAP4	Endothelial cells DARC
574	GUCA2A	Endothelial cells DARC
575	HLA-DRB5	Endothelial cells DARC
576	SOX18	Endothelial cells DARC
577	PRMT1	Endothelial cells DARC
578	SDCBP	Endothelial cells DARC
579	IL3RA	Endothelial cells DARC
580	GSTT1	Endothelial cells DARC
581	MARCKSL1	Endothelial cells DARC
582	CARHSP1	Endothelial cells DARC
583	GIMAP5	Endothelial cells DARC
584	CAPZA2	Endothelial cells DARC
585	KPNA2	Endothelial cells DARC
586	ATP6V0B	Endothelial cells DARC
587	EIF4E	Endothelial cells DARC
588	EMCN	Endothelial cells DARC
589	RPL12	Endothelial cells DARC
590	EIF4A1	Endothelial cells DARC
591	CMPK1	Endothelial cells DARC
592	ARPC4	Endothelial cells DARC
593	GUK1	Endothelial cells DARC
594	TMEM230	Endothelial cells DARC
595	GPR146	Endothelial cells DARC
596	NOSTRIN	Endothelial cells DARC
597	TUFM	Endothelial cells DARC
598	MVP	Endothelial cells DARC
599	CTSH	Endothelial cells DARC
600	ABI3	Endothelial cells DARC
601	PIM3	Endothelial cells DARC
602	YWHAH	Endothelial cells DARC
603	ARPC1B	Endothelial cells DARC
604	SCP2	Endothelial cells DARC
605	MALL	Endothelial cells DARC
606	TMEM100	Endothelial cells DARC
607	ZNF467	Endothelial cells DARC
608	KRT7	Endothelial cells DARC
609	ANXA2	Endothelial cells DARC
610	NUCB1	Endothelial cells DARC
611	MORF4L2	Endothelial cells DARC
612	TPM4	Endothelial cells DARC
613	LAPTM4A	Endothelial cells DARC
614	TMEM176A	Endothelial cells DARC
615	CORO1B	Endothelial cells DARC
616	FNTA	Endothelial cells DARC
617	RUVBL1	Endothelial cells DARC
618	TMEM176B	Endothelial cells DARC
619	HHEX	Endothelial cells DARC
620	MAGED2	Endothelial cells DARC
621	HSD17B11	Endothelial cells DARC
622	NDUFA8	Endothelial cells DARC
623	HLA-DQB1	Endothelial cells DARC
624	RNASE1	Endothelial cells DARC
625	A4GALT	Endothelial cells DARC
626	PPIC	Endothelial cells DARC
627	PPDPF	Endothelial cells DARC
628	RHOC	Endothelial cells DARC
629	ARF1	Endothelial cells DARC
630	AGPAT2	Endothelial cells DARC
631	CYYR1	Endothelial cells DARC
632	PTGES3	Endothelial cells DARC
633	GAPDH	Endothelial cells DARC
634	THSD7A	Endothelial cells DARC
635	RAD23A	Endothelial cells DARC
636	ADRM1	Endothelial cells DARC
637	NR1H2	Endothelial cells DARC
638	BCAP31	Endothelial cells DARC
639	VAMP5	Endothelial cells DARC
640	LDHA	Endothelial cells DARC
641	CSRP1	Endothelial cells DARC
642	TXNIP	Endothelial cells DARC
643	ARL2BP	Endothelial cells DARC
644	CCND3	Endothelial cells DARC
645	SYPL1	Endothelial cells DARC
646	ENG	Endothelial cells DARC
647	RAMP3	Endothelial cells DARC
648	AP2M1	Endothelial cells DARC
649	ITGB1BP1	Endothelial cells DARC
650	IFI27	Endothelial cells DARC
651	S100A16	Endothelial cells DARC
652	SEPP1	Endothelial cells DARC
653	PCNP	Endothelial cells DARC
654	XIST	Endothelial cells DARC
655	PRKCDBP	Endothelial cells DARC
656	CYP1B1	Endothelial cells DARC
657	MCAM	Endothelial cells DARC
658	MOB2	Endothelial cells DARC
659	PPP1CA	Endothelial cells DARC
660	NUDC	Endothelial cells DARC
661	AQP1	Endothelial cells DARC
662	FKBP1A	Endothelial cells DARC
663	FLYWCH2	Endothelial cells DARC
664	S100A11	Endothelial cells DARC
665	ACADM	Endothelial cells DARC
666	NOS3	Endothelial cells DARC
667	PTAFR	Endothelial cells DARC
668	MLF2	Endothelial cells DARC
669	ATP6V1F	Endothelial cells DARC
670	SPAG7	Endothelial cells DARC
671	APOA1	Endothelial cells DARC
672	DARC	Endothelial cells DARC
673	CD99	Endothelial cells DARC
674	GLTSCR2	Endothelial cells DARC
675	GFOD2	Endothelial cells DARC
676	KRTCAP2	Endothelial cells DARC
677	CAPZB	Endothelial cells DARC
678	MAOB	Endothelial cells DARC
679	HLA-DMA	Endothelial cells DARC
680	PSME2	Endothelial cells DARC
681	SBDS	Endothelial cells DARC
682	SRM	Endothelial cells DARC
683	CD63	Endothelial cells DARC
684	FBLN2	Endothelial cells DARC
685	URM1	Endothelial cells DARC
686	GIMAP7	Endothelial cells DARC
687	SNRNP40	Endothelial cells DARC
688	SRSF3	Endothelial cells DARC
689	LAMTOR1	Endothelial cells DARC
690	JUN	Endothelial cells DARC
691	RPS3A	Endothelial cells DARC
692	ID1	Endothelial cells DARC
693	NAPRT1	Endothelial cells DARC
694	SNRPB	Endothelial cells DARC
695	LDB2	Endothelial cells DARC
696	COPS6	Endothelial cells DARC
697	TNFAIP3	Endothelial cells DARC
698	TMX1	Endothelial cells DARC
699	CPLX1	Endothelial cells DARC
700	TUBB4B	Endothelial cells DARC
701	AUP1	Endothelial cells DARC
702	PSMB3	Endothelial cells DARC
703	NBL1	Endothelial cells DARC
704	FABP6	Endothelial cells DARC
705	TCN2	Endothelial cells DARC
706	CCL2	Endothelial cells DARC
707	C10orf54	Endothelial cells DARC
708	ATP5B	Endothelial cells DARC
709	NDUFS2	Endothelial cells DARC
710	ENO1	Endothelial cells DARC
711	ARF5	Endothelial cells DARC
712	DDAH2	Endothelial cells DARC
713	CYGB	Endothelial cells DARC
714	PLAT	Endothelial cells DARC
715	PMP22	Endothelial cells DARC
716	TUBA1A	Endothelial cells DARC
717	RPS10	Endothelial cells DARC
718	HSPA12B	Endothelial cells DARC
719	TBC1D10A	Endothelial cells DARC
720	PITPNC1	Endothelial cells DARC
721	CDC25B	Endothelial cells DARC
722	APRT	Endothelial cells DARC
723	PLP2	Endothelial cells DARC
724	ATF6B	Endothelial cells DARC
725	RPL26	Endothelial cells DARC
726	HLA-C	Endothelial cells DARC
727	GNB2	Endothelial cells DARC
728	PSMD8	Endothelial cells DARC
729	HSF1	Endothelial cells DARC
730	GSTK1	Endothelial cells DARC
731	OLFM1	Endothelial cells DARC
732	LMNA	Endothelial cells DARC
733	MT1X	Endothelial cells DARC
734	GTPBP6	Endothelial cells DARC
735	JUND	Endothelial cells DARC
736	PFN1	Endothelial cells DARC
737	CALM2	Endothelial cells DARC
738	HMGN1	Endothelial cells DARC
739	PPP1R15A	Endothelial cells DARC
740	CLEC14A	Endothelial cells DARC
741	CPVL	Endothelial cells DARC
742	NOL7	Endothelial cells DARC
743	TPI1	Endothelial cells DARC
744	TAGLN2	Endothelial cells DARC
745	PTMS	Endothelial cells DARC
746	ICAM2	Endothelial cells DARC
747	SLC35F6	Endothelial cells DARC
748	MRPS18B	Endothelial cells DARC
749	PPP2R1A	Endothelial cells DARC
750	PVRL2	Endothelial cells DARC
751	SSR1	Endothelial cells DARC
752	EVA1C	Endothelial cells DARC
753	SOD2	Endothelial cells DARC
754	SDHA	Endothelial cells DARC
755	NCK1	Endothelial cells DARC
756	PSMC4	Endothelial cells DARC
757	CD320	Endothelial cells DARC
758	MDH2	Endothelial cells DARC
759	RPL39	Endothelial cells DARC
760	SLBP	Endothelial cells DARC
761	ADM5	Endothelial cells DARC
762	VASP	Endothelial cells DARC
763	FOS	Endothelial cells DARC
764	INMT	Endothelial cells DARC
765	CST3	Endothelial cells DARC
766	NDUFB8-ENSG00000166136	Endothelial cells DARC
767	CNPY2	Endothelial cells DARC
768	MT1M	Endothelial cells DARC
769	HLA-DPA1	Endothelial cells DARC
770	HLA-DQA1	Endothelial cells DARC
771	RBM7	Endothelial cells DARC
772	CFL1	Endothelial cells DARC
773	C1orf56	Endothelial cells DARC
774	RBP5	Endothelial cells DARC
775	RPL30	Endothelial cells DARC
776	GOSR2	Endothelial cells DARC
777	FAM89B	Endothelial cells DARC
778	TGM2	Endothelial cells DARC
779	CSNK1D	Endothelial cells DARC
780	AHSA1	Endothelial cells DARC
781	CALR	Endothelial cells DARC
782	SELE	Endothelial cells DARC
783	AQP3	Endothelial cells DARC
784	TUBB6	Endothelial cells DARC
785	ICAM1	Endothelial cells DARC
786	TOMM7	Endothelial cells DARC
787	MT1A	Endothelial cells DARC
788	FTL	Endothelial cells DARC
789	RGL2	Endothelial cells DARC
790	CXCL2	Endothelial cells DARC
791	NFKBIA	Endothelial cells DARC
792	ACTG1	Endothelial cells DARC
793	RHOB	Endothelial cells DARC
794	C2CD4B	Endothelial cells DARC
795	PDLIM1	Endothelial cells DARC
796	DDIT4	Endothelial cells DARC
797	MT1E	Endothelial cells DARC
798	RPL22	Endothelial cells DARC
799	ATP5E	Endothelial cells DARC
800	EIF5A	Endothelial cells DARC
801	HES1	Endothelial cells DARC
802	RCAN1	Endothelial cells DARC
803	HNRNPH1	Endothelial cells DARC
804	LGALS1	Endothelial cells DARC
805	DLC1	Endothelial cells DARC
806	CSF3	Endothelial cells DARC
807	COMMD6	Endothelial cells DARC
808	CRELD2	Endothelial cells DARC
809	EGR1	Endothelial cells DARC
810	ZFAND5	Endothelial cells DARC
811	SSH1	Endothelial cells DARC
812	PRDM1	Endothelial cells DARC
813	CNN1	Myofibroblasts GREM1 GREM2
814	CD151	Myofibroblasts GREM1 GREM2
815	UBC	Myofibroblasts GREM1 GREM2
816	ACTG2	Myofibroblasts GREM1 GREM2
817	JUNB	Myofibroblasts GREM1 GREM2
818	RPS4Y1	Myofibroblasts GREM1 GREM2
819	IGFBP5	Myofibroblasts GREM1 GREM2
820	THBS1	Myofibroblasts GREM1 GREM2
821	PLN	Myofibroblasts GREM1 GREM2
822	CRYAB	Myofibroblasts GREM1 GREM2
823	RPL15	Myofibroblasts GREM1 GREM2
824	EEF2	Myofibroblasts GREM1 GREM2
825	TPM2	Myofibroblasts GREM1 GREM2
826	DES	Myofibroblasts GREM1 GREM2
827	ACTA2	Myofibroblasts GREM1 GREM2
828	SOD3	Myofibroblasts GREM1 GREM2
829	SLC25A6	Myofibroblasts GREM1 GREM2
830	ALDOA	Myofibroblasts GREM1 GREM2
831	MYL9	Myofibroblasts GREM1 GREM2
832	CSRP1	Myofibroblasts GREM1 GREM2
833	SMTN	Myofibroblasts GREM1 GREM2
834	XIST	Myofibroblasts GREM1 GREM2
835	RAMP1	Myofibroblasts GREM1 GREM2
836	MGP	Myofibroblasts GREM1 GREM2
837	GNAI1	Myofibroblasts GREM1 GREM2
838	TGFB1I1	Myofibroblasts GREM1 GREM2
839	CKB	Myofibroblasts GREM1 GREM2
840	RPS27A	Myofibroblasts GREM1 GREM2
841	PTMA	Myofibroblasts GREM1 GREM2
842	IGFBP6	Myofibroblasts GREM1 GREM2
843	PPDPF	Myofibroblasts GREM1 GREM2
844	P2RY14	Myofibroblasts GREM1 GREM2
845	GSTT1	Myofibroblasts GREM1 GREM2
846	PKM	Myofibroblasts GREM1 GREM2
847	GAPDH	Myofibroblasts GREM1 GREM2
848	CES1	Myofibroblasts GREM1 GREM2
849	JUND	Myofibroblasts GREM1 GREM2
850	NDUFA4	Myofibroblasts GREM1 GREM2
851	CPE	Myofibroblasts GREM1 GREM2
852	ARL2	Myofibroblasts GREM1 GREM2
853	ILK	Myofibroblasts GREM1 GREM2
854	ID2	Myofibroblasts GREM1 GREM2
855	FGL2	Myofibroblasts GREM1 GREM2
856	NBL1	Myofibroblasts GREM1 GREM2
857	IER2	Myofibroblasts GREM1 GREM2
858	ADIRF	Myofibroblasts GREM1 GREM2
859	MT2A	Myofibroblasts GREM1 GREM2
860	ACTB	Myofibroblasts GREM1 GREM2
861	ADH5	Myofibroblasts GREM1 GREM2
862	CALM2	Myofibroblasts GREM1 GREM2
863	S100A4	Myofibroblasts GREM1 GREM2
864	TSPO	Myofibroblasts GREM1 GREM2
865	PFN1	Myofibroblasts GREM1 GREM2
866	SLC12A2	Myofibroblasts GREM1 GREM2
867	RPS2	Myofibroblasts GREM1 GREM2
868	TXNIP	Myofibroblasts GREM1 GREM2
869	NNMT	Myofibroblasts GREM1 GREM2
870	ATP5B	Myofibroblasts GREM1 GREM2
871	DMPK	Myofibroblasts GREM1 GREM2
872	GRP	Myofibroblasts GREM1 GREM2
873	TACR2	Myofibroblasts GREM1 GREM2
874	MYL6	Myofibroblasts GREM1 GREM2
875	MFGE8	Myofibroblasts GREM1 GREM2
876	PSMD8	Myofibroblasts GREM1 GREM2
877	PRDX6	Myofibroblasts GREM1 GREM2
878	YWHAQ	Myofibroblasts GREM1 GREM2
879	DYNLRB1	Myofibroblasts GREM1 GREM2
880	RARRES2	Myofibroblasts GREM1 GREM2
881	RPL18	Myofibroblasts GREM1 GREM2
882	TMED2	Myofibroblasts GREM1 GREM2
883	SELENBP1	Myofibroblasts GREM1 GREM2
884	GSN	Myofibroblasts GREM1 GREM2
885	ZBTB16	Myofibroblasts GREM1 GREM2
886	HNRNPH2	Myofibroblasts GREM1 GREM2
887	PDLIM4	Myofibroblasts GREM1 GREM2
888	DCN	Myofibroblasts GREM1 GREM2
889	SBDS	Myofibroblasts GREM1 GREM2
890	AP3S1	Myofibroblasts GREM1 GREM2
891	RPL27A	Myofibroblasts GREM1 GREM2
892	NDUFB8-ENSG00000166136	Myofibroblasts GREM1 GREM2
893	GEM	Myofibroblasts GREM1 GREM2
894	GUCY1A3	Myofibroblasts GREM1 GREM2
895	LAPTM4A	Myofibroblasts GREM1 GREM2
896	MOXD1	Myofibroblasts GREM1 GREM2
897	GHITM	Myofibroblasts GREM1 GREM2
898	PCP4	Myofibroblasts GREM1 GREM2
899	HLA-C	Myofibroblasts GREM1 GREM2
900	ENO1	Myofibroblasts GREM1 GREM2
901	BSG	Myofibroblasts GREM1 GREM2
902	ACADVL	Myofibroblasts GREM1 GREM2
903	B2M	Myofibroblasts GREM1 GREM2
904	ZFYVE21	Myofibroblasts GREM1 GREM2
905	EIF3L	Myofibroblasts GREM1 GREM2
906	HCFC1R1	Myofibroblasts GREM1 GREM2
907	RPS3	Myofibroblasts GREM1 GREM2
908	EIF4A2	Myofibroblasts GREM1 GREM2
909	PERP	Myofibroblasts GREM1 GREM2
910	JUN	Myofibroblasts GREM1 GREM2
911	TCEAL2	Myofibroblasts GREM1 GREM2
912	EIF4E	Myofibroblasts GREM1 GREM2
913	LGALS3BP	Myofibroblasts GREM1 GREM2
914	CYB5R3	Myofibroblasts GREM1 GREM2
915	ANXA2	Myofibroblasts GREM1 GREM2
916	SLC29A1	Myofibroblasts GREM1 GREM2
917	TAX1BP1	Myofibroblasts GREM1 GREM2
918	RPL31	Myofibroblasts GREM1 GREM2
919	HSPB1	Myofibroblasts GREM1 GREM2
920	U2AF1	Myofibroblasts GREM1 GREM2
921	PEBP1	Myofibroblasts GREM1 GREM2
922	RAD23A	Myofibroblasts GREM1 GREM2
923	MAGED2	Myofibroblasts GREM1 GREM2
924	NDUFV2	Myofibroblasts GREM1 GREM2
925	TNFRSF12A	Myofibroblasts GREM1 GREM2
926	ZFAND6	Myofibroblasts GREM1 GREM2
927	ARL6IP4	Myofibroblasts GREM1 GREM2
928	CAPZA2	Myofibroblasts GREM1 GREM2
929	TMSB4X	Myofibroblasts GREM1 GREM2
930	FXYD6	Myofibroblasts GREM1 GREM2
931	DCTN2	Myofibroblasts GREM1 GREM2
932	TCF25	Myofibroblasts GREM1 GREM2
933	DRAP1	Myofibroblasts GREM1 GREM2
934	NR1H2	Myofibroblasts GREM1 GREM2
935	PTGER3	Myofibroblasts GREM1 GREM2
936	ECH1	Myofibroblasts GREM1 GREM2
937	TUBA1A	Myofibroblasts GREM1 GREM2
938	LRPAP1	Myofibroblasts GREM1 GREM2
939	PLP2	Myofibroblasts GREM1 GREM2
940	SMAD9	Myofibroblasts GREM1 GREM2
941	MORF4L1	Myofibroblasts GREM1 GREM2
942	UFC1	Myofibroblasts GREM1 GREM2
943	ROGDI	Myofibroblasts GREM1 GREM2
944	CD164	Myofibroblasts GREM1 GREM2
945	SON	Myofibroblasts GREM1 GREM2
946	ZNF428	Myofibroblasts GREM1 GREM2
947	ARID5A	Myofibroblasts GREM1 GREM2
948	NUDC	Myofibroblasts GREM1 GREM2
949	SYPL1	Myofibroblasts GREM1 GREM2
950	FST	Myofibroblasts GREM1 GREM2
951	ANXA6	Myofibroblasts GREM1 GREM2
952	EIF1AY	Myofibroblasts GREM1 GREM2
953	MAP1B	Myofibroblasts GREM1 GREM2
954	TMEM66	Myofibroblasts GREM1 GREM2
955	TUBB6	Myofibroblasts GREM1 GREM2
956	NME4	Myofibroblasts GREM1 GREM2
957	PBXIP1	Myofibroblasts GREM1 GREM2
958	LRP10	Myofibroblasts GREM1 GREM2
959	HSPA2	Myofibroblasts GREM1 GREM2
960	RPS15A	Myofibroblasts GREM1 GREM2
961	SELT	Myofibroblasts GREM1 GREM2
962	SERF2	Myofibroblasts GREM1 GREM2
963	C6orf48	Myofibroblasts GREM1 GREM2
964	SDPR	Myofibroblasts GREM1 GREM2
965	PRDX2	Myofibroblasts GREM1 GREM2
966	HLA-A	Myofibroblasts GREM1 GREM2
967	ID3	Myofibroblasts GREM1 GREM2
968	CXCL14	Myofibroblasts GREM1 GREM2
969	PUF60	Myofibroblasts GREM1 GREM2
970	NDUFB10	Myofibroblasts GREM1 GREM2
971	CD63	Myofibroblasts GREM1 GREM2
972	CAPZB	Myofibroblasts GREM1 GREM2
973	GLTSCR2	Myofibroblasts GREM1 GREM2
974	COL6A3	Myofibroblasts GREM1 GREM2
975	TMEM98	Myofibroblasts GREM1 GREM2
976	BST2	Myofibroblasts GREM1 GREM2
977	TPI1	Myofibroblasts GREM1 GREM2
978	NDUFA3	Myofibroblasts GREM1 GREM2
979	COL1A2	Myofibroblasts GREM1 GREM2
980	AVPI1	Myofibroblasts GREM1 GREM2
981	RNH1	Myofibroblasts GREM1 GREM2
982	TOB1	Myofibroblasts GREM1 GREM2
983	RPSA	Myofibroblasts GREM1 GREM2
984	CHRDL1	Myofibroblasts GREM1 GREM2
985	RPS12	Myofibroblasts GREM1 GREM2
986	RAB18	Myofibroblasts GREM1 GREM2
987	CLTB	Myofibroblasts GREM1 GREM2
988	XRCC6	Myofibroblasts GREM1 GREM2
989	CYP1B1	Myofibroblasts GREM1 GREM2
990	CEBPB	Myofibroblasts GREM1 GREM2
991	PPP2R1A	Myofibroblasts GREM1 GREM2
992	CFL2	Myofibroblasts GREM1 GREM2
993	TPGS1	Myofibroblasts GREM1 GREM2
994	ATP6AP2	Myofibroblasts GREM1 GREM2
995	RAP1B	Myofibroblasts GREM1 GREM2
996	ARF5	Myofibroblasts GREM1 GREM2
997	HOXA10	Myofibroblasts GREM1 GREM2
998	ADAMTS1	Myofibroblasts GREM1 GREM2
999	PHGDH	Myofibroblasts GREM1 GREM2
1000	HADH	Myofibroblasts GREM1 GREM2
1001	SEPW1	Myofibroblasts GREM1 GREM2
1002	COMT	Myofibroblasts GREM1 GREM2
1003	LGALS1	Myofibroblasts GREM1 GREM2
1004	PTP4A3	Myofibroblasts GREM1 GREM2
1005	MAP7D1	Myofibroblasts GREM1 GREM2
1006	PSMB5	Myofibroblasts GREM1 GREM2
1007	PIN1	Myofibroblasts GREM1 GREM2
1008	MAOB	Myofibroblasts GREM1 GREM2
1009	PCMT1	Myofibroblasts GREM1 GREM2
1010	ARMCX1	Myofibroblasts GREM1 GREM2
1011	CORO1B	Myofibroblasts GREM1 GREM2
1012	VAPA	Myofibroblasts GREM1 GREM2
1013	RP11-532F6.3	Myofibroblasts GREM1 GREM2
1014	TAGLN	Myofibroblasts GREM1 GREM2
1015	RAB2A	Myofibroblasts GREM1 GREM2
1016	PGK1	Myofibroblasts GREM1 GREM2
1017	RORA	Myofibroblasts GREM1 GREM2
1018	BAG2	Myofibroblasts GREM1 GREM2
1019	RPS13	Myofibroblasts GREM1 GREM2
1020	STOML2	Myofibroblasts GREM1 GREM2
1021	PDLIM7	Myofibroblasts GREM1 GREM2
1022	LUM	Myofibroblasts GREM1 GREM2
1023	OAT	Myofibroblasts GREM1 GREM2
1024	CYTH2	Myofibroblasts GREM1 GREM2
1025	TPT1	Myofibroblasts GREM1 GREM2
1026	PTCH1	Myofibroblasts GREM1 GREM2
1027	PNCK	Myofibroblasts GREM1 GREM2
1028	PSIP1	Myofibroblasts GREM1 GREM2
1029	MEIS2	Myofibroblasts GREM1 GREM2
1030	SEP15	Myofibroblasts GREM1 GREM2
1031	SNRPB	Myofibroblasts GREM1 GREM2
1032	RPS10	Myofibroblasts GREM1 GREM2
1033	SPAG7	Myofibroblasts GREM1 GREM2
1034	CLU	Myofibroblasts GREM1 GREM2
1035	RPS23	Myofibroblasts GREM1 GREM2
1036	C8orf4	Myofibroblasts GREM1 GREM2
1037	MOB2	Myofibroblasts GREM1 GREM2
1038	LMO3	Myofibroblasts GREM1 GREM2
1039	YWHAH	Myofibroblasts GREM1 GREM2
1040	CNIH1	Myofibroblasts GREM1 GREM2
1041	COPS6	Myofibroblasts GREM1 GREM2
1042	SERPING1	Myofibroblasts GREM1 GREM2
1043	AHSA1	Myofibroblasts GREM1 GREM2
1044	PPP1R15A	Myofibroblasts GREM1 GREM2
1045	TERF2IP	Myofibroblasts GREM1 GREM2
1046	TUBB2A	Myofibroblasts GREM1 GREM2
1047	ASNA1	Myofibroblasts GREM1 GREM2
1048	FBXL15	Myofibroblasts GREM1 GREM2
1049	FLNA	Myofibroblasts GREM1 GREM2
1050	VPS28	Myofibroblasts GREM1 GREM2
1051	PHLDA3	Myofibroblasts GREM1 GREM2
1052	PRMT1	Myofibroblasts GREM1 GREM2
1053	AC131025.8	Myofibroblasts GREM1 GREM2
1054	RPL34	Myofibroblasts GREM1 GREM2
1055	CYSTM1	Myofibroblasts GREM1 GREM2
1056	CLIC1	Myofibroblasts GREM1 GREM2
1057	ACKR3	Lymphatics
1058	CLDN5	Lymphatics
1059	RPS4Y1	Lymphatics
1060	HYAL2	Lymphatics
1061	MIR24-2	Lymphatics
1062	PHGR1	Lymphatics
1063	SLC25A6	Lymphatics
1064	CNN3	Lymphatics
1065	JUNB	Lymphatics
1066	F2RL3	Lymphatics
1067	CREM	Lymphatics
1068	GSTT1	Lymphatics
1069	RPL15	Lymphatics
1070	RPL27A	Lymphatics
1071	RPS2	Lymphatics
1072	TMED2	Lymphatics
1073	CD63	Lymphatics
1074	YBX1	Lymphatics
1075	RPL13A	Lymphatics
1076	EIF4A1	Lymphatics
1077	ANPEP	Lymphatics
1078	RPL31	Lymphatics
1079	KANK3	Lymphatics
1080	IL32	Lymphatics
1081	APOA1	Lymphatics
1082	EEF2	Lymphatics
1083	LRRC1	Lymphatics
1084	FKBP1A	Lymphatics
1085	RPS9	Lymphatics
1086	PPDPF	Lymphatics
1087	MT-CO3	Lymphatics
1088	MT-ATP6	Lymphatics
1089	TMEM100	Lymphatics
1090	PLAC9	Lymphatics
1091	MT-CYB	Lymphatics
1092	GLTSCR2	Lymphatics
1093	TC2N	Lymphatics
1094	PERP	Lymphatics
1095	GUCA2A	Lymphatics
1096	JUND	Lymphatics
1097	ISG20	Lymphatics
1098	UBC	Lymphatics
1099	MGST1	Lymphatics
1100	CLIC1	Lymphatics
1101	ALDOA	Lymphatics
1102	PPP4C	Lymphatics
1103	SNRPD2	Lymphatics
1104	TAX1BP3	Lymphatics
1105	RPS13	Lymphatics
1106	PFN1	Lymphatics
1107	CD9	Lymphatics
1108	IER2	Lymphatics
1109	RASSF1	Lymphatics
1110	RAMP2	Lymphatics
1111	ACTB	Lymphatics
1112	HLA-DRB5	Lymphatics
1113	PCNP	Lymphatics
1114	OAZ1	Lymphatics
1115	GRN	Lymphatics
1116	FAM118A	Lymphatics
1117	B3GNT7	Lymphatics
1118	TPT1	Lymphatics
1119	ARID5A	Lymphatics
1120	RPS12	Lymphatics
1121	XIST	Lymphatics
1122	RPL4	Lymphatics
1123	GNB2L1	Lymphatics
1124	CTSH	Lymphatics
1125	PKM	Lymphatics
1126	PPP1R15A	Lymphatics
1127	DCK	Lymphatics
1128	TUBA1A	Lymphatics
1129	TMEM9B	Lymphatics
1130	TMEM147	Lymphatics
1131	FCGRT	Lymphatics
1132	CYC1	Lymphatics
1133	TUBA1B	Lymphatics
1134	RASIP1	Lymphatics
1135	JUN	Lymphatics
1136	CMPK1	Lymphatics
1137	RADIL	Lymphatics
1138	RCN2	Lymphatics
1139	SELT	Lymphatics
1140	GAS6	Lymphatics
1141	GNL1	Lymphatics
1142	AP2M1	Lymphatics
1143	PRDX5	Lymphatics
1144	ECSCR	Lymphatics
1145	LAPTM5	Lymphatics
1146	HNRNPA0	Lymphatics
1147	TMEM66	Lymphatics
1148	ARL6IP4	Lymphatics
1149	ARL2	Lymphatics
1150	TSTA3	Lymphatics
1151	OAT	Lymphatics
1152	SCNN1B	Lymphatics
1153	HOXD8	Lymphatics
1154	SRP9	Lymphatics
1155	SLC9A3R2	Lymphatics
1156	SPHK1	Lymphatics
1157	SRSF2	Lymphatics
1158	NDUFA6	Lymphatics
1159	CHMP1B	Lymphatics
1160	MGP	Lymphatics
1161	SDCBP	Lymphatics
1162	SNX3	Lymphatics
1163	CAPZA2	Lymphatics
1164	MTRNR2L12	Lymphatics
1165	HNRNPA1	Lymphatics
1166	ITM2B	Lymphatics
1167	SGCE	Lymphatics
1168	CD47	Lymphatics
1169	AKR1C3	Lymphatics
1170	CALM2	Lymphatics
1171	ZFAND1	Lymphatics
1172	SBDS	Lymphatics
1173	PSMC3	Lymphatics
1174	GUSB	Lymphatics
1175	GPR97	Lymphatics
1176	MAF1	Lymphatics
1177	GUK1	Lymphatics
1178	EIF3D	Lymphatics
1179	DDAH2	Lymphatics
1180	NDUFB8-ENSG00000166136	Lymphatics
1181	RAD23A	Lymphatics
1182	EPHX1	Lymphatics
1183	PGAM1	Lymphatics
1184	PRMT1	Lymphatics
1185	TUBA4A	Lymphatics
1186	CFL1	Lymphatics
1187	TM4SF1	Lymphatics
1188	MBOAT1	Lymphatics
1189	PSMD8	Lymphatics
1190	CST3	Lymphatics
1191	RPL30	Lymphatics
1192	MAFF	Lymphatics
1193	GSTK1	Lymphatics
1194	STAP2	Lymphatics
1195	GYPC	Lymphatics
1196	PSAP	Lymphatics
1197	PPP1CA	Lymphatics
1198	EIF3E	Lymphatics
1199	TPGS1	Lymphatics
1200	TBCB	Lymphatics
1201	EIF1AY	Lymphatics
1202	RAB18	Lymphatics
1203	ATP1B3	Lymphatics
1204	HLA-C	Lymphatics
1205	ANXA2	Lymphatics
1206	STUB1	Lymphatics
1207	ZNF580	Lymphatics
1208	ARL6IP1	Lymphatics
1209	MRPS18A	Lymphatics
1210	PTOV1	Lymphatics
1211	MT-ND1	Lymphatics
1212	DCTN2	Lymphatics
1213	PIGT	Lymphatics
1214	RBM42	Lymphatics
1215	MOB4	Lymphatics
1216	LMNA	Lymphatics
1217	ECHS1	Lymphatics
1218	PPAP2A	Lymphatics
1219	GRAMD1A	Lymphatics
1220	7SK-ENSG00000260682	Lymphatics
1221	MZT2A	Lymphatics
1222	RNF126	Lymphatics
1223	SMTN	Lymphatics
1224	JKAMP	Lymphatics
1225	MTRNR2L8	Lymphatics
1226	SNCA	Lymphatics
1227	YWHAH	Lymphatics
1228	HSP90B1	Lymphatics
1229	RPS23	Lymphatics
1230	RPL22	Lymphatics
1231	EGLN2	Lymphatics
1232	GPR108	Lymphatics
1233	MAT2B	Lymphatics
1234	PDE4B	Lymphatics
1235	NELFE	Lymphatics
1236	HAGH	Lymphatics
1237	RPS4Y1	Endothelial cells LTC4S SEMA3G
1238	GUCA2A	Endothelial cells LTC4S SEMA3G
1239	PHGR1	Endothelial cells LTC4S SEMA3G
1240	EEF2	Endothelial cells LTC4S SEMA3G
1241	EGLN2	Endothelial cells LTC4S SEMA3G
1242	LSR	Endothelial cells LTC4S SEMA3G
1243	TSHZ2	Endothelial cells LTC4S SEMA3G
1244	JUNB	Endothelial cells LTC4S SEMA3G
1245	TNFRSF12A	Endothelial cells LTC4S SEMA3G
1246	GSN	Endothelial cells LTC4S SEMA3G
1247	CAV2	Endothelial cells LTC4S SEMA3G
1248	EIF4A2	Endothelial cells LTC4S SEMA3G
1249	BEX5	Endothelial cells LTC4S SEMA3G
1250	TMEM222	Endothelial cells LTC4S SEMA3G
1251	GPIHBP1	Endothelial cells LTC4S SEMA3G
1252	IL32	Endothelial cells LTC4S SEMA3G
1253	ESAM	Endothelial cells LTC4S SEMA3G
1254	SLC25A6	Endothelial cells LTC4S SEMA3G
1255	GSTK1	Endothelial cells LTC4S SEMA3G
1256	HYAL2	Endothelial cells LTC4S SEMA3G
1257	UBC	Endothelial cells LTC4S SEMA3G
1258	BCAM	Endothelial cells LTC4S SEMA3G
1259	TMED2	Endothelial cells LTC4S SEMA3G
1260	TALDO1	Endothelial cells LTC4S SEMA3G
1261	ELP5	Endothelial cells LTC4S SEMA3G
1262	VDAC1	Endothelial cells LTC4S SEMA3G
1263	LDB2	Endothelial cells LTC4S SEMA3G
1264	TRMT1	Endothelial cells LTC4S SEMA3G
1265	RPL3	Endothelial cells LTC4S SEMA3G
1266	C1QTNF9	Endothelial cells LTC4S SEMA3G
1267	GSTT1	Endothelial cells LTC4S SEMA3G
1268	ECH1	Endothelial cells LTC4S SEMA3G
1269	SYT1	Endothelial cells LTC4S SEMA3G
1270	AC090186.1	Endothelial cells LTC4S SEMA3G
1271	RPS2	Endothelial cells LTC4S SEMA3G
1272	TRMT44	Endothelial cells LTC4S SEMA3G
1273	BST2	Endothelial cells LTC4S SEMA3G
1274	CST3	Endothelial cells LTC4S SEMA3G
1275	MRPL42	Endothelial cells LTC4S SEMA3G
1276	SRP9	Endothelial cells LTC4S SEMA3G
1277	HSD17B11	Endothelial cells LTC4S SEMA3G
1278	JUND	Endothelial cells LTC4S SEMA3G
1279	PFN2	Endothelial cells LTC4S SEMA3G
1280	ACTB	Endothelial cells LTC4S SEMA3G
1281	PTRF	Endothelial cells LTC4S SEMA3G
1282	IGFBP3	Endothelial cells LTC4S SEMA3G
1283	EIF4A1	Endothelial cells LTC4S SEMA3G
1284	TUBA1B	Endothelial cells LTC4S SEMA3G
1285	SLC3A2	Endothelial cells LTC4S SEMA3G
1286	TUBA4A	Endothelial cells LTC4S SEMA3G
1287	PRMT1	Endothelial cells LTC4S SEMA3G
1288	ILK	Endothelial cells LTC4S SEMA3G
1289	FKBP1A	Endothelial cells LTC4S SEMA3G
1290	HNRNPF	Endothelial cells LTC4S SEMA3G
1291	IER2	Endothelial cells LTC4S SEMA3G
1292	APOA1	Endothelial cells LTC4S SEMA3G
1293	LPAR6	Endothelial cells LTC4S SEMA3G
1294	PLS3	Endothelial cells LTC4S SEMA3G
1295	CLTB	Endothelial cells LTC4S SEMA3G
1296	TMED9	Endothelial cells LTC4S SEMA3G
1297	DCAF13	Endothelial cells LTC4S SEMA3G
1298	SYNGR2	Endothelial cells LTC4S SEMA3G
1299	ZBTB16	Endothelial cells LTC4S SEMA3G
1300	MORF4L1	Endothelial cells LTC4S SEMA3G
1301	ANXA3	Endothelial cells LTC4S SEMA3G
1302	PLSCR1	Endothelial cells LTC4S SEMA3G
1303	TUBB	Endothelial cells LTC4S SEMA3G
1304	RPS23	Endothelial cells LTC4S SEMA3G
1305	MIR24-2	Endothelial cells LTC4S SEMA3G
1306	RPL34	Endothelial cells LTC4S SEMA3G
1307	MEOX1	Endothelial cells LTC4S SEMA3G
1308	PVRL2	Endothelial cells LTC4S SEMA3G
1309	SPSB3	Endothelial cells LTC4S SEMA3G
1310	CP	Endothelial cells LTC4S SEMA3G
1311	ADAM15	Endothelial cells LTC4S SEMA3G
1312	ARL2	Endothelial cells LTC4S SEMA3G
1313	TPT1	Endothelial cells LTC4S SEMA3G
1314	MRPS18A	Endothelial cells LTC4S SEMA3G
1315	GIMAP5	Endothelial cells LTC4S SEMA3G
1316	SYPL1	Endothelial cells LTC4S SEMA3G
1317	JUN	Endothelial cells LTC4S SEMA3G
1318	NOL12	Endothelial cells LTC4S SEMA3G
1319	WASH4P	Endothelial cells LTC4S SEMA3G
1320	RPS4Y1	Endothelial cells CD36
1321	HYAL2	Endothelial cells CD36
1322	MT2A	Endothelial cells CD36
1323	CLDN5	Endothelial cells CD36
1324	GSN	Endothelial cells CD36
1325	BCAM	Endothelial cells CD36
1326	EGFL7	Endothelial cells CD36
1327	HLA-A	Endothelial cells CD36
1328	ACTB	Endothelial cells CD36
1329	CDC37	Endothelial cells CD36
1330	CTSH	Endothelial cells CD36
1331	EIF4A1	Endothelial cells CD36
1332	RAMP2	Endothelial cells CD36
1333	RPS2	Endothelial cells CD36
1334	ESAM	Endothelial cells CD36
1335	F2RL3	Endothelial cells CD36
1336	MT1X	Endothelial cells CD36
1337	YWHAH	Endothelial cells CD36
1338	RPS13	Endothelial cells CD36
1339	PFN1	Endothelial cells CD36
1340	APOA1	Endothelial cells CD36
1341	JUNB	Endothelial cells CD36
1342	RHOC	Endothelial cells CD36
1343	MYL6	Endothelial cells CD36
1344	CD74	Endothelial cells CD36
1345	EEF2	Endothelial cells CD36
1346	IL32	Endothelial cells CD36
1347	NPDC1	Endothelial cells CD36
1348	IER2	Endothelial cells CD36
1349	CLIC1	Endothelial cells CD36
1350	ADAM15	Endothelial cells CD36
1351	PRMT1	Endothelial cells CD36
1352	TPT1	Endothelial cells CD36
1353	HLA-C	Endothelial cells CD36
1354	TUBA4A	Endothelial cells CD36
1355	JUND	Endothelial cells CD36
1356	LY6E	Endothelial cells CD36
1357	MIR24-2	Endothelial cells CD36
1358	RPS27A	Endothelial cells CD36
1359	RASIP1	Endothelial cells CD36
1360	MT1M	Endothelial cells CD36
1361	CAPZA2	Endothelial cells CD36
1362	PLVAP	Endothelial cells CD36
1363	GAS6	Endothelial cells CD36
1364	IGFBP4	Endothelial cells CD36
1365	CNN3	Endothelial cells CD36
1366	RPS23	Endothelial cells CD36
1367	RPL9	Endothelial cells CD36
1368	RPS15A	Endothelial cells CD36
1369	SDCBP	Endothelial cells CD36
1370	YBX1	Endothelial cells CD36
1371	MT1E	Endothelial cells CD36
1372	ALDOA	Endothelial cells CD36
1373	IGFBP2	Endothelial cells CD36
1374	SRP9	Endothelial cells CD36
1375	TUBB	Endothelial cells CD36
1376	GUK1	Endothelial cells CD36
1377	KPNA2	Endothelial cells CD36
1378	HPCAL1	Endothelial cells CD36
1379	ASMTL	Endothelial cells CD36
1380	RAMP3	Endothelial cells CD36
1381	ARPC5	Endothelial cells CD36
1382	TAGLN2	Endothelial cells CD36
1383	FKBP1A	Endothelial cells CD36
1384	KANK3	Endothelial cells CD36
1385	RPL34	Endothelial cells CD36
1386	SLC9A3R2	Endothelial cells CD36
1387	S100A16	Endothelial cells CD36
1388	TUBB4B	Endothelial cells CD36
1389	RPL15	Endothelial cells CD36
1390	DBN1	Endothelial cells CD36
1391	TUBA1B	Endothelial cells CD36
1392	GYPC	Endothelial cells CD36
1393	MT1A	Endothelial cells CD36
1394	HLA-E	Endothelial cells CD36
1395	RASA4	Endothelial cells CD36
1396	CD320	Endothelial cells CD36
1397	BST2	Endothelial cells CD36
1398	FLYWCH2	Endothelial cells CD36
1399	CD63	Endothelial cells CD36
1400	ATP5B	Endothelial cells CD36
1401	MIER2	Endothelial cells CD36
1402	XIST	Endothelial cells CD36
1403	GSTT1	Endothelial cells CD36
1404	HLA-DRB5	Endothelial cells CD36
1405	TNFRSF1A	Endothelial cells CD36
1406	TUBA1A	Endothelial cells CD36
1407	GLTSCR2	Endothelial cells CD36
1408	RPS12	Endothelial cells CD36
1409	PSMB3	Endothelial cells CD36
1410	UBC	Endothelial cells CD36
1411	LAPTM4A	Endothelial cells CD36
1412	BSG	Endothelial cells CD36
1413	ARPC1B	Endothelial cells CD36
1414	MT-CO2	Endothelial cells CD36
1415	HSPA12B	Endothelial cells CD36
1416	SLC25A6	Endothelial cells CD36
1417	EIF3D	Endothelial cells CD36
1418	CST3	Endothelial cells CD36
1419	IFITM1	Endothelial cells CD36
1420	SOX18	Endothelial cells CD36
1421	IFITM3	Endothelial cells CD36
1422	IFI27	Endothelial cells CD36
1423	TMED2	Endothelial cells CD36
1424	CALM2	Endothelial cells CD36
1425	PHGR1	Endothelial cells CD36
1426	MARCKSL1	Endothelial cells CD36
1427	TMEM147	Endothelial cells CD36
1428	MORF4L1	Endothelial cells CD36
1429	PPDPF	Endothelial cells CD36
1430	PRKCDBP	Endothelial cells CD36
1431	LCN6-ENSG00000267206	Endothelial cells CD36
1432	CCL2	Endothelial cells CD36
1433	PKM	Endothelial cells CD36
1434	SBDS	Endothelial cells CD36
1435	LPAR6	Endothelial cells CD36
1436	CD36	Endothelial cells CD36
1437	RING1	Endothelial cells CD36
1438	ENTPD1	Endothelial cells CD36
1439	CARHSP1	Endothelial cells CD36
1440	FAM118A	Endothelial cells CD36
1441	DARC	Endothelial cells CD36
1442	DUSP23	Endothelial cells CD36
1443	BIN3	Endothelial cells CD36
1444	GRN	Endothelial cells CD36
1445	DNAJA2	Endothelial cells CD36
1446	EGR1	Endothelial cells CD36
1447	NUDC	Endothelial cells CD36
1448	IFITM2	Endothelial cells CD36
1449	EIF5A	Endothelial cells CD36
1450	FXYD5	Endothelial cells CD36
1451	ACTG1	Endothelial cells CD36
1452	GNB2	Endothelial cells CD36
1453	EPHX1	Endothelial cells CD36
1454	SYNGR2	Endothelial cells CD36
1455	PKIG	Endothelial cells CD36
1456	SLC16A3	Endothelial cells CD36
1457	TMX1	Endothelial cells CD36
1458	MED4	Endothelial cells CD36
1459	PDLIM1	Endothelial cells CD36
1460	RNH1	Endothelial cells CD36
1461	EMP3	Endothelial cells CD36
1462	OAZ1	Endothelial cells CD36
1463	TMEM230	Endothelial cells CD36
1464	PSMB8	Endothelial cells CD36
1465	RUVBL1	Endothelial cells CD36
1466	FABP5	Endothelial cells CD36
1467	SSU72	Endothelial cells CD36
1468	SNRPB	Endothelial cells CD36
1469	FKBP4	Endothelial cells CD36
1470	MAF1	Endothelial cells CD36
1471	COPS6	Endothelial cells CD36
1472	CLU	Endothelial cells CD36
1473	ARPC4	Endothelial cells CD36
1474	SSR2	Endothelial cells CD36
1475	FAM110D	Endothelial cells CD36
1476	PA2G4	Endothelial cells CD36
1477	SON	Endothelial cells CD36
1478	NOSTRIN	Endothelial cells CD36
1479	CA4	Endothelial cells CD36
1480	RPLP0	Endothelial cells CD36
1481	EIF3G	Endothelial cells CD36
1482	PSMB7	Endothelial cells CD36
1483	PCNP	Endothelial cells CD36
1484	CALR	Endothelial cells CD36
1485	TMEM88	Endothelial cells CD36
1486	RPL26	Endothelial cells CD36
1487	SRM	Endothelial cells CD36
1488	MT-ND2	Endothelial cells CD36
1489	SLC3A2	Endothelial cells CD36
1490	GNB2L1	Endothelial cells CD36
1491	CYC1	Endothelial cells CD36
1492	CD99	Endothelial cells CD36
1493	TUFM	Endothelial cells CD36
1494	GIMAP4	Endothelial cells CD36
1495	ECH1	Endothelial cells CD36
1496	SERF2	Endothelial cells CD36
1497	THSD1	Endothelial cells CD36
1498	PRELID1	Endothelial cells CD36
1499	ENSA	Endothelial cells CD36
1500	TSNAX	Endothelial cells CD36
1501	IL3RA	Endothelial cells CD36
1502	RPS9	Endothelial cells CD36
1503	VWA1	Endothelial cells CD36
1504	DLC1	Endothelial cells CD36
1505	ARF4	Endothelial cells CD36
1506	ATP6V1F	Endothelial cells CD36
1507	C19orf10	Endothelial cells CD36
1508	NBL1	Endothelial cells CD36
1509	AQP1	Endothelial cells CD36
1510	CAPZA1	Endothelial cells CD36
1511	RCN1	Endothelial cells CD36
1512	ACTR10	Endothelial cells CD36
1513	ARL2	Endothelial cells CD36
1514	HSF1	Endothelial cells CD36
1515	RSL24D1	Endothelial cells CD36
1516	ARPC2	Endothelial cells CD36
1517	PLSCR1	Endothelial cells CD36
1518	GAPDH	Endothelial cells CD36
1519	NR1H2	Endothelial cells CD36
1520	MVP	Endothelial cells CD36
1521	C1orf56	Endothelial cells CD36
1522	MGAT1	Endothelial cells CD36
1523	CYYR1	Endothelial cells CD36
1524	NDUFA8	Endothelial cells CD36
1525	EIF3F	Endothelial cells CD36
1526	UBE2D1	Endothelial cells CD36
1527	RASSF1	Endothelial cells CD36
1528	ITGB1	Endothelial cells CD36
1529	H3F3B	Endothelial cells CD36
1530	SCP2	Endothelial cells CD36
1531	PTRF	Endothelial cells CD36
1532	TSPAN4	Endothelial cells CD36
1533	RBP7	Endothelial cells CD36
1534	RPL30	Endothelial cells CD36
1535	NPR1	Endothelial cells CD36
1536	SH2D3C	Endothelial cells CD36
1537	CFL1	Endothelial cells CD36
1538	RPL12	Endothelial cells CD36
1539	RIN1	Endothelial cells CD36
1540	LMAN2	Endothelial cells CD36
1541	FAM167B	Endothelial cells CD36
1542	RPL39	Endothelial cells CD36
1543	RPS3A	Endothelial cells CD36
1544	TMED9	Endothelial cells CD36
1545	MTCH1	Endothelial cells CD36
1546	GTF3A	Endothelial cells CD36
1547	GNG11	Endothelial cells CD36
1548	PPP4C	Endothelial cells CD36
1549	AAMP	Endothelial cells CD36
1550	ENG	Endothelial cells CD36
1551	AGPAT2	Endothelial cells CD36
1552	PSMD8	Endothelial cells CD36
1553	RPSA	Endothelial cells CD36
1554	NUPR1	Endothelial cells CD36
1555	RAD23A	Endothelial cells CD36
1556	PSMC3	Endothelial cells CD36
1557	RTFDC1	Endothelial cells CD36
1558	RPL4	Endothelial cells CD36
1559	CXCL2	Endothelial cells CD36
1560	TSPYL1	Endothelial cells CD36
1561	ARF1	Endothelial cells CD36
1562	PITPNC1	Endothelial cells CD36
1563	CD151	Endothelial cells CD36
1564	CAV2	Endothelial cells CD36
1565	DPP7	Endothelial cells CD36
1566	RAB7A	Endothelial cells CD36
1567	FOXP1	Endothelial cells CD36
1568	TOMM7	Endothelial cells CD36
1569	S100A11	Endothelial cells CD36
1570	PSMC1	Endothelial cells CD36
1571	PSAP	Endothelial cells CD36
1572	HNRNPA0	Endothelial cells CD36
1573	UBE2J2	Endothelial cells CD36
1574	GNL1	Endothelial cells CD36
1575	ARF5	Endothelial cells CD36
1576	TNFAIP3	Endothelial cells CD36
1577	JUN	Endothelial cells CD36
1578	DYNLRB1	Endothelial cells CD36
1579	CPLX1	Endothelial cells CD36
1580	PPHLN1	Endothelial cells CD36
1581	NHP2	Endothelial cells CD36
1582	TRAPPC3	Endothelial cells CD36
1583	SNRNP70	Endothelial cells CD36
1584	NFKBIA	Endothelial cells CD36
1585	ASNA1	Endothelial cells CD36
1586	SF3B2	Endothelial cells CD36
1587	C10orf54	Endothelial cells CD36
1588	PPP1CA	Endothelial cells CD36
1589	CD164	Endothelial cells CD36
1590	DDX39A	Endothelial cells CD36
1591	CLTB	Endothelial cells CD36
1592	C11orf96	Endothelial cells CD36
1593	DPM2	Endothelial cells CD36
1594	RPS20	Endothelial cells CD36
1595	NOC2L	Endothelial cells CD36
1596	SOD2	Endothelial cells CD36
1597	CREM	Endothelial cells CD36
1598	FES	Endothelial cells CD36
1599	ANXA2	Endothelial cells CD36
1600	RAB5C	Endothelial cells CD36
1601	RNF181	Endothelial cells CD36
1602	ADSS	Endothelial cells CD36
1603	ATF3	Endothelial cells CD36
1604	CRIP2	Endothelial cells CD36
1605	LSM7	Endothelial cells CD36
1606	FUS	Endothelial cells CD36
1607	NOTCH4	Endothelial cells CD36
1608	HES1	Endothelial cells CD36
1609	DCTPP1	Endothelial cells CD36
1610	INSR	Endothelial cells CD36
1611	TRMT112	Endothelial cells CD36
1612	MALL	Endothelial cells CD36
1613	PIM3	Endothelial cells CD36
1614	TPM4	Endothelial cells CD36
1615	CDC42	Endothelial cells CD36
1616	PTMS	Endothelial cells CD36
1617	VCP	Endothelial cells CD36
1618	TMEM173	Endothelial cells CD36
1619	CTNNB1	Endothelial cells CD36
1620	IGFBP6	Endothelial cells CD36
1621	CDC42SE1	Endothelial cells CD36
1622	MEOX1	Endothelial cells CD36
1623	SMAGP	Endothelial cells CD36
1624	SNCG	Endothelial cells CD36
1625	NDUFAF3	Endothelial cells CD36
1626	LSM10	Endothelial cells CD36
1627	ADCY4	Endothelial cells CD36
1628	RBP5	Endothelial cells CD36
1629	HNRNPH1	Endothelial cells CD36
1630	ATP5E	Endothelial cells CD36
1631	AKAP8L	Endothelial cells CD36
1632	HLA-DRA	Endothelial cells CD36
1633	WBSCR22	Endothelial cells CD36
1634	WDR74	Endothelial cells CD36
1635	PEF1	Endothelial cells CD36
1636	TMEM109	Endothelial cells CD36
1637	TAP2-ENSG00000204267	Endothelial cells CD36
1638	RPL22	Endothelial cells CD36
1639	GADD45B	Endothelial cells CD36
1640	TUSC2	Endothelial cells CD36
1641	AP2M1	Endothelial cells CD36
1642	HMOX2	Endothelial cells CD36
1643	CTSA	Endothelial cells CD36
1644	QSOX1	Endothelial cells CD36
1645	MAGED2	Endothelial cells CD36
1646	ILK	Endothelial cells CD36
1647	COPE	Endothelial cells CD36
1648	JUNB	Activated fibroblasts CCL19 ADAMADEC1
1649	JUN	Activated fibroblasts CCL19 ADAMADEC1
1650	FOS	Activated fibroblasts CCL19 ADAMADEC1
1651	IER2	Activated fibroblasts CCL19 ADAMADEC1
1652	SOCS3	Activated fibroblasts CCL19 ADAMADEC1
1653	PPP1R15A	Activated fibroblasts CCL19 ADAMADEC1
1654	FAM118A	Activated fibroblasts CCL19 ADAMADEC1
1655	ZFP36	Activated fibroblasts CCL19 ADAMADEC1
1656	MT-CO3	Activated fibroblasts CCL19 ADAMADEC1
1657	RPS4Y1	Activated fibroblasts CCL19 ADAMADEC1
1658	MFAP4	Activated fibroblasts CCL19 ADAMADEC1
1659	CD74	Activated fibroblasts CCL19 ADAMADEC1
1660	NAT9	Activated fibroblasts CCL19 ADAMADEC1
1661	FDCSP	Activated fibroblasts CCL19 ADAMADEC1
1662	HLA-DRB1	Activated fibroblasts CCL19 ADAMADEC1
1663	RPL27A	Activated fibroblasts CCL19 ADAMADEC1
1664	PHLDB3	Activated fibroblasts CCL19 ADAMADEC1
1665	SYNGR2	Activated fibroblasts CCL19 ADAMADEC1
1666	CALM2	Activated fibroblasts CCL19 ADAMADEC1
1667	MT-ND3	Activated fibroblasts CCL19 ADAMADEC1
1668	RPL15	Activated fibroblasts CCL19 ADAMADEC1
1669	GSTT1	Activated fibroblasts CCL19 ADAMADEC1
1670	SLC25A6	Activated fibroblasts CCL19 ADAMADEC1
1671	MT-ATP6	Activated fibroblasts CCL19 ADAMADEC1
1672	COL3A1	Activated fibroblasts CCL19 ADAMADEC1
1673	PHGR1	Activated fibroblasts CCL19 ADAMADEC1
1674	FABP4	Activated fibroblasts CCL19 ADAMADEC1
1675	HOXA10	Activated fibroblasts CCL19 ADAMADEC1
1676	ANXA7	Activated fibroblasts CCL19 ADAMADEC1
1677	MT-ND1	Activated fibroblasts CCL19 ADAMADEC1
1678	MT-CO2	Activated fibroblasts CCL19 ADAMADEC1
1679	RAMP3	Activated fibroblasts CCL19 ADAMADEC1
1680	CCL21	Activated fibroblasts CCL19 ADAMADEC1
1681	ALDH2	Activated fibroblasts CCL19 ADAMADEC1
1682	CNN3	Activated fibroblasts CCL19 ADAMADEC1
1683	CTSH	Activated fibroblasts CCL19 ADAMADEC1
1684	GSN	Activated fibroblasts CCL19 ADAMADEC1
1685	EFEMP1	Activated fibroblasts CCL19 ADAMADEC1
1686	CLU	Glial cells
1687	CD9	Glial cells
1688	GSN	Glial cells
1689	PPDPF	Glial cells
1690	CALM2	Glial cells
1691	FTH1	Glial cells
1692	NDRG2	Glial cells
1693	JUND	Glial cells
1694	TPPP3	Glial cells
1695	JUN	Glial cells
1696	TUBA1A	Glial cells
1697	MTRNR2L12	Glial cells
1698	SOD3	Glial cells
1699	ITM2B	Glial cells
1700	SEPP1	Glial cells
1701	FXYD1	Glial cells
1702	CST3	Glial cells
1703	RPL27A	Glial cells
1704	IFI27	Glial cells
1705	JUNB	Glial cells
1706	RGS3	Glial cells
1707	PMP22	Glial cells
1708	HTRA1	Glial cells
1709	WNT6	Glial cells
1710	B2M	Glial cells
1711	MIR24-2	Glial cells
1712	S100A6	Glial cells
1713	LGI4	Glial cells
1714	RARRES2	Glial cells
1715	HLA-B	Glial cells
1716	7SK-ENSG00000260682	Glial cells
1717	UBC	Glial cells
1718	SFRP1	Glial cells
1719	ETS1	Glial cells
1720	PDK4	Glial cells
1721	PMEPA1	Glial cells
1722	GPM6B	Glial cells
1723	HSPA2	Glial cells
1724	SORBS2	Glial cells
1725	TSC22D4	Glial cells
1726	COL5A1	Glial cells
1727	SMIM5	Glial cells
1728	IGJ	Glial cells
1729	SYPL1	Glial cells
1730	RGCC	Glial cells
1731	RPS13	Glial cells
1732	MT-CO3	Glial cells
1733	TMSB10	Glial cells
1734	MFGE8	Glial cells
1735	RPS4Y1	Glial cells
1736	DOCK5	Glial cells
1737	PHLDA3	Glial cells
1738	GBP4	Glial cells
1739	PPP1R15A	Glial cells
1740	RPL3	Glial cells
1741	MT-CO2	Glial cells
1742	COMT	Glial cells
1743	BCYRN1	Glial cells
1744	EIF4G3	Glial cells
1745	TMEM47	Glial cells
1746	MT-ND3	Glial cells
1747	ARPC1B	Glial cells
1748	MTRNR2L8	Glial cells
1749	COL3A1	Glial cells
1750	GAPDH	Glial cells
1751	SOX2	Glial cells
1752	COX5B	Glial cells
1753	MT-ATP6	Glial cells
1754	FIBIN	Glial cells
1755	PPP1R12B	Glial cells
1756	LAPTM4A	Glial cells
1757	MYOT	Glial cells
1758	CHADL	Glial cells
1759	FAM134B	Glial cells
1760	PLEKHB1	Glial cells
1761	VMP1	Glial cells
1762	TUBA1B	Glial cells
1763	SCN7A	Glial cells
1764	RPL15	Glial cells
1765	HNRNPH2	Glial cells
1766	NRXN1	Glial cells
1767	CAPZA2	Glial cells
1768	ZFYVE21	Glial cells
1769	MT-ATP8	Glial cells
1770	CMTM5	Glial cells
1771	CTSC	Glial cells
1772	TSPAN11	Glial cells
1773	IGLL5	Glial cells
1774	MPZ	Glial cells
1775	NOV	Glial cells
1776	GPR37L1	Glial cells
1777	ART3	Glial cells
1778	TMEM59	Glial cells
1779	RPS9	Glial cells
1780	IER2	Glial cells
1781	GSTT1	Glial cells
1782	IFI35	Glial cells
1783	PAIP2	Glial cells
1784	BTG2	Glial cells
1785	S100A4	Glial cells
1786	LPL	Glial cells
1787	OLFML2A	Glial cells
1788	MAGED2	Glial cells
1789	YWHAE	Glial cells
1790	ALDOA	Glial cells
1791	RPS2	Glial cells
1792	SEMA6D	Glial cells
1793	MRPS6	Glial cells
1794	CXCL12	Glial cells
1795	RPSA	Glial cells
1796	WDR86	Glial cells
1797	CNP	Glial cells
1798	SLITRK6	Glial cells
1799	PHYHIPL	Glial cells
1800	CKB	Glial cells
1801	AC009501.4	Glial cells
1802	RAB11A	Glial cells
1803	FAM118A	Glial cells
1804	TBCB	Glial cells
1805	GNB2L1	Glial cells
1806	COL4A1	Glial cells
1807	PDPN	Glial cells
1808	SERF2	Glial cells
1809	RPS4Y1	Endothelial cells CA4 CD36
1810	FAM118A	Endothelial cells CA4 CD36
1811	JUNB	Endothelial cells CA4 CD36
1812	HYAL2	Endothelial cells CA4 CD36
1813	HLA-A	Endothelial cells CA4 CD36
1814	HLA-C	Endothelial cells CA4 CD36
1815	IER2	Endothelial cells CA4 CD36
1816	EGFL7	Endothelial cells CA4 CD36
1817	BCAM	Endothelial cells CA4 CD36
1818	GSTT1	Endothelial cells CA4 CD36
1819	TUBA1A	Endothelial cells CA4 CD36
1820	RASIP1	Endothelial cells CA4 CD36
1821	ESAM	Endothelial cells CA4 CD36
1822	CLIC1	Endothelial cells CA4 CD36
1823	F2RL3	Endothelial cells CA4 CD36
1824	MIR24-2	Endothelial cells CA4 CD36
1825	IL32	Endothelial cells CA4 CD36
1826	PLVAP	Endothelial cells CA4 CD36
1827	S100A16	Endothelial cells CA4 CD36
1828	TUBA1B	Endothelial cells CA4 CD36
1829	BSG	Endothelial cells CA4 CD36
1830	CLDN5	Endothelial cells CA4 CD36
1831	TUBB	Endothelial cells CA4 CD36
1832	HHEX	Endothelial cells CA4 CD36
1833	SOX18	Endothelial cells CA4 CD36
1834	KANK3	Endothelial cells CA4 CD36
1835	RBP1	Endothelial cells CA4 CD36
1836	ADRM1	Endothelial cells CA4 CD36
1837	CD74	Endothelial cells CA4 CD36
1838	MIER2	Endothelial cells CA4 CD36
1839	CARHSP1	Endothelial cells CA4 CD36
1840	C10orf54	Endothelial cells CA4 CD36
1841	FAM150B	Endothelial cells CA4 CD36
1842	IGFBP4	Endothelial cells CA4 CD36
1843	TMED9	Endothelial cells CA4 CD36
1844	CNN3	Endothelial cells CA4 CD36
1845	ECH1	Endothelial cells CA4 CD36
1846	GSN	Endothelial cells CA4 CD36
1847	PPP4C	Endothelial cells CA4 CD36
1848	HLA-B	Endothelial cells CA4 CD36
1849	NKX2-3	Endothelial cells CA4 CD36
1850	TNFRSF1A	Endothelial cells CA4 CD36
1851	HNRNPA0	Endothelial cells CA4 CD36
1852	LY6E	Endothelial cells CA4 CD36
1853	GNL1	Endothelial cells CA4 CD36
1854	ALDOA	Endothelial cells CA4 CD36
1855	UBC	Endothelial cells CA4 CD36
1856	SDCBP	Endothelial cells CA4 CD36
1857	FAM110D	Endothelial cells CA4 CD36
1858	TPT1	Endothelial cells CA4 CD36
1859	ARRDC3	Endothelial cells CA4 CD36
1860	HLA-DRB5	Endothelial cells CA4 CD36
1861	EMP3	Endothelial cells CA4 CD36
1862	ITM2A	Endothelial cells CA4 CD36
1863	GRN	Endothelial cells CA4 CD36
1864	VWA1	Endothelial cells CA4 CD36
1865	PHGR1	Endothelial cells CA4 CD36
1866	RPS13	Endothelial cells CA4 CD36
1867	LPAR6	Endothelial cells CA4 CD36
1868	CDC37	Endothelial cells CA4 CD36
1869	TINAGL1	Endothelial cells CA4 CD36
1870	SH3BP5	Endothelial cells CA4 CD36
1871	YWHAQ	Endothelial cells CA4 CD36
1872	CHMP4B	Endothelial cells CA4 CD36
1873	TGFBR2	Endothelial cells CA4 CD36
1874	FXYD5	Endothelial cells CA4 CD36
1875	PVRL2	Endothelial cells CA4 CD36
1876	ACTB	Endothelial cells CA4 CD36
1877	RAMP2	Endothelial cells CA4 CD36
1878	ARPC4	Endothelial cells CA4 CD36
1879	EPHX1	Endothelial cells CA4 CD36
1880	AAMP	Endothelial cells CA4 CD36
1881	TMED2	Endothelial cells CA4 CD36
1882	RAB11B	Endothelial cells CA4 CD36
1883	CTSH	Endothelial cells CA4 CD36
1884	ABI3	Endothelial cells CA4 CD36
1885	FSCN1	Endothelial cells CA4 CD36
1886	RBM42	Endothelial cells CA4 CD36
1887	BST2	Endothelial cells CA4 CD36
1888	ATP5B	Endothelial cells CA4 CD36
1889	JUN	Endothelial cells CA4 CD36
1890	EIF4A1	Endothelial cells CA4 CD36
1891	ENG	Endothelial cells CA4 CD36
1892	PPP1CA	Endothelial cells CA4 CD36
1893	AUP1	Endothelial cells CA4 CD36
1894	MEOX1	Endothelial cells CA4 CD36
1895	CD151	Endothelial cells CA4 CD36
1896	ARPC1B	Endothelial cells CA4 CD36
1897	CD36	Endothelial cells CA4 CD36
1898	LAPTM4A	Endothelial cells CA4 CD36
1899	RAB5C	Endothelial cells CA4 CD36
1900	SH2D3C	Endothelial cells CA4 CD36
1901	MALL	Endothelial cells CA4 CD36
1902	TMEM88	Endothelial cells CA4 CD36
1903	DUSP1	Endothelial cells CA4 CD36
1904	PDIA3	Endothelial cells CA4 CD36
1905	MARCKSL1	Endothelial cells CA4 CD36
1906	HLA-DQB1	Endothelial cells CA4 CD36
1907	RASA4	Endothelial cells CA4 CD36
1908	NOTCH4	Endothelial cells CA4 CD36
1909	GIMAP5	Endothelial cells CA4 CD36
1910	PKM	Endothelial cells CA4 CD36
1911	NDUFA8	Endothelial cells CA4 CD36
1912	RHOC	Endothelial cells CA4 CD36
1913	PFN1	Endothelial cells CA4 CD36
1914	PPP1R15A	Endothelial cells CA4 CD36
1915	U2AF1	Endothelial cells CA4 CD36
1916	PSME2	Endothelial cells CA4 CD36
1917	CREM	Endothelial cells CA4 CD36
1918	A4GALT	Endothelial cells CA4 CD36
1919	CHST12	Endothelial cells CA4 CD36
1920	CDC42EP1	Endothelial cells CA4 CD36
1921	PSMB5	Endothelial cells CA4 CD36
1922	RPS12	Endothelial cells CA4 CD36
1923	TUBB4B	Endothelial cells CA4 CD36
1924	PSMB3	Endothelial cells CA4 CD36
1925	SLC25A6	Endothelial cells CA4 CD36
1926	PRMT1	Endothelial cells CA4 CD36
1927	RPS23	Endothelial cells CA4 CD36
1928	HLA-DPB1	Endothelial cells CA4 CD36
1929	PELO	Endothelial cells CA4 CD36
1930	CD63	Endothelial cells CA4 CD36
1931	YWHAH	Endothelial cells CA4 CD36
1932	CD200	Endothelial cells CA4 CD36
1933	GNB2	Endothelial cells CA4 CD36
1934	INPP1	Endothelial cells CA4 CD36
1935	MOB2	Endothelial cells CA4 CD36
1936	FKBP1A	Endothelial cells CA4 CD36
1937	PSAP	Endothelial cells CA4 CD36
1938	FCGRT	Endothelial cells CA4 CD36
1939	RAB2A	Endothelial cells CA4 CD36
1940	MAP7D1	Endothelial cells CA4 CD36
1941	ICAM2	Endothelial cells CA4 CD36
1942	ILK	Endothelial cells CA4 CD36
1943	RAD23A	Endothelial cells CA4 CD36
1944	ATP5A1	Endothelial cells CA4 CD36
1945	NDUFS2	Endothelial cells CA4 CD36
1946	DDIT4	Endothelial cells CA4 CD36
1947	HSPA12B	Endothelial cells CA4 CD36
1948	ITPR1	Endothelial cells CA4 CD36
1949	SSU72	Endothelial cells CA4 CD36
1950	HLA-E	Endothelial cells CA4 CD36
1951	FLYWCH2	Endothelial cells CA4 CD36
1952	YBX1	Endothelial cells CA4 CD36
1953	GPR146	Endothelial cells CA4 CD36
1954	IGFBP6	Endothelial cells CA4 CD36
1955	PSMB8	Endothelial cells CA4 CD36
1956	NDRG2	Endothelial cells CA4 CD36
1957	C19orf10	Endothelial cells CA4 CD36
1958	ZFP36	Endothelial cells CA4 CD36
1959	MATN2	Endothelial cells CA4 CD36
1960	NUDC	Endothelial cells CA4 CD36
1961	VASP	Endothelial cells CA4 CD36
1962	ADAM15	Endothelial cells CA4 CD36
1963	PASK	Endothelial cells CA4 CD36
1964	EVA1C	Endothelial cells CA4 CD36
1965	TMX1	Endothelial cells CA4 CD36
1966	CYTH2	Endothelial cells CA4 CD36
1967	EGLN2	Endothelial cells CA4 CD36
1968	OAZ2	Endothelial cells CA4 CD36
1969	CLEC14A	Endothelial cells CA4 CD36
1970	EIF3D	Endothelial cells CA4 CD36
1971	EFHC1	Endothelial cells CA4 CD36
1972	MLF2	Endothelial cells CA4 CD36
1973	PEBP1	Endothelial cells CA4 CD36
1974	IL3RA	Endothelial cells CA4 CD36
1975	ANKRD46	Endothelial cells CA4 CD36
1976	QSOX1	Endothelial cells CA4 CD36
1977	MIR4458HG	Endothelial cells CA4 CD36
1978	OAZ1	Endothelial cells CA4 CD36
1979	IDO1	Endothelial cells CA4 CD36
1980	PPAP2C	Endothelial cells CA4 CD36
1981	SLC3A2	Endothelial cells CA4 CD36
1982	A2M	Endothelial cells CA4 CD36
1983	PHB	Endothelial cells CA4 CD36
1984	RCN1	Endothelial cells CA4 CD36
1985	SNRPB	Endothelial cells CA4 CD36
1986	SHE	Endothelial cells CA4 CD36
1987	PIM3	Endothelial cells CA4 CD36
1988	MED10	Endothelial cells CA4 CD36
1989	CCND3	Endothelial cells CA4 CD36
1990	RPS27A	Endothelial cells CA4 CD36
1991	MRPL9	Endothelial cells CA4 CD36
1992	EEF2	Endothelial cells CA4 CD36
1993	MTCH1	Endothelial cells CA4 CD36
1994	CD9	Endothelial cells CA4 CD36
1995	SERPINH1	Endothelial cells CA4 CD36
1996	RNH1	Endothelial cells CA4 CD36
1997	PKIG	Endothelial cells CA4 CD36
1998	JMJD6	Endothelial cells CA4 CD36
1999	LIPE	Endothelial cells CA4 CD36
[truncated: 1,473 more rows]
