# Supplementary material for: Decoding non-coding SNPs: systems genomics modelling dissects the heterogeneity of IBD
Source: Mol Syst Biol. 2025 Nov 26;22(2):259–80. doi: 10.1038/s44320-025-00169-3 (PMC12864814; doi:10.1038/s44320-025-00169-3)
Supplement: Supplementary file 12 — Source data Fig. 4 [file 44320_2025_169_MOESM12_ESM.zip › Kong_et_al_ileum_epi_type_degs_fc05_new.csv]

	Gene	Term
1	GUCA2A	Enterocytes TMIGD1 MEP1A
2	MT2A	Enterocytes TMIGD1 MEP1A
3	MT1H	Enterocytes TMIGD1 MEP1A
4	MT1G	Enterocytes TMIGD1 MEP1A
5	MT1X	Enterocytes TMIGD1 MEP1A
6	MT1E	Enterocytes TMIGD1 MEP1A
7	PPDPF	Enterocytes TMIGD1 MEP1A
8	CRIP1	Enterocytes TMIGD1 MEP1A
9	ISG15	Enterocytes TMIGD1 MEP1A
10	PRAP1	Enterocytes TMIGD1 MEP1A
11	ADIRF	Enterocytes TMIGD1 MEP1A
12	IFI6	Enterocytes TMIGD1 MEP1A
13	MT1F	Enterocytes TMIGD1 MEP1A
14	GUCA2B	Enterocytes TMIGD1 MEP1A
15	NEAT1	Enterocytes TMIGD1 MEP1A
16	IER2	Enterocytes TMIGD1 MEP1A
17	CDKN2B-AS1	Enterocytes TMIGD1 MEP1A
18	FOS	Enterocytes TMIGD1 MEP1A
19	DUSP1	Enterocytes TMIGD1 MEP1A
20	JUNB	Enterocytes TMIGD1 MEP1A
21	MT1M	Enterocytes TMIGD1 MEP1A
22	RP11-665N17.4	Enterocytes TMIGD1 MEP1A
23	VKORC1	Enterocytes TMIGD1 MEP1A
24	RPL31	Enterocytes TMIGD1 MEP1A
25	ZFP36	Enterocytes TMIGD1 MEP1A
26	CCNL1	Enterocytes TMIGD1 MEP1A
27	CHMP4B	Enterocytes TMIGD1 MEP1A
28	TMSB4X	Enterocytes TMIGD1 MEP1A
29	RPL27A	Enterocytes TMIGD1 MEP1A
30	DPEP1	Enterocytes TMIGD1 MEP1A
31	SLC20A1	Enterocytes TMIGD1 MEP1A
32	EGR1	Enterocytes TMIGD1 MEP1A
33	RPL13A	Enterocytes TMIGD1 MEP1A
34	AMN	Enterocytes TMIGD1 MEP1A
35	MT-ND6	Enterocytes TMIGD1 MEP1A
36	TCN2	Enterocytes TMIGD1 MEP1A
37	GADD45B	Enterocytes TMIGD1 MEP1A
38	PPP1R15A	Enterocytes TMIGD1 MEP1A
39	ID1	Enterocytes TMIGD1 MEP1A
40	HSD17B11	Enterocytes TMIGD1 MEP1A
41	TSPAN8	Enterocytes TMIGD1 MEP1A
42	SEPW1	Enterocytes TMIGD1 MEP1A
43	ATF3	Enterocytes TMIGD1 MEP1A
44	VMP1	Enterocytes TMIGD1 MEP1A
45	C11orf31	Enterocytes TMIGD1 MEP1A
46	MALAT1	Enterocytes TMIGD1 MEP1A
47	N4BP2L2	Enterocytes TMIGD1 MEP1A
48	JUN	Enterocytes TMIGD1 MEP1A
49	CLDN4	Enterocytes TMIGD1 MEP1A
50	ALDOB	Enterocytes TMIGD1 MEP1A
51	HIST1H1C	Enterocytes TMIGD1 MEP1A
52	TOMM7	Enterocytes TMIGD1 MEP1A
53	MT-ND4L	Enterocytes TMIGD1 MEP1A
54	ID3	Enterocytes TMIGD1 MEP1A
55	LGALS2	Enterocytes TMIGD1 MEP1A
56	FAM132A	Enterocytes TMIGD1 MEP1A
57	RPS4Y1	Enterocytes TMIGD1 MEP1A
58	MIR24-2	Enterocytes TMIGD1 MEP1A
59	MX1	Enterocytes TMIGD1 MEP1A
60	CPO	Enterocytes TMIGD1 MEP1A
61	GPR160	Enterocytes TMIGD1 MEP1A
62	LEAP2	Enterocytes TMIGD1 MEP1A
63	MDK	Enterocytes TMIGD1 MEP1A
64	TMEM141	Enterocytes TMIGD1 MEP1A
65	HBEGF	Enterocytes TMIGD1 MEP1A
66	ARL4A	Enterocytes TMIGD1 MEP1A
67	ENTPD8	Enterocytes TMIGD1 MEP1A
68	TMEM59	Enterocytes TMIGD1 MEP1A
69	SULT1A2	Enterocytes TMIGD1 MEP1A
70	C9orf24	Enterocytes TMIGD1 MEP1A
71	FABP6	Enterocytes TMIGD1 MEP1A
72	MT-ND2	Enterocytes TMIGD1 MEP1A
73	CEBPB	Enterocytes TMIGD1 MEP1A
74	EEF1A1	Enterocytes TMIGD1 MEP1A
75	PCK1	Enterocytes TMIGD1 MEP1A
76	COX6A1	Enterocytes TMIGD1 MEP1A
77	DDIT3	Enterocytes TMIGD1 MEP1A
78	HLA-DRB5	Enterocytes TMIGD1 MEP1A
79	H3F3B	Enterocytes TMIGD1 MEP1A
80	NR0B2	Enterocytes TMIGD1 MEP1A
81	S100A10	Enterocytes TMIGD1 MEP1A
82	RBP2	Enterocytes TMIGD1 MEP1A
83	MT-CYB	Enterocytes TMIGD1 MEP1A
84	CLDN3	Enterocytes TMIGD1 MEP1A
85	IFI27	Enterocytes TMIGD1 MEP1A
86	ZG16	Enterocytes TMIGD1 MEP1A
87	APOA1	Enterocytes TMIGD1 MEP1A
88	MT-ND5	Enterocytes TMIGD1 MEP1A
89	REG1A	Enterocytes TMIGD1 MEP1A
90	FXYD3	Enterocytes TMIGD1 MEP1A
91	MT-ATP6	Enterocytes TMIGD1 MEP1A
92	CALM1	Enterocytes TMIGD1 MEP1A
93	GNAS	Enterocytes TMIGD1 MEP1A
94	HLA-DPA1	Enterocytes TMIGD1 MEP1A
95	LCN2	Enterocytes TMIGD1 MEP1A
96	REG1B	Enterocytes TMIGD1 MEP1A
97	H3F3A	Enterocytes TMIGD1 MEP1A
98	DEFA6	Enterocytes TMIGD1 MEP1A
99	MYL12B	Enterocytes TMIGD1 MEP1A
100	S100A11	Enterocytes TMIGD1 MEP1A
101	TMEM238	Enterocytes TMIGD1 MEP1A
102	KRT20	Enterocytes TMIGD1 MEP1A
103	CBR1	Enterocytes TMIGD1 MEP1A
104	ACTG1	Enterocytes TMIGD1 MEP1A
105	TAF10	Enterocytes TMIGD1 MEP1A
106	VIL1	Enterocytes TMIGD1 MEP1A
107	MTRNR2L12	Enterocytes TMIGD1 MEP1A
108	HLA-B	Enterocytes TMIGD1 MEP1A
109	NQO1	Enterocytes TMIGD1 MEP1A
110	HLA-DPB1	Enterocytes TMIGD1 MEP1A
111	RPL13A	Stem cells OLFM4
112	TSPAN8	Stem cells OLFM4
113	RPL27A	Stem cells OLFM4
114	RPL31	Stem cells OLFM4
115	REG1B	Stem cells OLFM4
116	GNAS	Stem cells OLFM4
117	CRIP1	Stem cells OLFM4
118	TFF3	Stem cells OLFM4
119	TMSB4X	Stem cells OLFM4
120	IER2	Stem cells OLFM4
121	REG1A	Stem cells OLFM4
122	SPINK4	Stem cells OLFM4
123	CCL25	Stem cells OLFM4
124	PPDPF	Stem cells OLFM4
125	TMEM238	Stem cells OLFM4
126	DMBT1	Stem cells OLFM4
127	HLA-DRA	Stem cells OLFM4
128	HIST1H4C	Stem cells OLFM4
129	RBP2	Stem cells OLFM4
130	JUNB	Stem cells OLFM4
131	TMED2	Stem cells OLFM4
132	CCNG1	Stem cells OLFM4
133	HSD17B11	Stem cells OLFM4
134	CD164	Stem cells OLFM4
135	MT-ND2	Stem cells OLFM4
136	EIF3E	Stem cells OLFM4
137	JUN	Stem cells OLFM4
138	RPS4Y1	Stem cells OLFM4
139	EEF2	Stem cells OLFM4
140	DUSP1	Stem cells OLFM4
141	CHMP4B	Stem cells OLFM4
142	CLDN4	Stem cells OLFM4
143	CAPZA2	Stem cells OLFM4
144	TOB1	Stem cells OLFM4
145	NEAT1	Stem cells OLFM4
146	FOS	Stem cells OLFM4
147	CDC42EP5	Stem cells OLFM4
148	HMGCS2	Stem cells OLFM4
149	MYH14	Stem cells OLFM4
150	LCN2	Stem cells OLFM4
151	NSA2	Stem cells OLFM4
152	PPP1R15A	Stem cells OLFM4
153	GUCA2A	Stem cells OLFM4
154	APOA1	Stem cells OLFM4
155	CNN3	Stem cells OLFM4
156	MT-ND5	Stem cells OLFM4
157	GUCA2B	Stem cells OLFM4
158	REG3A	Stem cells OLFM4
159	ARPC4	Stem cells OLFM4
160	ALDOB	Stem cells OLFM4
161	FXYD3	Stem cells OLFM4
162	BAX	Stem cells OLFM4
163	CCND2	Stem cells OLFM4
164	RPL22L1	Stem cells OLFM4
165	QARS	Stem cells OLFM4
166	HLA-B	Stem cells OLFM4
167	CBX3	Stem cells OLFM4
168	CTNNB1	Stem cells OLFM4
169	EFHD2	Stem cells OLFM4
170	AP1S1	Stem cells OLFM4
171	SNORA76	Stem cells OLFM4
172	CCL25	Stem cells OLFM4 LGR5
173	RPS26	Stem cells OLFM4 LGR5
174	MRPS33	Stem cells OLFM4 LGR5
175	HSPBP1	Stem cells OLFM4 LGR5
176	REG1A	Stem cells OLFM4 LGR5
177	RBP2	Stem cells OLFM4 LGR5
178	PTPLAD1	Stem cells OLFM4 LGR5
179	CACYBP	Stem cells OLFM4 LGR5
180	HSPE1	Stem cells OLFM4 LGR5
181	RBP2	Epithelial Cycling cells
182	MT1G	Epithelial Cycling cells
183	MT1X	Epithelial Cycling cells
184	RPS4Y1	Epithelial Cycling cells
185	MT2A	Epithelial Cycling cells
186	MT1H	Epithelial Cycling cells
187	HSPE1	Epithelial Cycling cells
188	HN1	Epithelial Cycling cells
189	CCL25	Epithelial Cycling cells
190	RPS27	Epithelial Cycling cells
191	PSMB9	Epithelial Cycling cells
192	HSP90AA1	Epithelial Cycling cells
193	RPS26	Epithelial Cycling cells
194	UBE2C	Epithelial Cycling cells
195	TUBA1B	Epithelial Cycling cells
196	ID1	Epithelial Cycling cells
197	MT1E	Epithelial Cycling cells
198	HIST1H4C	Epithelial Cycling cells
199	MYL12B	Epithelial Cycling cells
200	CDK1	Epithelial Cycling cells
201	FABP2	Epithelial Cycling cells
202	DMBT1	Epithelial Cycling cells
203	MT1M	Epithelial Cycling cells
204	RBP1	Epithelial Cycling cells
205	CENPN	Epithelial Cycling cells
206	IFI27	Epithelial Cycling cells
207	MRPS18A	Epithelial Cycling cells
208	METTL5	Epithelial Cycling cells
209	MTTP	Epithelial Cycling cells
210	ISG15	Epithelial Cycling cells
211	PSME2	Epithelial Cycling cells
212	NDUFAB1	Epithelial Cycling cells
213	HLA-DRB1	Epithelial Cycling cells
214	XIST	Epithelial Cycling cells
215	CENPV	Epithelial Cycling cells
216	SSBP1	Epithelial Cycling cells
217	MTRNR2L12	Epithelial Cycling cells
218	JUN	Goblet cells MUC2 TFF1
219	IER2	Goblet cells MUC2 TFF1
220	PHGR1	Goblet cells MUC2 TFF1
221	MUC13	Goblet cells MUC2 TFF1
222	RPS4Y1	Goblet cells MUC2 TFF1
223	TM4SF4	Goblet cells MUC2 TFF1
224	ID1	Goblet cells MUC2 TFF1
225	EPCAM	Goblet cells MUC2 TFF1
226	CHCHD10	Goblet cells MUC2 TFF1
227	CD55	Goblet cells MUC2 TFF1
228	ADIRF	Goblet cells MUC2 TFF1
229	RAB11FIP1	Goblet cells MUC2 TFF1
230	FER1L6	Goblet cells MUC2 TFF1
231	C19orf33	Goblet cells MUC2 TFF1
232	ZG16	Goblet cells MUC2 TFF1
233	CDC42EP5	Goblet cells MUC2 TFF1
234	HLA-B	Goblet cells MUC2 TFF1
235	RPS27	Goblet cells MUC2 TFF1
236	URAD	Goblet cells MUC2 TFF1
237	F11R	Goblet cells MUC2 TFF1
238	APOA1	Goblet cells MUC2 TFF1
239	RPL23A	Goblet cells MUC2 TFF1
240	LASP1	Goblet cells MUC2 TFF1
241	RNASE1	Goblet cells MUC2 TFF1
242	RPL38	Goblet cells MUC2 TFF1
243	S100A6	Goblet cells MUC2 TFF1
244	PHGR1	Epithelial cells METTL12 MAFB
245	PRAP1	Epithelial cells METTL12 MAFB
246	GUCA2A	Epithelial cells METTL12 MAFB
247	FTL	Epithelial cells METTL12 MAFB
248	MT2A	Epithelial cells METTL12 MAFB
249	FTH1	Epithelial cells METTL12 MAFB
250	MT1G	Epithelial cells METTL12 MAFB
251	CST3	Epithelial cells METTL12 MAFB
252	ADIRF	Epithelial cells METTL12 MAFB
253	FABP6	Epithelial cells METTL12 MAFB
254	RPL21	Epithelial cells METTL12 MAFB
255	RPLP2	Epithelial cells METTL12 MAFB
256	TMSB10	Epithelial cells METTL12 MAFB
257	EDF1	Epithelial cells METTL12 MAFB
258	MT1E	Epithelial cells METTL12 MAFB
259	IL32	Epithelial cells METTL12 MAFB
260	TMSB4X	Epithelial cells METTL12 MAFB
261	APOA1	Epithelial cells METTL12 MAFB
262	S100A6	Epithelial cells METTL12 MAFB
263	RPL41	Epithelial cells METTL12 MAFB
264	RPL13	Epithelial cells METTL12 MAFB
265	APOC3	Epithelial cells METTL12 MAFB
266	TSPAN8	Epithelial cells METTL12 MAFB
267	RPL26	Epithelial cells METTL12 MAFB
268	RPL13A	Epithelial cells METTL12 MAFB
269	RPS27A	Epithelial cells METTL12 MAFB
270	FABP1	Epithelial cells METTL12 MAFB
271	RPS27	Epithelial cells METTL12 MAFB
272	UQCR11-ENSG00000127540	Epithelial cells METTL12 MAFB
273	C19orf77	Epithelial cells METTL12 MAFB
274	TPT1	Epithelial cells METTL12 MAFB
275	RPL10	Epithelial cells METTL12 MAFB
276	RPL35	Epithelial cells METTL12 MAFB
277	RPL39	Epithelial cells METTL12 MAFB
278	RPL14	Epithelial cells METTL12 MAFB
279	RPL36	Epithelial cells METTL12 MAFB
280	RPS19	Epithelial cells METTL12 MAFB
281	COX5B	Epithelial cells METTL12 MAFB
282	APOA4	Epithelial cells METTL12 MAFB
283	HLA-C	Epithelial cells METTL12 MAFB
284	COX7C	Epithelial cells METTL12 MAFB
285	RPS16	Epithelial cells METTL12 MAFB
286	PPDPF	Epithelial cells METTL12 MAFB
287	SERPINA1	Epithelial cells METTL12 MAFB
288	GUCA2B	Epithelial cells METTL12 MAFB
289	RPL12	Epithelial cells METTL12 MAFB
290	RPL37	Epithelial cells METTL12 MAFB
291	NDUFA1	Epithelial cells METTL12 MAFB
292	RPS15A	Epithelial cells METTL12 MAFB
293	MT1M	Epithelial cells METTL12 MAFB
294	RPS23	Epithelial cells METTL12 MAFB
295	RPS15	Epithelial cells METTL12 MAFB
296	B2M	Epithelial cells METTL12 MAFB
297	RPLP1	Epithelial cells METTL12 MAFB
298	UBB	Epithelial cells METTL12 MAFB
299	FAU	Epithelial cells METTL12 MAFB
300	S100A14	Epithelial cells METTL12 MAFB
301	MT1H	Epithelial cells METTL12 MAFB
302	RPL30	Epithelial cells METTL12 MAFB
303	RPS3	Epithelial cells METTL12 MAFB
304	RPL3	Epithelial cells METTL12 MAFB
305	LAMTOR4	Epithelial cells METTL12 MAFB
306	RPL36AL	Epithelial cells METTL12 MAFB
307	CYSTM1	Epithelial cells METTL12 MAFB
308	RPL19	Epithelial cells METTL12 MAFB
309	MT1F	Epithelial cells METTL12 MAFB
310	TMEM59	Epithelial cells METTL12 MAFB
311	RPS26	Epithelial cells METTL12 MAFB
312	RPS18	Epithelial cells METTL12 MAFB
313	SERF2	Epithelial cells METTL12 MAFB
314	RPS28	Epithelial cells METTL12 MAFB
315	IFI27	Epithelial cells METTL12 MAFB
316	GCHFR	Epithelial cells METTL12 MAFB
317	KRT8	Epithelial cells METTL12 MAFB
318	NDUFA2	Epithelial cells METTL12 MAFB
319	RPL27A	Epithelial cells METTL12 MAFB
320	UQCRQ	Epithelial cells METTL12 MAFB
321	RPS12	Epithelial cells METTL12 MAFB
322	KLF6	Epithelial cells METTL12 MAFB
323	RPS3A	Epithelial cells METTL12 MAFB
324	RPL28	Epithelial cells METTL12 MAFB
325	NOP10	Epithelial cells METTL12 MAFB
326	RPL9	Epithelial cells METTL12 MAFB
327	EEF1A1	Epithelial cells METTL12 MAFB
328	CPO	Epithelial cells METTL12 MAFB
329	COX4I1	Epithelial cells METTL12 MAFB
330	PTMA	Epithelial cells METTL12 MAFB
331	SEPP1	Epithelial cells METTL12 MAFB
332	RPL7	Epithelial cells METTL12 MAFB
333	CYP3A5	Epithelial cells METTL12 MAFB
334	RPS20	Epithelial cells METTL12 MAFB
335	RPL23A	Epithelial cells METTL12 MAFB
336	LGALS2	Epithelial cells METTL12 MAFB
337	MDK	Epithelial cells METTL12 MAFB
338	RPL18A	Epithelial cells METTL12 MAFB
339	TM4SF5	Epithelial cells METTL12 MAFB
340	PSME2	Epithelial cells METTL12 MAFB
341	COX7A2	Epithelial cells METTL12 MAFB
342	ATP5E	Epithelial cells METTL12 MAFB
343	RPS14	Epithelial cells METTL12 MAFB
344	RPS29	Epithelial cells METTL12 MAFB
345	CD151	Epithelial cells METTL12 MAFB
346	CRIP1	Epithelial cells METTL12 MAFB
347	RPS9	Epithelial cells METTL12 MAFB
348	COX8A	Epithelial cells METTL12 MAFB
349	LGALS3BP	Epithelial cells METTL12 MAFB
350	HINT1	Epithelial cells METTL12 MAFB
351	RPL35A	Epithelial cells METTL12 MAFB
352	RPL34	Epithelial cells METTL12 MAFB
353	UBA52	Epithelial cells METTL12 MAFB
354	AOC1	Epithelial cells METTL12 MAFB
355	XPNPEP2	Epithelial cells METTL12 MAFB
356	HLA-DRB1	Epithelial cells METTL12 MAFB
357	NEAT1	Epithelial cells METTL12 MAFB
358	EIF3K	Epithelial cells METTL12 MAFB
359	TAGLN2	Epithelial cells METTL12 MAFB
360	CD63	Epithelial cells METTL12 MAFB
361	VAMP8	Epithelial cells METTL12 MAFB
362	RPL37A	Epithelial cells METTL12 MAFB
363	NAALADL1	Epithelial cells METTL12 MAFB
364	FABP2	Epithelial cells METTL12 MAFB
365	MYL12B	Epithelial cells METTL12 MAFB
366	MT1X	Epithelial cells METTL12 MAFB
367	UQCRB	Epithelial cells METTL12 MAFB
368	RPL6	Epithelial cells METTL12 MAFB
369	PRSS3	Epithelial cells METTL12 MAFB
370	CD74	Stem cells OLFM4 GSTA1
371	MT-ND5	Stem cells OLFM4 GSTA1
372	MT1F	Enterocytes TMIGD1 MEP1A GSTA1
373	MT1M	Enterocytes TMIGD1 MEP1A GSTA1
374	MT1G	Enterocytes TMIGD1 MEP1A GSTA1
375	MT1H	Enterocytes TMIGD1 MEP1A GSTA1
376	MT1X	Enterocytes TMIGD1 MEP1A GSTA1
377	CRIP1	Enterocytes TMIGD1 MEP1A GSTA1
378	GUCA2A	Enterocytes TMIGD1 MEP1A GSTA1
379	RPL13A	Paneth cells
380	PHGR1	Paneth cells
381	RPS18	Paneth cells
382	RPS15	Paneth cells
383	RPL13	Paneth cells
384	RPS6	Paneth cells
385	RPS8	Paneth cells
386	RPS9	Paneth cells
387	HBB	Paneth cells
388	KRT8	Paneth cells
389	SERPINA1	Paneth cells
390	REG1A	Paneth cells
391	RPL28	Paneth cells
392	RPL36	Paneth cells
393	APOA1	Paneth cells
394	RPL31	Paneth cells
395	RPL21	Paneth cells
396	PTMA	Paneth cells
397	RPLP2	Paneth cells
398	RPL27A	Paneth cells
399	RPS19	Paneth cells
400	RPS12	Paneth cells
401	RPL11	Paneth cells
402	RPL10	Paneth cells
403	RPS14	Paneth cells
404	RPS3A	Paneth cells
405	FABP1	Paneth cells
406	RPL12	Paneth cells
407	RPS16	Paneth cells
408	RPL32	Paneth cells
409	ACTB	Paneth cells
410	RPL18A	Paneth cells
411	MUC2	Paneth cells
412	RPLP1	Paneth cells
413	RPS2	Paneth cells
414	RPS27	Paneth cells
415	LCN2	Paneth cells
416	SLC12A2	Paneth cells
417	FABP6	Paneth cells
418	RPL35A	Paneth cells
419	RPL3	Paneth cells
420	RPS3	Paneth cells
421	GNB2L1	Paneth cells
422	TMSB10	Paneth cells
423	RPL10A	Paneth cells
424	RPL36A	Paneth cells
425	RPL41	Paneth cells
426	RPS15A	Paneth cells
427	RPL35	Paneth cells
428	RPL26	Paneth cells
429	TSPAN8	Paneth cells
430	RPL29	Paneth cells
431	REG4	Paneth cells
432	RPLP0	Paneth cells
433	KLF5	Paneth cells
434	RPL37A	Paneth cells
435	ELF3	Paneth cells
436	RPS27A	Paneth cells
437	RPL23A	Paneth cells
438	FOS	Paneth cells
439	RPL37	Paneth cells
440	RPS23	Paneth cells
441	RPS20	Paneth cells
442	GOLIM4	Paneth cells
443	TMSB4X	Paneth cells
444	IER2	Paneth cells
445	FCGBP	Paneth cells
446	EEF1A1	Paneth cells
447	RPL34	Paneth cells
448	RPS4X	Paneth cells
449	RPS24	Paneth cells
450	MT-ND3	Paneth cells
451	CLDN4	Paneth cells
452	JUN	Paneth cells
453	HNRNPA1	Paneth cells
454	RPL23	Paneth cells
455	RPS5	Paneth cells
456	RPS25	Paneth cells
457	RPL19	Paneth cells
458	LGALS4	Paneth cells
459	HNF4A	Paneth cells
460	CNN3	Paneth cells
461	RPL5	Paneth cells
462	MALAT1	Paneth cells
463	CD74	Paneth cells
464	PPDPF	Paneth cells
465	RPS11	Paneth cells
466	NEAT1	Paneth cells
467	APOC3	Paneth cells
468	C15orf48	Paneth cells
469	EIF4A2	Paneth cells
470	ANKRD11	Paneth cells
471	RPL8	Paneth cells
472	RPL7	Paneth cells
473	FOSB	Paneth cells
474	SRSF5	Paneth cells
475	RPS29	Paneth cells
476	HNRNPA2B1	Paneth cells
477	ANPEP	Paneth cells
478	ATP1B1	Paneth cells
479	OLFM4	Paneth cells
480	LGALS2	Paneth cells
481	NHSL1	Paneth cells
482	S100A10	Paneth cells
483	NPM1	Paneth cells
484	JUNB	Paneth cells
485	HNRNPH1	Paneth cells
486	EGR1	Paneth cells
487	H3F3B	Paneth cells
488	CAMK2N1	Paneth cells
489	REG1B	Paneth cells
490	ARGLU1	Paneth cells
491	EEF1D	Paneth cells
492	RPL39	Paneth cells
493	GOLGA8A	Paneth cells
494	COX4I1	Paneth cells
495	PPP1R15A	Paneth cells
496	NR4A1	Paneth cells
497	SRSF6	Paneth cells
498	RPL18	Paneth cells
499	S100A6	Paneth cells
500	TPM3	Paneth cells
501	KRT19	Paneth cells
502	RPL6	Paneth cells
503	CCNL1	Paneth cells
504	RPSA	Paneth cells
505	RPL24	Paneth cells
506	FAM211A	Paneth cells
507	HNRNPU	Paneth cells
508	RPL14	Paneth cells
509	KLF4	Paneth cells
510	H3F3A	Paneth cells
511	DUSP1	Paneth cells
512	SET	Paneth cells
513	CCL25	Stem cells OLFM4 PCNA
514	RBP2	Stem cells OLFM4 PCNA
515	KIF22	Stem cells OLFM4 PCNA
516	H2AFZ	Goblet cells MUC2 TFF1-
517	TUBA1B	Goblet cells MUC2 TFF1-
518	RPS4Y1	Goblet cells MUC2 TFF1-
519	RPS27	Goblet cells MUC2 TFF1-
520	RPL36	Goblet cells MUC2 TFF1-
521	RPS29	Goblet cells MUC2 TFF1-
522	PTMA	Goblet cells MUC2 TFF1-
523	RPL13A	Goblet cells MUC2 TFF1-
524	RPL27A	Goblet cells MUC2 TFF1-
525	KRT8	Goblet cells MUC2 TFF1-
526	TXN	Goblet cells MUC2 TFF1-
527	EIF1AY	Goblet cells MUC2 TFF1-
528	RPL38	Goblet cells MUC2 TFF1-
529	RPL5	Goblet cells MUC2 TFF1-
530	RPL6	Goblet cells MUC2 TFF1-
531	RPL31	Goblet cells MUC2 TFF1-
532	CKS2	Goblet cells MUC2 TFF1-
533	SNRPG	Goblet cells MUC2 TFF1-
534	EEF2	Goblet cells MUC2 TFF1-
535	RPLP0	Goblet cells MUC2 TFF1-
536	HSP90AA1	Goblet cells MUC2 TFF1-
537	CENPW	Goblet cells MUC2 TFF1-
538	EEF1A1	Goblet cells MUC2 TFF1-
539	FCGBP	Goblet cells MUC2 TFF1-
540	SLC12A2	Goblet cells MUC2 TFF1-
541	S100A16	Tuft cells
542	CHPT1	Tuft cells
543	EGR1	Tuft cells
544	FOS	Tuft cells
545	SNHG12	Tuft cells
546	EIF3E	Tuft cells
547	UQCRQ	Tuft cells
548	HIST1H4E	Tuft cells
549	COMMD6	Tuft cells
550	RPLP2	Tuft cells
551	HN1	Tuft cells
552	PGAP2	Tuft cells
553	KRT19	Tuft cells
554	ANKRD36C	Tuft cells
555	CEBPA	Tuft cells
556	RPS20	Tuft cells
557	MGST1	Tuft cells
558	DDOST	Tuft cells
559	LINC00998	Tuft cells
560	FABP6	Epithelial HBB HBA
561	PHGR1	Epithelial HBB HBA
562	APOA1	Epithelial HBB HBA
563	JUND	Epithelial HBB HBA
564	KRT8	Epithelial HBB HBA
565	FABP1	Epithelial HBB HBA
566	TSPAN8	Epithelial HBB HBA
567	TPT1	Epithelial HBB HBA
568	RPL13A	Epithelial HBB HBA
