# Supplementary material for: Decoding non-coding SNPs: systems genomics modelling dissects the heterogeneity of IBD
Source: Mol Syst Biol. 2025 Nov 26;22(2):259–80. doi: 10.1038/s44320-025-00169-3 (PMC12864814; doi:10.1038/s44320-025-00169-3)
Supplement: Supplementary file 12 — Source data Fig. 4 [file 44320_2025_169_MOESM12_ESM.zip › Kong_et_al_ileum_imm_type_degs_fc05_new.csv]

	Gene	Term
1	RPL13A	T cells CD8 KLRG1
2	RPL27A	T cells CD8 KLRG1
3	RPLP2	T cells CD8 KLRG1
4	RPL23A	T cells CD8 KLRG1
5	RPS25	T cells CD8 KLRG1
6	RPL31	T cells CD8 KLRG1
7	RPS27	T cells CD8 KLRG1
8	RPL21	T cells CD8 KLRG1
9	RPS6	T cells CD8 KLRG1
10	RPL10	T cells CD8 KLRG1
11	RPS29	T cells CD8 KLRG1
12	RPS20	T cells CD8 KLRG1
13	RPL13	T cells CD8 KLRG1
14	RPS15	T cells CD8 KLRG1
15	RPS18	T cells CD8 KLRG1
16	RPS2	T cells CD8 KLRG1
17	MT-ND2	T cells CD8 KLRG1
18	RPL7	T cells CD8 KLRG1
19	RPL35	T cells CD8 KLRG1
20	RPL38	T cells CD8 KLRG1
21	CALM1	T cells CD8 KLRG1
22	MT-CO3	T cells CD8 KLRG1
23	RPS16	T cells CD8 KLRG1
24	DNAJA1	T cells CD8 KLRG1
25	JUND	T cells CD8 KLRG1
26	RPS9	T cells CD8 KLRG1
27	CXCR4	T cells CD8 KLRG1
28	MT2A	T cells CD8 KLRG1
29	RP11-347P5.1	T cells CD8 KLRG1
30	HSP90AB1	T cells CD8 KLRG1
31	RPL27	T cells CD8 KLRG1
32	HSPA8	T cells CD8 KLRG1
33	RPL23	T cells CD8 KLRG1
34	RGS1	T cells CD8 KLRG1
35	C1orf63	T cells CD8 KLRG1
36	RPL36	T cells CD8 KLRG1
37	RPS11	T cells CD8 KLRG1
38	MT-CO2	T cells CD8 KLRG1
39	TPT1	T cells CD8 KLRG1
40	HSP90AA1	T cells CD8 KLRG1
41	CD81	T cells CD8 KLRG1
42	HLA-C	T cells CD8 KLRG1
43	MTRNR2L12	T cells CD8 KLRG1
44	ARPC2	T cells CD8 KLRG1
45	UBA52	T cells CD8 KLRG1
46	PABPC1	T cells CD8 KLRG1
47	RPS5	T cells CD8 KLRG1
48	ARPC1B	T cells CD8 KLRG1
49	DYNLL1	T cells CD8 KLRG1
50	GZMA	T cells CD8 KLRG1
51	STAT1	T cells CD8 KLRG1
52	TMBIM6	T cells CD8 KLRG1
53	FCER1G	T cells CD8 KLRG1
54	RPL17	T cells CD8 KLRG1
55	NFKBIA	T cells CD8 KLRG1
56	MYL12A	T cells CD8 KLRG1
57	ATP5J	T cells CD8 KLRG1
58	RPL36A	T cells CD8 KLRG1
59	CRIP1	T cells CD8 KLRG1
60	EIF5	T cells CD8 KLRG1
61	GIMAP7	T cells CD8 KLRG1
62	RPL13A	Tregs
63	RPL27A	Tregs
64	RPL21	Tregs
65	RPL31	Tregs
66	RPLP2	Tregs
67	TPT1	Tregs
68	RPS6	Tregs
69	RPL7	Tregs
70	MTRNR2L12	Tregs
71	RPS25	Tregs
72	JUND	Tregs
73	MT-CO3	Tregs
74	RPL23A	Tregs
75	MT-ATP6	Tregs
76	MT-ND3	Tregs
77	ACTG1	Tregs
78	MT-CO2	Tregs
79	RPS15	Tregs
80	HSP90AA1	Tregs
81	CALM1	Tregs
82	RP11-347P5.1	Tregs
83	ETS1	Tregs
84	RPS20	Tregs
85	GNAS	Tregs
86	HIST1H4C	Tregs
87	CXCR4	Tregs
88	RPL35	Tregs
89	MT2A	Tregs
90	CD2	Tregs
91	VIM	Tregs
92	JUNB	Tregs
93	RPS21	Tregs
94	ARPC3	Tregs
95	C1orf63	Tregs
96	7SK-ENSG00000260682	Tregs
97	HSP90AB1	Tregs
98	CTLA4	Tregs
99	CD81	Tregs
100	HSPA1A	Tregs
101	NSA2	Tregs
102	DNAJA1	Tregs
103	YWHAB	Tregs
104	AKAP13	Tregs
105	MT-CO1	Tregs
106	RPL23	Tregs
107	CTSC	Tregs
108	TMBIM6	Tregs
109	DDX17	Tregs
110	CD52	Tregs
111	USMG5	Tregs
112	GBP5	Tregs
113	MT-ND5	Tregs
114	LCP1	Tregs
115	GNAI2	Tregs
116	MTRNR2L2	Tregs
117	RNF213	Tregs
118	HSPA8	Tregs
119	ANKRD12	Tregs
120	LGALS3	Tregs
121	RPL4	Tregs
122	TNFAIP3	Tregs
123	APBB1IP	Tregs
124	STAT1	Tregs
125	ICA1	Tregs
126	TPM3	Tregs
127	CD69	Tregs
128	LINC00152	Tregs
129	CXCR6	Tregs
130	RPL17	Tregs
131	CBX3	Tregs
132	SAMHD1	Tregs
133	MT1X	Tregs
134	CCR6	Tregs
135	C8orf59	Tregs
136	MBNL1	Tregs
137	IL2RG	Tregs
138	LDHA	Tregs
139	CREM	Tregs
140	HNRNPM	Tregs
141	JAK1	Tregs
142	AC092580.4	Tregs
143	SYNE2	Tregs
144	IQGAP1	Tregs
145	MSN	Tregs
146	PNN	Tregs
147	S100A4	Tregs
148	SLAMF1	Tregs
149	FOS	Tregs
150	SRSF5	Tregs
151	TGOLN2	Tregs
152	RPS4Y1	Tregs
153	PRPF4B	Tregs
154	XRCC5	Tregs
155	PSMA5	Tregs
156	CD53	Tregs
157	TAF10	Tregs
158	RPS27L	Tregs
159	FXR1	Tregs
160	SAMSN1	Tregs
161	APOLD1	Tregs
162	SNORA76	Tregs
163	GBP2	Tregs
164	BRD7	Tregs
165	ABHD17A	Tregs
166	MT-ND4L	Tregs
167	GTF3C6	Tregs
168	PDIA6	Tregs
169	PPA1	Tregs
170	EZR	Tregs
171	PSMA2-ENSG00000106588	Tregs
172	SLC25A5	Tregs
173	SEPW1	Tregs
174	MYH9	Tregs
175	PRKDC	Tregs
176	KIAA1551	Tregs
177	HNRNPR	Tregs
178	SLC3A2	Tregs
179	REEP5	Tregs
180	HSPA1B	Tregs
181	EPSTI1	Tregs
182	CYLD	Tregs
183	BTG3	Tregs
184	TXN	Tregs
185	VPS13C	Tregs
186	CCT5	Tregs
187	ZBTB38	Tregs
188	S100A10	Tregs
189	PASK	Tregs
190	GBP1	Tregs
191	RUNX3	Tregs
192	CCL20	Tregs
193	SNRPD2	Tregs
194	EIF3E	Tregs
195	GBP4	Tregs
196	RAB11FIP1	Tregs
197	BOD1L1	Tregs
198	HNRNPAB	Tregs
199	HIST1H1D	Tregs
200	CAST	Tregs
201	PELI1	Tregs
202	EMP3	Tregs
203	RORA	Tregs
204	NAP1L1	Tregs
205	RPL13A	T cells CD4 IL17A
206	RPL27A	T cells CD4 IL17A
207	RPLP2	T cells CD4 IL17A
208	RPL23A	T cells CD4 IL17A
209	RPS27	T cells CD4 IL17A
210	RPL31	T cells CD4 IL17A
211	RPS25	T cells CD4 IL17A
212	RPS6	T cells CD4 IL17A
213	RPL21	T cells CD4 IL17A
214	RPS20	T cells CD4 IL17A
215	RPS18	T cells CD4 IL17A
216	RPL35	T cells CD4 IL17A
217	RPS29	T cells CD4 IL17A
218	RPS15	T cells CD4 IL17A
219	RPS19	T cells CD4 IL17A
220	RPS16	T cells CD4 IL17A
221	KLRB1	T cells CD4 IL17A
222	RPL27	T cells CD4 IL17A
223	RPS9	T cells CD4 IL17A
224	RPL18A	T cells CD4 IL17A
225	JUND	T cells CD4 IL17A
226	CXCR4	T cells CD4 IL17A
227	ACTG1	T cells CD4 IL17A
228	RP11-347P5.1	T cells CD4 IL17A
229	UBA52	T cells CD4 IL17A
230	GZMA	T cells CD4 IL17A
231	HSPA8	T cells CD4 IL17A
232	HLA-B	T cells CD4 IL17A
233	RPL23	T cells CD4 IL17A
234	RPL36	T cells CD4 IL17A
235	RPL38	T cells CD4 IL17A
236	TMBIM6	T cells CD4 IL17A
237	C1orf63	T cells CD4 IL17A
238	DNAJA1	T cells CD4 IL17A
239	FOS	T cells CD4 IL17A
240	RGS1	T cells CD4 IL17A
241	MYL12B	T cells CD4 IL17A
242	CALM1	T cells CD4 IL17A
243	RPS11	T cells CD4 IL17A
244	CD81	T cells CD4 IL17A
245	CD3E	T cells CD4 IL17A
246	GNAS	T cells CD4 IL17A
247	MT-ND2	T cells CD4 IL17A
248	MT-CO2	T cells CD4 IL17A
249	MT-CO3	T cells CD4 IL17A
250	EEF1D	T cells CD4 IL17A
251	MIR24-2	T cells CD4 IL17A
252	FABP5	T cells CD4 IL17A
253	MYL12A	T cells CD4 IL17A
254	GIMAP7	T cells CD4 IL17A
255	ANKRD28	T cells CD4 IL17A
256	RPL4	T cells CD4 IL17A
257	GPR183	T cells CD4 IL17A
258	IL2	T cells CD4 IL17A
259	HLA-E	T cells CD4 IL17A
260	CXCR6	T cells CD4 IL17A
261	CD3G	T cells CD4 IL17A
262	YWHAB	T cells CD4 IL17A
263	NKG7	T cells CD4 IL17A
264	S100A6	T cells CD4 IL17A
265	DYNLL1	T cells CD4 IL17A
266	LDHA	T cells CD4 IL17A
267	MTRNR2L12	T cells CD4 IL17A
268	PTPRC	T cells CD4 IL17A
269	B3GAT2	T cells CD4 IL17A
270	SRSF5	T cells CD4 IL17A
271	HOPX	T cells CD4 IL17A
272	EIF3E	T cells CD4 IL17A
273	SLC25A5	T cells CD4 IL17A
274	CD160	T cells CD4 IL17A
275	HIST1H4C	T cells CD4 IL17A
276	CKLF	T cells CD4 IL17A
277	ATP5J	T cells CD4 IL17A
278	CASP4	T cells CD4 IL17A
279	MT2A	T cells CD4 IL17A
280	CRIP1	T cells CD4 IL17A
281	CAP1	T cells CD4 IL17A
282	RPL17	T cells CD4 IL17A
283	NAP1L1	T cells CD4 IL17A
284	HSPA1A	T cells CD4 IL17A
285	BZW1	T cells CD4 IL17A
286	VIM	T cells CD4 IL17A
287	EEF2	T cells CD4 IL17A
288	SELK	T cells CD4 IL17A
289	ETS1	T cells CD4 IL17A
290	CD96	T cells CD4 IL17A
291	ARPC1B	T cells CD4 IL17A
292	AES	T cells CD4 IL17A
293	ATP5C1	T cells CD4 IL17A
294	RGS10	T cells CD4 IL17A
295	TAF10	T cells CD4 IL17A
296	DDIT4	T cells CD4 IL17A
297	LCP1	T cells CD4 IL17A
298	CD8A	T cells CD4 IL17A
299	ZFP36	T cells CD4 IL17A
300	RPS4Y1	T cells CD4 IL17A
301	RP11-138A9.1	T cells CD4 IL17A
302	AKAP13	T cells CD4 IL17A
303	MDH1	T cells CD4 IL17A
304	CBX3	T cells CD4 IL17A
305	HSP90B1	T cells CD4 IL17A
306	SRSF3	T cells CD4 IL17A
307	CASP1	T cells CD4 IL17A
308	SEPT7	T cells CD4 IL17A
309	APOA1	T cells CD4 IL17A
310	DDX3X	T cells CD4 IL17A
311	TAPBP	T cells CD4 IL17A
312	XIST	T cells CD4 IL17A
313	OSTF1	T cells CD4 IL17A
314	C8orf59	T cells CD4 IL17A
315	PDIA6	T cells CD4 IL17A
316	ABHD17A	T cells CD4 IL17A
317	APBB1IP	T cells CD4 IL17A
318	DAD1	T cells CD4 IL17A
319	GIMAP1	T cells CD4 IL17A
320	UBE2S	T cells CD4 IL17A
321	NDUFC2	T cells CD4 IL17A
322	HNRNPM	T cells CD4 IL17A
323	COX7A2L	T cells CD4 IL17A
324	LGALS3	T cells CD4 IL17A
325	STAT1	T cells CD4 IL17A
326	GYG1	T cells CD4 IL17A
327	RPL13A	T cells CD4 FOSB
328	RPL27A	T cells CD4 FOSB
329	RPL31	T cells CD4 FOSB
330	RPLP2	T cells CD4 FOSB
331	RP11-347P5.1	T cells CD4 FOSB
332	RPS6	T cells CD4 FOSB
333	RPS19	T cells CD4 FOSB
334	JUND	T cells CD4 FOSB
335	RPL21	T cells CD4 FOSB
336	RPS9	T cells CD4 FOSB
337	RPS25	T cells CD4 FOSB
338	RPS2	T cells CD4 FOSB
339	RPL23A	T cells CD4 FOSB
340	RPS15	T cells CD4 FOSB
341	MT-CO2	T cells CD4 FOSB
342	TPT1	T cells CD4 FOSB
343	MT-CO3	T cells CD4 FOSB
344	RPS20	T cells CD4 FOSB
345	RPL35	T cells CD4 FOSB
346	C1orf63	T cells CD4 FOSB
347	CXCR4	T cells CD4 FOSB
348	RPS5	T cells CD4 FOSB
349	ACTG1	T cells CD4 FOSB
350	RPS11	T cells CD4 FOSB
351	RPS4Y1	T cells CD4 FOSB
352	HLA-C	T cells CD4 FOSB
353	CALM1	T cells CD4 FOSB
354	GPR183	T cells CD4 FOSB
355	FOS	T cells CD4 FOSB
356	SRSF5	T cells CD4 FOSB
357	MT-CO1	T cells CD4 FOSB
358	RPL23	T cells CD4 FOSB
359	HSPA8	T cells CD4 FOSB
360	DNAJA1	T cells CD4 FOSB
361	CD52	T cells CD4 FOSB
362	KLRB1	T cells CD4 FOSB
363	TMSB10	T cells CD4 FOSB
364	EEF2	T cells CD4 FOSB
365	MYL12A	T cells CD4 FOSB
366	S100A10	T cells CD4 FOSB
367	RPL4	T cells CD4 FOSB
368	MYL12B	T cells CD4 FOSB
369	RGS1	T cells CD4 FOSB
370	ZFP36	T cells CD4 FOSB
371	TMBIM6	T cells CD4 FOSB
372	MIR24-2	T cells CD4 FOSB
373	EVI2A	T cells CD4 FOSB
374	SNRPD2	T cells CD4 FOSB
375	CRIP1	T cells CD4 FOSB
376	VIM	T cells CD4 FOSB
377	HIST1H4C	T cells CD4 FOSB
378	YWHAB	T cells CD4 FOSB
379	CD81	T cells CD4 FOSB
380	MTRNR2L12	T cells CD4 FOSB
381	LDHA	T cells CD4 FOSB
382	PPDPF	T cells CD4 FOSB
383	ANXA1	T cells CD4 FOSB
384	GNAS	T cells CD4 FOSB
385	MT-ND3	T cells CD4 FOSB
386	GLTSCR2	T cells CD4 FOSB
387	XIST	T cells CD4 FOSB
388	STK17B	T cells CD4 FOSB
389	C6orf48	T cells CD4 FOSB
390	ETS1	T cells CD4 FOSB
391	ARPC3	T cells CD4 FOSB
392	MT2A	T cells CD4 FOSB
393	C16orf54	T cells CD4 FOSB
394	DYNLL1	T cells CD4 FOSB
395	CKLF	T cells CD4 FOSB
396	PABPC1	T cells CD4 FOSB
397	LGALS3	T cells CD4 FOSB
398	S100A6	T cells CD4 FOSB
399	SELK	T cells CD4 FOSB
400	HSP90B1	T cells CD4 FOSB
401	SRSF3	T cells CD4 FOSB
402	UBE2S	T cells CD4 FOSB
403	LCP1	T cells CD4 FOSB
404	FAM89B	T cells CD4 FOSB
405	EIF2S2	T cells CD4 FOSB
406	C8orf59	T cells CD4 FOSB
407	SNORA76	T cells CD4 FOSB
408	CD53	T cells CD4 FOSB
409	RPL22L1	T cells CD4 FOSB
410	TMIGD2	T cells CD4 FOSB
411	SLC25A5	T cells CD4 FOSB
412	TNFSF12	T cells CD4 FOSB
413	BZW1	T cells CD4 FOSB
414	USMG5	T cells CD4 FOSB
415	NFKBIA	T cells CD4 FOSB
416	SRI	T cells CD4 FOSB
417	IL2RG	T cells CD4 FOSB
418	SRSF2	T cells CD4 FOSB
419	RPL13A	T cells CD8
420	RPL27A	T cells CD8
421	RPS27	T cells CD8
422	RPLP2	T cells CD8
423	RPS29	T cells CD8
424	RPL31	T cells CD8
425	ACTG1	T cells CD8
426	RPL21	T cells CD8
427	RPL23A	T cells CD8
428	RPS6	T cells CD8
429	JUND	T cells CD8
430	TPT1	T cells CD8
431	RP11-347P5.1	T cells CD8
432	RPS16	T cells CD8
433	VIM	T cells CD8
434	RPS20	T cells CD8
435	MYL12A	T cells CD8
436	S100A10	T cells CD8
437	GIMAP7	T cells CD8
438	RPL30	T cells CD8
439	HSPA8	T cells CD8
440	CD52	T cells CD8
441	RPL27	T cells CD8
442	TMBIM6	T cells CD8
443	RGS1	T cells CD8
444	PHGR1	T cells CD8
445	MT-CO3	T cells CD8
446	HLA-C	T cells CD8
447	MT-CO1	T cells CD8
448	CALM1	T cells CD8
449	CD81	T cells CD8
450	TMSB10	T cells CD8
451	RPL38	T cells CD8
452	RPS11	T cells CD8
453	MT-CO2	T cells CD8
454	LDHA	T cells CD8
455	DNAJA1	T cells CD8
456	RPL7A	T cells CD8
457	RPL4	T cells CD8
458	S100A6	T cells CD8
459	LDHB	T cells CD8
460	MIR24-2	T cells CD8
461	PPP1R14B	T cells CD8
462	ATP5J	T cells CD8
463	TUBA1B	T cells CD8
464	HIST1H4C	T cells CD8
465	HSP90B1	T cells CD8
466	GNAS	T cells CD8
467	LCP1	T cells CD8
468	XIST	T cells CD8
469	RAC2	T cells CD8
470	ZFP36	T cells CD8
471	C1orf63	T cells CD8
472	CXCR4	T cells CD8
473	RPL23	T cells CD8
474	SRSF5	T cells CD8
475	GNG5	T cells CD8
476	MT-ND3	T cells CD8
477	PPIB	T cells CD8
478	ANXA1	T cells CD8
479	MT2A	T cells CD8
480	PGK1	T cells CD8
481	PABPC1	T cells CD8
482	CCT5	T cells CD8
483	MT1F	T cells CD8
484	IL7R	T cells CD8
485	TAF10	T cells CD8
486	PDIA6	T cells CD8
487	TUBB	T cells CD8
488	PLEKHF1	T cells CD8
489	SEC11C	T cells CD8
490	PSMD7	T cells CD8
491	JUN	T cells CD8
492	CTSC	T cells CD8
493	TXN	T cells CD8
494	GPR183	T cells CD8
495	LBH	T cells CD8
496	CISH	T cells CD8
497	ID2	T cells CD8
498	NR4A2	T cells CD8
499	MT-ND2	T cells CD8
500	RPS4Y1	T cells CD8
501	PSMA3	T cells CD8
502	SDHD	T cells CD8
503	UBE2S	T cells CD8
504	MT-ATP6	T cells CD8
505	UBALD2	T cells CD8
506	MIR142	T cells CD8
507	SPRY1	T cells CD8
508	HSPA5	T cells CD8
509	EEF2	T cells CD8
510	CDC42SE2	T cells CD8
511	7SK-ENSG00000260682	T cells CD8
512	STK17B	T cells CD8
513	NFKBIA	T cells CD8
514	RPL13A	NK cells KLRF1 CD3G-
515	RPS27	NK cells KLRF1 CD3G-
516	RPL10	NK cells KLRF1 CD3G-
517	RPL27A	NK cells KLRF1 CD3G-
518	RPL32	NK cells KLRF1 CD3G-
519	RPLP2	NK cells KLRF1 CD3G-
520	RPS8	NK cells KLRF1 CD3G-
521	RPS25	NK cells KLRF1 CD3G-
522	RPS18	NK cells KLRF1 CD3G-
523	RPS6	NK cells KLRF1 CD3G-
524	RPL21	NK cells KLRF1 CD3G-
525	RPL31	NK cells KLRF1 CD3G-
526	RPL18A	NK cells KLRF1 CD3G-
527	RPL35A	NK cells KLRF1 CD3G-
528	RPL24	NK cells KLRF1 CD3G-
529	RPS15A	NK cells KLRF1 CD3G-
530	MYL12A	NK cells KLRF1 CD3G-
531	RPL13A	T cells Naive CD4
532	RPL27A	T cells Naive CD4
533	RPL31	T cells Naive CD4
534	RPLP2	T cells Naive CD4
535	RPL21	T cells Naive CD4
536	TPT1	T cells Naive CD4
537	JUND	T cells Naive CD4
538	RPS6	T cells Naive CD4
539	RPL7	T cells Naive CD4
540	RPL30	T cells Naive CD4
541	RPL35	T cells Naive CD4
542	RP11-347P5.1	T cells Naive CD4
543	MTRNR2L12	T cells Naive CD4
544	RPS15	T cells Naive CD4
545	MT-ND3	T cells Naive CD4
546	RPS20	T cells Naive CD4
547	ACTG1	T cells Naive CD4
548	RPL37	T cells Naive CD4
549	CXCR4	T cells Naive CD4
550	MT-CO2	T cells Naive CD4
551	RPS21	T cells Naive CD4
552	MT-CO3	T cells Naive CD4
553	MT-ATP6	T cells Naive CD4
554	HIST1H4C	T cells Naive CD4
555	RPL7A	T cells Naive CD4
556	GNAS	T cells Naive CD4
557	VIM	T cells Naive CD4
558	NACA	T cells Naive CD4
559	ETS1	T cells Naive CD4
560	CALM1	T cells Naive CD4
561	ANXA1	T cells Naive CD4
562	BTG1	T cells Naive CD4
563	CD81	T cells Naive CD4
564	HSPA8	T cells Naive CD4
565	SRSF7	T cells Naive CD4
566	C1orf63	T cells Naive CD4
567	RPL17	T cells Naive CD4
568	EEF1D	T cells Naive CD4
569	DNAJA1	T cells Naive CD4
570	CREM	T cells Naive CD4
571	RPL36A	T cells Naive CD4
572	MT2A	T cells Naive CD4
573	AES	T cells Naive CD4
574	RPS4Y1	T cells Naive CD4
575	MT-ND1	T cells Naive CD4
576	LCP1	T cells Naive CD4
577	CD48	T cells Naive CD4
578	MTRNR2L2	T cells Naive CD4
579	ARRDC3	T cells Naive CD4
580	IL2RG	T cells Naive CD4
581	TNFAIP3	T cells Naive CD4
582	CD3G	T cells Naive CD4
583	RGS1	T cells Naive CD4
584	MYL12B	T cells Naive CD4
585	HIST1H1D	T cells Naive CD4
586	ZFP36	T cells Naive CD4
587	NAP1L1	T cells Naive CD4
588	LINC00402	T cells Naive CD4
589	MT-ND5	T cells Naive CD4
590	HNRNPA1	T cells Naive CD4
591	MT-ND4L	T cells Naive CD4
592	7SK-ENSG00000260682	T cells Naive CD4
593	SAMHD1	T cells Naive CD4
594	EIF3E	T cells Naive CD4
595	SLC25A5	T cells Naive CD4
596	PIK3IP1	T cells Naive CD4
597	PASK	T cells Naive CD4
598	FXYD5	T cells Naive CD4
599	TGFB1	T cells Naive CD4
600	SRSF5	T cells Naive CD4
601	CD2	T cells Naive CD4
602	RPL36	ILCs
603	RPS29	IELs ID3 ENTPD1
604	RPS27	IELs ID3 ENTPD1
605	MT-ND1	IELs ID3 ENTPD1
606	MT-ND2	IELs ID3 ENTPD1
607	RMRP	IELs ID3 ENTPD1
608	7SK-ENSG00000260682	IELs ID3 ENTPD1
609	MBD2	IELs ID3 ENTPD1
610	GZMA	IELs ID3 ENTPD1
611	MTRNR2L2	IELs ID3 ENTPD1
612	RPL27	IELs ID3 ENTPD1
613	RPS4Y1	IELs ID3 ENTPD1
614	TNIP3	IELs ID3 ENTPD1
615	RPLP2	IELs ID3 ENTPD1
616	RPS16	IELs ID3 ENTPD1
617	MT-CO1	IELs ID3 ENTPD1
618	RPS12	IELs ID3 ENTPD1
619	TNFRSF18	IELs ID3 ENTPD1
620	MT-ND3	IELs ID3 ENTPD1
621	TGFBR2	IELs ID3 ENTPD1
622	MYO9B	IELs ID3 ENTPD1
623	RN7SL1	IELs ID3 ENTPD1
624	PFN1	IELs ID3 ENTPD1
625	RPL37A	IELs ID3 ENTPD1
626	LSM12	IELs ID3 ENTPD1
627	GIMAP7	IELs ID3 ENTPD1
628	CD52	IELs ID3 ENTPD1
629	MTRNR2L12	IELs ID3 ENTPD1
630	MYL12A	IELs ID3 ENTPD1
631	UBA52	IELs ID3 ENTPD1
632	RPL23A	IELs ID3 ENTPD1
633	RPS8	IELs ID3 ENTPD1
634	RPL37	IELs ID3 ENTPD1
635	AKAP5	IELs ID3 ENTPD1
636	RPS15A	IELs ID3 ENTPD1
637	APOBR	IELs ID3 ENTPD1
638	CKLF	IELs ID3 ENTPD1
639	SMCHD1	IELs ID3 ENTPD1
640	RPL12	IELs ID3 ENTPD1
641	HLA-C	IELs ID3 ENTPD1
642	PURB	IELs ID3 ENTPD1
643	RGS1	IELs ID3 ENTPD1
644	GNLY	IELs ID3 ENTPD1
645	RPS20	IELs ID3 ENTPD1
646	KLRC2	IELs ID3 ENTPD1
647	SYNE2	IELs ID3 ENTPD1
648	TLE3	IELs ID3 ENTPD1
649	CDKN1B	IELs ID3 ENTPD1
650	SNRNP200	IELs ID3 ENTPD1
651	GPR55	IELs ID3 ENTPD1
652	ZMYM2	IELs ID3 ENTPD1
653	RHOQ	IELs ID3 ENTPD1
654	RPL13A	IELs ID3 ENTPD1
655	ACTB	IELs ID3 ENTPD1
656	VPS13C	IELs ID3 ENTPD1
657	ADRBK1	IELs ID3 ENTPD1
658	LYAR	IELs ID3 ENTPD1
659	APOA1	IELs ID3 ENTPD1
660	NKG7	IELs ID3 ENTPD1
661	KLF13	IELs ID3 ENTPD1
662	ZEB2	IELs ID3 ENTPD1
663	EIF1AY	IELs ID3 ENTPD1
664	GZMB	IELs ID3 ENTPD1
665	PRMT10	IELs ID3 ENTPD1
666	GATAD2A	IELs ID3 ENTPD1
667	HIST1H1E	IELs ID3 ENTPD1
668	XRN1	IELs ID3 ENTPD1
669	RPL27A	T cells OGT
670	RPL13A	T cells OGT
671	RPS27	T cells OGT
672	RPS29	T cells OGT
673	RPS25	T cells OGT
674	RPL13	T cells OGT
675	RPL10	T cells OGT
676	RPS15	T cells OGT
677	RPL41	T cells OGT
678	RPL11	T cells OGT
679	RPLP2	T cells OGT
680	RPS15A	T cells OGT
681	RPL23A	T cells OGT
682	RPS3	T cells OGT
683	RPS8	T cells OGT
684	RPL19	T cells OGT
685	RPS28	T cells OGT
686	RPS6	T cells OGT
687	RPL34	T cells OGT
688	RPS18	T cells OGT
689	RPL31	T cells OGT
690	RPL35A	T cells OGT
691	RPL32	T cells OGT
692	RPL35	T cells OGT
693	RPL37A	T cells OGT
694	RPL28	T cells OGT
695	RPL18A	T cells OGT
696	RPS12	T cells OGT
697	RPL10A	T cells OGT
698	RPS14	T cells OGT
699	RPL21	T cells OGT
700	RPL14	T cells OGT
701	RPL36	T cells OGT
702	RPLP1	T cells OGT
703	RPS27A	T cells OGT
704	RPL38	T cells OGT
705	RPS2	T cells OGT
706	RPS16	T cells OGT
707	MT-ND2	T cells OGT
708	RPS24	T cells OGT
709	RPS20	T cells OGT
710	RPS3A	T cells OGT
711	RPL8	T cells OGT
712	RPS19	T cells OGT
713	RPL39	T cells OGT
714	RPL18	T cells OGT
715	RPL29	T cells OGT
716	RPL27	T cells OGT
717	RPL26	T cells OGT
718	RPS23	T cells OGT
719	UBA52	T cells OGT
720	RPL37	T cells OGT
721	RPL12	T cells OGT
722	RPL24	T cells OGT
723	RPL36A	T cells OGT
724	RPS7	T cells OGT
725	RPS5	T cells OGT
726	FAU	T cells OGT
727	RPL30	T cells OGT
728	RPL3	T cells OGT
729	RPS9	T cells OGT
730	RPS21	T cells OGT
731	RPS26	T cells OGT
732	EEF1A1	T cells OGT
733	RPL7	T cells OGT
734	EEF1D	T cells OGT
735	RPL5	T cells OGT
736	RPL9	T cells OGT
737	COX7C	T cells OGT
738	RPS4X	T cells OGT
739	EEF1B2	T cells OGT
740	RP11-347P5.1	T cells OGT
741	RPL4	T cells OGT
742	RPL6	T cells OGT
743	RPS10	T cells OGT
744	RPL15	T cells OGT
745	DNAJA1	T cells OGT
746	MALAT1	T cells OGT
747	RPS13	T cells OGT
748	RPL7A	T cells OGT
749	TPT1	T cells OGT
750	RPSA	T cells OGT
751	TMSB10	T cells OGT
752	IL2RG	T cells OGT
753	DDX5	T cells OGT
754	TPT1	Plasma cells
755	RPL13A	Plasma cells
756	RPL27A	Plasma cells
757	MT-ND3	Plasma cells
758	RPL7	Plasma cells
759	SEC11C	Plasma cells
760	RPL31	Plasma cells
761	RPL30	Plasma cells
762	RPL21	Plasma cells
763	RPL37	Plasma cells
764	GNAS	Plasma cells
765	RPS21	Plasma cells
766	RPS26	Plasma cells
767	MIR24-2	Plasma cells
768	AL928768.3	Plasma cells
769	JUND	Plasma cells
770	RP11-347P5.1	Plasma cells
771	ATP5E	Plasma cells
772	EEF2	Plasma cells
773	RPL7A	Plasma cells
774	MT-ATP6	Plasma cells
775	HSP90B1	Plasma cells
776	TMED2	Plasma cells
777	SEC61B	Plasma cells
778	PRDX4	Plasma cells
779	SPCS1	Plasma cells
780	7SK-ENSG00000260682	Plasma cells
781	FOS	Plasma cells
782	CD69	Plasma cells
783	RPL4	Plasma cells
784	TMBIM6	Plasma cells
785	REG1A	Plasma cells
786	MTRNR2L12	Plasma cells
787	IER2	Plasma cells
788	DEFA6	Plasma cells
789	TIMP1	Plasma cells
790	ITM2C	Plasma cells
791	RPS4Y1	Plasma cells
792	MT2A	Plasma cells
793	SERP1	Plasma cells
794	CRIP1	Plasma cells
795	CITED2	Plasma cells
796	TMEM238	Plasma cells
797	SELK	Plasma cells
798	ARRDC3	Plasma cells
799	XIST	Plasma cells
800	TXNDC15	Plasma cells
801	DNAJB9	Plasma cells
802	CD79A	Plasma cells
803	TNFRSF17	Plasma cells
804	RPL22L1	Plasma cells
805	CD81	Plasma cells
806	USMG5	Plasma cells
807	SELM	Plasma cells
808	CALM2	Plasma cells
809	EIF3E	Plasma cells
810	MT-ND5	Plasma cells
811	NPC2	Plasma cells
812	NFKBIA	Plasma cells
813	UQCRH	Plasma cells
814	ACTG1	Plasma cells
815	TAF10	Plasma cells
816	LMAN1	Plasma cells
817	CLPTM1L	Plasma cells
818	BTG1	Plasma cells
819	DEFA5	Plasma cells
820	RASGEF1B	Plasma cells
821	SRSF5	Plasma cells
822	STK17B	Plasma cells
823	TNFAIP3	Plasma cells
824	MIF	Plasma cells
825	TNRC6B	Plasma cells
826	CAPZA1	Plasma cells
827	MTRNR2L2	Plasma cells
828	SON	Plasma cells
829	PPP1CB	Plasma cells
830	INSR	Plasma cells
831	IFI6	Plasma cells
832	HNRNPH1	Plasma cells
833	SRSF6	Plasma cells
834	HIST1H4C	Plasma cells
835	DDX18	Plasma cells
836	CDC42	Plasma cells
837	RNU12	Plasma cells
838	PIM2	Plasma cells
839	MIR142	Plasma cells
840	RPL13A	B cells
841	RPL27A	B cells
842	JUND	B cells
843	TPT1	B cells
844	RPL31	B cells
845	RPL21	B cells
846	MTRNR2L12	B cells
847	RPS19	B cells
848	RPS6	B cells
849	RPS25	B cells
850	RPLP2	B cells
851	MT-ATP6	B cells
852	RPS27	B cells
853	RPS15	B cells
854	RPL7	B cells
855	XIST	B cells
856	GNAS	B cells
857	RPS20	B cells
858	7SK-ENSG00000260682	B cells
859	DNAJA1	B cells
860	RPL23A	B cells
861	LCP1	B cells
862	RPL35	B cells
863	ACTG1	B cells
864	BASP1	B cells
865	TAF10	B cells
866	RPS4Y1	B cells
867	MT-CO2	B cells
868	NFKBIA	B cells
869	RPL37	B cells
870	CD52	B cells
871	PARP14	B cells
872	APBB1IP	B cells
873	HLA-DQA1	B cells
874	HLA-DRB5	B cells
875	GNAI2	B cells
876	RP11-347P5.1	B cells
877	HIST1H4C	B cells
878	MBD2	B cells
879	RPL36	B cells
880	MT-CO3	B cells
881	NSA2	B cells
882	LBH	B cells
883	CD81	B cells
884	BOD1L1	B cells
885	MT-ND5	B cells
886	VIM	B cells
887	MT-ND3	B cells
888	HLA-DPB1	B cells
889	C1orf63	B cells
890	VPREB3	B cells
891	PLEKHO1	B cells
892	PPP1R14B	B cells
893	CALM1	B cells
894	RALGPS2	B cells
895	NR4A1	B cells
896	YWHAB	B cells
897	ZDHHC21	B cells
898	GSN	B cells
899	CXCR4	B cells
900	NACA	B cells
901	EIF5	B cells
902	HNRNPA3	B cells
903	HSPD1	B cells
904	HSPA1A	B cells
905	RAB8B	B cells
906	TIAL1	B cells
907	HNRNPA2B1	B cells
908	IER5	B cells
909	HLA-DPA1	B cells
910	BIRC3	B cells
911	HSPA8	B cells
912	DOCK8	B cells
913	RPL23	B cells
914	RPS21	B cells
915	MTPN	B cells
916	CTSZ	B cells
917	PLEK	B cells
918	CYLD	B cells
919	CCT5	B cells
920	GRB2	B cells
921	TPM4	B cells
922	PPP1R10	B cells
923	S100A11	B cells
924	CPNE5	B cells
925	VASP	B cells
926	HNRNPD	B cells
927	AES	B cells
928	HSP90AA1	B cells
929	CD48	B cells
930	HNRNPAB	B cells
931	EIF4A3	B cells
932	TMBIM6	B cells
933	ARPC3	B cells
934	HSPH1	B cells
935	GBP4	B cells
936	SP100	B cells
937	SSR3	B cells
938	MYL12A	B cells
939	REL	B cells
940	TSPAN33	B cells
941	HSPA9	B cells
942	MEF2A	B cells
943	PAFAH1B1	B cells
944	MORC3	B cells
945	CMTR2	B cells
946	ZNF706	B cells
947	TUBA1B	B cells
948	SLC25A3	B cells
949	CWC22	B cells
950	RNF19A	B cells
951	NCKAP1L	B cells
952	KTN1	B cells
953	RABEP1	B cells
954	CACYBP	B cells
955	ABRACL	B cells
956	HNRNPH3	B cells
957	FAM107B	B cells
958	GTF2B	B cells
959	PTPN1	B cells
960	CELF2	B cells
961	AIM2	B cells
962	HNRNPM	B cells
963	HSP90AB1	B cells
964	MAZ	B cells
965	RUNX3	B cells
966	BTG1	B cells
967	VPS36	B cells
968	MAP4K4	B cells
969	GNG5	B cells
970	ACTR2	B cells
971	VPS13C	B cells
972	BPTF	B cells
973	ANKRD12	B cells
974	AKIRIN1	B cells
975	DUSP2	B cells
976	NDUFC2	B cells
977	DDX17	B cells
978	AHNAK	B cells
979	DDX21	B cells
980	G3BP2	B cells
981	SUGT1	B cells
982	CFLAR	B cells
983	EIF3E	B cells
984	FCRL5	B cells
985	COTL1	B cells
986	EIF3M	B cells
987	HSPA1B	B cells
988	PGK1	B cells
989	THOC7	B cells
990	EZR	B cells
991	CASP4	B cells
992	ANXA2	B cells
993	NAGK	B cells
994	NFKB1	B cells
995	RPL4	B cells
996	MYL12B	B cells
997	HN1	B cells
998	UBALD2	B cells
999	MT-ND1	B cells
1000	TOMM20	B cells
1001	SNX2	B cells
1002	SEC11A	B cells
1003	EEF1D	B cells
1004	HNRNPL	B cells
1005	PCM1	B cells
1006	ITGB2	B cells
1007	CD55	B cells
1008	ODC1	B cells
1009	SMARCA5	B cells
1010	HLA-DRB1	B cells
1011	GDI2	B cells
1012	LARP7	B cells
1013	TAF9	B cells
1014	SNORA76	B cells
1015	DNAJB1	B cells
1016	PPIA	B cells
1017	WHSC1L1	B cells
1018	FABP5	B cells
1019	IKZF1	B cells
1020	ACTR3	B cells
1021	BCL2A1	B cells
1022	MT-ND4L	B cells
1023	MYH9	B cells
1024	S100A10	B cells
1025	SEC61B	B cells
1026	DEK	B cells
1027	RP5-887A10.1	B cells
1028	NDUFB3	B cells
1029	CLTA	B cells
1030	ANP32B	B cells
1031	GHITM	B cells
1032	HSPE1	B cells
1033	ARPC1B	B cells
1034	RGS10	B cells
1035	RPL27A	Mast cells
1036	HSPA1A	Mast cells
1037	RPL21	Mast cells
1038	JUND	Mast cells
1039	RPL7	Mast cells
1040	DNAJB1	Mast cells
1041	RPL13A	Mast cells
1042	TMSB4X	Mast cells
1043	DNAJA1	Mast cells
1044	HSPA1B	Mast cells
1045	HSPA8	Mast cells
1046	HSP90AA1	Mast cells
1047	TPSAB1	Mast cells
1048	RPS18	Mast cells
1049	RPL15	Mast cells
1050	HIST1H4C	Mast cells
1051	GNAS	Mast cells
1052	HSP90AB1	Mast cells
1053	HSPD1	Mast cells
1054	RGS1	Mast cells
1055	RPS27	Mast cells
1056	RPL23A	Mast cells
1057	LGALS3	Mast cells
1058	MT-ND3	Mast cells
1059	PABPC1	Mast cells
1060	TPT1	Mast cells
1061	RPS6	Mast cells
1062	CD81	Mast cells
1063	MT-CYB	Mast cells
1064	CD69	Mast cells
1065	HSPE1	Mast cells
1066	UBE2S	Mast cells
1067	IRF1	Mast cells
1068	RPS14	Mast cells
1069	RPL31	Mast cells
1070	VIM	Mast cells
1071	IER2	Mast cells
1072	MT-CO3	Mast cells
1073	RPS19	Mast cells
1074	CTSG	Mast cells
1075	RPL18A	Mast cells
1076	HPGD	Mast cells
1077	JUNB	Mast cells
1078	SLC25A3	Mast cells
1079	TUBB4B	Mast cells
1080	C1orf63	Mast cells
1081	H3F3B	Mast cells
1082	RPS15	Mast cells
1083	RPS2	Mast cells
1084	KDM6B	Mast cells
1085	HSPH1	Mast cells
1086	RPL3	Mast cells
1087	RPL26	Mast cells
1088	RPL34	Mast cells
1089	NACA	Mast cells
1090	HSP90B1	Mast cells
1091	MT-ATP6	Mast cells
1092	CALM1	Mast cells
1093	NCL	Mast cells
1094	MTRNR2L12	Mast cells
1095	EIF2S2	Mast cells
1096	FXR1	Mast cells
1097	SERTAD1	Mast cells
1098	TSC22D3	Mast cells
1099	HLA-B	Mast cells
1100	7SK-ENSG00000260682	Mast cells
1101	RPL35	Mast cells
1102	PPP1R10	Mast cells
1103	RPS9	Mast cells
1104	FTH1	Mast cells
1105	ANXA4	Mast cells
1106	RPLP2	Mast cells
1107	NFE2L2	Mast cells
1108	YWHAB	Mast cells
1109	RPL30	Mast cells
1110	MT-CO1	Mast cells
1111	NR4A1	Mast cells
1112	SLC25A5	Mast cells
1113	DDX3X	Mast cells
1114	RPL7A	Mast cells
1115	MT-ND1	Mast cells
1116	CD53	Mast cells
1117	NSA2	Mast cells
1118	NFKBIZ	Mast cells
1119	SQSTM1	Mast cells
1120	AMD1	Mast cells
1121	HES1	Mast cells
1122	MGST3	Mast cells
1123	COX5A	Mast cells
1124	RPS21	Mast cells
1125	RBMX	Mast cells
1126	SRRM2	Mast cells
1127	RPS20	Mast cells
1128	TAF10	Mast cells
1129	TKT	Mast cells
1130	PABPC4	Mast cells
1131	METRNL	Mast cells
1132	GNG5	Mast cells
1133	BACE2	Mast cells
1134	PGK1	Mast cells
1135	PHLDA2	Mast cells
1136	ACSL4	Mast cells
1137	SPCS3	Mast cells
1138	PPIB	Mast cells
1139	MS4A2	Mast cells
1140	ZNRF1	Mast cells
1141	TIMP3	Mast cells
1142	TMBIM6	Mast cells
1143	EIF5	Mast cells
1144	TUBA1C	Mast cells
1145	DDX5	Mast cells
1146	C8orf59	Mast cells
1147	CD48	Mast cells
1148	VEGFB	Mast cells
1149	KLF2	Mast cells
1150	MRPS6	Mast cells
1151	HNRNPD	Mast cells
1152	FOSB	Mast cells
1153	ARPC3	Mast cells
1154	BRI3	Mast cells
1155	CD83	Mast cells
1156	GADD45B	Mast cells
1157	SPCS1	Mast cells
1158	MT-ATP8	Mast cells
1159	PRDX1	Mast cells
1160	CKS2	Mast cells
1161	PEBP1	Mast cells
1162	RPL37	Mast cells
1163	CNBP	Mast cells
1164	BIRC3	Mast cells
1165	MDH2	Mast cells
1166	MPHOSPH8	Mast cells
1167	TMCO1	Mast cells
1168	REL	Mast cells
1169	GAPDH	Mast cells
1170	PRPF4B	Mast cells
1171	PSME1	Mast cells
1172	DUSP2	Mast cells
1173	RPS25	Mast cells
1174	DSTN	Mast cells
1175	DYNLL1	Mast cells
1176	RBM25	Mast cells
1177	FAM107B	Mast cells
1178	LDHA	Mast cells
1179	IL18	Mast cells
1180	MTRNR2L2	Mast cells
1181	TXN	Mast cells
1182	DDX21	Mast cells
1183	FAM53C	Mast cells
1184	KLF10	Mast cells
1185	TCP1	Mast cells
1186	EEF1A1	Mast cells
1187	CAPNS1	Mast cells
1188	GNAI2	Mast cells
1189	G3BP2	Mast cells
1190	CPQ	Mast cells
1191	FTL	Mast cells
1192	MYADM	Mast cells
1193	RPL36	Mast cells
1194	PCBP1	Mast cells
1195	ZRANB2	Mast cells
1196	ICAM1	Mast cells
1197	CCT2	Mast cells
1198	DEGS1	Mast cells
1199	CPA3	Mast cells
1200	ACTG1	Mast cells
1201	SEC11A	Mast cells
1202	MTPN	Mast cells
1203	TXNDC17	Mast cells
1204	LEO1	Mast cells
1205	CCT4	Mast cells
1206	STIP1	Mast cells
1207	SFPQ	Mast cells
1208	GTF2B	Mast cells
1209	MAP1LC3B	Mast cells
1210	TNFAIP3	Mast cells
1211	HNRNPAB	Mast cells
1212	PJA2	Mast cells
1213	AES	Mast cells
1214	MT-ND4L	Mast cells
1215	MT-ND5	Mast cells
1216	HSPA5	Mast cells
1217	SNHG12	Mast cells
1218	TMEM176B	Mast cells
1219	MSN	Mast cells
1220	SQLE	Mast cells
1221	NFKBID	Mast cells
1222	JAK1	Mast cells
1223	H2AFZ	Mast cells
1224	PRPF40A	Mast cells
1225	TIPRL	Mast cells
1226	MT-CO2	Mast cells
1227	ARL5B	Mast cells
1228	ATP5G3	Mast cells
1229	EIF3K	Mast cells
1230	SRI	Mast cells
1231	DDX17	Mast cells
1232	CWC25	Mast cells
1233	SP100	Mast cells
1234	CBR1	Mast cells
1235	SURF6	Mast cells
1236	LAPTM4A	Mast cells
1237	PPP1R15B	Mast cells
1238	MT2A	Mast cells
1239	EIF3E	Mast cells
1240	RBM23	Mast cells
1241	CTDNEP1	Mast cells
1242	ZC3HAV1	Mast cells
1243	UBE2M	Mast cells
1244	ALKBH7	Mast cells
1245	RAC2	Mast cells
1246	MPC2	Mast cells
1247	IAH1	Mast cells
1248	EMD	Mast cells
1249	PARP1	Mast cells
1250	LMO4	Mast cells
1251	RPL5	Mast cells
1252	MIR24-2	Mast cells
1253	IER3	Mast cells
1254	RBM6	Mast cells
1255	TXNDC15	Mast cells
1256	TRIP11	Mast cells
1257	PAK2	Mast cells
1258	PRMT10	Mast cells
1259	CHCHD10	Mast cells
1260	NEAT1	Mast cells
1261	HADHA	Mast cells
1262	DNAJC15	Mast cells
1263	CMA1	Mast cells
1264	HS6ST1	Mast cells
1265	NOL7	Mast cells
1266	RAB32	Mast cells
1267	HMGCS1	Mast cells
1268	ANKRD12	Mast cells
1269	LLPH	Mast cells
1270	PFDN5	Mast cells
1271	CACYBP	Mast cells
1272	YBX3	Mast cells
1273	FNBP1	Mast cells
1274	CD46	Mast cells
1275	RNF145	Mast cells
1276	EMC7	Mast cells
1277	RHOQ	Mast cells
1278	RPL27	Mast cells
1279	GTF3C6	Mast cells
1280	SLC38A2	Mast cells
1281	IL13	Mast cells
1282	PPP1R14B	Mast cells
1283	DNAJC1	Mast cells
1284	NR4A3	Mast cells
1285	NCOR1	Mast cells
1286	SOD2	Mast cells
1287	SEC61B	Mast cells
1288	BRD7	Mast cells
1289	RP11-773D16.1	Mast cells
1290	CLK1	Mast cells
1291	PSME2	Mast cells
1292	RPL18	Mast cells
1293	ITGB1	Mast cells
1294	SPINT2	Mast cells
1295	TOP1	Mast cells
1296	ZBTB7A	Mast cells
1297	ARF1	Mast cells
1298	PSMB9	Mast cells
1299	RPL38	Mast cells
1300	PDIA6	Mast cells
1301	RPF2	Mast cells
1302	CHD4	Mast cells
1303	PCBD1	Mast cells
1304	CCDC71L	Mast cells
1305	MYL12B	Mast cells
1306	CREG1	Mast cells
1307	ATP1A1	Mast cells
1308	RSBN1L	Mast cells
1309	IER5	Mast cells
1310	DYNC1I2	Mast cells
1311	ATP5J	Mast cells
1312	ZFP36L2	Mast cells
1313	ANKRD37	Mast cells
1314	ERP29	Mast cells
1315	SDF2L1	Mast cells
1316	RP11-347P5.1	Mast cells
1317	NUCB2	Mast cells
1318	TRA2B	Mast cells
1319	VPS13C	Mast cells
1320	CCT7	Mast cells
1321	TPR	Mast cells
1322	UTS2	Mast cells
1323	SOCS1	Mast cells
1324	RBM22	Mast cells
1325	PRKDC	Mast cells
1326	ROCK1	Mast cells
1327	SNX6	Mast cells
1328	NDUFC2	Mast cells
1329	STK17A	Mast cells
1330	DDIT4	Mast cells
1331	HN1	Mast cells
1332	EGR3	Mast cells
1333	HLA-E	Mast cells
1334	MRPS31	Mast cells
1335	SNHG7	Mast cells
1336	SH3GLB1	Mast cells
1337	ATF3	Mast cells
1338	SEC62	Mast cells
1339	RPS5	Mast cells
1340	BCLAF1	Mast cells
1341	UBB	Mast cells
1342	P4HA1	Mast cells
1343	EMC2	Mast cells
1344	NDUFAB1	Mast cells
1345	ZNF106	Mast cells
1346	PSTPIP2	Mast cells
1347	GCC2	Mast cells
1348	RGS13	Mast cells
1349	HERPUD1	Mast cells
1350	WAS	Mast cells
1351	BCL7C	Mast cells
1352	PNPLA8	Mast cells
1353	NXT1	Mast cells
1354	PIK3R1	Mast cells
1355	TPT1	Cycling cells
1356	EEF1A1	Cycling cells
1357	RPL13A	Cycling cells
1358	GNAS	Cycling cells
1359	RPL21	Cycling cells
1360	RPS21	Cycling cells
1361	RPL30	Cycling cells
1362	RPL37	Cycling cells
1363	RPL7	Cycling cells
1364	RPL10	Cycling cells
1365	RPL31	Cycling cells
1366	RPS4Y1	Cycling cells
1367	RPS19	Cycling cells
1368	ACTG1	Cycling cells
1369	RPL7A	Cycling cells
1370	SNORA76	Cycling cells
1371	HIST1H3D	Cycling cells
1372	MT-ND3	Cycling cells
1373	ARPC3	Cycling cells
1374	RPL27A	Cycling cells
1375	UBE2S	Cycling cells
1376	GNAI2	Cycling cells
1377	NSA2	Cycling cells
1378	EEF1D	Cycling cells
1379	HIST1H4C	Cycling cells
1380	PHGR1	Cycling cells
1381	HIST1H1B	Cycling cells
1382	PPP1R14B	Cycling cells
1383	MT-ATP6	Cycling cells
1384	EEF1B2	Cycling cells
1385	LDHA	Cycling cells
1386	RHOA	Cycling cells
1387	CBX3	Cycling cells
1388	PPA1	Cycling cells
1389	HLA-DQA1	Cycling cells
1390	MTRNR2L12	Cycling cells
1391	LCP1	Cycling cells
1392	HLA-DPB1	Cycling cells
1393	MYL12B	Cycling cells
1394	MAP2K2	Cycling cells
1395	VIM	Cycling cells
1396	RP11-347P5.1	Cycling cells
1397	HSPA8	Cycling cells
1398	RBMX	Cycling cells
1399	TMED2	Cycling cells
1400	LAP3	Cycling cells
1401	GMNN	Cycling cells
1402	TAF10	Cycling cells
1403	HIST1H3B	Cycling cells
1404	TUBB2B	Cycling cells
1405	HIST1H1C	Cycling cells
1406	ARPC1B	Cycling cells
1407	SLC25A3	Cycling cells
1408	ALYREF	Cycling cells
1409	PSMA5	Cycling cells
1410	HIST1H4D	Cycling cells
1411	SRSF9	Cycling cells
1412	HNRNPD	Cycling cells
1413	HLA-DPA1	Cycling cells
1414	MAGOH	Cycling cells
1415	SNRPF	Cycling cells
1416	MBD2	Cycling cells
1417	TOMM20	Cycling cells
1418	HIST1H1D	Cycling cells
1419	EIF2S2	Cycling cells
1420	CALM2	Cycling cells
1421	ANXA5	Cycling cells
1422	CAPZA1	Cycling cells
1423	PSMD14	Cycling cells
1424	VEGFB	Cycling cells
1425	FXR1	Cycling cells
1426	HIST1H1E	Cycling cells
1427	TOP2A	Cycling cells
1428	MALAT1	Cycling cells
1429	HIST1H2AG	Cycling cells
1430	CDC42	Cycling cells
1431	ENO1	Cycling cells
1432	AIP	Cycling cells
1433	EFHD2	Cycling cells
1434	TPT1	DC2 CD1D-
1435	GPR183	DC2 CD1D-
1436	JUNB	DC2 CD1D-
1437	RPL13A	DC2 CD1D-
1438	RPL31	DC2 CD1D-
1439	NR4A2	DC2 CD1D-
1440	FOS	DC2 CD1D-
1441	C1orf56	DC2 CD1D-
1442	SGK1	DC2 CD1D-
1443	GNAS	DC2 CD1D-
1444	DUSP2	DC2 CD1D-
1445	IFI30	DC2 CD1D-
1446	FTL	DC2 CD1D-
1447	HNRNPH1	DC2 CD1D-
1448	CD74	DC2 CD1D-
1449	RGS1	DC2 CD1D-
1450	RPL30	DC2 CD1D-
1451	ZFP36	DC2 CD1D-
1452	TMED2	DC2 CD1D-
1453	WTAP	DC2 CD1D-
1454	RGS2	DC2 CD1D-
1455	CXCR4	DC2 CD1D-
1456	MDM4	DC2 CD1D-
1457	ZNF331	DC2 CD1D-
1458	RPL21	DC2 CD1D-
1459	SRGN	DC2 CD1D-
1460	ATF3	DC2 CD1D-
1461	DUSP1	DC2 CD1D-
1462	FOSB	DC2 CD1D-
1463	EVI2A	DC2 CD1D-
1464	SPG21	DC2 CD1D-
1465	ACTG1	DC2 CD1D-
1466	RPS21	DC2 CD1D-
1467	TPT1	B cells AICDA LRMP
1468	RPL13A	B cells AICDA LRMP
1469	ACTG1	B cells AICDA LRMP
1470	GNAS	B cells AICDA LRMP
1471	RPL21	B cells AICDA LRMP
1472	MT-ND3	B cells AICDA LRMP
1473	EEF1A1	B cells AICDA LRMP
1474	MT-ATP6	B cells AICDA LRMP
1475	RPL37	B cells AICDA LRMP
1476	NSA2	B cells AICDA LRMP
1477	RPL10	B cells AICDA LRMP
1478	CPNE5	B cells AICDA LRMP
1479	BASP1	B cells AICDA LRMP
1480	MT-CO3	B cells AICDA LRMP
1481	RPL7	B cells AICDA LRMP
1482	MTRNR2L12	B cells AICDA LRMP
1483	MT-CO2	B cells AICDA LRMP
1484	ARPC3	B cells AICDA LRMP
1485	JUND	B cells AICDA LRMP
1486	RPL7A	B cells AICDA LRMP
1487	HNRNPM	B cells AICDA LRMP
1488	RPL30	B cells AICDA LRMP
1489	LCP1	B cells AICDA LRMP
1490	SNORA76	B cells AICDA LRMP
1491	MT-ND1	B cells AICDA LRMP
1492	NACA	B cells AICDA LRMP
1493	CBX3	B cells AICDA LRMP
1494	MYL12B	B cells AICDA LRMP
1495	GDI2	B cells AICDA LRMP
1496	MBD4	B cells AICDA LRMP
1497	CD81	B cells AICDA LRMP
1498	IGLL5	B cells AICDA LRMP
1499	RPS21	B cells AICDA LRMP
1500	EIF2S2	B cells AICDA LRMP
1501	SSBP1	B cells AICDA LRMP
1502	RPS20	B cells AICDA LRMP
1503	HLA-DRB5	B cells AICDA LRMP
1504	XRCC5	B cells AICDA LRMP
1505	RPS19	B cells AICDA LRMP
1506	ATP5B	B cells AICDA LRMP
1507	MYL12A	B cells AICDA LRMP
1508	MAP2K2	B cells AICDA LRMP
1509	RPS6	B cells AICDA LRMP
1510	FAM107B	B cells AICDA LRMP
1511	RPL34	B cells AICDA LRMP
1512	SLC25A5	B cells AICDA LRMP
1513	HSP90AA1	B cells AICDA LRMP
1514	GNAI2	B cells AICDA LRMP
1515	TLN1	B cells AICDA LRMP
1516	RPL27A	B cells AICDA LRMP
1517	SRSF7	B cells AICDA LRMP
1518	CD74	B cells AICDA LRMP
1519	TOMM20	B cells AICDA LRMP
1520	SRSF9	B cells AICDA LRMP
1521	LMO2	B cells AICDA LRMP
1522	TAPBP	B cells AICDA LRMP
1523	PTGES3	B cells AICDA LRMP
1524	TCF4	B cells AICDA LRMP
1525	PHB2	B cells AICDA LRMP
1526	NMT1	B cells AICDA LRMP
1527	CD48	B cells AICDA LRMP
1528	C1orf63	B cells AICDA LRMP
1529	SYAP1	B cells AICDA LRMP
1530	ATP5F1	B cells AICDA LRMP
1531	ATP5J	B cells AICDA LRMP
1532	BOD1L1	B cells AICDA LRMP
1533	GRB2	B cells AICDA LRMP
1534	7SK-ENSG00000260682	B cells AICDA LRMP
1535	PTPRC	B cells AICDA LRMP
1536	SNRPF	B cells AICDA LRMP
1537	YWHAB	B cells AICDA LRMP
1538	HLA-DPA1	B cells AICDA LRMP
1539	ARPC2	B cells AICDA LRMP
1540	PNN	B cells AICDA LRMP
1541	PSMA5	B cells AICDA LRMP
1542	C14orf166	B cells AICDA LRMP
1543	TAF10	B cells AICDA LRMP
1544	MBD2	B cells AICDA LRMP
1545	CYB561A3	B cells AICDA LRMP
1546	RBMX	B cells AICDA LRMP
1547	NDUFA12	B cells AICDA LRMP
1548	H2AFV	B cells AICDA LRMP
1549	CCT2	B cells AICDA LRMP
1550	RPS29	B cells AICDA LRMP
1551	AES	B cells AICDA LRMP
1552	SPIB	B cells AICDA LRMP
1553	BLNK	B cells AICDA LRMP
1554	CLIC1	B cells AICDA LRMP
1555	CAP1	B cells AICDA LRMP
1556	S100A10	B cells AICDA LRMP
1557	SYK	B cells AICDA LRMP
1558	EIF3G	B cells AICDA LRMP
1559	HSPD1	B cells AICDA LRMP
1560	UBXN1	B cells AICDA LRMP
1561	RPL22	B cells AICDA LRMP
1562	RAC2	B cells AICDA LRMP
1563	ATP5A1	B cells AICDA LRMP
1564	RPL31	B cells AICDA LRMP
1565	TPM3	B cells AICDA LRMP
1566	RPS15	B cells AICDA LRMP
1567	RPS10	B cells AICDA LRMP
1568	COX7A2L	B cells AICDA LRMP
1569	SNRPD3	B cells AICDA LRMP
1570	CTSZ	B cells AICDA LRMP
1571	C1QBP	B cells AICDA LRMP
1572	ANKRD12	B cells AICDA LRMP
1573	ATP5O	B cells AICDA LRMP
1574	SP100	B cells AICDA LRMP
1575	HDDC2	B cells AICDA LRMP
1576	PEBP1	B cells AICDA LRMP
1577	TMBIM6	B cells AICDA LRMP
1578	CTA-250D10.23	B cells AICDA LRMP
1579	TNFRSF13C	B cells AICDA LRMP
1580	MT-CO1	B cells AICDA LRMP
1581	SSB	B cells AICDA LRMP
1582	SYF2	B cells AICDA LRMP
1583	HVCN1	B cells AICDA LRMP
1584	CD2BP2	B cells AICDA LRMP
1585	CD37	B cells AICDA LRMP
1586	STK17A	B cells AICDA LRMP
1587	AKAP13	B cells AICDA LRMP
1588	NHP2L1	B cells AICDA LRMP
1589	NDUFC1	B cells AICDA LRMP
1590	SNHG7	B cells AICDA LRMP
1591	BTK	B cells AICDA LRMP
1592	VDAC1	B cells AICDA LRMP
1593	CCT5	B cells AICDA LRMP
1594	EIF3I	B cells AICDA LRMP
1595	EIF1B	B cells AICDA LRMP
1596	EAF2	B cells AICDA LRMP
1597	SF3B1	B cells AICDA LRMP
1598	TXNL1	B cells AICDA LRMP
1599	NOL7	B cells AICDA LRMP
1600	NUCKS1	B cells AICDA LRMP
1601	RPL13A	Macrophages
1602	TMSB4X	Macrophages
1603	RPL21	Macrophages
1604	HLA-DRB5	Macrophages
1605	RPL27A	Macrophages
1606	RPL31	Macrophages
1607	RPL7	Macrophages
1608	TPT1	Macrophages
1609	FOS	Macrophages
1610	ISG15	Macrophages
1611	RPL10	Macrophages
1612	HLA-B	Macrophages
1613	CREM	Macrophages
1614	RPS20	Macrophages
1615	RPS15A	Macrophages
1616	RPLP2	Macrophages
1617	CTSZ	Macrophages
1618	RPL23A	Macrophages
1619	RPL34	Macrophages
1620	RPS15	Macrophages
1621	CTSC	Macrophages
1622	CCL3	Macrophages
1623	GNAS	Macrophages
1624	RPL23	Macrophages
1625	MT-ND2	Macrophages
1626	NAP1L1	Macrophages
1627	IFI6	Macrophages
1628	HLA-DPA1	Macrophages
1629	RPS6	Macrophages
1630	RPL17	Macrophages
1631	DUSP1	Macrophages
1632	RGS1	Macrophages
1633	ACTG1	Macrophages
1634	EIF3E	Macrophages
1635	RGS2	Macrophages
1636	SLC25A5	Macrophages
1637	CHMP1B	Macrophages
1638	ZFP36	Macrophages
1639	MT-ATP6	Macrophages
1640	CTSB	Macrophages
1641	HLA-DQA2	Macrophages
1642	FUCA1	Macrophages
1643	CTSS	Macrophages
1644	CD81	Macrophages
1645	JUNB	Macrophages
1646	DEFA5	Macrophages
1647	BRI3	Macrophages
1648	C1QC	Macrophages
1649	RPS21	Macrophages
1650	FGL2	Macrophages
1651	MT1X	Macrophages
1652	HLA-DQA1	Macrophages
1653	SNRPD2	Macrophages
1654	CALM2	Macrophages
1655	BTG1	Macrophages
1656	LCP1	Macrophages
1657	RP11-347P5.1	DC1
1658	MIR142	DC1
1659	FAM53C	DC1
1660	FOS	DC1
1661	IER2	DC1
1662	DUSP2	DC1
1663	RGS2	DC1
1664	ST3GAL1	DC1
1665	TMX1	DC1
1666	ENPP1	DC1
1667	MT-ND4L	DC1
1668	CREBRF	DC1
1669	RASGEF1B	DC1
1670	MGAT1	DC1
1671	FNIP2	DC1
1672	THAP9-AS1	DC1
1673	DUSP1	DC1
1674	SGK1	DC1
1675	CCNL1	DC1
1676	BTG1	DC1
1677	JUNB	DC1
1678	ARL5B	DC1
1679	CD83	DC1
1680	ERO1LB	DC1
1681	KLC1	DC1
1682	DDIT3	DC1
1683	ZFP36	DC1
1684	EGR1	DC1
1685	NEAT1	DC1
1686	BTG2	DC1
1687	PMAIP1	DC1
1688	TACSTD2	DC1
1689	IER5	DC1
1690	EI24	DC1
1691	KMT2E	DC1
1692	RNF149	DC1
1693	AP3S1	DC1
1694	SCO2	DC1
1695	KLF6	DC1
1696	ATP1B1	DC1
1697	HIST1H2AC	DC1
1698	LBR	DC1
1699	RAB11FIP1	DC1
1700	ZFP36L1	DC1
1701	GPBP1	DC1
1702	PPP1R15A	DC1
1703	CD164	DC1
1704	CHD6	DC1
1705	PIM2	DC1
1706	FGD2	DC1
1707	TMBIM4-ENSG00000155957	DC1
1708	IFI30	DC1
1709	NR4A1	DC1
1710	ITGB1	DC1
1711	SLC38A2	DC1
1712	TMEM123	DC1
1713	EVI2A	DC1
1714	CCSER1	DC1
1715	HSD17B11	DC1
1716	ICAM1	DC1
1717	MYADM	DC1
1718	ATP1A1	DC1
1719	NET1	DC1
1720	VCAM1	DC1
1721	CXCR4	DC1
1722	SLC8A1	DC1
1723	PIM3	DC1
1724	CMTM6	DC1
1725	GLS	DC1
1726	CST3	DC1
1727	ATF3	DC1
1728	SPAG9	DC1
1729	PHIP	DC1
1730	SFPQ	DC1
1731	JUN	DC1
1732	NUDT19	DC1
1733	HNRNPH1	DC1
1734	TPT1	DC1
1735	NRARP	DC1
1736	CD69	DC1
1737	C6orf62	DC1
1738	DUSP4	DC1
1739	NDUFB9	DC1
1740	PHGR1	DC1
1741	NABP1	DC1
1742	CFLAR	DC1
1743	ACBD3	DC1
1744	ZC3H11A	DC1
1745	TMEM50A	DC1
1746	LPP	DC1
1747	GPR183	DC1
1748	HOTAIRM1	DC1
1749	RPL37	DC1
1750	CD74	DC1
1751	MT-ND5	DC1
1752	RNASET2	DC1
1753	PCNP	DC1
1754	HERPUD1	DC1
1755	FOSB	DC1
1756	C7orf55	DC1
1757	GSTT1	DC1
1758	SLAMF7	DC1
1759	GOLIM4	DC1
1760	TSPAN8	DC1
1761	CBX6	DC1
1762	ATP2A2	DC1
1763	M6PR	DC1
1764	REEP3	DC1
1765	HLA-DRB1	DC1
1766	TPGS2	DC1
1767	TANK	DC1
1768	SRGN	DC1
1769	SDHA	DC1
1770	CHMP1B	DC1
1771	ACER3	DC1
1772	JMJD1C	DC1
1773	ARF6	DC1
1774	HNRNPA0	DC1
1775	CAPZA1	DC1
1776	ATF4	DC1
1777	PDCD4	DC1
1778	TMEM66	DC1
1779	MT-ND2	DC1
1780	RPL37A	DC1
1781	LRPAP1	DC1
1782	PPIF	DC1
1783	LRRFIP1	DC1
1784	PPP1CC	DC1
1785	ZC3HAV1	DC1
1786	MORF4L1	DC1
1787	EIF4A2	DC1
1788	MRPS11	DC1
1789	TMED2	DC1
1790	CHORDC1	DC1
1791	BSG	DC1
1792	PPDPF	DC1
1793	IREB2	DC1
1794	CIRBP	DC1
1795	RBM39	DC1
1796	TET2	DC1
1797	OAT	DC1
1798	GM2A	DC1
1799	FBXL12	DC1
1800	SERTAD3	DC1
1801	GADD45B	DC1
1802	OGFR	DC1
1803	MRPL2	DC1
1804	MTDH	DC1
1805	HLA-DMB	DC1
1806	MRPS21	DC1
1807	PSMA4	DC1
1808	OFD1	DC1
1809	PTPRC	DC1
1810	PPP1CB	DC1
1811	MALAT1	DC1
1812	MT-CO1	DC1
1813	RSRC2	DC1
1814	WHAMM	DC1
1815	KRTCAP2	DC1
1816	EIF5	DC1
1817	CALR	DC1
1818	HLA-DQB1	DC1
1819	NAP1L1	DC1
1820	SSR2	DC1
1821	B2M	DC1
1822	HSPB1	DC1
1823	ARL4C	DC1
1824	IL8	DC1
1825	CD40	DC1
1826	LAMP2	DC1
1827	ALCAM	DC1
1828	DNAJB1	DC1
1829	ACTG1	DC1
1830	CDC42	DC1
1831	MT-ND1	DC1
1832	MT-CO2	DC1
1833	ATP5E	DC1
1834	CRIP1	DC1
1835	HSPA5	DC1
1836	BAG3	DC1
1837	GPR171	DC1
1838	C19orf24	DC1
1839	TMEM179B	DC1
1840	CST7	DC1
1841	RPL30	DC1
1842	AIMP1	DC1
1843	HSPA1B	DC1
1844	RPL7A	DC1
1845	HSPH1	DC1
1846	MEAF6	DC1
1847	PTK2	DC1
1848	RPS29	DC1
1849	PNOC	DC1
1850	SERPINB9	DC1
1851	MT-ND4	DC1
1852	RPS21	DC1
1853	HLA-A	DC1
1854	MCL1	DC1
1855	ARPC4	DC1
1856	LYZ	DC1
1857	DDX5	DC1
1858	CKS2	DC1
1859	DUSP5	DC1
1860	HLA-B	DC1
1861	FABP6	DC1
1862	NCL	DC1
1863	IFNL1	DC1
1864	MT-CYB	DC1
1865	HLA-F	DC1
1866	PSMB10	DC1
1867	HLA-C	DC1
1868	RASSF3	DC1
1869	HCFC1R1	DC1
1870	SQSTM1	DC1
1871	KIN	DC1
1872	WDR83OS	DC1
1873	CPT1A	DC1
1874	RPL13A	Macrophages CCL3 CCL4
1875	RPL27A	Macrophages CCL3 CCL4
1876	RPS15	Macrophages CCL3 CCL4
1877	RPL10	Macrophages CCL3 CCL4
1878	RPS2	Macrophages CCL3 CCL4
1879	RPL31	Macrophages CCL3 CCL4
1880	RPL35	Macrophages CCL3 CCL4
1881	RPS27	Macrophages CCL3 CCL4
1882	RPLP2	Macrophages CCL3 CCL4
1883	RPS18	Macrophages CCL3 CCL4
1884	RPS9	Macrophages CCL3 CCL4
1885	RPL23A	Macrophages CCL3 CCL4
1886	RPS4Y1	Macrophages CCL3 CCL4
1887	RPL18A	Macrophages CCL3 CCL4
1888	RPS15A	Macrophages CCL3 CCL4
1889	GLTSCR2	Macrophages CCL3 CCL4
1890	PHGR1	Macrophages CCL3 CCL4
1891	RPS16	Macrophages CCL3 CCL4
1892	RPS6	Macrophages CCL3 CCL4
1893	RPL21	Macrophages CCL3 CCL4
1894	RPL36	Macrophages CCL3 CCL4
1895	RPS25	Macrophages CCL3 CCL4
1896	RP11-347P5.1	Macrophages CCL3 CCL4
1897	RPL23	Macrophages CCL3 CCL4
1898	RPL13	Macrophages CCL3 CCL4
1899	RPL26	Macrophages CCL3 CCL4
1900	RPL32	Macrophages CCL3 CCL4
1901	RPS5	Macrophages CCL3 CCL4
1902	RPS20	Macrophages CCL3 CCL4
1903	RPS3	Macrophages CCL3 CCL4
1904	RPS19	Macrophages CCL3 CCL4
1905	APOA1	Macrophages CCL3 CCL4
1906	RPL41	Macrophages CCL3 CCL4
1907	TYROBP	Macrophages CCL3 CCL4
1908	UBA52	Macrophages CCL3 CCL4
1909	RPL34	Macrophages CCL3 CCL4
1910	HLA-DRB5	Macrophages CCL3 CCL4
1911	RPL11	Macrophages CCL3 CCL4
1912	RPS14	Macrophages CCL3 CCL4
1913	RPL39	Macrophages CCL3 CCL4
1914	FABP6	Macrophages CCL3 CCL4
1915	SLC25A6	Macrophages CCL3 CCL4
1916	RPL15	Macrophages CCL3 CCL4
1917	RPL7	Macrophages CCL3 CCL4
1918	LYZ	Macrophages CCL3 CCL4
1919	RPL10A	Macrophages CCL3 CCL4
1920	CST3	Macrophages CCL3 CCL4
1921	AXL	Macrophages CCL3 CCL4
1922	RPS11	Macrophages CCL3 CCL4
1923	RPL27	Macrophages CCL3 CCL4
1924	RPL3	Macrophages CCL3 CCL4
1925	RPL4	Macrophages CCL3 CCL4
1926	EEF2	Macrophages CCL3 CCL4
1927	RPL29	Macrophages CCL3 CCL4
1928	MT-ND4	Macrophages CCL3 CCL4
1929	GNB2L1	Macrophages CCL3 CCL4
1930	EEF1D	Macrophages CCL3 CCL4
1931	RPL38	Macrophages CCL3 CCL4
1932	CCL3L1	Macrophages CCL3 CCL4
1933	RPL35A	Macrophages CCL3 CCL4
1934	MIR142	Macrophages CCL3 CCL4
1935	RPL8	Macrophages CCL3 CCL4
1936	RPS29	Macrophages CCL3 CCL4
1937	CTSC	Macrophages CCL3 CCL4
1938	RPS8	Macrophages CCL3 CCL4
1939	RPL18	Macrophages CCL3 CCL4
1940	HLA-B	Macrophages CCL3 CCL4
1941	RPL17	Macrophages CCL3 CCL4
1942	FABP1	Macrophages CCL3 CCL4
1943	HLA-DQA2	Macrophages CCL3 CCL4
1944	RP11-1143G9.4	Macrophages CCL3 CCL4
1945	EDF1	Macrophages CCL3 CCL4
1946	RPL36A	Macrophages CCL3 CCL4
1947	S100A6	Macrophages CCL3 CCL4
1948	RPSA	Macrophages CCL3 CCL4
1949	CFD	Macrophages CCL3 CCL4
1950	TSPYL1	Macrophages CCL3 CCL4
1951	RPS10	Macrophages CCL3 CCL4
1952	NAP1L1	Macrophages CCL3 CCL4
1953	EIF3E	Macrophages CCL3 CCL4
1954	HSP90AA1	Macrophages CCL3 CCL4
1955	PPDPF	Macrophages CCL3 CCL4
1956	DNAJA1	Macrophages CCL3 CCL4
1957	HSPA1A	Macrophages CCL3 CCL4
1958	MT-ND2	Macrophages CCL3 CCL4
1959	VMO1	Macrophages CCL3 CCL4
1960	HMGN1	Macrophages CCL3 CCL4
1961	MRPL54	Macrophages CCL3 CCL4
1962	CPVL	Macrophages CCL3 CCL4
1963	CRIP1	Macrophages CCL3 CCL4
1964	CTSB	Macrophages CCL3 CCL4
1965	LGALS2	Macrophages CCL3 CCL4
1966	C1orf63	Macrophages CCL3 CCL4
1967	XIST	Macrophages CCL3 CCL4
1968	HSP90AB1	Macrophages CCL3 CCL4
1969	MIF	Macrophages CCL3 CCL4
1970	ACTG1	Macrophages CCL3 CCL4
1971	C1orf56	Macrophages CCL3 CCL4
1972	CHP1	Macrophages CCL3 CCL4
1973	JUND	Macrophages CCL3 CCL4
1974	GNAS	Macrophages CCL3 CCL4
1975	CTSZ	Macrophages CCL3 CCL4
1976	MT1E	Macrophages CCL3 CCL4
1977	DNAJB1	Macrophages CCL3 CCL4
1978	HSPA1B	Macrophages CCL3 CCL4
1979	MTRNR2L12	Macrophages CCL3 CCL4
1980	HSP90B1	Macrophages CCL3 CCL4
1981	POLR2J	Macrophages CCL3 CCL4
1982	MT1G	Macrophages CCL3 CCL4
1983	LAP3	Macrophages CCL3 CCL4
1984	MIR142	Mature DCs
1985	PHGR1	Mature DCs
1986	CXCR4	Mature DCs
1987	IER2	Mature DCs
1988	MIR181A1HG	Mature DCs
1989	NCCRP1	Mature DCs
1990	NEAT1	Mature DCs
1991	PNISR	Mature DCs
1992	RP11-138A9.2	Mature DCs
1993	KLF6	Mature DCs
1994	FOS	Mature DCs
1995	ZFP36	Mature DCs
1996	XPC	Mature DCs
1997	DUSP1	Mature DCs
1998	PSEN2	Mature DCs
1999	CLLU1OS	Mature DCs
[truncated: 2,883 more rows]
