# Supplementary material for: Decoding non-coding SNPs: systems genomics modelling dissects the heterogeneity of IBD
Source: Mol Syst Biol. 2025 Nov 26;22(2):259–80. doi: 10.1038/s44320-025-00169-3 (PMC12864814; doi:10.1038/s44320-025-00169-3)
Supplement: Supplementary file 13 — Source data Fig. 5 [file 44320_2025_169_MOESM13_ESM.zip]

Archive with 18 entries (15 files):
- Figure5_c/
- Figure5_c/Figure5c.nb.html
- Figure5_c/Figure5c.png
- Figure5_c/Figure5c.Rmd
- Figure5_c/OmniPath_27_10_2021_directed.ncol
- Figure5_c/ReactomePathways.gmt
- Figure5_c/Reactome_UC_PPI_100_cutoff_ora_results.csv
- Figure5_c/uc_only_ppi_10k.txt
- Figure5_b/
- Figure5_b/Figure5.nb.html
- Figure5_b/Figure5b.png
- Figure5_b/Figure5_b.nb.html
- Figure5_b/Figure5_b.rmd
- Figure5_b/uc_only_ppi_10k.txt
- Figure5_a/
- Figure5_a/uc_only_ppi_10k.txt
- Figure5_a/UC_ppi_network_10k.cys
- Figure5_README.txt
