# Supplementary material for: Decoding non-coding SNPs: systems genomics modelling dissects the heterogeneity of IBD
Source: Mol Syst Biol. 2025 Nov 26;22(2):259–80. doi: 10.1038/s44320-025-00169-3 (PMC12864814; doi:10.1038/s44320-025-00169-3)
Supplement: Supplementary file 13 — Source data Fig. 5 [file 44320_2025_169_MOESM13_ESM.zip › Figure5_c/Reactome_UC_PPI_100_cutoff_ora_results.csv]

ontology_id	ontology_name	nr_common_with_tested_elements	nr_common_with_background_elements	p_value	eFDR	GeneRatio
2-LTR circle formation	R-HSA-164843	0	7	1	1	0
A tetrasaccharide linker sequence is required for GAG synthesis	R-HSA-1971475	0	14	1	1	0
Abacavir ADME	R-HSA-2161522	0	4	1	1	0
ABC-family proteins mediated transport	R-HSA-382556	0	50	1	1	0
ABC transporter disorders	R-HSA-5619084	0	45	1	1	0
ABC transporters in lipid homeostasis	R-HSA-1369062	0	4	1	1	0
Aberrant regulation of mitotic cell cycle due to RB1 defects	R-HSA-9687139	1	34	0.385017989708295	0.705310236220472	0.0105263157894737
Aberrant regulation of mitotic exit in cancer due to RB1 defects	R-HSA-9687136	0	18	1	1	0
Aberrant regulation of mitotic G1/S transition in cancer due to RB1 defects	R-HSA-9659787	1	17	0.215548188818661	0.624202388059702	0.0105263157894737
Abortive elongation of HIV-1 transcript in the absence of Tat	R-HSA-167242	1	23	0.280070545371463	0.671332493702771	0.0105263157894737
Acetylcholine binding and downstream events	R-HSA-181431	0	3	1	1	0
Acetylcholine Neurotransmitter Release Cycle	R-HSA-264642	0	12	1	1	0
Acetylcholine regulates insulin secretion	R-HSA-399997	0	10	1	1	0
Acrosome Reaction and Sperm:Oocyte Membrane Binding	R-HSA-1300645	0	2	1	1	0
Activated NOTCH1 Transmits Signal to the Nucleus	R-HSA-2122948	0	30	1	1	0
Activated NTRK2 signals through CDK5	R-HSA-9032845	0	6	1	1	0
Activated NTRK2 signals through FRS2 and FRS3	R-HSA-9028731	0	11	1	1	0
Activated NTRK2 signals through FYN	R-HSA-9032500	0	7	1	1	0
Activated NTRK2 signals through PI3K	R-HSA-9028335	0	7	1	1	0
Activated NTRK2 signals through RAS	R-HSA-9026519	0	9	1	1	0
Activated NTRK3 signals through PI3K	R-HSA-9603381	0	6	1	1	0
Activated NTRK3 signals through RAS	R-HSA-9034864	0	8	1	1	0
Activated PKN1 stimulates transcription of AR (androgen receptor) regulated genes KLK2 and KLK3	R-HSA-5625886	0	15	1	1	0
Activated point mutants of FGFR2	R-HSA-2033519	0	17	1	1	0
activated TAK1 mediates p38 MAPK activation	R-HSA-450302	3	23	0.00396846801589201	0.0904137931034483	0.0315789473684211
Activation of AMPK downstream of NMDARs	R-HSA-9619483	1	24	0.290301405235294	0.668899273607748	0.0105263157894737
Activation of anterior HOX genes in hindbrain development during early embryogenesis	R-HSA-5617472	2	58	0.198146092101385	0.597247284345048	0.0210526315789474
Activation of APC/C and APC/C:Cdc20 mediated degradation of mitotic proteins	R-HSA-176814	0	62	1	1	0
Activation of ATR in response to replication stress	R-HSA-176187	0	33	1	1	0
Activation of BAD and translocation to mitochondria	R-HSA-111447	1	15	0.192794277506521	0.593154045307443	0.0105263157894737
Activation of BH3-only proteins	R-HSA-114452	1	30	0.348734183929541	0.690924312896406	0.0105263157894737
Activation of C3 and C5	R-HSA-174577	0	7	1	1	0
Activation of Ca-permeable Kainate Receptor	R-HSA-451308	0	7	1	1	0
Activation of caspases through apoptosome-mediated cleavage	R-HSA-111459	0	6	1	1	0
Activation of G protein gated Potassium channels	R-HSA-1296041	0	22	1	1	0
Activation of GABAB receptors	R-HSA-991365	3	35	0.0129787528858859	0.166492857142857	0.0315789473684211
Activation of gene expression by SREBF (SREBP)	R-HSA-2426168	1	25	0.300388384065732	0.675374117647059	0.0105263157894737
Activation of HOX genes during differentiation	R-HSA-5619507	2	58	0.198146092101385	0.597247284345048	0.0210526315789474
Activation of IRF3, IRF7 mediated by TBK1, IKKε (IKBKE)	R-HSA-936964	0	18	1	1	0
Activation of kainate receptors upon glutamate binding	R-HSA-451326	0	27	1	1	0
Activation of Matrix Metalloproteinases	R-HSA-1592389	0	28	1	1	0
Activation of NF-kappaB in B cells	R-HSA-1169091	3	54	0.0406118283274539	0.287457425742574	0.0315789473684211
Activation of NIMA Kinases NEK9, NEK6, NEK7	R-HSA-2980767	0	7	1	1	0
Activation of NMDA receptors and postsynaptic events	R-HSA-442755	1	74	0.654001728369217	0.814144461778471	0.0105263157894737
Activation of PPARGC1A (PGC-1alpha) by phosphorylation	R-HSA-2151209	1	10	0.133012582521558	0.511957391304348	0.0105263157894737
Activation of PUMA and translocation to mitochondria	R-HSA-139915	0	9	1	1	0
Activation of RAC1	R-HSA-428540	0	13	1	1	0
Activation of RAC1 downstream of NMDARs	R-HSA-9619229	0	7	1	1	0
Activation of SMO	R-HSA-5635838	0	15	1	1	0
Activation of the AP-1 family of transcription factors	R-HSA-450341	1	10	0.133012582521558	0.511957391304348	0.0105263157894737
Activation of the mRNA upon binding of the cap-binding complex and eIFs, and subsequent binding to 43S	R-HSA-72662	0	58	1	1	0
Activation of the phototransduction cascade	R-HSA-2485179	0	10	1	1	0
Activation of the pre-replicative complex	R-HSA-68962	0	28	1	1	0
Activation of the TFAP2 (AP-2) family of transcription factors	R-HSA-8866907	0	9	1	1	0
Activation of TRKA receptors	R-HSA-187015	0	6	1	1	0
Acyl chain remodeling of CL	R-HSA-1482798	0	3	1	1	0
Acyl chain remodeling of DAG and TAG	R-HSA-1482883	0	2	1	1	0
Acyl chain remodelling of PC	R-HSA-1482788	0	16	1	1	0
Acyl chain remodelling of PE	R-HSA-1482839	0	16	1	1	0
Acyl chain remodelling of PG	R-HSA-1482925	0	14	1	1	0
Acyl chain remodelling of PI	R-HSA-1482922	0	12	1	1	0
Acyl chain remodelling of PS	R-HSA-1482801	0	14	1	1	0
Adenylate cyclase activating pathway	R-HSA-170660	1	10	0.133012582521558	0.511957391304348	0.0105263157894737
Adenylate cyclase inhibitory pathway	R-HSA-170670	3	13	0.000710083220711089	0.0366615384615385	0.0315789473684211
Adherens junctions interactions	R-HSA-418990	2	36	0.0917025321943588	0.493804081632653	0.0210526315789474
Adipogenesis	R-HSA-9843745	3	70	0.0764239259349591	0.435341176470588	0.0315789473684211
ADORA2B mediated anti-inflammatory cytokines production	R-HSA-9660821	3	42	0.0212075908384658	0.198397530864198	0.0315789473684211
ADP signalling through P2Y purinoceptor 1	R-HSA-418592	1	25	0.300388384065732	0.675374117647059	0.0105263157894737
ADP signalling through P2Y purinoceptor 12	R-HSA-392170	2	21	0.0349982799191899	0.273466666666667	0.0210526315789474
Adrenaline,noradrenaline inhibits insulin secretion	R-HSA-400042	1	27	0.320138679998752	0.687424036281179	0.0105263157894737
Adrenoceptors	R-HSA-390696	0	9	1	1	0
Advanced glycosylation endproduct receptor signaling	R-HSA-879415	0	12	1	1	0
Aerobic respiration and respiratory electron transport	R-HSA-1428517	0	62	1	1	0
Aflatoxin activation and detoxification	R-HSA-5423646	0	5	1	1	0
Aggrephagy	R-HSA-9646399	1	32	0.367133328070677	0.695398387096774	0.0105263157894737
AKT phosphorylates targets in the cytosol	R-HSA-198323	0	13	1	1	0
AKT phosphorylates targets in the nucleus	R-HSA-198693	0	9	1	1	0
ALK mutants bind TKIs	R-HSA-9700645	0	11	1	1	0
Alpha-defensins	R-HSA-1462054	0	5	1	1	0
alpha-linolenic (omega3) and linoleic (omega6) acid metabolism	R-HSA-2046104	0	6	1	1	0
alpha-linolenic acid (ALA) metabolism	R-HSA-2046106	0	6	1	1	0
Alpha-oxidation of phytanate	R-HSA-389599	0	0	1	1	0
Alpha-protein kinase 1 signaling pathway	R-HSA-9645460	0	11	1	1	0
Amine ligand-binding receptors	R-HSA-375280	0	35	1	1	0
Amino Acid conjugation	R-HSA-156587	0	0	1	1	0
Amino acid transport across the plasma membrane	R-HSA-352230	0	6	1	1	0
Amino acids regulate mTORC1	R-HSA-9639288	0	27	1	1	0
AMPK inhibits chREBP transcriptional activation activity	R-HSA-163680	0	8	1	1	0
Amplification of signal from unattached kinetochores via a MAD2 inhibitory signal	R-HSA-141444	0	55	1	1	0
Amplification of signal from the kinetochores	R-HSA-141424	0	55	1	1	0
Amyloid fiber formation	R-HSA-977225	0	50	1	1	0
Anchoring fibril formation	R-HSA-2214320	1	12	0.157433535013578	0.545506060606061	0.0105263157894737
Anchoring of the basal body to the plasma membrane	R-HSA-5620912	0	49	1	1	0
Androgen biosynthesis	R-HSA-193048	0	5	1	1	0
Anti-inflammatory response favouring Leishmania parasite infection	R-HSA-9662851	4	69	0.0161910601606727	0.19213125	0.0421052631578947
Antigen activates B Cell Receptor (BCR) leading to generation of second messengers	R-HSA-983695	0	28	1	1	0
Antigen Presentation: Folding, assembly and peptide loading of class I MHC	R-HSA-983170	3	19	0.00226209581069559	0.0721714285714286	0.0315789473684211
Antigen processing-Cross presentation	R-HSA-1236975	0	84	1	1	0
Antigen processing: Ub, ATP-independent proteasomal degradation	R-HSA-9912633	0	19	1	1	0
Antigen processing: Ubiquitination & Proteasome degradation	R-HSA-983168	0	157	1	1	0
Antimicrobial peptides	R-HSA-6803157	1	31	0.357998971669387	0.693185062240664	0.0105263157894737
Antiviral mechanism by IFN-stimulated genes	R-HSA-1169410	1	121	0.824762585969731	0.845471365638766	0.0105263157894737
APC-Cdc20 mediated degradation of Nek2A	R-HSA-179409	0	24	1	1	0
APC truncation mutants have impaired AXIN binding	R-HSA-5467337	0	14	1	1	0
APC/C-mediated degradation of cell cycle proteins	R-HSA-174143	0	73	1	1	0
APC/C:Cdc20 mediated degradation of Cyclin B	R-HSA-174048	0	22	1	1	0
APC/C:Cdc20 mediated degradation of mitotic proteins	R-HSA-176409	0	61	1	1	0
APC/C:Cdc20 mediated degradation of Securin	R-HSA-174154	0	53	1	1	0
APC/C:Cdh1 mediated degradation of Cdc20 and other APC/C:Cdh1 targeted proteins in late mitosis/early G1	R-HSA-174178	0	59	1	1	0
APC:Cdc20 mediated degradation of cell cycle proteins prior to satisfation of the cell cycle checkpoint	R-HSA-179419	0	59	1	1	0
APEX1-Independent Resolution of AP Sites via the Single Nucleotide Replacement Pathway	R-HSA-5649702	0	7	1	1	0
APOBEC3G mediated resistance to HIV-1 infection	R-HSA-180689	0	5	1	1	0
Apoptosis	R-HSA-109581	2	156	0.653212703148822	0.8118915625	0.0210526315789474
Apoptosis induced DNA fragmentation	R-HSA-140342	0	10	1	1	0
Apoptotic cleavage of cell adhesion proteins	R-HSA-351906	0	8	1	1	0
Apoptotic cleavage of cellular proteins	R-HSA-111465	0	35	1	1	0
Apoptotic execution phase	R-HSA-75153	0	46	1	1	0
Apoptotic factor-mediated response	R-HSA-111471	0	18	1	1	0
Aquaporin-mediated transport	R-HSA-445717	1	44	0.467208940809911	0.740439153439153	0.0105263157894737
Arachidonate metabolism	R-HSA-2142753	1	29	0.339337122488671	0.688025	0.0105263157894737
ARMS-mediated activation	R-HSA-170984	0	7	1	1	0
Aryl hydrocarbon receptor signalling	R-HSA-8937144	2	7	0.00397944621331603	0.0966866666666667	0.0210526315789474
Asparagine N-linked glycosylation	R-HSA-446203	0	96	1	1	0
Aspartate and asparagine metabolism	R-HSA-8963693	0	1	1	1	0
Aspirin ADME	R-HSA-9749641	0	13	1	1	0
Assembly and cell surface presentation of NMDA receptors	R-HSA-9609736	0	27	1	1	0
Assembly and release of respiratory syncytial virus (RSV) virions	R-HSA-9820962	0	2	1	1	0
Assembly of active LPL and LIPC lipase complexes	R-HSA-8963889	0	12	1	1	0
Assembly of collagen fibrils and other multimeric structures	R-HSA-2022090	1	43	0.459504960501988	0.738428622540251	0.0105263157894737
Assembly Of The HIV Virion	R-HSA-175474	0	8	1	1	0
Assembly of the ORC complex at the origin of replication	R-HSA-68616	0	14	1	1	0
Assembly of the pre-replicative complex	R-HSA-68867	0	76	1	1	0
Assembly of Viral Components at the Budding Site	R-HSA-168316	0	2	1	1	0
Association of TriC/CCT with target proteins during biosynthesis	R-HSA-390471	0	17	1	1	0
Asymmetric localization of PCP proteins	R-HSA-4608870	0	49	1	1	0
ATF4 activates genes in response to endoplasmic reticulum stress	R-HSA-380994	1	20	0.248494235689281	0.650589071038251	0.0105263157894737
ATF6 (ATF6-alpha) activates chaperone genes	R-HSA-381183	0	10	1	1	0
ATF6 (ATF6-alpha) activates chaperones	R-HSA-381033	0	12	1	1	0
Atorvastatin ADME	R-HSA-9754706	0	4	1	1	0
ATP-dependent chromatin remodelers	R-HSA-9932444	1	19	0.237667264562572	0.650976704545455	0.0105263157894737
Attachment and Entry_9678110	R-HSA-9678110	0	4	1	1	0
Attachment and Entry_9694614	R-HSA-9694614	0	16	1	1	0
Attachment of GPI anchor to uPAR	R-HSA-162791	0	1	1	1	0
Attenuation phase	R-HSA-3371568	0	22	1	1	0
AUF1 (hnRNP D0) binds and destabilizes mRNA	R-HSA-450408	0	42	1	1	0
AURKA Activation by TPX2	R-HSA-8854518	0	43	1	1	0
Autodegradation of Cdh1 by Cdh1:APC/C	R-HSA-174084	0	52	1	1	0
Autodegradation of the E3 ubiquitin ligase COP1	R-HSA-349425	0	38	1	1	0
Autointegration results in viral DNA circles	R-HSA-177539	0	3	1	1	0
Autophagy	R-HSA-9612973	7	112	0.000988394234925027	0.04036	0.0736842105263158
AXIN missense mutants destabilize the destruction complex	R-HSA-5467340	0	14	1	1	0
Axonal growth inhibition (RHOA activation)	R-HSA-193634	0	8	1	1	0
Azathioprine ADME	R-HSA-9748787	0	13	1	1	0
B-WICH complex positively regulates rRNA expression	R-HSA-5250924	0	32	1	1	0
Bacterial Infection Pathways	R-HSA-9824439	1	65	0.606079720081599	0.800076848874598	0.0105263157894737
Base-Excision Repair, AP Site Formation	R-HSA-73929	0	24	1	1	0
Base Excision Repair	R-HSA-73884	0	47	1	1	0
Basigin interactions	R-HSA-210991	0	11	1	1	0
BBSome-mediated cargo-targeting to cilium	R-HSA-5620922	0	8	1	1	0
Beta-catenin independent WNT signaling	R-HSA-3858494	3	124	0.256530805804708	0.650112365591398	0.0315789473684211
Beta-catenin phosphorylation cascade	R-HSA-196299	0	17	1	1	0
Beta-oxidation of pristanoyl-CoA	R-HSA-389887	0	4	1	1	0
Beta-oxidation of very long chain fatty acids	R-HSA-390247	0	4	1	1	0
Beta defensins	R-HSA-1461957	0	6	1	1	0
Beta oxidation of decanoyl-CoA to octanoyl-CoA-CoA	R-HSA-77346	0	3	1	1	0
BH3-only proteins associate with and inactivate anti-apoptotic BCL-2 members	R-HSA-111453	1	9	0.12054077684917	0.528840201005025	0.0105263157894737
Bicarbonate transporters	R-HSA-425381	0	2	1	1	0
Bile acid and bile salt metabolism	R-HSA-194068	1	19	0.237667264562572	0.650976704545455	0.0105263157894737
Binding and entry of HIV virion	R-HSA-173107	0	4	1	1	0
Binding and Uptake of Ligands by Scavenger Receptors	R-HSA-2173782	1	30	0.348734183929541	0.690924312896406	0.0105263157894737
Binding of TCF/LEF:CTNNB1 to target gene promoters	R-HSA-4411364	0	8	1	1	0
Biological oxidations	R-HSA-211859	3	74	0.0869931535257054	0.479287671232877	0.0315789473684211
Biosynthesis of DHA-derived SPMs	R-HSA-9018677	0	11	1	1	0
Biosynthesis of EPA-derived SPMs	R-HSA-9018679	0	4	1	1	0
Biosynthesis of Lipoxins (LX)	R-HSA-2142700	0	4	1	1	0
Biosynthesis of maresin-like SPMs	R-HSA-9027307	0	5	1	1	0
Biosynthesis of maresins	R-HSA-9018682	0	6	1	1	0
Biosynthesis of specialized proresolving mediators (SPMs)	R-HSA-9018678	0	12	1	1	0
Biosynthesis of the N-glycan precursor (dolichol lipid-linked oligosaccharide, LLO) and transfer to a nascent protein	R-HSA-446193	0	9	1	1	0
Biotin transport and metabolism	R-HSA-196780	0	4	1	1	0
Blood group systems biosynthesis	R-HSA-9033658	0	1	1	1	0
BMAL1:CLOCK,NPAS2 activates circadian expression	R-HSA-1368108	1	19	0.237667264562572	0.650976704545455	0.0105263157894737
Branched-chain amino acid catabolism	R-HSA-70895	0	7	1	1	0
Budding	R-HSA-168302	0	0	1	1	0
Budding and maturation of HIV virion	R-HSA-162588	0	13	1	1	0
Butyrate Response Factor 1 (BRF1) binds and destabilizes mRNA	R-HSA-450385	1	10	0.133012582521558	0.511957391304348	0.0105263157894737
Butyrophilin (BTN) family interactions	R-HSA-8851680	0	3	1	1	0
C-type lectin receptors (CLRs)	R-HSA-5621481	3	111	0.207679481206625	0.615542857142857	0.0315789473684211
Ca-dependent events	R-HSA-111996	0	36	1	1	0
Ca2+ activated K+ channels	R-HSA-1296052	0	5	1	1	0
Ca2+ pathway	R-HSA-4086398	0	55	1	1	0
Calcineurin activates NFAT	R-HSA-2025928	0	9	1	1	0
Calcitonin-like ligand receptors	R-HSA-419812	0	10	1	1	0
Calmodulin induced events	R-HSA-111933	0	34	1	1	0
Calnexin/calreticulin cycle	R-HSA-901042	0	11	1	1	0
CaM pathway	R-HSA-111997	0	34	1	1	0
CaMK IV-mediated phosphorylation of CREB	R-HSA-111932	0	10	1	1	0
Cap-dependent Translation Initiation	R-HSA-72737	1	103	0.772476162078627	0.832066666666667	0.0105263157894737
Carboxyterminal post-translational modifications of tubulin	R-HSA-8955332	0	15	1	1	0
Cardiac conduction	R-HSA-5576891	1	79	0.67808310878348	0.814903067484662	0.0105263157894737
Cardiogenesis	R-HSA-9733709	0	24	1	1	0
Cargo concentration in the ER	R-HSA-5694530	0	13	1	1	0
Cargo recognition for clathrin-mediated endocytosis	R-HSA-8856825	0	78	1	1	0
Cargo trafficking to the periciliary membrane	R-HSA-5620920	0	24	1	1	0
Carnitine shuttle	R-HSA-200425	1	11	0.145309358374119	0.52547171314741	0.0105263157894737
CASP8 activity is inhibited	R-HSA-5218900	1	11	0.145309358374119	0.52547171314741	0.0105263157894737
Caspase-mediated cleavage of cytoskeletal proteins	R-HSA-264870	0	12	1	1	0
Caspase activation via Death Receptors in the presence of ligand	R-HSA-140534	1	16	0.204251702224418	0.616707788161994	0.0105263157894737
Caspase activation via Dependence Receptors in the absence of ligand	R-HSA-418889	0	10	1	1	0
Caspase activation via extrinsic apoptotic signalling pathway	R-HSA-5357769	1	26	0.310333484097717	0.6832	0.0105263157894737
Cation-coupled Chloride cotransporters	R-HSA-426117	0	4	1	1	0
CD163 mediating an anti-inflammatory response	R-HSA-9662834	1	8	0.107891476894691	0.501428877005348	0.0105263157894737
CD209 (DC-SIGN) signaling	R-HSA-5621575	1	21	0.259169033477785	0.656596306068602	0.0105263157894737
CD22 mediated BCR regulation	R-HSA-5690714	0	5	1	1	0
CD28 dependent PI3K/Akt signaling	R-HSA-389357	0	27	1	1	0
CD28 dependent Vav1 pathway	R-HSA-389359	1	12	0.157433535013578	0.545506060606061	0.0105263157894737
Cdc20:Phospho-APC/C mediated degradation of Cyclin A	R-HSA-174184	0	58	1	1	0
CDC42 GTPase cycle	R-HSA-9013148	2	123	0.523355845722016	0.772484786324786	0.0210526315789474
CDC6 association with the ORC:origin complex	R-HSA-68689	0	5	1	1	0
CDH11 homotypic and heterotypic interactions	R-HSA-9833576	0	5	1	1	0
CDK-mediated phosphorylation and removal of Cdc6	R-HSA-69017	0	58	1	1	0
Cell-Cell communication	R-HSA-1500931	2	100	0.415817261959813	0.70844785046729	0.0210526315789474
Cell-cell junction organization	R-HSA-421270	2	45	0.133015269229093	0.512210344827586	0.0210526315789474
Cell-extracellular matrix interactions	R-HSA-446353	1	15	0.192794277506521	0.593154045307443	0.0105263157894737
Cell Cycle Checkpoints	R-HSA-69620	0	198	1	1	0
Cell death signalling via NRAGE, NRIF and NADE	R-HSA-204998	0	68	1	1	0
Cell junction organization	R-HSA-446728	2	69	0.255710375621213	0.651021563342318	0.0210526315789474
Cell recruitment (pro-inflammatory response)	R-HSA-9664424	1	24	0.290301405235294	0.668899273607748	0.0105263157894737
Cell redox homeostasis	R-HSA-1222541	0	0	1	1	0
Cell surface interactions at the vascular wall	R-HSA-202733	2	98	0.405896962539494	0.706334215500945	0.0210526315789474
Cellular hexose transport	R-HSA-189200	0	7	1	1	0
Cellular response to chemical stress	R-HSA-9711123	3	155	0.376917417504667	0.698253571428571	0.0315789473684211
Cellular response to heat stress	R-HSA-3371556	2	81	0.3188602385286	0.684872055427252	0.0210526315789474
Cellular response to hypoxia	R-HSA-1234174	1	57	0.558003452558123	0.785930363036304	0.0105263157894737
Cellular response to mitochondrial stress	R-HSA-9840373	0	6	1	1	0
Cellular response to starvation	R-HSA-9711097	2	110	0.464134799927077	0.73585409252669	0.0210526315789474
Cellular responses to mechanical stimuli	R-HSA-9855142	3	100	0.168308183315375	0.544426373626374	0.0315789473684211
Cellular Senescence	R-HSA-2559583	7	123	0.00170836433136912	0.0683	0.0736842105263158
Centrosome maturation	R-HSA-380287	0	42	1	1	0
cGMP effects	R-HSA-418457	0	11	1	1	0
Chaperone Mediated Autophagy	R-HSA-9613829	2	19	0.0290227478886433	0.256984269662921	0.0210526315789474
Chaperonin-mediated protein folding	R-HSA-390466	0	60	1	1	0
Chemokine receptors bind chemokines	R-HSA-380108	3	57	0.0464909500386247	0.31018407079646	0.0315789473684211
Chk1/Chk2(Cds1) mediated inactivation of Cyclin B:Cdk1 complex	R-HSA-75035	0	15	1	1	0
CHL1 interactions	R-HSA-447041	0	8	1	1	0
Cholesterol biosynthesis	R-HSA-191273	0	7	1	1	0
Choline catabolism	R-HSA-6798163	0	0	1	1	0
Chondroitin sulfate biosynthesis	R-HSA-2022870	0	4	1	1	0
Chondroitin sulfate/dermatan sulfate metabolism	R-HSA-1793185	0	17	1	1	0
ChREBP activates metabolic gene expression	R-HSA-163765	0	6	1	1	0
Chromatin modifications during the maternal to zygotic transition (MZT)	R-HSA-9821002	0	16	1	1	0
Chromatin modifying enzymes	R-HSA-3247509	3	148	0.349710251737522	0.690690717299578	0.0315789473684211
Chromatin organization	R-HSA-4839726	4	154	0.173857838341419	0.554523076923077	0.0421052631578947
Chromosome Maintenance	R-HSA-73886	1	72	0.643877563163211	0.808852747252747	0.0105263157894737
Chylomicron assembly	R-HSA-8963888	0	9	1	1	0
Chylomicron remodeling	R-HSA-8963901	0	8	1	1	0
Cilium Assembly	R-HSA-5617833	0	90	1	1	0
Circadian clock	R-HSA-9909396	1	99	0.75890697416588	0.829132838038633	0.0105263157894737
Citric acid cycle (TCA cycle)	R-HSA-71403	0	11	1	1	0
Class A/1 (Rhodopsin-like receptors)	R-HSA-373076	6	295	0.239151977584083	0.649798866855524	0.0631578947368421
Class B/2 (Secretin family receptors)	R-HSA-373080	1	91	0.729321252714276	0.822523123123123	0.0105263157894737
Class C/3 (Metabotropic glutamate/pheromone receptors)	R-HSA-420499	0	8	1	1	0
Class I MHC mediated antigen processing & presentation	R-HSA-983169	3	213	0.585755266848388	0.797103908794788	0.0315789473684211
Class I peroxisomal membrane protein import	R-HSA-9603798	0	5	1	1	0
Classical antibody-mediated complement activation	R-HSA-173623	0	6	1	1	0
Clathrin-mediated endocytosis	R-HSA-8856828	2	110	0.464134799927077	0.73585409252669	0.0210526315789474
Cleavage of the damaged purine	R-HSA-110331	0	17	1	1	0
Cleavage of the damaged pyrimidine	R-HSA-110329	0	22	1	1	0
CLEC7A (Dectin-1) induces NFAT activation	R-HSA-5607763	0	10	1	1	0
CLEC7A (Dectin-1) signaling	R-HSA-5607764	3	86	0.122062178799552	0.528382	0.0315789473684211
CLEC7A/inflammasome pathway	R-HSA-5660668	1	6	0.0820503642081469	0.469905555555556	0.0105263157894737
Co-inhibition by CTLA4	R-HSA-389513	0	21	1	1	0
Co-inhibition by PD-1	R-HSA-389948	0	22	1	1	0
Co-stimulation by CD28	R-HSA-389356	1	48	0.496953229445292	0.7596701208981	0.0105263157894737
Co-stimulation by ICOS	R-HSA-9927354	0	11	1	1	0
Cobalamin (Cbl) metabolism	R-HSA-9759218	0	0	1	1	0
Cobalamin (Cbl, vitamin B12) transport and metabolism	R-HSA-196741	0	5	1	1	0
Coenzyme A biosynthesis	R-HSA-196783	0	0	1	1	0
Cohesin Loading onto Chromatin	R-HSA-2470946	0	8	1	1	0
Collagen biosynthesis and modifying enzymes	R-HSA-1650814	1	31	0.357998971669387	0.693185062240664	0.0105263157894737
Collagen chain trimerization	R-HSA-8948216	1	24	0.290301405235294	0.668899273607748	0.0105263157894737
Collagen degradation	R-HSA-1442490	1	47	0.489674910346495	0.757874912891986	0.0105263157894737
Collagen formation	R-HSA-1474290	1	48	0.496953229445292	0.7596701208981	0.0105263157894737
Common Pathway of Fibrin Clot Formation	R-HSA-140875	0	21	1	1	0
Competing endogenous RNAs (ceRNAs) regulate PTEN translation	R-HSA-8948700	0	2	1	1	0
Complement cascade	R-HSA-166658	0	45	1	1	0
Complex I biogenesis	R-HSA-6799198	0	11	1	1	0
Complex III assembly	R-HSA-9865881	0	4	1	1	0
Complex IV assembly	R-HSA-9864848	0	2	1	1	0
Condensation of Prometaphase Chromosomes	R-HSA-2514853	0	11	1	1	0
Condensation of Prophase Chromosomes	R-HSA-2299718	0	20	1	1	0
Conjugation of benzoate with glycine	R-HSA-177135	0	0	1	1	0
Conjugation of carboxylic acids	R-HSA-159424	0	0	1	1	0
Conjugation of salicylate with glycine	R-HSA-177128	0	0	1	1	0
Constitutive Signaling by Aberrant PI3K in Cancer	R-HSA-2219530	0	86	1	1	0
Constitutive Signaling by AKT1 E17K in Cancer	R-HSA-5674400	0	25	1	1	0
Constitutive Signaling by EGFRvIII	R-HSA-5637810	1	15	0.192794277506521	0.593154045307443	0.0105263157894737
Constitutive Signaling by Ligand-Responsive EGFR Cancer Variants	R-HSA-1236382	1	19	0.237667264562572	0.650976704545455	0.0105263157894737
Constitutive Signaling by NOTCH1 HD Domain Mutants	R-HSA-2691232	0	14	1	1	0
Constitutive Signaling by NOTCH1 HD+PEST Domain Mutants	R-HSA-2894862	1	55	0.545104076504284	0.781994342762063	0.0105263157894737
Constitutive Signaling by NOTCH1 PEST Domain Mutants	R-HSA-2644606	1	55	0.545104076504284	0.781994342762063	0.0105263157894737
Constitutive Signaling by NOTCH1 t(7;9)(NOTCH1:M1580_K2555) Translocation Mutant	R-HSA-2660826	0	7	1	1	0
Constitutive Signaling by Overexpressed ERBB2	R-HSA-9634285	1	11	0.145309358374119	0.52547171314741	0.0105263157894737
Conversion from APC/C:Cdc20 to APC/C:Cdh1 in late anaphase	R-HSA-176407	0	18	1	1	0
Cooperation of PDCL (PhLP1) and TRiC/CCT in G-protein beta folding	R-HSA-6814122	0	29	1	1	0
Cooperation of Prefoldin and TriC/CCT in actin and tubulin folding	R-HSA-389958	0	18	1	1	0
COPI-dependent Golgi-to-ER retrograde traffic	R-HSA-6811434	0	44	1	1	0
COPI-independent Golgi-to-ER retrograde traffic	R-HSA-6811436	0	31	1	1	0
COPI-mediated anterograde transport	R-HSA-6807878	0	48	1	1	0
COPII-mediated vesicle transport	R-HSA-204005	0	25	1	1	0
Creatine metabolism	R-HSA-71288	0	4	1	1	0
Creation of C4 and C2 activators	R-HSA-166786	0	9	1	1	0
CREB phosphorylation	R-HSA-199920	1	7	0.095062183873952	0.501367295597484	0.0105263157894737
CREB1 phosphorylation through NMDA receptor-mediated activation of RAS signaling	R-HSA-442742	0	25	1	1	0
CREB1 phosphorylation through the activation of Adenylate Cyclase	R-HSA-442720	0	12	1	1	0
CREB1 phosphorylation through the activation of CaMKII/CaMKK/CaMKIV cascasde	R-HSA-442729	0	8	1	1	0
CREB3 factors activate genes	R-HSA-8874211	0	8	1	1	0
Cristae formation	R-HSA-8949613	0	3	1	1	0
CRMPs in Sema3A signaling	R-HSA-399956	0	14	1	1	0
Cross-presentation of particulate exogenous antigens (phagosomes)	R-HSA-1236973	0	8	1	1	0
Cross-presentation of soluble exogenous antigens (endosomes)	R-HSA-1236978	0	38	1	1	0
Crosslinking of collagen fibrils	R-HSA-2243919	1	10	0.133012582521558	0.511957391304348	0.0105263157894737
CS/DS degradation	R-HSA-2024101	0	7	1	1	0
CTNNB1 S33 mutants aren't phosphorylated	R-HSA-5358747	0	15	1	1	0
CTNNB1 S37 mutants aren't phosphorylated	R-HSA-5358749	0	15	1	1	0
CTNNB1 S45 mutants aren't phosphorylated	R-HSA-5358751	0	15	1	1	0
CTNNB1 T41 mutants aren't phosphorylated	R-HSA-5358752	0	15	1	1	0
Cyclin A/B1/B2 associated events during G2/M transition	R-HSA-69273	0	27	1	1	0
Cyclin A:Cdk2-associated events at S phase entry	R-HSA-69656	1	72	0.643877563163211	0.808852747252747	0.0105263157894737
Cyclin D associated events in G1	R-HSA-69231	2	47	0.14269736728225	0.51904388185654	0.0210526315789474
Cyclin E associated events during G1/S transition	R-HSA-69202	1	70	0.633460365810137	0.809718412698413	0.0105263157894737
CYP2E1 reactions	R-HSA-211999	0	4	1	1	0
Cytochrome c-mediated apoptotic response	R-HSA-111461	0	13	1	1	0
Cytochrome P450 - arranged by substrate type	R-HSA-211897	3	33	0.0110411981165232	0.171773913043478	0.0315789473684211
Cytoprotection by HMOX1	R-HSA-9707564	1	36	0.402402406158681	0.705932575757576	0.0105263157894737
Cytosolic iron-sulfur cluster assembly	R-HSA-2564830	0	7	1	1	0
Cytosolic sensors of pathogen-associated DNA	R-HSA-1834949	1	55	0.545104076504284	0.781994342762063	0.0105263157894737
Cytosolic sulfonation of small molecules	R-HSA-156584	0	5	1	1	0
Cytosolic tRNA aminoacylation	R-HSA-379716	0	11	1	1	0
DAG and IP3 signaling	R-HSA-1489509	0	39	1	1	0
DAP12 interactions	R-HSA-2172127	0	37	1	1	0
DAP12 signaling	R-HSA-2424491	0	29	1	1	0
DARPP-32 events	R-HSA-180024	0	24	1	1	0
DCC mediated attractive signaling	R-HSA-418885	1	11	0.145309358374119	0.52547171314741	0.0105263157894737
DDX58/IFIH1-mediated induction of interferon-alpha/beta	R-HSA-168928	3	76	0.0924988351132215	0.491704697986577	0.0315789473684211
Deactivation of the beta-catenin transactivating complex	R-HSA-3769402	0	37	1	1	0
Deadenylation-dependent mRNA decay	R-HSA-429914	0	26	1	1	0
Deadenylation of mRNA	R-HSA-429947	0	12	1	1	0
Death Receptor Signaling	R-HSA-73887	4	135	0.124055223095487	0.527279411764706	0.0421052631578947
Dectin-1 mediated noncanonical NF-kB signaling	R-HSA-5607761	0	49	1	1	0
Dectin-2 family	R-HSA-5621480	0	11	1	1	0
Defective B3GALT6 causes EDSP2 and SEMDJL1	R-HSA-4420332	0	13	1	1	0
Defective B3GALTL causes PpS	R-HSA-5083635	0	8	1	1	0
Defective B3GAT3 causes JDSSDHD	R-HSA-3560801	0	13	1	1	0
Defective B4GALT1 causes B4GALT1-CDG (CDG-2d)	R-HSA-3656244	0	3	1	1	0
Defective B4GALT7 causes EDS, progeroid type	R-HSA-3560783	0	13	1	1	0
Defective binding of RB1 mutants to E2F1,(E2F2, E2F3)	R-HSA-9661069	1	17	0.215548188818661	0.624202388059702	0.0105263157894737
Defective binding of VWF variant to GPIb:IX:V	R-HSA-9846298	1	7	0.095062183873952	0.501367295597484	0.0105263157894737
Defective C1GALT1C1 causes TNPS	R-HSA-5083632	0	6	1	1	0
Defective CFTR causes cystic fibrosis	R-HSA-5678895	0	39	1	1	0
Defective CHST14 causes EDS, musculocontractural type	R-HSA-3595174	0	4	1	1	0
Defective CHST3 causes SEDCJD	R-HSA-3595172	0	4	1	1	0
Defective CHST6 causes MCDC1	R-HSA-3656225	0	2	1	1	0
Defective CHSY1 causes TPBS	R-HSA-3595177	0	4	1	1	0
Defective CSF2RA causes SMDP4	R-HSA-5688890	0	7	1	1	0
Defective CSF2RB causes SMDP5	R-HSA-5688849	0	7	1	1	0
Defective EXT1 causes exostoses 1, TRPS2 and CHDS	R-HSA-3656253	0	9	1	1	0
Defective EXT2 causes exostoses 2	R-HSA-3656237	0	9	1	1	0
Defective F9 activation	R-HSA-9673221	0	6	1	1	0
Defective factor IX causes hemophilia B	R-HSA-9668250	0	9	1	1	0
Defective factor VIII causes hemophilia A	R-HSA-9662001	0	5	1	1	0
Defective GALNT12 causes CRCS1	R-HSA-5083636	0	6	1	1	0
Defective GALNT3 causes HFTC	R-HSA-5083625	0	6	1	1	0
Defective HDR through Homologous Recombination Repair (HRR) due to PALB2 loss of BRCA1 binding function	R-HSA-9704331	0	18	1	1	0
Defective HDR through Homologous Recombination Repair (HRR) due to PALB2 loss of BRCA2/RAD51/RAD51C binding function	R-HSA-9704646	0	18	1	1	0
Defective HLCS causes multiple carboxylase deficiency	R-HSA-3371599	0	3	1	1	0
Defective homologous recombination repair (HRR) due to BRCA1 loss of function	R-HSA-9701192	0	18	1	1	0
Defective homologous recombination repair (HRR) due to BRCA2 loss of function	R-HSA-9701190	0	32	1	1	0
Defective homologous recombination repair (HRR) due to PALB2 loss of function	R-HSA-9701193	0	18	1	1	0
Defective Intrinsic Pathway for Apoptosis	R-HSA-9734009	0	24	1	1	0
Defective pyroptosis	R-HSA-9710421	1	20	0.248494235689281	0.650589071038251	0.0105263157894737
Defective RIPK1-mediated regulated necrosis	R-HSA-9693928	1	7	0.095062183873952	0.501367295597484	0.0105263157894737
Defective ST3GAL3 causes MCT12 and EIEE15	R-HSA-3656243	0	2	1	1	0
Defective TPR may confer susceptibility towards thyroid papillary carcinoma (TPC)	R-HSA-5619107	0	25	1	1	0
Defects in biotin (Btn) metabolism	R-HSA-3323169	0	3	1	1	0
Defects in cobalamin (B12) metabolism	R-HSA-3296469	0	0	1	1	0
Defects in vitamin and cofactor metabolism	R-HSA-3296482	0	3	1	1	0
Defects of contact activation system (CAS) and kallikrein/kinin system (KKS)	R-HSA-9651496	0	14	1	1	0
Defects of platelet adhesion to exposed collagen	R-HSA-9823587	1	8	0.107891476894691	0.501428877005348	0.0105263157894737
Defensins	R-HSA-1461973	0	11	1	1	0
Degradation of AXIN	R-HSA-4641257	0	42	1	1	0
Degradation of beta-catenin by the destruction complex	R-HSA-195253	0	70	1	1	0
Degradation of CRY and PER proteins	R-HSA-9932298	0	47	1	1	0
Degradation of cysteine and homocysteine	R-HSA-1614558	0	2	1	1	0
Degradation of DVL	R-HSA-4641258	2	43	0.123494880400119	0.530568316831683	0.0210526315789474
Degradation of GLI1 by the proteasome	R-HSA-5610780	0	47	1	1	0
Degradation of GLI2 by the proteasome	R-HSA-5610783	0	47	1	1	0
Degradation of the extracellular matrix	R-HSA-1474228	1	91	0.729321252714276	0.822523123123123	0.0105263157894737
Depolymerization of the Nuclear Lamina	R-HSA-4419969	1	10	0.133012582521558	0.511957391304348	0.0105263157894737
Deposition of new CENPA-containing nucleosomes at the centromere	R-HSA-606279	0	18	1	1	0
Depurination	R-HSA-73927	0	17	1	1	0
Depyrimidination	R-HSA-73928	0	22	1	1	0
Deregulated CDK5 triggers multiple neurodegenerative pathways in Alzheimer's disease models	R-HSA-8862803	0	21	1	1	0
Dermatan sulfate biosynthesis	R-HSA-2022923	0	4	1	1	0
Detoxification of Reactive Oxygen Species	R-HSA-3299685	0	26	1	1	0
Deubiquitination	R-HSA-5688426	3	178	0.464229338926477	0.734946714031972	0.0315789473684211
Developmental Cell Lineages	R-HSA-9734767	1	28	0.329805919244392	0.686313656387665	0.0105263157894737
Developmental Cell Lineages of the Exocrine Pancreas	R-HSA-9820448	1	28	0.329805919244392	0.686313656387665	0.0105263157894737
Developmental Lineage of Pancreatic Ductal Cells	R-HSA-9925563	1	23	0.280070545371463	0.671332493702771	0.0105263157894737
DEx/H-box helicases activate type I IFN and inflammatory cytokines production	R-HSA-3134963	1	7	0.095062183873952	0.501367295597484	0.0105263157894737
Digestion	R-HSA-8935690	0	8	1	1	0
Digestion and absorption	R-HSA-8963743	0	9	1	1	0
Digestion of dietary carbohydrate	R-HSA-189085	0	2	1	1	0
Digestion of dietary lipid	R-HSA-192456	0	1	1	1	0
Dimerization of procaspase-8	R-HSA-69416	1	11	0.145309358374119	0.52547171314741	0.0105263157894737
Disassembly of the destruction complex and recruitment of AXIN to the membrane	R-HSA-4641262	2	31	0.0707905517341523	0.417681203007519	0.0210526315789474
Diseases associated with glycosaminoglycan metabolism	R-HSA-3560782	0	16	1	1	0
Diseases associated with glycosylation precursor biosynthesis	R-HSA-5609975	0	7	1	1	0
Diseases associated with N-glycosylation of proteins	R-HSA-3781860	0	2	1	1	0
Diseases associated with O-glycosylation of proteins	R-HSA-3906995	0	21	1	1	0
Diseases associated with surfactant metabolism	R-HSA-5687613	0	8	1	1	0
Diseases associated with the TLR signaling cascade	R-HSA-5602358	1	31	0.357998971669387	0.693185062240664	0.0105263157894737
Diseases associated with visual transduction	R-HSA-2474795	0	3	1	1	0
Diseases of branched-chain amino acid catabolism	R-HSA-9865118	0	5	1	1	0
Diseases of carbohydrate metabolism	R-HSA-5663084	0	20	1	1	0
Diseases of DNA Double-Strand Break Repair	R-HSA-9675136	0	32	1	1	0
Diseases of DNA repair	R-HSA-9675135	0	40	1	1	0
Diseases of glycosylation	R-HSA-3781865	0	45	1	1	0
Diseases of hemostasis	R-HSA-9671793	1	17	0.215548188818661	0.624202388059702	0.0105263157894737
Diseases of Immune System	R-HSA-5260271	1	31	0.357998971669387	0.693185062240664	0.0105263157894737
Diseases of metabolism	R-HSA-5668914	0	99	1	1	0
Diseases of mitotic cell cycle	R-HSA-9675126	1	36	0.402402406158681	0.705932575757576	0.0105263157894737
Diseases of programmed cell death	R-HSA-9645723	2	51	0.162482007703006	0.544605185185185	0.0210526315789474
Diseases of signal transduction by growth factor receptors and second messengers	R-HSA-5663202	6	410	0.527887063210134	0.776068941979522	0.0631578947368421
Diseases of the neuronal system	R-HSA-9675143	0	3	1	1	0
Disorders of Developmental Biology	R-HSA-9675151	0	11	1	1	0
Disorders of Nervous System Development	R-HSA-9697154	0	11	1	1	0
Disorders of transmembrane transporters	R-HSA-5619115	0	94	1	1	0
Displacement of DNA glycosylase by APEX1	R-HSA-110357	0	9	1	1	0
Dissolution of Fibrin Clot	R-HSA-75205	0	12	1	1	0
DNA Damage Bypass	R-HSA-73893	4	42	0.00279940613333562	0.0739416666666667	0.0421052631578947
DNA Damage Recognition in GG-NER	R-HSA-5696394	1	21	0.259169033477785	0.656596306068602	0.0105263157894737
DNA Damage Reversal	R-HSA-73942	0	2	1	1	0
DNA Damage/Telomere Stress Induced Senescence	R-HSA-2559586	0	38	1	1	0
DNA Double-Strand Break Repair	R-HSA-5693532	2	115	0.487418618478324	0.75039127399651	0.0210526315789474
DNA Double Strand Break Response	R-HSA-5693606	0	47	1	1	0
DNA methylation	R-HSA-5334118	1	13	0.169387509651229	0.556523404255319	0.0105263157894737
DNA Repair	R-HSA-73894	6	228	0.10368730084159	0.497906586826347	0.0631578947368421
DNA Replication	R-HSA-69306	0	114	1	1	0
DNA replication initiation	R-HSA-68952	0	6	1	1	0
DNA Replication Pre-Initiation	R-HSA-69002	0	91	1	1	0
DNA strand elongation	R-HSA-69190	0	27	1	1	0
Dopamine Neurotransmitter Release Cycle	R-HSA-212676	0	14	1	1	0
Downregulation of ERBB2 signaling	R-HSA-8863795	1	28	0.329805919244392	0.686313656387665	0.0105263157894737
Downregulation of ERBB2:ERBB3 signaling	R-HSA-1358803	0	13	1	1	0
Downregulation of ERBB4 signaling	R-HSA-1253288	0	9	1	1	0
Downregulation of SMAD2/3:SMAD4 transcriptional activity	R-HSA-2173795	0	29	1	1	0
Downregulation of TGF-beta receptor signaling	R-HSA-2173788	0	25	1	1	0
Downstream signal transduction	R-HSA-186763	0	29	1	1	0
Downstream signaling events of B Cell Receptor (BCR)	R-HSA-1168372	3	68	0.0713687019321392	0.415432592592593	0.0315789473684211
Downstream signaling of activated FGFR1	R-HSA-5654687	0	28	1	1	0
Downstream signaling of activated FGFR2	R-HSA-5654696	0	30	1	1	0
Downstream signaling of activated FGFR3	R-HSA-5654708	0	25	1	1	0
Downstream signaling of activated FGFR4	R-HSA-5654716	0	27	1	1	0
Downstream TCR signaling	R-HSA-202424	3	83	0.112854881077725	0.506453191489362	0.0315789473684211
Drug ADME	R-HSA-9748784	0	39	1	1	0
Dual Incision in GG-NER	R-HSA-5696400	1	36	0.402402406158681	0.705932575757576	0.0105263157894737
Dual incision in TC-NER	R-HSA-6782135	2	54	0.177628819410901	0.551789003436426	0.0210526315789474
E2F-enabled inhibition of pre-replication complex formation	R-HSA-113507	0	6	1	1	0
E2F mediated regulation of DNA replication	R-HSA-113510	0	19	1	1	0
E3 ubiquitin ligases ubiquitinate target proteins	R-HSA-8866654	1	34	0.385017989708295	0.705310236220472	0.0105263157894737
Early Phase of HIV Life Cycle	R-HSA-162594	0	14	1	1	0
Early SARS-CoV-2 Infection Events	R-HSA-9772572	4	28	0.000595674711070915	0.04024	0.0421052631578947
ECM proteoglycans	R-HSA-3000178	1	65	0.606079720081599	0.800076848874598	0.0105263157894737
Effects of PIP2 hydrolysis	R-HSA-114508	0	16	1	1	0
EGFR downregulation	R-HSA-182971	1	30	0.348734183929541	0.690924312896406	0.0105263157894737
EGFR interacts with phospholipase C-gamma	R-HSA-212718	0	9	1	1	0
EGFR Transactivation by Gastrin	R-HSA-2179392	0	9	1	1	0
EGR2 and SOX10-mediated initiation of Schwann cell myelination	R-HSA-9619665	0	23	1	1	0
Eicosanoid ligand-binding receptors	R-HSA-391903	1	14	0.18117364655685	0.573377852348993	0.0105263157894737
Eicosanoids	R-HSA-211979	0	3	1	1	0
Elastic fibre formation	R-HSA-1566948	0	30	1	1	0
Elevation of cytosolic Ca2+ levels	R-HSA-139853	0	10	1	1	0
EML4 and NUDC in mitotic spindle formation	R-HSA-9648025	0	72	1	1	0
Endogenous sterols	R-HSA-211976	3	18	0.0019245532998633	0.0724823529411765	0.0315789473684211
Endosomal Sorting Complex Required For Transport (ESCRT)	R-HSA-917729	0	14	1	1	0
Endosomal/Vacuolar pathway	R-HSA-1236977	0	10	1	1	0
Energy dependent regulation of mTOR by LKB1-AMPK	R-HSA-380972	1	24	0.290301405235294	0.668899273607748	0.0105263157894737
Enhanced binding of GP1BA variant to VWF multimer:collagen	R-HSA-9845620	1	7	0.095062183873952	0.501367295597484	0.0105263157894737
eNOS activation	R-HSA-203615	0	7	1	1	0
Entry of Influenza Virion into Host Cell via Endocytosis	R-HSA-168275	0	2	1	1	0
EPH-ephrin mediated repulsion of cells	R-HSA-3928665	1	50	0.511203121255839	0.76669845626072	0.0105263157894737
EPH-Ephrin signaling	R-HSA-2682334	3	88	0.128349905884365	0.518653521126761	0.0315789473684211
EPHA-mediated growth cone collapse	R-HSA-3928663	0	25	1	1	0
EPHB-mediated forward signaling	R-HSA-3928662	3	42	0.0212075908384658	0.198397530864198	0.0315789473684211
Ephrin signaling	R-HSA-3928664	0	19	1	1	0
Epigenetic regulation by WDR5-containing histone modifying complexes	R-HSA-9917777	1	72	0.643877563163211	0.808852747252747	0.0105263157894737
Epigenetic regulation of adipogenesis genes by MLL3 and MLL4 complexes	R-HSA-9851695	1	56	0.55159965935895	0.780524834437086	0.0105263157894737
Epigenetic regulation of gene expression	R-HSA-212165	2	160	0.666910206599467	0.814491808346213	0.0210526315789474
Epigenetic regulation of gene expression by MLL3 and MLL4 complexes	R-HSA-9818564	1	56	0.55159965935895	0.780524834437086	0.0105263157894737
Epithelial-Mesenchymal Transition (EMT) during gastrulation	R-HSA-9758919	1	7	0.095062183873952	0.501367295597484	0.0105263157894737
ER-Phagosome pathway	R-HSA-1236974	0	73	1	1	0
ER Quality Control Compartment (ERQC)	R-HSA-901032	0	7	1	1	0
ER to Golgi Anterograde Transport	R-HSA-199977	0	65	1	1	0
ERBB2 Activates PTK6 Signaling	R-HSA-8847993	0	13	1	1	0
ERBB2 Regulates Cell Motility	R-HSA-6785631	0	15	1	1	0
ERCC6 (CSB) and EHMT2 (G9a) positively regulate rRNA expression	R-HSA-427389	0	21	1	1	0
ERK/MAPK targets	R-HSA-198753	1	22	0.269693774291246	0.666010880829015	0.0105263157894737
ERKs are inactivated	R-HSA-202670	0	13	1	1	0
Erythrocytes take up carbon dioxide and release oxygen	R-HSA-1237044	0	6	1	1	0
Erythrocytes take up oxygen and release carbon dioxide	R-HSA-1247673	0	6	1	1	0
Erythropoietin activates Phosphoinositide-3-kinase (PI3K)	R-HSA-9027276	1	12	0.157433535013578	0.545506060606061	0.0105263157894737
Erythropoietin activates Phospholipase C gamma (PLCG)	R-HSA-9027277	1	7	0.095062183873952	0.501367295597484	0.0105263157894737
Erythropoietin activates RAS	R-HSA-9027284	1	14	0.18117364655685	0.573377852348993	0.0105263157894737
Erythropoietin activates STAT5	R-HSA-9027283	1	7	0.095062183873952	0.501367295597484	0.0105263157894737
ESR-mediated signaling	R-HSA-8939211	6	154	0.0216184047946339	0.196407317073171	0.0631578947368421
Establishment of Sister Chromatid Cohesion	R-HSA-2468052	0	9	1	1	0
Estrogen-dependent gene expression	R-HSA-9018519	4	86	0.0332072852461647	0.26685376344086	0.0421052631578947
Estrogen-dependent nuclear events downstream of ESR-membrane signaling	R-HSA-9634638	2	24	0.044760768503347	0.317170642201835	0.0210526315789474
Estrogen-stimulated signaling through PRKCZ	R-HSA-9634635	0	6	1	1	0
Estrogen biosynthesis	R-HSA-193144	0	2	1	1	0
Ethanol oxidation	R-HSA-71384	0	5	1	1	0
Eukaryotic Translation Elongation	R-HSA-156842	2	77	0.297877834173831	0.672242409638554	0.0210526315789474
Eukaryotic Translation Initiation	R-HSA-72613	1	103	0.772476162078627	0.832066666666667	0.0105263157894737
Eukaryotic Translation Termination	R-HSA-72764	1	73	0.648975759591706	0.811861658841941	0.0105263157894737
Evasion by RSV of host interferon responses	R-HSA-9833109	1	34	0.385017989708295	0.705310236220472	0.0105263157894737
Export of Viral Ribonucleoproteins from Nucleus	R-HSA-168274	1	26	0.310333484097717	0.6832	0.0105263157894737
Expression and translocation of olfactory receptors	R-HSA-9752946	0	4	1	1	0
Expression of BMAL (ARNTL), CLOCK, and NPAS2	R-HSA-9931509	1	29	0.339337122488671	0.688025	0.0105263157894737
Extension of Telomeres	R-HSA-180786	0	39	1	1	0
Extra-nuclear estrogen signaling	R-HSA-9009391	4	72	0.0186624371093567	0.199557746478873	0.0421052631578947
Extracellular matrix organization	R-HSA-1474244	3	218	0.601665943589094	0.79961935483871	0.0315789473684211
Factors involved in megakaryocyte development and platelet production	R-HSA-983231	3	105	0.18592828717188	0.581629333333333	0.0315789473684211
Fanconi Anemia Pathway	R-HSA-6783310	0	31	1	1	0
FASTK family proteins regulate processing and stability of mitochondrial RNAs	R-HSA-9837092	0	1	1	1	0
Fatty acid metabolism	R-HSA-8978868	2	70	0.260983506494338	0.658687894736842	0.0210526315789474
Fatty acids	R-HSA-211935	0	5	1	1	0
Fatty Acids bound to GPR40 (FFAR1) regulate insulin secretion	R-HSA-434316	0	8	1	1	0
Fatty acyl-CoA biosynthesis	R-HSA-75105	0	10	1	1	0
FBXL7 down-regulates AURKA during mitotic entry and in early mitosis	R-HSA-8854050	0	40	1	1	0
Fc epsilon receptor (FCERI) signaling	R-HSA-2454202	2	117	0.49655780624319	0.757037217391304	0.0210526315789474
FCERI mediated Ca+2 mobilization	R-HSA-2871809	0	30	1	1	0
FCERI mediated MAPK activation	R-HSA-2871796	0	32	1	1	0
FCERI mediated NF-kB activation	R-HSA-2871837	2	68	0.250439836517935	0.650042818428184	0.0210526315789474
Fcgamma receptor (FCGR) dependent phagocytosis	R-HSA-2029480	3	78	0.0981461547648461	0.496712195121951	0.0315789473684211
FCGR activation	R-HSA-2029481	0	12	1	1	0
FCGR3A-mediated IL10 synthesis	R-HSA-9664323	0	37	1	1	0
FCGR3A-mediated phagocytosis	R-HSA-9664422	3	55	0.042526853901659	0.312020754716981	0.0315789473684211
Fertilization	R-HSA-1187000	0	5	1	1	0
FGFR1 ligand binding and activation	R-HSA-190242	0	16	1	1	0
FGFR1 mutant receptor activation	R-HSA-1839124	0	27	1	1	0
FGFR1b ligand binding and activation	R-HSA-190370	0	7	1	1	0
FGFR1c ligand binding and activation	R-HSA-190373	0	12	1	1	0
FGFR2 alternative splicing	R-HSA-6803529	1	22	0.269693774291246	0.666010880829015	0.0105263157894737
FGFR2 ligand binding and activation	R-HSA-190241	0	18	1	1	0
FGFR2 mutant receptor activation	R-HSA-1839126	1	33	0.376139070106819	0.699232206759443	0.0105263157894737
FGFR2b ligand binding and activation	R-HSA-190377	0	8	1	1	0
FGFR2c ligand binding and activation	R-HSA-190375	0	13	1	1	0
FGFR3 ligand binding and activation	R-HSA-190239	0	12	1	1	0
FGFR3 mutant receptor activation	R-HSA-2033514	0	12	1	1	0
FGFR3b ligand binding and activation	R-HSA-190371	0	7	1	1	0
FGFR3c ligand binding and activation	R-HSA-190372	0	12	1	1	0
FGFR4 ligand binding and activation	R-HSA-190322	0	14	1	1	0
FGFRL1 modulation of FGFR1 signaling	R-HSA-5658623	0	12	1	1	0
Fibronectin matrix formation	R-HSA-1566977	0	4	1	1	0
FLT3 Signaling	R-HSA-9607240	0	37	1	1	0
FLT3 signaling by CBL mutants	R-HSA-9706377	0	7	1	1	0
FLT3 signaling in disease	R-HSA-9682385	0	26	1	1	0
FLT3 signaling through SRC family kinases	R-HSA-9706374	0	6	1	1	0
Folding of actin by CCT/TriC	R-HSA-390450	0	3	1	1	0
Formation of a pool of free 40S subunits	R-HSA-72689	1	85	0.704800147750959	0.819226829268293	0.0105263157894737
Formation of annular gap junctions	R-HSA-196025	1	11	0.145309358374119	0.52547171314741	0.0105263157894737
Formation of apoptosome	R-HSA-111458	0	11	1	1	0
Formation of ATP by chemiosmotic coupling	R-HSA-163210	0	2	1	1	0
Formation of axial mesoderm	R-HSA-9796292	0	13	1	1	0
Formation of definitive endoderm	R-HSA-9823730	0	14	1	1	0
Formation of Fibrin Clot (Clotting Cascade)	R-HSA-140877	0	38	1	1	0
Formation of HIV-1 elongation complex containing HIV-1 Tat	R-HSA-167200	1	40	0.435725513975204	0.722205484460695	0.0105263157894737
Formation of HIV elongation complex in the absence of HIV Tat	R-HSA-167152	1	42	0.451690772592642	0.736119349005425	0.0105263157894737
Formation of Incision Complex in GG-NER	R-HSA-5696395	1	39	0.427571258396811	0.720414364640884	0.0105263157894737
Formation of intermediate mesoderm	R-HSA-9761174	0	7	1	1	0
Formation of neuronal progenitor and neuronal BAF (npBAF and nBAF)	R-HSA-9934037	0	16	1	1	0
Formation of paraxial mesoderm	R-HSA-9793380	0	54	1	1	0
Formation of RNA Pol II elongation complex	R-HSA-112382	1	46	0.482292409430234	0.74905979020979	0.0105263157894737
Formation of Senescence-Associated Heterochromatin Foci (SAHF)	R-HSA-2559584	0	13	1	1	0
Formation of TC-NER Pre-Incision Complex	R-HSA-6781823	2	39	0.105008750770984	0.500276023391813	0.0210526315789474
Formation of the anterior neural plate	R-HSA-9823739	0	8	1	1	0
Formation of the beta-catenin:TCF transactivating complex	R-HSA-201722	0	36	1	1	0
Formation of the canonical BAF (cBAF) complex	R-HSA-9933937	0	11	1	1	0
Formation of the cornified envelope	R-HSA-6809371	0	29	1	1	0
Formation of the dystrophin-glycoprotein complex (DGC)	R-HSA-9913351	1	24	0.290301405235294	0.668899273607748	0.0105263157894737
Formation of the Early Elongation Complex	R-HSA-113418	1	32	0.367133328070677	0.695398387096774	0.0105263157894737
Formation of the Editosome	R-HSA-75094	0	2	1	1	0
Formation of the embryonic stem cell BAF (esBAF) complex	R-HSA-9933946	0	13	1	1	0
Formation of the HIV-1 Early Elongation Complex	R-HSA-167158	1	32	0.367133328070677	0.695398387096774	0.0105263157894737
Formation of the nephric duct	R-HSA-9830364	0	12	1	1	0
Formation of the non-canonical BAF (ncBAF) complex	R-HSA-9933947	1	10	0.133012582521558	0.511957391304348	0.0105263157894737
Formation of the polybromo-BAF (pBAF) complex	R-HSA-9933939	0	12	1	1	0
Formation of the posterior neural plate	R-HSA-9832991	0	8	1	1	0
Formation of the ternary complex, and subsequently, the 43S complex	R-HSA-72695	0	50	1	1	0
Formation of the ureteric bud	R-HSA-9830674	0	19	1	1	0
Formation of tubulin folding intermediates by CCT/TriC	R-HSA-389960	0	15	1	1	0
Formation of WDR5-containing histone-modifying complexes	R-HSA-9772755	0	23	1	1	0
Formyl peptide receptors bind formyl peptides and many other ligands	R-HSA-444473	1	8	0.107891476894691	0.501428877005348	0.0105263157894737
FOXO-mediated transcription	R-HSA-9614085	0	64	1	1	0
FOXO-mediated transcription of cell cycle genes	R-HSA-9617828	0	17	1	1	0
FOXO-mediated transcription of cell death genes	R-HSA-9614657	0	16	1	1	0
FOXO-mediated transcription of oxidative stress, metabolic and neuronal genes	R-HSA-9615017	0	28	1	1	0
Free fatty acids regulate insulin secretion	R-HSA-400451	0	11	1	1	0
FRS-mediated FGFR1 signaling	R-HSA-5654693	0	23	1	1	0
FRS-mediated FGFR2 signaling	R-HSA-5654700	0	25	1	1	0
FRS-mediated FGFR3 signaling	R-HSA-5654706	0	20	1	1	0
FRS-mediated FGFR4 signaling	R-HSA-5654712	0	22	1	1	0
Frs2-mediated activation	R-HSA-170968	0	12	1	1	0
Fructose metabolism	R-HSA-5652084	0	5	1	1	0
Fusion and Uncoating of the Influenza Virion	R-HSA-168270	0	0	1	1	0
Fusion of the Influenza Virion to the Host Cell Endosome	R-HSA-168288	0	0	1	1	0
G-protein activation	R-HSA-202040	0	24	1	1	0
G-protein beta:gamma signalling	R-HSA-397795	1	32	0.367133328070677	0.695398387096774	0.0105263157894737
G-protein mediated events	R-HSA-112040	3	51	0.0351382372602664	0.27299587628866	0.0315789473684211
G alpha (12/13) signalling events	R-HSA-416482	0	72	1	1	0
G alpha (i) signalling events	R-HSA-418594	8	253	0.0264114897995089	0.224054545454545	0.0842105263157895
G alpha (q) signalling events	R-HSA-416476	0	193	1	1	0
G alpha (s) signalling events	R-HSA-418555	4	135	0.124055223095487	0.527279411764706	0.0421052631578947
G alpha (z) signalling events	R-HSA-418597	4	44	0.00332284829846219	0.0873384615384615	0.0421052631578947
G beta:gamma signalling through BTK	R-HSA-8964315	0	18	1	1	0
G beta:gamma signalling through CDC42	R-HSA-8964616	1	20	0.248494235689281	0.650589071038251	0.0105263157894737
G beta:gamma signalling through PI3Kgamma	R-HSA-392451	0	25	1	1	0
G beta:gamma signalling through PLC beta	R-HSA-418217	0	20	1	1	0
G protein gated Potassium channels	R-HSA-1296059	0	22	1	1	0
G0 and Early G1	R-HSA-1538133	0	24	1	1	0
G1 Phase	R-HSA-69236	2	47	0.14269736728225	0.51904388185654	0.0210526315789474
G1/S-Specific Transcription	R-HSA-69205	0	26	1	1	0
G1/S DNA Damage Checkpoints	R-HSA-69615	0	54	1	1	0
G1/S Transition	R-HSA-69206	1	113	0.803181756832069	0.840726362297496	0.0105263157894737
G2/M Checkpoints	R-HSA-69481	0	118	1	1	0
G2/M DNA damage checkpoint	R-HSA-69473	0	61	1	1	0
G2/M DNA replication checkpoint	R-HSA-69478	0	7	1	1	0
G2/M Transition	R-HSA-69275	0	135	1	1	0
GAB1 signalosome	R-HSA-180292	0	17	1	1	0
GABA B receptor activation	R-HSA-977444	3	35	0.0129787528858859	0.166492857142857	0.0315789473684211
GABA receptor activation	R-HSA-977443	3	43	0.0225691503147432	0.200197590361446	0.0315789473684211
GABA synthesis, release, reuptake and degradation	R-HSA-888590	0	14	1	1	0
Gain-of-function MRAS complexes activate RAF signaling	R-HSA-9726842	0	8	1	1	0
Galactose catabolism	R-HSA-70370	0	4	1	1	0
Gamma-carboxylation of protein precursors	R-HSA-159740	0	9	1	1	0
Gamma-carboxylation, transport, and amino-terminal cleavage of proteins	R-HSA-159854	0	10	1	1	0
Gamma carboxylation, hypusinylation, hydroxylation, and arylsulfatase activation	R-HSA-163841	0	25	1	1	0
Gap-filling DNA repair synthesis and ligation in GG-NER	R-HSA-5696397	0	23	1	1	0
Gap-filling DNA repair synthesis and ligation in TC-NER	R-HSA-6782210	2	53	0.17255411603744	0.555762105263158	0.0210526315789474
Gap junction assembly	R-HSA-190861	0	19	1	1	0
Gap junction degradation	R-HSA-190873	1	12	0.157433535013578	0.545506060606061	0.0105263157894737
Gap junction trafficking	R-HSA-190828	1	30	0.348734183929541	0.690924312896406	0.0105263157894737
Gap junction trafficking and regulation	R-HSA-157858	1	32	0.367133328070677	0.695398387096774	0.0105263157894737
Gastrin-CREB signalling pathway via PKC and MAPK	R-HSA-881907	0	18	1	1	0
Gastrulation	R-HSA-9758941	1	105	0.778974552543185	0.834176923076923	0.0105263157894737
GDP-fucose biosynthesis	R-HSA-6787639	0	0	1	1	0
Gene and protein expression by JAK-STAT signaling after Interleukin-12 stimulation	R-HSA-8950505	1	30	0.348734183929541	0.690924312896406	0.0105263157894737
Gene Silencing by RNA	R-HSA-211000	3	57	0.0464909500386247	0.31018407079646	0.0315789473684211
Generation of second messenger molecules	R-HSA-202433	0	30	1	1	0
Germ layer formation at gastrulation	R-HSA-9754189	0	14	1	1	0
GLI proteins bind promoters of Hh responsive genes to promote transcription	R-HSA-5635851	0	7	1	1	0
GLI3 is processed to GLI3R by the proteasome	R-HSA-5610785	0	47	1	1	0
Global Genome Nucleotide Excision Repair (GG-NER)	R-HSA-5696399	1	63	0.594569274539348	0.800652512155592	0.0105263157894737
Glucagon-like Peptide-1 (GLP1) regulates insulin secretion	R-HSA-381676	2	39	0.105008750770984	0.500276023391813	0.0210526315789474
Glucagon-type ligand receptors	R-HSA-420092	1	33	0.376139070106819	0.699232206759443	0.0105263157894737
Glucagon signaling in metabolic regulation	R-HSA-163359	1	33	0.376139070106819	0.699232206759443	0.0105263157894737
Glucocorticoid biosynthesis	R-HSA-194002	0	6	1	1	0
Gluconeogenesis	R-HSA-70263	0	15	1	1	0
Glucose metabolism	R-HSA-70326	1	61	0.582726133545629	0.798013703099511	0.0105263157894737
Glucuronidation	R-HSA-156588	0	3	1	1	0
Glutamate and glutamine metabolism	R-HSA-8964539	0	4	1	1	0
Glutamate binding, activation of AMPA receptors and synaptic plasticity	R-HSA-399721	1	27	0.320138679998752	0.687424036281179	0.0105263157894737
Glutamate Neurotransmitter Release Cycle	R-HSA-210500	0	15	1	1	0
Glutathione conjugation	R-HSA-156590	0	10	1	1	0
Glutathione synthesis and recycling	R-HSA-174403	0	3	1	1	0
Glycerophospholipid biosynthesis	R-HSA-1483206	0	48	1	1	0
Glycerophospholipid catabolism	R-HSA-6814848	0	1	1	1	0
Glycine degradation	R-HSA-6783984	0	1	1	1	0
Glycogen breakdown (glycogenolysis)	R-HSA-70221	0	11	1	1	0
Glycogen metabolism	R-HSA-8982491	0	20	1	1	0
Glycogen storage diseases	R-HSA-3229121	0	11	1	1	0
Glycogen synthesis	R-HSA-3322077	0	10	1	1	0
Glycolysis	R-HSA-70171	1	54	0.538515402509453	0.781058010118044	0.0105263157894737
Glycoprotein hormones	R-HSA-209822	0	10	1	1	0
Glycosaminoglycan metabolism	R-HSA-1630316	0	32	1	1	0
Glycosphingolipid biosynthesis	R-HSA-9840309	0	3	1	1	0
Glycosphingolipid catabolism	R-HSA-9840310	1	14	0.18117364655685	0.573377852348993	0.0105263157894737
Glycosphingolipid metabolism	R-HSA-1660662	1	17	0.215548188818661	0.624202388059702	0.0105263157894737
Glycosphingolipid transport	R-HSA-9845576	0	1	1	1	0
Glyoxylate metabolism and glycine degradation	R-HSA-389661	0	2	1	1	0
Golgi-to-ER retrograde transport	R-HSA-8856688	0	61	1	1	0
Golgi Associated Vesicle Biogenesis	R-HSA-432722	0	26	1	1	0
Golgi Cisternae Pericentriolar Stack Reorganization	R-HSA-162658	0	11	1	1	0
GP1b-IX-V activation signalling	R-HSA-430116	1	12	0.157433535013578	0.545506060606061	0.0105263157894737
GPCR ligand binding	R-HSA-500792	7	394	0.323908606724426	0.686965158371041	0.0736842105263158
GPER1 signaling	R-HSA-9634597	3	44	0.0239774163159343	0.211762790697674	0.0315789473684211
GPVI-mediated activation cascade	R-HSA-114604	2	33	0.0789495829141246	0.437989855072464	0.0210526315789474
GRB2 events in EGFR signaling	R-HSA-179812	0	13	1	1	0
GRB2 events in ERBB2 signaling	R-HSA-1963640	0	16	1	1	0
GRB2:SOS provides linkage to MAPK signaling for Integrins	R-HSA-354194	0	15	1	1	0
Growth hormone receptor signaling	R-HSA-982772	2	24	0.044760768503347	0.317170642201835	0.0210526315789474
GSK3B and BTRC:CUL1-mediated-degradation of NFE2L2	R-HSA-9762114	0	42	1	1	0
GTP hydrolysis and joining of the 60S ribosomal subunit	R-HSA-72706	1	96	0.748207440524544	0.82486825633383	0.0105263157894737
HATs acetylate histones	R-HSA-3214847	0	52	1	1	0
HCMV Early Events	R-HSA-9609690	1	68	0.622741747643119	0.803742675159236	0.0105263157894737
HCMV Infection	R-HSA-9609646	1	77	0.668656324140509	0.81550462962963	0.0105263157894737
HCMV Late Events	R-HSA-9610379	0	41	1	1	0
HDACs deacetylate histones	R-HSA-3214815	0	32	1	1	0
HDL assembly	R-HSA-8963896	0	7	1	1	0
HDL remodeling	R-HSA-8964058	0	10	1	1	0
HDMs demethylate histones	R-HSA-3214842	0	17	1	1	0
HDR through Homologous Recombination (HRR)	R-HSA-5685942	1	50	0.511203121255839	0.76669845626072	0.0105263157894737
HDR through Homologous Recombination (HRR) or Single Strand Annealing (SSA)	R-HSA-5693567	1	83	0.696147725037408	0.818210381679389	0.0105263157894737
HDR through MMEJ (alt-NHEJ)	R-HSA-5685939	0	10	1	1	0
HDR through Single Strand Annealing (SSA)	R-HSA-5685938	0	32	1	1	0
Hedgehog 'off' state	R-HSA-5610787	1	88	0.717323669923674	0.820263842662632	0.0105263157894737
Hedgehog 'on' state	R-HSA-5632684	0	68	1	1	0
Hedgehog ligand biogenesis	R-HSA-5358346	0	47	1	1	0
Heme biosynthesis	R-HSA-189451	0	5	1	1	0
Heme degradation	R-HSA-189483	0	10	1	1	0
Heme signaling	R-HSA-9707616	1	39	0.427571258396811	0.720414364640884	0.0105263157894737
Heparan sulfate/heparin (HS-GAG) metabolism	R-HSA-1638091	0	18	1	1	0
Hh mutants abrogate ligand secretion	R-HSA-5387390	0	43	1	1	0
Hh mutants are degraded by ERAD	R-HSA-5362768	0	40	1	1	0
High laminar flow shear stress activates signaling by PIEZO1 and PECAM1:CDH5:KDR in endothelial cells	R-HSA-9856530	1	66	0.611713082507046	0.801921348314607	0.0105263157894737
Highly calcium permeable nicotinic acetylcholine receptors	R-HSA-629597	0	1	1	1	0
Highly calcium permeable postsynaptic nicotinic acetylcholine receptors	R-HSA-629594	0	2	1	1	0
Highly sodium permeable postsynaptic acetylcholine nicotinic receptors	R-HSA-629587	0	1	1	1	0
Histidine catabolism	R-HSA-70921	0	1	1	1	0
HIV elongation arrest and recovery	R-HSA-167287	1	31	0.357998971669387	0.693185062240664	0.0105263157894737
HIV Infection	R-HSA-162906	2	175	0.714464180647762	0.820405454545454	0.0210526315789474
HIV Life Cycle	R-HSA-162587	2	110	0.464134799927077	0.73585409252669	0.0210526315789474
HIV Transcription Elongation	R-HSA-167169	1	40	0.435725513975204	0.722205484460695	0.0105263157894737
HIV Transcription Initiation	R-HSA-167161	1	35	0.393771854104116	0.706197683397683	0.0105263157894737
Homologous DNA Pairing and Strand Exchange	R-HSA-5693579	0	33	1	1	0
Homology Directed Repair	R-HSA-5693538	1	87	0.713208706491671	0.821248254931715	0.0105263157894737
Hormone ligand-binding receptors	R-HSA-375281	0	12	1	1	0
Host Interactions of HIV factors	R-HSA-162909	1	107	0.785289238516781	0.835823338257016	0.0105263157894737
HS-GAG biosynthesis	R-HSA-2022928	0	9	1	1	0
HS-GAG degradation	R-HSA-2024096	0	13	1	1	0
HSF1-dependent transactivation	R-HSA-3371571	0	32	1	1	0
HSF1 activation	R-HSA-3371511	1	25	0.300388384065732	0.675374117647059	0.0105263157894737
HSP90 chaperone cycle for steroid hormone receptors (SHR) in the presence of ligand	R-HSA-3371497	0	41	1	1	0
HuR (ELAVL1) binds and stabilizes mRNA	R-HSA-450520	0	9	1	1	0
Hyaluronan metabolism	R-HSA-2142845	0	8	1	1	0
Hyaluronan uptake and degradation	R-HSA-2160916	0	6	1	1	0
Hydrolysis of LPC	R-HSA-1483115	0	4	1	1	0
IFNG signaling activates MAPKs	R-HSA-9732724	1	8	0.107891476894691	0.501428877005348	0.0105263157894737
IGF1R signaling cascade	R-HSA-2428924	2	53	0.17255411603744	0.555762105263158	0.0210526315789474
IkBA variant leads to EDA-ID	R-HSA-5603029	1	7	0.095062183873952	0.501367295597484	0.0105263157894737
IKK complex recruitment mediated by RIP1	R-HSA-937041	0	23	1	1	0
IL-6-type cytokine receptor ligand interactions	R-HSA-6788467	1	17	0.215548188818661	0.624202388059702	0.0105263157894737
Immunoregulatory interactions between a Lymphoid and a non-Lymphoid cell	R-HSA-198933	2	89	0.360348727410368	0.692069008264463	0.0210526315789474
Impaired BRCA2 binding to PALB2	R-HSA-9709603	0	17	1	1	0
Impaired BRCA2 binding to RAD51	R-HSA-9709570	0	30	1	1	0
Inactivation of APC/C via direct inhibition of the APC/C complex	R-HSA-141430	0	19	1	1	0
Inactivation of CDC42 and RAC1	R-HSA-428543	1	8	0.107891476894691	0.501428877005348	0.0105263157894737
Inactivation of CSF3 (G-CSF) signaling	R-HSA-9705462	1	25	0.300388384065732	0.675374117647059	0.0105263157894737
Inactivation, recovery and regulation of the phototransduction cascade	R-HSA-2514859	0	26	1	1	0
Incretin synthesis, secretion, and inactivation	R-HSA-400508	0	23	1	1	0
Induction of Cell-Cell Fusion	R-HSA-9733458	0	5	1	1	0
Infection with Mycobacterium tuberculosis	R-HSA-9635486	1	24	0.290301405235294	0.668899273607748	0.0105263157894737
Inflammasomes	R-HSA-622312	2	20	0.0319548131551031	0.26780652173913	0.0210526315789474
Influenza Infection	R-HSA-168255	3	129	0.275758416334682	0.668977260981912	0.0315789473684211
Influenza Viral RNA Transcription and Replication	R-HSA-168273	2	111	0.468840402105433	0.739947183098592	0.0210526315789474
Inhibition of voltage gated Ca2+ channels via Gbeta/gamma subunits	R-HSA-997272	0	22	1	1	0
Inhibition of DNA recombination at telomere	R-HSA-9670095	1	29	0.339337122488671	0.688025	0.0105263157894737
Inhibition of replication initiation of damaged DNA by RB1/E2F1	R-HSA-113501	0	13	1	1	0
Inhibition of Signaling by Overexpressed EGFR	R-HSA-5638303	0	8	1	1	0
Inhibition of the proteolytic activity of APC/C required for the onset of anaphase by mitotic spindle checkpoint components	R-HSA-141405	0	19	1	1	0
Initial triggering of complement	R-HSA-166663	0	17	1	1	0
Initiation of Nuclear Envelope (NE) Reformation	R-HSA-2995383	0	15	1	1	0
InlA-mediated entry of Listeria monocytogenes into host cells	R-HSA-8876493	0	9	1	1	0
InlB-mediated entry of Listeria monocytogenes into host cell	R-HSA-8875360	0	14	1	1	0
Inositol phosphate metabolism	R-HSA-1483249	0	21	1	1	0
Insertion of tail-anchored proteins into the endoplasmic reticulum membrane	R-HSA-9609523	0	12	1	1	0
Insulin-like Growth Factor-2 mRNA Binding Proteins (IGF2BPs/IMPs/VICKZs) bind RNA	R-HSA-428359	0	6	1	1	0
Insulin processing	R-HSA-264876	0	14	1	1	0
Insulin receptor recycling	R-HSA-77387	1	16	0.204251702224418	0.616707788161994	0.0105263157894737
Insulin receptor signalling cascade	R-HSA-74751	2	54	0.177628819410901	0.551789003436426	0.0210526315789474
Integration of energy metabolism	R-HSA-163685	3	99	0.164846246939123	0.544662730627306	0.0315789473684211
Integration of provirus	R-HSA-162592	0	9	1	1	0
Integration of viral DNA into host genomic DNA	R-HSA-175567	0	3	1	1	0
Integrin cell surface interactions	R-HSA-216083	2	74	0.282080038833376	0.6692295	0.0210526315789474
Integrin signaling	R-HSA-354192	2	27	0.0553983906708027	0.341408333333333	0.0210526315789474
Interaction between L1 and Ankyrins	R-HSA-445095	1	19	0.237667264562572	0.650976704545455	0.0105263157894737
Interaction With Cumulus Cells And The Zona Pellucida	R-HSA-2534343	0	2	1	1	0
Interactions of Rev with host cellular proteins	R-HSA-177243	1	30	0.348734183929541	0.690924312896406	0.0105263157894737
Interactions of Vpr with host cellular proteins	R-HSA-176033	0	30	1	1	0
Interconversion of nucleotide di- and triphosphates	R-HSA-499943	0	15	1	1	0
Interferon alpha/beta signaling	R-HSA-909733	2	61	0.213719257900416	0.621143034055728	0.0210526315789474
Interferon gamma signaling	R-HSA-877300	2	71	0.266258111010109	0.659425721784777	0.0210526315789474
Interferon Signaling	R-HSA-913531	4	215	0.362983000917032	0.691268865979381	0.0421052631578947
Interleukin-1 family signaling	R-HSA-446652	3	132	0.28737034247164	0.668000497512438	0.0315789473684211
Interleukin-1 processing	R-HSA-448706	1	9	0.12054077684917	0.528840201005025	0.0105263157894737
Interleukin-1 signaling	R-HSA-9020702	3	98	0.161406364086456	0.54860977443609	0.0315789473684211
Interleukin-10 signaling	R-HSA-6783783	1	44	0.467208940809911	0.740439153439153	0.0105263157894737
Interleukin-12 family signaling	R-HSA-447115	2	48	0.147593912703063	0.525654330708661	0.0210526315789474
Interleukin-12 signaling	R-HSA-9020591	2	38	0.100516138641252	0.498904819277108	0.0210526315789474
Interleukin-15 signaling	R-HSA-8983432	1	14	0.18117364655685	0.573377852348993	0.0105263157894737
Interleukin-17 signaling	R-HSA-448424	4	71	0.0178141645882928	0.19068115942029	0.0421052631578947
Interleukin-18 signaling	R-HSA-9012546	0	8	1	1	0
Interleukin-2 family signaling	R-HSA-451927	2	42	0.118800660396148	0.514144502617801	0.0210526315789474
Interleukin-2 signaling	R-HSA-9020558	1	12	0.157433535013578	0.545506060606061	0.0105263157894737
Interleukin-20 family signaling	R-HSA-8854691	2	26	0.0517608832661078	0.331796581196581	0.0210526315789474
Interleukin-21 signaling	R-HSA-9020958	1	10	0.133012582521558	0.511957391304348	0.0105263157894737
Interleukin-23 signaling	R-HSA-9020933	1	9	0.12054077684917	0.528840201005025	0.0105263157894737
Interleukin-27 signaling	R-HSA-9020956	1	11	0.145309358374119	0.52547171314741	0.0105263157894737
Interleukin-3, Interleukin-5 and GM-CSF signaling	R-HSA-512988	2	47	0.14269736728225	0.51904388185654	0.0210526315789474
Interleukin-35 Signalling	R-HSA-8984722	1	12	0.157433535013578	0.545506060606061	0.0105263157894737
Interleukin-36 pathway	R-HSA-9014826	0	6	1	1	0
Interleukin-37 signaling	R-HSA-9008059	0	18	1	1	0
Interleukin-4 and Interleukin-13 signaling	R-HSA-6785807	5	107	0.0175284560312177	0.191979411764706	0.0526315789473684
Interleukin-6 family signaling	R-HSA-6783589	1	24	0.290301405235294	0.668899273607748	0.0105263157894737
Interleukin-6 signaling	R-HSA-1059683	1	11	0.145309358374119	0.52547171314741	0.0105263157894737
Interleukin-7 signaling	R-HSA-1266695	1	22	0.269693774291246	0.666010880829015	0.0105263157894737
Interleukin-9 signaling	R-HSA-8985947	1	9	0.12054077684917	0.528840201005025	0.0105263157894737
Interleukin receptor SHC signaling	R-HSA-912526	2	26	0.0517608832661078	0.331796581196581	0.0210526315789474
Intra-Golgi and retrograde Golgi-to-ER traffic	R-HSA-6811442	0	80	1	1	0
Intra-Golgi traffic	R-HSA-6811438	0	13	1	1	0
Intracellular signaling by second messengers	R-HSA-9006925	2	277	0.908888682789672	0.851810115606936	0.0210526315789474
Intraflagellar transport	R-HSA-5620924	0	21	1	1	0
Intrinsic Pathway for Apoptosis	R-HSA-109606	1	53	0.531832317637258	0.776892881355932	0.0105263157894737
Intrinsic Pathway of Fibrin Clot Formation	R-HSA-140837	0	23	1	1	0
Inwardly rectifying K+ channels	R-HSA-1296065	0	25	1	1	0
Ion channel transport	R-HSA-983712	0	83	1	1	0
Ion homeostasis	R-HSA-5578775	0	29	1	1	0
Ion transport by P-type ATPases	R-HSA-936837	0	16	1	1	0
Ionotropic activity of kainate receptors	R-HSA-451306	0	7	1	1	0
IRAK1 recruits IKK complex	R-HSA-937039	0	14	1	1	0
IRAK1 recruits IKK complex upon TLR7/8 or 9 stimulation	R-HSA-975144	0	14	1	1	0
IRAK2 mediated activation of TAK1 complex	R-HSA-937042	0	10	1	1	0
IRAK2 mediated activation of TAK1 complex upon TLR7/8 or 9 stimulation	R-HSA-975163	0	15	1	1	0
IRAK4 deficiency (TLR2/4)	R-HSA-5603041	0	18	1	1	0
IRE1alpha activates chaperones	R-HSA-381070	0	26	1	1	0
IRF3-mediated induction of type I IFN	R-HSA-3270619	0	10	1	1	0
Iron uptake and transport	R-HSA-917937	0	34	1	1	0
IRS-mediated signalling	R-HSA-112399	2	48	0.147593912703063	0.525654330708661	0.0210526315789474
IRS-related events triggered by IGF1R	R-HSA-2428928	2	52	0.167504597513348	0.545602941176471	0.0210526315789474
ISG15 antiviral mechanism	R-HSA-1169408	1	61	0.582726133545629	0.798013703099511	0.0105263157894737
JNK (c-Jun kinases) phosphorylation and activation mediated by activated human TAK1	R-HSA-450321	1	22	0.269693774291246	0.666010880829015	0.0105263157894737
Josephin domain DUBs	R-HSA-5689877	0	8	1	1	0
KEAP1-NFE2L2 pathway	R-HSA-9755511	2	105	0.440254497483771	0.722792700729927	0.0210526315789474
Keratan sulfate biosynthesis	R-HSA-2022854	0	3	1	1	0
Keratan sulfate degradation	R-HSA-2022857	0	5	1	1	0
Keratan sulfate/keratin metabolism	R-HSA-1638074	0	6	1	1	0
Keratinization	R-HSA-6805567	0	29	1	1	0
Ketone body metabolism	R-HSA-74182	0	2	1	1	0
Kidney development	R-HSA-9830369	0	36	1	1	0
Killing mechanisms	R-HSA-9664420	2	12	0.0119434153400667	0.178138775510204	0.0210526315789474
Kinesins	R-HSA-983189	0	31	1	1	0
KSRP (KHSRP) binds and destabilizes mRNA	R-HSA-450604	1	10	0.133012582521558	0.511957391304348	0.0105263157894737
L13a-mediated translational silencing of Ceruloplasmin expression	R-HSA-156827	1	95	0.744537558175638	0.825408083832335	0.0105263157894737
L1CAM interactions	R-HSA-373760	2	97	0.400907358489432	0.709085384615385	0.0210526315789474
Lagging Strand Synthesis	R-HSA-69186	0	19	1	1	0
Laminin interactions	R-HSA-3000157	0	28	1	1	0
Late endosomal microautophagy	R-HSA-9615710	1	19	0.237667264562572	0.650976704545455	0.0105263157894737
Late Phase of HIV Life Cycle	R-HSA-162599	2	97	0.400907358489432	0.709085384615385	0.0210526315789474
Late SARS-CoV-2 Infection Events	R-HSA-9772573	1	28	0.329805919244392	0.686313656387665	0.0105263157894737
Latent infection - Other responses of Mtb to phagocytosis	R-HSA-1222499	0	1	1	1	0
LDL clearance	R-HSA-8964038	0	16	1	1	0
LDL remodeling	R-HSA-8964041	0	5	1	1	0
Leading Strand Synthesis	R-HSA-69109	0	14	1	1	0
Lectin pathway of complement activation	R-HSA-166662	0	3	1	1	0
Leishmania infection	R-HSA-9658195	10	148	4.09541348486142e-05	0.00235	0.105263157894737
Leishmania parasite growth and survival	R-HSA-9664433	4	69	0.0161910601606727	0.19213125	0.0421052631578947
Leishmania phagocytosis	R-HSA-9664417	3	55	0.042526853901659	0.312020754716981	0.0315789473684211
Lewis blood group biosynthesis	R-HSA-9037629	0	0	1	1	0
LGI-ADAM interactions	R-HSA-5682910	0	8	1	1	0
Ligand-receptor interactions	R-HSA-5632681	0	8	1	1	0
Linoleic acid (LA) metabolism	R-HSA-2046105	0	2	1	1	0
Lipid particle organization	R-HSA-8964572	0	1	1	1	0
Lipophagy	R-HSA-9613354	0	8	1	1	0
Listeria monocytogenes entry into host cells	R-HSA-8876384	0	19	1	1	0
Long-term potentiation	R-HSA-9620244	0	18	1	1	0
Loss of function of MECP2 in Rett syndrome	R-HSA-9005891	0	11	1	1	0
Loss of Function of SMAD2/3 in Cancer	R-HSA-3304349	0	7	1	1	0
Loss of Function of TGFBR1 in Cancer	R-HSA-3656534	0	7	1	1	0
Loss of MECP2 binding ability to the NCoR/SMRT complex	R-HSA-9022537	0	5	1	1	0
Loss of Nlp from mitotic centrosomes	R-HSA-380259	0	40	1	1	0
Loss of proteins required for interphase microtubule organization from the centrosome	R-HSA-380284	0	40	1	1	0
LTC4-CYSLTR mediated IL4 production	R-HSA-9664535	0	2	1	1	0
Lysine catabolism	R-HSA-71064	0	1	1	1	0
Lysosome Vesicle Biogenesis	R-HSA-432720	0	17	1	1	0
Lysosphingolipid and LPA receptors	R-HSA-419408	0	8	1	1	0
M-decay: degradation of maternal mRNAs by maternally stored factors	R-HSA-9820841	0	26	1	1	0
M Phase	R-HSA-68886	2	241	0.861450853900524	0.847711208151383	0.0210526315789474
Macroautophagy	R-HSA-1632852	6	105	0.00359306040538887	0.0859928571428571	0.0631578947368421
Major pathway of rRNA processing in the nucleolus and cytosol	R-HSA-6791226	1	91	0.729321252714276	0.822523123123123	0.0105263157894737
Malate-aspartate shuttle	R-HSA-9856872	0	2	1	1	0
MAP kinase activation	R-HSA-450294	4	63	0.0118933063186606	0.173085106382979	0.0421052631578947
MAP2K and MAPK activation	R-HSA-5674135	1	39	0.427571258396811	0.720414364640884	0.0105263157894737
MAP3K8 (TPL2)-dependent MAPK1/3 activation	R-HSA-5684264	1	16	0.204251702224418	0.616707788161994	0.0105263157894737
MAPK family signaling cascades	R-HSA-5683057	4	278	0.559380326261731	0.784961120263591	0.0421052631578947
MAPK targets/ Nuclear events mediated by MAP kinases	R-HSA-450282	2	31	0.0707905517341523	0.417681203007519	0.0210526315789474
MAPK1 (ERK2) activation	R-HSA-112411	1	9	0.12054077684917	0.528840201005025	0.0105263157894737
MAPK1/MAPK3 signaling	R-HSA-5684996	3	248	0.688610184724085	0.816799387442573	0.0315789473684211
MAPK3 (ERK1) activation	R-HSA-110056	1	10	0.133012582521558	0.511957391304348	0.0105263157894737
MAPK6/MAPK4 signaling	R-HSA-5687128	1	67	0.617266719538337	0.800739616613419	0.0105263157894737
MASTL Facilitates Mitotic Progression	R-HSA-2465910	0	7	1	1	0
Maternal to zygotic transition (MZT)	R-HSA-9816359	0	48	1	1	0
Maturation of hRSV A proteins	R-HSA-9828806	0	14	1	1	0
Maturation of nucleoprotein_9683610	R-HSA-9683610	0	6	1	1	0
Maturation of nucleoprotein_9694631	R-HSA-9694631	0	10	1	1	0
Maturation of protein 3a_9683673	R-HSA-9683673	0	2	1	1	0
Maturation of protein 3a_9694719	R-HSA-9694719	0	2	1	1	0
Maturation of spike protein_9683686	R-HSA-9683686	0	2	1	1	0
Maturation of spike protein_9694548	R-HSA-9694548	1	8	0.107891476894691	0.501428877005348	0.0105263157894737
Maturation of TCA enzymes and regulation of TCA cycle	R-HSA-9854311	0	8	1	1	0
Mechanical load activates signaling by PIEZO1 and integrins in osteocytes	R-HSA-9856532	0	15	1	1	0
MECP2 regulates neuronal receptors and channels	R-HSA-9022699	1	16	0.204251702224418	0.616707788161994	0.0105263157894737
MECP2 regulates transcription of neuronal ligands	R-HSA-9022702	0	7	1	1	0
Meiosis	R-HSA-1500620	0	43	1	1	0
Meiotic recombination	R-HSA-912446	0	25	1	1	0
Meiotic synapsis	R-HSA-1221632	0	27	1	1	0
Membrane binding and targetting of GAG proteins	R-HSA-174490	0	6	1	1	0
MET activates PI3K/AKT signaling	R-HSA-8851907	0	6	1	1	0
MET activates PTK2 signaling	R-HSA-8874081	1	29	0.339337122488671	0.688025	0.0105263157894737
MET activates RAP1 and RAC1	R-HSA-8875555	0	11	1	1	0
MET activates RAS signaling	R-HSA-8851805	0	11	1	1	0
MET promotes cell motility	R-HSA-8875878	1	39	0.427571258396811	0.720414364640884	0.0105263157894737
MET Receptor Activation	R-HSA-6806942	0	5	1	1	0
MET receptor recycling	R-HSA-8875656	0	9	1	1	0
Metabolic disorders of biological oxidation enzymes	R-HSA-5579029	0	14	1	1	0
Metabolism of amine-derived hormones	R-HSA-209776	0	13	1	1	0
Metabolism of amino acids and derivatives	R-HSA-71291	1	174	0.919108088638245	0.851619047619048	0.0105263157894737
Metabolism of Angiotensinogen to Angiotensins	R-HSA-2022377	0	14	1	1	0
Metabolism of carbohydrates and carbohydrate derivatives	R-HSA-71387	1	124	0.83223688414399	0.84648357771261	0.0105263157894737
Metabolism of cofactors	R-HSA-8978934	0	11	1	1	0
Metabolism of fat-soluble vitamins	R-HSA-6806667	0	25	1	1	0
Metabolism of folate and pterines	R-HSA-196757	0	2	1	1	0
Metabolism of ingested SeMet, Sec, MeSec into H2Se	R-HSA-2408508	0	2	1	1	0
Metabolism of nitric oxide: NOS3 activation and regulation	R-HSA-202131	0	10	1	1	0
Metabolism of non-coding RNA	R-HSA-194441	0	42	1	1	0
Metabolism of nucleotides	R-HSA-15869	0	31	1	1	0
Metabolism of polyamines	R-HSA-351202	0	38	1	1	0
Metabolism of porphyrins	R-HSA-189445	0	13	1	1	0
Metabolism of steroid hormones	R-HSA-196071	0	16	1	1	0
Metabolism of steroids	R-HSA-8957322	2	74	0.282080038833376	0.6692295	0.0210526315789474
Metabolism of vitamins and cofactors	R-HSA-196854	0	62	1	1	0
Metabolism of water-soluble vitamins and cofactors	R-HSA-196849	0	28	1	1	0
Metal ion SLC transporters	R-HSA-425410	1	3	0.0418938775245926	0.312932038834951	0.0105263157894737
Metal sequestration by antimicrobial proteins	R-HSA-6799990	0	5	1	1	0
Metalloprotease DUBs	R-HSA-5689901	0	19	1	1	0
Metallothioneins bind metals	R-HSA-5661231	0	3	1	1	0
Methionine salvage pathway	R-HSA-1237112	0	2	1	1	0
Methylation	R-HSA-156581	0	4	1	1	0
MHC class II antigen presentation	R-HSA-2132295	0	80	1	1	0
Microbial modulation of RIPK1-mediated regulated necrosis	R-HSA-9686347	0	4	1	1	0
MicroRNA (miRNA) biogenesis	R-HSA-203927	3	19	0.00226209581069559	0.0721714285714286	0.0315789473684211
Microtubule-dependent trafficking of connexons from Golgi to the plasma membrane	R-HSA-190840	0	15	1	1	0
Mineralocorticoid biosynthesis	R-HSA-193993	0	4	1	1	0
Minus-strand DNA synthesis	R-HSA-164516	0	1	1	1	0
Miro GTPase Cycle	R-HSA-9715370	0	5	1	1	0
Miscellaneous substrates	R-HSA-211958	0	3	1	1	0
Miscellaneous transport and binding events	R-HSA-5223345	0	3	1	1	0
Mismatch Repair	R-HSA-5358508	0	14	1	1	0
Mismatch repair (MMR) directed by MSH2:MSH3 (MutSbeta)	R-HSA-5358606	0	13	1	1	0
Mismatch repair (MMR) directed by MSH2:MSH6 (MutSalpha)	R-HSA-5358565	0	14	1	1	0
MITF-M-dependent gene expression	R-HSA-9856651	3	77	0.0953050648007845	0.496935403726708	0.0315789473684211
MITF-M-regulated melanocyte development	R-HSA-9730414	3	121	0.24509086403886	0.648012921348315	0.0315789473684211
Mitochondrial biogenesis	R-HSA-1592230	2	51	0.162482007703006	0.544605185185185	0.0210526315789474
Mitochondrial calcium ion transport	R-HSA-8949215	0	7	1	1	0
Mitochondrial Fatty Acid Beta-Oxidation	R-HSA-77289	0	13	1	1	0
mitochondrial fatty acid beta-oxidation of saturated fatty acids	R-HSA-77286	0	6	1	1	0
mitochondrial fatty acid beta-oxidation of unsaturated fatty acids	R-HSA-77288	0	4	1	1	0
Mitochondrial iron-sulfur cluster biogenesis	R-HSA-1362409	0	4	1	1	0
Mitochondrial protein degradation	R-HSA-9837999	0	29	1	1	0
Mitochondrial protein import	R-HSA-1268020	0	12	1	1	0
Mitochondrial RNA degradation	R-HSA-9836573	0	3	1	1	0
Mitochondrial translation	R-HSA-5368287	0	9	1	1	0
Mitochondrial translation elongation	R-HSA-5389840	0	9	1	1	0
Mitochondrial translation initiation	R-HSA-5368286	0	8	1	1	0
Mitochondrial translation termination	R-HSA-5419276	0	8	1	1	0
Mitochondrial tRNA aminoacylation	R-HSA-379726	0	2	1	1	0
Mitochondrial Uncoupling	R-HSA-166187	0	4	1	1	0
Mitochondrial unfolded protein response (UPRmt)	R-HSA-9841251	0	15	1	1	0
Mitophagy	R-HSA-5205647	0	31	1	1	0
Mitotic Anaphase	R-HSA-68882	1	159	0.899260872957417	0.852815652173913	0.0105263157894737
Mitotic G1 phase and G1/S transition	R-HSA-453279	2	131	0.557594456741596	0.781762314049587	0.0210526315789474
Mitotic G2-G2/M phases	R-HSA-453274	0	137	1	1	0
Mitotic Metaphase and Anaphase	R-HSA-2555396	1	160	0.900722197903065	0.852593921852388	0.0105263157894737
Mitotic Prometaphase	R-HSA-68877	0	122	1	1	0
Mitotic Prophase	R-HSA-68875	1	71	0.63870611230728	0.810109810126582	0.0105263157894737
Mitotic Spindle Checkpoint	R-HSA-69618	0	70	1	1	0
Mitotic Telophase/Cytokinesis	R-HSA-68884	0	11	1	1	0
MLL4 and MLL3 complexes regulate expression of PPARG target genes in adipogenesis and hepatic steatosis	R-HSA-9841922	1	56	0.55159965935895	0.780524834437086	0.0105263157894737
Modulation by Mtb of host immune system	R-HSA-9637628	0	6	1	1	0
Modulation of host responses by IFN-stimulated genes	R-HSA-9909505	0	16	1	1	0
Molecules associated with elastic fibres	R-HSA-2129379	0	27	1	1	0
Molybdenum cofactor biosynthesis	R-HSA-947581	0	1	1	1	0
mRNA 3'-end processing	R-HSA-72187	6	38	1.31834292910193e-05	0.00096	0.0631578947368421
mRNA Capping	R-HSA-72086	1	26	0.310333484097717	0.6832	0.0105263157894737
mRNA decay by 3' to 5' exoribonuclease	R-HSA-429958	0	4	1	1	0
mRNA decay by 5' to 3' exoribonuclease	R-HSA-430039	0	10	1	1	0
mRNA Editing	R-HSA-75072	0	4	1	1	0
mRNA Editing: C to U Conversion	R-HSA-72200	0	2	1	1	0
mRNA Splicing	R-HSA-72172	1	97	0.75182514971241	0.825860714285714	0.0105263157894737
mRNA Splicing - Major Pathway	R-HSA-72163	1	96	0.748207440524544	0.82486825633383	0.0105263157894737
mRNA Splicing - Minor Pathway	R-HSA-72165	1	33	0.376139070106819	0.699232206759443	0.0105263157894737
Mtb iron assimilation by chelation	R-HSA-1222449	0	1	1	1	0
MTOR signalling	R-HSA-165159	1	36	0.402402406158681	0.705932575757576	0.0105263157894737
mTORC1-mediated signalling	R-HSA-166208	0	21	1	1	0
Mucopolysaccharidoses	R-HSA-2206281	0	7	1	1	0
Multifunctional anion exchangers	R-HSA-427601	0	2	1	1	0
Muscle contraction	R-HSA-397014	1	131	0.848472361742169	0.84832532942899	0.0105263157894737
MyD88-independent TLR4 cascade	R-HSA-166166	5	106	0.0168937090860003	0.19050303030303	0.0526315789473684
MyD88 cascade initiated on plasma membrane	R-HSA-975871	5	93	0.00999493071417024	0.152704545454545	0.0526315789473684
MyD88 deficiency (TLR2/4)	R-HSA-5602498	0	17	1	1	0
MyD88 dependent cascade initiated on endosome	R-HSA-975155	5	99	0.0128760434275483	0.171347169811321	0.0526315789473684
MyD88:MAL(TIRAP) cascade initiated on plasma membrane	R-HSA-166058	5	109	0.018845075158898	0.194484931506849	0.0526315789473684
Myoclonic epilepsy of Lafora	R-HSA-3785653	0	8	1	1	0
Myogenesis	R-HSA-525793	2	28	0.0591232203664811	0.3678064	0.0210526315789474
N-Glycan antennae elongation	R-HSA-975577	0	2	1	1	0
N-glycan antennae elongation in the medial/trans-Golgi	R-HSA-975576	0	5	1	1	0
N-glycan trimming in the ER and Calnexin/Calreticulin cycle	R-HSA-532668	0	15	1	1	0
Na+/Cl- dependent neurotransmitter transporters	R-HSA-442660	0	4	1	1	0
NADE modulates death signalling	R-HSA-205025	0	6	1	1	0
NCAM signaling for neurite out-growth	R-HSA-375165	0	50	1	1	0
NCAM1 interactions	R-HSA-419037	0	33	1	1	0
Nectin/Necl trans heterodimerization	R-HSA-420597	0	6	1	1	0
Neddylation	R-HSA-8951664	1	113	0.803181756832069	0.840726362297496	0.0105263157894737
Nef-mediates down modulation of cell surface receptors by recruiting them to clathrin adapters	R-HSA-164938	0	17	1	1	0
Nef and signal transduction	R-HSA-164944	0	8	1	1	0
Nef Mediated CD4 Down-regulation	R-HSA-167590	0	9	1	1	0
Nef Mediated CD8 Down-regulation	R-HSA-182218	0	7	1	1	0
Nef mediated downregulation of MHC class I complex cell surface expression	R-HSA-164940	0	6	1	1	0
Negative epigenetic regulation of rRNA expression	R-HSA-5250941	1	43	0.459504960501988	0.738428622540251	0.0105263157894737
Negative feedback regulation of MAPK pathway	R-HSA-5674499	0	6	1	1	0
Negative regulation of activity of TFAP2 (AP-2) family transcription factors	R-HSA-8866904	0	6	1	1	0
Negative regulation of FGFR1 signaling	R-HSA-5654726	0	32	1	1	0
Negative regulation of FGFR2 signaling	R-HSA-5654727	0	34	1	1	0
Negative regulation of FGFR3 signaling	R-HSA-5654732	0	29	1	1	0
Negative regulation of FGFR4 signaling	R-HSA-5654733	0	31	1	1	0
Negative regulation of FLT3	R-HSA-9706369	0	14	1	1	0
Negative regulation of MAPK pathway	R-HSA-5675221	0	43	1	1	0
Negative regulation of MET activity	R-HSA-6807004	1	20	0.248494235689281	0.650589071038251	0.0105263157894737
Negative regulation of NMDA receptor-mediated neuronal transmission	R-HSA-9617324	0	16	1	1	0
Negative regulation of NOTCH4 signaling	R-HSA-9604323	0	44	1	1	0
Negative regulation of TCF-dependent signaling by WNT ligand antagonists	R-HSA-3772470	0	15	1	1	0
Negative regulation of the PI3K/AKT network	R-HSA-199418	0	121	1	1	0
Negative regulators of DDX58/IFIH1 signaling	R-HSA-936440	0	30	1	1	0
NEP/NS2 Interacts with the Cellular Export Machinery	R-HSA-168333	1	25	0.300388384065732	0.675374117647059	0.0105263157894737
Nephrin family interactions	R-HSA-373753	0	19	1	1	0
Nephron development	R-HSA-9831926	0	11	1	1	0
Netrin-1 signaling	R-HSA-373752	1	38	0.419300424867943	0.714194029850746	0.0105263157894737
Netrin mediated repulsion signals	R-HSA-418886	0	8	1	1	0
Neurexins and neuroligins	R-HSA-6794361	0	29	1	1	0
Neurodegenerative Diseases	R-HSA-8863678	0	21	1	1	0
Neurofascin interactions	R-HSA-447043	0	7	1	1	0
Neuronal System	R-HSA-112316	5	240	0.252681513026584	0.649305945945946	0.0526315789473684
Neurotoxicity of clostridium toxins	R-HSA-168799	0	9	1	1	0
Neurotransmitter clearance	R-HSA-112311	0	6	1	1	0
Neurotransmitter receptors and postsynaptic signal transmission	R-HSA-112314	5	145	0.054280610100198	0.332254237288136	0.0526315789473684
Neurotransmitter release cycle	R-HSA-112310	0	30	1	1	0
Neutrophil degranulation	R-HSA-6798695	9	273	0.0147882204196033	0.18344	0.0947368421052632
NF-kB activation through FADD/RIP-1 pathway mediated by caspase-8 and -10	R-HSA-933543	0	12	1	1	0
NF-kB is activated and signals survival	R-HSA-209560	1	13	0.169387509651229	0.556523404255319	0.0105263157894737
NFE2L2 regulates pentose phosphate pathway genes	R-HSA-9818028	0	6	1	1	0
NFE2L2 regulating anti-oxidant/detoxification enzymes	R-HSA-9818027	0	17	1	1	0
NFE2L2 regulating inflammation associated genes	R-HSA-9818026	0	5	1	1	0
NFE2L2 regulating MDR associated enzymes	R-HSA-9818032	0	8	1	1	0
NFE2L2 regulating tumorigenic genes	R-HSA-9818030	1	11	0.145309358374119	0.52547171314741	0.0105263157894737
NGF-stimulated transcription	R-HSA-9031628	0	32	1	1	0
Nicotinamide salvage	R-HSA-197264	0	3	1	1	0
Nicotinate metabolism	R-HSA-196807	0	7	1	1	0
NIK-->noncanonical NF-kB signaling	R-HSA-5676590	0	46	1	1	0
Nitric oxide stimulates guanylate cyclase	R-HSA-392154	0	14	1	1	0
NOD1/2 Signaling Pathway	R-HSA-168638	3	35	0.0129787528858859	0.166492857142857	0.0315789473684211
Non-integrin membrane-ECM interactions	R-HSA-3000171	2	65	0.234655421945069	0.649028152492669	0.0210526315789474
Noncanonical activation of NOTCH3	R-HSA-9017802	0	8	1	1	0
Nonhomologous End-Joining (NHEJ)	R-HSA-5693571	1	37	0.410911364704084	0.708873782771536	0.0105263157894737
Nonsense-Mediated Decay (NMD)	R-HSA-927802	1	90	0.725379127772969	0.823454298642534	0.0105263157894737
Nonsense Mediated Decay (NMD) enhanced by the Exon Junction Complex (EJC)	R-HSA-975957	1	90	0.725379127772969	0.823454298642534	0.0105263157894737
Nonsense Mediated Decay (NMD) independent of the Exon Junction Complex (EJC)	R-HSA-975956	1	78	0.673403368207264	0.815577265745008	0.0105263157894737
NoRC negatively regulates rRNA expression	R-HSA-427413	1	41	0.443764817540344	0.727412727272727	0.0105263157894737
Norepinephrine Neurotransmitter Release Cycle	R-HSA-181430	0	11	1	1	0
Notch-HLH transcription pathway	R-HSA-350054	1	27	0.320138679998752	0.687424036281179	0.0105263157894737
NOTCH1 Intracellular Domain Regulates Transcription	R-HSA-2122947	1	44	0.467208940809911	0.740439153439153	0.0105263157894737
NOTCH2 Activation and Transmission of Signal to the Nucleus	R-HSA-2979096	0	22	1	1	0
NOTCH2 intracellular domain regulates transcription	R-HSA-2197563	0	11	1	1	0
NOTCH3 Activation and Transmission of Signal to the Nucleus	R-HSA-9013507	0	23	1	1	0
NOTCH3 Intracellular Domain Regulates Transcription	R-HSA-9013508	0	22	1	1	0
NOTCH4 Activation and Transmission of Signal to the Nucleus	R-HSA-9013700	0	11	1	1	0
NOTCH4 Intracellular Domain Regulates Transcription	R-HSA-9013695	0	19	1	1	0
NPAS4 regulates expression of target genes	R-HSA-9768919	0	16	1	1	0
NR1H2 & NR1H3 regulate gene expression linked to lipogenesis	R-HSA-9029558	1	9	0.12054077684917	0.528840201005025	0.0105263157894737
NR1H2 & NR1H3 regulate gene expression to control bile acid homeostasis	R-HSA-9623433	1	8	0.107891476894691	0.501428877005348	0.0105263157894737
NR1H2 and NR1H3-mediated signaling	R-HSA-9024446	1	32	0.367133328070677	0.695398387096774	0.0105263157894737
NR1H3 & NR1H2 regulate gene expression linked to cholesterol transport and efflux	R-HSA-9029569	1	24	0.290301405235294	0.668899273607748	0.0105263157894737
NRAGE signals death through JNK	R-HSA-193648	0	51	1	1	0
NrCAM interactions	R-HSA-447038	0	6	1	1	0
NRIF signals cell death from the nucleus	R-HSA-205043	0	16	1	1	0
NS1 Mediated Effects on Host Pathways	R-HSA-168276	0	32	1	1	0
Nuclear Envelope (NE) Reassembly	R-HSA-2995410	1	51	0.518177543526896	0.771642465753425	0.0105263157894737
Nuclear Envelope Breakdown	R-HSA-2980766	1	41	0.443764817540344	0.727412727272727	0.0105263157894737
Nuclear Events (kinase and transcription factor activation)	R-HSA-198725	2	54	0.177628819410901	0.551789003436426	0.0210526315789474
Nuclear events mediated by NFE2L2	R-HSA-9759194	2	82	0.324085546396736	0.685325675675676	0.0210526315789474
Nuclear events stimulated by ALK signaling in cancer	R-HSA-9725371	1	28	0.329805919244392	0.686313656387665	0.0105263157894737
Nuclear import of Rev protein	R-HSA-180746	1	27	0.320138679998752	0.687424036281179	0.0105263157894737
Nuclear Pore Complex (NPC) Disassembly	R-HSA-3301854	0	29	1	1	0
Nuclear Receptor transcription pathway	R-HSA-383280	3	49	0.0317178270148375	0.263188888888889	0.0315789473684211
Nuclear RNA decay	R-HSA-9930044	0	12	1	1	0
Nuclear signaling by ERBB4	R-HSA-1251985	1	32	0.367133328070677	0.695398387096774	0.0105263157894737
Nucleosome assembly	R-HSA-774815	0	18	1	1	0
Nucleotide-binding domain, leucine rich repeat containing receptor (NLR) signaling pathways	R-HSA-168643	5	54	0.00093679553853887	0.0423714285714286	0.0526315789473684
Nucleotide-like (purinergic) receptors	R-HSA-418038	0	16	1	1	0
Nucleotide biosynthesis	R-HSA-8956320	0	4	1	1	0
Nucleotide catabolism	R-HSA-8956319	0	7	1	1	0
Nucleotide Excision Repair	R-HSA-5696398	2	82	0.324085546396736	0.685325675675676	0.0210526315789474
Nucleotide salvage	R-HSA-8956321	0	6	1	1	0
O-glycosylation of TSR domain-containing proteins	R-HSA-5173214	0	8	1	1	0
O-linked glycosylation	R-HSA-5173105	0	20	1	1	0
O-linked glycosylation of mucins	R-HSA-913709	0	9	1	1	0
O2/CO2 exchange in erythrocytes	R-HSA-1480926	0	6	1	1	0
OAS antiviral response	R-HSA-8983711	0	3	1	1	0
Olfactory Signaling Pathway	R-HSA-381753	1	10	0.133012582521558	0.511957391304348	0.0105263157894737
Oncogene Induced Senescence	R-HSA-2559585	1	26	0.310333484097717	0.6832	0.0105263157894737
Oncogenic MAPK signaling	R-HSA-6802957	2	68	0.250439836517935	0.650042818428184	0.0210526315789474
Opioid Signalling	R-HSA-111885	3	87	0.125191479695395	0.527238048780488	0.0315789473684211
Opsins	R-HSA-419771	0	2	1	1	0
Orc1 removal from chromatin	R-HSA-68949	0	55	1	1	0
Orexin and neuropeptides FF and QRFP bind to their respective receptors	R-HSA-389397	0	8	1	1	0
Organelle biogenesis and maintenance	R-HSA-1852241	2	141	0.597923533041608	0.800251132686084	0.0210526315789474
Organic anion transporters	R-HSA-428643	0	5	1	1	0
Organic cation transport	R-HSA-549127	0	2	1	1	0
Organic cation/anion/zwitterion transport	R-HSA-549132	0	3	1	1	0
Other interleukin signaling	R-HSA-449836	1	23	0.280070545371463	0.671332493702771	0.0105263157894737
Other semaphorin interactions	R-HSA-416700	0	18	1	1	0
Ovarian tumor domain proteases	R-HSA-5689896	1	32	0.367133328070677	0.695398387096774	0.0105263157894737
Oxidative Stress Induced Senescence	R-HSA-2559580	4	58	0.00893627033119693	0.1648	0.0421052631578947
Oxygen-dependent proline hydroxylation of Hypoxia-inducible Factor Alpha	R-HSA-1234176	0	49	1	1	0
p130Cas linkage to MAPK signaling for integrins	R-HSA-372708	0	15	1	1	0
P2Y receptors	R-HSA-417957	0	12	1	1	0
p38MAPK events	R-HSA-171007	2	13	0.0139858393617678	0.175279310344828	0.0210526315789474
p53-Dependent G1 DNA Damage Response	R-HSA-69563	0	52	1	1	0
p53-Dependent G1/S DNA damage checkpoint	R-HSA-69580	0	52	1	1	0
p53-Independent DNA Damage Response	R-HSA-69610	0	39	1	1	0
p53-Independent G1/S DNA damage checkpoint	R-HSA-69613	0	39	1	1	0
p75 NTR receptor-mediated signalling	R-HSA-193704	2	87	0.350051047406894	0.691491368421053	0.0210526315789474
p75NTR negatively regulates cell cycle via SC1	R-HSA-193670	0	5	1	1	0
p75NTR recruits signalling complexes	R-HSA-209543	1	13	0.169387509651229	0.556523404255319	0.0105263157894737
p75NTR regulates axonogenesis	R-HSA-193697	0	9	1	1	0
p75NTR signals via NF-kB	R-HSA-193639	2	16	0.0209329067380755	0.206792105263158	0.0210526315789474
Packaging of Eight RNA Segments	R-HSA-168303	0	0	1	1	0
Packaging Of Telomere Ends	R-HSA-171306	0	14	1	1	0
Paracetamol ADME	R-HSA-9753281	0	9	1	1	0
Paradoxical activation of RAF signaling by kinase inactive BRAF	R-HSA-6802955	2	44	0.12823380726127	0.520217924528302	0.0210526315789474
Parasite infection	R-HSA-9664407	3	55	0.042526853901659	0.312020754716981	0.0315789473684211
Parasitic Infection Pathways	R-HSA-9824443	10	148	4.09541348486142e-05	0.00235	0.105263157894737
Passive transport by Aquaporins	R-HSA-432047	0	5	1	1	0
Pausing and recovery of HIV elongation	R-HSA-167290	1	31	0.357998971669387	0.693185062240664	0.0105263157894737
Pausing and recovery of Tat-mediated HIV elongation	R-HSA-167238	1	29	0.339337122488671	0.688025	0.0105263157894737
PCNA-Dependent Long Patch Base Excision Repair	R-HSA-5651801	0	19	1	1	0
PCP/CE pathway	R-HSA-4086400	3	77	0.0953050648007845	0.496935403726708	0.0315789473684211
PDH complex synthesizes acetyl-CoA from PYR	R-HSA-9861559	0	5	1	1	0
PECAM1 interactions	R-HSA-210990	0	12	1	1	0
Pentose phosphate pathway	R-HSA-71336	0	3	1	1	0
Peptide chain elongation	R-HSA-156902	2	73	0.276807420311547	0.669904884318766	0.0210526315789474
Peptide hormone biosynthesis	R-HSA-209952	0	12	1	1	0
Peptide hormone metabolism	R-HSA-2980736	0	70	1	1	0
Peptide ligand-binding receptors	R-HSA-375276	4	193	0.291900591285685	0.668453140096618	0.0421052631578947
PERK regulates gene expression	R-HSA-381042	1	25	0.300388384065732	0.675374117647059	0.0105263157894737
Peroxisomal lipid metabolism	R-HSA-390918	0	7	1	1	0
Peroxisomal protein import	R-HSA-9033241	0	24	1	1	0
Pervasive developmental disorders	R-HSA-9005895	0	11	1	1	0
Pexophagy	R-HSA-9664873	0	8	1	1	0
Phase 0 - rapid depolarisation	R-HSA-5576892	0	25	1	1	0
Phase 1 - inactivation of fast Na+ channels	R-HSA-5576894	0	6	1	1	0
Phase 2 - plateau phase	R-HSA-5576893	0	11	1	1	0
Phase 3 - rapid repolarisation	R-HSA-5576890	0	6	1	1	0
Phase 4 - resting membrane potential	R-HSA-5576886	0	5	1	1	0
Phase I - Functionalization of compounds	R-HSA-211945	3	52	0.0369172624444597	0.270886868686869	0.0315789473684211
Phase II - Conjugation of compounds	R-HSA-156580	0	22	1	1	0
Phenylalanine and tyrosine metabolism	R-HSA-8963691	0	3	1	1	0
Phenylalanine metabolism	R-HSA-8964208	0	2	1	1	0
Phosphate bond hydrolysis by NTPDase proteins	R-HSA-8850843	0	1	1	1	0
Phosphate bond hydrolysis by NUDT proteins	R-HSA-2393930	0	0	1	1	0
Phospholipase C-mediated cascade: FGFR1	R-HSA-5654219	0	16	1	1	0
Phospholipase C-mediated cascade; FGFR2	R-HSA-5654221	0	18	1	1	0
Phospholipase C-mediated cascade; FGFR3	R-HSA-5654227	0	13	1	1	0
Phospholipase C-mediated cascade; FGFR4	R-HSA-5654228	0	15	1	1	0
Phospholipid metabolism	R-HSA-1483257	2	92	0.375683989561022	0.698753319919517	0.0210526315789474
Phosphorylated BMAL1:CLOCK (ARNTL:CLOCK) activates expression of core clock genes	R-HSA-9931510	0	20	1	1	0
Phosphorylation and nuclear translocation of the CRY:PER:kinase complex	R-HSA-9931530	0	14	1	1	0
Phosphorylation of CD3 and TCR zeta chains	R-HSA-202427	0	21	1	1	0
Phosphorylation of CLOCK, acetylation of BMAL1 (ARNTL) at target gene promoters	R-HSA-9931512	0	10	1	1	0
Phosphorylation of Emi1	R-HSA-176417	0	6	1	1	0
Phosphorylation of the APC/C	R-HSA-176412	0	18	1	1	0
Physiological factors	R-HSA-5578768	1	13	0.169387509651229	0.556523404255319	0.0105263157894737
PI-3K cascade:FGFR1	R-HSA-5654689	0	21	1	1	0
PI-3K cascade:FGFR2	R-HSA-5654695	0	23	1	1	0
PI-3K cascade:FGFR3	R-HSA-5654710	0	18	1	1	0
PI-3K cascade:FGFR4	R-HSA-5654720	0	20	1	1	0
PI Metabolism	R-HSA-1483255	2	44	0.12823380726127	0.520217924528302	0.0210526315789474
PI3K Cascade	R-HSA-109704	2	44	0.12823380726127	0.520217924528302	0.0210526315789474
PI3K events in ERBB2 signaling	R-HSA-1963642	0	16	1	1	0
PI3K events in ERBB4 signaling	R-HSA-1250342	0	10	1	1	0
PI3K/AKT activation	R-HSA-198203	0	9	1	1	0
PI3K/AKT Signaling in Cancer	R-HSA-2219528	0	112	1	1	0
PI5P Regulates TP53 Acetylation	R-HSA-6811555	0	8	1	1	0
PI5P, PP2A and IER3 Regulate PI3K/AKT Signaling	R-HSA-6811558	0	114	1	1	0
PINK1-PRKN Mediated Mitophagy	R-HSA-5205685	0	24	1	1	0
PIP3 activates AKT signaling	R-HSA-1257604	2	239	0.858250960928363	0.847803790087464	0.0210526315789474
PIWI-interacting RNA (piRNA) biogenesis	R-HSA-5601884	1	16	0.204251702224418	0.616707788161994	0.0105263157894737
PKA-mediated phosphorylation of CREB	R-HSA-111931	0	19	1	1	0
PKA activation	R-HSA-163615	0	17	1	1	0
PKA activation in glucagon signalling	R-HSA-164378	1	17	0.215548188818661	0.624202388059702	0.0105263157894737
PKMTs methylate histone lysines	R-HSA-3214841	1	35	0.393771854104116	0.706197683397683	0.0105263157894737
PKR-mediated signaling	R-HSA-9833482	0	63	1	1	0
Plasma lipoprotein assembly	R-HSA-8963898	0	15	1	1	0
Plasma lipoprotein assembly, remodeling, and clearance	R-HSA-174824	0	57	1	1	0
Plasma lipoprotein clearance	R-HSA-8964043	0	28	1	1	0
Plasma lipoprotein remodeling	R-HSA-8963899	0	26	1	1	0
Platelet activation, signaling and aggregation	R-HSA-76002	9	204	0.00228006853069207	0.0689545454545454	0.0947368421052632
Platelet Adhesion to exposed collagen	R-HSA-75892	1	16	0.204251702224418	0.616707788161994	0.0105263157894737
Platelet Aggregation (Plug Formation)	R-HSA-76009	3	39	0.0174028142412197	0.194316417910448	0.0315789473684211
Platelet calcium homeostasis	R-HSA-418360	0	17	1	1	0
Platelet degranulation	R-HSA-114608	1	86	0.709034480525179	0.820748858447489	0.0105263157894737
Platelet homeostasis	R-HSA-418346	2	66	0.239911162427507	0.648135774647887	0.0210526315789474
Platelet sensitization by LDL	R-HSA-432142	1	17	0.215548188818661	0.624202388059702	0.0105263157894737
PLC beta mediated events	R-HSA-112043	0	47	1	1	0
Plus-strand DNA synthesis	R-HSA-164525	0	1	1	1	0
POLB-Dependent Long Patch Base Excision Repair	R-HSA-110362	0	5	1	1	0
Polo-like kinase mediated events	R-HSA-156711	0	13	1	1	0
Polymerase switching	R-HSA-69091	0	14	1	1	0
Polymerase switching on the C-strand of the telomere	R-HSA-174411	0	20	1	1	0
Positive epigenetic regulation of rRNA expression	R-HSA-5250913	0	44	1	1	0
Post-chaperonin tubulin folding pathway	R-HSA-389977	0	16	1	1	0
Post-transcriptional silencing by small RNAs	R-HSA-426496	0	1	1	1	0
Post-translational modification: synthesis of GPI-anchored proteins	R-HSA-163125	0	19	1	1	0
Post-translational protein phosphorylation	R-HSA-8957275	0	76	1	1	0
Post NMDA receptor activation events	R-HSA-438064	1	71	0.63870611230728	0.810109810126582	0.0105263157894737
Postmitotic nuclear pore complex (NPC) reformation	R-HSA-9615933	1	20	0.248494235689281	0.650589071038251	0.0105263157894737
Postsynaptic nicotinic acetylcholine receptors	R-HSA-622327	0	3	1	1	0
Potassium Channels	R-HSA-1296071	0	45	1	1	0
Potential therapeutics for SARS	R-HSA-9679191	3	78	0.0981461547648461	0.496712195121951	0.0315789473684211
POU5F1 (OCT4), SOX2, NANOG activate genes related to proliferation	R-HSA-2892247	0	8	1	1	0
POU5F1 (OCT4), SOX2, NANOG repress genes related to differentiation	R-HSA-2892245	0	9	1	1	0
PP2A-mediated dephosphorylation of key metabolic factors	R-HSA-163767	0	7	1	1	0
PPARA activates gene expression	R-HSA-1989781	3	78	0.0981461547648461	0.496712195121951	0.0315789473684211
PRC2 methylates histones and DNA	R-HSA-212300	1	19	0.237667264562572	0.650976704545455	0.0105263157894737
Pre-NOTCH Expression and Processing	R-HSA-1912422	1	46	0.482292409430234	0.74905979020979	0.0105263157894737
Pre-NOTCH Processing in Golgi	R-HSA-1912420	0	13	1	1	0
Pre-NOTCH Processing in the Endoplasmic Reticulum	R-HSA-1912399	0	6	1	1	0
Pre-NOTCH Transcription and Translation	R-HSA-1912408	1	35	0.393771854104116	0.706197683397683	0.0105263157894737
Prednisone ADME	R-HSA-9757110	0	6	1	1	0
Prefoldin mediated transfer of substrate to CCT/TriC	R-HSA-389957	0	15	1	1	0
Pregnenolone biosynthesis	R-HSA-196108	0	6	1	1	0
Presynaptic depolarization and calcium channel opening	R-HSA-112308	0	9	1	1	0
Presynaptic function of Kainate receptors	R-HSA-500657	0	20	1	1	0
Presynaptic nicotinic acetylcholine receptors	R-HSA-622323	0	2	1	1	0
Presynaptic phase of homologous DNA pairing and strand exchange	R-HSA-5693616	0	32	1	1	0
Prevention of phagosomal-lysosomal fusion	R-HSA-9636383	1	8	0.107891476894691	0.501428877005348	0.0105263157894737
Processing and activation of SUMO	R-HSA-3215018	0	9	1	1	0
Processing of Capped Intron-Containing Pre-mRNA	R-HSA-72203	7	145	0.00431738543405547	0.0962129032258065	0.0736842105263158
Processing of Capped Intronless Pre-mRNA	R-HSA-75067	6	24	7.54131156854854e-07	1e-04	0.0631578947368421
Processing of DNA double-strand break ends	R-HSA-5693607	0	61	1	1	0
Processing of Intronless Pre-mRNAs	R-HSA-77595	6	18	1.113953369547e-07	2e-04	0.0631578947368421
Processing of SMDT1	R-HSA-8949664	0	3	1	1	0
Processive synthesis on the C-strand of the telomere	R-HSA-174414	0	18	1	1	0
Processive synthesis on the lagging strand	R-HSA-69183	0	14	1	1	0
Programmed Cell Death	R-HSA-5357801	3	180	0.471597008122706	0.739032337434095	0.0315789473684211
Prolactin receptor signaling	R-HSA-1170546	1	15	0.192794277506521	0.593154045307443	0.0105263157894737
Prolonged ERK activation events	R-HSA-169893	0	14	1	1	0
Prostacyclin signalling through prostacyclin receptor	R-HSA-392851	1	19	0.237667264562572	0.650976704545455	0.0105263157894737
Prostanoid ligand receptors	R-HSA-391908	1	9	0.12054077684917	0.528840201005025	0.0105263157894737
Proteasome assembly	R-HSA-9907900	0	48	1	1	0
Protein-protein interactions at synapses	R-HSA-6794362	0	41	1	1	0
Protein folding	R-HSA-391251	0	63	1	1	0
Protein hydroxylation	R-HSA-9629569	0	9	1	1	0
Protein lipoylation	R-HSA-9857492	0	4	1	1	0
Protein localization	R-HSA-9609507	0	50	1	1	0
Protein methylation	R-HSA-8876725	1	8	0.107891476894691	0.501428877005348	0.0105263157894737
Protein repair	R-HSA-5676934	0	2	1	1	0
Protein ubiquitination	R-HSA-8852135	1	44	0.467208940809911	0.740439153439153	0.0105263157894737
Proton-coupled monocarboxylate transport	R-HSA-433692	0	1	1	1	0
PTEN Regulation	R-HSA-6807070	2	103	0.430543931382783	0.720461029411765	0.0210526315789474
PTK6 promotes HIF1A stabilization	R-HSA-8857538	0	5	1	1	0
PTK6 Regulates Cell Cycle	R-HSA-8849470	1	6	0.0820503642081469	0.469905555555556	0.0105263157894737
PTK6 Regulates RHO GTPases, RAS GTPase and MAP kinases	R-HSA-8849471	0	14	1	1	0
PTK6 Regulates RTKs and Their Effectors AKT1 and DOK1	R-HSA-8849469	0	9	1	1	0
Purine catabolism	R-HSA-74259	0	2	1	1	0
Purine ribonucleoside monophosphate biosynthesis	R-HSA-73817	0	3	1	1	0
Purine salvage	R-HSA-74217	0	4	1	1	0
Purinergic signaling in leishmaniasis infection	R-HSA-9660826	1	24	0.290301405235294	0.668899273607748	0.0105263157894737
Pyrimidine catabolism	R-HSA-73621	0	4	1	1	0
Pyrimidine salvage	R-HSA-73614	0	3	1	1	0
Pyroptosis	R-HSA-5620971	0	20	1	1	0
Pyruvate metabolism	R-HSA-70268	0	26	1	1	0
RA biosynthesis pathway	R-HSA-5365859	0	5	1	1	0
RAB GEFs exchange GTP for GDP on RABs	R-HSA-8876198	0	27	1	1	0
RAB geranylgeranylation	R-HSA-8873719	0	17	1	1	0
Rab regulation of trafficking	R-HSA-9007101	0	45	1	1	0
RAC1 GTPase cycle	R-HSA-9013149	1	158	0.897778267679486	0.853716690856313	0.0105263157894737
RAC2 GTPase cycle	R-HSA-9013404	1	64	0.600365500110267	0.800159935379645	0.0105263157894737
RAC3 GTPase cycle	R-HSA-9013423	1	73	0.648975759591706	0.811861658841941	0.0105263157894737
RAF-independent MAPK1/3 activation	R-HSA-112409	1	23	0.280070545371463	0.671332493702771	0.0105263157894737
RAF activation	R-HSA-5673000	1	33	0.376139070106819	0.699232206759443	0.0105263157894737
RAF/MAP kinase cascade	R-HSA-5673001	3	242	0.672409119264875	0.814023692307692	0.0315789473684211
Rap1 signalling	R-HSA-392517	1	15	0.192794277506521	0.593154045307443	0.0105263157894737
Ras activation upon Ca2+ influx through NMDA receptor	R-HSA-442982	0	17	1	1	0
RAS processing	R-HSA-9648002	0	18	1	1	0
RAS signaling downstream of NF1 loss-of-function variants	R-HSA-6802953	0	6	1	1	0
Reactions specific to the complex N-glycan synthesis pathway	R-HSA-975578	0	2	1	1	0
Receptor-type tyrosine-protein phosphatases	R-HSA-388844	0	7	1	1	0
Receptor Mediated Mitophagy	R-HSA-8934903	0	11	1	1	0
Recognition and association of DNA glycosylase with site containing an affected purine	R-HSA-110330	0	17	1	1	0
Recognition and association of DNA glycosylase with site containing an affected pyrimidine	R-HSA-110328	0	22	1	1	0
Recognition of DNA damage by PCNA-containing replication complex	R-HSA-110314	1	27	0.320138679998752	0.687424036281179	0.0105263157894737
Recruitment and ATM-mediated phosphorylation of repair and signaling proteins at DNA double strand breaks	R-HSA-5693565	0	46	1	1	0
Recruitment of mitotic centrosome proteins and complexes	R-HSA-380270	0	42	1	1	0
Recruitment of NuMA to mitotic centrosomes	R-HSA-380320	0	51	1	1	0
Recycling of bile acids and salts	R-HSA-159418	1	10	0.133012582521558	0.511957391304348	0.0105263157894737
Recycling of eIF2:GDP	R-HSA-72731	0	8	1	1	0
Recycling pathway of L1	R-HSA-437239	2	41	0.114153371369591	0.506663157894737	0.0210526315789474
Reduction of cytosolic Ca++ levels	R-HSA-418359	0	7	1	1	0
Regulated Necrosis	R-HSA-5218859	2	50	0.15748813435231	0.548196981132075	0.0210526315789474
Regulated proteolysis of p75NTR	R-HSA-193692	1	11	0.145309358374119	0.52547171314741	0.0105263157894737
Regulation by c-FLIP	R-HSA-3371378	1	11	0.145309358374119	0.52547171314741	0.0105263157894737
Regulation of actin dynamics for phagocytic cup formation	R-HSA-2029482	3	57	0.0464909500386247	0.31018407079646	0.0315789473684211
Regulation of activated PAK-2p34 by proteasome mediated degradation	R-HSA-211733	0	37	1	1	0
Regulation of APC/C activators between G1/S and early anaphase	R-HSA-176408	0	66	1	1	0
Regulation of Apoptosis	R-HSA-169911	0	38	1	1	0
Regulation of BACH1 activity	R-HSA-9708530	0	10	1	1	0
Regulation of beta-cell development	R-HSA-186712	0	35	1	1	0
Regulation of CDH11 Expression and Function	R-HSA-9759475	1	16	0.204251702224418	0.616707788161994	0.0105263157894737
Regulation of CDH11 function	R-HSA-9762292	0	9	1	1	0
Regulation of CDH11 gene transcription	R-HSA-9762293	1	7	0.095062183873952	0.501367295597484	0.0105263157894737
Regulation of CDH11 mRNA translation by microRNAs	R-HSA-9759811	0	2	1	1	0
Regulation of CDH19 Expression and Function	R-HSA-9764302	0	6	1	1	0
Regulation of cholesterol biosynthesis by SREBP (SREBF)	R-HSA-1655829	2	33	0.0789495829141246	0.437989855072464	0.0210526315789474
Regulation of commissural axon pathfinding by SLIT and ROBO	R-HSA-428542	0	10	1	1	0
Regulation of Complement cascade	R-HSA-977606	0	39	1	1	0
Regulation of cytoskeletal remodeling and cell spreading by IPP complex components	R-HSA-446388	0	6	1	1	0
Regulation of endogenous retroelements	R-HSA-9842860	0	45	1	1	0
Regulation of endogenous retroelements by KRAB-ZFP proteins	R-HSA-9843940	0	26	1	1	0
Regulation of endogenous retroelements by Piwi-interacting RNAs (piRNAs)	R-HSA-9845323	0	32	1	1	0
Regulation of endogenous retroelements by the Human Silencing Hub (HUSH) complex	R-HSA-9843970	0	13	1	1	0
Regulation of Expression and Function of Type II Classical Cadherins	R-HSA-9764260	1	18	0.226685974211313	0.645347058823529	0.0105263157894737
Regulation of expression of SLITs and ROBOs	R-HSA-9010553	1	135	0.857041235909228	0.848766423357664	0.0105263157894737
Regulation of FOXO transcriptional activity by acetylation	R-HSA-9617629	0	10	1	1	0
Regulation of FZD by ubiquitination	R-HSA-4641263	0	21	1	1	0
Regulation of gene expression by Hypoxia-inducible Factor	R-HSA-1234158	1	8	0.107891476894691	0.501428877005348	0.0105263157894737
Regulation of gene expression in beta cells	R-HSA-210745	0	19	1	1	0
Regulation of gene expression in early pancreatic precursor cells	R-HSA-210747	0	6	1	1	0
Regulation of gene expression in late stage (branching morphogenesis) pancreatic bud precursor cells	R-HSA-210744	0	14	1	1	0
Regulation of Glucokinase by Glucokinase Regulatory Protein	R-HSA-170822	0	25	1	1	0
Regulation of glycolysis by fructose 2,6-bisphosphate metabolism	R-HSA-9634600	1	11	0.145309358374119	0.52547171314741	0.0105263157894737
Regulation of Homotypic Cell-Cell Adhesion	R-HSA-9759476	1	18	0.226685974211313	0.645347058823529	0.0105263157894737
Regulation of HSF1-mediated heat shock response	R-HSA-3371453	1	63	0.594569274539348	0.800652512155592	0.0105263157894737
Regulation of IFNA/IFNB signaling	R-HSA-912694	2	25	0.0482139133047836	0.3174	0.0210526315789474
Regulation of IFNG signaling	R-HSA-877312	2	14	0.0161677298781544	0.197470967741935	0.0210526315789474
Regulation of innate immune responses to cytosolic DNA	R-HSA-3134975	0	12	1	1	0
Regulation of Insulin-like Growth Factor (IGF) transport and uptake by Insulin-like Growth Factor Binding Proteins (IGFBPs)	R-HSA-381426	0	92	1	1	0
Regulation of insulin secretion	R-HSA-422356	3	72	0.0816334425955096	0.442010071942446	0.0315789473684211
Regulation of KIT signaling	R-HSA-1433559	0	16	1	1	0
Regulation of lipid metabolism by PPARalpha	R-HSA-400206	3	80	0.103930686194991	0.496735714285714	0.0315789473684211
Regulation of localization of FOXO transcription factors	R-HSA-9614399	0	11	1	1	0
Regulation of MECP2 expression and activity	R-HSA-9022692	0	22	1	1	0
Regulation of MITF-M-dependent genes involved in apoptosis	R-HSA-9824594	1	11	0.145309358374119	0.52547171314741	0.0105263157894737
Regulation of MITF-M-dependent genes involved in cell cycle and proliferation	R-HSA-9825892	1	18	0.226685974211313	0.645347058823529	0.0105263157894737
Regulation of MITF-M-dependent genes involved in DNA replication, damage repair and senescence	R-HSA-9825895	0	6	1	1	0
Regulation of MITF-M-dependent genes involved in extracellular matrix, focal adhesion and epithelial-to-mesenchymal transition	R-HSA-9926550	0	10	1	1	0
Regulation of MITF-M-dependent genes involved in lysosome biogenesis and autophagy	R-HSA-9857377	0	9	1	1	0
Regulation of MITF-M-dependent genes involved in pigmentation	R-HSA-9824585	1	29	0.339337122488671	0.688025	0.0105263157894737
Regulation of mitotic cell cycle	R-HSA-453276	0	73	1	1	0
Regulation of mRNA stability by proteins that bind AU-rich elements	R-HSA-450531	2	68	0.250439836517935	0.650042818428184	0.0210526315789474
Regulation of necroptotic cell death	R-HSA-5675482	2	30	0.0668223407034162	0.381986259541985	0.0210526315789474
Regulation of NF-kappa B signaling	R-HSA-9758274	1	15	0.192794277506521	0.593154045307443	0.0105263157894737
Regulation of NFE2L2 gene expression	R-HSA-9818749	1	8	0.107891476894691	0.501428877005348	0.0105263157894737
Regulation of NPAS4 gene expression	R-HSA-9768759	0	5	1	1	0
Regulation of NPAS4 mRNA translation	R-HSA-9768778	0	1	1	1	0
Regulation of ornithine decarboxylase (ODC)	R-HSA-350562	0	36	1	1	0
Regulation of PLK1 Activity at G2/M Transition	R-HSA-2565942	0	58	1	1	0
Regulation of PTEN gene transcription	R-HSA-8943724	2	47	0.14269736728225	0.51904388185654	0.0210526315789474
Regulation of PTEN localization	R-HSA-8948747	0	9	1	1	0
Regulation of PTEN mRNA translation	R-HSA-8943723	0	3	1	1	0
Regulation of PTEN stability and activity	R-HSA-8948751	0	53	1	1	0
Regulation of pyruvate dehydrogenase (PDH) complex	R-HSA-204174	0	11	1	1	0
Regulation of pyruvate metabolism	R-HSA-9861718	0	21	1	1	0
Regulation of RAS by GAPs	R-HSA-5658442	0	50	1	1	0
Regulation of RUNX1 Expression and Activity	R-HSA-8934593	1	10	0.133012582521558	0.511957391304348	0.0105263157894737
Regulation of RUNX2 expression and activity	R-HSA-8939902	0	56	1	1	0
Regulation of RUNX3 expression and activity	R-HSA-8941858	0	45	1	1	0
Regulation of signaling by CBL	R-HSA-912631	0	22	1	1	0
Regulation of signaling by NODAL	R-HSA-1433617	0	9	1	1	0
Regulation of T cell activation by CD28 family	R-HSA-388841	2	73	0.276807420311547	0.669904884318766	0.0210526315789474
Regulation of TBK1, IKKε-mediated activation of IRF3, IRF7 upon TLR3 ligation	R-HSA-9828211	0	11	1	1	0
Regulation of TBK1, IKKε (IKBKE)-mediated activation of IRF3, IRF7	R-HSA-9824878	0	14	1	1	0
Regulation of the apoptosome activity	R-HSA-9627069	0	11	1	1	0
Regulation of TLR by endogenous ligand	R-HSA-5686938	0	21	1	1	0
Regulation of TNFR1 signaling	R-HSA-5357905	2	39	0.105008750770984	0.500276023391813	0.0210526315789474
Regulation of TP53 Activity	R-HSA-5633007	3	132	0.28737034247164	0.668000497512438	0.0315789473684211
Regulation of TP53 Activity through Acetylation	R-HSA-6804758	0	22	1	1	0
Regulation of TP53 Activity through Association with Co-factors	R-HSA-6804759	0	14	1	1	0
Regulation of TP53 Activity through Methylation	R-HSA-6804760	0	17	1	1	0
Regulation of TP53 Activity through Phosphorylation	R-HSA-6804756	3	76	0.0924988351132215	0.491704697986577	0.0315789473684211
Regulation of TP53 Degradation	R-HSA-6804757	0	34	1	1	0
Regulation of TP53 Expression and Degradation	R-HSA-6806003	0	35	1	1	0
Relaxin receptors	R-HSA-444821	0	8	1	1	0
Release	R-HSA-168298	0	0	1	1	0
Release of apoptotic factors from the mitochondria	R-HSA-111457	0	5	1	1	0
Release of Hh-Np from the secreting cell	R-HSA-5362798	0	6	1	1	0
Removal of aminoterminal propeptides from gamma-carboxylated proteins	R-HSA-159782	0	9	1	1	0
Removal of the Flap Intermediate	R-HSA-69166	0	13	1	1	0
Removal of the Flap Intermediate from the C-strand	R-HSA-174437	0	16	1	1	0
Replacement of protamines by nucleosomes in the male pronucleus	R-HSA-9821993	0	8	1	1	0
Replication of the SARS-CoV-1 genome	R-HSA-9682706	0	4	1	1	0
Replication of the SARS-CoV-2 genome	R-HSA-9694686	0	4	1	1	0
Repression of WNT target genes	R-HSA-4641265	0	13	1	1	0
Reproduction	R-HSA-1474165	0	58	1	1	0
Resolution of Abasic Sites (AP sites)	R-HSA-73933	0	33	1	1	0
Resolution of AP sites via the multiple-nucleotide patch replacement pathway	R-HSA-110373	0	20	1	1	0
Resolution of D-Loop Structures	R-HSA-5693537	0	21	1	1	0
Resolution of D-loop Structures through Holliday Junction Intermediates	R-HSA-5693568	0	20	1	1	0
Resolution of D-loop Structures through Synthesis-Dependent Strand Annealing (SDSA)	R-HSA-5693554	0	19	1	1	0
Resolution of Sister Chromatid Cohesion	R-HSA-2500257	0	81	1	1	0
Respiratory electron transport	R-HSA-611105	0	26	1	1	0
Respiratory syncytial virus (RSV) attachment and entry	R-HSA-9820960	0	20	1	1	0
Respiratory syncytial virus (RSV) genome replication, transcription and translation	R-HSA-9820965	0	17	1	1	0
Respiratory syncytial virus genome replication	R-HSA-9834752	0	2	1	1	0
Respiratory syncytial virus genome transcription	R-HSA-9828642	0	1	1	1	0
Respiratory Syncytial Virus Infection Pathway	R-HSA-9820952	2	89	0.360348727410368	0.692069008264463	0.0210526315789474
Response of EIF2AK1 (HRI) to heme deficiency	R-HSA-9648895	1	13	0.169387509651229	0.556523404255319	0.0105263157894737
Response of EIF2AK4 (GCN2) to amino acid deficiency	R-HSA-9633012	2	83	0.329301118379922	0.686093033707865	0.0210526315789474
Response of endothelial cells to shear stress	R-HSA-9860931	3	90	0.134751781567618	0.512814592274678	0.0315789473684211
Response of Mtb to phagocytosis	R-HSA-9637690	1	21	0.259169033477785	0.656596306068602	0.0105263157894737
Response to elevated platelet cytosolic Ca2+	R-HSA-76005	2	90	0.365475930724976	0.690577049180328	0.0210526315789474
Response to metal ions	R-HSA-5660526	0	5	1	1	0
RET signaling	R-HSA-8853659	0	39	1	1	0
Retinoid cycle disease events	R-HSA-2453864	0	3	1	1	0
Retinoid metabolism and transport	R-HSA-975634	0	24	1	1	0
Retrograde neurotrophin signalling	R-HSA-177504	0	13	1	1	0
Retrograde transport at the Trans-Golgi-Network	R-HSA-6811440	0	10	1	1	0
Rev-mediated nuclear export of HIV RNA	R-HSA-165054	1	28	0.329805919244392	0.686313656387665	0.0105263157894737
Reversal of alkylation damage by DNA dioxygenases	R-HSA-73943	0	2	1	1	0
Reverse Transcription of HIV RNA	R-HSA-162589	0	1	1	1	0
Reversible hydration of carbon dioxide	R-HSA-1475029	0	5	1	1	0
RHO GTPase cycle	R-HSA-9012999	5	301	0.423823442460255	0.71365251396648	0.0526315789473684
RHO GTPase Effectors	R-HSA-195258	9	211	0.00286547163278228	0.071848	0.0947368421052632
RHO GTPases activate CIT	R-HSA-5625900	0	15	1	1	0
RHO GTPases Activate Formins	R-HSA-5663220	4	92	0.041012583106385	0.285507843137255	0.0421052631578947
RHO GTPases activate IQGAPs	R-HSA-5626467	2	27	0.0553983906708027	0.341408333333333	0.0210526315789474
RHO GTPases activate KTN1	R-HSA-5625970	1	8	0.107891476894691	0.501428877005348	0.0105263157894737
RHO GTPases Activate NADPH Oxidases	R-HSA-5668599	4	24	0.000322834661458771	0.0231555555555556	0.0421052631578947
RHO GTPases activate PAKs	R-HSA-5627123	1	18	0.226685974211313	0.645347058823529	0.0105263157894737
RHO GTPases activate PKNs	R-HSA-5625740	0	39	1	1	0
RHO GTPases Activate Rhotekin and Rhophilins	R-HSA-5666185	0	5	1	1	0
RHO GTPases Activate ROCKs	R-HSA-5627117	0	16	1	1	0
RHO GTPases Activate WASPs and WAVEs	R-HSA-5663213	3	34	0.0119873374103325	0.175360784313726	0.0315789473684211
RHOA GTPase cycle	R-HSA-8980692	0	118	1	1	0
RHOB GTPase cycle	R-HSA-9013026	0	62	1	1	0
RHOBTB GTPase Cycle	R-HSA-9706574	3	19	0.00226209581069559	0.0721714285714286	0.0315789473684211
RHOBTB1 GTPase cycle	R-HSA-9013422	1	14	0.18117364655685	0.573377852348993	0.0105263157894737
RHOBTB2 GTPase cycle	R-HSA-9013418	2	11	0.0100448239959503	0.162528888888889	0.0210526315789474
RHOBTB3 ATPase cycle	R-HSA-9706019	0	5	1	1	0
RHOC GTPase cycle	R-HSA-9013106	0	59	1	1	0
RHOD GTPase cycle	R-HSA-9013405	0	32	1	1	0
RHOF GTPase cycle	R-HSA-9035034	0	26	1	1	0
RHOG GTPase cycle	R-HSA-9013408	1	53	0.531832317637258	0.776892881355932	0.0105263157894737
RHOH GTPase cycle	R-HSA-9013407	0	26	1	1	0
RHOJ GTPase cycle	R-HSA-9013409	1	36	0.402402406158681	0.705932575757576	0.0105263157894737
RHOQ GTPase cycle	R-HSA-9013406	1	43	0.459504960501988	0.738428622540251	0.0105263157894737
RHOT2 GTPase cycle	R-HSA-9013419	0	4	1	1	0
RHOU GTPase cycle	R-HSA-9013420	1	34	0.385017989708295	0.705310236220472	0.0105263157894737
RHOV GTPase cycle	R-HSA-9013424	1	28	0.329805919244392	0.686313656387665	0.0105263157894737
Ribavirin ADME	R-HSA-9755088	0	4	1	1	0
Ribosomal scanning and start codon recognition	R-HSA-72702	0	57	1	1	0
RIP-mediated NFkB activation via ZBP1	R-HSA-1810476	1	17	0.215548188818661	0.624202388059702	0.0105263157894737
RIPK1-mediated regulated necrosis	R-HSA-5213460	2	30	0.0668223407034162	0.381986259541985	0.0210526315789474
RMTs methylate histone arginines	R-HSA-3214858	2	25	0.0482139133047836	0.3174	0.0210526315789474
RNA Pol II CTD phosphorylation and interaction with CE	R-HSA-77075	1	24	0.290301405235294	0.668899273607748	0.0105263157894737
RNA Pol II CTD phosphorylation and interaction with CE during HIV infection	R-HSA-167160	1	24	0.290301405235294	0.668899273607748	0.0105263157894737
RNA Polymerase I Promoter Clearance	R-HSA-73854	0	48	1	1	0
RNA Polymerase I Promoter Escape	R-HSA-73772	0	32	1	1	0
RNA Polymerase I Promoter Opening	R-HSA-73728	0	11	1	1	0
RNA Polymerase I Transcription	R-HSA-73864	0	48	1	1	0
RNA Polymerase I Transcription Initiation	R-HSA-73762	0	37	1	1	0
RNA Polymerase I Transcription Termination	R-HSA-73863	0	23	1	1	0
RNA Polymerase II HIV Promoter Escape	R-HSA-167162	1	35	0.393771854104116	0.706197683397683	0.0105263157894737
RNA Polymerase II Pre-transcription Events	R-HSA-674695	1	58	0.56431673958368	0.7915125	0.0105263157894737
RNA Polymerase II Promoter Escape	R-HSA-73776	1	35	0.393771854104116	0.706197683397683	0.0105263157894737
RNA polymerase II transcribes snRNA genes	R-HSA-6807505	2	43	0.123494880400119	0.530568316831683	0.0210526315789474
RNA Polymerase II Transcription Elongation	R-HSA-75955	1	46	0.482292409430234	0.74905979020979	0.0105263157894737
RNA Polymerase II Transcription Initiation	R-HSA-75953	1	35	0.393771854104116	0.706197683397683	0.0105263157894737
RNA Polymerase II Transcription Initiation And Promoter Clearance	R-HSA-76042	1	35	0.393771854104116	0.706197683397683	0.0105263157894737
RNA Polymerase II Transcription Pre-Initiation And Promoter Opening	R-HSA-73779	1	35	0.393771854104116	0.706197683397683	0.0105263157894737
RNA Polymerase II Transcription Termination	R-HSA-73856	6	44	3.14813353110566e-05	0.00233333333333333	0.0631578947368421
RNA Polymerase III Abortive And Retractive Initiation	R-HSA-749476	1	26	0.310333484097717	0.6832	0.0105263157894737
RNA Polymerase III Chain Elongation	R-HSA-73780	0	14	1	1	0
RNA Polymerase III Transcription	R-HSA-74158	1	26	0.310333484097717	0.6832	0.0105263157894737
RNA Polymerase III Transcription Initiation	R-HSA-76046	1	21	0.259169033477785	0.656596306068602	0.0105263157894737
RNA Polymerase III Transcription Initiation From Type 1 Promoter	R-HSA-76061	1	20	0.248494235689281	0.650589071038251	0.0105263157894737
RNA Polymerase III Transcription Initiation From Type 2 Promoter	R-HSA-76066	0	19	1	1	0
RNA Polymerase III Transcription Initiation From Type 3 Promoter	R-HSA-76071	0	16	1	1	0
RNA Polymerase III Transcription Termination	R-HSA-73980	0	19	1	1	0
RND1 GTPase cycle	R-HSA-9696273	0	22	1	1	0
RND2 GTPase cycle	R-HSA-9696270	0	22	1	1	0
RND3 GTPase cycle	R-HSA-9696264	0	23	1	1	0
ROBO receptors bind AKAP5	R-HSA-9010642	0	9	1	1	0
Role of ABL in ROBO-SLIT signaling	R-HSA-428890	0	5	1	1	0
Role of LAT2/NTAL/LAB on calcium mobilization	R-HSA-2730905	0	16	1	1	0
Role of phospholipids in phagocytosis	R-HSA-2029485	0	21	1	1	0
Role of second messengers in netrin-1 signaling	R-HSA-418890	0	10	1	1	0
RORA,B,C and NR1D1 (REV-ERBA) regulate gene expression	R-HSA-9933387	1	21	0.259169033477785	0.656596306068602	0.0105263157894737
ROS and RNS production in phagocytes	R-HSA-1222556	1	23	0.280070545371463	0.671332493702771	0.0105263157894737
rRNA modification in the mitochondrion	R-HSA-6793080	0	0	1	1	0
rRNA modification in the nucleus and cytosol	R-HSA-6790901	0	12	1	1	0
rRNA processing	R-HSA-72312	1	96	0.748207440524544	0.82486825633383	0.0105263157894737
rRNA processing in the mitochondrion	R-HSA-8868766	0	1	1	1	0
rRNA processing in the nucleus and cytosol	R-HSA-8868773	1	95	0.744537558175638	0.825408083832335	0.0105263157894737
RSK activation	R-HSA-444257	0	7	1	1	0
RSV-host interactions	R-HSA-9833110	2	66	0.239911162427507	0.648135774647887	0.0210526315789474
RUNX1 and FOXP3 control the development of regulatory T lymphocytes (Tregs)	R-HSA-8877330	1	10	0.133012582521558	0.511957391304348	0.0105263157894737
RUNX1 interacts with co-factors whose precise effect on RUNX1 targets is not known	R-HSA-8939243	0	24	1	1	0
RUNX1 regulates estrogen receptor mediated transcription	R-HSA-8931987	0	5	1	1	0
RUNX1 regulates genes involved in megakaryocyte differentiation and platelet function	R-HSA-8936459	0	34	1	1	0
RUNX1 regulates transcription of genes involved in BCR signaling	R-HSA-8939245	0	6	1	1	0
RUNX1 regulates transcription of genes involved in differentiation of HSCs	R-HSA-8939236	0	65	1	1	0
RUNX1 regulates transcription of genes involved in differentiation of keratinocytes	R-HSA-8939242	0	6	1	1	0
RUNX1 regulates transcription of genes involved in differentiation of myeloid cells	R-HSA-8939246	1	6	0.0820503642081469	0.469905555555556	0.0105263157894737
RUNX1 regulates transcription of genes involved in WNT signaling	R-HSA-8939256	1	6	0.0820503642081469	0.469905555555556	0.0105263157894737
RUNX2 regulates bone development	R-HSA-8941326	1	29	0.339337122488671	0.688025	0.0105263157894737
RUNX2 regulates genes involved in cell migration	R-HSA-8941332	0	7	1	1	0
RUNX2 regulates osteoblast differentiation	R-HSA-8940973	1	23	0.280070545371463	0.671332493702771	0.0105263157894737
RUNX3 regulates CDKN1A transcription	R-HSA-8941855	0	7	1	1	0
RUNX3 Regulates Immune Response and Cell Migration	R-HSA-8949275	1	6	0.0820503642081469	0.469905555555556	0.0105263157894737
RUNX3 regulates NOTCH signaling	R-HSA-8941856	0	13	1	1	0
RUNX3 regulates p14-ARF	R-HSA-8951936	1	10	0.133012582521558	0.511957391304348	0.0105263157894737
RUNX3 regulates WNT signaling	R-HSA-8951430	1	8	0.107891476894691	0.501428877005348	0.0105263157894737
RUNX3 regulates YAP1-mediated transcription	R-HSA-8951671	0	7	1	1	0
S Phase	R-HSA-69242	1	133	0.852818489388372	0.848386549707602	0.0105263157894737
SARS-CoV-1-host interactions	R-HSA-9692914	2	90	0.365475930724976	0.690577049180328	0.0210526315789474
SARS-CoV-1-mediated effects on programmed cell death	R-HSA-9692913	0	3	1	1	0
SARS-CoV-1 activates/modulates innate immune responses	R-HSA-9692916	1	36	0.402402406158681	0.705932575757576	0.0105263157894737
SARS-CoV-1 Genome Replication and Transcription	R-HSA-9679514	0	4	1	1	0
SARS-CoV-1 Infection	R-HSA-9678108	6	114	0.00537967384241811	0.116058823529412	0.0631578947368421
SARS-CoV-1 modulates host translation machinery	R-HSA-9735869	1	35	0.393771854104116	0.706197683397683	0.0105263157894737
SARS-CoV-1 targets host intracellular signalling and regulatory pathways	R-HSA-9735871	0	16	1	1	0
SARS-CoV-2-host interactions	R-HSA-9705683	6	174	0.0364061854827754	0.271326530612245	0.0631578947368421
SARS-CoV-2 activates/modulates innate and adaptive immune responses	R-HSA-9705671	5	112	0.0209399458754171	0.200159493670886	0.0526315789473684
SARS-CoV-2 Genome Replication and Transcription	R-HSA-9694682	0	4	1	1	0
SARS-CoV-2 Infection	R-HSA-9694516	7	218	0.0343929156132506	0.267508510638298	0.0736842105263158
SARS-CoV-2 modulates autophagy	R-HSA-9754560	1	4	0.0554688337714476	0.361262295081967	0.0105263157894737
SARS-CoV-2 modulates host translation machinery	R-HSA-9754678	0	45	1	1	0
SARS-CoV-2 targets host intracellular signalling and regulatory pathways	R-HSA-9755779	0	12	1	1	0
SARS-CoV-2 targets PDZ proteins in cell-cell junction	R-HSA-9705677	0	2	1	1	0
Scavenging by Class A Receptors	R-HSA-3000480	1	17	0.215548188818661	0.624202388059702	0.0105263157894737
Scavenging by Class B Receptors	R-HSA-3000471	0	5	1	1	0
Scavenging by Class F Receptors	R-HSA-3000484	0	4	1	1	0
Scavenging of heme from plasma	R-HSA-2168880	0	8	1	1	0
SCF-beta-TrCP mediated degradation of Emi1	R-HSA-174113	0	42	1	1	0
SCF(Skp2)-mediated degradation of p27/p21	R-HSA-187577	1	50	0.511203121255839	0.76669845626072	0.0105263157894737
Sealing of the nuclear envelope (NE) by ESCRT-III	R-HSA-9668328	0	17	1	1	0
Selective autophagy	R-HSA-9663891	1	67	0.617266719538337	0.800739616613419	0.0105263157894737
Selenoamino acid metabolism	R-HSA-2408522	1	82	0.69172788640298	0.817233027522936	0.0105263157894737
Selenocysteine synthesis	R-HSA-2408557	1	72	0.643877563163211	0.808852747252747	0.0105263157894737
SEMA3A-Plexin repulsion signaling by inhibiting Integrin adhesion	R-HSA-399955	0	14	1	1	0
Sema3A PAK dependent Axon repulsion	R-HSA-399954	0	16	1	1	0
Sema4D in semaphorin signaling	R-HSA-400685	0	21	1	1	0
Sema4D induced cell migration and growth-cone collapse	R-HSA-416572	0	17	1	1	0
Sema4D mediated inhibition of cell attachment and migration	R-HSA-416550	0	8	1	1	0
Semaphorin interactions	R-HSA-373755	0	58	1	1	0
Senescence-Associated Secretory Phenotype (SASP)	R-HSA-2559582	2	57	0.192987240205253	0.593589067524116	0.0210526315789474
Sensing of DNA Double Strand Breaks	R-HSA-5693548	0	6	1	1	0
Sensory perception of salty taste	R-HSA-9730628	0	4	1	1	0
Sensory perception of sweet, bitter, and umami (glutamate) taste	R-HSA-9717207	0	12	1	1	0
Sensory perception of taste	R-HSA-9717189	0	17	1	1	0
Sensory processing of sound	R-HSA-9659379	1	36	0.402402406158681	0.705932575757576	0.0105263157894737
Sensory processing of sound by inner hair cells of the cochlea	R-HSA-9662360	1	33	0.376139070106819	0.699232206759443	0.0105263157894737
Sensory processing of sound by outer hair cells of the cochlea	R-HSA-9662361	1	23	0.280070545371463	0.671332493702771	0.0105263157894737
Separation of Sister Chromatids	R-HSA-2467813	0	131	1	1	0
Serine metabolism	R-HSA-977347	0	3	1	1	0
Serotonin Neurotransmitter Release Cycle	R-HSA-181429	0	13	1	1	0
Serotonin receptors	R-HSA-390666	0	12	1	1	0
SHC-mediated cascade:FGFR1	R-HSA-5654688	0	21	1	1	0
SHC-mediated cascade:FGFR2	R-HSA-5654699	0	23	1	1	0
SHC-mediated cascade:FGFR3	R-HSA-5654704	0	18	1	1	0
SHC-mediated cascade:FGFR4	R-HSA-5654719	0	20	1	1	0
SHC-related events triggered by IGF1R	R-HSA-2428933	0	9	1	1	0
SHC1 events in EGFR signaling	R-HSA-180336	0	14	1	1	0
SHC1 events in ERBB2 signaling	R-HSA-1250196	0	22	1	1	0
SHC1 events in ERBB4 signaling	R-HSA-1250347	0	14	1	1	0
SHOC2 M1731 mutant abolishes MRAS complex function	R-HSA-9726840	0	8	1	1	0
Sialic acid metabolism	R-HSA-4085001	0	3	1	1	0
Signal amplification	R-HSA-392518	3	31	0.00928328075774254	0.160839024390244	0.0315789473684211
Signal attenuation	R-HSA-74749	0	10	1	1	0
Signal regulatory protein family interactions	R-HSA-391160	0	13	1	1	0
Signal transduction by L1	R-HSA-445144	0	21	1	1	0
Signaling by activated point mutants of FGFR1	R-HSA-1839122	0	11	1	1	0
Signaling by activated point mutants of FGFR3	R-HSA-1839130	0	12	1	1	0
Signaling by Activin	R-HSA-1502540	0	16	1	1	0
Signaling by ALK	R-HSA-201556	1	28	0.329805919244392	0.686313656387665	0.0105263157894737
Signaling by ALK fusions and activated point mutants	R-HSA-9725370	1	76	0.663841019076007	0.815062325581395	0.0105263157894737
Signaling by ALK in cancer	R-HSA-9700206	1	76	0.663841019076007	0.815062325581395	0.0105263157894737
Signaling by AMER1 mutants	R-HSA-4839748	0	14	1	1	0
Signaling by APC mutants	R-HSA-4839744	0	14	1	1	0
Signaling by AXIN mutants	R-HSA-4839735	0	14	1	1	0
Signaling by BMP	R-HSA-201451	0	29	1	1	0
Signaling by BRAF and RAF1 fusions	R-HSA-6802952	2	53	0.17255411603744	0.555762105263158	0.0210526315789474
Signaling by CSF1 (M-CSF) in myeloid cells	R-HSA-9680350	1	30	0.348734183929541	0.690924312896406	0.0105263157894737
Signaling by CSF3 (G-CSF)	R-HSA-9674555	1	30	0.348734183929541	0.690924312896406	0.0105263157894737
Signaling by CTNNB1 phospho-site mutants	R-HSA-4839743	0	15	1	1	0
Signaling by cytosolic FGFR1 fusion mutants	R-HSA-1839117	0	15	1	1	0
Signaling by EGFR	R-HSA-177929	1	48	0.496953229445292	0.7596701208981	0.0105263157894737
Signaling by EGFR in Cancer	R-HSA-1643713	1	25	0.300388384065732	0.675374117647059	0.0105263157894737
Signaling by EGFRvIII in Cancer	R-HSA-5637812	1	15	0.192794277506521	0.593154045307443	0.0105263157894737
Signaling by ERBB2	R-HSA-1227986	1	49	0.504128821517769	0.76457275862069	0.0105263157894737
Signaling by ERBB2 ECD mutants	R-HSA-9665348	1	16	0.204251702224418	0.616707788161994	0.0105263157894737
Signaling by ERBB2 in Cancer	R-HSA-1227990	1	26	0.310333484097717	0.6832	0.0105263157894737
Signaling by ERBB2 KD Mutants	R-HSA-9664565	1	25	0.300388384065732	0.675374117647059	0.0105263157894737
Signaling by ERBB2 TMD/JMD mutants	R-HSA-9665686	1	22	0.269693774291246	0.666010880829015	0.0105263157894737
Signaling by ERBB4	R-HSA-1236394	1	53	0.531832317637258	0.776892881355932	0.0105263157894737
Signaling by Erythropoietin	R-HSA-9006335	1	25	0.300388384065732	0.675374117647059	0.0105263157894737
Signaling by FGFR	R-HSA-190236	1	76	0.663841019076007	0.815062325581395	0.0105263157894737
Signaling by FGFR in disease	R-HSA-1226099	1	59	0.570540786161056	0.793319344262295	0.0105263157894737
Signaling by FGFR1	R-HSA-5654736	0	46	1	1	0
Signaling by FGFR1 in disease	R-HSA-5655302	0	34	1	1	0
Signaling by FGFR2	R-HSA-5654738	1	67	0.617266719538337	0.800739616613419	0.0105263157894737
Signaling by FGFR2 IIIa TM	R-HSA-8851708	1	19	0.237667264562572	0.650976704545455	0.0105263157894737
Signaling by FGFR2 in disease	R-HSA-5655253	1	43	0.459504960501988	0.738428622540251	0.0105263157894737
Signaling by FGFR3	R-HSA-5654741	0	39	1	1	0
Signaling by FGFR3 in disease	R-HSA-5655332	0	22	1	1	0
Signaling by FGFR4	R-HSA-5654743	0	41	1	1	0
Signaling by FGFR4 in disease	R-HSA-5655291	0	11	1	1	0
Signaling by FLT3 fusion proteins	R-HSA-9703465	0	17	1	1	0
Signaling by FLT3 ITD and TKD mutants	R-HSA-9703648	0	16	1	1	0
Signaling by GSK3beta mutants	R-HSA-5339716	0	15	1	1	0
Signaling by Hedgehog	R-HSA-5358351	1	115	0.808811616247167	0.842453235294118	0.0105263157894737
Signaling by high-kinase activity BRAF mutants	R-HSA-6802948	1	36	0.402402406158681	0.705932575757576	0.0105263157894737
Signaling by Hippo	R-HSA-2028269	0	17	1	1	0
Signaling by Insulin receptor	R-HSA-74752	3	68	0.0713687019321392	0.415432592592593	0.0315789473684211
Signaling by Interleukins	R-HSA-449147	13	424	0.00643609176175963	0.122616666666667	0.136842105263158
Signaling by KIT in disease	R-HSA-9669938	1	20	0.248494235689281	0.650589071038251	0.0105263157894737
Signaling by Leptin	R-HSA-2586552	1	11	0.145309358374119	0.52547171314741	0.0105263157894737
Signaling by Ligand-Responsive EGFR Variants in Cancer	R-HSA-5637815	1	19	0.237667264562572	0.650976704545455	0.0105263157894737
Signaling by LRP5 mutants	R-HSA-5339717	0	6	1	1	0
Signaling by LTK	R-HSA-9842663	0	10	1	1	0
Signaling by LTK in cancer	R-HSA-9842640	0	7	1	1	0
Signaling by MAPK mutants	R-HSA-9652817	0	7	1	1	0
Signaling by MET	R-HSA-6806834	2	74	0.282080038833376	0.6692295	0.0210526315789474
Signaling by moderate kinase activity BRAF mutants	R-HSA-6802946	2	44	0.12823380726127	0.520217924528302	0.0210526315789474
Signaling by MRAS-complex mutants	R-HSA-9660537	0	8	1	1	0
Signaling by NODAL	R-HSA-1181150	0	19	1	1	0
Signaling by Non-Receptor Tyrosine Kinases	R-HSA-9006927	2	51	0.162482007703006	0.544605185185185	0.0210526315789474
Signaling by NOTCH	R-HSA-157118	2	157	0.656677952927132	0.813723052959502	0.0210526315789474
Signaling by NOTCH1	R-HSA-1980143	1	69	0.628139267819911	0.806474085850556	0.0105263157894737
Signaling by NOTCH1 HD Domain Mutants in Cancer	R-HSA-2691230	0	14	1	1	0
Signaling by NOTCH1 HD+PEST Domain Mutants in Cancer	R-HSA-2894858	1	55	0.545104076504284	0.781994342762063	0.0105263157894737
Signaling by NOTCH1 in Cancer	R-HSA-2644603	1	55	0.545104076504284	0.781994342762063	0.0105263157894737
Signaling by NOTCH1 PEST Domain Mutants in Cancer	R-HSA-2644602	1	55	0.545104076504284	0.781994342762063	0.0105263157894737
Signaling by NOTCH1 t(7;9)(NOTCH1:M1580_K2555) Translocation Mutant	R-HSA-2660825	0	7	1	1	0
Signaling by NOTCH2	R-HSA-1980145	0	32	1	1	0
Signaling by NOTCH3	R-HSA-9012852	0	44	1	1	0
Signaling by NOTCH4	R-HSA-9013694	0	71	1	1	0
Signaling by NTRK1 (TRKA)	R-HSA-187037	2	107	0.449875854395541	0.729581488203267	0.0210526315789474
Signaling by NTRK2 (TRKB)	R-HSA-9006115	0	25	1	1	0
Signaling by NTRK3 (TRKC)	R-HSA-9034015	0	17	1	1	0
Signaling by NTRKs	R-HSA-166520	2	125	0.532077481837823	0.776031810490694	0.0210526315789474
Signaling by Nuclear Receptors	R-HSA-9006931	8	200	0.00717562958671136	0.139378378378378	0.0842105263157895
Signaling by Overexpressed Wild-Type EGFR in Cancer	R-HSA-5638302	0	8	1	1	0
Signaling by PDGF	R-HSA-186797	0	53	1	1	0
Signaling by PDGFR in disease	R-HSA-9671555	0	19	1	1	0
Signaling by PDGFRA extracellular domain mutants	R-HSA-9673770	0	12	1	1	0
Signaling by PDGFRA transmembrane, juxtamembrane and kinase domain mutants	R-HSA-9673767	0	12	1	1	0
Signaling by phosphorylated juxtamembrane, extracellular and kinase domain KIT mutants	R-HSA-9670439	1	20	0.248494235689281	0.650589071038251	0.0105263157894737
Signaling by PTK6	R-HSA-8848021	2	51	0.162482007703006	0.544605185185185	0.0210526315789474
Signaling by RAF1 mutants	R-HSA-9656223	2	41	0.114153371369591	0.506663157894737	0.0210526315789474
Signaling by RAS mutants	R-HSA-6802949	2	44	0.12823380726127	0.520217924528302	0.0210526315789474
Signaling by Retinoic Acid	R-HSA-5362517	2	21	0.0349982799191899	0.273466666666667	0.0210526315789474
Signaling by RNF43 mutants	R-HSA-5340588	0	8	1	1	0
Signaling by ROBO receptors	R-HSA-376176	3	176	0.456818972746075	0.735594945848375	0.0315789473684211
Signaling by SCF-KIT	R-HSA-1433557	1	43	0.459504960501988	0.738428622540251	0.0105263157894737
Signaling by TGF-beta Receptor Complex	R-HSA-170834	0	89	1	1	0
Signaling by TGF-beta Receptor Complex in Cancer	R-HSA-3304351	0	8	1	1	0
Signaling by TGFB family members	R-HSA-9006936	1	141	0.869003373735571	0.848255813953488	0.0105263157894737
Signaling by TGFBR3	R-HSA-9839373	1	37	0.410911364704084	0.708873782771536	0.0105263157894737
Signaling by the B Cell Receptor (BCR)	R-HSA-983705	3	95	0.151224902888856	0.526705882352941	0.0315789473684211
Signaling by Type 1 Insulin-like Growth Factor 1 Receptor (IGF1R)	R-HSA-2404192	2	54	0.177628819410901	0.551789003436426	0.0210526315789474
Signaling by VEGF	R-HSA-194138	6	104	0.00342619239077613	0.0854148148148148	0.0631578947368421
Signaling by WNT	R-HSA-195721	3	242	0.672409119264875	0.814023692307692	0.0315789473684211
Signaling by WNT in cancer	R-HSA-4791275	0	34	1	1	0
Signaling downstream of RAS mutants	R-HSA-9649948	2	44	0.12823380726127	0.520217924528302	0.0210526315789474
Signalling to ERKs	R-HSA-187687	2	34	0.0831347232581116	0.474689655172414	0.0210526315789474
Signalling to RAS	R-HSA-167044	2	20	0.0319548131551031	0.26780652173913	0.0210526315789474
SIRT1 negatively regulates rRNA expression	R-HSA-427359	0	14	1	1	0
SLBP Dependent Processing of Replication-Dependent Histone Pre-mRNAs	R-HSA-77588	0	8	1	1	0
SLBP independent Processing of Histone Pre-mRNAs	R-HSA-111367	0	7	1	1	0
SLC-mediated transmembrane transport	R-HSA-425407	2	55	0.182727006788608	0.581163879598662	0.0210526315789474
SLC transporter disorders	R-HSA-5619102	0	49	1	1	0
SLC15A4:TASL-dependent IRF5 activation	R-HSA-9860276	0	4	1	1	0
SMAC (DIABLO) binds to IAPs	R-HSA-111463	0	7	1	1	0
SMAC(DIABLO)-mediated dissociation of IAP:caspase complexes	R-HSA-111464	0	7	1	1	0
SMAC, XIAP-regulated apoptotic response	R-HSA-111469	0	7	1	1	0
SMAD2/3 Phosphorylation Motif Mutants in Cancer	R-HSA-3304356	0	6	1	1	0
SMAD2/SMAD3:SMAD4 heterotrimer regulates transcription	R-HSA-2173796	0	35	1	1	0
Small interfering RNA (siRNA) biogenesis	R-HSA-426486	0	6	1	1	0
Smooth Muscle Contraction	R-HSA-445355	0	33	1	1	0
snRNP Assembly	R-HSA-191859	0	42	1	1	0
Sodium/Calcium exchangers	R-HSA-425561	0	2	1	1	0
Sodium/Proton exchangers	R-HSA-425986	1	4	0.0554688337714476	0.361262295081967	0.0105263157894737
Somitogenesis	R-HSA-9824272	0	41	1	1	0
SOS-mediated signalling	R-HSA-112412	0	7	1	1	0
Specification of primordial germ cells	R-HSA-9827857	0	10	1	1	0
Specification of the neural plate border	R-HSA-9834899	0	16	1	1	0
Sperm Motility And Taxes	R-HSA-1300642	0	1	1	1	0
Sphingolipid catabolism	R-HSA-9845614	0	4	1	1	0
Sphingolipid de novo biosynthesis	R-HSA-1660661	0	14	1	1	0
Sphingolipid metabolism	R-HSA-428157	1	35	0.393771854104116	0.706197683397683	0.0105263157894737
Spry regulation of FGF signaling	R-HSA-1295596	0	16	1	1	0
SRP-dependent cotranslational protein targeting to membrane	R-HSA-1799339	1	87	0.713208706491671	0.821248254931715	0.0105263157894737
Stabilization of p53	R-HSA-69541	0	43	1	1	0
STAT3 nuclear events downstream of ALK signaling	R-HSA-9701898	0	11	1	1	0
STAT5 Activation	R-HSA-9645135	0	7	1	1	0
STAT5 activation downstream of FLT3 ITD mutants	R-HSA-9702518	0	10	1	1	0
Stimuli-sensing channels	R-HSA-2672351	0	59	1	1	0
STING mediated induction of host immune responses	R-HSA-1834941	0	12	1	1	0
Strand-asynchronous mitochondrial DNA replication	R-HSA-9913635	0	3	1	1	0
Striated Muscle Contraction	R-HSA-390522	0	23	1	1	0
Sulfide oxidation to sulfate	R-HSA-1614517	0	0	1	1	0
Sulfur amino acid metabolism	R-HSA-1614635	0	6	1	1	0
SUMO E3 ligases SUMOylate target proteins	R-HSA-3108232	5	147	0.0569380763450587	0.359889430894309	0.0526315789473684
SUMO is proteolytically processed	R-HSA-3065679	0	6	1	1	0
SUMO is transferred from E1 to E2 (UBE2I, UBC9)	R-HSA-3065678	0	6	1	1	0
SUMOylation	R-HSA-2990846	5	152	0.0639063749190214	0.3766859375	0.0526315789473684
SUMOylation of chromatin organization proteins	R-HSA-4551638	0	43	1	1	0
SUMOylation of DNA damage response and repair proteins	R-HSA-3108214	1	59	0.570540786161056	0.793319344262295	0.0105263157894737
SUMOylation of DNA methylation proteins	R-HSA-4655427	1	10	0.133012582521558	0.511957391304348	0.0105263157894737
SUMOylation of DNA replication proteins	R-HSA-4615885	0	38	1	1	0
SUMOylation of immune response proteins	R-HSA-4755510	0	12	1	1	0
SUMOylation of intracellular receptors	R-HSA-4090294	2	30	0.0668223407034162	0.381986259541985	0.0210526315789474
SUMOylation of RNA binding proteins	R-HSA-4570464	0	33	1	1	0
SUMOylation of SUMOylation proteins	R-HSA-4085377	0	28	1	1	0
SUMOylation of transcription cofactors	R-HSA-3899300	1	37	0.410911364704084	0.708873782771536	0.0105263157894737
SUMOylation of transcription factors	R-HSA-3232118	0	20	1	1	0
SUMOylation of ubiquitinylation proteins	R-HSA-3232142	0	32	1	1	0
Suppression of apoptosis	R-HSA-9635465	0	6	1	1	0
Suppression of phagosomal maturation	R-HSA-9637687	1	12	0.157433535013578	0.545506060606061	0.0105263157894737
Surfactant metabolism	R-HSA-5683826	0	17	1	1	0
SWI/SNF chromatin remodelers	R-HSA-9932451	1	19	0.237667264562572	0.650976704545455	0.0105263157894737
Switching of origins to a post-replicative state	R-HSA-69052	0	74	1	1	0
Synaptic adhesion-like molecules	R-HSA-8849932	0	13	1	1	0
Syndecan interactions	R-HSA-3000170	1	25	0.300388384065732	0.675374117647059	0.0105263157894737
Synthesis And Processing Of GAG, GAGPOL Polyproteins	R-HSA-174495	0	6	1	1	0
Synthesis of (16-20)-hydroxyeicosatetraenoic acids (HETE)	R-HSA-2142816	0	4	1	1	0
Synthesis of 12-eicosatetraenoic acid derivatives	R-HSA-2142712	0	4	1	1	0
Synthesis of 15-eicosatetraenoic acid derivatives	R-HSA-2142770	0	5	1	1	0
Synthesis of 5-eicosatetraenoic acids	R-HSA-2142688	0	6	1	1	0
Synthesis of active ubiquitin: roles of E1 and E2 enzymes	R-HSA-8866652	0	20	1	1	0
Synthesis of bile acids and bile salts	R-HSA-192105	1	13	0.169387509651229	0.556523404255319	0.0105263157894737
Synthesis of bile acids and bile salts via 24-hydroxycholesterol	R-HSA-193775	0	3	1	1	0
Synthesis of bile acids and bile salts via 27-hydroxycholesterol	R-HSA-193807	1	9	0.12054077684917	0.528840201005025	0.0105263157894737
Synthesis of bile acids and bile salts via 7alpha-hydroxycholesterol	R-HSA-193368	1	12	0.157433535013578	0.545506060606061	0.0105263157894737
Synthesis of diphthamide-EEF2	R-HSA-5358493	0	1	1	1	0
Synthesis of DNA	R-HSA-69239	0	96	1	1	0
Synthesis of dolichyl-phosphate	R-HSA-446199	0	1	1	1	0
Synthesis of epoxy (EET) and dihydroxyeicosatrienoic acids (DHET)	R-HSA-2142670	0	4	1	1	0
Synthesis of GDP-mannose	R-HSA-446205	0	2	1	1	0
Synthesis of glycosylphosphatidylinositol (GPI)	R-HSA-162710	0	0	1	1	0
Synthesis of IP2, IP, and Ins in the cytosol	R-HSA-1855183	0	5	1	1	0
Synthesis of IP3 and IP4 in the cytosol	R-HSA-1855204	0	16	1	1	0
Synthesis of Ketone Bodies	R-HSA-77111	0	2	1	1	0
Synthesis of Leukotrienes (LT) and Eoxins (EX)	R-HSA-2142691	1	8	0.107891476894691	0.501428877005348	0.0105263157894737
Synthesis of PA	R-HSA-1483166	0	20	1	1	0
Synthesis of PC	R-HSA-1483191	0	16	1	1	0
Synthesis of PE	R-HSA-1483213	0	5	1	1	0
Synthesis of PG	R-HSA-1483148	0	2	1	1	0
Synthesis of PIPs at the early endosome membrane	R-HSA-1660516	2	8	0.00525713272877637	0.117369696969697	0.0210526315789474
Synthesis of PIPs at the Golgi membrane	R-HSA-1660514	2	10	0.00829452579767542	0.158968421052632	0.0210526315789474
Synthesis of PIPs at the late endosome membrane	R-HSA-1660517	2	5	0.00193037267854046	0.0756777777777778	0.0210526315789474
Synthesis of PIPs at the plasma membrane	R-HSA-1660499	0	35	1	1	0
Synthesis of Prostaglandins (PG) and Thromboxanes (TX)	R-HSA-2162123	0	9	1	1	0
Synthesis of pyrophosphates in the cytosol	R-HSA-1855167	0	2	1	1	0
Synthesis of substrates in N-glycan biosythesis	R-HSA-446219	0	9	1	1	0
Synthesis of UDP-N-acetyl-glucosamine	R-HSA-446210	0	2	1	1	0
Synthesis of very long-chain fatty acyl-CoAs	R-HSA-75876	0	6	1	1	0
Synthesis of wybutosine at G37 of tRNA(Phe)	R-HSA-6782861	0	0	1	1	0
Synthesis, secretion, and deacylation of Ghrelin	R-HSA-422085	0	18	1	1	0
Synthesis, secretion, and inactivation of Glucagon-like Peptide-1 (GLP-1)	R-HSA-381771	0	20	1	1	0
Synthesis, secretion, and inactivation of Glucose-dependent Insulinotropic Polypeptide (GIP)	R-HSA-400511	0	13	1	1	0
TAK1-dependent IKK and NF-kappa-B activation	R-HSA-445989	3	41	0.0198927205023851	0.197213513513514	0.0315789473684211
Tandem pore domain potassium channels	R-HSA-1296346	0	2	1	1	0
Tat-mediated elongation of the HIV-1 transcript	R-HSA-167246	1	40	0.435725513975204	0.722205484460695	0.0105263157894737
Tat-mediated HIV elongation arrest and recovery	R-HSA-167243	1	29	0.339337122488671	0.688025	0.0105263157894737
TBC/RABGAPs	R-HSA-8854214	0	26	1	1	0
TCF dependent signaling in response to WNT	R-HSA-201681	2	160	0.666910206599467	0.814491808346213	0.0210526315789474
TCR signaling	R-HSA-202403	3	102	0.175295881359345	0.553362369337979	0.0315789473684211
Telomere C-strand (Lagging Strand) Synthesis	R-HSA-174417	0	27	1	1	0
Telomere C-strand synthesis initiation	R-HSA-174430	0	10	1	1	0
Telomere Extension By Telomerase	R-HSA-171319	0	18	1	1	0
Telomere Maintenance	R-HSA-157579	1	62	0.588689879192261	0.799874146341463	0.0105263157894737
Terminal pathway of complement	R-HSA-166665	0	8	1	1	0
Termination of O-glycan biosynthesis	R-HSA-977068	0	7	1	1	0
Termination of translesion DNA synthesis	R-HSA-5656169	2	29	0.0629322284045835	0.377987401574803	0.0210526315789474
Tetrahydrobiopterin (BH4) synthesis, recycling, salvage and regulation	R-HSA-1474151	0	9	1	1	0
TFAP2 (AP-2) family regulates transcription of growth factors and their receptors	R-HSA-8866910	1	13	0.169387509651229	0.556523404255319	0.0105263157894737
TGF-beta receptor signaling activates SMADs	R-HSA-2173789	0	44	1	1	0
TGF-beta receptor signaling in EMT (epithelial to mesenchymal transition)	R-HSA-2173791	0	16	1	1	0
TGFBR1 KD Mutants in Cancer	R-HSA-3656532	0	6	1	1	0
TGFBR3 expression	R-HSA-9839394	1	17	0.215548188818661	0.624202388059702	0.0105263157894737
TGFBR3 PTM regulation	R-HSA-9839383	0	11	1	1	0
TGFBR3 regulates TGF-beta signaling	R-HSA-9839389	0	7	1	1	0
The activation of arylsulfatases	R-HSA-1663150	0	4	1	1	0
The canonical retinoid cycle in rods (twilight vision)	R-HSA-2453902	0	5	1	1	0
The CRY:PER:kinase complex represses transactivation by the BMAL:CLOCK (ARNTL:CLOCK) complex	R-HSA-9931521	0	13	1	1	0
The NLRP3 inflammasome	R-HSA-844456	1	15	0.192794277506521	0.593154045307443	0.0105263157894737
The phototransduction cascade	R-HSA-2514856	0	26	1	1	0
The retinoid cycle in cones (daylight vision)	R-HSA-2187335	0	3	1	1	0
The role of GTSE1 in G2/M progression after G2 checkpoint	R-HSA-8852276	0	60	1	1	0
The role of Nef in HIV-1 replication and disease pathogenesis	R-HSA-164952	0	24	1	1	0
Thrombin signalling through proteinase activated receptors (PARs)	R-HSA-456926	0	32	1	1	0
Thromboxane signalling through TP receptor	R-HSA-428930	0	23	1	1	0
Thyroxine biosynthesis	R-HSA-209968	0	6	1	1	0
TICAM1-dependent activation of IRF3/IRF7	R-HSA-9013973	0	13	1	1	0
TICAM1, RIP1-mediated IKK complex recruitment	R-HSA-168927	0	19	1	1	0
TICAM1,TRAF6-dependent induction of TAK1 complex	R-HSA-9014325	0	11	1	1	0
Tie2 Signaling	R-HSA-210993	0	18	1	1	0
Tight junction interactions	R-HSA-420029	0	9	1	1	0
TLR3-mediated TICAM1-dependent programmed cell death	R-HSA-9013957	0	6	1	1	0
TNF receptor superfamily (TNFSF) members mediating non-canonical NF-kB pathway	R-HSA-5676594	1	17	0.215548188818661	0.624202388059702	0.0105263157894737
TNF signaling	R-HSA-75893	2	48	0.147593912703063	0.525654330708661	0.0210526315789474
TNFR1-induced NF-kappa-B signaling pathway	R-HSA-5357956	1	28	0.329805919244392	0.686313656387665	0.0105263157894737
TNFR1-induced proapoptotic signaling	R-HSA-5357786	1	20	0.248494235689281	0.650589071038251	0.0105263157894737
TNFR1-mediated ceramide production	R-HSA-5626978	0	6	1	1	0
TNFR2 non-canonical NF-kB pathway	R-HSA-5668541	2	86	0.344881861942262	0.689738064516129	0.0210526315789474
TNFs bind their physiological receptors	R-HSA-5669034	1	27	0.320138679998752	0.687424036281179	0.0105263157894737
Tolerance by Mtb to nitric oxide produced by macrophages	R-HSA-1222538	0	0	1	1	0
Tolerance of reactive oxygen produced by macrophages	R-HSA-1222387	0	0	1	1	0
Toll-like Receptor Cascades	R-HSA-168898	7	156	0.00642074492032907	0.126028571428571	0.0736842105263158
Toll Like Receptor 10 (TLR10) Cascade	R-HSA-168142	5	93	0.00999493071417024	0.152704545454545	0.0526315789473684
Toll Like Receptor 2 (TLR2) Cascade	R-HSA-181438	5	112	0.0209399458754171	0.200159493670886	0.0526315789473684
Toll Like Receptor 3 (TLR3) Cascade	R-HSA-168164	5	102	0.0145082947508643	0.185328813559322	0.0526315789473684
Toll Like Receptor 4 (TLR4) Cascade	R-HSA-166016	5	138	0.0455635221800117	0.315527272727273	0.0526315789473684
Toll Like Receptor 5 (TLR5) Cascade	R-HSA-168176	5	93	0.00999493071417024	0.152704545454545	0.0526315789473684
Toll Like Receptor 7/8 (TLR7/8) Cascade	R-HSA-168181	5	101	0.0139495491866108	0.166129824561404	0.0526315789473684
Toll Like Receptor 9 (TLR9) Cascade	R-HSA-168138	7	104	0.000635257612526363	0.0374545454545455	0.0736842105263158
Toll Like Receptor TLR1:TLR2 Cascade	R-HSA-168179	5	112	0.0209399458754171	0.200159493670886	0.0526315789473684
Toll Like Receptor TLR6:TLR2 Cascade	R-HSA-168188	5	109	0.018845075158898	0.194484931506849	0.0526315789473684
Toxicity of botulinum toxin type A (botA)	R-HSA-5250968	0	4	1	1	0
Toxicity of botulinum toxin type B (botB)	R-HSA-5250958	0	3	1	1	0
Toxicity of botulinum toxin type D (botD)	R-HSA-5250955	0	5	1	1	0
Toxicity of botulinum toxin type F (botF)	R-HSA-5250981	0	5	1	1	0
TP53 Regulates Metabolic Genes	R-HSA-5628897	1	53	0.531832317637258	0.776892881355932	0.0105263157894737
TP53 regulates transcription of additional cell cycle genes whose exact role in the p53 pathway remain uncertain	R-HSA-6804115	0	10	1	1	0
TP53 Regulates Transcription of Caspase Activators and Caspases	R-HSA-6803207	0	12	1	1	0
TP53 Regulates Transcription of Cell Cycle Genes	R-HSA-6791312	0	38	1	1	0
TP53 Regulates Transcription of Cell Death Genes	R-HSA-5633008	0	39	1	1	0
TP53 Regulates Transcription of Death Receptors and Ligands	R-HSA-6803211	0	11	1	1	0
TP53 Regulates Transcription of DNA Repair Genes	R-HSA-6796648	2	57	0.192987240205253	0.593589067524116	0.0210526315789474
TP53 Regulates Transcription of Genes Involved in Cytochrome C Release	R-HSA-6803204	0	18	1	1	0
TP53 Regulates Transcription of Genes Involved in G1 Cell Cycle Arrest	R-HSA-6804116	0	14	1	1	0
TP53 Regulates Transcription of Genes Involved in G2 Cell Cycle Arrest	R-HSA-6804114	0	18	1	1	0
TP53 regulates transcription of several additional cell death genes whose specific roles in p53-dependent apoptosis remain uncertain	R-HSA-6803205	0	12	1	1	0
TRAF3-dependent IRF activation pathway	R-HSA-918233	1	14	0.18117364655685	0.573377852348993	0.0105263157894737
TRAF6-mediated induction of TAK1 complex within TLR4 complex	R-HSA-937072	0	16	1	1	0
TRAF6 mediated induction of NFkB and MAP kinases upon TLR7/8 or 9 activation	R-HSA-975138	5	98	0.0123609439285945	0.172753846153846	0.0526315789473684
TRAF6 mediated IRF7 activation	R-HSA-933541	2	28	0.0591232203664811	0.3678064	0.0210526315789474
TRAF6 mediated IRF7 activation in TLR7/8 or 9 signaling	R-HSA-975110	0	13	1	1	0
TRAF6 mediated NF-kB activation	R-HSA-933542	2	24	0.044760768503347	0.317170642201835	0.0210526315789474
Trafficking and processing of endosomal TLR	R-HSA-1679131	0	9	1	1	0
Trafficking of AMPA receptors	R-HSA-399719	1	27	0.320138679998752	0.687424036281179	0.0105263157894737
Trafficking of GluR2-containing AMPA receptors	R-HSA-416993	1	14	0.18117364655685	0.573377852348993	0.0105263157894737
TRAIL signaling	R-HSA-75158	0	8	1	1	0
trans-Golgi Network Vesicle Budding	R-HSA-199992	0	32	1	1	0
Transcription-Coupled Nucleotide Excision Repair (TC-NER)	R-HSA-6781827	2	62	0.218937649101056	0.626570238095238	0.0210526315789474
Transcription of E2F targets under negative control by DREAM complex	R-HSA-1362277	0	16	1	1	0
Transcription of E2F targets under negative control by p107 (RBL1) and p130 (RBL2) in complex with HDAC1	R-HSA-1362300	0	13	1	1	0
Transcription of the HIV genome	R-HSA-167172	1	54	0.538515402509453	0.781058010118044	0.0105263157894737
Transcriptional activation of mitochondrial biogenesis	R-HSA-2151201	1	39	0.427571258396811	0.720414364640884	0.0105263157894737
Transcriptional activity of SMAD2/SMAD3:SMAD4 heterotrimer	R-HSA-2173793	0	49	1	1	0
Transcriptional and post-translational regulation of MITF-M expression and activity	R-HSA-9856649	0	55	1	1	0
Transcriptional Regulation by E2F6	R-HSA-8953750	0	28	1	1	0
Transcriptional Regulation by MECP2	R-HSA-8986944	1	48	0.496953229445292	0.7596701208981	0.0105263157894737
Transcriptional Regulation by NPAS4	R-HSA-9634815	0	21	1	1	0
Transcriptional regulation by RUNX1	R-HSA-8878171	3	144	0.334111155954609	0.685248351648352	0.0315789473684211
Transcriptional regulation by RUNX2	R-HSA-8878166	2	99	0.410867080386924	0.707664528301887	0.0210526315789474
Transcriptional regulation by RUNX3	R-HSA-8878159	2	84	0.334506187214005	0.684724122807018	0.0210526315789474
Transcriptional regulation by small RNAs	R-HSA-5578749	2	45	0.133015269229093	0.512210344827586	0.0210526315789474
Transcriptional regulation by the AP-2 (TFAP2) family of transcription factors	R-HSA-8864260	1	31	0.357998971669387	0.693185062240664	0.0105263157894737
Transcriptional Regulation by TP53	R-HSA-3700989	5	280	0.364118990883574	0.690162962962963	0.0526315789473684
Transcriptional Regulation by VENTX	R-HSA-8853884	4	29	0.000683542009313975	0.0366666666666667	0.0421052631578947
Transcriptional regulation of brown and beige adipocyte differentiation	R-HSA-9843743	1	21	0.259169033477785	0.656596306068602	0.0105263157894737
Transcriptional regulation of brown and beige adipocyte differentiation by EBF2	R-HSA-9844594	1	21	0.259169033477785	0.656596306068602	0.0105263157894737
Transcriptional regulation of granulopoiesis	R-HSA-9616222	2	38	0.100516138641252	0.498904819277108	0.0210526315789474
Transcriptional regulation of pluripotent stem cells	R-HSA-452723	0	23	1	1	0
Transcriptional regulation of testis differentiation	R-HSA-9690406	0	12	1	1	0
Transcriptional regulation of white adipocyte differentiation	R-HSA-381340	3	54	0.0406118283274539	0.287457425742574	0.0315789473684211
Transferrin endocytosis and recycling	R-HSA-917977	0	15	1	1	0
Translation	R-HSA-72766	2	147	0.62078761364998	0.800308771929825	0.0210526315789474
Translation initiation complex formation	R-HSA-72649	0	57	1	1	0
Translation of Replicase and Assembly of the Replication Transcription Complex_9679504	R-HSA-9679504	4	7	1.2793392567545e-06	6.66666666666667e-05	0.0421052631578947
Translation of Replicase and Assembly of the Replication Transcription Complex_9694676	R-HSA-9694676	4	8	2.53092124757881e-06	2e-04	0.0421052631578947
Translation of respiratory syncytial virus mRNAs	R-HSA-9828721	0	0	1	1	0
Translation of Structural Proteins_9683701	R-HSA-9683701	0	14	1	1	0
Translation of Structural Proteins_9694635	R-HSA-9694635	1	23	0.280070545371463	0.671332493702771	0.0105263157894737
Translesion Synthesis by POLH	R-HSA-110320	1	17	0.215548188818661	0.624202388059702	0.0105263157894737
Translesion synthesis by POLI	R-HSA-5656121	2	17	0.0235079167165146	0.209145882352941	0.0210526315789474
Translesion synthesis by POLK	R-HSA-5655862	2	17	0.0235079167165146	0.209145882352941	0.0210526315789474
Translesion synthesis by REV1	R-HSA-110312	2	16	0.0209329067380755	0.206792105263158	0.0210526315789474
Translesion synthesis by Y family DNA polymerases bypasses lesions on DNA template	R-HSA-110313	3	34	0.0119873374103325	0.175360784313726	0.0315789473684211
Translocation of SLC2A4 (GLUT4) to the plasma membrane	R-HSA-1445148	1	55	0.545104076504284	0.781994342762063	0.0105263157894737
Translocation of ZAP-70 to Immunological synapse	R-HSA-202430	0	18	1	1	0
Transmission across Chemical Synapses	R-HSA-112315	5	188	0.127335109219881	0.525405825242718	0.0526315789473684
Transport and synthesis of PAPS	R-HSA-174362	0	0	1	1	0
Transport of bile salts and organic acids, metal ions and amine compounds	R-HSA-425366	1	13	0.169387509651229	0.556523404255319	0.0105263157894737
Transport of connexons to the plasma membrane	R-HSA-190872	0	16	1	1	0
Transport of fatty acids	R-HSA-804914	0	2	1	1	0
Transport of gamma-carboxylated protein precursors from the endoplasmic reticulum to the Golgi apparatus	R-HSA-159763	0	8	1	1	0
Transport of inorganic cations/anions and amino acids/oligopeptides	R-HSA-425393	1	27	0.320138679998752	0.687424036281179	0.0105263157894737
Transport of Mature mRNA derived from an Intron-Containing Transcript	R-HSA-159236	0	47	1	1	0
Transport of Mature mRNA Derived from an Intronless Transcript	R-HSA-159231	0	34	1	1	0
Transport of Mature mRNAs Derived from Intronless Transcripts	R-HSA-159234	0	35	1	1	0
Transport of Mature Transcript to Cytoplasm	R-HSA-72202	0	55	1	1	0
Transport of nucleosides and free purine and pyrimidine bases across the plasma membrane	R-HSA-83936	0	5	1	1	0
Transport of nucleotide sugars	R-HSA-727802	0	0	1	1	0
Transport of organic anions	R-HSA-879518	0	2	1	1	0
Transport of RCbl within the body	R-HSA-9758890	0	3	1	1	0
Transport of Ribonucleoproteins into the Host Nucleus	R-HSA-168271	0	25	1	1	0
Transport of the SLBP Dependant Mature mRNA	R-HSA-159230	0	29	1	1	0
Transport of the SLBP independent Mature mRNA	R-HSA-159227	0	28	1	1	0
Transport of vitamins, nucleosides, and related molecules	R-HSA-425397	0	9	1	1	0
Transport to the Golgi and subsequent modification	R-HSA-948021	0	70	1	1	0
TRIF-mediated programmed cell death	R-HSA-2562578	0	9	1	1	0
TRIF (TICAM1)-mediated TLR4 signaling	R-HSA-937061	5	106	0.0168937090860003	0.19050303030303	0.0526315789473684
Triglyceride biosynthesis	R-HSA-75109	0	5	1	1	0
Triglyceride catabolism	R-HSA-163560	0	15	1	1	0
Triglyceride metabolism	R-HSA-8979227	0	20	1	1	0
Tristetraprolin (TTP, ZFP36) binds and destabilizes mRNA	R-HSA-450513	1	10	0.133012582521558	0.511957391304348	0.0105263157894737
tRNA-derived small RNA (tsRNA or tRNA-related fragment, tRF) biogenesis	R-HSA-9708296	0	2	1	1	0
tRNA Aminoacylation	R-HSA-379724	0	12	1	1	0
tRNA modification in the mitochondrion	R-HSA-6787450	0	1	1	1	0
tRNA modification in the nucleus and cytosol	R-HSA-6782315	0	5	1	1	0
tRNA processing	R-HSA-72306	3	37	0.0150986214222799	0.183449180327869	0.0315789473684211
tRNA processing in the mitochondrion	R-HSA-6785470	0	1	1	1	0
tRNA processing in the nucleus	R-HSA-6784531	3	31	0.00928328075774254	0.160839024390244	0.0315789473684211
TRP channels	R-HSA-3295583	0	24	1	1	0
Truncations of AMER1 destabilize the destruction complex	R-HSA-5467348	0	14	1	1	0
Tryptophan catabolism	R-HSA-71240	0	3	1	1	0
Turbulent (oscillatory, disturbed) flow shear stress activates signaling by PIEZO1 and integrins in endothelial cells	R-HSA-9860927	2	29	0.0629322284045835	0.377987401574803	0.0210526315789474
Type I hemidesmosome assembly	R-HSA-446107	0	11	1	1	0
TYSND1 cleaves peroxisomal proteins	R-HSA-9033500	0	4	1	1	0
Ub-specific processing proteases	R-HSA-5689880	2	128	0.544958264818355	0.780919528619529	0.0210526315789474
Ubiquinol biosynthesis	R-HSA-2142789	0	0	1	1	0
Ubiquitin-dependent degradation of Cyclin D	R-HSA-75815	1	39	0.427571258396811	0.720414364640884	0.0105263157894737
Ubiquitin Mediated Degradation of Phosphorylated Cdc25A	R-HSA-69601	0	39	1	1	0
UCH proteinases	R-HSA-5689603	0	58	1	1	0
Unblocking of NMDA receptors, glutamate binding and activation	R-HSA-438066	0	16	1	1	0
Uncoating of the HIV Virion	R-HSA-162585	0	1	1	1	0
Uncoating of the Influenza Virion	R-HSA-168336	0	0	1	1	0
Unfolded Protein Response (UPR)	R-HSA-381119	1	61	0.582726133545629	0.798013703099511	0.0105263157894737
Unwinding of DNA	R-HSA-176974	0	8	1	1	0
Uptake and actions of bacterial toxins	R-HSA-5339562	0	27	1	1	0
Uptake and function of anthrax toxins	R-HSA-5210891	0	11	1	1	0
Uptake and function of diphtheria toxin	R-HSA-5336415	0	6	1	1	0
Uptake of dietary cobalamins into enterocytes	R-HSA-9758881	0	2	1	1	0
Urea cycle	R-HSA-70635	0	3	1	1	0
Vasopressin-like receptors	R-HSA-388479	0	6	1	1	0
Vasopressin regulates renal water homeostasis via Aquaporins	R-HSA-432040	1	42	0.451690772592642	0.736119349005425	0.0105263157894737
VEGF binds to VEGFR leading to receptor dimerization	R-HSA-195399	1	8	0.107891476894691	0.501428877005348	0.0105263157894737
VEGF ligand-receptor interactions	R-HSA-194313	1	8	0.107891476894691	0.501428877005348	0.0105263157894737
VEGFA-VEGFR2 Pathway	R-HSA-4420097	6	96	0.0022911954701148	0.0664782608695652	0.0631578947368421
VEGFR2 mediated cell proliferation	R-HSA-5218921	2	18	0.0262058371435961	0.225806896551724	0.0210526315789474
VEGFR2 mediated vascular permeability	R-HSA-5218920	0	27	1	1	0
Vif-mediated degradation of APOBEC3G	R-HSA-180585	0	41	1	1	0
Viral Messenger RNA Synthesis	R-HSA-168325	1	37	0.410911364704084	0.708873782771536	0.0105263157894737
Viral mRNA Translation	R-HSA-192823	1	72	0.643877563163211	0.808852747252747	0.0105263157894737
Viral RNP Complexes in the Host Cell Nucleus	R-HSA-168330	0	1	1	1	0
Virion Assembly and Release_9679509	R-HSA-9679509	0	0	1	1	0
Virion Assembly and Release_9694322	R-HSA-9694322	0	0	1	1	0
Virus Assembly and Release	R-HSA-168268	0	2	1	1	0
Visual phototransduction	R-HSA-2187338	0	54	1	1	0
Vitamin B2 (riboflavin) metabolism	R-HSA-196843	0	3	1	1	0
Vitamin B5 (pantothenate) metabolism	R-HSA-199220	0	3	1	1	0
Vitamin C (ascorbate) metabolism	R-HSA-196836	0	4	1	1	0
Vitamin D (calciferol) metabolism	R-HSA-196791	0	7	1	1	0
Vitamins	R-HSA-211916	0	1	1	1	0
VLDL clearance	R-HSA-8964046	0	3	1	1	0
VLDLR internalisation and degradation	R-HSA-8866427	0	15	1	1	0
Voltage gated Potassium channels	R-HSA-1296072	0	11	1	1	0
Vpr-mediated nuclear import of PICs	R-HSA-180910	0	27	1	1	0
Vpu mediated degradation of CD4	R-HSA-180534	0	39	1	1	0
vRNA Synthesis	R-HSA-192814	0	1	1	1	0
vRNP Assembly	R-HSA-192905	0	1	1	1	0
VxPx cargo-targeting to cilium	R-HSA-5620916	0	16	1	1	0
Wax and plasmalogen biosynthesis	R-HSA-8848584	0	0	1	1	0
WNT ligand biogenesis and trafficking	R-HSA-3238698	0	21	1	1	0
WNT mediated activation of DVL	R-HSA-201688	2	8	0.00525713272877637	0.117369696969697	0.0210526315789474
WNT5:FZD7-mediated leishmania damping	R-HSA-9673324	2	12	0.0119434153400667	0.178138775510204	0.0210526315789474
WNT5A-dependent internalization of FZD2, FZD5 and ROR2	R-HSA-5140745	0	13	1	1	0
WNT5A-dependent internalization of FZD4	R-HSA-5099900	1	15	0.192794277506521	0.593154045307443	0.0105263157894737
XBP1(S) activates chaperone genes	R-HSA-381038	0	24	1	1	0
Xenobiotics	R-HSA-211981	2	15	0.0184848132614526	0.198934285714286	0.0210526315789474
YAP1- and WWTR1 (TAZ)-stimulated gene expression	R-HSA-2032785	1	13	0.169387509651229	0.556523404255319	0.0105263157894737
Z-decay: degradation of maternal mRNAs by zygotically expressed factors	R-HSA-9820865	0	9	1	1	0
ZBP1(DAI) mediated induction of type I IFNs	R-HSA-1606322	1	20	0.248494235689281	0.650589071038251	0.0105263157894737
Zinc influx into cells by the SLC39 gene family	R-HSA-442380	0	0	1	1	0
Zinc transporters	R-HSA-435354	0	0	1	1	0
[truncated: 1 more rows]
