# Supplementary material for: Decoding non-coding SNPs: systems genomics modelling dissects the heterogeneity of IBD
Source: Mol Syst Biol. 2025 Nov 26;22(2):259–80. doi: 10.1038/s44320-025-00169-3 (PMC12864814; doi:10.1038/s44320-025-00169-3)
Supplement: Supplementary file 13 — Source data Fig. 5 [file 44320_2025_169_MOESM13_ESM.zip › Figure5_c/uc_only_ppi_10k.txt]

GeneID	Z_Mean	Z_Count	Heat_mean	Heat_sd_non_random_
P0DP24	-0.08705892302836266	0	0.00023288803292819812	6.957532146499535e-05
P48995	-0.26767954889483997	0	0.0041580191373045946	0.0012253328996319436
Q03135	0.005468789711080736	0	0.004699434078391269	0.0027715685174543635
P14416	-0.07464512598236898	0	0.00045628756164326704	0.0002760016003756169
Q02790	-0.053296375192306275	0	0.00035694433038203796	0.00017057448879761477
Q99750	-0.09088839993620328	0	0.001726240893443993	0.00045553402718418845
Q14571	-0.061540836990204725	0	0.0	0.0
P29966	-0.023182246539036194	0	0.002103039822820078	0.0011172624954862746
Q13255	-0.06260937015311223	0	7.042836154161178e-06	1.9761360041684386e-06
Q13586	-0.06590437926778163	0	6.570523707543016e-05	1.2986224896313438e-05
Q13507	-0.1704956042494572	0	0.0037894378755369356	0.0020363376851563857
Q9UBN4	-0.12931437948618407	0	0.0003474536447383372	9.947654163399747e-05
Q9UL62	-0.1484833476451921	0	0.0003537276443002182	9.777759813305996e-05
Q9Y210	-0.23095877632746603	0	0.002689084510055183	0.0007249655106749023
Q13563	-0.06630658216477729	0	0.0039041460112366807	0.0018297622204146275
Q9HBA0	-0.1686218513865907	0	0.0013012835235764071	0.0004260903058410045
Q9H1D0	-0.17159376536143334	0	0.003943337508227418	0.0030950077294725513
P41180	-0.002740032064261253	0	0.0015090392199012617	0.0010824549588180458
P19235	-0.07957724830114928	0	0.0013457541295474726	0.000355032917017963
Q86YM7	-0.062366225838848564	0	0.0	0.0
Q14643	-0.13027658419011584	0	0.0002263932769890999	5.021442273252152e-05
Q14573	-0.060851191962874494	0	0.0	0.0
Q12797	-0.061195790913336	0	0.0	0.0
Q96D31	-0.07270948566237294	0	0.0015910864305367868	0.001087010837937932
Q13976	-0.06961869484068955	0	4.716755177583918e-05	9.955878939994456e-06
Q9Y225	-0.06241643474227032	0	0.0	0.0
P12931	-0.09304118459774231	0	0.014100950871966745	0.00458930137594115
Q8TD43	-0.06311950729841616	0	9.371716483443644e-06	2.34742784941702e-06
Q96J92	-0.06784827365845762	0	4.832319036774911e-05	1.304631606639857e-05
O14745	-0.06772860895849793	0	0.0001525372912415116	6.503712693532977e-05
P11171	-0.08709395767493949	0	0.00010793016082737821	2.281126097863992e-05
Q9NZU7	-0.06241880331966453	0	0.0	0.0
P62166	-0.06362145963579244	0	0.0	0.0
Q86VW0	-0.0640193071483347	0	0.0	0.0
P06241	-0.1696743646281069	0	0.005404391411034561	0.0015315237976738006
P11229	-0.07475146057310775	0	0.00040803721178178773	0.0001297144193614317
P20591	0.1341443050790764	0	0.005877205981625271	0.0027420366814203357
O60500	-0.0697744863734565	0	0.0001553729788952743	4.421767181380364e-05
Q9NP85	-0.06191907586859608	0	2.2579991511856924e-05	6.398832305349444e-06
Q96H20	-0.06456504595737905	0	9.119242860749076e-06	2.139787830369384e-06
Q9HCX4	-0.0762939353177144	0	0.0005953822667135593	0.00027903873861321763
P24588	-0.0650933681258034	0	1.489772842527144e-05	3.833112032880208e-06
Q8NER1	-0.13352447716860183	0	0.0030679460223447296	0.00073548540138522
P21554	-0.07326852961646431	0	0.00027838785468684794	7.824185664103789e-05
Q00535	-0.12847265430122592	0	0.0017943152147723007	0.0005824319748074432
Q9UNN5	0.06663001442749751	0	0.004266672175470633	0.002623853580735366
O95166	-0.14011585484316108	0	0.0003281584116445742	0.00018048461690469732
Q9NQT8	-0.06243246757872484	0	0.0	0.0
P0C851	-0.06205667732196391	0	0.0	0.0
P17612	-0.13730821619965164	0	0.01261659447883486	0.0046056320332846425
P04629	-0.18281309274515525	0	0.002330178322245528	0.000967758155421134
P00533	-0.32517363716057524	0	0.01875368229224718	0.003963629237645351
Q8NET8	-0.0655217437137521	0	0.00010123669202006746	2.1396582610277984e-05
P08631	-0.09391048638563435	0	0.001362350775020224	0.0005658391632322009
Q96J02	-0.14030883752866186	0	0.0009747659141697181	0.00021193724678078742
P06239	-0.1055562561991731	0	0.007773254201896053	0.0021586496625667635
P07948	-0.10857139547860577	0	0.0014813042002436716	0.0005796658588975946
Q14244	-0.061128656327226985	0	0.0	0.0
Q13438	-0.06194717493356966	0	0.0	0.0
Q9UKS6	-0.06366923759012597	0	0.0	0.0
P07947	-0.07670201560560407	0	0.0038581766879831852	0.001309630356521298
Q5W0U4	-0.06473900991986956	0	0.0	0.0
Q9NQA5	-0.2084810422214186	0	0.0031611486278256985	0.0023312109604904513
P05937	-0.06924598005741557	0	4.2776167223271876e-05	1.5815146022432586e-05
P23284	-0.06220199060327627	0	0.0	0.0
Q9UEF7	-0.0690335470317398	0	0.00010415620451483752	2.346701244410275e-05
P62491	-0.06170715770177455	0	0.0	0.0
P60903	-0.06373324575736225	0	0.00010819010819603405	2.96190273322817e-05
P21980	-0.06327530129634773	0	0.00026533006237498363	0.00010193234459808371
Q8TDD5	-0.17216437749878863	0	0.0009757966594589557	0.0007115250204649951
Q86UT5	-0.06355328778598485	0	0.0	0.0
Q9BPW8	-0.06261708662074	0	0.0	0.0
P49757	-0.1357019518149712	0	0.0002119801307320193	7.995084412166648e-05
P18031	7.010517215565439	471	0.19721414318905894	0.19554749173284358
P41220	-0.06449023180174526	0	9.281356962342538e-07	1.9590600494827784e-07
O94759	-0.09060754019748898	0	0.00019721586183271683	8.634574706610859e-05
Q5JVL4	-0.0615891829688997	0	0.0	0.0
Q12923	-0.0762618072690675	0	0.0006077914337080095	0.0001413777023299578
P63244	-0.06284691402639532	0	0.000505644350891213	0.00012510365149601794
Q9BX84	-0.0804812842965614	0	7.533264245881158e-05	1.684080618567603e-05
Q99623	-0.0829427741659778	0	0.0002538012476371226	6.29608831820438e-05
Q96QT4	-0.09669174058486392	0	6.967930067246645e-05	1.5298432258433062e-05
P04083	-0.04444385114092269	0	0.001876600559885246	0.0011015896760979112
P28222	-0.06638199816709503	0	4.626282785815038e-06	1.4463802072162241e-06
Q7Z2W7	-0.09194898617974115	0	6.274851776144975e-05	1.6411188903963194e-05
P35372	-0.17558465269055548	0	0.0007146676280014438	0.00018759598956766938
Q9GZU1	-0.07869865092363279	0	2.926029262521692e-05	1.0681340455544751e-05
Q8IZK6	-0.07888765586696578	0	8.924389250691173e-06	3.2578088389411477e-06
P14314	-0.0724596342897301	0	0.0006482819352522762	0.0004590213841265596
Q9Y496	-0.07359201461380713	0	6.771080744768153e-05	1.5428828654353047e-05
P98161	0.9257352893029019	5	0.030827875126689393	0.017054571992505308
Q13190	-0.061294800248690856	0	0.0	0.0
Q9P0L9	-0.04309959606522139	0	0.004575127110332594	0.0019016252872163355
Q7Z443	-0.06267523723686087	0	0.0	0.0
P19237	-0.06696961113985386	0	9.281356962342538e-07	1.9590600494827784e-07
P19429	-0.000799386331061043	0	0.002029159854174517	0.0011395957388609808
Q9NZM6	-0.06608415260236908	0	2.3726388772590024e-05	5.870248262505442e-06
P42574	-0.042666297216722555	0	0.023497501185102167	0.006203011019291441
O75822	-0.06616193720448063	0	0.00044512286728054767	0.00014044933836581964
P16144	-0.2703200358587878	0	0.011322209935607125	0.00433576099668229
Q16539	2.1649195132522445	520	0.10281893975622158	0.03641974506212858
P49137	5.666747128287979	349	0.14558385947208788	0.18849919173814192
Q13151	0.04234135684660494	0	0.0026119457140580337	0.0033818972635372272
P31483	-0.06767267277681216	0	0.0	0.0
P24522	-0.11756667142183326	0	0.005344204166658051	0.00431282255509137
Q14103	-0.09079760581675267	0	0.0001266709539506046	4.646583084624636e-05
O95453	0.03998161984975559	0	0.0026119457140580346	0.0033818972635372285
O60674	1.3483623294321343	195	0.08894004075235527	0.04009687116174936
B1AK53	-0.06163668222654031	0	0.0	0.0
Q9UKN7	-0.08531779497984192	0	0.0	0.0
O95452	-0.0905268793568041	0	6.524783916803936e-05	1.72101662093238e-05
P29033	-0.09356316890547223	0	0.00010696367076724425	2.8213387228379454e-05
Q01085	-0.05070846132396924	0	0.00036893854853698387	0.00013068261463469003
P46531	-0.3027766272172126	0	0.009053097678853022	0.004558214684805669
Q15915	-0.06360965168063443	0	0.0	0.0
Q92858	-0.19011388208835134	0	0.005694417916887803	0.001794224080010216
P26651	0.09579549874822789	0	0.004854229755666896	0.003514580855241031
Q5TA89	-0.15418234638736025	0	0.0015899118143305354	0.0005345574436594966
Q9Y219	-0.09345707029477157	0	0.00022388759975323767	4.881838615045779e-05
O00548	-0.09926975179790241	0	0.0006247825034262663	0.00020123840348857132
Q15475	-0.07884415623242756	0	7.078098229767805e-07	1.5325155643367555e-07
Q8NES3	-0.0684087482358936	0	5.637494413307988e-07	1.7857928709378006e-07
P32243	-0.12258174712991195	0	2.1978191113976348e-05	5.889007499646612e-06
A6NHT5	-0.06737398510213721	0	2.8784266134389063e-08	6.2322299616361495e-09
P56178	-0.07200639957191125	0	0.000276620930853059	6.532037975443523e-05
P32242	-0.06637818021549265	0	2.8784266134389063e-08	6.2322299616361495e-09
Q9UI36	-0.06619672979825517	0	0.0002538762207801024	8.080374722373226e-05
Q96NX9	-0.07061486351099973	0	0.00020337409049295217	8.423691609729328e-05
Q06546	-0.07307085108546209	0	0.00029750633066389905	6.174222921772934e-05
Q16881	-0.09570133024518479	0	9.07394308524891e-05	1.883137991139069e-05
P10599	-0.038394535773270934	0	0.002743782368181276	0.000802843010507485
P27361	0.20878163310403822	0	0.06980496867575693	0.017132215690174403
P28482	-0.30894326482535495	0	0.026869154738512917	0.005395497474806566
P50607	-0.06265009477716456	0	0.0	0.0
Q92786	-0.04716422670219824	0	0.0018593899452393125	0.0009282705923328917
Q99684	-0.07659619503767598	0	0.0014050554405557283	0.000976638484759897
P49918	-0.09542568949783155	0	0.0012365131228578153	0.00031126106455476194
Q14145	-0.09948151935480665	0	0.0004731766696450331	0.00011500076056844366
P23771	-0.09993508669096562	0	0.0016642075838352245	0.00042677501561874903
O15520	-0.07757719596355073	0	0.00036072199404172674	7.452267559409207e-05
Q9NZI8	-0.06914483168828194	0	0.00033796219534844887	8.770466257672055e-05
Q9Y297	-0.17501349689197931	0	0.0006458453797943473	0.00035338197373732986
P23760	-0.07367440773819142	0	0.0016667648051381073	0.0006904439439361789
O94916	-0.08197983694110672	0	0.00048336633077907063	0.00010694936351797441
P15121	-0.07144750860658072	0	5.897069235505261e-05	1.3047822349192857e-05
Q12951	-0.06376639720612128	0	2.3206879441861634e-06	5.024641194546744e-07
Q06710	-0.0954706567898226	0	0.0010445018053464288	0.00032188233205745646
P11487	-0.08291218285409235	0	0.00023587320088444715	5.107012361670451e-05
P48065	-0.07265070297361366	0	5.897069235505261e-05	1.3047822349192857e-05
P31749	-0.07172728785231793	0	0.03489297671857225	0.00791824110414167
O15111	0.7565776300604207	1	0.043469023600395	0.014682200877386383
P53794	-0.07256217727832368	0	5.897069235505261e-05	1.3047822349192857e-05
P19838	3.351616751031477	555	0.29286026024480044	0.19509282442558407
P27986	-0.15333562944775614	0	0.03547336322484688	0.008690878609387468
Q6P1J9	-0.06340176175235851	0	0.0	0.0
Q9UKF6	0.46655091157464135	0	0.01637583507569572	0.011442312559336264
Q92797	-0.06275263181063494	0	0.0	0.0
Q05048	1.1811355818319613	436	0.034947424187857866	0.030924602138675945
P06493	-0.2235013237673288	0	0.00443215756964776	0.0011128165651831021
P31350	-0.07413115690484647	0	0.0004365400249332479	0.00018594799620141653
Q9UKV3	-0.0653150122105702	0	0.0001323786174466384	3.396248215192808e-05
P38936	-0.3394253413522287	0	0.017417379589777134	0.0047550766002340625
P04637	-0.1797329864673936	0	0.06759512024476892	0.032107187790134516
O43663	-0.10112332411844913	0	0.00020106859297254622	8.73951582961746e-05
P18847	-0.06968543495038783	0	0.00044903669256595336	0.0001340769516688421
Q13315	-0.04778118664610306	0	0.013410101682976896	0.004558831344625592
Q15554	-0.09391790699758472	0	0.0001266724091918172	3.6236382131536886e-05
P04198	-0.05394031061566447	0	0.00030502792851607314	0.00021133032354242703
Q14566	-0.08236632754004336	0	0.00010347786604848922	6.526749875028188e-05
Q00987	-0.1646482062570029	0	0.010702777886460894	0.005406373765369851
Q7LG56	-0.07667515703672506	0	0.0004021826789864085	0.00013236757675495097
Q13535	-0.18112331702217338	0	0.0008574642405840226	0.0002252497229259448
P23025	-0.07853852728208181	0	0.0004681584558148068	0.00013407252287486268
P33991	-0.10170840397792615	0	0.00020862761849612036	7.909161111256603e-05
P33992	-0.08296736845865267	0	0.0001066744570627731	6.417149985246945e-05
P49736	-0.10619902981869342	0	0.0001912927635264951	8.226116348203037e-05
P25205	-0.09395914889928551	0	0.0011371317061836827	0.0004735516117447568
Q01094	0.7370453912142075	13	0.044504074816284614	0.030833440647996438
Q9BXL8	-0.07985667249510946	0	0.0006649881841061516	0.0003815434948931257
Q9Y5W3	-0.061523967388689975	0	1.6463459607777694e-05	1.0472472530075494e-05
P61073	-0.23017591741100965	0	0.005387082852133992	0.001621751346729847
P05019	-0.1794615453180062	0	0.0029707474091319568	0.0009504455187164908
P08069	-0.10852730293984865	0	0.00630291423470739	0.003340035659647629
P13500	-0.1086380853287646	0	0.012906474351865121	0.0046327723438437645
P50281	-0.16631168413051192	0	0.0016251233395344277	0.0004868807181109658
P08253	-0.14973702492398058	0	0.010577552864801696	0.0025547000123147664
P00519	0.0029795256032912948	0	0.008717092436006817	0.0035038037516900633
O15350	-0.16555580669311287	0	0.0039008282751596935	0.001154640228081582
P78527	-0.10780016965249799	0	0.0009922983504592339	0.00040994791405154444
P33993	-0.1322028925813475	0	0.000594379868657615	0.00014196418867267886
Q9UJA3	-0.06504645685995686	0	1.3290502599630422e-05	9.20796409720663e-06
O00327	-0.21048739320252427	0	0.002184078266003165	0.000983365517876486
Q49AN0	-0.12535610824697418	0	0.00040092544544764253	0.0001854974542398182
Q16526	-0.03556081615162382	0	0.003907076823759835	0.0023326916291721445
Q99743	-0.062046590488912715	0	0.0	0.0
O15055	-0.08946310799864139	0	0.00017385905515080523	7.667483860442979e-05
O15534	-0.08634334177691574	0	0.002565328123700201	0.0008664801566151761
Q6PL18	-0.06309626061067285	0	0.0	0.0
P03372	-0.20413173511370966	0	0.01353136227269012	0.006168052531691346
Q96RU2	-0.06260499313092556	0	8.019766692758993e-05	2.7263599217840474e-05
Q9HAW4	-0.08347749493478239	0	0.0038572605103919066	0.0026607502928887384
O60260	-0.1513135668812626	0	0.0010570827666146535	0.00030921085491712177
P24864	-0.15511495423934452	0	0.0049479698622451156	0.0014346835087829903
P12004	-0.2370274614172628	0	0.0034607672537794064	0.0008615101869539658
Q9UNA4	-0.07406730950879079	0	0.00010555340124024524	2.6276060702076724e-05
Q99719	-0.06846983951758812	0	2.3882240282776606e-05	6.985874870349787e-06
Q9Y253	2.496369105490704	165	0.06871154621059812	0.14839049760939058
P01106	-0.08846239387979452	0	0.02952350536577689	0.00738935911946701
P10275	-0.25269329494190307	0	0.020911575513778844	0.007705902866952083
Q93009	-0.0897818711406845	0	5.895476945803883e-05	1.681347043280173e-05
O15151	0.034793641928267505	0	0.008467960059334877	0.0027410695704437687
Q04206	0.2359171273591582	0	0.03200989891980526	0.009895789071365875
P60484	-0.10350091630206423	0	0.013031914806386092	0.0032937417171066425
Q16254	0.13329236627647814	0	0.00862726806148707	0.004953938577501235
P28749	0.048839901145142424	0	0.007860471949178544	0.004363671040174437
Q08999	0.04815348081103994	0	0.007266889420228359	0.003946059006664809
Q15329	-0.03977146389706177	0	0.002168960975969463	0.0007594482083603541
Q14676	-0.10629379436592666	0	0.0005838262741956768	0.00012561407652899142
Q12888	0.05693504356767669	0	0.014833103041309274	0.007282363274622547
O76064	-0.08263490553064566	0	7.386419271049023e-05	1.5821006763132717e-05
Q16777	0.35175912229775547	0	0.013438358551927624	0.00764834111929417
P49792	-0.07124266629856807	0	4.4668822205471824e-05	1.176380694308918e-05
Q9UHX1	-0.06909880086171133	0	2.3882240282776616e-05	6.9858748703497916e-06
Q9Y6H5	-0.07951195601622285	0	0.00015334412875188388	3.9388301315081965e-05
Q96SD1	-0.06546149327909878	0	0.00010181559527687028	3.200386327325023e-05
Q13426	-0.11576112648985666	0	0.0023353586178542075	0.0007181600927566018
P35222	-0.1526512354745371	0	0.032644443911447045	0.009222711154533977
P05412	-0.24488433029709253	0	0.015689199202987007	0.0034393943750934144
P0DMV9	-0.10277033924856108	0	0.0008329543639405287	0.000398141320887465
Q99700	-0.06665368659062126	0	2.388224028277661e-05	6.985874870349789e-06
Q9Y5Z0	-0.06233440143091013	0	0.0	0.0
P05067	-0.19073428996972705	0	0.0023551334154148233	0.0005019538088984235
P37840	0.12610147095215724	2	0.01806406377710968	0.026541079176845447
P56817	-0.08381716880404926	0	0.0002531432714470469	5.9346939157308275e-05
Q96T60	-0.14414281222170416	0	0.001820396476489844	0.0004745993498593231
P56524	-0.02250857488397724	0	0.00569991848067872	0.0024590700353625873
O14672	-0.0940572614372995	0	0.000372373505517527	0.00012714545475607934
Q70Z35	-0.06138169551112275	0	0.0	0.0
Q9BXM7	-0.06174168143902861	0	0.0002805409607958876	9.138059574033148e-05
Q12931	-0.05900772107611776	0	0.00044257917929566937	0.00013431774725797298
P23468	-0.060552573038610356	0	0.0	0.0
P40763	-0.09083596378616082	0	0.026965097027421638	0.009884917994715168
P18887	-0.09294265763337367	0	0.0009639741781045332	0.00034569260015761337
P30086	-0.07743788063427212	0	0.0002898905562889408	9.899205753664508e-05
P04049	-0.03286400479425614	0	0.014196404499134094	0.00406406375415
Q969H0	-0.1056752601924017	0	0.0003146799815647346	0.0001023748984693866
P24941	-0.16611297093614366	0	0.006196951281348701	0.0026177839541803583
O60381	-0.0528721676821042	0	0.0005043994791949679	0.00014252336479752748
P62913	-0.06389835447747116	0	0.00015134376154528158	3.655016696710792e-05
Q9Y4A5	-0.07492860000493674	0	0.00029217601533808096	8.073525126314051e-05
Q13153	-0.20905838287825373	0	0.007866839589766734	0.002092647345369901
P49023	-0.025398063364668877	0	0.012991285245002574	0.0030842578708650007
P06396	-0.15623316597987247	0	0.004313433172744424	0.0012011896583522992
Q96Q15	-0.08618693897837884	0	0.0	0.0
Q92900	-0.09414043240571898	0	0.00011227665901199286	3.360582471243394e-05
P45985	-0.023389799367875552	0	0.013582107258344469	0.002935175474406399
P45983	0.7615227040937457	1	0.07786422336492684	0.02933930880495627
O75385	0.0012264351198444366	0	0.0028192430494044037	0.002188809824181932
O75143	-0.09036022785073171	0	0.0003365889187526311	0.00016842264164286354
Q8TDY2	-0.10902817762052634	0	0.00039519239026217364	0.00023876627790442664
P42345	0.03067502823676928	0	0.014190541584993688	0.004023424301173242
Q9Y371	-0.060872111059238496	0	3.233676703721713e-05	1.0524337741819929e-05
Q9P2Y5	11.20124698995142	669	0.2773186447309632	0.17689068345953032
Q8IYT8	-0.0616235122035734	0	0.00014671576892955396	4.1598115656186536e-05
Q14457	1.493905605299919	359	0.07235153358547566	0.03947424147264109
Q99570	1.8273892710616761	655	0.049721850074197806	0.0309649056489943
Q13009	-0.02948257937853075	0	0.004658530549372129	0.0013684174710638887
P63000	-0.46280061170802694	0	0.041953601997934686	0.009571567362771764
P01112	-0.013875582844538529	0	0.03159181832309798	0.008079863794148844
Q9H0Y0	-0.07228833217864383	0	2.9520233201460724e-05	1.0303215788166168e-05
O94817	-0.10311259044949786	0	3.852390432790621e-05	1.3445696603556858e-05
Q8N122	-0.039288340882503	0	0.0049836300246143585	0.00298166298308812
Q96B36	-0.11622837774113677	0	0.0009938026600926156	0.000236432025754049
P53355	0.04513694170024936	0	0.007007890869644108	0.0050290493423170435
Q96RR4	-0.06684261563227628	0	0.0005152955635154147	0.00018457774488855777
Q16659	-0.012420360444051424	0	0.0021999741560984973	0.001130037820520133
Q07820	-0.07596034304440771	0	0.0032639930664896733	0.0010745891567295184
Q92934	-0.066327746076522	0	0.009266080655482591	0.003130247655480473
Q9H1Y0	-0.12731085514575594	0	0.00035405099472744593	0.0001250673747104615
O95352	-0.1292940341889338	0	0.00043554442428379603	0.00015201465916966358
Q9NT62	-0.10841049028460917	0	0.00035312182621447544	0.00014311560475131906
Q9P212	0.2731334595597416	0	0.012822148408746473	0.0067394228608566925
Q8IW41	-0.05623296808066227	0	0.000715473684299793	0.00016989144918126407
Q676U5	-0.16077025442082768	0	0.0004783089754064847	0.00014863446750447255
Q12983	-0.1347918555173593	0	0.00011618243979522593	2.2107765513316094e-05
P10415	7.344700406034058	855	0.3385501330053972	0.15471785009983613
Q07817	-0.06609534587318097	0	0.01654103315721079	0.004883524100614314
Q9H2V7	-0.06270170425203495	0	0.0	0.0
Q9Y4P1	-0.06346631687404537	0	0.0	0.0
Q9GZQ8	-0.11004530534674574	0	0.0006532138376997828	0.00042755044497697737
P0DP23	-0.07091672397383657	0	0.0011744661335595747	0.00032765512183878883
Q8NEB9	2.060727996133748	669	0.07024696434335112	0.043914896554917315
P07384	0.009549123206073476	0	0.004621465019063904	0.0028393140885303453
P17655	-0.06729334812294016	0	0.000529247269168294	0.00011679009800159379
P55957	0.10470849606617558	0	0.014500335470045764	0.004761938987493916
Q13541	-0.06846558617296683	0	0.002766208088584566	0.0017666189460845087
Q13813	-0.08478524413157335	0	0.0006665268426021883	0.000146670232675957
Q04637	-0.1599930200929233	0	0.004281767463407769	0.0010872930536224017
P56945	0.4416278668386899	0	0.035130526064126054	0.010517988077813862
P78344	-0.08491773437780631	0	0.003419748650513533	0.0009387845151845124
O43432	-0.06762691002073053	0	0.00316047604396363	0.0008964272507746476
P42575	-0.10602586427120855	0	0.001112885372292402	0.0002473929356742746
P99999	0.04383356115205929	0	0.026454342055072806	0.009857701766076556
Q9NR28	-0.038087394665030284	0	0.005745432737545078	0.002549917058891461
P55212	0.1429892613968919	0	0.014734097496086472	0.004726295699485482
Q14980	-0.022747810102288775	0	0.001736334941091061	0.0026486979483225895
P08670	-0.03927507832355155	0	0.00632674127389277	0.0036389081358584006
O95831	-0.08083869701866743	0	0.004206106765480714	0.002053306527634212
Q13546	-0.10362797156499934	0	0.003435222309394414	0.0009619693532696145
Q92851	0.060141431808055895	0	0.0055518624035580935	0.0027676943721467134
Q92547	-0.07486757743634387	0	0.0015137286912685708	0.0006863886810450057
O00141	-0.13813539445347386	0	0.0021208343053511223	0.0006182371979534324
P56696	-0.08972935554738265	0	0.0001254698925096313	4.609777566985646e-05
Q15319	-0.10650307647784774	0	0.0008683987323253477	0.0002736191722015581
P23560	-0.14020377538184334	0	0.001116886362528637	0.0002615746823854153
Q9P202	-0.10806140099274641	0	0.0	0.0
P48431	-0.07137448693814863	0	0.0019297109256508364	0.000679328839854003
Q9BZE3	-0.10705414598145432	0	0.0008683987323253474	0.00027361917220155815
Q8WXG9	-0.06206590272913036	0	0.0	0.0
O43306	0.054474260676762615	0	0.006324001590697922	0.0032855849434989992
Q02535	-0.04546514967503251	0	0.002337190627901169	0.0009388134982739691
Q02363	-0.1138307553427199	0	0.0031590671521085265	0.000932393908066668
P41134	0.11009862464563067	0	0.00701229079101825	0.004896553240771952
P15382	-0.06271734485730113	0	0.0	0.0
Q6ZQN5	-0.07569412877814631	0	0.00014337986014332076	6.265755788962427e-05
P04628	-0.21096325299597357	0	0.0016719389788286952	0.000548086847890564
P38398	-0.25554883105719156	0	0.005691220965650892	0.0013643750954428235
P58753	-0.12104299767713422	0	0.00031322754968295965	8.207526364726975e-05
Q99836	-0.14864099025374702	0	0.0004740530490673872	0.00012895690993699379
Q02962	-0.10431264365333245	0	0.0007795823560631228	0.00023385996423637924
Q99502	-0.06763800696583254	0	2.8784266134389063e-08	6.232229961636152e-09
O15530	-0.05709656391278995	0	0.005902582928364155	0.0012006606535545127
P05129	-0.08736204444835045	0	0.0017506577088451012	0.0004669863185874226
Q15118	-0.08578094123435565	0	0.0048526770816104	0.0010163474467355476
P78504	-0.14256571352425249	0	0.0002570212670373711	0.00011033286002970751
P46527	0.8194237953218686	54	0.041468041897261984	0.030023563413977043
Q15910	-0.06229528782387942	0	0.0022915494792671086	0.0005866191752412225
Q14209	0.020224717473325066	0	0.005834909509663098	0.004019105060017741
P14635	-0.282454635516425	0	0.0058984734769037764	0.0016044401377965564
P20783	-0.10324679126660982	0	0.0012006729695447189	0.00030061120494373456
P12644	-0.12924648927366167	0	0.0003340351915516846	0.00010456019070670255
P15531	-0.099538974622141	0	0.0008334912334387982	0.00029767458343126624
P11234	-0.018365031810411006	0	0.0018250824347457709	0.0009867112116637446
Q15311	-0.07961277440665607	0	0.0007693844701813266	0.00023426159680038354
Q12967	0.06108315438826324	0	0.005835991837992906	0.0024319904770079863
P11233	-0.07122492490313923	0	0.0008133129132223613	0.0003876032254375034
P60953	1.9373792572107704	689	0.19512388005535727	0.10602318484925653
P52951	-0.06577259647370481	0	2.8330077141264884e-05	9.287027144812315e-06
Q14469	-0.08590604584545947	0	0.004427225149483524	0.0015946832713859493
P48436	-0.10037852872386188	0	0.0009433118758100039	0.0002713130559369639
P10721	0.6472665948213842	37	0.0319027254603493	0.029644354499468808
P62993	-0.3068602641330117	0	0.02118146723931273	0.006131577689505708
P58743	-0.1024462063717434	0	7.653663443088386e-05	2.811964315861221e-05
P22612	-0.02438606444260415	0	0.008504148856390751	0.004012873714834658
Q14164	0.3358559998160927	0	0.01625028867554388	0.009790370897597274
Q92985	-0.040199223608407636	0	0.004028839835524552	0.0014345328571701147
P04626	0.45852759390857933	0	0.022429523868480464	0.011248898296474307
P31751	-0.06118880317423724	0	0.011030324305314415	0.003050261870109676
P11473	-0.1038427668511817	0	0.0014385673849565972	0.00035289706855946043
Q9NS91	-0.07021848485780167	0	5.0063508392666884e-06	1.0723126806126002e-06
O43502	-0.08172523145743216	0	1.526937005976339e-06	3.27055367586843e-07
Q8N474	-0.07224787048702423	0	0.00020385281025297577	4.552518156808667e-05
P56705	-0.1153263411172452	0	0.0002731463384056128	9.122254252192925e-05
Q96HF1	-0.07203651128287998	0	5.25090487076986e-05	1.5521320959042326e-05
Q13394	-0.07181946832386125	0	5.25090487076986e-05	1.5521320959042326e-05
Q13461	-0.09838626234437334	0	8.453956841937847e-05	2.498932674404356e-05
P26367	-0.10914439902864594	0	0.0007747236694578004	0.00022900309611701854
P19022	-0.06320403146028633	0	0.0039404706639413565	0.002686572301817383
Q8TF72	-0.07323061753090333	0	5.25090487076986e-05	1.552132095904233e-05
P09544	-0.12901662551802695	0	0.00028178762251673996	9.220137136779275e-05
P55347	-0.06554840276176403	0	0.00016287154614412526	8.142077038743728e-05
P02751	-0.11311034049280197	0	0.00887245124730886	0.002350884569811225
Q13490	-0.06088706936728461	0	0.004212878858518883	0.00185816521206986
Q9BXH1	-0.11675147396429265	0	0.001428824324066821	0.0004472227468274561
Q16611	0.1784046879830763	0	0.012749531686452235	0.0049681442353260805
Q9NR09	-0.06545659177950584	0	0.0002998713249697669	0.00015267708815935714
P55211	-0.02407607595533877	0	0.02712479322460426	0.011278894507442799
Q13794	-0.07960088329418764	0	0.0007626962676904495	0.0003128761847004673
Q96IK5	-0.07046485919718527	0	0.00030737845687691474	9.977758767024933e-05
O43521	-0.14574206691966476	0	0.00401376881487043	0.0008252668274462285
P12830	0.30216790877371297	0	0.03514904929759523	0.024541804443322185
O15143	-0.18049683967099833	0	0.002937272424975801	0.0008488299571303855
Q15382	-0.11767882543747263	0	0.0010615809484924349	0.0005080357333222368
P49815	0.08956305389241657	0	0.008809444423328969	0.0045784444790499396
Q92574	-0.0008477186705742462	0	0.00440115323209445	0.00362363846857409
P61586	-0.5175050008659161	0	0.04334618412642644	0.01049994676692904
O60610	-0.1160535231176033	0	0.0010023076408420865	0.0002088390318500475
O75116	-0.08789686824025301	0	0.0007084285973728453	0.00016271127920534345
P54619	-0.10331044605291938	0	0.0006517002901902893	0.00025076166235210237
Q12778	0.12235305077344731	0	0.015043457987868544	0.005956544689878299
Q86UR1	-0.06827223556004546	0	0.0006827916954234855	0.00018466303604147718
O75461	-0.06327125027198856	0	0.0	0.0
Q99708	-0.09167593391379882	0	0.0016111627979512463	0.000870876774622189
Q92843	-0.09756123902223729	0	0.002753221303914891	0.0006898154790491614
Q13323	0.2467076507902989	0	0.009721140872589228	0.00423048104440336
P63167	-0.05795401577107665	0	0.0005519006598025531	0.00019924387733173682
O15519	-0.0772787593794652	0	0.0020626674768207346	0.0004205725241891886
P55210	0.12743634608453847	0	0.021086363794736728	0.00572293214444118
P19438	-0.12006562634871952	0	0.0017527027712060381	0.0003775780440135154
Q14790	0.4700015616485387	0	0.029415317224383758	0.009650402862971705
P62136	-0.14521542046892658	0	0.000960261222040776	0.0002404108535748854
Q05397	0.17524179092488412	0	0.048993488742728776	0.013190055811955526
Q16548	-0.014414399488398226	0	0.0029508076609108566	0.0015548830535935302
O14727	0.8201954101312438	3	0.09333789086485254	0.03393334798155866
P21796	-0.08508182620229586	0	0.004993420569254311	0.0021196104092265403
Q07812	0.19588686518610393	1	0.03962547257068012	0.027291598051062793
O43293	-0.06315921149629011	0	0.00038814431629586574	0.0001933598210115462
P40429	-0.06541578380435738	0	1.6912002352893196e-05	8.424963629789207e-06
P42771	-0.07873790133018035	0	0.006159439563573046	0.0019090002733681522
Q15796	0.5232164228373472	0	0.03463493139795661	0.017519225997452918
Q8IZJ1	-0.06362148158316426	0	0.0	0.0
Q9Y5P8	-0.06992396495675057	0	0.0	0.0
Q9BVC4	-0.09724406650580067	0	0.000850416039222194	0.0005118087621179835
Q9BSB4	-0.061966511882359084	0	0.0	0.0
P41743	-0.0993025302795239	0	0.0009547300369599307	0.000300336030644463
Q15139	-0.03529467247334423	0	0.004206433297324901	0.001359136731571499
Q86YT6	-0.06588648531129769	0	0.0	0.0
Q16623	-0.15308154734626053	0	0.0003225867294387761	0.00014563199440907233
P62753	-0.05602950274015465	0	0.0029222910069390544	0.0018351778468891646
O00198	-0.07067890779603517	0	0.0004784737073377414	0.00021998807542601844
Q14318	-0.0748846327092584	0	7.784593849779786e-05	2.8540649019993718e-05
Q05513	0.017822787311459285	0	0.014189656386622975	0.0034617720351397363
Q13158	-0.032905481359096475	0	0.006904914019311939	0.0029152692371203024
Q9HB75	-0.06434777727176667	0	0.000180056870520967	8.55256967335252e-05
Q9Y6K9	0.7768721845555873	0	0.04227479486479782	0.014205690878317636
P51812	-0.025339982163245796	0	0.0013749089521953258	0.0015713733048201741
P25445	0.18982160495404463	0	0.01544754694538089	0.004726009766975226
Q9UKL3	-0.05508134552502178	0	0.00042831834712187537	0.0001310393617206738
Q15418	-0.03544580741043781	0	0.0017185475723615036	0.001597873988521841
Q02750	-0.05440328205925364	0	0.016422873013057133	0.0033081632600907816
P24844	-0.08762391305676398	0	0.0002339637339998374	5.8099999475897066e-05
P10586	-0.1048773070864288	0	2.2579991511856924e-05	6.398832305349443e-06
P07900	0.055279191159507086	0	0.007214546448430693	0.005005307204092711
Q92859	-0.08217882220371181	0	0.0	0.0
P10301	0.08622848386943836	0	0.010971620462682883	0.004346008192947324
P63261	1.4685484440618828	353	0.09966861594475451	0.05169718383012425
P04150	-0.14266729468845826	0	0.011082145926558071	0.0030560732605474632
Q96A00	-0.02119933571019818	0	0.0017504167702673899	0.001107666795229542
O14974	-0.08180127921349313	0	0.00014360549035759323	3.292554049419875e-05
Q9UIK4	-0.0732144589265451	0	0.0006316274686249331	0.00024178755467246853
Q13464	-0.07762259059823542	0	0.003726520915940116	0.001522718829125698
Q9Y490	-0.017239873701036936	0	0.0054584646739581555	0.0032374118589672744
P05556	0.12164023836862398	0	0.020464041445375773	0.015038108791500854
P26006	-0.11843581418900459	0	0.0023869887759911433	0.001033001851350806
Q13485	-0.07117337273837368	0	0.022425612307889337	0.008443406660862823
P84022	0.5126432557463507	0	0.056021549498236206	0.021208843940190975
P41221	-0.09756890557465721	0	0.0006336623674022188	0.00016096362000535017
Q9BRQ8	-0.06420955213279665	0	0.000180056870520967	8.552569673352518e-05
Q9NQW6	-0.06446787659360013	0	0.00018005687052096702	8.552569673352518e-05
P08183	-0.1508028597618134	0	0.0037530311595888504	0.0010513398422793876
P62736	-0.07303173680951626	0	0.0009267439173807874	0.0002748506508287976
Q99856	-0.02982400109420701	0	0.0014438256672181645	0.00155163258728794
O14514	-0.06467339136916765	0	0.00018005687052096702	8.552569673352518e-05
P25054	-0.1900086762682224	0	0.004072557240404031	0.0018144657738846399
Q15717	0.04085311062490466	0	0.0032729057796996694	0.0033908076166484914
Q96EB6	-0.10475517605496351	0	0.002147721941623602	0.0008108246154149915
O96017	-0.13970595153693605	0	0.0023794114965472258	0.0011197743181732649
O00716	0.037457814914165805	0	0.005739272788701029	0.003967783822989359
O14757	0.9433420645934436	94	0.03676103895471866	0.02991560315575074
P30291	-0.09079820256037038	0	0.0008297721264413848	0.0004908069588351885
O75530	-0.05451065652785614	0	0.00046681405582945187	0.00026717762039340137
Q14332	-0.1773559392173268	0	0.00047491330058262816	0.00015108170186305862
Q96AE4	-0.10033035640597329	0	0.00043324316099278907	0.00011762434338626949
Q9H211	-0.09266495357504329	0	0.00169335165683154	0.000542915022324921
P45973	-0.09932050002088313	0	0.0028869927164215606	0.0011493379896575734
Q9NPD8	-0.04552774205360347	0	0.0005854414166165932	0.000469303355913138
Q9NVI1	-0.18311370779647543	0	0.0016411482338338991	0.0009070737429351588
P26358	-0.10138526065267324	0	0.0008706585303291205	0.00021166908809184967
Q9BXW9	-0.23587301712053857	0	0.003516021233928582	0.0020149933548673483
P30304	0.042266563507890334	0	0.007822649394266114	0.004102740747039549
P29317	-0.09331045018199585	0	0.0016571207995649995	0.0008750382612059389
P30305	-0.003702869175680505	0	0.0057529085525478635	0.0039078812388450975
P20800	-0.064607740695854	0	0.00018005687052096702	8.552569673352518e-05
P30307	-0.05827022717490329	0	0.005713736599481396	0.003654633583220082
P68104	0.26827599419050724	131	0.014159051558712152	0.030190252279217004
P42858	-0.073288369388771	0	0.0002933733942440085	9.61576177668068e-05
P07203	-0.06778723174089624	0	0.000262534690386862	9.321380424965414e-05
Q99445	-0.06523545570523422	0	0.00018005687052096702	8.552569673352518e-05
Q00597	-0.07836456802525361	0	0.0011734364374547303	0.000793908948913844
P14210	-0.11450118999794721	0	0.007318331528425883	0.003654051809985202
Q8IY92	-0.06219824115845717	0	0.0001548808802550343	3.9891981856870915e-05
P42224	0.10893139219684649	0	0.022396252944653878	0.006247725677739056
Q16236	-0.126667928832829	0	0.004676816002095183	0.0013613454727598655
Q06830	-0.07733801367277536	0	0.0005701274369042086	0.00013819737073390482
Q8NHM5	-0.06343685916770336	0	0.0	0.0
Q13162	-0.07720302732505128	0	7.1231130010631155e-06	2.1876381434660125e-06
P15559	0.006079232152065806	0	0.0070957123146250635	0.005595276275663234
O60516	-0.06195027364071206	0	0.00014671576892955396	4.1598115656186536e-05
Q13542	-0.061677506019634926	0	0.00014671576892955396	4.1598115656186536e-05
P30411	-0.10535542564608062	0	0.0005129215158807777	0.00012650904937088538
P41279	0.5845086869152383	0	0.0186837284182742	0.010061704344373743
Q99558	-0.12533908153954193	0	0.0054522715191709144	0.0014200942162106603
O14920	0.5901746016865023	0	0.029509019240023086	0.011540577693634384
Q9BZR8	-0.06955510550788682	0	0.0009562130417439191	0.0002675325665989557
Q6R327	-0.05664067737130178	0	0.0009167590536629296	0.0004970555359061709
P06730	-0.25133010587141363	0	0.010138502831286913	0.0024375555989654134
O75909	-0.06530112895264034	0	0.000180056870520967	8.552569673352518e-05
O95999	1.4472953410699871	429	0.04598507697238091	0.028100060753365064
P29466	-0.19553246795625184	0	0.003806410020305481	0.0009158259075963824
Q9H4X1	-0.06867062804141431	0	0.0005121847778512233	0.000136579200541365
O60238	-0.09974012515121089	0	0.000525004346849888	0.00015904426647736996
O15392	-0.02814805405460173	0	0.0055769330082886285	0.0021040655806130407
Q15025	-0.06196797616354521	0	4.921977294442315e-05	9.883644022918931e-06
Q9UBU7	-0.06071035405645693	0	0.0003973593740424228	0.00021917229119087356
P20248	-0.10344159009457783	0	0.004202777958270481	0.0015206225847342793
Q9GZX6	-0.06419062674122836	0	0.0	0.0
Q08334	-0.12546392059158487	0	0.0003534037703745806	8.235038820905856e-05
P27701	-0.09685645877079262	0	0.0013131578123823319	0.0006395607481945109
P01588	-0.10850539050629089	0	0.0017313889385467056	0.0005209982366929141
Q96CF2	-0.06571952268060811	0	0.00018898276821549786	8.978688057598868e-05
P39060	-0.0694309328539938	0	0.00030110050139503357	0.00010325751860758124
O94907	-0.09770860271432083	0	0.0007421102790554778	0.000174487010711674
Q08345	-0.056896184010867296	0	0.002097897640065082	0.0012444887901430723
Q6VAB6	-0.062421620743030926	0	0.0	0.0
P07339	-0.07795591510107566	0	0.0005873443108603113	0.0001517613444776056
Q15831	-0.050641130736614165	0	0.0020735826082964723	0.0016272284955930337
Q08257	-0.07973699148574681	0	0.0006690275582347238	0.0001547811948410871
Q9NX09	-0.06330512176993551	0	0.000180056870520967	8.55256967335252e-05
Q9H2X6	-0.09050768454195939	0	0.0008828164637765431	0.000209718163175703
P78423	-0.07968346915902295	0	0.0006192372812274793	0.0001467985279549984
Q14738	-0.10209192843630453	0	0.002211909544413434	0.0011093824811604998
Q13362	-0.07829608900392938	0	0.0005551705213112466	0.0001141954421521694
P04406	-0.12199763907597716	0	0.0006744883200085493	0.00014188475252517737
Q9H2A7	-0.066094616211604	0	0.00012014525758369806	3.1492951343390366e-05
O00574	-0.08643418066710834	0	0.003095869878518253	0.001096750442953001
Q9NZH6	-0.06980058018459419	0	7.0360912496556e-05	1.6928903140416438e-05
P78347	-0.04916064513206964	0	0.0008523477505242486	0.00028388096314427156
P24385	1.8078163578791078	328	0.11501065879697318	0.11467703273227332
P03952	-0.0980459529236991	0	1.0274096817254846e-05	7.211641598397393e-06
O95760	-0.0695046936691471	0	7.0360912496556e-05	1.6928903140416438e-05
P16619	-0.06273804190779948	0	0.0	0.0
P51681	-0.08199358085700881	0	0.007897100438303281	0.0020361118590309026
Q9Y294	-0.08859177452484956	0	3.628602532234597e-05	1.707655835214231e-05
Q13112	-0.11473198430006262	0	0.00016731913554807908	4.30340221679289e-05
P50591	-0.09281180687718371	0	0.0002568991574153436	7.889842484631032e-05
O14798	-0.06912830831549313	0	0.00018717998352202683	8.621585986065443e-05
O43318	0.3878733046469013	0	0.027112912726642582	0.010643773502589684
Q9NVP2	-0.0603081388198107	0	0.0	0.0
O00220	-0.09225168219715568	0	0.00025267012268580436	9.193733645982707e-05
O14763	-0.011726364935481823	0	0.0027570855018658647	0.0015392993498625177
Q9H7Z6	-0.06815442643736416	0	3.306502271224065e-06	1.0327910034373127e-06
P62805	0.09511234263023073	0	0.014516170948358404	0.007686551124827776
P09874	0.09573067894618754	0	0.01015712633620605	0.004210627705957465
Q9Y5B9	-0.06069631509016476	0	0.00024783388260338343	0.0001027393160253522
Q13287	-0.03320718042557443	0	0.001767390275514326	0.0005479083483610869
P05783	-0.06766117631740812	0	0.000723396951741726	0.00018837225537936286
Q15628	-0.15530330037090692	0	0.0013567297910428951	0.000324936297326265
Q12933	2.4935326253733536	668	0.08866725312371315	0.05427667514280787
P10914	0.07443279192813126	0	0.009262913793763202	0.003155311811783242
Q96AZ6	-0.0801638307085172	0	0.00024514292632374596	7.826194790062534e-05
O15524	-0.05930919791392291	0	0.003968524885852013	0.0015803073243870194
P22301	-0.2423401299240434	0	0.005162736516181507	0.0011815659564178228
Q13651	-0.08150550856508033	0	0.0003534037703745807	8.235038820905871e-05
Q9C000	0.23236921143502964	0	0.00986898705904999	0.004336146386123137
P51878	-0.07704440343619029	0	0.0016376377121564006	0.0006853372846146318
P09038	-0.17345735594218267	0	0.003869240705008174	0.0011562154909537585
Q9ULZ3	-0.17005204980203498	0	0.0003244012227630603	0.00010692433345978476
P57730	-0.06331057014134454	0	0.0	0.0
P35228	-0.050272314200365056	0	0.012868663639403423	0.0031635362252818663
P05161	0.14410554708657722	0	0.005746844192871855	0.00270286224012782
P23458	-0.11760996284099558	0	0.01607976811561993	0.004886521691391386
Q5EG05	-0.09986406908142906	0	0.000221920171655171	6.404777495181423e-05
P35568	0.1771715384353287	0	0.016727460581383007	0.00470721773320344
P01583	-0.08709432764832802	0	0.0028958343468427315	0.0007791411709335037
Q9Y4H2	0.12065841683022666	0	0.008503932159788622	0.0029711326587075343
Q12772	-0.11831369009071406	0	0.0006035627229151354	0.00012264328138855173
P06213	-0.06333171665085628	0	0.006320794391373793	0.0029822576842164043
P15336	-0.14610439391092225	0	0.0055855394564764725	0.0019771512644840583
Q96A56	-0.05749356250872296	0	0.0003526180334730197	0.00022391403326001
P22570	-0.08001200823887931	0	0.00023232569379783374	8.888792001897983e-05
P06733	-0.041534822596488385	0	0.0012361445883454969	0.0015457124577050907
Q9BYX4	-0.12279886086050563	0	7.88119972812494e-05	2.0022461442757495e-05
Q7Z434	-0.1604234717435973	0	0.0002930205415022062	0.0001675920035571516
Q9NQ88	-0.06473204521969654	0	0.000180056870520967	8.55256967335252e-05
P60174	-0.06894314023233626	0	7.036091249655601e-05	1.692890314041644e-05
Q9HC29	-0.11421397288014538	0	0.00044439415692768214	0.00015171254250650858
P11387	-0.11551999944434076	0	0.0008873734798520447	0.00023574798365585926
A1A5B4	-0.06217762489960221	0	0.0	0.0
P04075	-0.07625451686453913	0	0.00022913736687992387	6.215723670869536e-05
P19525	-0.1583983239865647	0	0.002405038748897711	0.0005077090701720214
Q8IUC6	-0.11809852275791397	0	0.001183251930879108	0.00030130912581822177
Q9UHD2	-0.16702143642861736	0	0.00159751042779876	0.000544203361957049
P01579	-0.13129664491876564	0	0.02624940330002892	0.007186255811771541
P15260	0.0745695574887498	0	0.007121371293558772	0.003081048488271547
P01574	3.0145708240486147	794	0.1790000650238789	0.08418751239742384
Q14653	-0.09731088787677343	0	0.005380931570926687	0.0015555564999752457
P09914	-0.06934084096903788	0	0.0002983971143877072	8.626267863498967e-05
P13501	-0.04157518069355836	0	0.004279305174723393	0.0017003460270936972
P09493	-0.061638289227409916	0	0.00020771549822196276	0.0001348782492474111
P46821	-0.08934571606090833	0	0.00033290174657042715	0.00015095097921157265
Q9UQE7	-0.022955135744732846	0	0.0025384980658878582	0.0015341746312005182
Q9Y397	-0.060057006895210215	0	0.0	0.0
P01111	-0.11060050805420683	0	0.010887855115012349	0.0027002262392554085
Q99612	-0.06770177175486873	0	3.9130340352180216e-05	1.1683848645427841e-05
P01344	-0.11577349898797015	0	0.006811849870586561	0.0020289967966466756
P11717	-0.06706113421928857	0	0.00017331689055847765	4.693518904137854e-05
P49771	-0.06323713364547905	0	0.0	0.0
P36888	-0.11361400288338402	0	0.0017123554712120104	0.0008789326712176934
P21583	-0.01726174542124483	0	0.0017515198308514432	0.001089708337424522
Q9Y3F4	-0.02816224409651684	0	0.0030346420048658457	0.0009424261005649247
O00206	-0.1389035922847053	0	0.0009231903152563557	0.00023084339650212798
Q92831	-0.05529966911290929	0	0.0011668858832015654	0.0007769350987664672
P68431	-0.3452534799230998	0	0.004977370717569505	0.0015742735482380719
Q86XR7	-0.10196946882373954	0	0.00022195047841183014	6.622800721032334e-05
Q9Y4K3	-0.22374448529893384	0	0.004709355214482866	0.0018528989095246231
O15455	-0.10319250245552906	0	0.00021153951913355928	6.363086634367632e-05
Q9NWZ3	-0.0805770765792661	0	5.017557539648619e-05	1.1177611835981927e-05
Q6ZNE5	-0.06203436660546061	0	0.00017197382601364107	0.00013351739927507217
Q8IXJ6	-0.06562952876807596	0	5.505832414756555e-05	1.8497982489036602e-05
Q92622	1.668192467927628	607	0.04229109332147186	0.026975829227578303
Q9Y2G2	-0.08506899076685527	0	9.304023647420188e-05	2.263297972144003e-05
P50453	-0.062005661962549835	0	0.0	0.0
P19105	-0.08695115769942571	0	0.0003583222865782798	0.00015498422265667326
P51397	-0.06309724409002265	0	0.00014671576892955396	4.1598115656186536e-05
Q02045	-0.08846128891071817	0	0.0002269208978456774	5.6833994700301994e-05
P20042	-0.08465003243207012	0	0.00021839557955122895	5.4379481576740815e-05
P23443	-0.011029343525662325	0	0.010003518163471808	0.002348193884255098
P41091	-0.07408522692870448	0	0.0001472885065911124	3.611054517135138e-05
P17643	-0.07949411498157521	0	0.00087619658338836	0.00037348463739141573
O15205	-0.066094881250123	0	0.000180056870520967	8.552569673352518e-05
Q9Y6I4	-0.06389585836267962	0	0.0	0.0
P0C0S5	-0.1876022232815929	0	0.0005157429269360711	0.00013540348095122452
P13611	-0.09739310073740912	0	0.0009211150134853483	0.00020849566097957134
O43715	-0.0644982705898136	0	0.000180056870520967	8.552569673352518e-05
Q8IYM9	-0.06556198034956143	0	0.000180056870520967	8.552569673352518e-05
P27695	0.12343654573088214	0	0.009426108001505222	0.004136219504032186
Q8N5S9	0.2011570767875979	0	0.010014119854584292	0.004899904196720979
Q14194	-0.0662133618031013	0	0.0002114399610178121	8.465428223976504e-05
P14859	-0.003228897195307976	0	0.002673755859292333	0.002106417540856453
P06899	-0.13021901646958084	0	0.0009216717246829424	0.00023924107673703638
P23246	-0.09226533386772341	0	0.0001575264561787995	6.241355772809167e-05
Q15233	-0.08992832980407948	0	4.804556913454577e-05	1.9036135107070868e-05
Q8IW19	-0.06399233100990162	0	0.0	0.0
Q13263	-0.12287427887363714	0	0.0014020252677042196	0.0002824941486571313
Q06609	-0.06963110349867689	0	0.004703967031166902	0.002360366467386724
P29475	-0.07808147087503096	0	0.002082019549007779	0.001116335309835077
P25963	0.21582702437250584	0	0.030317499104932366	0.00938323787178061
P49841	-0.07525723361877322	0	0.00842826103517624	0.004584882415261287
P13807	-0.08349651100855154	0	0.00015852979625793863	5.4351493888724374e-05
Q16821	-0.0646930409120371	0	0.00010108342502387694	4.502785557676629e-05
O15169	-0.28441016326578583	0	0.004692364592790218	0.0032394869113870073
P48729	-0.02065547799691467	0	0.003029600263617608	0.0011249668220223244
Q96AV8	-0.06286667236296078	0	0.0	0.0
P08047	-0.09082854090043553	0	0.00513301097970539	0.0010211684830832752
O75581	-0.27687742729790504	0	0.0046737848077693395	0.00293843311690588
O94782	-0.06409783802865424	0	0.0	0.0
P63104	0.02452655764083296	0	0.0066348663570187675	0.0038858485407884196
P53350	-0.14343802032060152	0	0.005250905573739864	0.0038167949248232055
P52926	-0.06400348779276535	0	9.668313105859057e-05	2.909749642029477e-05
P29474	0.09559304699042884	0	0.016262116379754242	0.005169100657199615
P17096	-0.07451774017227937	0	0.0008754682009779206	0.00020970104054629846
Q9UM63	-0.06467949904460392	0	0.000180056870520967	8.552569673352518e-05
P11926	-0.1000781825989885	0	0.0022717113111863463	0.0007251622620324632
Q96FX8	-0.06561616699972658	0	0.0002083889495738278	8.719094538555272e-05
O15547	-0.06447747545641445	0	0.000180056870520967	8.552569673352518e-05
P37231	-0.1326259584975259	0	0.006593527365688605	0.0017817302179670318
Q9NQR1	-0.08576752733982168	0	0.0001653808113988018	6.93229506367113e-05
Q01831	-0.09244617430941228	0	0.0006101341011231254	0.00031917383238429557
P08581	-0.07121317110664645	0	0.008028383239835072	0.00324235731700768
Q9NPP4	-0.10249060311573993	0	0.0004446235528587735	0.00011775870150916652
Q92597	-0.07568628296192513	0	0.0006784329563748595	0.00015734575778282434
P31314	-0.0628566136987401	0	0.0	0.0
P00352	-0.06986181113452687	0	0.0	0.0
P27348	-0.08438336347980101	0	0.0034707741733661277	0.0008242859957906596
Q92466	-0.08720303368863896	0	0.000918891928288899	0.00034075177835262484
Q92841	-0.06303290661565374	0	4.707175785012243e-05	1.6876032050087718e-05
P06400	-0.15843484462537136	0	0.02054096673757321	0.006678253173237218
Q92696	-0.06530806322711095	0	0.000180056870520967	8.552569673352518e-05
Q9Y478	0.03235925021860961	0	0.006436304405574497	0.003591360769548379
O43524	0.023380469118498455	0	0.00919806428839134	0.0029960851062404113
O75626	-0.0686967002737631	0	0.0006841958363029398	0.00020070403186012596
Q5JR12	-0.06057228496478687	0	0.0006888057263117206	0.0001713790331206047
Q9H4B4	-0.07053266186071731	0	9.691583331884995e-05	2.9939757227623228e-05
P05121	-0.053480840660850584	0	0.007640623508080597	0.002139319842824858
P36952	-0.07076433955924148	0	0.0003101154271281412	0.00010055376265040157
P31947	-0.10194978288754984	0	0.003692781819653602	0.0008084629633684311
Q9Y6P5	-0.06320899227635993	0	0.000180056870520967	8.552569673352518e-05
Q71UM5	-0.0654614442050171	0	0.000180056870520967	8.552569673352518e-05
Q8NHY2	-0.06266960115475514	0	0.00026025453744855985	9.601989532645352e-05
P29034	-0.06913774152483014	0	0.00025597905453077235	0.00010034696441197128
Q9NY72	-0.06390265074193935	0	0.00018005687052096702	8.55256967335252e-05
O00767	-0.033674215203142906	0	0.001272868812858437	0.000454423468594058
Q658P3	-0.06395897514618847	0	0.000180056870520967	8.552569673352517e-05
Q96QD8	-0.06531327679646814	0	0.00018005687052096702	8.55256967335252e-05
O60880	-0.0809742190419976	0	0.00018707325191954108	8.601623435944236e-05
P01135	-0.08956607698653682	0	0.0005523437197990876	0.0001533013090279838
Q03518	-0.06895268163474104	0	0.0004150165157124852	0.00011085754565383483
O75582	0.0752182641566231	0	0.004903976344858638	0.0038040605201244532
P21675	0.0023449285771980906	0	0.005191652163482177	0.002323965692111326
Q92793	-0.08780819022151697	0	0.012258062185745901	0.003192169546734333
P0C7U1	-0.06303018199903353	0	7.78897701385861e-05	2.028357732819533e-05
O95251	-0.08974035421131737	0	9.69784429184838e-05	3.403461067552796e-05
Q9UKN8	-0.06293621436473579	0	0.0	0.0
Q15788	-0.07468886066960806	0	0.0003177083249150892	6.501365682785722e-05
P67870	-0.0512521371927245	0	0.0003854240126679881	0.000132201028101456
Q8N9B5	-0.06724105752775139	0	0.0001419281415378233	7.169321732336226e-05
Q9Y6Q9	-0.04325873496119015	0	0.00230608371042831	0.0006255644484304024
Q92630	-0.06292134740309673	0	0.00027117631363974046	9.70122771163145e-05
Q01196	-0.1529665275251872	0	0.0011369354019767836	0.00034526207878986346
P46695	-0.07207523584010986	0	0.000557166569296369	0.00013354131728091607
Q15596	-0.08435048650047446	0	0.0005090100596136777	0.0001272793996177589
O60602	-0.09509323937322474	0	0.0002360742420379207	6.451432189450931e-05
O43353	5.8364601689014854	621	0.18343014736803798	0.11975800078661522
Q9Y4C1	-0.061877419787599475	0	0.0	0.0
O15516	-0.1794239035281405	0	0.0019839525786191172	0.0009694590036808634
O94953	-0.06124060066253777	0	0.0	0.0
O75164	-0.06290330596724394	0	0.0	0.0
Q6PCD5	-0.0656139228023429	0	1.0461063735125742e-05	2.7480466196965254e-06
Q16665	-0.24774599565821837	0	0.004847494135562722	0.0010358654794487751
O00401	-0.12031962897383107	0	0.004866385618900886	0.0014658176590413964
Q96GX9	-0.06126231906381363	0	0.0	0.0
Q5FWF5	-0.07077889729941433	0	6.158473267820731e-05	3.675233371964608e-05
O60341	-0.12199173160316606	0	4.238829488826652e-05	1.4087945736128299e-05
P21580	-0.023269265219061534	0	0.003156431860864327	0.0015615626439066889
Q96MU7	-0.0583251087119498	0	0.0003572851566908128	0.00011704992469206215
P01584	-0.07246212184090724	0	0.008004375011589418	0.002338894728883571
Q969W1	-0.060894087176855904	0	4.506293547427283e-05	1.811288380110966e-05
Q16531	8.317375058542225	528	0.2197072801082113	0.19421652414324914
Q14116	-0.11817416357717077	0	0.0019988750019771287	0.0004400157274467881
O60216	-0.14007351482264688	0	0.00010862187339950917	4.09380343491141e-05
P42684	-0.056058256724059674	0	0.0008587022647261034	0.0002787302726997613
Q14191	-0.0866162265929373	0	0.0006407486945865002	0.00018842993896010243
P04632	-0.06307866458515202	0	0.00020349887037992415	4.468862793455727e-05
P13010	-0.0702944710304872	0	4.289151642299729e-06	8.61288979140078e-07
Q9UMN6	-0.06450768944050408	0	0.0	0.0
Q01201	-0.10680183395444533	0	0.0017361368293697468	0.00044837278590429547
Q86X55	-0.062408218598400074	0	6.251679941878526e-06	1.2793009891933137e-06
P98170	-0.09029754460476185	0	0.005054184477873481	0.001965118261101598
Q96LA8	-0.06335948149861172	0	2.3240267957255176e-06	5.997645277781648e-07
P07996	-0.08742900522834215	0	0.0004372283365705373	0.00016285363386065263
Q4FZB7	-0.06084998657612805	0	0.0	0.0
Q8WXE1	-0.12498115782267834	0	0.0010301672517886277	0.0002669863824243777
Q03164	-0.08359802812074019	0	5.4204955265968166e-05	1.6931000056349383e-05
P35813	-0.07104995278811788	0	0.00026876900344162874	6.714760238484825e-05
Q9UIS9	-0.07332119466473497	0	0.0	0.0
Q15047	-0.09575715060228517	0	0.000134713516051861	3.509571697038706e-05
P04792	0.0419683561269949	0	0.005084401211718458	0.0034890137506335284
Q14526	-0.05869972099687939	0	0.0014344521739594399	0.0006673914260323256
P51532	-0.11584318977719066	0	0.0010457004178075727	0.00025791901764641467
Q8IYW5	-0.11709031539091277	0	3.47077383982792e-05	2.020286158982968e-05
O14543	0.01781479621249132	0	0.004961181354489395	0.0017091521395058743
Q9UQF2	-0.09219929821668804	0	0.00018389232625584984	3.646806178198978e-05
P36507	-0.09300906663295651	0	0.008420131490169283	0.0017435870160084702
Q96LC9	-0.0708248464034008	0	0.0004543427468636524	0.0001553635795292022
Q86TI0	0.03652110497035298	0	0.002579194170250447	0.002095851426699054
O60343	-0.06229239318210638	0	0.00034262204312405104	9.786568152718058e-05
O15297	-0.05694424133696233	0	0.00041363491517844325	0.00021824113198209722
Q7Z2E3	-0.05832777253453107	0	0.0002645198388908153	0.00010320038730263743
Q9NRG4	-0.05918621324942801	0	0.0006857868942099268	0.00020081117293060282
O15047	-0.06307854096592602	0	0.0	0.0
Q07325	-0.06068137394246698	0	0.0015921657435482577	0.00037268823051963304
P49682	-0.08466263699926335	0	0.003095869878518253	0.0010967504429530007
Q9BYW2	-0.06872258204570567	0	0.00029960738799171056	9.72313816881308e-05
P80075	-0.06318206583711054	0	0.0	0.0
P13236	0.012354851105171717	0	0.002845708060253397	0.001561456389488413
P05231	-0.19336901760469433	0	0.011737801041631789	0.002967282760086219
P40189	-0.15671040689938312	0	0.000940595657624805	0.00020096181645331377
Q96T68	-0.059256145177038665	0	0.00017816910584845253	0.00010106807745608345
Q8IZD2	-0.062278261088963324	0	0.0	0.0
Q02539	-0.10238111572132945	0	0.00039315653033688967	0.0001490041993387263
Q9H6W3	-0.060836848938919906	0	0.0	0.0
Q8TDD2	-0.08581351937990467	0	0.00021992999039278588	5.381069506764712e-05
O94761	-0.10332158483524129	0	0.00023063496020804032	9.034600653199884e-05
Q8IUF8	-0.06603749953573115	0	0.00015134376154528158	3.655016696710791e-05
P49840	-0.06504673466999888	0	0.003481266683413726	0.0017964717529546353
P20749	-0.10944612918137199	0	0.002304937361549893	0.00046356018182314363
Q13363	-0.07142375700801477	0	0.004252540903206318	0.0022122048505781814
P41970	-0.04814246737796321	0	0.0009571828945878309	0.0002754183595047439
Q8WTS6	-0.06134348566045945	0	0.0	0.0
Q13029	-0.06315950121595974	0	1.3682442871614847e-05	3.751720776972786e-06
Q8TEK3	-0.06184421566703871	0	0.0	0.0
Q00610	-0.15191533097026044	0	0.000506224387322874	0.00011830933619675287
Q13489	0.03244862841297867	0	0.007749767213594965	0.002439431155529907
Q86TL0	-0.06044673093766657	0	0.0001246389193296333	3.290292801535559e-05
Q9H0R8	-0.14177624861689056	0	0.00029594581019777073	7.846459098503444e-05
P18146	0.6580704307399471	7	0.02719555623169536	0.02409733986924878
Q99683	-0.17033486374241025	0	0.006983793125458851	0.001535392489886668
O43464	-0.025342986983148682	0	0.003793407198977446	0.0019775849787880555
O00273	-0.11422776271411235	0	0.002041316244227757	0.0004985440286708708
Q8WYN0	-0.062404905534152844	0	0.0	0.0
P60520	-0.13751133815775976	0	0.00015618458563090317	5.752116509884044e-05
P23588	-0.04953688878487501	0	0.002679048728693626	0.0016910289575579188
P16104	-0.18244869564689808	0	0.0011436554348055279	0.00025756959085493066
Q9BY44	-0.09451426203114965	0	0.0006605538841660169	0.00016929356893399726
Q9BQQ3	-0.0912460658652352	0	0.0003503037461635995	8.487932008091332e-05
Q9NYJ8	-0.01458113669653235	0	0.00585974482286367	0.002826392575706628
Q15750	0.035817087553094165	0	0.00715387838612682	0.0028059372371160903
Q8IZQ1	-0.06232097010160258	0	0.0	0.0
Q9UER7	0.03842183799657732	0	0.006010696968529221	0.002906391616148479
Q13501	-0.20363137947576554	0	0.0012029319557453437	0.00043859899332377106
P01133	-0.10014926052165746	0	0.005325772942401258	0.003082789301784676
Q96GC9	-0.064332790237564	0	0.0	0.0
P14778	-0.0765957043492322	0	0.00123060233533393	0.00033525757193475665
Q9C0C7	0.16026263277815994	0	0.0077065618379349495	0.00402121804276225
P51149	-0.05084099527783209	0	0.00036893854853698387	0.00013068261463469003
Q9BQS8	-0.04436946402163015	0	0.0016402779410267928	0.0012816515655143057
P48023	0.14321797250916682	0	0.014289316697616915	0.004173981375955866
P51398	-0.06066950294476723	0	8.72690049715869e-05	2.7507749330955622e-05
Q9H082	-0.06413576589792243	0	0.0	0.0
Q14249	-0.019597324913311617	0	0.0035498613996500414	0.0019668317927341505
Q08378	-0.06469260748975077	0	2.5142965818459115e-05	5.589247805974321e-06
P02545	-0.090281484222356	0	0.00041085052388076227	0.0001228166543557389
Q8N5K1	9.351091668180723	555	0.23004513622540468	0.1919319386855802
P41182	-0.09027899020908269	0	0.0021400765286242428	0.0004707339169782851
Q99988	-0.024120454325939646	0	0.003016196790622584	0.0015678185276781608
P78560	-0.07377389670368963	0	3.173530803786259e-05	1.3558931446179595e-05
P08238	-0.09428727270146073	0	0.0006886945194610669	0.00021589508832805482
P11142	-0.08989685481295018	0	0.00042727760515205916	0.00014140581213675356
P17931	-0.028174918894420562	0	0.0026520271777673555	0.0008930849574892823
P15018	-0.11430433275418368	0	0.0004279770251428386	0.00011343400291076017
Q9Y6D9	-0.07253115666503951	0	0.00021417841616539404	9.073546462577922e-05
Q7Z419	-0.06298770669803237	0	0.000180056870520967	8.552569673352518e-05
P17936	0.011764372464545222	0	0.00680346436015057	0.002241570280071274
Q13568	0.09798217289952925	0	0.005419710209860648	0.002760807732746605
P05787	-0.070383340721667	0	0.0014352067999160625	0.00032731392677002924
P09429	0.10828052572832411	0	0.00824970495176506	0.004051618713743482
Q9UKT4	-0.10093637183145933	0	0.00031676603676130175	9.42648883843577e-05
Q9NYG5	-0.3076754802053612	0	0.0026790704118255506	0.0010069487890505887
Q13526	-0.11372882555474845	0	0.0008089250933784446	0.00021261336254241555
Q13105	-0.1349916646077335	0	0.0002533562796930963	5.4896434329923275e-05
P61081	-0.061239711148544464	0	0.0	0.0
Q13617	-0.08253625250235026	0	1.7315233267617868e-05	8.74657251345269e-06
Q9GZT9	-0.07081482813614923	0	1.0743182085123357e-05	2.8603374963471946e-06
Q9H6Z9	-0.07186099587719143	0	1.0743182085123357e-05	2.8603374963471946e-06
Q96KS0	-0.06235136707952554	0	7.042836154161178e-06	1.9761360041684386e-06
P40337	-0.10544242125227686	0	0.0007128139468126493	0.00015486768025633113
Q13761	-0.06343791214906999	0	5.1378964488041694e-05	2.4327775891202533e-05
P01730	-0.2676423130544514	0	0.007401858019922873	0.0018662807442983952
P10242	-0.13950111863190853	0	0.0015698952243706774	0.000396618330236248
Q86YC2	-0.07140446074096238	0	0.0001388657915618395	3.329075232879387e-05
Q09472	-0.11517589564248691	0	0.009105684305433489	0.0032645439047710658
P08123	-0.10489214438809968	0	0.0017017919799401867	0.00043998698256478774
P02452	1.5365613790925916	339	0.04604834793776225	0.057196704300549205
Q6ZW49	-0.04805137657509734	0	0.0018096385710396868	0.0008884483195039492
Q9UBE8	-0.0773513469206826	0	0.0007686776000798902	0.000250000325777792
Q9UNS1	-0.13926311991699625	0	0.0005198482493534744	0.00022120660490779242
Q04837	-0.06384239451699511	0	0.0	0.0
P35398	-0.07004283658972102	0	0.00012050156912920408	2.4124483035443022e-05
Q92753	-0.06262187360114842	0	0.0	0.0
P51449	-0.05608544775700196	0	0.0007834013587997127	0.00048548368434974006
P20393	-0.12037869657849441	0	0.00017145522959567284	7.078014082537379e-05
Q14995	-0.06309735040683548	0	0.0	0.0
P56645	-0.07011257254534513	0	3.710094131958882e-05	1.3879820965011208e-05
Q86VP6	-0.06148309331678097	0	0.0	0.0
Q13616	-0.17497780533722632	0	0.0005727424435177326	0.0003585844639318076
P35754	-0.06428396037833284	0	0.0	0.0
P68133	-0.11216719229278255	0	0.0027185457476064335	0.0011052557992629356
P05305	-0.14899218684812826	0	0.0023194364146650226	0.0009425542193896592
P30968	-0.08235792360300509	0	0.0017977830250810636	0.0006648453517773494
P35354	-0.2077659438026975	0	0.010772081935890992	0.0028395485946544983
Q13285	-0.060164622847345584	0	0.002464380415799354	0.0009828790574624897
Q8N6T7	-0.06265131232875909	0	0.0	0.0
O75197	-0.2142734393163359	0	0.0005220250724150092	0.00014074407002467952
Q13467	-0.17859340534283233	0	0.0004945938306319981	0.00015613708440245528
Q92905	-0.07185611820691445	0	0.00035399754662733974	0.00015139372366333018
O15226	-0.06400855013862884	0	0.0	0.0
Q00653	-0.11640552407492542	0	0.0016544375044280036	0.0004047554571646293
Q04864	-0.052242827826445966	0	0.0007267883184637741	0.00043195377422543393
Q15672	1.144069549250134	11	0.03169293959437215	0.01718617132090035
P01033	-0.010622895478365703	0	0.00438722247813821	0.0015766249532140706
Q92837	-0.034915686175356814	0	0.0011214961185934994	0.0014510478491679885
O75474	-0.06263357898208978	0	0.0	0.0
P68400	-0.07890784281580292	0	0.0006057709188857816	0.00015633206543725977
P27694	-0.1343333763227716	0	0.0019718751780576768	0.0006414724671025664
Q92993	-0.10302522043295807	0	0.0017442892122570967	0.00041266935525845547
P29590	0.35209494488597115	0	0.013601717225789869	0.007660048804026635
P53041	-0.05515994669309608	0	0.0005546503755551361	0.00019037818017314477
Q0VDD5	-0.06309480023882383	0	0.0	0.0
Q99417	-0.07761794414878923	0	0.0	0.0
P48039	-0.07823068375975879	0	0.0	0.0
P50148	-0.530196863754041	0	0.004808637595178436	0.0014324305320643838
P08754	1.3329975248200494	232	0.09731560043778802	0.04378940249998198
Q9UQ88	-0.06515260170569194	0	0.00012676953699543273	3.969755241099389e-05
O00303	-0.12515902884601982	0	0.0003831144248135947	0.0001324954511842363
P21127	-0.08094479696523386	0	3.928814439196375e-05	1.2158027580565559e-05
O14746	0.03953750745514794	0	0.01816139781511484	0.005608166200670288
Q75NE6	-0.06085706016755903	0	0.0009500274771924651	0.00042672721000475687
Q12824	-0.06990267260356962	0	3.3926653118120154e-05	9.210642819391936e-06
O15379	-0.15632065915324203	0	0.000802365719144954	0.00017419243193431778
Q9BZK7	-0.06668636534170458	0	0.00013003077563654417	3.26741374698067e-05
O95997	-0.17007613632914417	0	0.0021205690992967623	0.0008320893571317536
Q9UBK9	-0.06984385681946338	0	9.585546736033007e-05	5.0439889719458836e-05
Q96MF7	-0.06448848580517544	0	0.0	0.0
P54274	-0.08807486930305118	0	0.0005912158271511078	0.00014400990087250014
Q9NYB0	0.5585309435167721	0	0.018897604118988245	0.010678679230711821
Q9BSI4	-0.08548371326278721	0	0.0	0.0
P15407	-0.08285559631700976	0	0.001496352904527361	0.00034661214423882216
O14965	-0.3342035126997161	0	0.0020185324390756994	0.0007544200721126147
Q9UBN7	-0.09894127601617675	0	0.0006241911628349438	0.0001420342491680653
P14625	0.1144823786260977	0	0.005596798449333815	0.00486914486132303
Q14247	-0.017303414285060183	0	0.01422007202496903	0.0036936319984708504
Q9H853	-0.07414034365278457	0	0.000245256840485811	6.930247684620302e-05
P10412	-0.07579087456338653	0	0.00012496152798867805	3.358212952289659e-05
Q9BZR9	-0.0632575531830675	0	0.0	0.0
O94762	-0.06227749508082967	0	0.0	0.0
Q9NX47	-0.06083823330594201	0	0.0	0.0
O95786	-0.17002533552484575	0	0.00033756875557123124	7.724752839481762e-05
Q9P1Z0	-0.06338289691484032	0	6.933712289442126e-06	4.1012636286228214e-06
P17844	-0.06924393758593367	0	0.0004287123540879871	0.0001951926204773512
Q8TDB6	-0.14809662406532859	0	0.001278606955741348	0.0011358225465482321
Q13547	-0.18321537468824134	0	0.0018317493823102357	0.00044956091126656026
Q9BYH8	-0.06215910370566144	0	0.0	0.0
P18846	-0.030626168395057628	0	0.0018025226309761405	0.0015820851729977134
Q9BY66	-0.06257953571725938	0	5.1378964488041694e-05	2.4327775891202533e-05
Q9UGL1	-0.05709923794804316	0	0.00024783388260338343	0.0001027393160253522
P41229	-0.06278240876461473	0	0.0	0.0
Q9NR48	-0.05984231970539013	0	0.0	0.0
P29375	-0.06298398365442685	0	0.0	0.0
Q99640	-0.06922161608844665	0	0.0007086158855860002	0.00017334503745583443
O43557	-0.06454397748301242	0	0.0	0.0
P36941	-0.09249610113369443	0	5.1231614369203966e-05	2.182878533904837e-05
P53805	-0.04635226302369255	0	0.0017056644561374674	0.0009054597577442243
P29965	-0.09485304821704223	0	0.0010686064552157288	0.00022344603994090527
P25942	0.21934861326165642	0	0.011683220055638386	0.006627414915154437
Q9Y275	-0.06336488476868883	0	0.00010819010819603405	2.9619027332281704e-05
P01374	-0.07828087757241299	0	0.0007558762775783697	0.0003220640459859607
Q06643	-0.06319462193480593	0	0.0	0.0
P17275	-0.05319438464062449	0	0.000708916796999389	0.00018242208184809976
O43474	-0.0986170811662195	0	0.001353938318008496	0.0003385833495996954
P11309	-0.04536851590048885	0	0.0030571262639361566	0.0006836988991760109
Q02297	-0.08850301874666719	0	0.00021364575798237618	5.566392626970491e-05
P21860	-0.1624335494829722	0	0.003195498711197526	0.0010628007766417906
Q14451	-0.06036794499857317	0	0.001223680526820584	0.0005424939181057437
P98177	0.048628173570484705	0	0.008054070430150858	0.0028282870452734864
P22307	-0.037394742256560885	0	0.0010875219862091332	0.0004384045570996674
P35575	0.10448244087218077	0	0.005742898949731681	0.00490820992296476
Q13309	-0.10526248182518584	0	0.0011928740290507312	0.0003748003905632142
O75469	-0.1453631275674345	0	0.002025605262060009	0.0005495956464384357
Q14978	-0.061879223000906994	0	2.653835390375615e-05	9.687708759667701e-06
O14744	-0.050250428063121085	0	0.0004932129532630143	0.0002223553764424178
O95996	-0.06263813718919026	0	3.742848454531995e-05	2.0175795125477984e-05
Q92769	-0.1024587577275248	0	0.0008745532166146319	0.0003760586046038184
P26927	-0.04727027507921375	0	0.0011249009357391976	0.0010690116313580988
O43463	0.0014276832562634236	0	0.004758658507947913	0.003816274395843505
Q8IUQ4	-0.06612593288975926	0	0.00026025453744855963	9.601989532645332e-05
Q9UPT9	-0.06253505939523442	0	0.0	0.0
P61088	-0.08296332763692384	0	8.276862282239448e-05	4.90027317193618e-05
Q12962	-0.07536476194044096	0	5.640477029347638e-05	2.5076229278478038e-05
O76075	-0.08984877395791943	0	0.0009072117532213544	0.00022964534522795492
Q9UKL0	-0.07540368694548888	0	2.2885874260815024e-05	8.433430755273148e-06
Q9NYS0	-0.061933972608017	0	0.0	0.0
O14867	-0.08641296077029491	0	0.0	0.0
Q9NYR9	-0.06087597592072581	0	0.0	0.0
Q15653	-0.0008904663632110097	0	0.004154048929567289	0.0013758619209208876
P0DPQ6	-0.06418737943729749	0	0.002043963252752181	0.0005286333873232237
P11215	0.45282745222460474	0	0.020181099430852837	0.015359211723072409
P01138	-0.13328168338149932	0	0.0015586870764936183	0.0003555318592105361
P17676	7.327172104856695	471	0.1963655475922943	0.1951528053831762
Q13950	0.4461837144458556	0	0.020549982392960926	0.009136419604326243
P42765	-0.061687236692640986	0	0.0	0.0
P35226	-0.11011050951199233	0	0.000735019197061041	0.000153005320169251
P16220	-0.12375449963239679	0	0.012135816212488201	0.004530974995474544
Q9UK53	-0.06267320901646951	0	0.0	0.0
Q07955	-0.08518683708775994	0	0.00085869167428283	0.00017715462986758702
Q9BQ15	-0.06377137410713943	0	8.019766692758993e-05	2.7263599217840477e-05
Q5XUX0	-0.06434485049042783	0	8.019766692758993e-05	2.7263599217840477e-05
P42226	-0.017561150099062183	0	0.004629755309245605	0.0011293999578884074
Q9BQ08	-0.06272610908313127	0	6.275890530310781e-05	1.5309643873598395e-05
Q9BXN2	-0.06350890410199164	0	6.275890530310781e-05	1.5309643873598395e-05
Q9BZP6	-0.0619423810872597	0	6.27589053031078e-05	1.5309643873598402e-05
P24394	-0.07976719443491463	0	0.001033042268431638	0.0003380258233557408
O75676	4.29153806947863	258	0.10826676972907226	0.17411620348781442
P01100	-0.04946132897979255	0	0.014564620783637097	0.0037293906959649076
P05112	0.7401991765359658	35	0.03601032101147694	0.027384039946916114
Q6R6M4	-0.06378347856005455	0	0.0	0.0
P52333	1.5976881636924016	518	0.0812961393186314	0.03964569610568553
Q8NG66	-0.044537329170170635	0	0.0005786233775022966	0.0004680617228957226
P26951	-0.07999516585228421	0	0.0005502025636470564	0.00014206799820043817
Q92922	-0.08268572680478857	0	0.0002946031095855166	8.221652846706584e-05
P17252	-0.1424858278455193	0	0.0031519578198130702	0.0008844018510458761
P04216	-0.06293500208385142	0	6.275890530310781e-05	1.53096438735984e-05
Q16649	-0.06679117946233223	0	0.00011105328074752176	2.444876336744272e-05
Q8N2W9	-0.0570492107586826	0	0.0006298987214977898	0.0001668112193538707
Q6NXR0	-0.060369236296519524	0	0.0002906747722603497	8.108750347703813e-05
Q16695	-0.06611247069402461	0	0.000903460238052189	0.0002994141880682451
Q06187	-0.004944246922643158	0	0.0035276304861247853	0.0013197206819190966
Q86Y97	-0.06253492596036707	0	0.0	0.0
P46734	0.13809611629685653	0	0.01578280923363777	0.0049359433452152105
Q9NRC8	-0.062125653340329455	0	0.0	0.0
Q9H9Y6	-0.082673979644618	0	0.0005281121402409419	0.00017779688467473947
P05198	-0.16146313402846113	0	0.0009890833708813078	0.0001943713383822657
Q9P2K8	-0.08186429489346336	0	2.1843482421980518e-05	8.944996162139007e-06
Q9BQI3	-0.06096720468311744	0	0.0	0.0
P11021	-0.10047065519922176	0	0.0008166334426127662	0.0002654219453238256
Q76MJ5	-0.07431472797581283	0	7.116377142768399e-05	2.3129626663927447e-05
Q9NZJ5	-0.09201391958732853	0	7.138932550037331e-05	2.3148467485147692e-05
P30825	-0.06944378824089939	0	5.44343606940375e-06	1.7650706457429148e-06
P18848	-0.056185647681271364	0	0.0056134172640120005	0.0038898888879619325
P52564	0.03481132707337527	0	0.01385764761062716	0.004675186929316082
Q15759	-0.07317367260865047	0	0.01352282225179313	0.002820379654297622
Q96JB5	-0.06110598513446022	0	0.0	0.0
O75460	-0.07536128701037817	0	0.0001952501111556434	5.040898361273792e-05
O60934	-0.15737453742320098	0	0.001027730161136638	0.0002559906768736744
Q96H15	-0.061537215666483694	0	0.0	0.0
Q96D42	-0.08580938051981198	0	0.0	0.0
P18850	-0.09203430222963567	0	0.0005994439047429558	0.00015477345666789987
P10912	-0.1398020082832273	0	0.0023210988036202417	0.0006292233597519879
P16471	-0.12943134276211352	0	0.00037198005610351224	8.133672091355171e-05
P48357	0.02008563388522471	0	0.0026968301848503177	0.0024438767252617554
Q01344	-0.07321646560263134	0	0.00039360885989739693	9.614950448121168e-05
Q8N5D6	-0.0723522485503899	0	5.89706923550526e-05	1.3047822349192855e-05
Q99062	-0.05497890989448046	0	0.00109437268327922	0.0004465891367549831
P42702	-0.11375836943821305	0	0.0004897994793827345	0.00010042853191461983
P08887	-0.07876040279060743	0	0.00047929390550856076	0.00010339899142009821
Q53ET0	-0.01260126106517262	0	0.0027551746472797923	0.002115473904563879
Q9BT88	-0.06683862924372377	0	2.3882240282776606e-05	6.985874870349788e-06
O15354	-0.09596342463574713	0	0.00014343275775349296	3.812926089584089e-05
Q13155	-0.061850144424748	0	0.0002546033176318118	7.967224793556348e-05
O95816	0.03726307235759579	0	0.0026119457140580346	0.0033818972635372285
Q9UNE7	-0.05140702798389457	0	0.0017149933158663367	0.0007778784954199577
P49674	-0.036521392810043796	0	0.0011155860151256503	0.0014395415535560971
O14640	0.5351898393904282	126	0.031607583045286235	0.037749329287196265
P48730	-0.06403017301865714	0	3.109759611632378e-05	2.2604319457690846e-05
Q07352	0.042068053390369196	0	0.0029832194659961627	0.003398510255925446
Q86WJ1	-0.06227439372444331	0	0.00024783388260338343	0.0001027393160253522
P58876	-0.060201785737797914	0	0.00021732220823824722	7.402846943029093e-05
Q96KQ7	-0.061571848658777545	0	0.0	0.0
Q9H9B1	-0.07300297926132283	0	0.0	0.0
Q92794	-0.06882142590609001	0	2.2178295454598246e-05	5.545745269059481e-06
Q9UBC3	10.796744150047395	624	0.25861849096705225	0.18442839825594218
Q9Y6K1	-0.11955426080698561	0	0.00032890945389748015	7.470070004316039e-05
Q92833	-0.06250288140311688	0	0.0	0.0
O15550	-0.061452744307389714	0	0.0	0.0
O15054	-0.06371290738186286	0	0.0	0.0
Q96T88	-0.06393507163867684	0	4.411519449059881e-07	3.2066592719049773e-07
Q92830	-0.10313393739209471	0	0.00017440745380780282	3.927936260537153e-05
O00255	-0.06511924064914498	0	3.839017719806194e-05	1.0212119045405105e-05
P09630	-0.07646706238525312	0	5.993356919192941e-06	1.8552041354144726e-06
P31273	-0.05604418651333522	0	0.001166764053645848	0.0006050883540635436
Q9UPP1	-0.06195755607056878	0	0.0	0.0
Q9UPS6	-0.06299421829511381	0	0.0	0.0
P12544	-0.05459892884238333	0	0.000909716434605033	0.00027897602564115495
Q01105	-0.10362214091330609	0	0.00016229523479443538	6.217970329800019e-05
P10144	-0.08382080369011725	0	0.003168026081559266	0.0011005072896254845
P31274	-0.06506262154673059	0	1.6727148636298415e-06	4.449566155497941e-07
Q86Y13	-0.06237267427273278	0	0.0	0.0
Q99496	-0.11419391425601728	0	0.00022418085510358284	4.666662265161997e-05
P14780	-0.2103577615866517	0	0.012905955775025431	0.0030148167944646855
Q969Q1	-0.0577600835798109	0	0.00032773247759280174	0.00012976758074377575
P26583	-0.06691912090091569	0	5.044791137355467e-05	1.5470488694645853e-05
Q02556	-0.10179119956367381	0	0.0009705336754561192	0.00023014837161340387
Q8N7H5	-0.0636230444757926	0	0.0	0.0
Q9Y5T5	-0.06453471005001776	0	1.6485464131007064e-05	4.139134785132269e-06
O43189	-0.06256427929899698	0	0.0	0.0
Q15022	-0.0739762342892764	0	0.0	0.0
Q9NRZ9	-0.06495824631855153	0	2.8332079052872856e-05	1.1300698935891363e-05
Q9UJW3	-0.07114246978339187	0	4.320642055563102e-06	1.7233565877234325e-06
Q08945	-0.0787160672552535	0	2.324026795725517e-06	5.997645277781646e-07
Q9NQC7	-0.006815369798739696	0	0.00221168382751738	0.0009250115858368546
P31260	-0.08619550180281765	0	0.00024176317618243047	5.8532840110764336e-05
P08833	-0.11188906590985281	0	0.0008912543340062319	0.00022164149602164809
Q9NQS1	-0.06285191232289777	0	0.0001548808802550342	3.989198185687089e-05
Q07869	-0.00784160865348661	0	0.003599682683509915	0.0012142590140472058
Q9NR83	-0.05954583034080555	0	0.00012269205273123635	6.846031466949317e-05
Q02078	-0.10020485341614359	0	0.0035563459239703102	0.0008723755119939092
P06858	-0.08945164225579647	0	0.0067082742123508845	0.0020186551284087128
P14672	-0.0977639872730725	0	0.0014304860181846388	0.0003261466412831521
Q9Y618	0.03266590438939919	0	0.005042938117177888	0.00173905589782703
Q92585	-0.0602733092567279	0	0.0003647198101932165	0.00013517652945718264
Q13233	0.35685991143501994	0	0.0321831209146781	0.010839349229470517
O15503	-0.09177326573015811	0	0.00030309896210126163	7.376467064639904e-05
Q8NC51	-0.09049553014948053	0	0.0002724773178803723	8.805300190197225e-05
Q9NRW4	-0.06301656089341945	0	0.0	0.0
P53779	-0.16442858580369055	0	0.009873847780139933	0.002139311061529185
Q99873	-0.07860079054941797	0	9.487099986550652e-05	2.0536585313129217e-05
P49959	-0.12256795655542004	0	0.0010951940742299317	0.000298016511458518
P54132	-0.16347192573550373	0	0.002060012422510008	0.0007485275168318869
Q9BTP7	-0.08027252905533556	0	0.0002707560432423623	0.00017671638446471418
Q8IYD8	-0.10584384067833086	0	0.00026713541777803796	0.00018073536084842653
Q8N3U4	-0.08099509655120284	0	9.60996444216117e-05	3.763112429508551e-05
Q7Z5K2	-0.06373782582329836	0	0.0	0.0
Q8NEM0	-0.10395923705698318	0	0.0001744074538078027	3.9279362605371654e-05
Q8TAQ2	-0.09996530126936046	0	0.0005628831248913793	0.0001348051149367577
Q07889	-0.13901515573153667	0	0.01546895362686743	0.0036185626087511568
P05114	0.035331167959691906	0	0.0028019657142080035	0.003417021444642868
Q9NZJ0	-0.06286801856067871	0	0.00030502792851607303	0.00021133032354242692
Q9NW38	-0.04595480773670585	0	0.0006068656269958061	0.0004938584920963442
P55209	-0.08947235501501	0	0.0006958398391601391	0.00017703872089025027
Q16186	-0.06338962530779868	0	0.00018353037347591502	0.00022910375451658965
Q9Y5K5	-0.06143464962641844	0	0.00015934472137935074	0.00023319890778723733
P12956	0.25086558708367873	0	0.009057866882046904	0.0041095148452885534
Q00266	-0.06301626428443403	0	0.0	0.0
Q13330	-0.09811334089070779	0	0.006540542556343568	0.0022137560519502027
Q15843	-0.07328257224925624	0	0.0001419281415378233	7.169321732336226e-05
O96019	-0.06376860001074451	0	0.0	0.0
Q6P2H3	-0.06280093913653999	0	0.0	0.0
O00311	-0.09341932681417704	0	0.0005914658170124731	0.0004686830465653573
P63279	-0.08492063456405982	0	0.0005928371922325011	0.0001287245648071359
Q9P0U3	-0.05116978289493976	0	0.0012305863615967502	0.0006796508691846207
Q969S8	-0.06358691958082717	0	0.0	0.0
P63165	-0.11786875888714794	0	0.001211363108577957	0.0005119391509505347
P55854	-0.056080694710672584	0	0.00031043906047449534	0.00011697371484328474
Q9GZX5	-0.06179910805111371	0	0.0	0.0
Q9UJU2	-0.14710910981142233	0	0.0034125385587535483	0.0010454785764552746
Q96L91	-0.0648453373629306	0	5.405082347123801e-05	2.4886267106533254e-05
O15360	-0.06845356906778216	0	0.000800661478563218	0.0005544884803678633
Q13569	-0.05574285395028446	0	0.0005370464366124837	0.0002134774891758935
Q9HCK8	-0.06165320741190535	0	0.0	0.0
O60346	-0.06305542928303537	0	6.885036985569317e-05	2.5609784564343236e-05
P17181	0.005118915589338716	0	0.0065895422162871534	0.002829140814596978
P07910	-0.06363758673854468	0	3.418706405101475e-05	1.1974689377614368e-05
Q00839	-0.06571129158433371	0	2.1617928349291514e-05	8.93100812755151e-06
O75376	-0.08601277737685557	0	0.0004928568346624698	0.00011806085559990836
Q9BX66	-0.04583090210907276	0	0.0011771910367336178	0.0004436630599542122
Q9NQB0	-0.11920136049274777	0	0.0027094860450895884	0.000763412913175053
Q06330	-0.24044342934245708	0	0.0020095543128708674	0.0012005592498517514
P06401	-0.19292034947876383	0	0.0010426020383827955	0.00022413958354640737
Q14994	-0.06641051999965349	0	0.00010081893566260745	2.738148394635954e-05
Q06945	-0.06410147288808511	0	1.6437758511902524e-05	3.569181115106936e-06
Q9H6I2	-0.08726008250803784	0	0.0	0.0
P55316	-0.06968805983283446	0	6.965770435231204e-05	2.0385898469953448e-05
Q04759	-0.11456769903600583	0	0.002824420234430313	0.0006442676875906539
Q9BXL7	-0.010713363372163503	0	0.0016792873635963243	0.0010860634565163236
Q9BQA5	-0.08634284639715463	0	2.352944461010073e-05	9.939565401535823e-06
P33552	-0.07579981155535796	0	0.00018292746276339755	8.5730143383173e-05
P06746	-0.13854192049111663	0	0.0006126676767357694	0.00017378144720302333
P39748	-0.1713589980689658	0	0.0013769869746039546	0.0003583235096785607
P27540	-0.07394593837317656	0	0.001127153530242401	0.0003001009832233107
Q96FI4	-0.08846994746359081	0	0.00019951086430950148	5.179810244365506e-05
P67809	-0.04302973446393237	0	0.0013976925798660678	0.0016087581193134205
Q969S2	-0.06737360413921706	0	0.0001340715677161003	0.00014413204177710139
Q14207	-0.06411139038498166	0	3.8572860016558513e-05	1.6294369510714473e-05
Q9BVW5	-0.07998581968854798	0	0.00015215757325942738	7.106992437480881e-05
Q9H400	-0.06479656261043255	0	4.519345557383721e-05	1.2608517999570731e-05
P40692	-0.08610542420582722	0	0.0004396514321786648	0.00012356599331593513
P54278	-0.10049333479788057	0	0.0004482442441499661	0.00015614750359242517
P43246	-0.06603198877989569	0	0.0002489087519153538	9.043900752130589e-05
P63146	-0.08510592040491183	0	0.0030151782691921385	0.0017662037797342525
Q9UKI8	-0.04462456884083023	0	0.0005749803528814667	0.000467910716025819
O14578	-0.0859506234420812	0	0.0004738321308765481	0.00012255560500916993
P53667	0.04788882449727471	0	0.003743557916573583	0.0035353789299083977
Q9Y281	-0.124213618164974	0	0.0008129386201835582	0.00047073736155148487
P53671	-0.015472815887861537	0	0.002635397802638987	0.0011647551607707357
Q5VT25	-0.003161165680781764	0	0.0019641334833874397	0.0010283977558376784
P23528	-0.06135250404825512	0	0.0056937960574169055	0.0023734029744409456
P68032	-0.11048498251476481	0	0.001405684810830729	0.0005393145089827036
P51955	-0.0803434265634569	0	0.00019708165981527871	0.00010598959543829373
Q5FBB7	-0.06378368914279135	0	8.577463001894878e-05	4.428807816746157e-05
P0DMV8	-0.12081444937847943	0	0.0008762132280055679	0.00031543651116203966
Q9H816	-0.06855279788830146	0	3.3405629317714256e-05	1.202601698805278e-05
Q8N137	-0.06496048452869056	0	3.6430246208285075e-06	1.959201612647601e-06
P63208	-0.16213813609549504	0	0.0004193691825110679	0.0003303965216226359
O60244	-0.07092242235615019	0	0.0	0.0
P52630	0.1648561288236268	0	0.010453859294589503	0.0035244679723248538
P52292	0.06532749660098638	0	0.003843522315273508	0.0034016408175042423
Q9BX63	-0.04774317480318552	0	0.0018563912421276035	0.0007727189146564178
O60729	-0.062234153977037146	0	0.0	0.0
Q9UM11	-0.2685921611542539	0	0.0012508155341560698	0.0006016467193093695
P51617	-0.17317699330998942	0	0.0013904366032015973	0.000377485361450488
O60603	-0.11889715063698911	0	0.005155471617637835	0.002026748580443797
P61978	-0.08233060700039789	0	0.0019345772054357134	0.00037239329921570673
Q16513	-0.0583416192578551	0	0.0011802275850173371	0.000400849167247528
Q03468	-0.06592702952289198	0	0.00015527333439063968	9.85243112437681e-05
Q96CA5	-0.06242340727247271	0	0.0	0.0
Q9Y243	0.05292635344847339	0	0.017019435688065597	0.005002891172514475
Q9BXR5	-0.09387881310915606	0	0.000195811923108787	6.113459801812816e-05
Q9NR97	-0.09042001548329812	0	0.00018703563559251872	5.839454623333125e-05
P25490	-0.08278832064909464	0	0.0005383256211782384	0.00014760868630712485
P29372	-0.06293765806144729	0	0.0	0.0
P43699	-0.09581904266636602	0	0.000866597378426758	0.00024798141617012195
Q00613	-0.03797881821493813	0	0.005183284442635159	0.003605223652669173
P33240	1.2363437279366454	441	0.034947424187857866	0.030924602138675945
P78396	0.020230413036442116	0	0.005218584672006814	0.0016247032825467483
Q96QB1	-0.06339984469234856	0	4.138587598981003e-05	1.3372151713848617e-05
Q9NWT6	-0.06361502693221392	0	0.0	0.0
P61956	-0.09227029396527037	0	0.00018758913328532345	6.912648160059392e-05
P02763	0.12505069423166756	0	0.004791319361251961	0.004761728451349473
Q08050	0.0218496300022185	0	0.004459593894747977	0.0037661216090999045
P21359	-0.06384125175481428	0	0.0	0.0
Q8IUD6	-0.06273685674270234	0	0.0	0.0
P10071	-0.2099322185919723	0	0.0009288358512545104	0.00030919814809316366
P05204	-0.06162636110432675	0	2.286725994357967e-05	1.8423283433395416e-05
Q86U86	-0.07881198750562514	0	0.0005836820571212021	0.0006957871450220465
P49916	-0.09911204653331235	0	0.000309221771371396	7.843189118635495e-05
P18858	-0.14406273428442468	0	0.0006308637288089356	0.0001557486208623677
Q9Y4R8	-0.06358568637445863	0	2.3240267957255176e-06	5.997645277781649e-07
Q8TAQ5	-0.06316384681778753	0	8.019766692758993e-05	2.7263599217840477e-05
Q99814	-0.10863572895380755	0	0.0004878618961754156	0.00021191087307926987
Q13257	-0.0799161073735193	0	0.0003491986735290195	0.00022289980557342444
Q9UJX3	-0.31196221642996946	0	0.001894959686841481	0.0007749017599865392
O60447	-0.06257890053550796	0	3.1097596116323774e-05	2.260431945769084e-05
Q96GD4	-0.045524420193621254	0	0.0010389159611668098	0.0005102390769950566
O60566	-0.10338713736827371	0	0.0002159803996583723	6.306508382376364e-05
Q12834	-0.22733646280027153	0	0.003456947805634217	0.0014319932219213688
P02778	-0.054677193979779874	0	0.002331766064249684	0.0008154143116160294
Q9NR96	-0.12822693939365226	0	0.0009328560933645841	0.00022092242358726625
Q9NYK1	-0.0950753029852234	0	0.0001965432804018064	6.136293566685954e-05
P10244	-0.04086880763038676	0	0.002248714958693805	0.0008468833149939514
Q13111	-0.10107157927746584	0	0.0002296223828265339	8.38209515447053e-05
P30279	-0.17730003968216637	0	0.006243328731252806	0.0015359545799153945
Q7L590	-0.06252798314595934	0	0.0	0.0
P09884	-0.11434687634943762	0	0.0006674923489405689	0.00030421561846006494
Q8N3Y1	-0.06103160854093913	0	0.0	0.0
Q6ZMT4	-0.06251134266873322	0	0.0	0.0
O43683	-0.10296606835121265	0	0.00047242731854793584	0.00011527581086544162
Q14683	-0.086930387829762	0	0.00019434207677680016	5.677649001818776e-05
O95239	-0.061885335188556885	0	0.0	0.0
Q8NB78	-0.061196020038907006	0	0.0	0.0
P33981	-0.06400917594113431	0	3.628602532234597e-05	1.7076558352142303e-05
Q9H992	-0.07784390884923957	0	3.995823263267078e-06	1.1395796626676729e-06
O95359	-0.06491290768309971	0	2.012225040602823e-06	9.469727813460734e-07
P02708	-0.08348377031899966	0	0.00033203562548848273	6.785075379951271e-05
Q14674	-0.16354741069884415	0	0.000745925144487118	0.000245467964193867
P60709	1.2044339343287287	82	0.10460979889967044	0.052039539403192524
P35498	-0.07735834220364124	0	5.024208528518034e-05	1.8250835234447783e-05
Q99250	-0.07922795592874131	0	5.024208528518034e-05	1.8250835234447783e-05
Q13164	-0.06710167596302585	0	0.0027923260434214304	0.0006604669609655972
P22736	-0.029825421929931283	0	0.005176095717680507	0.0015315635205712691
Q9NY46	-0.0769694151276727	0	5.024208528518034e-05	1.8250835234447783e-05
Q93008	-0.06292044532786804	0	0.0	0.0
Q12873	-0.06814979689161818	0	4.2761770664980236e-05	8.616071534042489e-06
O75496	-0.09817106875799801	0	0.0010329445106672219	0.00033117816361820054
Q99741	-0.12445090638524604	0	0.0017861775465355045	0.0005414830233451546
Q99759	0.39127704818651793	0	0.016253397115993693	0.009770733799936546
Q13163	-0.00941249917309797	0	0.0033433775704350185	0.0013539488882361684
P25208	-0.0825485080515315	0	0.000565025853562711	0.0001809484142787675
P08684	-0.1262861388423164	0	0.0016773902589479822	0.00041984382805770946
P23511	-0.09036446913618601	0	0.000565025853562711	0.0001809484142787675
P20813	-0.11544611162083766	0	0.0008565812085811581	0.0006213861194453726
Q9H160	-0.06352883891752376	0	0.0	0.0
P11712	-0.12307666127251041	0	0.0003343844440191855	0.0001942487763860023
P51946	-0.07302035516045031	0	0.0009162074445613653	0.00023385716775089097
P50613	-0.06920794862742682	0	6.0299509659655055e-05	1.5157051658875081e-05
Q13619	-0.09612958205214762	0	0.00011034875146500353	6.58194694076355e-05
P51587	-0.0899585918954729	0	0.0009327422050700395	0.000508198176092036
Q9NYZ3	-0.06753048802226408	0	0.00021115446663728176	9.059129553648049e-05
Q02224	-0.11079273314388034	0	0.00011158575228566511	5.2295387463722334e-05
Q5VTD9	-0.063310888796018	0	0.0	0.0
P49450	-0.09007983347546705	0	0.0012275817203614716	0.0003924750660388425
P20290	-0.08484314466398801	0	0.0	0.0
P22466	-0.0905104090830904	0	3.863782753353194e-05	1.74872695648173e-05
P29323	0.05037939563840753	0	0.006911649348026458	0.0019999934136807084
P46934	-0.10955360669504183	0	0.00028417842491518415	0.00013095240549287803
P62875	-0.0990123515734698	0	4.2379337842910625e-05	9.573214266641818e-06
Q13216	-0.06237557018442947	0	0.0	0.0
Q15560	-0.06850418807269987	0	0.0	0.0
P07992	-0.0934121087805419	0	0.00011349962556140077	3.027309772773899e-05
Q92889	-0.1264129957024075	0	0.00020930720831432813	4.6376565683787564e-05
Q149N8	-0.06319082523305215	0	0.0	0.0
Q9UBT6	-0.08519768790557568	0	0.000712705047204324	0.00018170527700401277
Q9H8V3	-0.0656606353948667	0	6.376043031803488e-05	2.6684891994771304e-05
Q9H0H5	-0.12875977326111632	0	0.0006660114502094856	0.0001866109349121076
P49454	-0.06224614365533418	0	9.380525088950999e-05	7.921842005345697e-05
Q9HCS7	-0.07442392820035226	0	1.578612232971757e-05	1.0016638309785631e-05
Q9NSV4	-0.008720765038461675	0	0.0019290070698917393	0.0010298792628214344
P35580	-0.06320753727738944	0	0.00011045431822591011	2.745902955965258e-05
P22674	-0.056577136705623206	0	0.0005119203227098376	0.0002232317428226138
Q9Y6I7	-0.0607433391802168	0	0.0	0.0
O43255	-0.04994784748588607	0	0.000372384747522822	0.00013079604804889884
P46937	-0.1216262447278025	0	0.0027220243348357468	0.001391760272290943
Q9H5I1	-0.06108299598512786	0	0.0	0.0
O75943	-0.06860230034402766	0	0.00018489993066190342	6.836968738678545e-05
Q99638	-0.09638075067698824	0	0.0005748354698398646	0.0001991237940613004
Q9HCN2	0.26107467342626883	0	0.009135476269810155	0.004113951155008105
P11362	-0.10313614077653974	0	0.00246401220267033	0.0009455570846480167
Q6PGQ7	-0.06652571578041909	0	8.457039284772794e-05	3.485602701583907e-05
Q9NQS7	-0.09077017655936753	0	0.0014094597688882487	0.00046235454473708904
Q53HL2	-0.09323386306005696	0	0.0002659234240831289	8.181000666928851e-05
O14777	-0.06572852746046878	0	1.2568922315360693e-05	5.189939094141121e-06
P17706	0.37637999883412865	0	0.0175546391991186	0.008388909285129325
P35968	-0.21398776895967306	0	0.004725107752276948	0.0018062039029336568
Q06124	-0.2824649098148409	0	0.004827820506957127	0.001354576392734901
Q8WY41	-0.06262779812220488	0	5.52211279305426e-06	1.389025907851619e-06
P42229	0.03415705462014665	0	0.01348199702053045	0.004094160211058307
Q05655	0.3009764777575347	0	0.020601207731001683	0.006493632628951195
P28562	-0.10502829668766876	0	0.00303279505846146	0.0010239535850387485
P22415	-0.07077571580728029	0	0.0006204555993365567	0.00015812006751950898
Q86WX3	-0.060835925125588705	0	0.0	0.0
Q9HBM0	-0.07248823820621407	0	0.0	0.0
O75445	-0.07010770934970305	0	0.0	0.0
Q9UBR4	-0.07785060181968433	0	0.00013243080667958194	4.1726923760722375e-05
O60936	-0.06302649261522833	0	0.0	0.0
Q9NSA3	-0.062337891876087036	0	0.0	0.0
P51692	0.09549867421778803	0	0.010504366450700334	0.0035829279658519983
P11388	-0.024633744391427848	0	0.0015834816758111341	0.0010849548772461533
Q9NRA0	-0.006898948899108798	0	0.00260291763583596	0.0012545571893554772
Q13393	0.04688079692776233	0	0.01088995035190141	0.0030855335980758424
O43823	-0.06312224273317196	0	0.0	0.0
P55273	-0.07225482234990666	0	0.000194178380505042	5.191735868086968e-05
Q00534	-0.009437318075155696	0	0.006999936281009052	0.0040011573966533525
P17980	-0.06471198609843438	0	0.00043497111945944237	0.00026230042780177874
P42773	-0.06477756452195366	0	0.0006168627759355075	0.0003137220699949515
P20823	-0.10048453560939971	0	0.0013592856814420926	0.0003122826007599002
Q5VVJ2	-0.061537107955372296	0	0.0	0.0
P11802	-0.08166304996472384	0	0.00901237573806628	0.0042673311809158666
P20815	-0.06859702799688067	0	0.00018758913328532345	6.912648160059392e-05
Q6IWH7	-0.06743367296969052	0	0.00018758913328532345	6.912648160059392e-05
P61289	-0.1145776861314262	0	0.000492470717451643	0.00024692713793153504
P25116	-0.1766369247365449	0	0.003521593636760477	0.0007565420031530603
Q13451	-0.06934449431892432	0	0.00018758913328532345	6.912648160059392e-05
P55075	-0.07186537238544252	0	0.00042763126383623664	0.0001086380781483515
P29353	-0.16088638898268132	0	0.013965077307877704	0.003374042433378178
P08473	-0.0741256955710072	0	0.0002300378757027226	7.35433351111973e-05
Q99801	-0.08926066808718866	0	0.00021405143148469938	7.363553427163431e-05
Q9Y5K2	-0.06609613670208189	0	0.00018758913328532345	6.912648160059392e-05
P20151	-0.0909781743738983	0	0.0002581985049198276	8.098145723856735e-05
P07288	0.46945184401959356	0	0.05798774813307442	0.02067845519843941
Q9BW04	-0.06655256720308986	0	0.00018758913328532345	6.912648160059392e-05
P15309	-0.06630863785383813	0	0.00018758913328532345	6.912648160059392e-05
O76076	-0.06563746270994117	0	0.00018758913328532345	6.912648160059392e-05
Q12770	-0.08756922361244386	0	0.0005036413532186729	0.00016397631138015184
Q687X5	-0.06854149798241438	0	0.00018758913328532345	6.912648160059392e-05
O15393	-0.07707028689224028	0	0.0003130499851444256	0.00012739557503022286
Q9UM07	-0.06283371442263572	0	0.000180056870520967	8.55256967335252e-05
O75419	-0.09327829015263203	0	0.00032488915390621516	9.41753182329345e-05
P06748	-0.14301611315476284	0	0.001808791344746684	0.00036641995265331695
P61968	-0.06624890656132225	0	0.0	0.0
Q16555	-0.06468720892344246	0	6.19722053687546e-05	2.3904474858463474e-05
Q9H4L4	-0.06297677510743821	0	0.0	0.0
P10636	-0.15500053921070434	0	0.0022905246467533444	0.0005676329118335231
P07711	-0.08673248435746943	0	0.0002328290275256885	5.642665742359005e-05
P09668	-0.06279774047545614	0	0.0	0.0
Q96RL1	-0.07293947643175418	0	4.801115071081638e-05	1.3227262611343413e-05
P43235	-0.07123950213662754	0	0.00026304448302880856	7.902145588066875e-05
P25774	-0.06391056460137004	0	0.00023495964519148438	5.7150655374893914e-05
O75444	-0.0726283393087556	0	0.00014689023744002893	5.177107266147384e-05
Q99607	-0.06708491392085279	0	0.0005049452864874439	0.00026074742696758296
P11831	0.011414382160799012	0	0.008883808698177946	0.003989647751422172
P48552	-0.02590199672977652	0	0.0027412099533934415	0.0011770933856883423
Q9UD71	-0.11654021328314541	0	0.0005818090923949316	0.00016369633974860123
P49711	-0.10587459480913923	0	0.0018627683263323666	0.0006924266455250326
P10276	1.1037105254296333	24	0.03350704706537648	0.01800460470208532
P52952	-0.1168477674132129	0	0.0020762148858248447	0.000734110521566582
Q15911	-0.06319610129083397	0	0.0	0.0
Q13562	0.17899497753803148	0	0.012070672780407795	0.005027455186673041
P02771	-0.10143555412780023	0	0.0006713071233819129	0.00016500671232083986
Q05516	-0.06478409636325827	0	0.000417196006804965	0.0001331235024369493
P49715	-0.09446155435423066	0	0.0012538756038781974	0.00025637330127226154
Q16620	-0.054937183345438505	0	0.0037442229563886807	0.001433647628790885
Q16828	-0.06190495176222669	0	0.00038510778983402315	0.0001276910480538467
Q15078	-0.09061061784755164	0	0.0011374902931606372	0.0006953475229196429
P20807	-0.06666326712397422	0	0.00015868572537343804	3.887699224637474e-05
Q7Z6Z7	-0.06219052130864568	0	0.00011050759216995168	3.424971078688e-05
O60285	-0.07142596873642294	0	0.00027112471467758336	6.433299865332423e-05
Q9UPV0	-0.07011530275531837	0	0.00019649136913370058	6.881024380566682e-05
Q15819	-0.0781930200182434	0	4.180201938032861e-05	1.9597387855760688e-05
Q6PJP8	-0.06325206279318109	0	8.019766692758993e-05	2.7263599217840477e-05
Q15181	-0.0751005607317995	0	5.915059106015643e-05	1.6642461207774443e-05
Q7Z6J0	-0.06558843720631721	0	0.00035737234100472083	0.00013735812517838182
Q9UIG0	-0.050634575623120556	0	0.000613973027969376	0.00015761897179777544
Q9UQ84	-0.10878655765020498	0	0.000342959082654011	8.653341730492424e-05
Q8IXS2	-0.06394258649213395	0	0.00013744235061192143	0.00012063399444105445
P78426	-0.06486874903419074	0	0.00013744235061192143	0.00012063399444105445
Q9HBZ2	-0.06377669914012633	0	0.00013744235061192143	0.00012063399444105445
Q9H4A6	-0.06546954589704976	0	0.00013744235061192143	0.00012063399444105445
P07858	-0.08871730579780905	0	0.0009495164170757367	0.0002011496311303913
P17535	-0.10154506325201554	0	0.0010768542031036614	0.0002192619679341959
P01215	-0.08158889969823517	0	0.0005228179809534678	0.00012360908537100446
Q13177	-0.033087903940965384	0	0.003504010619556698	0.0011374190241329079
Q13115	-0.04046693534020084	0	0.0008712772580765442	0.0006258050186405435
O14818	-0.06523750570336605	0	0.00023770550393622042	0.00023059782945823466
P19174	-0.14347865205655896	0	0.023333534001628426	0.011653089585120822
O15162	-0.06213012327779923	0	0.00017916352470703808	4.946276731119001e-05
P09619	-0.10100668977464261	0	0.005501220426873767	0.0028663405099124844
P29992	-0.29770635774575593	0	0.0012207168900206713	0.0002739425758220999
P42336	0.12366696284423782	0	0.04548949339624404	0.011215677977736949
P63096	2.1258760420963854	520	0.1442106701333744	0.0599268717864634
P84996	-0.23078617601338106	0	0.004711803983516699	0.0014863501797325212
O60733	-0.08027786821437216	0	0.004627073812783136	0.0013684580169938743
Q00722	-0.13011140419922304	0	0.0035555357769943554	0.0011780710614095746
P15941	-0.08854377988761278	0	0.0014200337798404258	0.00033836630383567964
P16333	-0.08579516310775835	0	0.0013586426695179283	0.0003330189303471238
Q15208	-0.06377846512808077	0	0.0013157847128612134	0.0013237514529985297
Q9Y2U5	0.5766815518406819	0	0.017163105949898547	0.009840337442385088
O95622	0.012873383601032488	0	0.006535140980901683	0.0033114780316522425
Q02156	-0.0630829602816523	0	0.0026532430401663525	0.0006887603727173991
Q9NRM7	-0.11151759184847858	0	0.000837503588154359	0.0005632958482530043
P14317	0.034878671638088304	0	0.006077040546803875	0.0030345986503457108
Q9NRY4	-0.0908065710020424	0	0.001129046174913552	0.0002918674613183151
Q96IF1	-0.07577051874268975	0	4.104349292787357e-05	1.5339874799623183e-05
O75410	-0.07841672282410958	0	8.166454110146022e-05	2.2402516809229607e-05
P52732	-0.08198077988610179	0	8.141119734164762e-05	2.158018951129401e-05
P50570	-0.09195034342953827	0	0.0006606146446698546	0.00017424772958077642
Q9BZB8	-0.10948266739646366	0	0.00031130136461538394	0.00011751583584764143
Q9ULW0	-0.04581594810649292	0	0.0014213457945534973	0.0026334098538070144
Q49MG5	-0.07756488290872936	0	7.214108904418526e-05	3.2709135731733126e-05
Q15303	-0.15614159198013333	0	0.0019660941277595237	0.0009257946110187693
O75081	-0.06977717718425525	0	0.00011607701557824104	4.3852867482843696e-05
P19883	-0.06357169953432812	0	0.00026569751010277693	7.342965600150461e-05
P15391	-0.06925561397527692	0	8.318942186030533e-05	2.3338980151343148e-05
P35225	-0.08632787891557345	0	0.0018541871077429025	0.00042138947208236695
P22681	-0.23542173704187802	0	0.009713105302492024	0.0022211045233491346
P11230	-0.06098108194237019	0	4.506293547427284e-05	1.8112883801109664e-05
P48061	4.225055724903896	624	0.16048493224129098	0.1126155545227891
P04040	-0.06791478905834523	0	0.0005890380457827623	0.00013973815598776305
Q02410	-0.06682700006704738	0	6.092486918330449e-05	2.2530870254676823e-05
P60880	-0.1989720305019495	0	0.0003034342136642102	9.945822305033616e-05
P01148	-0.06221569826364198	0	0.0	0.0
Q9UQM7	-0.12528119851940617	0	0.001610272902430974	0.0004131547854161731
Q96RU7	-0.06406634271862871	0	0.00010950241734414496	9.933273006947864e-05
Q13554	-0.06355908752072409	0	0.0011978697919386174	0.00033943776141899903
P51828	0.0670244467154594	0	0.006411270595669524	0.0032996640214765114
P46109	0.24150778849577575	0	0.030194832629585198	0.010483232170709776
O60716	0.057063672236409374	0	0.0074473190647834035	0.0030145477884451904
P10145	0.03863187697831348	0	0.020435808773761683	0.00559871842145157
P15692	1.7703279635637832	165	0.10071852161007977	0.14963693851354976
Q96EP1	-0.06303587136581397	0	7.468321332746876e-05	1.6947814293072115e-05
Q13043	0.2271116353760969	0	0.015478752225892697	0.015747115688361242
P31268	-0.07040324874538831	0	3.3065022712240642e-06	1.0327910034373125e-06
Q9UL17	-0.054653926346218934	0	0.0016618179400267811	0.0004414722085599488
Q96FL8	-0.062255606553989644	0	3.261600726687827e-05	6.488674736258299e-06
O95391	-0.06282281378410597	0	3.261600726687827e-05	6.488674736258299e-06
Q02742	-0.06336149749720948	0	3.261600726687827e-05	6.488674736258299e-06
Q969G2	-0.06260519182657676	0	3.261600726687827e-05	6.488674736258299e-06
O95600	-0.06313870163699013	0	3.261600726687827e-05	6.4886747362583e-06
P62140	-0.06575410681052915	0	3.789046563205844e-05	1.3381152638267409e-05
P31269	-0.11587520962409116	0	0.0003921255191646591	0.0001079712159011796
Q9ULW8	-0.07428733900022272	0	0.00011878244993516492	3.1414097382573e-05
Q02447	-0.06952364944827381	0	0.0006434631473785424	0.0001523330491899835
Q92819	-0.07236826225007638	0	8.16800722544888e-05	1.6812257542242413e-05
P35520	-0.06252482690880588	0	3.261600726687827e-05	6.4886747362583e-06
P07225	-0.10963771976254658	0	0.0003900610570131732	8.474046180615716e-05
P22888	-0.12796616435550082	0	9.639980094318475e-05	2.0680644913702125e-05
P10620	-0.06229654686809995	0	3.261600726687827e-05	6.4886747362583e-06
Q12882	-0.06227030028123554	0	3.261600726687827e-05	6.4886747362583e-06
Q9BV73	-0.07883971429054329	0	0.0002808673087259246	0.00010344517601807508
P98194	-0.06239704693155356	0	3.261600726687827e-05	6.4886747362583e-06
Q01959	-0.06904110954049332	0	0.00010098912390007594	2.9799689452742836e-05
Q08117	-0.09808237703869989	0	0.0003549224908434717	0.0001369155599458122
P56279	-0.0706038605274702	0	3.608378656909123e-05	1.3919748594490993e-05
O15438	-0.06309786146911435	0	3.261600726687827e-05	6.488674736258301e-06
Q02241	-0.08423592472868945	0	0.000504385820227077	0.0001519884679878069
O95072	-0.12084463265575733	0	0.00040515321837736096	0.00017546909433224943
Q99661	-0.08678120327771599	0	0.0005592614615561475	0.00015854150361237757
P17661	-0.0639468541799017	0	1.3212168755187135e-05	4.826060470122126e-06
Q9Y6W5	-0.09359391125523409	0	0.000911431172828597	0.00019504354798543578
P57723	-0.06243440444466175	0	0.00018005687052096702	8.552569673352518e-05
O15492	-0.070651607927431	0	0.00035665913838381163	0.00010105249171926377
Q9UPY6	-0.07928573172852081	0	0.0006941134497835344	0.00014709177894062217
Q15642	0.1524059938455084	0	0.009943278702791268	0.005041842858142051
O15056	-0.06856997858759445	0	0.00022270739821061693	4.852893240423183e-05
O60504	-0.06157545818081255	0	0.0002485618058541967	5.512751760743272e-05
O94875	-0.06769162666492544	0	0.00013944891827471988	3.719902323018444e-05
O15304	-0.06727768231572268	0	3.741488439163963e-05	1.214467616763244e-05
Q13671	-0.05871700815728855	0	0.0014181454684275797	0.0005867375665520929
Q9Y6N7	-0.10825128632583983	0	0.0002498803366567507	8.500613004273657e-05
Q96BI1	-0.062865321282079	0	3.261600726687827e-05	6.488674736258299e-06
P04156	0.06724611503953631	0	0.009877890050896943	0.004151567866297247
P07864	-0.06657599711558038	0	0.0001901234091735931	6.240749003575354e-05
Q70E73	-0.0653505509041818	0	8.24778198658985e-05	2.4729620939633434e-05
Q7Z401	-0.06246217089029607	0	0.0	0.0
Q9NPI1	-0.08695141542169196	0	0.0	0.0
P15311	-0.07033492198370193	0	0.004133281967556717	0.0015797668183748306
Q9H3F6	-0.06380275467363593	0	3.261600726687827e-05	6.488674736258303e-06
Q9H063	-0.06216878740406627	0	0.00014671576892955396	4.159811565618653e-05
P20226	-0.1657152820465959	0	0.0014010263079791815	0.0005270207899796944
Q53FA7	-0.09557756547972564	0	0.0004461998417052167	0.00011905969423363766
Q13905	-0.0405566058115275	0	0.004462694330290352	0.0012831185486720425
O60673	0.6995520200593217	165	0.025853176616724823	0.05522307686307894
P78536	-0.02788625238767092	0	0.0023092446254615656	0.0013683877746722315
O15460	-0.06248737577372325	0	0.00018005687052096702	8.552569673352518e-05
P60842	-0.09506723647892255	0	0.004620397166706411	0.0012649331955145366
P07333	0.8376254373760351	201	0.031500821902941165	0.030625364355648988
P29350	-0.19682761341168495	0	0.006005318443530281	0.0031848568442489054
O43586	-0.06391026289906025	0	4.506293547427283e-05	1.8112883801109658e-05
Q9UBN6	-0.06677890887231894	0	0.00018717998352202697	8.621585986065453e-05
P07108	-0.062983462953022	0	0.0014570792610298412	0.0005507234075452747
P02795	-0.0751242816319036	0	0.00043741922073113523	0.00010763180410923777
P52788	-0.06893410289351044	0	0.00018758913328532345	6.912648160059392e-05
P37088	-0.085171366686577	0	0.0002626600279813382	7.88264101284063e-05
P16118	-0.11522361400462504	0	0.00027425027125530237	7.968309611462383e-05
P07451	-0.06954051829348624	0	0.00018758913328532345	6.912648160059392e-05
P20711	-0.07690826880670364	0	0.000610504746881839	0.00030107262212789715
P46736	-0.06219559932026158	0	0.0	0.0
Q06587	-0.06312373112919119	0	0.0	0.0
P20142	-0.06996354448433344	0	0.00018758913328532345	6.912648160059392e-05
Q9Y2D9	-0.08381883075813557	0	8.337618646869592e-05	3.5664025001324364e-05
O00559	-0.048450832837270724	0	0.001120359957145635	0.00034353064349992906
P04155	-0.12209893978913786	0	0.002946648704810754	0.0015478605135359324
Q16352	-0.06665530008432533	0	0.00010860698666235998	4.9506737425395483e-05
P17861	-0.08389522543943818	0	0.0004548734459721027	0.00017012765437564536
Q5T9C2	-0.06779231657225569	0	0.00010860698666235998	4.9506737425395483e-05
P10809	-0.13638176107502153	0	0.0008369182514635462	0.00030512853784335443
P11166	0.4084248337561903	0	0.013243269097375027	0.007652133810590468
P15291	-0.06526148040348109	0	0.00010860698666235998	4.9506737425395483e-05
P22692	-0.09333477228035664	0	0.00022532116517672262	6.198809654832517e-05
Q8WUA8	-0.06664858213533843	0	0.00010860698666235998	4.9506737425395483e-05
P05814	-0.007103332927872442	0	0.0028676388296872742	0.002432694560249425
Q14258	-0.06611851888158472	0	0.00010860698666235998	4.9506737425395483e-05
P37173	-0.0723560503782275	0	0.0009595802558421672	0.00024137171513487131
P36897	-0.15449743139188377	0	0.0016444742157318087	0.0008610974001501406
Q16082	0.04108050369059307	0	0.002768795680700922	0.0033856958937286898
O95835	-0.12074949288105742	0	0.0006662007766176361	0.0005480061731267593
Q13188	-0.10856540899511563	0	0.0014758550914361725	0.001092760778054125
Q9NS23	0.3950992232524201	0	0.014636648407676702	0.014836920568057707
P15172	-0.1487994883773044	0	0.005578007418879303	0.0013904480761978363
P25685	-0.06463531477033997	0	7.273982457048384e-06	1.7272297333428433e-06
O75506	-0.06660971049264054	0	0.0008722094244484079	0.0002144174552691035
Q16644	-0.05720691839960091	0	0.0007855846254494064	0.00017755515549556494
P10398	0.0072196365186050875	0	0.004522216986241992	0.0015518967309006654
P15056	0.013146424429035046	0	0.01194744998827493	0.003433269649582961
O14558	-0.06150992772300157	0	9.702664342983596e-05	5.1099063007111e-05
Q01543	-0.07281439390980647	0	0.00041789310331655607	0.00010518843435477548
P28370	-0.06839351902691107	0	5.813109746138416e-05	1.1590398806793522e-05
P48960	-0.07856267263753715	0	3.261600726687827e-05	6.4886747362583e-06
P08294	-0.06843933368558526	0	0.0001128303570323523	2.273123051834828e-05
P36956	-0.0212327576956672	0	0.004398826947392473	0.0022618740236268033
O43561	-0.019271497349400757	0	0.003977169849306904	0.0025731715186257677
Q9UBZ9	1.264056544429631	165	0.04191404318846487	0.09051820354172824
P49961	-0.062250962894212294	0	3.261600726687827e-05	6.4886747362583e-06
Q15573	-0.06365584430025173	0	5.557731012987777e-05	1.8447117375920542e-05
P49279	12.098301917840244	713	0.2959483634730587	0.1672231018491968
P53007	-0.0632293488488911	0	3.261600726687827e-05	6.4886747362583e-06
Q9Y5K6	-0.06436790065735624	0	0.0001901234091735931	6.240749003575354e-05
O95714	-0.06656392718260287	0	2.161792834929151e-05	8.931008127551513e-06
Q96NY9	-0.13307954082681034	0	0.00021962331323037795	7.781248097740395e-05
Q92698	-0.06271751031290171	0	0.0	0.0
Q9UI95	-0.0947942670782224	0	3.3713468464664366e-05	1.1964724114062175e-05
Q02548	-0.07083038842493079	0	0.00022585140245063928	5.7779877791255275e-05
Q15116	-0.11920331327855903	0	0.0004910403819594254	0.00024356613026327946
P17947	-0.019176829576999666	0	0.004183184074924759	0.0013262296086567497
P05107	0.20068120176185386	0	0.017044524437897276	0.0147388113168629
P09603	-0.047722621079131576	0	0.0055538505369317065	0.002701245089742838
O00213	-0.08662890420183476	0	0.0005431966580182716	0.00014932591329406734
P11274	-0.007180947344172102	0	0.0032977150023961992	0.002399274869046484
P11912	-0.08223194931252475	0	0.00027718937250241564	9.418760290709732e-05
Q8IZP0	-0.054925154807926646	0	0.0039767666141596195	0.0008547392668795179
Q9HB96	-0.04522549769034858	0	0.000606865626995807	0.0004938584920963448
P16871	-0.059045103772313944	0	0.0012270033176150664	0.0004556626588747271
Q9GZM8	-0.0985799245648285	0	0.00015519864343581084	3.56127508760478e-05
O75925	0.10662379403925346	0	0.005549806091525183	0.00403321392482972
P46060	-0.06611760938776162	0	3.586652174648375e-05	7.3517408996128195e-06
P02788	-0.06637761989907716	0	3.824320591828639e-05	7.819385688803946e-06
P08700	-0.11064516713514636	0	0.0021709593285903937	0.0004946424190464183
P08246	0.06754539215946276	0	0.00632354747880931	0.004842958299758613
P61626	-0.06845099735563064	0	0.00017890746507004618	4.55188425876074e-05
P51451	-0.03116143389582082	0	0.0037988161550599063	0.0012911828640570122
P15509	-0.06397591108413354	0	0.0012238596085941912	0.0004484897889066421
P05164	-0.050783160321753944	0	0.0025909502405632966	0.0009605151254175973
P08571	-0.10489639788020755	0	0.00020514606227605794	4.3806389753652326e-05
Q96FW1	-0.06355847353344159	0	0.0	0.0
P15976	-0.10361500458137411	0	0.001337892833428555	0.00039123083100942464
P09919	0.11443006529653633	0	0.007141074306802533	0.004282410567923133
P04141	0.8836920672598914	187	0.03704319505138085	0.029521654872509427
P15927	-0.14595142949811996	0	0.002467368137554886	0.0005784036984113223
O43324	-0.060652648096923514	0	0.0	0.0
O75663	-0.06352520636133313	0	0.0	0.0
P67775	-0.14259868791209862	0	0.0012137082989569718	0.00040008366062142597
Q99598	-0.0710321785314233	0	3.0169367484520982e-05	2.191257406053455e-05
P55072	-0.12953583021373052	0	0.0002603121005236369	6.240291981852713e-05
P13051	-0.06535615436549569	0	2.5231729825887885e-05	1.3312709050908176e-05
P19338	-0.08763269027386993	0	0.0012912669953006478	0.0003488567684151953
Q96SB8	-0.06766907575274587	0	0.0	0.0
Q71DI3	0.38911024138946815	0	0.013348961995409487	0.007744087420405123
Q99618	-0.06374829664326315	0	0.0	0.0
P43351	-0.11787459721141993	0	0.00023149474170935924	6.590835612649625e-05
Q96FJ2	-0.057542111520897464	0	0.00031043906047449577	0.00011697371484328505
P78543	-0.08054881892013865	0	0.00023166312420717784	9.18826788903887e-05
P01137	0.48780004533090265	0	0.07110747957643813	0.024071194939687134
O75475	-0.07262436971684316	0	0.0002965077248722961	7.30286464285298e-05
P02511	-0.07218104306126133	0	3.005252855673035e-05	6.735868305082119e-06
P08319	-0.07071987757574974	0	2.0096634685792318e-05	4.949719369044956e-06
P30041	-0.0679406585864397	0	6.931640763021518e-05	1.3475322381701423e-05
O94788	-0.06756151150788507	0	2.0096634685792318e-05	4.949719369044956e-06
P07327	-0.07025131983787263	0	0.0002871729796862232	0.0001829587637998629
P48506	-0.08395863442923397	0	0.0005090673223995167	0.00011419379061650473
P01375	-0.0677406916226282	0	0.03699176653310416	0.011583875949443292
P15923	-0.12321687950507228	0	0.005999558478824189	0.0038617019885815126
P20333	-0.08790557276831289	0	0.0002931694135028352	6.793509090910599e-05
O95429	-0.062432096228145904	0	0.00012676953699543273	3.969755241099389e-05
O75150	-0.08827995364191356	0	0.0002056350434040756	6.990666466116772e-05
Q5VTR2	-0.0882855852301116	0	0.0002056350434040756	6.990666466116772e-05
Q9P0L2	-0.062380972984466966	0	0.00021335896200055156	0.00013651979223276806
P11137	-0.10090149127641938	0	0.000242311455899234	7.431747013109451e-05
P27816	-0.07255776561364055	0	4.902270583609587e-05	2.3202753132008363e-05
P28715	-0.09486627630035645	0	3.844943076822295e-05	1.468579393510258e-05
P01308	-0.2332554619582714	0	0.0010621230686229284	0.0002560098335501763
P41273	-0.062154356235333524	0	0.0	0.0
Q07011	-0.06690077359374694	0	0.0006430805645341911	0.00024734347670989445
Q99933	-0.03644985355489237	0	0.001138015684697846	0.000990059455135673
P18428	0.09310277978043094	0	0.005263138339306323	0.004861568949046993
Q16690	-0.06765621299690416	0	0.00025749275844028584	9.402261948744057e-05
O95343	-0.07188094699441279	0	5.25090487076986e-05	1.5521320959042326e-05
O14770	-0.06385754617479107	0	0.0	0.0
P02489	-0.06863970150783474	0	9.955893870938031e-06	3.5089282581673976e-06
Q9Y6R4	-0.06105118916823126	0	0.003028337949554353	0.0010512071062599865
O75293	-0.06839184209325304	0	0.0011731088787197478	0.0003220653435289191
O75807	-0.10884689775716262	0	0.0014546591892257378	0.00046681353477491956
P14618	-0.0753701652305545	0	0.0005971590380133353	0.00019225664257829713
Q9Y2B4	-0.06434669099028054	0	3.1863037255289155e-05	1.183154761092444e-05
Q9UJX0	-0.06754983421995793	0	0.00015015040848827884	4.370635465175139e-05
O60921	-0.07009072478852608	0	0.00018489993066190342	6.836968738678545e-05
P48507	-0.06779542823870911	0	0.00015015040848827884	4.370635465175139e-05
P09601	0.31268314884049087	0	0.020633610425404642	0.01108419500125046
Q7KZI7	-0.10258075931377564	0	0.0004190065652533296	0.00016435783913784383
P60896	-0.05975962526009881	0	0.00015519829442304275	0.00022802899011090396
Q9NTG7	-0.059978611737725125	0	0.0	0.0
Q15742	-0.06225804245073198	0	0.0	0.0
P01127	-0.004157266190894186	0	0.004751757479276312	0.003179693965082902
P04085	-0.08687453594309325	0	0.0015347596226459497	0.0007101478962456753
Q13506	-0.06287764009427523	0	0.0	0.0
Q9BUZ4	0.030950898427745076	0	0.003671199439632336	0.0016332644956829193
O60671	-0.06818166387378612	0	0.00018489993066190342	6.836968738678545e-05
P32970	-0.062007654941817356	0	0.0	0.0
P26842	-0.0836680136574701	0	3.3309911005952095e-06	1.0633373023723068e-06
P51959	-0.06501874079736297	0	0.000180056870520967	8.55256967335252e-05
P53004	-0.06330552342662368	0	0.0	0.0
Q15465	-0.16896445780365554	0	0.0001518386476390543	4.2587616045790244e-05
Q13635	-0.10936326207280281	0	0.0003564790473152506	9.89970441876632e-05
Q8N145	-0.06890225459803137	0	1.6415236736440927e-05	8.981791832490453e-06
P05771	7.948925091883763	611	0.25854036113680184	0.1862739527380751
Q16656	-0.06327653334914939	0	7.468321332746876e-05	1.694781429307211e-05
Q00059	-0.07642799421910516	0	4.9849816304092264e-05	1.789212730352183e-05
Q9BVP2	-0.0650450202534098	0	0.0	0.0
O00165	-0.07932828540828393	0	0.0005834829619787376	0.00018787852389237042
Q15349	0.01452492920554005	0	0.005293297846339969	0.0028122719655587114
Q99835	-0.17945478587192887	0	0.0006926553958558295	0.00016641073524299916
Q9HCU8	-0.11663812162438322	0	0.0004197764268138126	0.00010766422862447415
Q9NWV8	-0.06356409038275308	0	0.0	0.0
Q9UMX1	-0.08528289181867674	0	0.0010908776456352027	0.0015421211951745794
P08151	-0.06076913420225958	0	0.006529886837307269	0.002982675907206986
Q99728	-0.07218317466825323	0	0.00041336644795781323	0.00012964966158474564
P61077	-0.061883788526395644	0	0.0	0.0
P51511	-0.06570139129018902	0	6.0924869183304515e-05	2.253087025467684e-05
P16035	-0.09816390719266921	0	0.0002264987526434748	5.034244899204932e-05
P13521	-0.06808853139978871	0	6.0924869183304515e-05	2.253087025467684e-05
P35625	-0.0713404535364845	0	0.0005076642540474733	0.00014498376544786265
P35637	-0.08517755112968066	0	0.00032239877143046204	0.0002026103616170452
O14733	0.09326068473627874	0	0.012986719033319645	0.003703717587111194
Q13114	0.01635372807560873	0	0.0068911645336216755	0.0031053002011161945
P05976	-0.1296451536060391	0	0.002037338296756713	0.0004622300526148713
P29597	-0.035470638804765274	0	0.015317849407284624	0.0052472462228900915
Q9Y6X2	-0.10390733868193003	0	0.00042191848805153595	9.439606369520582e-05
Q13007	-0.05235003448818019	0	0.0008771249844763997	0.000268773434615832
P45984	-0.11880644451842295	0	0.012051124494662913	0.0024303931873041994
P30281	-0.12265850372002567	0	0.009169019209288061	0.0020973829456431017
Q9H3D4	-0.13420849116606726	0	0.0031118840926925425	0.0012412243093520034
O75030	-0.10288762885497671	0	0.005706063220224606	0.0029118008573914165
O75569	-0.06157303611191649	0	0.0	0.0
P61024	-0.14899878138242872	0	0.000650738256317485	0.00035817523629678457
Q6GPH4	-0.06225032383232452	0	0.0	0.0
Q96PM5	-0.0772184961217094	0	0.0004992262084590821	0.00013353162249270126
Q13625	-0.05991489169395753	0	0.00025033382488560886	7.739014530170467e-05
Q8WUF5	-0.05060663337018308	0	0.003584066348510365	0.001685491784372841
Q96KQ4	-0.08544185057624167	0	0.001104301524160007	0.00027463275204945897
Q9BUR4	-0.06237143028174966	0	0.0	0.0
Q15119	-0.06542244178797602	0	2.9389647284487136e-08	1.0728560802001043e-08
Q6UXS9	-0.06022666639109711	0	0.0	0.0
O43313	-0.06398768929662144	0	8.019766692758993e-05	2.7263599217840474e-05
Q9Y2M0	-0.21790953615168634	0	0.0021447729526964184	0.0012291459464690824
Q01974	-0.08537872255220826	0	0.0015113769421780173	0.0008536616367368258
O15527	-0.10117192674967057	0	0.00017747617294351756	5.682121166896956e-05
Q9BUP3	-0.06492787424217374	0	0.0	0.0
Q92997	0.5476684022329703	184	0.02844559787565509	0.03770624250993845
Q9UBK2	-0.030087555277734164	0	0.005089670999461355	0.0024364718428089055
Q06787	-0.06033967033041794	0	0.0	0.0
Q99828	-0.06335789603427476	0	0.0	0.0
Q969X0	-0.06358795473188485	0	0.0	0.0
Q9NWT1	-0.005150302641030699	0	0.0018892947116470624	0.0010265736945721654
P60763	-0.0649591774739088	0	0.010510615614478563	0.0023274022262867204
P17081	-0.06391839917885282	0	0.0024755749838415732	0.0006819789530354871
Q99653	-0.07308337792727694	0	0.0005716075690691128	0.0001957386123388491
P15153	-0.13141389821250346	0	0.012836046948314165	0.002800786040878951
Q7L0Q8	-0.07031459418465559	0	0.00034747566986596806	9.92879479755793e-05
Q8WY54	-0.06360148804841237	0	0.0	0.0
P49593	-0.06074318885149176	0	0.0	0.0
Q14344	0.205765208069281	0	0.015845151679564694	0.019076573619442403
Q6UWZ7	-0.06299704275923003	0	8.019766692758993e-05	2.7263599217840474e-05
P07949	-0.16785642848149548	0	0.002657496120213144	0.0011190488821177587
Q8IWV8	-0.06228978345023483	0	0.0	0.0
Q96G74	-0.0615869735147491	0	0.0	0.0
Q9UDY8	-0.06792357021126916	0	0.0003989092308812474	0.00022341004008725858
P23921	-0.1022008048018487	0	0.00048532912446297975	0.00018177138658346867
Q9ULV8	-0.09353026792204963	0	0.0004367811544121398	0.00015950929543585317
O15264	-0.10169160927609844	0	0.005963027573465242	0.0014942963578979049
Q14397	-0.08672064275847918	0	1.4190468819591355e-05	3.692599060591616e-06
P35557	-0.13664558850942884	0	0.0006043853121106684	0.00019240420090583472
O14625	-0.06874380956583413	0	0.0005890718866481081	0.00013312499785112663
P36402	-0.15353123473605168	0	0.0011497878196163516	0.0002652894622526585
Q96T23	-0.062080931789016476	0	0.0	0.0
O60264	-0.07911173830757423	0	0.0	0.0
P33681	-0.118055973504027	0	0.0015137172908605185	0.00040310581646724707
P10747	-0.08405999607321052	0	0.002357150074427363	0.0004966855748303155
P42081	-0.08472165001072954	0	0.001663329919808432	0.0004836752347132656
O14492	-0.056709186649067087	0	0.0010645679637976745	0.0005288443309069964
Q8IWV7	-0.059690315900961764	0	0.00015519829442304275	0.00022802899011090396
P61201	-0.07392465800313719	0	0.0	0.0
Q13480	-0.10216236156438387	0	0.00695143342811015	0.0019809098711482055
P46108	0.2749767390262559	0	0.036052218428802726	0.011202191150496315
P62942	-0.06296545667799888	0	1.0163051796323615e-06	2.2911503921115997e-07
Q9H4L7	-0.0630454636756486	0	5.7285632769002205e-06	1.110002602074959e-06
Q13127	-0.08330502331654206	0	6.980191649548592e-06	2.5721963803583103e-06
O60675	-0.07042861652337641	0	4.116793752044801e-05	8.352604596980637e-06
P61244	-0.10151410106048603	0	0.002077935599848786	0.0009088513566828824
Q99583	-0.06222055934446099	0	1.1736488110257309e-05	5.13332710719035e-06
O60239	-0.06470725208042183	0	0.00010935435966181994	2.443391503965693e-05
Q9Y5V3	-0.058868517989050385	0	0.00020438702180342627	6.792539549196856e-05
Q9H492	-0.11407546660886567	0	0.0006026182791463707	0.0004141629316944619
P27930	-0.07474177558451835	0	0.00022663129845358355	5.35502520542023e-05
Q14596	-0.12132800820484085	0	0.0002442120807217292	0.00013454537779394833
P49768	-0.04786019166993773	0	0.0031503183615860333	0.0012842338702851047
Q03167	-0.07806420379627939	0	0.00047493284282030076	0.00013505893972133535
P46063	-0.08062049801069414	0	0.00024056877172299286	7.825964098650905e-05
Q8WWW0	6.3322915361371495	349	0.16767773043913864	0.18880463421426175
P20963	-0.09630489372947999	0	0.003829660520364501	0.0013467251533712964
P43403	-0.1816643695748168	0	0.001425606103227079	0.0003283737460551117
P62877	-0.1614401266162925	0	0.00043078101356403524	0.00033671245051409204
P60568	0.5105772019680271	0	0.04910695592398095	0.015831649764105022
P31785	-0.10352492606326713	0	0.002082758739542761	0.0005323280651384995
P78552	-0.067751067261131	0	0.0005882336559133303	0.00026570981285621966
Q14627	-0.0732691922580972	0	0.00037293818378604494	8.580830438909329e-05
P15498	0.4391245646583795	0	0.020830271185110667	0.008602153100536785
Q13588	-0.07764876806692957	0	0.0027338433219189304	0.0006791317946744821
Q9UL54	-0.06313125447749257	0	8.019766692758993e-05	2.7263599217840477e-05
Q9BY84	-0.06327399529340447	0	4.921977294442315e-05	9.883644022918931e-06
P43405	-0.10816535799826044	0	0.0019092748999475543	0.0005953826015559878
P10600	-0.0674861319623575	0	0.004740932797680652	0.001786926681963586
P12643	-0.1483008277221265	0	0.0029693962727517574	0.0008075728307409542
Q13873	-0.22252080636443017	0	0.00054075275993935	0.00013430733066803165
P43026	-0.0854346391762513	0	4.206493133727444e-06	1.3831923613313875e-06
Q13705	-0.18832176542592813	0	0.0003135857743533913	7.915973216805803e-05
P36896	-0.24938581275092378	0	0.0018361365273395322	0.0003933302965365897
Q01113	-0.07576893145032937	0	0.00029268451046754733	6.825850497698164e-05
P48551	0.056850853092586265	0	0.00897699381915078	0.0035831994081837668
Q9HBE5	-0.07550923420050033	0	0.00026986304996746036	6.539797631341687e-05
P10826	1.2110939651843284	50	0.032469616254973306	0.01786610226783296
P19793	1.327377460903119	164	0.0421488675564505	0.02227596432900482
Q00604	-0.06175732920682581	0	0.0	0.0
Q9ULV1	-0.18628065140624014	0	0.00047353092134340305	0.00015092859788384233
P01236	-0.18189048227359692	0	0.0038751973856717137	0.0010572932169856393
P01241	-0.15370363826203584	0	0.0013950687925517583	0.0004852541770087638
P38484	0.07787282659285931	0	0.006409363494294661	0.002790639195665063
Q969D9	-0.06491037593310804	0	0.0003006359861617691	0.0002166120884262403
Q9HC73	-0.08114619662071457	0	0.0003730088861285697	0.00010102631506708626
Q00978	0.26381850780026816	0	0.01224462567893861	0.005732464682303612
P29459	0.025245386888342908	0	0.00482922283903931	0.0018432924302912036
P42701	-0.07200629231923453	0	0.0018321039307475748	0.0005156948477774057
P19419	-0.02712744533437238	0	0.004974280673178343	0.001376660191057451
P01562	0.1127757232543494	0	0.011326516072017902	0.0038103491504383226
P40933	-0.06677990593965831	0	0.00043120558323607206	0.00012372582852897322
Q13261	-0.07452866164097872	0	0.00029202795202840114	6.814057864338812e-05
Q92918	-0.11458133705647729	0	0.0039053052848492266	0.0008824344165206727
Q16584	-0.007260334167110571	0	0.004810738167133301	0.0012654119411667254
P28324	-0.053428327732414176	0	0.0011940424084225928	0.0002887267659370079
Q06413	-0.12230187287484233	0	0.006094257992979608	0.001707912627788295
O15105	-0.12307011336788762	0	0.0045917445673798315	0.0015211596916163605
P56975	-0.06236190089818898	0	0.0	0.0
Q92765	-0.06271495826821112	0	0.0	0.0
Q15797	0.6163026992533394	0	0.03374480005016959	0.017737574205109824
O43541	-0.09311280435034798	0	0.0005237369581681703	0.0001390709977868673
O14654	0.058777125189029	0	0.007333628095734023	0.0028567118175986143
Q02779	-0.022573806611128344	0	0.0021915582409593763	0.0010397879202138649
Q04771	-0.18112530891020664	0	0.0004925711548966963	0.00011985680892141854
P37023	-0.1477073526415687	0	0.00035963840750749716	8.857472796505237e-05
O00238	-0.19516208214361763	0	0.0004227558229694406	0.00010097407828205605
Q99717	-0.2346019621300631	0	0.001992116701328558	0.00047759412848196516
Q9Y6C5	-0.10850686981895095	0	0.00023184012798557892	7.727966090608224e-05
Q14623	-0.07660640481448917	0	0.0005994619524419451	0.00022999369647446093
Q13202	-0.06657397669260307	0	7.743588791932308e-05	2.7410506166694625e-05
Q96QV1	-0.10831452160149126	0	0.00023184012798557906	7.72796609060823e-05
Q9NRP7	-0.07172833553582486	0	6.752494102850428e-05	7.886436695286375e-05
Q9H1J5	-0.11494476070010856	0	0.00027314633840561293	9.122254252192939e-05
O75084	-0.17699290218136096	0	0.00048765525397479826	0.00015298977155546898
P15514	0.06245731738869497	0	0.004824456211497853	0.005478436831663328
Q99075	-0.10270355505839955	0	0.0015408225279246665	0.0003389303727198911
Q8WWG1	-0.06238432435093332	0	0.0	0.0
Q04721	-0.24361410197254735	0	0.004374776090512253	0.0041554460372156005
Q13145	-0.07694184392254799	0	8.33037032485447e-05	1.8779921246802812e-05
P36894	-0.19888348963137378	0	0.0005638767383654985	0.00016991189771935162
Q9UPT6	-0.06753804844437414	0	0.0006742808142745265	0.00015311391680574801
Q99650	-0.08387851252213033	0	0.0002682883845672619	6.495344114920541e-05
Q9UQ13	-0.06106334264994372	0	0.0	0.0
P01116	0.3324317952649137	0	0.02256845078100875	0.014792763290097379
Q9NR61	-0.07704274138646841	0	0.0005296405015702037	0.0007868839008040095
Q99466	-0.2644508382862697	0	0.004720790237247081	0.004206769563207542
Q9UM47	-0.24140122513409765	0	0.00462314990407517	0.004346927901927809
Q9NYJ7	-0.07349817655923478	0	4.912673703025529e-08	1.556190930388655e-08
Q9NPF7	0.026271785315959337	0	0.006052452615464265	0.0019952397916703705
Q86Y01	-0.14745158904141129	0	0.0011930007694105579	0.0010803411740589654
P53778	-0.08184217273249227	0	0.007887855451018961	0.0017624463307307312
O95405	-0.07794145299240596	0	0.0006919925857780425	0.00028569942443070146
P26441	-0.059677599175931816	0	0.0001542790974355053	3.7864679605086794e-05
O75462	-0.07332237325693318	0	5.535897025628558e-06	1.3586737975946056e-06
Q9UKB1	-0.06258721507418286	0	0.0	0.0
Q9NSE2	-0.06952852782580081	0	0.00011575420481455856	3.143218604181944e-05
Q9NYL2	-0.06289111665444516	0	1.497862110747028e-05	5.79583633801766e-06
Q9Y2T1	-0.17898345866018642	0	0.0014856304018787683	0.0004975079833279442
P48736	-0.055524427979857995	0	0.025616412648572864	0.005794636478972731
P08575	-0.0819689962754006	0	0.000743524235090721	0.0001916006383201876
Q5VWK5	-0.07205112646468194	0	0.0005990246591648557	0.0001442704551350247
Q13387	-0.06363393455466317	0	3.002406149609809e-06	6.029022853980551e-07
Q92542	-0.06590548470038167	0	8.35519217637786e-05	3.4060115690149e-05
P51452	-0.06655746647183261	0	0.00017740602920679496	5.435948037003067e-05
Q9HCE7	-0.05876218086294644	0	0.0006634526802834558	0.0003893068969390659
Q99697	-0.04971082719757371	0	0.0019171774825401126	0.0006876081416526475
Q13322	-0.06837614474972811	0	0.002329331351764155	0.0010733803728924574
P12757	-0.08346923134297049	0	0.00036700738210208026	0.0001004221472980288
P12755	-0.08835662831162296	0	0.00027050370472343126	6.207257451027656e-05
P98082	-0.07048418103024544	0	0.00014094115206515542	3.8701513442879766e-05
Q9UHF4	-0.11062764144176504	0	0.0005681811355436909	0.00013748738621716637
Q8N6P7	-0.08907385779291177	0	0.00036405591617773335	8.538291280745075e-05
O14641	0.40433474016376447	25	0.029954033447123482	0.037828018350101474
Q96F81	-0.06264887976878523	0	0.0	0.0
Q96BI3	-0.06511237402923768	0	2.9980395456424094e-06	1.222157092411986e-06
Q96JA1	-0.06646160049686015	0	0.00010493719902272391	2.2405848984279986e-05
P60510	-0.08479354915356647	0	0.0001267695369954327	3.969755241099389e-05
P49407	-0.14391201150002905	0	0.0008590149113322295	0.0002063776417964596
Q9BZE0	-0.10616991087887064	0	0.00015237900968047746	9.067718164934539e-05
Q8N1N5	-0.06252627586732845	0	0.0	0.0
Q6EBC2	-0.06360489188235577	0	0.0	0.0
P13725	-0.0642290413327475	0	0.0	0.0
Q9HBE4	-0.06466953611147727	0	2.3232768199622055e-05	7.432971364321286e-06
P03971	-0.07396654040460797	0	0.00021475315051962637	8.565088929314013e-05
Q16671	-0.12649354906330754	0	0.00015519530835234554	4.132663884096167e-05
P61812	-0.10604867676125158	0	0.005833244979853109	0.0019181060425880049
P08476	-0.21212627994301966	0	0.0018973430357892831	0.00042753919619439764
P18075	-0.13711071554239201	0	0.0015888120786483966	0.0006849636454404764
P22004	-0.09736576440640231	0	0.00016506784158998392	6.595693015521357e-05
Q6KF10	-0.08577626138107759	0	4.206493133727444e-06	1.3831923613313875e-06
Q6IN85	-0.06129655426236432	0	0.0	0.0
Q9BWV1	-0.07677779296094771	0	7.124736543065244e-06	1.998341983687787e-06
Q16878	-0.06250573491976556	0	0.0	0.0
Q9NYY1	-0.06746830251663519	0	0.0001267695369954327	3.96975524109939e-05
Q9NPH9	-0.0604982706170705	0	0.0	0.0
Q9UHD0	-0.05219220029176461	0	0.0010038945214718706	0.00028336707871776047
Q8NEV9	-0.06135834979037082	0	0.0002906747722603497	8.108750347703813e-05
Q6UWB1	-0.06511293980731309	0	0.00029892451760845577	9.16565080620507e-05
P51654	-0.06598971124207338	0	5.53113643804023e-06	1.325931009001653e-06
Q13361	-0.062311733758636294	0	0.0	0.0
O75553	-0.08985990075375912	0	0.00014213471405953546	5.313856268098046e-05
Q16619	-0.06339150393513744	0	0.0	0.0
Q14289	0.530561692451494	0	0.024215712047907262	0.008796084027587218
Q8NI17	-0.07206334104720351	0	0.0	0.0
Q9NYA4	-0.0626811274335972	0	0.0	0.0
Q12891	-0.062331942744955474	0	0.0	0.0
Q9NZC7	-0.05820837895948051	0	0.00034277582751171244	0.00011905443272346759
Q5SW24	-0.06346934303354383	0	0.0	0.0
Q13347	-0.07512823066370719	0	0.00036520748210580074	0.0001320911264245774
P57059	-0.050610983130435036	0	0.0006271571343873869	0.0001905108758431642
Q9Y2G4	-0.06223099183294013	0	0.0	0.0
Q5S007	0.011240134646832699	0	0.003227916519847463	0.004086150173777719
Q8TCG2	-0.013742758720731128	0	0.0021434281008381097	0.0026488169115260023
P16234	-0.11051291323380702	0	0.0020501910212283895	0.0009262285842757822
Q9NRA1	-0.07248018929605907	0	6.078575851573178e-05	1.5324257964995876e-05
P05230	-0.08009806808277384	0	0.00039044154995443827	8.38251351465513e-05
P21802	-0.14240297207093003	0	0.0019531640574874634	0.000903182186937784
P08620	-0.1032901390960872	0	0.0009526530902492408	0.00020444718501823182
P21781	-0.0915864373467468	0	0.0013938207062892775	0.0002973732267294488
P31371	-0.06429467024177105	0	0.00034402574561320445	7.3468762328318e-05
P17948	-0.019394773411571392	0	0.005111573536480067	0.002078356208684821
P49765	0.03222968649864884	0	0.004427585545154057	0.0018413660422527242
Q8WU20	-0.08433999270178047	0	0.0009159320712335182	0.00021266917165791726
P20827	-0.059041653426427615	0	0.0016651542106130143	0.0007775004721112996
P21709	-0.08404446055663664	0	0.0014400927500952225	0.0008539083904513057
O43921	-0.06755063619655513	0	0.00019098281506517648	4.3572060382764316e-05
P52803	-0.06299907241088036	0	0.0	0.0
P54756	-0.07778588582482601	0	0.001215603463493208	0.0008378026149360611
Q15768	-0.06330393080488861	0	0.0	0.0
P54753	-0.08859774920690534	0	0.0012414162009697556	0.000840262689055569
Q9UF33	-0.07985856344657728	0	0.0012156034634932087	0.0008378026149360612
P52797	-0.061077421648065455	0	0.0	0.0
P52798	-0.06483010302368912	0	0.0	0.0
Q15375	-0.07883050467319468	0	0.001215603463493208	0.0008378026149360611
P29322	-0.07877590116745102	0	0.001215603463493208	0.0008378026149360611
P54764	-0.08028337370873147	0	0.0019682598235566595	0.000892940955730288
P29320	0.005729107941668892	0	0.003780459130511635	0.0026255625710389016
P52799	-0.06814525483778135	0	5.857425678802076e-05	4.566903531995812e-05
P54760	-0.08292668699626653	0	0.0012229136536725548	0.000838460612522845
Q8N5V2	-0.07607083915962301	0	0.00043635129627229855	0.00013147735559001426
P29376	-0.16414587697856867	0	0.0017374661221197327	0.0008975470537122746
O15123	-0.06200849384059398	0	0.001807042940130677	0.0010156530002696147
Q02763	-0.13018520359140215	0	0.0014987384294388448	0.0009794636376488743
Q15389	-0.04127117550336596	0	0.0020241958534152373	0.0012875990815666566
Q9Y264	-0.06153683033776081	0	0.0	0.0
Q8NFZ5	-0.07095402062709	0	5.405766496193681e-05	2.5315519058044322e-05
O00468	-0.06214728437902055	0	0.00020260613196466286	0.00013870712882998613
O15146	-0.07235717436486587	0	0.0033750604639242727	0.0013798189578343833
Q18PE1	-0.06353222835675744	0	0.0	0.0
P56704	-0.19177475110812628	0	0.0002931929425145733	9.741319319815054e-05
P34925	-0.10859262465793783	0	0.001286164705714012	0.0008429309428376901
Q8IWU2	-0.08712431997392235	0	0.0013116920751074885	0.0008597000686461463
Q14393	-0.06397033497095005	0	0.0	0.0
P30530	-0.10408040497470326	0	0.0013052794516286914	0.0008459268304623456
Q12866	-0.08926948309492662	0	0.001215603463493208	0.0008378026149360611
Q06418	-0.10162103994197895	0	0.0012552596709562193	0.0008419224429880948
Q6PKX4	-0.06687759861251093	0	7.390273199439047e-05	2.6001122600824767e-05
P39905	-0.06547590429072558	0	0.0007118098438429508	0.0002314171480911001
Q13882	-0.007075400877808589	0	0.002891971718002609	0.0012196603690941864
Q9UGK3	-0.0654427100414049	0	0.00011425157197110767	3.551639511154255e-05
P20936	-0.13053071698863367	0	0.002235001683582809	0.0006958843550997791
O43639	-0.084349780316348	0	0.0012034146303714236	0.00027889567024442195
P51843	-0.0988425244748044	0	7.827595551765497e-06	2.0303007354962047e-06
Q15466	-0.0637814612270142	0	0.00024362006654443611	0.00011651854433568086
P41235	-0.05522226745308009	0	0.00507827936764118	0.002474230066471752
P28702	0.26728646894372404	0	0.009401639264210813	0.0049867529784754505
P13631	1.2212444034913041	23	0.032950018321675587	0.018080325163450848
Q13133	-0.05879898582893798	0	0.0020200600818485043	0.0005602304636058837
P24468	1.1565466762385885	29	0.03236778509545013	0.01797469340904483
P48443	1.4756627900767925	441	0.041301920824541205	0.022705746989644955
Q92731	-0.007651469704966286	0	0.002672341878658253	0.001145041767352601
P55055	-0.0672702713686205	0	0.00023378187217323185	7.209119979679444e-05
P43354	-0.05974259738828918	0	0.0012543938166857953	0.00041263920860450093
Q92570	-0.048011973264353795	0	0.002025090905722012	0.001688915894142752
P05113	-0.05557259717243787	0	0.002888437441372008	0.0010737780875495226
P63151	0.03141590242352388	0	0.002715220077074635	0.002370751390599131
P16591	-0.05806156508349714	0	0.0012248834573525488	0.0006647290656320642
Q16512	-0.10207912871542257	0	0.0008348739633671451	0.0003230466155616388
Q155Q3	-0.06224487465618177	0	0.0	0.0
P13385	-0.061497181000483236	0	0.0	0.0
P57105	-0.06110226609211357	0	0.0	0.0
Q9C0C9	-0.060315480267006345	0	0.0	0.0
Q9HAU4	-0.051308879180739814	0	0.0016573237224320287	0.0006982034921469157
Q96PU5	-0.07068885373498564	0	0.00011455686280642749	2.7589437617308357e-05
Q13107	-0.06371927544363722	0	7.468321332746876e-05	1.6947814293072118e-05
Q9NVW2	-0.06297006328313248	0	0.0	0.0
O95218	-0.06687329659332746	0	0.0004799344557009772	9.667140114743327e-05
O43294	-0.06651704350502667	0	0.00023269662684200214	6.887716102464521e-05
P57679	-0.06786561180260987	0	1.2071994042059574e-05	2.900301385663672e-06
Q86UK5	-0.0664835596820864	0	1.207199404205957e-05	2.900301385663672e-06
Q9ULC3	-0.061122676868456884	0	0.0	0.0
O00482	-0.07096088542522948	0	3.3093905129628735e-05	1.2604881673292766e-05
Q9UBC0	-0.07009062928214822	0	3.5764170599966925e-05	1.1501068384610414e-05
Q96KB5	-0.06139616623095572	0	0.0	0.0
P05093	-0.09500201730747358	0	0.0010562837677716684	0.00025882897841742093
P41240	0.284067522353075	0	0.02508014563870962	0.009044054680227358
O43819	-0.06267159808033182	0	0.0	0.0
Q15121	-0.06928254423614598	0	0.0005789220222795155	0.00017680388229305706
Q8IU57	-0.11504681010254227	0	0.0003042177678886842	7.327246133293466e-05
Q12851	0.012101566558866916	0	0.003940698777935803	0.0013055301670276283
P40238	-0.11898694308360026	0	0.0004090597428508753	9.18153095453174e-05
P40225	-0.06017716460499705	0	0.00035707198801504644	9.720120849216352e-05
P26992	-0.10564459757475322	0	0.00027494991398810344	6.575132830801286e-05
P13232	-0.06340161925398484	0	0.0006592743178619649	0.00016349780631291688
P17542	-0.13251179252550738	0	0.0011246873430190093	0.00021151585159179842
Q05923	-0.051148916840705085	0	0.000615466988990606	0.0002467021560312725
Q12852	-0.09832723448592609	0	0.00015415236248540404	4.066912453436464e-05
P35638	-0.08499719417868615	0	0.0008394416771999343	0.0002753499354723818
P98077	-0.11754439876714358	0	0.005911700582984621	0.001722895338383813
Q92529	-0.10667153120759279	0	0.005284186040142284	0.0015703418420253746
O95819	11.325644867536985	674	0.2821095423459307	0.17601433612040307
P21333	-0.047912558014568916	0	0.0015280977594076385	0.0016128046070877163
Q92783	-0.026341499555495716	0	0.0013482240736831	0.0006388064014931322
Q9HBH9	-0.050919520310378566	0	0.0006795662705220692	0.00016351739128318908
Q9BUB5	-0.05326686419263998	0	0.0006594782954375215	0.0001618109815799787
O14511	-0.06121291706220031	0	0.0	0.0
P41159	-0.019561974287952595	0	0.002588191026773472	0.00235560178168487
P15884	-0.10268620658674751	0	0.0007140468306018918	0.00023199163689956853
O43187	-0.07323661151002629	0	9.850743265537999e-05	2.2223492377191737e-05
Q9Y4K4	-0.018370184380090922	0	0.002416827369113354	0.0008297377110739751
Q9UHA4	-0.06259413389981636	0	0.0	0.0
Q04724	-0.10741456186693274	0	0.0006352115883378189	0.0002001061296153371
Q7L7X3	-0.06318982815698902	0	8.019766692758997e-05	2.726359921784047e-05
O43323	-0.07111167742450553	0	1.4305300760652956e-05	1.20808090581558e-05
Q10586	-0.028694144619289253	0	0.0014756092496639882	0.0006537608067729466
Q8NER5	-0.1302561835966758	0	0.00013433494582636016	3.1122493167774214e-05
Q99956	-0.06093397005383864	0	0.0	0.0
Q9H461	-0.23116468836910786	0	0.00047353092134340305	0.00015092859788384233
Q9Y5W5	-0.06588449868377347	0	3.773499201311192e-05	1.4747801932152675e-05
Q92835	-0.07482599250945021	0	0.0009050804422691972	0.00025421447773471344
P35070	-0.0656072849222257	0	1.1955149387669547e-05	4.082038284274155e-06
P34820	-0.09786004951966679	0	0.00016506784158998392	6.595693015521357e-05
Q9Y2E6	-0.11809065733600728	0	0.0008085867154936974	0.0006939886303601825
Q9HCP0	-0.04363819024245967	0	0.0010844884190093348	0.0014375504956913802
P15248	-0.0566485375537555	0	0.00027995554311797526	9.025519958975051e-05
Q9NS73	-0.06323600803952026	0	0.0	0.0
Q8TAD8	-0.06219584973908179	0	7.468321332746876e-05	1.6947814293072118e-05
O14980	-0.1097821685250773	0	0.0010214885346475702	0.0002890212338375483
O00744	-0.11495047707853284	0	0.00027314633840561293	9.122254252192939e-05
O14964	-0.1282847918731526	0	0.0014785878202437735	0.0004707004023120683
Q16873	-0.06392407265472812	0	5.739385613194887e-05	2.9617507278428872e-05
Q9Y6W6	-0.06591100886285943	0	7.743588791932309e-05	2.7410506166694628e-05
Q8IVH8	-0.008333943298481767	0	0.002073014664022422	0.0008209097211191644
Q8IVT5	-0.0669218931300893	0	0.0005042932844601075	0.0001682743542911345
O43283	-0.027995907373937194	0	0.002575970304513034	0.0013302855037372332
Q9NRF2	-0.07053962875540731	0	0.00015690004081738673	5.8897786479275344e-05
P78324	-0.07135326996553831	0	0.00015716830045738454	6.709206970539527e-05
Q8N752	-0.07750439176613508	0	0.00019491143635089563	0.00011754470160000173
Q92935	-0.06284650009030404	0	0.0	0.0
P14921	0.6657733535302669	33	0.03293965639255703	0.03179337518240012
Q8WTR2	-0.06302394161261037	0	0.0	0.0
O95071	-0.10534495086029837	0	6.258115080215344e-05	1.519903559923943e-05
O00587	-0.06589619522922106	0	5.349651751964097e-07	1.7504148105080468e-07
Q96MU8	-0.06488112873279094	0	2.0576694101085125e-05	4.838048933369136e-06
Q8NCW0	-0.06715245899555616	0	2.0576694101085128e-05	4.838048933369139e-06
O95163	-0.06032879031834502	0	0.0	0.0
O00144	-0.17331108136048912	0	0.00047267663286732723	0.00015085161622666819
Q13627	-0.06309756499921652	0	0.0	0.0
P35658	-0.06444410998458883	0	2.07865819226952e-05	8.019951951745302e-06
P49790	-0.0629187308560905	0	2.07865819226952e-05	8.019951951745302e-06
O75593	-0.06428166934217494	0	4.707175785012243e-05	1.6876032050087718e-05
Q8IZL2	-0.0751329116389161	0	7.210753710888141e-05	4.307889072995283e-05
Q96JK9	-0.07539821387091512	0	7.210753710888141e-05	4.307889072995283e-05
O60271	-0.12957980970734853	0	2.3894665677365507e-05	1.5913733105613374e-05
Q9NPH3	-0.1440134143578111	0	0.0002470440337742925	5.57435208504323e-05
Q9Y3M2	-0.06309221985356164	0	0.0	0.0
O75928	-0.0640719847469922	0	0.00015134376154528158	3.655016696710791e-05
Q14765	0.037503891587101566	0	0.00796647957173519	0.0030040782839995993
P20809	-0.07017758812393259	0	0.002505342460581508	0.0007263592454348213
Q14626	-0.07908490380428532	0	0.0005229982013930531	0.00012369340878367292
O00755	-0.11474140831503231	0	0.00027314633840561293	9.122254252192937e-05
Q9C0J9	-0.08100389194084857	0	0.00044247751582959533	0.00012333623730871886
Q6UXL0	-0.09426143672375184	0	0.000568181135543691	0.00013748738621716634
Q8WXI2	-0.061349550748061796	0	0.0	0.0
O00422	-0.06881530105612103	0	5.545294698644506e-05	7.839116075468596e-05
Q6ZNA4	-0.07381612078282936	0	0.00016837308244715182	0.00011624041270269293
Q9NPG1	-0.1728797883382552	0	0.0004726766328673271	0.00015085161622666797
P36873	-0.1667539292001198	0	0.0012604186614405468	0.0003516160244064084
Q969G9	-0.06201119551169595	0	0.0	0.0
Q9BRX9	-0.06118554323639065	0	0.0	0.0
[truncated: 4,820 more rows]
