# Supplementary material for: Decoding non-coding SNPs: systems genomics modelling dissects the heterogeneity of IBD
Source: Mol Syst Biol. 2025 Nov 26;22(2):259–80. doi: 10.1038/s44320-025-00169-3 (PMC12864814; doi:10.1038/s44320-025-00169-3)
Supplement: Supplementary file 13 — Source data Fig. 5 [file 44320_2025_169_MOESM13_ESM.zip › Figure5_b/Figure5_b.rmd]

---
title: "R Notebook Figure 5b"
output: html_notebook
---
Please use the same folder as work directory as the data files.
1. Remove anything left in the datafiles
```{r}
rm(list=ls())
```
```{r}
If necesearry please install the following packages:2
if (!requireNamespace("BiocManager", quietly = TRUE))
    install.packages("BiocManager")
BiocManager::install("clusterProfiler")
BiocManager::install("ReactomePA") 
BiocManager::install("rrvgo")
BiocManager::install("enrichplot")
BiocManager::install("msigdbr")
BiocManager::install("org.Hs.eg.db")
BiocManager::install("AnnotationDbi")
install.packages("ggplot2")
install.packages("glue")
BiocManager::install("fgsea")
install.packages("mulea")
```

2. Reading in necesearry packages
```{r}
library(clusterProfiler)
library(ReactomePA)
library(rrvgo)
library(enrichplot)
library(ggplot2)
library(msigdbr)
organism ="org.Hs.eg.db"
library(organism, character.only = TRUE)
library(glue)
library(mulea)
library(tidyverse)
library(AnnotationDbi)
library(scales)
```
3. Data input and prepearation for enrtichment analysis
THe working directory to be ecpected to be the folder of the Rmd file

PPI network propagation output
```{r}
outcome_uc <- read.csv("uc_only_ppi_10k.txt", sep="\t", row.names = 1)
head(outcome_uc)
```

```{r}
head(outcome_uc)
```
```{r}
filtered_outcome_uc <- outcome_uc[outcome_uc$Z_Count>0,]
head(filtered_outcome_uc)
```


4. Creating Figure 5/b
```{r}
histogramplot_uc <- ggplot(filtered_outcome_uc, aes(x=Z_Count)) + 
    geom_histogram(colour="white", fill="orange", binwidth = 50)+
    ylab("Number of individual proteins") + xlab("Number of patients") +
    geom_vline(aes(xintercept=100),
            color="black", linetype="dashed", size=1) + 
    scale_x_continuous(breaks=seq(0,1400,200)) + theme_light()
    theme(panel.background = element_rect(fill = "black")) +
    theme(plot.background = element_rect(fill = "white", colour = "white")) +
    theme(axis.title.x = element_text(colour = "black", size = 10)) +
    theme(axis.title.y = element_text(colour = "black", size = 10)) +
    theme(axis.text = element_text(color= "black", size = 10)) +
    theme(axis.line = element_line(color = "black")) +
    theme(panel.grid.minor = element_blank())
histogramplot_uc
```


```{r}
png("Figure5b.png",width=8, height=4, units="in", res=600)
histogramplot_uc
dev.off()
```
