# Supplementary material for: Decoding non-coding SNPs: systems genomics modelling dissects the heterogeneity of IBD
Source: Mol Syst Biol. 2025 Nov 26;22(2):259–80. doi: 10.1038/s44320-025-00169-3 (PMC12864814; doi:10.1038/s44320-025-00169-3)
Supplement: Supplementary file 14 — Source data Fig. 6 [file 44320_2025_169_MOESM14_ESM.zip]

Archive with 29 entries (23 files):
- Figure6_c/
- Figure6_c/Dorothea_27_10_2021_ABC.ncol
- Figure6_c/Figure6_B_C.nb.html
- Figure6_c/Figure6_C.rmd
- Figure6_c/ReactomePathways.gmt
- Figure6_c/Reactome_mulea_UC_TFTGtop100_v4.png
- Figure6_c/Reactome_UC_TFTG_100_cutoff_ora_results.csv
- Figure6_c/uc_TF_TG_network_summary_10k.txt
- Figure6_b/
- Figure6_b/Figure6_B.nb.html
- Figure6_b/Figure6_b.png
- Figure6_b/Figure6_B.rmd
- Figure6_b/Figure6_B_C.nb.html
- Figure6_b/uc_TF_TG_network_summary_10k.txt
- Figure6_f/
- Figure6_f/UC_regnetwork_10k.cys
- Figure6_e/
- Figure6_e/DE_res_MH_responders_vs_non_responders.csv
- Figure6_e/Dorothea_27_10_2021_ABC.ncol
- Figure6_e/Figure_6E_stat.rmd
- Figure6_e/overrepresentation_analyisis_uc-IC-5CG34247Q8.csv
- Figure6_d/
- Figure6_d/cluster_uc.csv
- Figure6_d/Figure_6D.png
- Figure6_d/Figure_6_D.ipynb
- Figure6_d/uc_TF_TG_network_10k.txt
- Figure6_a/
- Figure6_a/UC_regnetwork_10k.cys
- Figure6_README.txt
