# Supplementary material for: Decoding non-coding SNPs: systems genomics modelling dissects the heterogeneity of IBD
Source: Mol Syst Biol. 2025 Nov 26;22(2):259–80. doi: 10.1038/s44320-025-00169-3 (PMC12864814; doi:10.1038/s44320-025-00169-3)
Supplement: Supplementary file 14 — Source data Fig. 6 [file 44320_2025_169_MOESM14_ESM.zip › Figure6_c/Reactome_UC_TFTG_100_cutoff_ora_results.csv]

	ontology_id	ontology_name	nr_common_with_tested_elements	nr_common_with_background_elements	p_value	eFDR	GeneRatio
1	Interleukin-10 signaling	R-HSA-6783783	17	44	3.92287165869032e-05	0.0189	0.00757575757575758
2	Interleukin-23 signaling	R-HSA-9020933	7	9	2.69027506314412e-05	0.0248	0.00311942959001783
3	Interleukin-20 family signaling	R-HSA-8854691	10	24	0.00077622630594365	0.128233333333333	0.00445632798573975
4	Nucleotide-like (purinergic) receptors	R-HSA-418038	7	13	0.000769509698534732	0.1458	0.00311942959001783
5	TNFs bind their physiological receptors	R-HSA-5669034	10	25	0.00113451369370388	0.1483	0.00445632798573975
6	TNF receptor superfamily (TNFSF) members mediating non-canonical NF-kB pathway	R-HSA-5676594	8	17	0.00100788163554566	0.149828571428571	0.0035650623885918
7	TNFR2 non-canonical NF-kB pathway	R-HSA-5668541	22	82	0.00138928604534461	0.154177777777778	0.00980392156862745
8	Keratinization	R-HSA-6805567	27	103	0.000628635907053976	0.15455	0.0120320855614973
9	Formation of the cornified envelope	R-HSA-6809371	22	83	0.00164768471073951	0.16514	0.00980392156862745
10	SARS-CoV-2 activates/modulates innate and adaptive immune responses	R-HSA-9705671	29	113	0.000588610394466227	0.1912	0.0129233511586453
11	TAK1-dependent IKK and NF-kappa-B activation	R-HSA-445989	13	42	0.0033702244743532	0.2776	0.00579322638146168
12	TP53 Regulates Transcription of Caspase Activators and Caspases	R-HSA-6803207	6	12	0.0030537337838159	0.282436363636364	0.00267379679144385
13	TP53 Regulates Transcription of Cell Death Genes	R-HSA-5633008	13	43	0.00422926016856151	0.311028571428571	0.00579322638146168
14	Interleukin-1 processing	R-HSA-448706	5	9	0.0039240780213099	0.318276923076923	0.00222816399286988
15	Defensins	R-HSA-1461973	6	14	0.00775364476158391	0.575133333333333	0.00267379679144385
16	Pyroptosis	R-HSA-5620971	8	25	0.0161732015129848	0.782469565217391	0.0035650623885918
17	Vitamin D (calciferol) metabolism	R-HSA-196791	5	11	0.0113164814227761	0.792075	0.00222816399286988
18	Signaling by Interleukins	R-HSA-449147	74	416	0.0129231060859092	0.800466666666667	0.0329768270944742
19	Aerobic respiration and respiratory electron transport	R-HSA-1428517	39	207	0.0265445395229009	0.800615	0.017379679144385
20	Inhibition of Signaling by Overexpressed EGFR	R-HSA-5638303	4	8	0.0161160184352865	0.802018181818182	0.0017825311942959
21	Signaling by Overexpressed Wild-Type EGFR in Cancer	R-HSA-5638302	4	8	0.0161160184352865	0.802018181818182	0.0017825311942959
22	Thyroxine biosynthesis	R-HSA-209968	4	8	0.0161160184352865	0.802018181818182	0.0017825311942959
23	SARS-CoV-2 Infection	R-HSA-9694516	50	269	0.0171528979935718	0.81065	0.0222816399286988
24	Nucleotide-binding domain, leucine rich repeat containing receptor (NLR) signaling pathways	R-HSA-168643	13	53	0.0260055219898527	0.813938461538462	0.00579322638146168
25	Translation of Structural Proteins_9694635	R-HSA-9694635	13	53	0.0260055219898527	0.813938461538462	0.00579322638146168
26	Toxicity of botulinum toxin type D (botD)	R-HSA-5250955	3	5	0.0213097043005046	0.81644	0.00133689839572193
27	Toxicity of botulinum toxin type F (botF)	R-HSA-5250981	3	5	0.0213097043005046	0.81644	0.00133689839572193
28	DDX58/IFIH1-mediated induction of interferon-alpha/beta	R-HSA-168928	16	69	0.0242867137936895	0.83063125	0.0071301247771836
29	Interleukin-1 family signaling	R-HSA-446652	26	126	0.0225829354129483	0.834258064516129	0.0115864527629234
30	Immunoregulatory interactions between a Lymphoid and a non-Lymphoid cell	R-HSA-198933	21	100	0.0316010894471348	0.83633023255814	0.00935828877005348
31	TRAF6 mediated NF-kB activation	R-HSA-933542	8	24	0.0124791642222042	0.839352941176471	0.0035650623885918
32	Mitochondrial protein import	R-HSA-1268020	14	56	0.0181868320270691	0.840312	0.00623885918003565
33	Chemokine receptors bind chemokines	R-HSA-380108	13	54	0.0300506550156934	0.842248780487805	0.00579322638146168
34	RAF-independent MAPK1/3 activation	R-HSA-112409	7	23	0.0314124277851723	0.843157142857143	0.00311942959001783
35	Acetylcholine regulates insulin secretion	R-HSA-399997	4	9	0.0258695707664678	0.846491891891892	0.0017825311942959
36	EGFR interacts with phospholipase C-gamma	R-HSA-212718	4	9	0.0258695707664678	0.846491891891892	0.0017825311942959
37	P2Y receptors	R-HSA-417957	4	9	0.0258695707664678	0.846491891891892	0.0017825311942959
38	Sodium/Proton exchangers	R-HSA-425986	4	9	0.0258695707664678	0.846491891891892	0.0017825311942959
39	Class A/1 (Rhodopsin-like receptors)	R-HSA-373076	50	267	0.01502698839147	0.849147368421053	0.0222816399286988
40	Diseases associated with the TLR signaling cascade	R-HSA-5602358	9	31	0.0211725203669964	0.851421428571429	0.00401069518716578
41	Diseases of Immune System	R-HSA-5260271	9	31	0.0211725203669964	0.851421428571429	0.00401069518716578
42	Tryptophan catabolism	R-HSA-71240	5	13	0.0248476964466617	0.865660606060606	0.00222816399286988
43	Activation of Matrix Metalloproteinases	R-HSA-1592389	8	26	0.0205950417556471	0.881930769230769	0.0035650623885918
44	Beta defensins	R-HSA-1461957	4	10	0.0384770688173306	0.886485185185185	0.0017825311942959
45	MAPK3 (ERK1) activation	R-HSA-110056	4	10	0.0384770688173306	0.886485185185185	0.0017825311942959
46	Reactions specific to the complex N-glycan synthesis pathway	R-HSA-975578	4	10	0.0384770688173306	0.886485185185185	0.0017825311942959
47	Activation of caspases through apoptosome-mediated cleavage	R-HSA-111459	3	6	0.0382681032479877	0.892274509803922	0.00133689839572193
48	Activation of TRKA receptors	R-HSA-187015	3	6	0.0382681032479877	0.892274509803922	0.00133689839572193
49	PTK6 promotes HIF1A stabilization	R-HSA-8857538	3	6	0.0382681032479877	0.892274509803922	0.00133689839572193
50	SMAC (DIABLO) binds to IAPs	R-HSA-111463	3	6	0.0382681032479877	0.892274509803922	0.00133689839572193
51	SMAC(DIABLO)-mediated dissociation of IAP:caspase complexes	R-HSA-111464	3	6	0.0382681032479877	0.892274509803922	0.00133689839572193
52	SMAC, XIAP-regulated apoptotic response	R-HSA-111469	3	6	0.0382681032479877	0.892274509803922	0.00133689839572193
53	Interleukin-12 family signaling	R-HSA-447115	13	55	0.0345334063250302	0.901981818181818	0.00579322638146168
54	GPCR ligand binding	R-HSA-500792	62	359	0.0368867543317446	0.902177777777778	0.0276292335115865
55	Neutrophil degranulation	R-HSA-6798695	70	416	0.045944575101009	0.983517857142857	0.0311942959001783
56	Signaling by WNT in cancer	R-HSA-4791275	8	30	0.046770419607273	0.993017543859649	0.0035650623885918
57	Interleukin-12 signaling	R-HSA-9020591	11	46	0.0458510484995311	0.997574545454545	0.00490196078431373
58	Interleukin-1 signaling	R-HSA-9020702	19	95	0.0606044179039353	0.999271794871795	0.00846702317290553
59	2-LTR circle formation	R-HSA-164843	1	7	0.647720865147045	1	0.000445632798573975
60	A tetrasaccharide linker sequence is required for GAG synthesis	R-HSA-1971475	3	22	0.604404151179215	1	0.00133689839572193
61	Abacavir ADME	R-HSA-2161522	3	8	0.0866306237833935	1	0.00133689839572193
62	ABC-family proteins mediated transport	R-HSA-382556	11	85	0.643016317508817	1	0.00490196078431373
63	ABC transporter disorders	R-HSA-5619084	6	61	0.865975887605203	1	0.00267379679144385
64	ABC transporters in lipid homeostasis	R-HSA-1369062	3	17	0.424905991547486	1	0.00133689839572193
65	Aberrant regulation of mitotic cell cycle due to RB1 defects	R-HSA-9687139	2	35	0.964168044815358	1	0.00089126559714795
66	Aberrant regulation of mitotic exit in cancer due to RB1 defects	R-HSA-9687136	1	19	0.941170244564147	1	0.000445632798573975
67	Aberrant regulation of mitotic G1/S transition in cancer due to RB1 defects	R-HSA-9659787	1	17	0.920714930598664	1	0.000445632798573975
68	Abortive elongation of HIV-1 transcript in the absence of Tat	R-HSA-167242	3	21	0.571538745797574	1	0.00133689839572193
69	Acetylcholine binding and downstream events	R-HSA-181431	3	12	0.225098128130698	1	0.00133689839572193
70	Acetylcholine Neurotransmitter Release Cycle	R-HSA-264642	0	16	1	1	0
71	Acrosome Reaction and Sperm:Oocyte Membrane Binding	R-HSA-1300645	0	4	1	1	0
72	Activated NOTCH1 Transmits Signal to the Nucleus	R-HSA-2122948	3	30	0.805155953036782	1	0.00133689839572193
73	Activated NTRK2 signals through CDK5	R-HSA-9032845	2	6	0.196683775701689	1	0.00089126559714795
74	Activated NTRK2 signals through FRS2 and FRS3	R-HSA-9028731	2	11	0.462745910770942	1	0.00089126559714795
75	Activated NTRK2 signals through FYN	R-HSA-9032500	1	7	0.647720865147045	1	0.000445632798573975
76	Activated NTRK2 signals through PI3K	R-HSA-9028335	1	7	0.647720865147045	1	0.000445632798573975
77	Activated NTRK2 signals through RAS	R-HSA-9026519	1	9	0.738552408560035	1	0.000445632798573975
78	Activated NTRK3 signals through PI3K	R-HSA-9603381	0	6	1	1	0
79	Activated NTRK3 signals through RAS	R-HSA-9034864	0	8	1	1	0
80	Activated PKN1 stimulates transcription of AR (androgen receptor) regulated genes KLK2 and KLK3	R-HSA-5625886	2	26	0.892674876520897	1	0.00089126559714795
81	Activated point mutants of FGFR2	R-HSA-2033519	1	13	0.856012475645447	1	0.000445632798573975
82	activated TAK1 mediates p38 MAPK activation	R-HSA-450302	5	22	0.179439590533446	1	0.00222816399286988
83	Activation of AMPK downstream of NMDARs	R-HSA-9619483	1	23	0.967614321525343	1	0.000445632798573975
84	Activation of anterior HOX genes in hindbrain development during early embryogenesis	R-HSA-5617472	10	77	0.636388220628389	1	0.00445632798573975
85	Activation of APC/C and APC/C:Cdc20 mediated degradation of mitotic proteins	R-HSA-176814	5	61	0.937729607299702	1	0.00222816399286988
86	Activation of ATR in response to replication stress	R-HSA-176187	3	34	0.86821649284934	1	0.00133689839572193
87	Activation of BAD and translocation to mitochondria	R-HSA-111447	3	14	0.304769975872168	1	0.00133689839572193
88	Activation of BH3-only proteins	R-HSA-114452	5	29	0.373910907255208	1	0.00222816399286988
89	Activation of C3 and C5	R-HSA-174577	0	5	1	1	0
90	Activation of Ca-permeable Kainate Receptor	R-HSA-451308	0	10	1	1	0
91	Activation of G protein gated Potassium channels	R-HSA-1296041	2	25	0.879271420924243	1	0.00089126559714795
92	Activation of GABAB receptors	R-HSA-991365	3	37	0.902941417730378	1	0.00133689839572193
93	Activation of gene expression by SREBF (SREBP)	R-HSA-2426168	3	42	0.942860107836761	1	0.00133689839572193
94	Activation of HOX genes during differentiation	R-HSA-5619507	10	77	0.636388220628389	1	0.00445632798573975
95	Activation of IRF3, IRF7 mediated by TBK1, IKKε (IKBKE)	R-HSA-936964	1	18	0.931703801486281	1	0.000445632798573975
96	Activation of kainate receptors upon glutamate binding	R-HSA-451326	2	27	0.904683141778833	1	0.00089126559714795
97	Activation of NF-kappaB in B cells	R-HSA-1169091	9	52	0.288440426473353	1	0.00401069518716578
98	Activation of NIMA Kinases NEK9, NEK6, NEK7	R-HSA-2980767	1	7	0.647720865147045	1	0.000445632798573975
99	Activation of NMDA receptors and postsynaptic events	R-HSA-442755	6	80	0.97325788973166	1	0.00267379679144385
100	Activation of PPARGC1A (PGC-1alpha) by phosphorylation	R-HSA-2151209	0	9	1	1	0
101	Activation of PUMA and translocation to mitochondria	R-HSA-139915	1	9	0.738552408560035	1	0.000445632798573975
102	Activation of RAC1	R-HSA-428540	2	12	0.510275467298991	1	0.00089126559714795
103	Activation of RAC1 downstream of NMDARs	R-HSA-9619229	1	6	0.591086774021928	1	0.000445632798573975
104	Activation of SMO	R-HSA-5635838	2	17	0.703862831862549	1	0.00089126559714795
105	Activation of the AP-1 family of transcription factors	R-HSA-450341	0	10	1	1	0
106	Activation of the mRNA upon binding of the cap-binding complex and eIFs, and subsequent binding to 43S	R-HSA-72662	2	56	0.997653819567195	1	0.00089126559714795
107	Activation of the phototransduction cascade	R-HSA-2485179	1	10	0.774769809193145	1	0.000445632798573975
108	Activation of the pre-replicative complex	R-HSA-68962	3	31	0.822954299599375	1	0.00133689839572193
109	Activation of the TFAP2 (AP-2) family of transcription factors	R-HSA-8866907	2	12	0.510275467298991	1	0.00089126559714795
110	Acyl chain remodeling of CL	R-HSA-1482798	0	5	1	1	0
111	Acyl chain remodeling of DAG and TAG	R-HSA-1482883	0	4	1	1	0
112	Acyl chain remodelling of PC	R-HSA-1482788	2	25	0.879271420924243	1	0.00089126559714795
113	Acyl chain remodelling of PE	R-HSA-1482839	3	26	0.718429953764391	1	0.00133689839572193
114	Acyl chain remodelling of PG	R-HSA-1482925	3	17	0.424905991547486	1	0.00133689839572193
115	Acyl chain remodelling of PI	R-HSA-1482922	1	17	0.920714930598664	1	0.000445632798573975
116	Acyl chain remodelling of PS	R-HSA-1482801	4	21	0.329945435135592	1	0.0017825311942959
117	Adenylate cyclase activating pathway	R-HSA-170660	0	9	1	1	0
118	Adenylate cyclase inhibitory pathway	R-HSA-170670	1	12	0.832853720102309	1	0.000445632798573975
119	Adherens junctions interactions	R-HSA-418990	5	54	0.88505970213124	1	0.00222816399286988
120	Adipogenesis	R-HSA-9843745	10	103	0.919194290846459	1	0.00445632798573975
121	ADORA2B mediated anti-inflammatory cytokines production	R-HSA-9660821	3	36	0.892407157202054	1	0.00133689839572193
122	ADP signalling through P2Y purinoceptor 1	R-HSA-418592	2	20	0.786228093904883	1	0.00089126559714795
123	ADP signalling through P2Y purinoceptor 12	R-HSA-392170	2	17	0.703862831862549	1	0.00089126559714795
124	Adrenaline,noradrenaline inhibits insulin secretion	R-HSA-400042	2	22	0.829269254800402	1	0.00089126559714795
125	Adrenoceptors	R-HSA-390696	0	8	1	1	0
126	Advanced glycosylation endproduct receptor signaling	R-HSA-879415	3	12	0.225098128130698	1	0.00133689839572193
127	Aflatoxin activation and detoxification	R-HSA-5423646	3	15	0.345177238077692	1	0.00133689839572193
128	Aggrephagy	R-HSA-9646399	1	36	0.995351636218821	1	0.000445632798573975
129	AKT phosphorylates targets in the cytosol	R-HSA-198323	1	13	0.856012475645447	1	0.000445632798573975
130	AKT phosphorylates targets in the nucleus	R-HSA-198693	0	9	1	1	0
131	ALK mutants bind TKIs	R-HSA-9700645	1	12	0.832853720102309	1	0.000445632798573975
132	Alpha-defensins	R-HSA-1462054	2	4	0.0948510126504749	1	0.00089126559714795
133	alpha-linolenic (omega3) and linoleic (omega6) acid metabolism	R-HSA-2046104	1	12	0.832853720102309	1	0.000445632798573975
134	alpha-linolenic acid (ALA) metabolism	R-HSA-2046106	1	12	0.832853720102309	1	0.000445632798573975
135	Alpha-oxidation of phytanate	R-HSA-389599	0	4	1	1	0
136	Alpha-protein kinase 1 signaling pathway	R-HSA-9645460	2	11	0.462745910770942	1	0.00089126559714795
137	Amine ligand-binding receptors	R-HSA-375280	3	31	0.822954299599375	1	0.00133689839572193
138	Amino Acid conjugation	R-HSA-156587	0	3	1	1	0
139	Amino acid transport across the plasma membrane	R-HSA-352230	2	29	0.92502188435366	1	0.00089126559714795
140	Amino acids regulate mTORC1	R-HSA-9639288	6	48	0.66942404667138	1	0.00267379679144385
141	AMPK inhibits chREBP transcriptional activation activity	R-HSA-163680	0	8	1	1	0
142	Amplification of signal from unattached kinetochores via a MAD2 inhibitory signal	R-HSA-141444	14	90	0.362828624016816	1	0.00623885918003565
143	Amplification of signal from the kinetochores	R-HSA-141424	14	90	0.362828624016816	1	0.00623885918003565
144	Amyloid fiber formation	R-HSA-977225	4	63	0.981227410225516	1	0.0017825311942959
145	Anchoring fibril formation	R-HSA-2214320	2	14	0.596645099870066	1	0.00089126559714795
146	Anchoring of the basal body to the plasma membrane	R-HSA-5620912	10	88	0.793694014243306	1	0.00445632798573975
147	Androgen biosynthesis	R-HSA-193048	1	9	0.738552408560035	1	0.000445632798573975
148	Anti-inflammatory response favouring Leishmania parasite infection	R-HSA-9662851	7	68	0.848643105250711	1	0.00311942959001783
149	Antigen activates B Cell Receptor (BCR) leading to generation of second messengers	R-HSA-983695	1	30	0.98861066494088	1	0.000445632798573975
150	Antigen Presentation: Folding, assembly and peptide loading of class I MHC	R-HSA-983170	7	28	0.0823137530767813	1	0.00311942959001783
151	Antigen processing-Cross presentation	R-HSA-1236975	12	94	0.664254909057468	1	0.0053475935828877
152	Antigen processing: Ub, ATP-independent proteasomal degradation	R-HSA-9912633	0	18	1	1	0
153	Antigen processing: Ubiquitination & Proteasome degradation	R-HSA-983168	34	265	0.711478066168004	1	0.0151515151515152
154	Antimicrobial peptides	R-HSA-6803157	8	45	0.279284322099146	1	0.0035650623885918
155	Antiviral mechanism by IFN-stimulated genes	R-HSA-1169410	15	138	0.875274228171433	1	0.00668449197860963
156	APC-Cdc20 mediated degradation of Nek2A	R-HSA-179409	1	25	0.975972791668691	1	0.000445632798573975
157	APC truncation mutants have impaired AXIN binding	R-HSA-5467337	4	13	0.093515412806854	1	0.0017825311942959
158	APC/C-mediated degradation of cell cycle proteins	R-HSA-174143	6	72	0.94541911580032	1	0.00267379679144385
159	APC/C:Cdc20 mediated degradation of Cyclin B	R-HSA-174048	2	23	0.847718616529879	1	0.00089126559714795
160	APC/C:Cdc20 mediated degradation of mitotic proteins	R-HSA-176409	5	60	0.931848154865726	1	0.00222816399286988
161	APC/C:Cdc20 mediated degradation of Securin	R-HSA-174154	4	52	0.941954095386502	1	0.0017825311942959
162	APC/C:Cdh1 mediated degradation of Cdc20 and other APC/C:Cdh1 targeted proteins in late mitosis/early G1	R-HSA-174178	4	58	0.968302333309713	1	0.0017825311942959
163	APC:Cdc20 mediated degradation of cell cycle proteins prior to satisfation of the cell cycle checkpoint	R-HSA-179419	4	58	0.968302333309713	1	0.0017825311942959
164	APEX1-Independent Resolution of AP Sites via the Single Nucleotide Replacement Pathway	R-HSA-5649702	1	7	0.647720865147045	1	0.000445632798573975
165	APOBEC3G mediated resistance to HIV-1 infection	R-HSA-180689	0	5	1	1	0
166	Apoptosis	R-HSA-109581	17	158	0.896669384006572	1	0.00757575757575758
167	Apoptosis induced DNA fragmentation	R-HSA-140342	2	13	0.554948653584652	1	0.00089126559714795
168	Apoptotic cleavage of cell adhesion proteins	R-HSA-351906	2	10	0.412595802862049	1	0.00089126559714795
169	Apoptotic cleavage of cellular proteins	R-HSA-111465	4	36	0.753813168249321	1	0.0017825311942959
170	Apoptotic execution phase	R-HSA-75153	5	50	0.840347869128552	1	0.00222816399286988
171	Apoptotic factor-mediated response	R-HSA-111471	4	17	0.200749963131768	1	0.0017825311942959
172	Aquaporin-mediated transport	R-HSA-445717	1	42	0.998103575584858	1	0.000445632798573975
173	Arachidonate metabolism	R-HSA-2142753	8	52	0.432962593396551	1	0.0035650623885918
174	ARMS-mediated activation	R-HSA-170984	2	7	0.251282227271223	1	0.00089126559714795
175	Aryl hydrocarbon receptor signalling	R-HSA-8937144	3	7	0.0601876467778533	1	0.00133689839572193
176	Asparagine N-linked glycosylation	R-HSA-446203	30	277	0.943748684677434	1	0.0133689839572193
177	Aspartate and asparagine metabolism	R-HSA-8963693	1	10	0.774769809193145	1	0.000445632798573975
178	Aspirin ADME	R-HSA-9749641	2	32	0.948004611136728	1	0.00089126559714795
179	Assembly and cell surface presentation of NMDA receptors	R-HSA-9609736	3	36	0.892407157202054	1	0.00133689839572193
180	Assembly and release of respiratory syncytial virus (RSV) virions	R-HSA-9820962	0	2	1	1	0
181	Assembly of active LPL and LIPC lipase complexes	R-HSA-8963889	0	17	1	1	0
182	Assembly of collagen fibrils and other multimeric structures	R-HSA-2022090	6	59	0.844086565113502	1	0.00267379679144385
183	Assembly Of The HIV Virion	R-HSA-175474	0	14	1	1	0
184	Assembly of the ORC complex at the origin of replication	R-HSA-68616	2	27	0.904683141778833	1	0.00089126559714795
185	Assembly of the pre-replicative complex	R-HSA-68867	5	88	0.995794042581314	1	0.00222816399286988
186	Assembly of Viral Components at the Budding Site	R-HSA-168316	0	2	1	1	0
187	Association of TriC/CCT with target proteins during biosynthesis	R-HSA-390471	4	35	0.733377396600602	1	0.0017825311942959
188	Asymmetric localization of PCP proteins	R-HSA-4608870	4	47	0.906094247278549	1	0.0017825311942959
189	ATF4 activates genes in response to endoplasmic reticulum stress	R-HSA-380994	1	25	0.975972791668691	1	0.000445632798573975
190	ATF6 (ATF6-alpha) activates chaperone genes	R-HSA-381183	0	10	1	1	0
191	ATF6 (ATF6-alpha) activates chaperones	R-HSA-381033	0	12	1	1	0
192	Atorvastatin ADME	R-HSA-9754706	0	5	1	1	0
193	ATP-dependent chromatin remodelers	R-HSA-9932444	4	29	0.584424440479635	1	0.0017825311942959
194	Attachment and Entry_9678110	R-HSA-9678110	0	4	1	1	0
195	Attachment and Entry_9694614	R-HSA-9694614	1	18	0.931703801486281	1	0.000445632798573975
196	Attachment of GPI anchor to uPAR	R-HSA-162791	0	6	1	1	0
197	Attenuation phase	R-HSA-3371568	2	24	0.864334769313221	1	0.00089126559714795
198	AUF1 (hnRNP D0) binds and destabilizes mRNA	R-HSA-450408	2	40	0.980957865120103	1	0.00089126559714795
199	AURKA Activation by TPX2	R-HSA-8854518	7	66	0.826069278178329	1	0.00311942959001783
200	Autodegradation of Cdh1 by Cdh1:APC/C	R-HSA-174084	3	51	0.979069522230899	1	0.00133689839572193
201	Autodegradation of the E3 ubiquitin ligase COP1	R-HSA-349425	2	36	0.968389273498493	1	0.00089126559714795
202	Autointegration results in viral DNA circles	R-HSA-177539	0	3	1	1	0
203	Autophagy	R-HSA-9612973	14	142	0.939224878961179	1	0.00623885918003565
204	AXIN missense mutants destabilize the destruction complex	R-HSA-5467340	4	13	0.093515412806854	1	0.0017825311942959
205	Axonal growth inhibition (RHOA activation)	R-HSA-193634	1	8	0.696514403725123	1	0.000445632798573975
206	Azathioprine ADME	R-HSA-9748787	1	22	0.96240146478641	1	0.000445632798573975
207	B-WICH complex positively regulates rRNA expression	R-HSA-5250924	4	45	0.886933961560561	1	0.0017825311942959
208	Bacterial Infection Pathways	R-HSA-9824439	14	68	0.080267029964401	1	0.00623885918003565
209	Base-Excision Repair, AP Site Formation	R-HSA-73929	4	34	0.711689483725038	1	0.0017825311942959
210	Base Excision Repair	R-HSA-73884	6	61	0.865975887605203	1	0.00267379679144385
211	Basigin interactions	R-HSA-210991	0	22	1	1	0
212	BBSome-mediated cargo-targeting to cilium	R-HSA-5620922	3	20	0.537025415703005	1	0.00133689839572193
213	Beta-catenin independent WNT signaling	R-HSA-3858494	12	122	0.927594814206793	1	0.0053475935828877
214	Beta-catenin phosphorylation cascade	R-HSA-196299	4	16	0.171099406536293	1	0.0017825311942959
215	Beta-oxidation of pristanoyl-CoA	R-HSA-389887	1	7	0.647720865147045	1	0.000445632798573975
216	Beta-oxidation of very long chain fatty acids	R-HSA-390247	0	8	1	1	0
217	Beta oxidation of decanoyl-CoA to octanoyl-CoA-CoA	R-HSA-77346	0	6	1	1	0
218	BH3-only proteins associate with and inactivate anti-apoptotic BCL-2 members	R-HSA-111453	2	8	0.306166095100501	1	0.00089126559714795
219	Bicarbonate transporters	R-HSA-425381	2	10	0.412595802862049	1	0.00089126559714795
220	Bile acid and bile salt metabolism	R-HSA-194068	7	36	0.223554101174076	1	0.00311942959001783
221	Binding and entry of HIV virion	R-HSA-173107	1	4	0.449058063084935	1	0.000445632798573975
222	Binding and Uptake of Ligands by Scavenger Receptors	R-HSA-2173782	5	39	0.643669412543655	1	0.00222816399286988
223	Binding of TCF/LEF:CTNNB1 to target gene promoters	R-HSA-4411364	0	8	1	1	0
224	Biological oxidations	R-HSA-211859	25	182	0.549874102126359	1	0.0111408199643494
225	Biosynthesis of DHA-derived SPMs	R-HSA-9018677	2	17	0.703862831862549	1	0.00089126559714795
226	Biosynthesis of EPA-derived SPMs	R-HSA-9018679	0	6	1	1	0
227	Biosynthesis of Lipoxins (LX)	R-HSA-2142700	1	6	0.591086774021928	1	0.000445632798573975
228	Biosynthesis of maresin-like SPMs	R-HSA-9027307	1	6	0.591086774021928	1	0.000445632798573975
229	Biosynthesis of maresins	R-HSA-9018682	1	8	0.696514403725123	1	0.000445632798573975
230	Biosynthesis of specialized proresolving mediators (SPMs)	R-HSA-9018678	3	19	0.500972670617154	1	0.00133689839572193
231	Biosynthesis of the N-glycan precursor (dolichol lipid-linked oligosaccharide, LLO) and transfer to a nascent protein	R-HSA-446193	5	72	0.978066952417254	1	0.00222816399286988
232	Biotin transport and metabolism	R-HSA-196780	2	11	0.462745910770942	1	0.00089126559714795
233	Blood group systems biosynthesis	R-HSA-9033658	0	18	1	1	0
234	BMAL1:CLOCK,NPAS2 activates circadian expression	R-HSA-1368108	2	24	0.864334769313221	1	0.00089126559714795
235	Branched-chain amino acid catabolism	R-HSA-70895	5	19	0.111481243689411	1	0.00222816399286988
236	Budding	R-HSA-168302	0	0	1	1	0
237	Budding and maturation of HIV virion	R-HSA-162588	2	25	0.879271420924243	1	0.00089126559714795
238	Butyrate Response Factor 1 (BRF1) binds and destabilizes mRNA	R-HSA-450385	1	15	0.89315176574504	1	0.000445632798573975
239	Butyrophilin (BTN) family interactions	R-HSA-8851680	0	11	1	1	0
240	C-type lectin receptors (CLRs)	R-HSA-5621481	18	111	0.271077293926509	1	0.00802139037433155
241	Ca-dependent events	R-HSA-111996	3	33	0.854405286161902	1	0.00133689839572193
242	Ca2+ activated K+ channels	R-HSA-1296052	0	7	1	1	0
243	Ca2+ pathway	R-HSA-4086398	6	56	0.805907297206568	1	0.00267379679144385
244	Calcineurin activates NFAT	R-HSA-2025928	3	9	0.117011150291856	1	0.00133689839572193
245	Calcitonin-like ligand receptors	R-HSA-419812	2	8	0.306166095100501	1	0.00089126559714795
246	Calmodulin induced events	R-HSA-111933	3	31	0.822954299599375	1	0.00133689839572193
247	Calnexin/calreticulin cycle	R-HSA-901042	2	24	0.864334769313221	1	0.00089126559714795
248	CaM pathway	R-HSA-111997	3	31	0.822954299599375	1	0.00133689839572193
249	CaMK IV-mediated phosphorylation of CREB	R-HSA-111932	2	10	0.412595802862049	1	0.00089126559714795
250	Cap-dependent Translation Initiation	R-HSA-72737	5	112	0.999713499670172	1	0.00222816399286988
251	Carboxyterminal post-translational modifications of tubulin	R-HSA-8955332	1	31	0.990190575341082	1	0.000445632798573975
252	Cardiac conduction	R-HSA-5576891	10	109	0.946932165666665	1	0.00445632798573975
253	Cardiogenesis	R-HSA-9733709	1	26	0.979304708274603	1	0.000445632798573975
254	Cargo concentration in the ER	R-HSA-5694530	3	29	0.785873092935247	1	0.00133689839572193
255	Cargo recognition for clathrin-mediated endocytosis	R-HSA-8856825	12	100	0.74600300418167	1	0.0053475935828877
256	Cargo trafficking to the periciliary membrane	R-HSA-5620920	6	44	0.582127363251502	1	0.00267379679144385
257	Carnitine shuttle	R-HSA-200425	2	14	0.596645099870066	1	0.00089126559714795
258	CASP8 activity is inhibited	R-HSA-5218900	1	11	0.805972199035365	1	0.000445632798573975
259	Caspase-mediated cleavage of cytoskeletal proteins	R-HSA-264870	1	12	0.832853720102309	1	0.000445632798573975
260	Caspase activation via Death Receptors in the presence of ligand	R-HSA-140534	1	16	0.907958924790657	1	0.000445632798573975
261	Caspase activation via Dependence Receptors in the absence of ligand	R-HSA-418889	2	10	0.412595802862049	1	0.00089126559714795
262	Caspase activation via extrinsic apoptotic signalling pathway	R-HSA-5357769	3	26	0.718429953764391	1	0.00133689839572193
263	Cation-coupled Chloride cotransporters	R-HSA-426117	0	6	1	1	0
264	CD163 mediating an anti-inflammatory response	R-HSA-9662834	1	9	0.738552408560035	1	0.000445632798573975
265	CD209 (DC-SIGN) signaling	R-HSA-5621575	2	19	0.761307826084695	1	0.00089126559714795
266	CD22 mediated BCR regulation	R-HSA-5690714	1	5	0.525352940968555	1	0.000445632798573975
267	CD28 dependent PI3K/Akt signaling	R-HSA-389357	1	27	0.982174768524441	1	0.000445632798573975
268	CD28 dependent Vav1 pathway	R-HSA-389359	1	11	0.805972199035365	1	0.000445632798573975
269	Cdc20:Phospho-APC/C mediated degradation of Cyclin A	R-HSA-174184	4	57	0.964873052299118	1	0.0017825311942959
270	CDC42 GTPase cycle	R-HSA-9013148	15	145	0.915478719486132	1	0.00668449197860963
271	CDC6 association with the ORC:origin complex	R-HSA-68689	1	7	0.647720865147045	1	0.000445632798573975
272	CDH11 homotypic and heterotypic interactions	R-HSA-9833576	1	7	0.647720865147045	1	0.000445632798573975
273	CDK-mediated phosphorylation and removal of Cdc6	R-HSA-69017	3	57	0.989585441325443	1	0.00133689839572193
274	Cell-Cell communication	R-HSA-1500931	15	139	0.881811605760138	1	0.00668449197860963
275	Cell-cell junction organization	R-HSA-421270	10	78	0.653010333875991	1	0.00445632798573975
276	Cell-extracellular matrix interactions	R-HSA-446353	1	18	0.931703801486281	1	0.000445632798573975
277	Cell Cycle Checkpoints	R-HSA-69620	26	242	0.937453470637643	1	0.0115864527629234
278	Cell death signalling via NRAGE, NRIF and NADE	R-HSA-204998	10	71	0.528704094786809	1	0.00445632798573975
279	Cell junction organization	R-HSA-446728	12	105	0.803091803949128	1	0.0053475935828877
280	Cell recruitment (pro-inflammatory response)	R-HSA-9664424	6	26	0.14061859161278	1	0.00267379679144385
281	Cell redox homeostasis	R-HSA-1222541	0	0	1	1	0
282	Cell surface interactions at the vascular wall	R-HSA-202733	15	126	0.773246280863576	1	0.00668449197860963
283	Cellular hexose transport	R-HSA-189200	1	16	0.907958924790657	1	0.000445632798573975
284	Cellular response to chemical stress	R-HSA-9711123	19	181	0.926599500580802	1	0.00846702317290553
285	Cellular response to heat stress	R-HSA-3371556	9	94	0.917771998284537	1	0.00401069518716578
286	Cellular response to hypoxia	R-HSA-1234174	7	58	0.709144689290605	1	0.00311942959001783
287	Cellular response to mitochondrial stress	R-HSA-9840373	0	9	1	1	0
288	Cellular response to starvation	R-HSA-9711097	11	143	0.992202300929925	1	0.00490196078431373
289	Cellular responses to mechanical stimuli	R-HSA-9855142	10	96	0.872132767032723	1	0.00445632798573975
290	Cellular Senescence	R-HSA-2559583	15	151	0.940761119237158	1	0.00668449197860963
291	Centrosome maturation	R-HSA-380287	8	73	0.809859015626589	1	0.0035650623885918
292	cGMP effects	R-HSA-418457	0	12	1	1	0
293	Chaperone Mediated Autophagy	R-HSA-9613829	3	22	0.604404151179215	1	0.00133689839572193
294	Chaperonin-mediated protein folding	R-HSA-390466	8	79	0.8722318709992	1	0.0035650623885918
295	Chk1/Chk2(Cds1) mediated inactivation of Cyclin B:Cdk1 complex	R-HSA-75035	3	15	0.345177238077692	1	0.00133689839572193
296	CHL1 interactions	R-HSA-447041	0	9	1	1	0
297	Cholesterol biosynthesis	R-HSA-191273	4	26	0.494252077955745	1	0.0017825311942959
298	Choline catabolism	R-HSA-6798163	0	3	1	1	0
299	Chondroitin sulfate biosynthesis	R-HSA-2022870	3	18	0.463532482689621	1	0.00133689839572193
300	Chondroitin sulfate/dermatan sulfate metabolism	R-HSA-1793185	5	44	0.74757151762158	1	0.00222816399286988
301	ChREBP activates metabolic gene expression	R-HSA-163765	0	8	1	1	0
302	Chromatin modifications during the maternal to zygotic transition (MZT)	R-HSA-9821002	1	28	0.984646966766828	1	0.000445632798573975
303	Chromatin modifying enzymes	R-HSA-3247509	29	216	0.601340483221592	1	0.0129233511586453
304	Chromatin organization	R-HSA-4839726	32	229	0.506642306432303	1	0.0142602495543672
305	Chromosome Maintenance	R-HSA-73886	19	104	0.123131355628369	1	0.00846702317290553
306	Chylomicron assembly	R-HSA-8963888	1	9	0.738552408560035	1	0.000445632798573975
307	Chylomicron remodeling	R-HSA-8963901	1	9	0.738552408560035	1	0.000445632798573975
308	Cilium Assembly	R-HSA-5617833	23	178	0.672671777669778	1	0.0102495543672014
309	Circadian clock	R-HSA-9909396	7	104	0.992718789905011	1	0.00311942959001783
310	Citric acid cycle (TCA cycle)	R-HSA-71403	4	25	0.462377110175158	1	0.0017825311942959
311	Class B/2 (Secretin family receptors)	R-HSA-373080	9	74	0.712667439932022	1	0.00401069518716578
312	Class C/3 (Metabotropic glutamate/pheromone receptors)	R-HSA-420499	3	18	0.463532482689621	1	0.00133689839572193
313	Class I MHC mediated antigen processing & presentation	R-HSA-983169	47	340	0.528880388505101	1	0.0209447415329768
314	Class I peroxisomal membrane protein import	R-HSA-9603798	2	17	0.703862831862549	1	0.00089126559714795
315	Classical antibody-mediated complement activation	R-HSA-173623	0	4	1	1	0
316	Clathrin-mediated endocytosis	R-HSA-8856828	21	138	0.355341270168995	1	0.00935828877005348
317	Cleavage of the damaged purine	R-HSA-110331	3	27	0.742571560796698	1	0.00133689839572193
318	Cleavage of the damaged pyrimidine	R-HSA-110329	4	32	0.664515889969681	1	0.0017825311942959
319	CLEC7A (Dectin-1) induces NFAT activation	R-HSA-5607763	3	11	0.18692031727203	1	0.00133689839572193
320	CLEC7A (Dectin-1) signaling	R-HSA-5607764	15	81	0.145018389375626	1	0.00668449197860963
321	CLEC7A/inflammasome pathway	R-HSA-5660668	2	6	0.196683775701689	1	0.00089126559714795
322	Co-inhibition by CTLA4	R-HSA-389513	5	21	0.15526925510974	1	0.00222816399286988
323	Co-inhibition by PD-1	R-HSA-389948	1	21	0.956350000696137	1	0.000445632798573975
324	Co-stimulation by CD28	R-HSA-389356	5	47	0.798126504129607	1	0.00222816399286988
325	Co-stimulation by ICOS	R-HSA-9927354	1	10	0.774769809193145	1	0.000445632798573975
326	Cobalamin (Cbl) metabolism	R-HSA-9759218	0	7	1	1	0
327	Cobalamin (Cbl, vitamin B12) transport and metabolism	R-HSA-196741	3	18	0.463532482689621	1	0.00133689839572193
328	Coenzyme A biosynthesis	R-HSA-196783	0	7	1	1	0
329	Cohesin Loading onto Chromatin	R-HSA-2470946	0	9	1	1	0
330	Collagen biosynthesis and modifying enzymes	R-HSA-1650814	8	65	0.694053276150405	1	0.0035650623885918
331	Collagen chain trimerization	R-HSA-8948216	5	43	0.728771045534071	1	0.00222816399286988
332	Collagen degradation	R-HSA-1442490	10	62	0.353287061432961	1	0.00445632798573975
333	Collagen formation	R-HSA-1474290	11	88	0.689010175712047	1	0.00490196078431373
334	Common Pathway of Fibrin Clot Formation	R-HSA-140875	2	20	0.786228093904883	1	0.00089126559714795
335	Competing endogenous RNAs (ceRNAs) regulate PTEN translation	R-HSA-8948700	0	10	1	1	0
336	Complement cascade	R-HSA-166658	1	42	0.998103575584858	1	0.000445632798573975
337	Complex I biogenesis	R-HSA-6799198	8	51	0.410728413869905	1	0.0035650623885918
338	Complex III assembly	R-HSA-9865881	4	21	0.329945435135592	1	0.0017825311942959
339	Complex IV assembly	R-HSA-9864848	8	39	0.163070036155026	1	0.0035650623885918
340	Condensation of Prometaphase Chromosomes	R-HSA-2514853	2	11	0.462745910770942	1	0.00089126559714795
341	Condensation of Prophase Chromosomes	R-HSA-2299718	3	32	0.839344479905896	1	0.00133689839572193
342	Conjugation of benzoate with glycine	R-HSA-177135	0	2	1	1	0
343	Conjugation of carboxylic acids	R-HSA-159424	0	3	1	1	0
344	Conjugation of salicylate with glycine	R-HSA-177128	0	3	1	1	0
345	Constitutive Signaling by Aberrant PI3K in Cancer	R-HSA-2219530	11	81	0.576467537628141	1	0.00490196078431373
346	Constitutive Signaling by AKT1 E17K in Cancer	R-HSA-5674400	1	24	0.972104736838914	1	0.000445632798573975
347	Constitutive Signaling by EGFRvIII	R-HSA-5637810	2	15	0.635332463222739	1	0.00089126559714795
348	Constitutive Signaling by Ligand-Responsive EGFR Cancer Variants	R-HSA-1236382	2	19	0.761307826084695	1	0.00089126559714795
349	Constitutive Signaling by NOTCH1 HD Domain Mutants	R-HSA-2691232	0	14	1	1	0
350	Constitutive Signaling by NOTCH1 HD+PEST Domain Mutants	R-HSA-2894862	4	54	0.952406710318387	1	0.0017825311942959
351	Constitutive Signaling by NOTCH1 PEST Domain Mutants	R-HSA-2644606	4	54	0.952406710318387	1	0.0017825311942959
352	Constitutive Signaling by NOTCH1 t(7;9)(NOTCH1:M1580_K2555) Translocation Mutant	R-HSA-2660826	0	7	1	1	0
353	Constitutive Signaling by Overexpressed ERBB2	R-HSA-9634285	1	11	0.805972199035365	1	0.000445632798573975
354	Conversion from APC/C:Cdc20 to APC/C:Cdh1 in late anaphase	R-HSA-176407	2	19	0.761307826084695	1	0.00089126559714795
355	Cooperation of PDCL (PhLP1) and TRiC/CCT in G-protein beta folding	R-HSA-6814122	3	33	0.854405286161902	1	0.00133689839572193
356	Cooperation of Prefoldin and TriC/CCT in actin and tubulin folding	R-HSA-389958	1	27	0.982174768524441	1	0.000445632798573975
357	COPI-dependent Golgi-to-ER retrograde traffic	R-HSA-6811434	9	80	0.795177761384772	1	0.00401069518716578
358	COPI-independent Golgi-to-ER retrograde traffic	R-HSA-6811436	2	43	0.987045921990883	1	0.00089126559714795
359	COPI-mediated anterograde transport	R-HSA-6807878	7	84	0.956128829846745	1	0.00311942959001783
360	COPII-mediated vesicle transport	R-HSA-204005	8	63	0.659088603434584	1	0.0035650623885918
361	Creatine metabolism	R-HSA-71288	0	6	1	1	0
362	Creation of C4 and C2 activators	R-HSA-166786	0	10	1	1	0
363	CREB phosphorylation	R-HSA-199920	0	7	1	1	0
364	CREB1 phosphorylation through NMDA receptor-mediated activation of RAS signaling	R-HSA-442742	2	27	0.904683141778833	1	0.00089126559714795
365	CREB1 phosphorylation through the activation of Adenylate Cyclase	R-HSA-442720	1	10	0.774769809193145	1	0.000445632798573975
366	CREB1 phosphorylation through the activation of CaMKII/CaMKK/CaMKIV cascasde	R-HSA-442729	1	8	0.696514403725123	1	0.000445632798573975
367	CREB3 factors activate genes	R-HSA-8874211	0	9	1	1	0
368	Cristae formation	R-HSA-8949613	3	27	0.742571560796698	1	0.00133689839572193
369	CRMPs in Sema3A signaling	R-HSA-399956	2	16	0.671044380060777	1	0.00089126559714795
370	Cross-presentation of particulate exogenous antigens (phagosomes)	R-HSA-1236973	0	8	1	1	0
371	Cross-presentation of soluble exogenous antigens (endosomes)	R-HSA-1236978	2	38	0.975439974392823	1	0.00089126559714795
372	Crosslinking of collagen fibrils	R-HSA-2243919	0	17	1	1	0
373	CS/DS degradation	R-HSA-2024101	3	11	0.18692031727203	1	0.00133689839572193
374	CTNNB1 S33 mutants aren't phosphorylated	R-HSA-5358747	4	14	0.117183821198692	1	0.0017825311942959
375	CTNNB1 S37 mutants aren't phosphorylated	R-HSA-5358749	4	14	0.117183821198692	1	0.0017825311942959
376	CTNNB1 S45 mutants aren't phosphorylated	R-HSA-5358751	4	14	0.117183821198692	1	0.0017825311942959
377	CTNNB1 T41 mutants aren't phosphorylated	R-HSA-5358752	4	14	0.117183821198692	1	0.0017825311942959
378	Cyclin A/B1/B2 associated events during G2/M transition	R-HSA-69273	5	32	0.460693184499533	1	0.00222816399286988
379	Cyclin A:Cdk2-associated events at S phase entry	R-HSA-69656	4	73	0.993701236688384	1	0.0017825311942959
380	Cyclin D associated events in G1	R-HSA-69231	3	47	0.967061956368415	1	0.00133689839572193
381	Cyclin E associated events during G1/S transition	R-HSA-69202	4	71	0.992130576031436	1	0.0017825311942959
382	CYP2E1 reactions	R-HSA-211999	0	8	1	1	0
383	Cytochrome c-mediated apoptotic response	R-HSA-111461	3	11	0.18692031727203	1	0.00133689839572193
384	Cytochrome P450 - arranged by substrate type	R-HSA-211897	11	55	0.131135524851897	1	0.00490196078431373
385	Cytoprotection by HMOX1	R-HSA-9707564	6	52	0.74416768352062	1	0.00267379679144385
386	Cytosolic iron-sulfur cluster assembly	R-HSA-2564830	0	13	1	1	0
387	Cytosolic sensors of pathogen-associated DNA	R-HSA-1834949	7	58	0.709144689290605	1	0.00311942959001783
388	Cytosolic sulfonation of small molecules	R-HSA-156584	2	20	0.786228093904883	1	0.00089126559714795
389	Cytosolic tRNA aminoacylation	R-HSA-379716	5	24	0.231447179931464	1	0.00222816399286988
390	DAG and IP3 signaling	R-HSA-1489509	3	37	0.902941417730378	1	0.00133689839572193
391	DAP12 interactions	R-HSA-2172127	3	34	0.86821649284934	1	0.00133689839572193
392	DAP12 signaling	R-HSA-2424491	2	28	0.915425415979976	1	0.00089126559714795
393	DARPP-32 events	R-HSA-180024	3	21	0.571538745797574	1	0.00133689839572193
394	DCC mediated attractive signaling	R-HSA-418885	1	14	0.875963812243553	1	0.000445632798573975
395	Deactivation of the beta-catenin transactivating complex	R-HSA-3769402	3	41	0.93635739213712	1	0.00133689839572193
396	Deadenylation-dependent mRNA decay	R-HSA-429914	1	49	0.999334011875872	1	0.000445632798573975
397	Deadenylation of mRNA	R-HSA-429947	1	21	0.956350000696137	1	0.000445632798573975
398	Death Receptor Signaling	R-HSA-73887	25	148	0.167928225358158	1	0.0111408199643494
399	Dectin-1 mediated noncanonical NF-kB signaling	R-HSA-5607761	8	47	0.322225058387999	1	0.0035650623885918
400	Dectin-2 family	R-HSA-5621480	3	18	0.463532482689621	1	0.00133689839572193
401	Defective B3GALT6 causes EDSP2 and SEMDJL1	R-HSA-4420332	3	17	0.424905991547486	1	0.00133689839572193
402	Defective B3GALTL causes PpS	R-HSA-5083635	3	34	0.86821649284934	1	0.00133689839572193
403	Defective B3GAT3 causes JDSSDHD	R-HSA-3560801	3	17	0.424905991547486	1	0.00133689839572193
404	Defective B4GALT1 causes B4GALT1-CDG (CDG-2d)	R-HSA-3656244	0	5	1	1	0
405	Defective B4GALT7 causes EDS, progeroid type	R-HSA-3560783	3	16	0.385349045356476	1	0.00133689839572193
406	Defective binding of RB1 mutants to E2F1,(E2F2, E2F3)	R-HSA-9661069	1	17	0.920714930598664	1	0.000445632798573975
407	Defective binding of VWF variant to GPIb:IX:V	R-HSA-9846298	1	7	0.647720865147045	1	0.000445632798573975
408	Defective C1GALT1C1 causes TNPS	R-HSA-5083632	1	12	0.832853720102309	1	0.000445632798573975
409	Defective CFTR causes cystic fibrosis	R-HSA-5678895	5	45	0.765387445533716	1	0.00222816399286988
410	Defective CHST14 causes EDS, musculocontractural type	R-HSA-3595174	2	5	0.143878551550455	1	0.00089126559714795
411	Defective CHST3 causes SEDCJD	R-HSA-3595172	2	6	0.196683775701689	1	0.00089126559714795
412	Defective CHST6 causes MCDC1	R-HSA-3656225	0	5	1	1	0
413	Defective CHSY1 causes TPBS	R-HSA-3595177	2	6	0.196683775701689	1	0.00089126559714795
414	Defective CSF2RA causes SMDP4	R-HSA-5688890	1	6	0.591086774021928	1	0.000445632798573975
415	Defective CSF2RB causes SMDP5	R-HSA-5688849	1	6	0.591086774021928	1	0.000445632798573975
416	Defective EXT1 causes exostoses 1, TRPS2 and CHDS	R-HSA-3656253	1	13	0.856012475645447	1	0.000445632798573975
417	Defective EXT2 causes exostoses 2	R-HSA-3656237	1	13	0.856012475645447	1	0.000445632798573975
418	Defective F9 activation	R-HSA-9673221	0	5	1	1	0
419	Defective factor IX causes hemophilia B	R-HSA-9668250	1	8	0.696514403725123	1	0.000445632798573975
420	Defective factor VIII causes hemophilia A	R-HSA-9662001	2	7	0.251282227271223	1	0.00089126559714795
421	Defective GALNT12 causes CRCS1	R-HSA-5083636	1	11	0.805972199035365	1	0.000445632798573975
422	Defective GALNT3 causes HFTC	R-HSA-5083625	1	12	0.832853720102309	1	0.000445632798573975
423	Defective HDR through Homologous Recombination Repair (HRR) due to PALB2 loss of BRCA1 binding function	R-HSA-9704331	3	25	0.692563275786471	1	0.00133689839572193
424	Defective HDR through Homologous Recombination Repair (HRR) due to PALB2 loss of BRCA2/RAD51/RAD51C binding function	R-HSA-9704646	3	25	0.692563275786471	1	0.00133689839572193
425	Defective HLCS causes multiple carboxylase deficiency	R-HSA-3371599	1	7	0.647720865147045	1	0.000445632798573975
426	Defective homologous recombination repair (HRR) due to BRCA1 loss of function	R-HSA-9701192	3	25	0.692563275786471	1	0.00133689839572193
427	Defective homologous recombination repair (HRR) due to BRCA2 loss of function	R-HSA-9701190	3	39	0.921256802439921	1	0.00133689839572193
428	Defective homologous recombination repair (HRR) due to PALB2 loss of function	R-HSA-9701193	3	25	0.692563275786471	1	0.00133689839572193
429	Defective Intrinsic Pathway for Apoptosis	R-HSA-9734009	1	25	0.975972791668691	1	0.000445632798573975
430	Defective pyroptosis	R-HSA-9710421	4	32	0.664515889969681	1	0.0017825311942959
431	Defective RIPK1-mediated regulated necrosis	R-HSA-9693928	2	7	0.251282227271223	1	0.00089126559714795
432	Defective ST3GAL3 causes MCT12 and EIEE15	R-HSA-3656243	0	5	1	1	0
433	Defective TPR may confer susceptibility towards thyroid papillary carcinoma (TPC)	R-HSA-5619107	5	30	0.403055515457982	1	0.00222816399286988
434	Defects in biotin (Btn) metabolism	R-HSA-3323169	1	8	0.696514403725123	1	0.000445632798573975
435	Defects in cobalamin (B12) metabolism	R-HSA-3296469	0	13	1	1	0
436	Defects in vitamin and cofactor metabolism	R-HSA-3296482	1	21	0.956350000696137	1	0.000445632798573975
437	Defects of contact activation system (CAS) and kallikrein/kinin system (KKS)	R-HSA-9651496	2	14	0.596645099870066	1	0.00089126559714795
438	Defects of platelet adhesion to exposed collagen	R-HSA-9823587	1	8	0.696514403725123	1	0.000445632798573975
439	Degradation of AXIN	R-HSA-4641257	3	40	0.929176452685746	1	0.00133689839572193
440	Degradation of beta-catenin by the destruction complex	R-HSA-195253	6	69	0.929545575809668	1	0.00267379679144385
441	Degradation of CRY and PER proteins	R-HSA-9932298	2	45	0.990001510122626	1	0.00089126559714795
442	Degradation of cysteine and homocysteine	R-HSA-1614558	2	12	0.510275467298991	1	0.00089126559714795
443	Degradation of DVL	R-HSA-4641258	4	41	0.838217886301681	1	0.0017825311942959
444	Degradation of GLI1 by the proteasome	R-HSA-5610780	2	44	0.988616944194192	1	0.00089126559714795
445	Degradation of GLI2 by the proteasome	R-HSA-5610783	2	44	0.988616944194192	1	0.00089126559714795
446	Degradation of the extracellular matrix	R-HSA-1474228	22	124	0.130289371879578	1	0.00980392156862745
447	Depolymerization of the Nuclear Lamina	R-HSA-4419969	2	15	0.635332463222739	1	0.00089126559714795
448	Deposition of new CENPA-containing nucleosomes at the centromere	R-HSA-606279	6	43	0.558550593969393	1	0.00267379679144385
449	Depurination	R-HSA-73927	3	27	0.742571560796698	1	0.00133689839572193
450	Depyrimidination	R-HSA-73928	4	32	0.664515889969681	1	0.0017825311942959
451	Deregulated CDK5 triggers multiple neurodegenerative pathways in Alzheimer's disease models	R-HSA-8862803	1	22	0.96240146478641	1	0.000445632798573975
452	Dermatan sulfate biosynthesis	R-HSA-2022923	2	8	0.306166095100501	1	0.00089126559714795
453	Detoxification of Reactive Oxygen Species	R-HSA-3299685	3	34	0.86821649284934	1	0.00133689839572193
454	Deubiquitination	R-HSA-5688426	26	230	0.89124646577057	1	0.0115864527629234
455	Developmental Cell Lineages	R-HSA-9734767	4	28	0.55538809106937	1	0.0017825311942959
456	Developmental Cell Lineages of the Exocrine Pancreas	R-HSA-9820448	4	28	0.55538809106937	1	0.0017825311942959
457	Developmental Lineage of Pancreatic Ductal Cells	R-HSA-9925563	3	24	0.664940935913113	1	0.00133689839572193
458	DEx/H-box helicases activate type I IFN and inflammatory cytokines production	R-HSA-3134963	2	6	0.196683775701689	1	0.00089126559714795
459	Digestion	R-HSA-8935690	1	8	0.696514403725123	1	0.000445632798573975
460	Digestion and absorption	R-HSA-8963743	1	11	0.805972199035365	1	0.000445632798573975
461	Digestion of dietary carbohydrate	R-HSA-189085	0	4	1	1	0
462	Digestion of dietary lipid	R-HSA-192456	0	0	1	1	0
463	Dimerization of procaspase-8	R-HSA-69416	1	11	0.805972199035365	1	0.000445632798573975
464	Disassembly of the destruction complex and recruitment of AXIN to the membrane	R-HSA-4641262	6	27	0.160879703477127	1	0.00267379679144385
465	Diseases associated with glycosaminoglycan metabolism	R-HSA-3560782	3	33	0.854405286161902	1	0.00133689839572193
466	Diseases associated with glycosylation precursor biosynthesis	R-HSA-5609975	1	16	0.907958924790657	1	0.000445632798573975
467	Diseases associated with N-glycosylation of proteins	R-HSA-3781860	1	20	0.949325094598845	1	0.000445632798573975
468	Diseases associated with O-glycosylation of proteins	R-HSA-3906995	5	58	0.91857775865609	1	0.00222816399286988
469	Diseases associated with surfactant metabolism	R-HSA-5687613	1	8	0.696514403725123	1	0.000445632798573975
470	Diseases associated with visual transduction	R-HSA-2474795	2	8	0.306166095100501	1	0.00089126559714795
471	Diseases of branched-chain amino acid catabolism	R-HSA-9865118	4	11	0.0539974044713616	1	0.0017825311942959
472	Diseases of carbohydrate metabolism	R-HSA-5663084	4	34	0.711689483725038	1	0.0017825311942959
473	Diseases of DNA Double-Strand Break Repair	R-HSA-9675136	3	39	0.921256802439921	1	0.00133689839572193
474	Diseases of DNA repair	R-HSA-9675135	4	49	0.922317290728389	1	0.0017825311942959
475	Diseases of glycosylation	R-HSA-3781865	10	126	0.985672639253339	1	0.00445632798573975
476	Diseases of hemostasis	R-HSA-9671793	2	17	0.703862831862549	1	0.00089126559714795
477	Diseases of metabolism	R-HSA-5668914	26	236	0.916937585574298	1	0.0115864527629234
478	Diseases of mitotic cell cycle	R-HSA-9675126	2	37	0.972129150970957	1	0.00089126559714795
479	Diseases of programmed cell death	R-HSA-9645723	7	64	0.800929157596152	1	0.00311942959001783
480	Diseases of signal transduction by growth factor receptors and second messengers	R-HSA-5663202	50	426	0.913628161930431	1	0.0222816399286988
481	Diseases of the neuronal system	R-HSA-9675143	2	8	0.306166095100501	1	0.00089126559714795
482	Disorders of Developmental Biology	R-HSA-9675151	1	13	0.856012475645447	1	0.000445632798573975
483	Disorders of Nervous System Development	R-HSA-9697154	1	13	0.856012475645447	1	0.000445632798573975
484	Disorders of transmembrane transporters	R-HSA-5619115	15	145	0.915478719486132	1	0.00668449197860963
485	Displacement of DNA glycosylase by APEX1	R-HSA-110357	2	9	0.360210365045828	1	0.00089126559714795
486	Dissolution of Fibrin Clot	R-HSA-75205	3	12	0.225098128130698	1	0.00133689839572193
487	DNA Damage Bypass	R-HSA-73893	6	45	0.605044094324496	1	0.00267379679144385
488	DNA Damage Recognition in GG-NER	R-HSA-5696394	3	37	0.902941417730378	1	0.00133689839572193
489	DNA Damage Reversal	R-HSA-73942	2	7	0.251282227271223	1	0.00089126559714795
490	DNA Damage/Telomere Stress Induced Senescence	R-HSA-2559586	3	50	0.97653464181869	1	0.00133689839572193
491	DNA Double-Strand Break Repair	R-HSA-5693532	13	137	0.952019178368183	1	0.00579322638146168
492	DNA Double Strand Break Response	R-HSA-5693606	2	51	0.995443593339045	1	0.00089126559714795
493	DNA methylation	R-HSA-5334118	3	23	0.635550956640892	1	0.00133689839572193
494	DNA Repair	R-HSA-73894	35	281	0.776166959418891	1	0.0155971479500891
495	DNA Replication	R-HSA-69306	9	138	0.997930301395034	1	0.00401069518716578
496	DNA replication initiation	R-HSA-68952	1	8	0.696514403725123	1	0.000445632798573975
497	DNA Replication Pre-Initiation	R-HSA-69002	7	104	0.992718789905011	1	0.00311942959001783
498	DNA strand elongation	R-HSA-69190	3	32	0.839344479905896	1	0.00133689839572193
499	Dopamine Neurotransmitter Release Cycle	R-HSA-212676	2	22	0.829269254800402	1	0.00089126559714795
500	Downregulation of ERBB2 signaling	R-HSA-8863795	4	26	0.494252077955745	1	0.0017825311942959
501	Downregulation of ERBB2:ERBB3 signaling	R-HSA-1358803	0	12	1	1	0
502	Downregulation of ERBB4 signaling	R-HSA-1253288	1	9	0.738552408560035	1	0.000445632798573975
503	Downregulation of SMAD2/3:SMAD4 transcriptional activity	R-HSA-2173795	1	29	0.98677643399587	1	0.000445632798573975
504	Downregulation of TGF-beta receptor signaling	R-HSA-2173788	1	24	0.972104736838914	1	0.000445632798573975
505	Downstream signal transduction	R-HSA-186763	1	29	0.98677643399587	1	0.000445632798573975
506	Downstream signaling events of B Cell Receptor (BCR)	R-HSA-1168372	12	66	0.195628961439971	1	0.0053475935828877
507	Downstream signaling of activated FGFR1	R-HSA-5654687	2	28	0.915425415979976	1	0.00089126559714795
508	Downstream signaling of activated FGFR2	R-HSA-5654696	2	26	0.892674876520897	1	0.00089126559714795
509	Downstream signaling of activated FGFR3	R-HSA-5654708	2	22	0.829269254800402	1	0.00089126559714795
510	Downstream signaling of activated FGFR4	R-HSA-5654716	2	24	0.864334769313221	1	0.00089126559714795
511	Downstream TCR signaling	R-HSA-202424	10	78	0.653010333875991	1	0.00445632798573975
512	Drug ADME	R-HSA-9748784	8	87	0.928296242598733	1	0.0035650623885918
513	Dual Incision in GG-NER	R-HSA-5696400	4	40	0.823581116074745	1	0.0017825311942959
514	Dual incision in TC-NER	R-HSA-6782135	7	59	0.726183152736704	1	0.00311942959001783
515	E2F-enabled inhibition of pre-replication complex formation	R-HSA-113507	2	8	0.306166095100501	1	0.00089126559714795
516	E2F mediated regulation of DNA replication	R-HSA-113510	4	21	0.329945435135592	1	0.0017825311942959
517	E3 ubiquitin ligases ubiquitinate target proteins	R-HSA-8866654	7	50	0.54928140748006	1	0.00311942959001783
518	Early Phase of HIV Life Cycle	R-HSA-162594	3	14	0.304769975872168	1	0.00133689839572193
519	Early SARS-CoV-2 Infection Events	R-HSA-9772572	5	35	0.543608158939422	1	0.00222816399286988
520	ECM proteoglycans	R-HSA-3000178	8	71	0.784536107005548	1	0.0035650623885918
521	Effects of PIP2 hydrolysis	R-HSA-114508	2	26	0.892674876520897	1	0.00089126559714795
522	EGFR downregulation	R-HSA-182971	4	30	0.612327352021428	1	0.0017825311942959
523	EGFR Transactivation by Gastrin	R-HSA-2179392	3	9	0.117011150291856	1	0.00133689839572193
524	EGR2 and SOX10-mediated initiation of Schwann cell myelination	R-HSA-9619665	1	29	0.98677643399587	1	0.000445632798573975
525	Eicosanoid ligand-binding receptors	R-HSA-391903	4	14	0.117183821198692	1	0.0017825311942959
526	Eicosanoids	R-HSA-211979	0	9	1	1	0
527	Elastic fibre formation	R-HSA-1566948	3	38	0.912534329377361	1	0.00133689839572193
528	Elevation of cytosolic Ca2+ levels	R-HSA-139853	1	15	0.89315176574504	1	0.000445632798573975
529	EML4 and NUDC in mitotic spindle formation	R-HSA-9648025	14	107	0.632796877046954	1	0.00623885918003565
530	Endogenous sterols	R-HSA-211976	6	24	0.103997022851525	1	0.00267379679144385
531	Endosomal Sorting Complex Required For Transport (ESCRT)	R-HSA-917729	2	27	0.904683141778833	1	0.00089126559714795
532	Endosomal/Vacuolar pathway	R-HSA-1236977	3	11	0.18692031727203	1	0.00133689839572193
533	Energy dependent regulation of mTOR by LKB1-AMPK	R-HSA-380972	2	28	0.915425415979976	1	0.00089126559714795
534	Enhanced binding of GP1BA variant to VWF multimer:collagen	R-HSA-9845620	1	7	0.647720865147045	1	0.000445632798573975
535	eNOS activation	R-HSA-203615	2	13	0.554948653584652	1	0.00089126559714795
536	Entry of Influenza Virion into Host Cell via Endocytosis	R-HSA-168275	0	2	1	1	0
537	EPH-ephrin mediated repulsion of cells	R-HSA-3928665	6	51	0.726707581996815	1	0.00267379679144385
538	EPH-Ephrin signaling	R-HSA-2682334	13	90	0.480436674081273	1	0.00579322638146168
539	EPHA-mediated growth cone collapse	R-HSA-3928663	1	28	0.984646966766828	1	0.000445632798573975
540	EPHB-mediated forward signaling	R-HSA-3928662	8	42	0.218256928571162	1	0.0035650623885918
541	Ephrin signaling	R-HSA-3928664	3	18	0.463532482689621	1	0.00133689839572193
542	Epigenetic regulation by WDR5-containing histone modifying complexes	R-HSA-9917777	9	116	0.985176748885283	1	0.00401069518716578
543	Epigenetic regulation of adipogenesis genes by MLL3 and MLL4 complexes	R-HSA-9851695	8	87	0.928296242598733	1	0.0035650623885918
544	Epigenetic regulation of gene expression	R-HSA-212165	24	251	0.984547990283565	1	0.0106951871657754
545	Epigenetic regulation of gene expression by MLL3 and MLL4 complexes	R-HSA-9818564	8	87	0.928296242598733	1	0.0035650623885918
546	Epithelial-Mesenchymal Transition (EMT) during gastrulation	R-HSA-9758919	2	7	0.251282227271223	1	0.00089126559714795
547	ER-Phagosome pathway	R-HSA-1236974	12	80	0.430207296428501	1	0.0053475935828877
548	ER Quality Control Compartment (ERQC)	R-HSA-901032	2	20	0.786228093904883	1	0.00089126559714795
549	ER to Golgi Anterograde Transport	R-HSA-199977	13	134	0.94163682221123	1	0.00579322638146168
550	ERBB2 Activates PTK6 Signaling	R-HSA-8847993	3	12	0.225098128130698	1	0.00133689839572193
551	ERBB2 Regulates Cell Motility	R-HSA-6785631	3	14	0.304769975872168	1	0.00133689839572193
552	ERCC6 (CSB) and EHMT2 (G9a) positively regulate rRNA expression	R-HSA-427389	2	35	0.964168044815358	1	0.00089126559714795
553	ERK/MAPK targets	R-HSA-198753	2	22	0.829269254800402	1	0.00089126559714795
554	ERKs are inactivated	R-HSA-202670	2	13	0.554948653584652	1	0.00089126559714795
555	Erythrocytes take up carbon dioxide and release oxygen	R-HSA-1237044	3	11	0.18692031727203	1	0.00133689839572193
556	Erythrocytes take up oxygen and release carbon dioxide	R-HSA-1247673	2	8	0.306166095100501	1	0.00089126559714795
557	Erythropoietin activates Phosphoinositide-3-kinase (PI3K)	R-HSA-9027276	1	12	0.832853720102309	1	0.000445632798573975
558	Erythropoietin activates Phospholipase C gamma (PLCG)	R-HSA-9027277	1	7	0.647720865147045	1	0.000445632798573975
559	Erythropoietin activates RAS	R-HSA-9027284	1	14	0.875963812243553	1	0.000445632798573975
560	Erythropoietin activates STAT5	R-HSA-9027283	1	7	0.647720865147045	1	0.000445632798573975
561	ESR-mediated signaling	R-HSA-8939211	16	170	0.968996290315936	1	0.0071301247771836
562	Establishment of Sister Chromatid Cohesion	R-HSA-2468052	1	10	0.774769809193145	1	0.000445632798573975
563	Estrogen-dependent gene expression	R-HSA-9018519	8	105	0.983430914820012	1	0.0035650623885918
564	Estrogen-dependent nuclear events downstream of ESR-membrane signaling	R-HSA-9634638	4	23	0.396758781434698	1	0.0017825311942959
565	Estrogen-stimulated signaling through PRKCZ	R-HSA-9634635	0	6	1	1	0
566	Estrogen biosynthesis	R-HSA-193144	1	6	0.591086774021928	1	0.000445632798573975
567	Ethanol oxidation	R-HSA-71384	1	11	0.805972199035365	1	0.000445632798573975
568	Eukaryotic Translation Elongation	R-HSA-156842	4	87	0.998737717866733	1	0.0017825311942959
569	Eukaryotic Translation Initiation	R-HSA-72613	5	112	0.999713499670172	1	0.00222816399286988
570	Eukaryotic Translation Termination	R-HSA-72764	4	86	0.998580531094909	1	0.0017825311942959
571	Evasion by RSV of host interferon responses	R-HSA-9833109	5	25	0.258902057426321	1	0.00222816399286988
572	Export of Viral Ribonucleoproteins from Nucleus	R-HSA-168274	5	32	0.460693184499533	1	0.00222816399286988
573	Expression and translocation of olfactory receptors	R-HSA-9752946	11	85	0.643016317508817	1	0.00490196078431373
574	Expression of BMAL (ARNTL), CLOCK, and NPAS2	R-HSA-9931509	3	33	0.854405286161902	1	0.00133689839572193
575	Extension of Telomeres	R-HSA-180786	10	48	0.118833811614188	1	0.00445632798573975
576	Extra-nuclear estrogen signaling	R-HSA-9009391	8	69	0.756810122099501	1	0.0035650623885918
577	Extracellular matrix organization	R-HSA-1474244	40	294	0.573760223720093	1	0.017825311942959
578	Factors involved in megakaryocyte development and platelet production	R-HSA-983231	10	130	0.989704824041866	1	0.00445632798573975
579	Fanconi Anemia Pathway	R-HSA-6783310	4	35	0.733377396600602	1	0.0017825311942959
580	FASTK family proteins regulate processing and stability of mitochondrial RNAs	R-HSA-9837092	0	4	1	1	0
581	Fatty acid metabolism	R-HSA-8978868	18	152	0.796228262887206	1	0.00802139037433155
582	Fatty acids	R-HSA-211935	0	11	1	1	0
583	Fatty Acids bound to GPR40 (FFAR1) regulate insulin secretion	R-HSA-434316	2	7	0.251282227271223	1	0.00089126559714795
584	Fatty acyl-CoA biosynthesis	R-HSA-75105	4	34	0.711689483725038	1	0.0017825311942959
585	FBXL7 down-regulates AURKA during mitotic entry and in early mitosis	R-HSA-8854050	2	39	0.978368794498386	1	0.00089126559714795
586	Fc epsilon receptor (FCERI) signaling	R-HSA-2454202	12	113	0.873962440784579	1	0.0053475935828877
587	FCERI mediated Ca+2 mobilization	R-HSA-2871809	5	30	0.403055515457982	1	0.00222816399286988
588	FCERI mediated MAPK activation	R-HSA-2871796	1	31	0.990190575341082	1	0.000445632798573975
589	FCERI mediated NF-kB activation	R-HSA-2871837	7	63	0.787359263601115	1	0.00311942959001783
590	Fcgamma receptor (FCGR) dependent phagocytosis	R-HSA-2029480	10	83	0.72934806225407	1	0.00445632798573975
591	FCGR activation	R-HSA-2029481	1	11	0.805972199035365	1	0.000445632798573975
592	FCGR3A-mediated IL10 synthesis	R-HSA-9664323	2	34	0.959407451290061	1	0.00089126559714795
593	FCGR3A-mediated phagocytosis	R-HSA-9664422	8	58	0.562222734457182	1	0.0035650623885918
594	Fertilization	R-HSA-1187000	2	16	0.671044380060777	1	0.00089126559714795
595	FGFR1 ligand binding and activation	R-HSA-190242	1	15	0.89315176574504	1	0.000445632798573975
596	FGFR1 mutant receptor activation	R-HSA-1839124	2	28	0.915425415979976	1	0.00089126559714795
597	FGFR1b ligand binding and activation	R-HSA-190370	0	8	1	1	0
598	FGFR1c ligand binding and activation	R-HSA-190373	1	11	0.805972199035365	1	0.000445632798573975
599	FGFR2 alternative splicing	R-HSA-6803529	4	24	0.429821101735344	1	0.0017825311942959
600	FGFR2 ligand binding and activation	R-HSA-190241	2	16	0.671044380060777	1	0.00089126559714795
601	FGFR2 mutant receptor activation	R-HSA-1839126	4	27	0.525297097505943	1	0.0017825311942959
602	FGFR2b ligand binding and activation	R-HSA-190377	1	10	0.774769809193145	1	0.000445632798573975
603	FGFR2c ligand binding and activation	R-HSA-190375	1	9	0.738552408560035	1	0.000445632798573975
604	FGFR3 ligand binding and activation	R-HSA-190239	1	10	0.774769809193145	1	0.000445632798573975
605	FGFR3 mutant receptor activation	R-HSA-2033514	1	9	0.738552408560035	1	0.000445632798573975
606	FGFR3b ligand binding and activation	R-HSA-190371	1	7	0.647720865147045	1	0.000445632798573975
607	FGFR3c ligand binding and activation	R-HSA-190372	1	10	0.774769809193145	1	0.000445632798573975
608	FGFR4 ligand binding and activation	R-HSA-190322	1	11	0.805972199035365	1	0.000445632798573975
609	FGFRL1 modulation of FGFR1 signaling	R-HSA-5658623	0	11	1	1	0
610	Fibronectin matrix formation	R-HSA-1566977	2	5	0.143878551550455	1	0.00089126559714795
611	FLT3 Signaling	R-HSA-9607240	0	37	1	1	0
612	FLT3 signaling by CBL mutants	R-HSA-9706377	0	7	1	1	0
613	FLT3 signaling in disease	R-HSA-9682385	0	28	1	1	0
614	FLT3 signaling through SRC family kinases	R-HSA-9706374	0	6	1	1	0
615	Folding of actin by CCT/TriC	R-HSA-390450	0	9	1	1	0
616	Formation of a pool of free 40S subunits	R-HSA-72689	5	94	0.997807255690676	1	0.00222816399286988
617	Formation of annular gap junctions	R-HSA-196025	1	11	0.805972199035365	1	0.000445632798573975
618	Formation of apoptosome	R-HSA-111458	2	9	0.360210365045828	1	0.00089126559714795
619	Formation of ATP by chemiosmotic coupling	R-HSA-163210	2	15	0.635332463222739	1	0.00089126559714795
620	Formation of axial mesoderm	R-HSA-9796292	1	13	0.856012475645447	1	0.000445632798573975
621	Formation of definitive endoderm	R-HSA-9823730	1	15	0.89315176574504	1	0.000445632798573975
622	Formation of Fibrin Clot (Clotting Cascade)	R-HSA-140877	5	34	0.516588419501814	1	0.00222816399286988
623	Formation of HIV-1 elongation complex containing HIV-1 Tat	R-HSA-167200	5	39	0.643669412543655	1	0.00222816399286988
624	Formation of HIV elongation complex in the absence of HIV Tat	R-HSA-167152	6	41	0.50964001044423	1	0.00267379679144385
625	Formation of Incision Complex in GG-NER	R-HSA-5696395	4	40	0.823581116074745	1	0.0017825311942959
626	Formation of intermediate mesoderm	R-HSA-9761174	0	8	1	1	0
627	Formation of neuronal progenitor and neuronal BAF (npBAF and nBAF)	R-HSA-9934037	3	25	0.692563275786471	1	0.00133689839572193
628	Formation of paraxial mesoderm	R-HSA-9793380	4	56	0.961101081474366	1	0.0017825311942959
629	Formation of RNA Pol II elongation complex	R-HSA-112382	8	54	0.477075594304095	1	0.0035650623885918
630	Formation of Senescence-Associated Heterochromatin Foci (SAHF)	R-HSA-2559584	1	16	0.907958924790657	1	0.000445632798573975
631	Formation of TC-NER Pre-Incision Complex	R-HSA-6781823	5	47	0.798126504129607	1	0.00222816399286988
632	Formation of the anterior neural plate	R-HSA-9823739	1	10	0.774769809193145	1	0.000445632798573975
633	Formation of the beta-catenin:TCF transactivating complex	R-HSA-201722	5	51	0.852700074251567	1	0.00222816399286988
634	Formation of the canonical BAF (cBAF) complex	R-HSA-9933937	2	18	0.733904125509165	1	0.00089126559714795
635	Formation of the dystrophin-glycoprotein complex (DGC)	R-HSA-9913351	1	33	0.992723542134559	1	0.000445632798573975
636	Formation of the Early Elongation Complex	R-HSA-113418	4	30	0.612327352021428	1	0.0017825311942959
637	Formation of the Editosome	R-HSA-75094	3	7	0.0601876467778533	1	0.00133689839572193
638	Formation of the embryonic stem cell BAF (esBAF) complex	R-HSA-9933946	3	19	0.500972670617154	1	0.00133689839572193
639	Formation of the HIV-1 Early Elongation Complex	R-HSA-167158	4	30	0.612327352021428	1	0.0017825311942959
640	Formation of the nephric duct	R-HSA-9830364	2	18	0.733904125509165	1	0.00089126559714795
641	Formation of the non-canonical BAF (ncBAF) complex	R-HSA-9933947	1	15	0.89315176574504	1	0.000445632798573975
642	Formation of the polybromo-BAF (pBAF) complex	R-HSA-9933939	2	18	0.733904125509165	1	0.00089126559714795
643	Formation of the posterior neural plate	R-HSA-9832991	0	10	1	1	0
644	Formation of the ternary complex, and subsequently, the 43S complex	R-HSA-72695	2	48	0.993239716706602	1	0.00089126559714795
645	Formation of the ureteric bud	R-HSA-9830674	2	21	0.808826972653021	1	0.00089126559714795
646	Formation of tubulin folding intermediates by CCT/TriC	R-HSA-389960	0	21	1	1	0
647	Formation of WDR5-containing histone-modifying complexes	R-HSA-9772755	3	38	0.912534329377361	1	0.00133689839572193
648	Formyl peptide receptors bind formyl peptides and many other ligands	R-HSA-444473	1	6	0.591086774021928	1	0.000445632798573975
649	FOXO-mediated transcription	R-HSA-9614085	5	64	0.952733265155789	1	0.00222816399286988
650	FOXO-mediated transcription of cell cycle genes	R-HSA-9617828	1	17	0.920714930598664	1	0.000445632798573975
651	FOXO-mediated transcription of cell death genes	R-HSA-9614657	0	16	1	1	0
652	FOXO-mediated transcription of oxidative stress, metabolic and neuronal genes	R-HSA-9615017	3	28	0.765033577163977	1	0.00133689839572193
653	Free fatty acids regulate insulin secretion	R-HSA-400451	2	10	0.412595802862049	1	0.00089126559714795
654	FRS-mediated FGFR1 signaling	R-HSA-5654693	2	20	0.786228093904883	1	0.00089126559714795
655	FRS-mediated FGFR2 signaling	R-HSA-5654700	2	21	0.808826972653021	1	0.00089126559714795
656	FRS-mediated FGFR3 signaling	R-HSA-5654706	2	17	0.703862831862549	1	0.00089126559714795
657	FRS-mediated FGFR4 signaling	R-HSA-5654712	2	19	0.761307826084695	1	0.00089126559714795
658	Frs2-mediated activation	R-HSA-170968	3	12	0.225098128130698	1	0.00133689839572193
659	Fructose metabolism	R-HSA-5652084	1	7	0.647720865147045	1	0.000445632798573975
660	Fusion and Uncoating of the Influenza Virion	R-HSA-168270	0	0	1	1	0
661	Fusion of the Influenza Virion to the Host Cell Endosome	R-HSA-168288	0	0	1	1	0
662	G-protein activation	R-HSA-202040	2	19	0.761307826084695	1	0.00089126559714795
663	G-protein beta:gamma signalling	R-HSA-397795	2	29	0.92502188435366	1	0.00089126559714795
664	G-protein mediated events	R-HSA-112040	6	48	0.66942404667138	1	0.00267379679144385
665	G alpha (12/13) signalling events	R-HSA-416482	7	73	0.894826960010469	1	0.00311942959001783
666	G alpha (i) signalling events	R-HSA-418594	37	248	0.337430107689681	1	0.0164884135472371
667	G alpha (q) signalling events	R-HSA-416476	28	187	0.357502645860659	1	0.0124777183600713
668	G alpha (s) signalling events	R-HSA-418555	19	125	0.367573983312425	1	0.00846702317290553
669	G alpha (z) signalling events	R-HSA-418597	2	40	0.980957865120103	1	0.00089126559714795
670	G beta:gamma signalling through BTK	R-HSA-8964315	1	15	0.89315176574504	1	0.000445632798573975
671	G beta:gamma signalling through CDC42	R-HSA-8964616	1	17	0.920714930598664	1	0.000445632798573975
672	G beta:gamma signalling through PI3Kgamma	R-HSA-392451	1	22	0.96240146478641	1	0.000445632798573975
673	G beta:gamma signalling through PLC beta	R-HSA-418217	2	17	0.703862831862549	1	0.00089126559714795
674	G protein gated Potassium channels	R-HSA-1296059	2	25	0.879271420924243	1	0.00089126559714795
675	G0 and Early G1	R-HSA-1538133	3	27	0.742571560796698	1	0.00133689839572193
676	G1 Phase	R-HSA-69236	3	47	0.967061956368415	1	0.00133689839572193
677	G1/S-Specific Transcription	R-HSA-69205	5	29	0.373910907255208	1	0.00222816399286988
678	G1/S DNA Damage Checkpoints	R-HSA-69615	4	52	0.941954095386502	1	0.0017825311942959
679	G1/S Transition	R-HSA-69206	9	117	0.986378610727385	1	0.00401069518716578
680	G2/M Checkpoints	R-HSA-69481	10	126	0.985672639253339	1	0.00445632798573975
681	G2/M DNA damage checkpoint	R-HSA-69473	6	69	0.929545575809668	1	0.00267379679144385
682	G2/M DNA replication checkpoint	R-HSA-69478	1	7	0.647720865147045	1	0.000445632798573975
683	G2/M Transition	R-HSA-69275	16	174	0.976126184836366	1	0.0071301247771836
684	GAB1 signalosome	R-HSA-180292	5	17	0.0747350976010011	1	0.00222816399286988
685	GABA B receptor activation	R-HSA-977444	3	37	0.902941417730378	1	0.00133689839572193
686	GABA receptor activation	R-HSA-977443	6	49	0.689329662881943	1	0.00267379679144385
687	GABA synthesis, release, reuptake and degradation	R-HSA-888590	0	19	1	1	0
688	Gain-of-function MRAS complexes activate RAF signaling	R-HSA-9726842	2	8	0.306166095100501	1	0.00089126559714795
689	Galactose catabolism	R-HSA-70370	2	6	0.196683775701689	1	0.00089126559714795
690	Gamma-carboxylation of protein precursors	R-HSA-159740	0	10	1	1	0
691	Gamma-carboxylation, transport, and amino-terminal cleavage of proteins	R-HSA-159854	0	11	1	1	0
692	Gamma carboxylation, hypusinylation, hydroxylation, and arylsulfatase activation	R-HSA-163841	4	56	0.961101081474366	1	0.0017825311942959
693	Gap-filling DNA repair synthesis and ligation in GG-NER	R-HSA-5696397	3	25	0.692563275786471	1	0.00133689839572193
694	Gap-filling DNA repair synthesis and ligation in TC-NER	R-HSA-6782210	8	58	0.562222734457182	1	0.0035650623885918
695	Gap junction assembly	R-HSA-190861	5	29	0.373910907255208	1	0.00222816399286988
696	Gap junction degradation	R-HSA-190873	2	12	0.510275467298991	1	0.00089126559714795
697	Gap junction trafficking	R-HSA-190828	7	40	0.313823835283611	1	0.00311942959001783
698	Gap junction trafficking and regulation	R-HSA-157858	7	42	0.36127596056069	1	0.00311942959001783
699	Gastrin-CREB signalling pathway via PKC and MAPK	R-HSA-881907	3	18	0.463532482689621	1	0.00133689839572193
700	Gastrulation	R-HSA-9758941	8	111	0.990254960516052	1	0.0035650623885918
701	GDP-fucose biosynthesis	R-HSA-6787639	0	3	1	1	0
702	Gene and protein expression by JAK-STAT signaling after Interleukin-12 stimulation	R-HSA-8950505	7	37	0.245293034669626	1	0.00311942959001783
703	Gene Silencing by RNA	R-HSA-211000	15	94	0.317908961778604	1	0.00668449197860963
704	Generation of second messenger molecules	R-HSA-202433	3	30	0.805155953036782	1	0.00133689839572193
705	Germ layer formation at gastrulation	R-HSA-9754189	0	16	1	1	0
706	GLI proteins bind promoters of Hh responsive genes to promote transcription	R-HSA-5635851	0	7	1	1	0
707	GLI3 is processed to GLI3R by the proteasome	R-HSA-5610785	2	44	0.988616944194192	1	0.00089126559714795
708	Global Genome Nucleotide Excision Repair (GG-NER)	R-HSA-5696399	8	80	0.880793438734137	1	0.0035650623885918
709	Glucagon-like Peptide-1 (GLP1) regulates insulin secretion	R-HSA-381676	1	33	0.992723542134559	1	0.000445632798573975
710	Glucagon-type ligand receptors	R-HSA-420092	1	27	0.982174768524441	1	0.000445632798573975
711	Glucagon signaling in metabolic regulation	R-HSA-163359	1	26	0.979304708274603	1	0.000445632798573975
712	Glucocorticoid biosynthesis	R-HSA-194002	1	9	0.738552408560035	1	0.000445632798573975
713	Gluconeogenesis	R-HSA-70263	3	22	0.604404151179215	1	0.00133689839572193
714	Glucose metabolism	R-HSA-70326	10	76	0.619349259883973	1	0.00445632798573975
715	Glucuronidation	R-HSA-156588	2	20	0.786228093904883	1	0.00089126559714795
716	Glutamate and glutamine metabolism	R-HSA-8964539	2	10	0.412595802862049	1	0.00089126559714795
717	Glutamate binding, activation of AMPA receptors and synaptic plasticity	R-HSA-399721	4	27	0.525297097505943	1	0.0017825311942959
718	Glutamate Neurotransmitter Release Cycle	R-HSA-210500	2	24	0.864334769313221	1	0.00089126559714795
719	Glutathione conjugation	R-HSA-156590	5	29	0.373910907255208	1	0.00222816399286988
720	Glutathione synthesis and recycling	R-HSA-174403	2	12	0.510275467298991	1	0.00089126559714795
721	Glycerophospholipid biosynthesis	R-HSA-1483206	13	112	0.792513320303383	1	0.00579322638146168
722	Glycerophospholipid catabolism	R-HSA-6814848	2	5	0.143878551550455	1	0.00089126559714795
723	Glycine degradation	R-HSA-6783984	0	6	1	1	0
724	Glycogen breakdown (glycogenolysis)	R-HSA-70221	3	14	0.304769975872168	1	0.00133689839572193
725	Glycogen metabolism	R-HSA-8982491	4	25	0.462377110175158	1	0.0017825311942959
726	Glycogen storage diseases	R-HSA-3229121	1	16	0.907958924790657	1	0.000445632798573975
727	Glycogen synthesis	R-HSA-3322077	1	14	0.875963812243553	1	0.000445632798573975
728	Glycolysis	R-HSA-70171	8	66	0.710651237881197	1	0.0035650623885918
729	Glycoprotein hormones	R-HSA-209822	3	9	0.117011150291856	1	0.00133689839572193
730	Glycosaminoglycan metabolism	R-HSA-1630316	14	113	0.713693851638129	1	0.00623885918003565
731	Glycosphingolipid biosynthesis	R-HSA-9840309	3	18	0.463532482689621	1	0.00133689839572193
732	Glycosphingolipid catabolism	R-HSA-9840310	4	35	0.733377396600602	1	0.0017825311942959
733	Glycosphingolipid metabolism	R-HSA-1660662	7	53	0.613808310766392	1	0.00311942959001783
734	Glycosphingolipid transport	R-HSA-9845576	1	8	0.696514403725123	1	0.000445632798573975
735	Glyoxylate metabolism and glycine degradation	R-HSA-389661	1	17	0.920714930598664	1	0.000445632798573975
736	Golgi-to-ER retrograde transport	R-HSA-8856688	11	110	0.909892440540504	1	0.00490196078431373
737	Golgi Associated Vesicle Biogenesis	R-HSA-432722	3	51	0.979069522230899	1	0.00133689839572193
738	Golgi Cisternae Pericentriolar Stack Reorganization	R-HSA-162658	2	14	0.596645099870066	1	0.00089126559714795
739	GP1b-IX-V activation signalling	R-HSA-430116	1	12	0.832853720102309	1	0.000445632798573975
740	GPER1 signaling	R-HSA-9634597	3	38	0.912534329377361	1	0.00133689839572193
741	GPVI-mediated activation cascade	R-HSA-114604	1	32	0.991551412896062	1	0.000445632798573975
742	GRB2 events in EGFR signaling	R-HSA-179812	4	13	0.093515412806854	1	0.0017825311942959
743	GRB2 events in ERBB2 signaling	R-HSA-1963640	3	15	0.345177238077692	1	0.00133689839572193
744	GRB2:SOS provides linkage to MAPK signaling for Integrins	R-HSA-354194	4	15	0.143140927050075	1	0.0017825311942959
745	Growth hormone receptor signaling	R-HSA-982772	2	24	0.864334769313221	1	0.00089126559714795
746	GSK3B and BTRC:CUL1-mediated-degradation of NFE2L2	R-HSA-9762114	2	40	0.980957865120103	1	0.00089126559714795
747	GTP hydrolysis and joining of the 60S ribosomal subunit	R-HSA-72706	5	105	0.999359503090757	1	0.00222816399286988
748	HATs acetylate histones	R-HSA-3214847	10	95	0.863873547963163	1	0.00445632798573975
749	HCMV Early Events	R-HSA-9609690	10	93	0.84608058654239	1	0.00445632798573975
750	HCMV Infection	R-HSA-9609646	12	113	0.873962440784579	1	0.0053475935828877
751	HCMV Late Events	R-HSA-9610379	9	72	0.680870230918982	1	0.00401069518716578
752	HDACs deacetylate histones	R-HSA-3214815	6	52	0.74416768352062	1	0.00267379679144385
753	HDL assembly	R-HSA-8963896	0	7	1	1	0
754	HDL remodeling	R-HSA-8964058	1	10	0.774769809193145	1	0.000445632798573975
755	HDMs demethylate histones	R-HSA-3214842	2	21	0.808826972653021	1	0.00089126559714795
756	HDR through Homologous Recombination (HRR)	R-HSA-5685942	7	66	0.826069278178329	1	0.00311942959001783
757	HDR through Homologous Recombination (HRR) or Single Strand Annealing (SSA)	R-HSA-5693567	9	103	0.957690413575659	1	0.00401069518716578
758	HDR through MMEJ (alt-NHEJ)	R-HSA-5685939	0	12	1	1	0
759	HDR through Single Strand Annealing (SSA)	R-HSA-5685938	2	35	0.964168044815358	1	0.00089126559714795
760	Hedgehog 'off' state	R-HSA-5610787	5	92	0.997270931175875	1	0.00222816399286988
761	Hedgehog 'on' state	R-HSA-5632684	4	68	0.98905218942859	1	0.0017825311942959
762	Hedgehog ligand biogenesis	R-HSA-5358346	3	48	0.970562819755503	1	0.00133689839572193
763	Heme biosynthesis	R-HSA-189451	1	14	0.875963812243553	1	0.000445632798573975
764	Heme degradation	R-HSA-189483	1	14	0.875963812243553	1	0.000445632798573975
765	Heme signaling	R-HSA-9707616	4	44	0.876129826802619	1	0.0017825311942959
766	Heparan sulfate/heparin (HS-GAG) metabolism	R-HSA-1638091	10	53	0.190659605850234	1	0.00445632798573975
767	Hh mutants abrogate ligand secretion	R-HSA-5387390	3	42	0.942860107836761	1	0.00133689839572193
768	Hh mutants are degraded by ERAD	R-HSA-5362768	3	40	0.929176452685746	1	0.00133689839572193
769	High laminar flow shear stress activates signaling by PIEZO1 and PECAM1:CDH5:KDR in endothelial cells	R-HSA-9856530	4	62	0.979126782114094	1	0.0017825311942959
770	Highly calcium permeable nicotinic acetylcholine receptors	R-HSA-629597	2	7	0.251282227271223	1	0.00089126559714795
771	Highly calcium permeable postsynaptic nicotinic acetylcholine receptors	R-HSA-629594	2	9	0.360210365045828	1	0.00089126559714795
772	Highly sodium permeable postsynaptic acetylcholine nicotinic receptors	R-HSA-629587	2	6	0.196683775701689	1	0.00089126559714795
773	Histidine catabolism	R-HSA-70921	1	8	0.696514403725123	1	0.000445632798573975
774	HIV elongation arrest and recovery	R-HSA-167287	5	30	0.403055515457982	1	0.00222816399286988
775	HIV Infection	R-HSA-162906	24	204	0.833262736815826	1	0.0106951871657754
776	HIV Life Cycle	R-HSA-162587	19	138	0.548079581362616	1	0.00846702317290553
777	HIV Transcription Elongation	R-HSA-167169	5	39	0.643669412543655	1	0.00222816399286988
778	HIV Transcription Initiation	R-HSA-167161	7	41	0.337439455229103	1	0.00311942959001783
779	Homologous DNA Pairing and Strand Exchange	R-HSA-5693579	4	41	0.838217886301681	1	0.0017825311942959
780	Homology Directed Repair	R-HSA-5693538	9	109	0.973608554417346	1	0.00401069518716578
781	Hormone ligand-binding receptors	R-HSA-375281	3	10	0.150668613780939	1	0.00133689839572193
782	Host Interactions of HIV factors	R-HSA-162909	11	114	0.930744529968425	1	0.00490196078431373
783	HS-GAG biosynthesis	R-HSA-2022928	4	30	0.612327352021428	1	0.0017825311942959
784	HS-GAG degradation	R-HSA-2024096	5	23	0.204895063873143	1	0.00222816399286988
785	HSF1-dependent transactivation	R-HSA-3371571	3	34	0.86821649284934	1	0.00133689839572193
786	HSF1 activation	R-HSA-3371511	2	27	0.904683141778833	1	0.00089126559714795
787	HSP90 chaperone cycle for steroid hormone receptors (SHR) in the presence of ligand	R-HSA-3371497	2	48	0.993239716706602	1	0.00089126559714795
788	HuR (ELAVL1) binds and stabilizes mRNA	R-HSA-450520	1	10	0.774769809193145	1	0.000445632798573975
789	Hyaluronan metabolism	R-HSA-2142845	1	15	0.89315176574504	1	0.000445632798573975
790	Hyaluronan uptake and degradation	R-HSA-2160916	0	10	1	1	0
791	Hydrolysis of LPC	R-HSA-1483115	0	8	1	1	0
792	IFNG signaling activates MAPKs	R-HSA-9732724	2	8	0.306166095100501	1	0.00089126559714795
793	IGF1R signaling cascade	R-HSA-2428924	3	48	0.970562819755503	1	0.00133689839572193
794	IkBA variant leads to EDA-ID	R-HSA-5603029	3	7	0.0601876467778533	1	0.00133689839572193
795	IKK complex recruitment mediated by RIP1	R-HSA-937041	1	21	0.956350000696137	1	0.000445632798573975
796	IL-6-type cytokine receptor ligand interactions	R-HSA-6788467	4	14	0.117183821198692	1	0.0017825311942959
797	Impaired BRCA2 binding to PALB2	R-HSA-9709603	2	24	0.864334769313221	1	0.00089126559714795
798	Impaired BRCA2 binding to RAD51	R-HSA-9709570	3	33	0.854405286161902	1	0.00133689839572193
799	Inactivation of APC/C via direct inhibition of the APC/C complex	R-HSA-141430	1	20	0.949325094598845	1	0.000445632798573975
800	Inactivation of CDC42 and RAC1	R-HSA-428543	1	8	0.696514403725123	1	0.000445632798573975
801	Inactivation of CSF3 (G-CSF) signaling	R-HSA-9705462	4	24	0.429821101735344	1	0.0017825311942959
802	Inactivation, recovery and regulation of the phototransduction cascade	R-HSA-2514859	3	28	0.765033577163977	1	0.00133689839572193
803	Incretin synthesis, secretion, and inactivation	R-HSA-400508	3	18	0.463532482689621	1	0.00133689839572193
804	Induction of Cell-Cell Fusion	R-HSA-9733458	1	11	0.805972199035365	1	0.000445632798573975
805	Infection with Mycobacterium tuberculosis	R-HSA-9635486	7	26	0.0583245977495508	1	0.00311942959001783
806	Inflammasomes	R-HSA-622312	6	21	0.05989993805192	1	0.00267379679144385
807	Influenza Infection	R-HSA-168255	12	146	0.986888828483842	1	0.0053475935828877
808	Influenza Viral RNA Transcription and Replication	R-HSA-168273	12	127	0.947939768188472	1	0.0053475935828877
809	Inhibition of voltage gated Ca2+ channels via Gbeta/gamma subunits	R-HSA-997272	2	25	0.879271420924243	1	0.00089126559714795
810	Inhibition of DNA recombination at telomere	R-HSA-9670095	5	36	0.569891223410848	1	0.00222816399286988
811	Inhibition of replication initiation of damaged DNA by RB1/E2F1	R-HSA-113501	2	13	0.554948653584652	1	0.00089126559714795
812	Inhibition of the proteolytic activity of APC/C required for the onset of anaphase by mitotic spindle checkpoint components	R-HSA-141405	1	20	0.949325094598845	1	0.000445632798573975
813	Initial triggering of complement	R-HSA-166663	0	15	1	1	0
814	Initiation of Nuclear Envelope (NE) Reformation	R-HSA-2995383	3	17	0.424905991547486	1	0.00133689839572193
815	InlA-mediated entry of Listeria monocytogenes into host cells	R-HSA-8876493	1	9	0.738552408560035	1	0.000445632798573975
816	InlB-mediated entry of Listeria monocytogenes into host cell	R-HSA-8875360	0	14	1	1	0
817	Inositol phosphate metabolism	R-HSA-1483249	6	38	0.432952139367011	1	0.00267379679144385
818	Insertion of tail-anchored proteins into the endoplasmic reticulum membrane	R-HSA-9609523	0	21	1	1	0
819	Insulin-like Growth Factor-2 mRNA Binding Proteins (IGF2BPs/IMPs/VICKZs) bind RNA	R-HSA-428359	1	7	0.647720865147045	1	0.000445632798573975
820	Insulin processing	R-HSA-264876	1	21	0.956350000696137	1	0.000445632798573975
821	Insulin receptor recycling	R-HSA-77387	5	26	0.287064787381926	1	0.00222816399286988
822	Insulin receptor signalling cascade	R-HSA-74751	4	50	0.929445066519679	1	0.0017825311942959
823	Integration of energy metabolism	R-HSA-163685	7	94	0.981599581738343	1	0.00311942959001783
824	Integration of provirus	R-HSA-162592	1	9	0.738552408560035	1	0.000445632798573975
825	Integration of viral DNA into host genomic DNA	R-HSA-175567	0	3	1	1	0
826	Integrin cell surface interactions	R-HSA-216083	10	84	0.743191794015486	1	0.00445632798573975
827	Integrin signaling	R-HSA-354192	4	27	0.525297097505943	1	0.0017825311942959
828	Interaction between L1 and Ankyrins	R-HSA-445095	1	28	0.984646966766828	1	0.000445632798573975
829	Interaction With Cumulus Cells And The Zona Pellucida	R-HSA-2534343	1	6	0.591086774021928	1	0.000445632798573975
830	Interactions of Rev with host cellular proteins	R-HSA-177243	5	36	0.569891223410848	1	0.00222816399286988
831	Interactions of Vpr with host cellular proteins	R-HSA-176033	6	36	0.380653159216582	1	0.00267379679144385
832	Interconversion of nucleotide di- and triphosphates	R-HSA-499943	3	26	0.718429953764391	1	0.00133689839572193
833	Interferon alpha/beta signaling	R-HSA-909733	8	67	0.726646527583022	1	0.0035650623885918
834	Interferon gamma signaling	R-HSA-877300	10	92	0.836525089978864	1	0.00445632798573975
835	Interferon Signaling	R-HSA-913531	31	250	0.773361117458829	1	0.0138146167557932
836	Interleukin-15 signaling	R-HSA-8983432	2	14	0.596645099870066	1	0.00089126559714795
837	Interleukin-17 signaling	R-HSA-448424	11	67	0.319865477473704	1	0.00490196078431373
838	Interleukin-18 signaling	R-HSA-9012546	3	7	0.0601876467778533	1	0.00133689839572193
839	Interleukin-2 family signaling	R-HSA-451927	6	41	0.50964001044423	1	0.00267379679144385
840	Interleukin-2 signaling	R-HSA-9020558	1	12	0.832853720102309	1	0.000445632798573975
841	Interleukin-21 signaling	R-HSA-9020958	2	10	0.412595802862049	1	0.00089126559714795
842	Interleukin-27 signaling	R-HSA-9020956	2	10	0.412595802862049	1	0.00089126559714795
843	Interleukin-3, Interleukin-5 and GM-CSF signaling	R-HSA-512988	3	46	0.963170400469061	1	0.00133689839572193
844	Interleukin-35 Signalling	R-HSA-8984722	3	11	0.18692031727203	1	0.00133689839572193
845	Interleukin-36 pathway	R-HSA-9014826	1	3	0.36050630047632	1	0.000445632798573975
846	Interleukin-37 signaling	R-HSA-9008059	3	18	0.463532482689621	1	0.00133689839572193
847	Interleukin-4 and Interleukin-13 signaling	R-HSA-6785807	20	105	0.0836870664560847	1	0.0089126559714795
848	Interleukin-6 family signaling	R-HSA-6783589	5	21	0.15526925510974	1	0.00222816399286988
849	Interleukin-6 signaling	R-HSA-1059683	3	11	0.18692031727203	1	0.00133689839572193
850	Interleukin-7 signaling	R-HSA-1266695	1	22	0.96240146478641	1	0.000445632798573975
851	Interleukin-9 signaling	R-HSA-8985947	1	8	0.696514403725123	1	0.000445632798573975
852	Interleukin receptor SHC signaling	R-HSA-912526	3	25	0.692563275786471	1	0.00133689839572193
853	Intra-Golgi and retrograde Golgi-to-ER traffic	R-HSA-6811442	17	173	0.955812936564751	1	0.00757575757575758
854	Intra-Golgi traffic	R-HSA-6811438	4	40	0.823581116074745	1	0.0017825311942959
855	Intracellular signaling by second messengers	R-HSA-9006925	36	289	0.778665908718867	1	0.0160427807486631
856	Intraflagellar transport	R-HSA-5620924	6	49	0.689329662881943	1	0.00267379679144385
857	Intrinsic Pathway for Apoptosis	R-HSA-109606	9	51	0.268800064024482	1	0.00401069518716578
858	Intrinsic Pathway of Fibrin Clot Formation	R-HSA-140837	4	20	0.296673781797334	1	0.0017825311942959
859	Inwardly rectifying K+ channels	R-HSA-1296065	2	29	0.92502188435366	1	0.00089126559714795
860	Ion channel transport	R-HSA-983712	24	161	0.381123216695119	1	0.0106951871657754
861	Ion homeostasis	R-HSA-5578775	6	51	0.726707581996815	1	0.00267379679144385
862	Ion transport by P-type ATPases	R-HSA-936837	9	52	0.288440426473353	1	0.00401069518716578
863	Ionotropic activity of kainate receptors	R-HSA-451306	0	10	1	1	0
864	IRAK1 recruits IKK complex	R-HSA-937039	1	12	0.832853720102309	1	0.000445632798573975
865	IRAK1 recruits IKK complex upon TLR7/8 or 9 stimulation	R-HSA-975144	1	12	0.832853720102309	1	0.000445632798573975
866	IRAK2 mediated activation of TAK1 complex	R-HSA-937042	2	10	0.412595802862049	1	0.00089126559714795
867	IRAK2 mediated activation of TAK1 complex upon TLR7/8 or 9 stimulation	R-HSA-975163	2	15	0.635332463222739	1	0.00089126559714795
868	IRAK4 deficiency (TLR2/4)	R-HSA-5603041	4	17	0.200749963131768	1	0.0017825311942959
869	IRE1alpha activates chaperones	R-HSA-381070	5	43	0.728771045534071	1	0.00222816399286988
870	IRF3-mediated induction of type I IFN	R-HSA-3270619	1	12	0.832853720102309	1	0.000445632798573975
871	Iron uptake and transport	R-HSA-917937	6	53	0.760809305574351	1	0.00267379679144385
872	IRS-mediated signalling	R-HSA-112399	3	44	0.954054455721381	1	0.00133689839572193
873	IRS-related events triggered by IGF1R	R-HSA-2428928	3	47	0.967061956368415	1	0.00133689839572193
874	ISG15 antiviral mechanism	R-HSA-1169408	6	70	0.935241130921966	1	0.00267379679144385
875	JNK (c-Jun kinases) phosphorylation and activation mediated by activated human TAK1	R-HSA-450321	4	21	0.329945435135592	1	0.0017825311942959
876	Josephin domain DUBs	R-HSA-5689877	1	10	0.774769809193145	1	0.000445632798573975
877	KEAP1-NFE2L2 pathway	R-HSA-9755511	11	107	0.890997955401141	1	0.00490196078431373
878	Keratan sulfate biosynthesis	R-HSA-2022854	1	22	0.96240146478641	1	0.000445632798573975
879	Keratan sulfate degradation	R-HSA-2022857	1	12	0.832853720102309	1	0.000445632798573975
880	Keratan sulfate/keratin metabolism	R-HSA-1638074	2	30	0.93358373659058	1	0.00089126559714795
881	Ketone body metabolism	R-HSA-74182	2	9	0.360210365045828	1	0.00089126559714795
882	Kidney development	R-HSA-9830369	3	44	0.954054455721381	1	0.00133689839572193
883	Killing mechanisms	R-HSA-9664420	0	11	1	1	0
884	Kinesins	R-HSA-983189	4	48	0.914549005562087	1	0.0017825311942959
885	KSRP (KHSRP) binds and destabilizes mRNA	R-HSA-450604	0	15	1	1	0
886	L13a-mediated translational silencing of Ceruloplasmin expression	R-HSA-156827	5	104	0.999282412505389	1	0.00222816399286988
887	L1CAM interactions	R-HSA-373760	11	109	0.903923629497219	1	0.00490196078431373
888	Lagging Strand Synthesis	R-HSA-69186	3	20	0.537025415703005	1	0.00133689839572193
889	Laminin interactions	R-HSA-3000157	3	30	0.805155953036782	1	0.00133689839572193
890	Late endosomal microautophagy	R-HSA-9615710	4	31	0.639038051785912	1	0.0017825311942959
891	Late Phase of HIV Life Cycle	R-HSA-162599	16	125	0.671755285918189	1	0.0071301247771836
892	Late SARS-CoV-2 Infection Events	R-HSA-9772573	14	64	0.0524396659975696	1	0.00623885918003565
893	Latent infection - Other responses of Mtb to phagocytosis	R-HSA-1222499	0	1	1	1	0
894	LDL clearance	R-HSA-8964038	2	19	0.761307826084695	1	0.00089126559714795
895	LDL remodeling	R-HSA-8964041	0	5	1	1	0
896	Leading Strand Synthesis	R-HSA-69109	2	14	0.596645099870066	1	0.00089126559714795
897	Lectin pathway of complement activation	R-HSA-166662	0	6	1	1	0
898	Leishmania infection	R-HSA-9658195	21	152	0.540036104843187	1	0.00935828877005348
899	Leishmania parasite growth and survival	R-HSA-9664433	7	68	0.848643105250711	1	0.00311942959001783
900	Leishmania phagocytosis	R-HSA-9664417	8	58	0.562222734457182	1	0.0035650623885918
901	Lewis blood group biosynthesis	R-HSA-9037629	0	15	1	1	0
902	LGI-ADAM interactions	R-HSA-5682910	2	9	0.360210365045828	1	0.00089126559714795
903	Ligand-receptor interactions	R-HSA-5632681	1	7	0.647720865147045	1	0.000445632798573975
904	Linoleic acid (LA) metabolism	R-HSA-2046105	1	8	0.696514403725123	1	0.000445632798573975
905	Lipid particle organization	R-HSA-8964572	0	4	1	1	0
906	Lipophagy	R-HSA-9613354	0	9	1	1	0
907	Listeria monocytogenes entry into host cells	R-HSA-8876384	1	19	0.941170244564147	1	0.000445632798573975
908	Long-term potentiation	R-HSA-9620244	1	21	0.956350000696137	1	0.000445632798573975
909	Loss of function of MECP2 in Rett syndrome	R-HSA-9005891	1	13	0.856012475645447	1	0.000445632798573975
910	Loss of Function of SMAD2/3 in Cancer	R-HSA-3304349	0	7	1	1	0
911	Loss of Function of TGFBR1 in Cancer	R-HSA-3656534	0	7	1	1	0
912	Loss of MECP2 binding ability to the NCoR/SMRT complex	R-HSA-9022537	1	7	0.647720865147045	1	0.000445632798573975
913	Loss of Nlp from mitotic centrosomes	R-HSA-380259	7	63	0.787359263601115	1	0.00311942959001783
914	Loss of proteins required for interphase microtubule organization from the centrosome	R-HSA-380284	7	63	0.787359263601115	1	0.00311942959001783
915	LTC4-CYSLTR mediated IL4 production	R-HSA-9664535	2	6	0.196683775701689	1	0.00089126559714795
916	Lysine catabolism	R-HSA-71064	2	10	0.412595802862049	1	0.00089126559714795
917	Lysosome Vesicle Biogenesis	R-HSA-432720	1	32	0.991551412896062	1	0.000445632798573975
918	Lysosphingolipid and LPA receptors	R-HSA-419408	2	10	0.412595802862049	1	0.00089126559714795
919	M-decay: degradation of maternal mRNAs by maternally stored factors	R-HSA-9820841	5	43	0.728771045534071	1	0.00222816399286988
920	M Phase	R-HSA-68886	36	337	0.966010488840627	1	0.0160427807486631
921	Macroautophagy	R-HSA-1632852	12	129	0.954562422753887	1	0.0053475935828877
922	Major pathway of rRNA processing in the nucleolus and cytosol	R-HSA-6791226	14	165	0.98732036753232	1	0.00623885918003565
923	Malate-aspartate shuttle	R-HSA-9856872	2	9	0.360210365045828	1	0.00089126559714795
924	MAP kinase activation	R-HSA-450294	9	62	0.494412966942846	1	0.00401069518716578
925	MAP2K and MAPK activation	R-HSA-5674135	6	37	0.406851892999865	1	0.00267379679144385
926	MAP3K8 (TPL2)-dependent MAPK1/3 activation	R-HSA-5684264	2	16	0.671044380060777	1	0.00089126559714795
927	MAPK family signaling cascades	R-HSA-5683057	40	283	0.469801170665977	1	0.017825311942959
928	MAPK targets/ Nuclear events mediated by MAP kinases	R-HSA-450282	2	31	0.941213352934801	1	0.00089126559714795
929	MAPK1 (ERK2) activation	R-HSA-112411	3	9	0.117011150291856	1	0.00133689839572193
930	MAPK1/MAPK3 signaling	R-HSA-5684996	38	245	0.248284830796417	1	0.0169340463458111
931	MAPK6/MAPK4 signaling	R-HSA-5687128	5	73	0.980134393284896	1	0.00222816399286988
932	MASTL Facilitates Mitotic Progression	R-HSA-2465910	3	9	0.117011150291856	1	0.00133689839572193
933	Maternal to zygotic transition (MZT)	R-HSA-9816359	8	83	0.903670217499005	1	0.0035650623885918
934	Maturation of hRSV A proteins	R-HSA-9828806	2	12	0.510275467298991	1	0.00089126559714795
935	Maturation of nucleoprotein_9683610	R-HSA-9683610	3	11	0.18692031727203	1	0.00133689839572193
936	Maturation of nucleoprotein_9694631	R-HSA-9694631	4	15	0.143140927050075	1	0.0017825311942959
937	Maturation of protein 3a_9683673	R-HSA-9683673	3	8	0.0866306237833935	1	0.00133689839572193
938	Maturation of protein 3a_9694719	R-HSA-9694719	3	8	0.0866306237833935	1	0.00133689839572193
939	Maturation of spike protein_9683686	R-HSA-9683686	0	4	1	1	0
940	Maturation of spike protein_9694548	R-HSA-9694548	8	33	0.0765180855201602	1	0.0035650623885918
941	Maturation of TCA enzymes and regulation of TCA cycle	R-HSA-9854311	2	13	0.554948653584652	1	0.00089126559714795
942	Mechanical load activates signaling by PIEZO1 and integrins in osteocytes	R-HSA-9856532	1	17	0.920714930598664	1	0.000445632798573975
943	MECP2 regulates neuronal receptors and channels	R-HSA-9022699	0	18	1	1	0
944	MECP2 regulates transcription of neuronal ligands	R-HSA-9022702	0	8	1	1	0
945	Meiosis	R-HSA-1500620	5	71	0.975799741541078	1	0.00222816399286988
946	Meiotic recombination	R-HSA-912446	3	46	0.963170400469061	1	0.00133689839572193
947	Meiotic synapsis	R-HSA-1221632	3	45	0.958848776732868	1	0.00133689839572193
948	Membrane binding and targetting of GAG proteins	R-HSA-174490	0	12	1	1	0
949	MET activates PI3K/AKT signaling	R-HSA-8851907	0	6	1	1	0
950	MET activates PTK2 signaling	R-HSA-8874081	3	30	0.805155953036782	1	0.00133689839572193
951	MET activates RAP1 and RAC1	R-HSA-8875555	1	11	0.805972199035365	1	0.000445632798573975
952	MET activates RAS signaling	R-HSA-8851805	1	11	0.805972199035365	1	0.000445632798573975
953	MET promotes cell motility	R-HSA-8875878	5	41	0.688190991475588	1	0.00222816399286988
954	MET Receptor Activation	R-HSA-6806942	0	6	1	1	0
955	MET receptor recycling	R-HSA-8875656	1	10	0.774769809193145	1	0.000445632798573975
956	Metabolic disorders of biological oxidation enzymes	R-HSA-5579029	7	33	0.162995443453107	1	0.00311942959001783
957	Metabolism of amine-derived hormones	R-HSA-209776	4	14	0.117183821198692	1	0.0017825311942959
958	Metabolism of amino acids and derivatives	R-HSA-71291	41	308	0.632988695506959	1	0.018270944741533
959	Metabolism of Angiotensinogen to Angiotensins	R-HSA-2022377	3	13	0.264572942727852	1	0.00133689839572193
960	Metabolism of carbohydrates and carbohydrate derivatives	R-HSA-71387	33	260	0.732465980178787	1	0.0147058823529412
961	Metabolism of cofactors	R-HSA-8978934	4	22	0.363391178380514	1	0.0017825311942959
962	Metabolism of fat-soluble vitamins	R-HSA-6806667	5	40	0.666416481593715	1	0.00222816399286988
963	Metabolism of folate and pterines	R-HSA-196757	2	16	0.671044380060777	1	0.00089126559714795
964	Metabolism of ingested SeMet, Sec, MeSec into H2Se	R-HSA-2408508	0	7	1	1	0
965	Metabolism of nitric oxide: NOS3 activation and regulation	R-HSA-202131	2	17	0.703862831862549	1	0.00089126559714795
966	Metabolism of non-coding RNA	R-HSA-194441	7	51	0.571323929190767	1	0.00311942959001783
967	Metabolism of nucleotides	R-HSA-15869	9	84	0.83954787108344	1	0.00401069518716578
968	Metabolism of polyamines	R-HSA-351202	2	43	0.987045921990883	1	0.00089126559714795
969	Metabolism of porphyrins	R-HSA-189445	2	26	0.892674876520897	1	0.00089126559714795
970	Metabolism of steroid hormones	R-HSA-196071	7	33	0.162995443453107	1	0.00311942959001783
971	Metabolism of steroids	R-HSA-8957322	24	141	0.164181138901958	1	0.0106951871657754
972	Metabolism of vitamins and cofactors	R-HSA-196854	23	170	0.58158288640751	1	0.0102495543672014
973	Metabolism of water-soluble vitamins and cofactors	R-HSA-196849	15	110	0.567388044625786	1	0.00668449197860963
974	Metal ion SLC transporters	R-HSA-425410	3	22	0.604404151179215	1	0.00133689839572193
975	Metal sequestration by antimicrobial proteins	R-HSA-6799990	1	6	0.591086774021928	1	0.000445632798573975
976	Metalloprotease DUBs	R-HSA-5689901	3	26	0.718429953764391	1	0.00133689839572193
977	Metallothioneins bind metals	R-HSA-5661231	0	6	1	1	0
978	Methionine salvage pathway	R-HSA-1237112	1	4	0.449058063084935	1	0.000445632798573975
979	Methylation	R-HSA-156581	1	13	0.856012475645447	1	0.000445632798573975
980	MHC class II antigen presentation	R-HSA-2132295	7	109	0.995505332162463	1	0.00311942959001783
981	Microbial modulation of RIPK1-mediated regulated necrosis	R-HSA-9686347	1	4	0.449058063084935	1	0.000445632798573975
982	MicroRNA (miRNA) biogenesis	R-HSA-203927	4	22	0.363391178380514	1	0.0017825311942959
983	Microtubule-dependent trafficking of connexons from Golgi to the plasma membrane	R-HSA-190840	0	14	1	1	0
984	Mineralocorticoid biosynthesis	R-HSA-193993	1	6	0.591086774021928	1	0.000445632798573975
985	Minus-strand DNA synthesis	R-HSA-164516	0	1	1	1	0
986	Miro GTPase Cycle	R-HSA-9715370	2	8	0.306166095100501	1	0.00089126559714795
987	Miscellaneous substrates	R-HSA-211958	0	6	1	1	0
988	Miscellaneous transport and binding events	R-HSA-5223345	4	20	0.296673781797334	1	0.0017825311942959
989	Mismatch Repair	R-HSA-5358508	2	15	0.635332463222739	1	0.00089126559714795
990	Mismatch repair (MMR) directed by MSH2:MSH3 (MutSbeta)	R-HSA-5358606	2	14	0.596645099870066	1	0.00089126559714795
991	Mismatch repair (MMR) directed by MSH2:MSH6 (MutSalpha)	R-HSA-5358565	2	14	0.596645099870066	1	0.00089126559714795
992	MITF-M-dependent gene expression	R-HSA-9856651	7	106	0.993988071607767	1	0.00311942959001783
993	MITF-M-regulated melanocyte development	R-HSA-9730414	13	154	0.985532688719053	1	0.00579322638146168
994	Mitochondrial biogenesis	R-HSA-1592230	7	87	0.965966454512004	1	0.00311942959001783
995	Mitochondrial calcium ion transport	R-HSA-8949215	5	19	0.111481243689411	1	0.00222816399286988
996	Mitochondrial Fatty Acid Beta-Oxidation	R-HSA-77289	3	30	0.805155953036782	1	0.00133689839572193
997	mitochondrial fatty acid beta-oxidation of saturated fatty acids	R-HSA-77286	1	10	0.774769809193145	1	0.000445632798573975
998	mitochondrial fatty acid beta-oxidation of unsaturated fatty acids	R-HSA-77288	0	5	1	1	0
999	Mitochondrial iron-sulfur cluster biogenesis	R-HSA-1362409	3	11	0.18692031727203	1	0.00133689839572193
1000	Mitochondrial protein degradation	R-HSA-9837999	13	81	0.327655989259169	1	0.00579322638146168
1001	Mitochondrial RNA degradation	R-HSA-9836573	0	9	1	1	0
1002	Mitochondrial translation	R-HSA-5368287	3	83	0.999576212143182	1	0.00133689839572193
1003	Mitochondrial translation elongation	R-HSA-5389840	3	77	0.99909467535951	1	0.00133689839572193
1004	Mitochondrial translation initiation	R-HSA-5368286	3	77	0.99909467535951	1	0.00133689839572193
1005	Mitochondrial translation termination	R-HSA-5419276	3	77	0.99909467535951	1	0.00133689839572193
1006	Mitochondrial tRNA aminoacylation	R-HSA-379726	3	19	0.500972670617154	1	0.00133689839572193
1007	Mitochondrial Uncoupling	R-HSA-166187	1	6	0.591086774021928	1	0.000445632798573975
1008	Mitochondrial unfolded protein response (UPRmt)	R-HSA-9841251	1	15	0.89315176574504	1	0.000445632798573975
1009	Mitophagy	R-HSA-5205647	3	36	0.892407157202054	1	0.00133689839572193
1010	Mitotic Anaphase	R-HSA-68882	23	205	0.886847091991903	1	0.0102495543672014
1011	Mitotic G1 phase and G1/S transition	R-HSA-453279	11	135	0.985123276618999	1	0.00490196078431373
1012	Mitotic G2-G2/M phases	R-HSA-453274	16	176	0.97910678650633	1	0.0071301247771836
1013	Mitotic Metaphase and Anaphase	R-HSA-2555396	23	206	0.891920968853995	1	0.0102495543672014
1014	Mitotic Prometaphase	R-HSA-68877	23	186	0.752118921995936	1	0.0102495543672014
1015	Mitotic Prophase	R-HSA-68875	12	98	0.720326339777487	1	0.0053475935828877
1016	Mitotic Spindle Checkpoint	R-HSA-69618	15	106	0.506205466539126	1	0.00668449197860963
1017	Mitotic Telophase/Cytokinesis	R-HSA-68884	0	12	1	1	0
1018	MLL4 and MLL3 complexes regulate expression of PPARG target genes in adipogenesis and hepatic steatosis	R-HSA-9841922	8	87	0.928296242598733	1	0.0035650623885918
1019	Modulation by Mtb of host immune system	R-HSA-9637628	2	6	0.196683775701689	1	0.00089126559714795
1020	Modulation of host responses by IFN-stimulated genes	R-HSA-9909505	2	17	0.703862831862549	1	0.00089126559714795
1021	Molecules associated with elastic fibres	R-HSA-2129379	3	31	0.822954299599375	1	0.00133689839572193
1022	Molybdenum cofactor biosynthesis	R-HSA-947581	0	6	1	1	0
1023	mRNA 3'-end processing	R-HSA-72187	4	55	0.956956335767948	1	0.0017825311942959
1024	mRNA Capping	R-HSA-72086	4	26	0.494252077955745	1	0.0017825311942959
1025	mRNA decay by 3' to 5' exoribonuclease	R-HSA-429958	0	13	1	1	0
1026	mRNA decay by 5' to 3' exoribonuclease	R-HSA-430039	0	15	1	1	0
1027	mRNA Editing	R-HSA-75072	3	9	0.117011150291856	1	0.00133689839572193
1028	mRNA Editing: C to U Conversion	R-HSA-72200	3	7	0.0601876467778533	1	0.00133689839572193
1029	mRNA Splicing	R-HSA-72172	14	189	0.998067912056451	1	0.00623885918003565
1030	mRNA Splicing - Major Pathway	R-HSA-72163	14	184	0.997088784861656	1	0.00623885918003565
1031	mRNA Splicing - Minor Pathway	R-HSA-72165	4	45	0.886933961560561	1	0.0017825311942959
1032	Mtb iron assimilation by chelation	R-HSA-1222449	0	1	1	1	0
1033	MTOR signalling	R-HSA-165159	3	40	0.929176452685746	1	0.00133689839572193
1034	mTORC1-mediated signalling	R-HSA-166208	2	23	0.847718616529879	1	0.00089126559714795
1035	Mucopolysaccharidoses	R-HSA-2206281	2	11	0.462745910770942	1	0.00089126559714795
1036	Multifunctional anion exchangers	R-HSA-427601	1	8	0.696514403725123	1	0.000445632798573975
1037	Muscle contraction	R-HSA-397014	13	173	0.996758037485122	1	0.00579322638146168
1038	MyD88-independent TLR4 cascade	R-HSA-166166	17	106	0.294790527277918	1	0.00757575757575758
1039	MyD88 cascade initiated on plasma membrane	R-HSA-975871	17	92	0.128816679395281	1	0.00757575757575758
1040	MyD88 deficiency (TLR2/4)	R-HSA-5602498	4	17	0.200749963131768	1	0.0017825311942959
1041	MyD88 dependent cascade initiated on endosome	R-HSA-975155	17	98	0.192044603643582	1	0.00757575757575758
1042	MyD88:MAL(TIRAP) cascade initiated on plasma membrane	R-HSA-166058	20	108	0.104648696490413	1	0.0089126559714795
1043	Myoclonic epilepsy of Lafora	R-HSA-3785653	0	9	1	1	0
1044	Myogenesis	R-HSA-525793	3	27	0.742571560796698	1	0.00133689839572193
1045	N-Glycan antennae elongation	R-HSA-975577	2	14	0.596645099870066	1	0.00089126559714795
1046	N-glycan antennae elongation in the medial/trans-Golgi	R-HSA-975576	6	25	0.121627669952035	1	0.00267379679144385
1047	N-glycan trimming in the ER and Calnexin/Calreticulin cycle	R-HSA-532668	4	33	0.688736417345835	1	0.0017825311942959
1048	Na+/Cl- dependent neurotransmitter transporters	R-HSA-442660	3	17	0.424905991547486	1	0.00133689839572193
1049	NADE modulates death signalling	R-HSA-205025	2	6	0.196683775701689	1	0.00089126559714795
1050	NCAM signaling for neurite out-growth	R-HSA-375165	4	58	0.968302333309713	1	0.0017825311942959
1051	NCAM1 interactions	R-HSA-419037	4	37	0.773018871214382	1	0.0017825311942959
1052	Nectin/Necl trans heterodimerization	R-HSA-420597	1	7	0.647720865147045	1	0.000445632798573975
1053	Neddylation	R-HSA-8951664	29	206	0.492035638034387	1	0.0129233511586453
1054	Nef-mediates down modulation of cell surface receptors by recruiting them to clathrin adapters	R-HSA-164938	2	20	0.786228093904883	1	0.00089126559714795
1055	Nef and signal transduction	R-HSA-164944	0	8	1	1	0
1056	Nef Mediated CD4 Down-regulation	R-HSA-167590	0	9	1	1	0
1057	Nef Mediated CD8 Down-regulation	R-HSA-182218	0	7	1	1	0
1058	Nef mediated downregulation of MHC class I complex cell surface expression	R-HSA-164940	2	9	0.360210365045828	1	0.00089126559714795
1059	Negative epigenetic regulation of rRNA expression	R-HSA-5250941	7	62	0.773106968027056	1	0.00311942959001783
1060	Negative feedback regulation of MAPK pathway	R-HSA-5674499	0	6	1	1	0
1061	Negative regulation of activity of TFAP2 (AP-2) family transcription factors	R-HSA-8866904	1	10	0.774769809193145	1	0.000445632798573975
1062	Negative regulation of FGFR1 signaling	R-HSA-5654726	3	30	0.805155953036782	1	0.00133689839572193
1063	Negative regulation of FGFR2 signaling	R-HSA-5654727	3	30	0.805155953036782	1	0.00133689839572193
1064	Negative regulation of FGFR3 signaling	R-HSA-5654732	3	26	0.718429953764391	1	0.00133689839572193
1065	Negative regulation of FGFR4 signaling	R-HSA-5654733	3	28	0.765033577163977	1	0.00133689839572193
1066	Negative regulation of FLT3	R-HSA-9706369	0	14	1	1	0
1067	Negative regulation of MAPK pathway	R-HSA-5675221	8	41	0.199119395548369	1	0.0035650623885918
1068	Negative regulation of MET activity	R-HSA-6807004	0	20	1	1	0
1069	Negative regulation of NMDA receptor-mediated neuronal transmission	R-HSA-9617324	1	18	0.931703801486281	1	0.000445632798573975
1070	Negative regulation of NOTCH4 signaling	R-HSA-9604323	2	42	0.985264316914124	1	0.00089126559714795
1071	Negative regulation of TCF-dependent signaling by WNT ligand antagonists	R-HSA-3772470	3	12	0.225098128130698	1	0.00133689839572193
1072	Negative regulation of the PI3K/AKT network	R-HSA-199418	17	115	0.425330511270117	1	0.00757575757575758
1073	Negative regulators of DDX58/IFIH1 signaling	R-HSA-936440	6	33	0.302639445338575	1	0.00267379679144385
1074	NEP/NS2 Interacts with the Cellular Export Machinery	R-HSA-168333	5	31	0.432030128611161	1	0.00222816399286988
1075	Nephrin family interactions	R-HSA-373753	1	21	0.956350000696137	1	0.000445632798573975
1076	Nephron development	R-HSA-9831926	0	11	1	1	0
1077	Netrin-1 signaling	R-HSA-373752	4	40	0.823581116074745	1	0.0017825311942959
1078	Netrin mediated repulsion signals	R-HSA-418886	1	8	0.696514403725123	1	0.000445632798573975
1079	Neurexins and neuroligins	R-HSA-6794361	2	50	0.994801472903432	1	0.00089126559714795
1080	Neurodegenerative Diseases	R-HSA-8863678	1	22	0.96240146478641	1	0.000445632798573975
1081	Neurofascin interactions	R-HSA-447043	2	7	0.251282227271223	1	0.00089126559714795
1082	Neuronal System	R-HSA-112316	28	344	0.999646457986375	1	0.0124777183600713
1083	Neurotoxicity of clostridium toxins	R-HSA-168799	3	10	0.150668613780939	1	0.00133689839572193
1084	Neurotransmitter clearance	R-HSA-112311	0	10	1	1	0
1085	Neurotransmitter receptors and postsynaptic signal transmission	R-HSA-112314	19	172	0.883409308158085	1	0.00846702317290553
1086	Neurotransmitter release cycle	R-HSA-112310	4	48	0.914549005562087	1	0.0017825311942959
1087	NF-kB activation through FADD/RIP-1 pathway mediated by caspase-8 and -10	R-HSA-933543	3	13	0.264572942727852	1	0.00133689839572193
1088	NF-kB is activated and signals survival	R-HSA-209560	2	13	0.554948653584652	1	0.00089126559714795
1089	NFE2L2 regulates pentose phosphate pathway genes	R-HSA-9818028	0	8	1	1	0
1090	NFE2L2 regulating anti-oxidant/detoxification enzymes	R-HSA-9818027	1	18	0.931703801486281	1	0.000445632798573975
1091	NFE2L2 regulating inflammation associated genes	R-HSA-9818026	0	5	1	1	0
1092	NFE2L2 regulating MDR associated enzymes	R-HSA-9818032	2	8	0.306166095100501	1	0.00089126559714795
1093	NFE2L2 regulating tumorigenic genes	R-HSA-9818030	1	11	0.805972199035365	1	0.000445632798573975
1094	NGF-stimulated transcription	R-HSA-9031628	4	37	0.773018871214382	1	0.0017825311942959
1095	Nicotinamide salvage	R-HSA-197264	4	12	0.0723868846960256	1	0.0017825311942959
1096	Nicotinate metabolism	R-HSA-196807	6	24	0.103997022851525	1	0.00267379679144385
1097	NIK-->noncanonical NF-kB signaling	R-HSA-5676590	6	44	0.582127363251502	1	0.00267379679144385
1098	Nitric oxide stimulates guanylate cyclase	R-HSA-392154	1	15	0.89315176574504	1	0.000445632798573975
1099	NOD1/2 Signaling Pathway	R-HSA-168638	8	33	0.0765180855201602	1	0.0035650623885918
1100	Non-integrin membrane-ECM interactions	R-HSA-3000171	6	77	0.964870672991175	1	0.00267379679144385
1101	Noncanonical activation of NOTCH3	R-HSA-9017802	2	8	0.306166095100501	1	0.00089126559714795
1102	Nonhomologous End-Joining (NHEJ)	R-HSA-5693571	4	43	0.864442707786161	1	0.0017825311942959
1103	Nonsense-Mediated Decay (NMD)	R-HSA-927802	6	106	0.997965752549446	1	0.00267379679144385
1104	Nonsense Mediated Decay (NMD) enhanced by the Exon Junction Complex (EJC)	R-HSA-975957	6	106	0.997965752549446	1	0.00267379679144385
1105	Nonsense Mediated Decay (NMD) independent of the Exon Junction Complex (EJC)	R-HSA-975956	4	88	0.998877892880324	1	0.0017825311942959
1106	NoRC negatively regulates rRNA expression	R-HSA-427413	7	59	0.726183152736704	1	0.00311942959001783
1107	Norepinephrine Neurotransmitter Release Cycle	R-HSA-181430	1	18	0.931703801486281	1	0.000445632798573975
1108	Notch-HLH transcription pathway	R-HSA-350054	2	26	0.892674876520897	1	0.00089126559714795
1109	NOTCH1 Intracellular Domain Regulates Transcription	R-HSA-2122947	3	45	0.958848776732868	1	0.00133689839572193
1110	NOTCH2 Activation and Transmission of Signal to the Nucleus	R-HSA-2979096	2	22	0.829269254800402	1	0.00089126559714795
1111	NOTCH2 intracellular domain regulates transcription	R-HSA-2197563	0	12	1	1	0
1112	NOTCH3 Activation and Transmission of Signal to the Nucleus	R-HSA-9013507	4	24	0.429821101735344	1	0.0017825311942959
1113	NOTCH3 Intracellular Domain Regulates Transcription	R-HSA-9013508	0	24	1	1	0
1114	NOTCH4 Activation and Transmission of Signal to the Nucleus	R-HSA-9013700	2	11	0.462745910770942	1	0.00089126559714795
1115	NOTCH4 Intracellular Domain Regulates Transcription	R-HSA-9013695	0	19	1	1	0
1116	NPAS4 regulates expression of target genes	R-HSA-9768919	2	21	0.808826972653021	1	0.00089126559714795
1117	NR1H2 & NR1H3 regulate gene expression linked to lipogenesis	R-HSA-9029558	1	9	0.738552408560035	1	0.000445632798573975
1118	NR1H2 & NR1H3 regulate gene expression to control bile acid homeostasis	R-HSA-9623433	1	8	0.696514403725123	1	0.000445632798573975
1119	NR1H2 and NR1H3-mediated signaling	R-HSA-9024446	4	44	0.876129826802619	1	0.0017825311942959
1120	NR1H3 & NR1H2 regulate gene expression linked to cholesterol transport and efflux	R-HSA-9029569	3	36	0.892407157202054	1	0.00133689839572193
1121	NRAGE signals death through JNK	R-HSA-193648	6	54	0.776638874033761	1	0.00267379679144385
1122	NrCAM interactions	R-HSA-447038	1	6	0.591086774021928	1	0.000445632798573975
1123	NRIF signals cell death from the nucleus	R-HSA-205043	4	16	0.171099406536293	1	0.0017825311942959
1124	NS1 Mediated Effects on Host Pathways	R-HSA-168276	5	39	0.643669412543655	1	0.00222816399286988
1125	Nuclear Envelope (NE) Reassembly	R-HSA-2995410	9	67	0.592685976330235	1	0.00401069518716578
1126	Nuclear Envelope Breakdown	R-HSA-2980766	7	51	0.571323929190767	1	0.00311942959001783
1127	Nuclear Events (kinase and transcription factor activation)	R-HSA-198725	6	59	0.844086565113502	1	0.00267379679144385
1128	Nuclear events mediated by NFE2L2	R-HSA-9759194	7	83	0.95231975554071	1	0.00311942959001783
1129	Nuclear events stimulated by ALK signaling in cancer	R-HSA-9725371	2	34	0.959407451290061	1	0.00089126559714795
1130	Nuclear import of Rev protein	R-HSA-180746	5	33	0.488917066492562	1	0.00222816399286988
1131	Nuclear Pore Complex (NPC) Disassembly	R-HSA-3301854	6	35	0.354469982876165	1	0.00267379679144385
1132	Nuclear Receptor transcription pathway	R-HSA-383280	7	51	0.571323929190767	1	0.00311942959001783
1133	Nuclear RNA decay	R-HSA-9930044	5	30	0.403055515457982	1	0.00222816399286988
1134	Nuclear signaling by ERBB4	R-HSA-1251985	5	31	0.432030128611161	1	0.00222816399286988
1135	Nucleosome assembly	R-HSA-774815	6	43	0.558550593969393	1	0.00267379679144385
1136	Nucleotide biosynthesis	R-HSA-8956320	2	10	0.412595802862049	1	0.00089126559714795
1137	Nucleotide catabolism	R-HSA-8956319	3	33	0.854405286161902	1	0.00133689839572193
1138	Nucleotide Excision Repair	R-HSA-5696398	11	101	0.843520298813281	1	0.00490196078431373
1139	Nucleotide salvage	R-HSA-8956321	1	19	0.941170244564147	1	0.000445632798573975
1140	O-glycosylation of TSR domain-containing proteins	R-HSA-5173214	3	35	0.880857658122659	1	0.00133689839572193
1141	O-linked glycosylation	R-HSA-5173105	14	92	0.39547010704778	1	0.00623885918003565
1142	O-linked glycosylation of mucins	R-HSA-913709	9	44	0.146391514020492	1	0.00401069518716578
1143	O2/CO2 exchange in erythrocytes	R-HSA-1480926	3	11	0.18692031727203	1	0.00133689839572193
1144	OAS antiviral response	R-HSA-8983711	1	9	0.738552408560035	1	0.000445632798573975
1145	Olfactory Signaling Pathway	R-HSA-381753	12	90	0.602396409570762	1	0.0053475935828877
1146	Oncogene Induced Senescence	R-HSA-2559585	2	33	0.954043277264136	1	0.00089126559714795
1147	Oncogenic MAPK signaling	R-HSA-6802957	15	77	0.105293869098316	1	0.00668449197860963
1148	Opioid Signalling	R-HSA-111885	10	79	0.669198156946289	1	0.00445632798573975
1149	Opsins	R-HSA-419771	0	4	1	1	0
1150	Orc1 removal from chromatin	R-HSA-68949	3	55	0.986828519210869	1	0.00133689839572193
1151	Orexin and neuropeptides FF and QRFP bind to their respective receptors	R-HSA-389397	2	7	0.251282227271223	1	0.00089126559714795
1152	Organelle biogenesis and maintenance	R-HSA-1852241	30	265	0.904200444084574	1	0.0133689839572193
1153	Organic anion transporters	R-HSA-428643	2	11	0.462745910770942	1	0.00089126559714795
1154	Organic cation transport	R-HSA-549127	1	8	0.696514403725123	1	0.000445632798573975
1155	Organic cation/anion/zwitterion transport	R-HSA-549132	1	11	0.805972199035365	1	0.000445632798573975
1156	Other interleukin signaling	R-HSA-449836	4	24	0.429821101735344	1	0.0017825311942959
1157	Other semaphorin interactions	R-HSA-416700	2	17	0.703862831862549	1	0.00089126559714795
1158	Ovarian tumor domain proteases	R-HSA-5689896	7	38	0.267650579041749	1	0.00311942959001783
1159	Oxidative Stress Induced Senescence	R-HSA-2559580	8	83	0.903670217499005	1	0.0035650623885918
1160	Oxygen-dependent proline hydroxylation of Hypoxia-inducible Factor Alpha	R-HSA-1234176	5	49	0.827155797441189	1	0.00222816399286988
1161	p130Cas linkage to MAPK signaling for integrins	R-HSA-372708	4	15	0.143140927050075	1	0.0017825311942959
1162	p38MAPK events	R-HSA-171007	1	12	0.832853720102309	1	0.000445632798573975
1163	p53-Dependent G1 DNA Damage Response	R-HSA-69563	3	50	0.97653464181869	1	0.00133689839572193
1164	p53-Dependent G1/S DNA damage checkpoint	R-HSA-69580	3	50	0.97653464181869	1	0.00133689839572193
1165	p53-Independent DNA Damage Response	R-HSA-69610	3	37	0.902941417730378	1	0.00133689839572193
1166	p53-Independent G1/S DNA damage checkpoint	R-HSA-69613	3	37	0.902941417730378	1	0.00133689839572193
1167	p75 NTR receptor-mediated signalling	R-HSA-193704	15	93	0.302816526635167	1	0.00668449197860963
1168	p75NTR negatively regulates cell cycle via SC1	R-HSA-193670	2	6	0.196683775701689	1	0.00089126559714795
1169	p75NTR recruits signalling complexes	R-HSA-209543	2	13	0.554948653584652	1	0.00089126559714795
1170	p75NTR regulates axonogenesis	R-HSA-193697	2	9	0.360210365045828	1	0.00089126559714795
1171	p75NTR signals via NF-kB	R-HSA-193639	3	16	0.385349045356476	1	0.00133689839572193
1172	Packaging of Eight RNA Segments	R-HSA-168303	0	0	1	1	0
1173	Packaging Of Telomere Ends	R-HSA-171306	2	23	0.847718616529879	1	0.00089126559714795
1174	Paracetamol ADME	R-HSA-9753281	3	26	0.718429953764391	1	0.00133689839572193
1175	Paradoxical activation of RAF signaling by kinase inactive BRAF	R-HSA-6802955	8	42	0.218256928571162	1	0.0035650623885918
1176	Parasite infection	R-HSA-9664407	8	58	0.562222734457182	1	0.0035650623885918
1177	Parasitic Infection Pathways	R-HSA-9824443	21	152	0.540036104843187	1	0.00935828877005348
1178	Passive transport by Aquaporins	R-HSA-432047	0	9	1	1	0
1179	Pausing and recovery of HIV elongation	R-HSA-167290	5	30	0.403055515457982	1	0.00222816399286988
1180	Pausing and recovery of Tat-mediated HIV elongation	R-HSA-167238	4	28	0.55538809106937	1	0.0017825311942959
1181	PCNA-Dependent Long Patch Base Excision Repair	R-HSA-5651801	2	21	0.808826972653021	1	0.00089126559714795
1182	PCP/CE pathway	R-HSA-4086400	8	74	0.821639812680475	1	0.0035650623885918
1183	PDH complex synthesizes acetyl-CoA from PYR	R-HSA-9861559	0	4	1	1	0
1184	PECAM1 interactions	R-HSA-210990	0	12	1	1	0
1185	Pentose phosphate pathway	R-HSA-71336	2	11	0.462745910770942	1	0.00089126559714795
1186	Peptide chain elongation	R-HSA-156902	4	83	0.997985875700217	1	0.0017825311942959
1187	Peptide hormone biosynthesis	R-HSA-209952	3	10	0.150668613780939	1	0.00133689839572193
1188	Peptide hormone metabolism	R-HSA-2980736	11	68	0.338080499313792	1	0.00490196078431373
1189	Peptide ligand-binding receptors	R-HSA-375276	25	165	0.345223377937488	1	0.0111408199643494
1190	PERK regulates gene expression	R-HSA-381042	1	30	0.98861066494088	1	0.000445632798573975
1191	Peroxisomal lipid metabolism	R-HSA-390918	1	22	0.96240146478641	1	0.000445632798573975
1192	Peroxisomal protein import	R-HSA-9033241	5	54	0.88505970213124	1	0.00222816399286988
1193	Pervasive developmental disorders	R-HSA-9005895	1	13	0.856012475645447	1	0.000445632798573975
1194	Pexophagy	R-HSA-9664873	0	10	1	1	0
1195	Phase 0 - rapid depolarisation	R-HSA-5576892	3	26	0.718429953764391	1	0.00133689839572193
1196	Phase 1 - inactivation of fast Na+ channels	R-HSA-5576894	0	5	1	1	0
1197	Phase 2 - plateau phase	R-HSA-5576893	1	10	0.774769809193145	1	0.000445632798573975
1198	Phase 3 - rapid repolarisation	R-HSA-5576890	0	5	1	1	0
1199	Phase 4 - resting membrane potential	R-HSA-5576886	2	14	0.596645099870066	1	0.00089126559714795
1200	Phase I - Functionalization of compounds	R-HSA-211945	16	93	0.210571953029881	1	0.0071301247771836
1201	Phase II - Conjugation of compounds	R-HSA-156580	10	85	0.756548524216376	1	0.00445632798573975
1202	Phenylalanine and tyrosine metabolism	R-HSA-8963691	2	11	0.462745910770942	1	0.00089126559714795
1203	Phenylalanine metabolism	R-HSA-8964208	1	6	0.591086774021928	1	0.000445632798573975
1204	Phosphate bond hydrolysis by NTPDase proteins	R-HSA-8850843	1	8	0.696514403725123	1	0.000445632798573975
1205	Phosphate bond hydrolysis by NUDT proteins	R-HSA-2393930	1	6	0.591086774021928	1	0.000445632798573975
1206	Phospholipase C-mediated cascade: FGFR1	R-HSA-5654219	1	13	0.856012475645447	1	0.000445632798573975
1207	Phospholipase C-mediated cascade; FGFR2	R-HSA-5654221	1	14	0.875963812243553	1	0.000445632798573975
1208	Phospholipase C-mediated cascade; FGFR3	R-HSA-5654227	1	10	0.774769809193145	1	0.000445632798573975
1209	Phospholipase C-mediated cascade; FGFR4	R-HSA-5654228	1	12	0.832853720102309	1	0.000445632798573975
1210	Phospholipid metabolism	R-HSA-1483257	24	186	0.677606748371756	1	0.0106951871657754
1211	Phosphorylated BMAL1:CLOCK (ARNTL:CLOCK) activates expression of core clock genes	R-HSA-9931510	0	21	1	1	0
1212	Phosphorylation and nuclear translocation of the CRY:PER:kinase complex	R-HSA-9931530	2	13	0.554948653584652	1	0.00089126559714795
1213	Phosphorylation of CD3 and TCR zeta chains	R-HSA-202427	1	20	0.949325094598845	1	0.000445632798573975
1214	Phosphorylation of CLOCK, acetylation of BMAL1 (ARNTL) at target gene promoters	R-HSA-9931512	0	10	1	1	0
1215	Phosphorylation of Emi1	R-HSA-176417	1	6	0.591086774021928	1	0.000445632798573975
1216	Phosphorylation of the APC/C	R-HSA-176412	2	19	0.761307826084695	1	0.00089126559714795
1217	Physiological factors	R-HSA-5578768	0	13	1	1	0
1218	PI-3K cascade:FGFR1	R-HSA-5654689	2	18	0.733904125509165	1	0.00089126559714795
1219	PI-3K cascade:FGFR2	R-HSA-5654695	2	19	0.761307826084695	1	0.00089126559714795
1220	PI-3K cascade:FGFR3	R-HSA-5654710	2	15	0.635332463222739	1	0.00089126559714795
1221	PI-3K cascade:FGFR4	R-HSA-5654720	2	17	0.703862831862549	1	0.00089126559714795
1222	PI Metabolism	R-HSA-1483255	11	75	0.468342734889871	1	0.00490196078431373
1223	PI3K Cascade	R-HSA-109704	3	40	0.929176452685746	1	0.00133689839572193
1224	PI3K events in ERBB2 signaling	R-HSA-1963642	3	15	0.345177238077692	1	0.00133689839572193
1225	PI3K events in ERBB4 signaling	R-HSA-1250342	1	9	0.738552408560035	1	0.000445632798573975
1226	PI3K/AKT activation	R-HSA-198203	1	9	0.738552408560035	1	0.000445632798573975
1227	PI3K/AKT Signaling in Cancer	R-HSA-2219528	12	106	0.813296833416052	1	0.0053475935828877
1228	PI5P Regulates TP53 Acetylation	R-HSA-6811555	1	8	0.696514403725123	1	0.000445632798573975
1229	PI5P, PP2A and IER3 Regulate PI3K/AKT Signaling	R-HSA-6811558	17	108	0.322906450287189	1	0.00757575757575758
1230	PINK1-PRKN Mediated Mitophagy	R-HSA-5205685	2	30	0.93358373659058	1	0.00089126559714795
1231	PIP3 activates AKT signaling	R-HSA-1257604	33	253	0.67244535939116	1	0.0147058823529412
1232	PIWI-interacting RNA (piRNA) biogenesis	R-HSA-5601884	7	26	0.0583245977495508	1	0.00311942959001783
1233	PKA-mediated phosphorylation of CREB	R-HSA-111931	1	17	0.920714930598664	1	0.000445632798573975
1234	PKA activation	R-HSA-163615	0	15	1	1	0
1235	PKA activation in glucagon signalling	R-HSA-164378	0	14	1	1	0
1236	PKMTs methylate histone lysines	R-HSA-3214841	9	38	0.07078545915769	1	0.00401069518716578
1237	PKR-mediated signaling	R-HSA-9833482	8	67	0.726646527583022	1	0.0035650623885918
1238	Plasma lipoprotein assembly	R-HSA-8963898	1	16	0.907958924790657	1	0.000445632798573975
1239	Plasma lipoprotein assembly, remodeling, and clearance	R-HSA-174824	3	70	0.997834955180663	1	0.00133689839572193
1240	Plasma lipoprotein clearance	R-HSA-8964043	2	36	0.968389273498493	1	0.00089126559714795
1241	Plasma lipoprotein remodeling	R-HSA-8963899	1	31	0.990190575341082	1	0.000445632798573975
1242	Platelet activation, signaling and aggregation	R-HSA-76002	25	238	0.94936452737457	1	0.0111408199643494
1243	Platelet Adhesion to exposed collagen	R-HSA-75892	1	15	0.89315176574504	1	0.000445632798573975
1244	Platelet Aggregation (Plug Formation)	R-HSA-76009	4	38	0.791024115182233	1	0.0017825311942959
1245	Platelet calcium homeostasis	R-HSA-418360	2	27	0.904683141778833	1	0.00089126559714795
1246	Platelet degranulation	R-HSA-114608	16	116	0.547429585659707	1	0.0071301247771836
1247	Platelet homeostasis	R-HSA-418346	9	75	0.727770236181626	1	0.00401069518716578
1248	Platelet sensitization by LDL	R-HSA-432142	4	17	0.200749963131768	1	0.0017825311942959
1249	PLC beta mediated events	R-HSA-112043	5	44	0.74757151762158	1	0.00222816399286988
1250	Plus-strand DNA synthesis	R-HSA-164525	0	1	1	1	0
1251	POLB-Dependent Long Patch Base Excision Repair	R-HSA-110362	1	7	0.647720865147045	1	0.000445632798573975
1252	Polo-like kinase mediated events	R-HSA-156711	2	16	0.671044380060777	1	0.00089126559714795
1253	Polymerase switching	R-HSA-69091	2	14	0.596645099870066	1	0.00089126559714795
1254	Polymerase switching on the C-strand of the telomere	R-HSA-174411	5	23	0.204895063873143	1	0.00222816399286988
1255	Positive epigenetic regulation of rRNA expression	R-HSA-5250913	5	60	0.931848154865726	1	0.00222816399286988
1256	Post-chaperonin tubulin folding pathway	R-HSA-389977	1	19	0.941170244564147	1	0.000445632798573975
1257	Post-transcriptional silencing by small RNAs	R-HSA-426496	0	7	1	1	0
1258	Post-translational modification: synthesis of GPI-anchored proteins	R-HSA-163125	8	73	0.809859015626589	1	0.0035650623885918
1259	Post-translational protein phosphorylation	R-HSA-8957275	9	95	0.923412533783285	1	0.00401069518716578
1260	Post NMDA receptor activation events	R-HSA-438064	4	70	0.991210529017895	1	0.0017825311942959
1261	Postmitotic nuclear pore complex (NPC) reformation	R-HSA-9615933	4	27	0.525297097505943	1	0.0017825311942959
1262	Postsynaptic nicotinic acetylcholine receptors	R-HSA-622327	3	12	0.225098128130698	1	0.00133689839572193
1263	Potassium Channels	R-HSA-1296071	7	80	0.939054757419219	1	0.00311942959001783
1264	Potential therapeutics for SARS	R-HSA-9679191	14	97	0.477556120728826	1	0.00623885918003565
1265	POU5F1 (OCT4), SOX2, NANOG activate genes related to proliferation	R-HSA-2892247	0	10	1	1	0
1266	POU5F1 (OCT4), SOX2, NANOG repress genes related to differentiation	R-HSA-2892245	0	9	1	1	0
1267	PP2A-mediated dephosphorylation of key metabolic factors	R-HSA-163767	1	6	0.591086774021928	1	0.000445632798573975
1268	PPARA activates gene expression	R-HSA-1989781	11	112	0.920899864759398	1	0.00490196078431373
1269	PRC2 methylates histones and DNA	R-HSA-212300	4	32	0.664515889969681	1	0.0017825311942959
1270	Pre-NOTCH Expression and Processing	R-HSA-1912422	1	67	0.99995494013726	1	0.000445632798573975
1271	Pre-NOTCH Processing in Golgi	R-HSA-1912420	0	16	1	1	0
1272	Pre-NOTCH Processing in the Endoplasmic Reticulum	R-HSA-1912399	0	6	1	1	0
1273	Pre-NOTCH Transcription and Translation	R-HSA-1912408	1	53	0.999633842381131	1	0.000445632798573975
1274	Prednisone ADME	R-HSA-9757110	1	9	0.738552408560035	1	0.000445632798573975
1275	Prefoldin mediated transfer of substrate to CCT/TriC	R-HSA-389957	1	24	0.972104736838914	1	0.000445632798573975
1276	Pregnenolone biosynthesis	R-HSA-196108	4	11	0.0539974044713616	1	0.0017825311942959
1277	Presynaptic depolarization and calcium channel opening	R-HSA-112308	1	10	0.774769809193145	1	0.000445632798573975
1278	Presynaptic function of Kainate receptors	R-HSA-500657	2	18	0.733904125509165	1	0.00089126559714795
1279	Presynaptic nicotinic acetylcholine receptors	R-HSA-622323	3	10	0.150668613780939	1	0.00133689839572193
1280	Presynaptic phase of homologous DNA pairing and strand exchange	R-HSA-5693616	4	38	0.791024115182233	1	0.0017825311942959
1281	Prevention of phagosomal-lysosomal fusion	R-HSA-9636383	2	9	0.360210365045828	1	0.00089126559714795
1282	Processing and activation of SUMO	R-HSA-3215018	1	8	0.696514403725123	1	0.000445632798573975
1283	Processing of Capped Intron-Containing Pre-mRNA	R-HSA-72203	24	257	0.989254240630751	1	0.0106951871657754
1284	Processing of Capped Intronless Pre-mRNA	R-HSA-75067	4	29	0.584424440479635	1	0.0017825311942959
1285	Processing of DNA double-strand break ends	R-HSA-5693607	5	68	0.9676212786972	1	0.00222816399286988
1286	Processing of Intronless Pre-mRNAs	R-HSA-77595	4	20	0.296673781797334	1	0.0017825311942959
1287	Processing of SMDT1	R-HSA-8949664	3	13	0.264572942727852	1	0.00133689839572193
1288	Processive synthesis on the C-strand of the telomere	R-HSA-174414	5	17	0.0747350976010011	1	0.00222816399286988
1289	Processive synthesis on the lagging strand	R-HSA-69183	3	15	0.345177238077692	1	0.00133689839572193
1290	Programmed Cell Death	R-HSA-5357801	24	186	0.677606748371756	1	0.0106951871657754
1291	Prolactin receptor signaling	R-HSA-1170546	2	15	0.635332463222739	1	0.00089126559714795
1292	Prolonged ERK activation events	R-HSA-169893	3	14	0.304769975872168	1	0.00133689839572193
1293	Prostacyclin signalling through prostacyclin receptor	R-HSA-392851	1	16	0.907958924790657	1	0.000445632798573975
1294	Prostanoid ligand receptors	R-HSA-391908	2	9	0.360210365045828	1	0.00089126559714795
1295	Proteasome assembly	R-HSA-9907900	2	49	0.994070799660042	1	0.00089126559714795
1296	Protein-protein interactions at synapses	R-HSA-6794362	2	73	0.999765244009019	1	0.00089126559714795
1297	Protein folding	R-HSA-391251	9	85	0.849376741107171	1	0.00401069518716578
1298	Protein hydroxylation	R-HSA-9629569	0	16	1	1	0
1299	Protein lipoylation	R-HSA-9857492	2	6	0.196683775701689	1	0.00089126559714795
1300	Protein localization	R-HSA-9609507	20	144	0.530692175417631	1	0.0089126559714795
1301	Protein methylation	R-HSA-8876725	1	12	0.832853720102309	1	0.000445632798573975
1302	Protein repair	R-HSA-5676934	2	4	0.0948510126504749	1	0.00089126559714795
1303	Protein ubiquitination	R-HSA-8852135	10	70	0.509684459919472	1	0.00445632798573975
1304	Proton-coupled monocarboxylate transport	R-HSA-433692	2	5	0.143878551550455	1	0.00089126559714795
1305	PTEN Regulation	R-HSA-6807070	15	124	0.751754941297299	1	0.00668449197860963
1306	PTK6 Regulates Cell Cycle	R-HSA-8849470	0	6	1	1	0
1307	PTK6 Regulates RHO GTPases, RAS GTPase and MAP kinases	R-HSA-8849471	2	14	0.596645099870066	1	0.00089126559714795
1308	PTK6 Regulates RTKs and Their Effectors AKT1 and DOK1	R-HSA-8849469	0	9	1	1	0
1309	Purine catabolism	R-HSA-74259	2	15	0.635332463222739	1	0.00089126559714795
1310	Purine ribonucleoside monophosphate biosynthesis	R-HSA-73817	1	8	0.696514403725123	1	0.000445632798573975
1311	Purine salvage	R-HSA-74217	0	10	1	1	0
1312	Purinergic signaling in leishmaniasis infection	R-HSA-9660826	6	26	0.14061859161278	1	0.00267379679144385
1313	Pyrimidine catabolism	R-HSA-73621	0	11	1	1	0
1314	Pyrimidine salvage	R-HSA-73614	1	10	0.774769809193145	1	0.000445632798573975
1315	Pyruvate metabolism	R-HSA-70268	10	43	0.0652915915171545	1	0.00445632798573975
1316	RA biosynthesis pathway	R-HSA-5365859	1	21	0.956350000696137	1	0.000445632798573975
1317	RAB GEFs exchange GTP for GDP on RABs	R-HSA-8876198	12	77	0.376738416853645	1	0.0053475935828877
1318	RAB geranylgeranylation	R-HSA-8873719	10	56	0.241160080456807	1	0.00445632798573975
1319	Rab regulation of trafficking	R-HSA-9007101	15	107	0.521724354055438	1	0.00668449197860963
1320	RAC1 GTPase cycle	R-HSA-9013149	21	178	0.816006502951411	1	0.00935828877005348
1321	RAC2 GTPase cycle	R-HSA-9013404	10	80	0.684936883063746	1	0.00445632798573975
1322	RAC3 GTPase cycle	R-HSA-9013423	11	87	0.674083046615251	1	0.00490196078431373
1323	RAF activation	R-HSA-5673000	8	33	0.0765180855201602	1	0.0035650623885918
1324	RAF/MAP kinase cascade	R-HSA-5673001	35	239	0.387098055160905	1	0.0155971479500891
1325	Rap1 signalling	R-HSA-392517	2	15	0.635332463222739	1	0.00089126559714795
1326	Ras activation upon Ca2+ influx through NMDA receptor	R-HSA-442982	2	19	0.761307826084695	1	0.00089126559714795
1327	RAS processing	R-HSA-9648002	1	21	0.956350000696137	1	0.000445632798573975
1328	RAS signaling downstream of NF1 loss-of-function variants	R-HSA-6802953	0	6	1	1	0
1329	Receptor-type tyrosine-protein phosphatases	R-HSA-388844	0	16	1	1	0
1330	Receptor Mediated Mitophagy	R-HSA-8934903	2	10	0.412595802862049	1	0.00089126559714795
1331	Recognition and association of DNA glycosylase with site containing an affected purine	R-HSA-110330	3	27	0.742571560796698	1	0.00133689839572193
1332	Recognition and association of DNA glycosylase with site containing an affected pyrimidine	R-HSA-110328	4	32	0.664515889969681	1	0.0017825311942959
1333	Recognition of DNA damage by PCNA-containing replication complex	R-HSA-110314	3	30	0.805155953036782	1	0.00133689839572193
1334	Recruitment and ATM-mediated phosphorylation of repair and signaling proteins at DNA double strand breaks	R-HSA-5693565	2	50	0.994801472903432	1	0.00089126559714795
1335	Recruitment of mitotic centrosome proteins and complexes	R-HSA-380270	8	73	0.809859015626589	1	0.0035650623885918
1336	Recruitment of NuMA to mitotic centrosomes	R-HSA-380320	8	81	0.888875108776198	1	0.0035650623885918
1337	Recycling of bile acids and salts	R-HSA-159418	3	11	0.18692031727203	1	0.00133689839572193
1338	Recycling of eIF2:GDP	R-HSA-72731	0	8	1	1	0
1339	Recycling pathway of L1	R-HSA-437239	3	41	0.93635739213712	1	0.00133689839572193
1340	Reduction of cytosolic Ca++ levels	R-HSA-418359	1	12	0.832853720102309	1	0.000445632798573975
1341	Regulated Necrosis	R-HSA-5218859	12	55	0.0703048838785432	1	0.0053475935828877
1342	Regulated proteolysis of p75NTR	R-HSA-193692	3	11	0.18692031727203	1	0.00133689839572193
1343	Regulation by c-FLIP	R-HSA-3371378	1	11	0.805972199035365	1	0.000445632798573975
1344	Regulation of actin dynamics for phagocytic cup formation	R-HSA-2029482	9	60	0.453268307542439	1	0.00401069518716578
1345	Regulation of activated PAK-2p34 by proteasome mediated degradation	R-HSA-211733	2	35	0.964168044815358	1	0.00089126559714795
1346	Regulation of APC/C activators between G1/S and early anaphase	R-HSA-176408	4	65	0.984843488179529	1	0.0017825311942959
1347	Regulation of Apoptosis	R-HSA-169911	2	38	0.975439974392823	1	0.00089126559714795
1348	Regulation of BACH1 activity	R-HSA-9708530	1	11	0.805972199035365	1	0.000445632798573975
1349	Regulation of beta-cell development	R-HSA-186712	0	38	1	1	0
1350	Regulation of CDH11 Expression and Function	R-HSA-9759475	2	27	0.904683141778833	1	0.00089126559714795
1351	Regulation of CDH11 function	R-HSA-9762292	1	10	0.774769809193145	1	0.000445632798573975
1352	Regulation of CDH11 gene transcription	R-HSA-9762293	1	10	0.774769809193145	1	0.000445632798573975
1353	Regulation of CDH11 mRNA translation by microRNAs	R-HSA-9759811	0	9	1	1	0
1354	Regulation of CDH19 Expression and Function	R-HSA-9764302	0	7	1	1	0
1355	Regulation of cholesterol biosynthesis by SREBP (SREBF)	R-HSA-1655829	3	55	0.986828519210869	1	0.00133689839572193
1356	Regulation of commissural axon pathfinding by SLIT and ROBO	R-HSA-428542	2	10	0.412595802862049	1	0.00089126559714795
1357	Regulation of Complement cascade	R-HSA-977606	1	34	0.993733120644999	1	0.000445632798573975
1358	Regulation of cytoskeletal remodeling and cell spreading by IPP complex components	R-HSA-446388	1	8	0.696514403725123	1	0.000445632798573975
1359	Regulation of endogenous retroelements	R-HSA-9842860	6	92	0.991500302264716	1	0.00267379679144385
1360	Regulation of endogenous retroelements by KRAB-ZFP proteins	R-HSA-9843940	3	61	0.993527282065653	1	0.00133689839572193
1361	Regulation of endogenous retroelements by Piwi-interacting RNAs (piRNAs)	R-HSA-9845323	5	55	0.894398985836484	1	0.00222816399286988
1362	Regulation of endogenous retroelements by the Human Silencing Hub (HUSH) complex	R-HSA-9843970	1	28	0.984646966766828	1	0.000445632798573975
1363	Regulation of Expression and Function of Type II Classical Cadherins	R-HSA-9764260	2	30	0.93358373659058	1	0.00089126559714795
1364	Regulation of expression of SLITs and ROBOs	R-HSA-9010553	10	144	0.996943361556028	1	0.00445632798573975
1365	Regulation of FOXO transcriptional activity by acetylation	R-HSA-9617629	0	10	1	1	0
1366	Regulation of FZD by ubiquitination	R-HSA-4641263	3	19	0.500972670617154	1	0.00133689839572193
1367	Regulation of gene expression by Hypoxia-inducible Factor	R-HSA-1234158	2	10	0.412595802862049	1	0.00089126559714795
1368	Regulation of gene expression in beta cells	R-HSA-210745	0	19	1	1	0
1369	Regulation of gene expression in early pancreatic precursor cells	R-HSA-210747	0	8	1	1	0
1370	Regulation of gene expression in late stage (branching morphogenesis) pancreatic bud precursor cells	R-HSA-210744	0	15	1	1	0
1371	Regulation of Glucokinase by Glucokinase Regulatory Protein	R-HSA-170822	5	30	0.403055515457982	1	0.00222816399286988
1372	Regulation of glycolysis by fructose 2,6-bisphosphate metabolism	R-HSA-9634600	1	10	0.774769809193145	1	0.000445632798573975
1373	Regulation of Homotypic Cell-Cell Adhesion	R-HSA-9759476	2	30	0.93358373659058	1	0.00089126559714795
1374	Regulation of HSF1-mediated heat shock response	R-HSA-3371453	7	76	0.916350932368683	1	0.00311942959001783
1375	Regulation of IFNA/IFNB signaling	R-HSA-912694	3	16	0.385349045356476	1	0.00133689839572193
1376	Regulation of IFNG signaling	R-HSA-877312	2	14	0.596645099870066	1	0.00089126559714795
1377	Regulation of innate immune responses to cytosolic DNA	R-HSA-3134975	0	15	1	1	0
1378	Regulation of Insulin-like Growth Factor (IGF) transport and uptake by Insulin-like Growth Factor Binding Proteins (IGFBPs)	R-HSA-381426	9	111	0.977556659198514	1	0.00401069518716578
1379	Regulation of insulin secretion	R-HSA-422356	6	66	0.909727166578813	1	0.00267379679144385
1380	Regulation of KIT signaling	R-HSA-1433559	1	16	0.907958924790657	1	0.000445632798573975
1381	Regulation of lipid metabolism by PPARalpha	R-HSA-400206	11	114	0.930744529968425	1	0.00490196078431373
1382	Regulation of localization of FOXO transcription factors	R-HSA-9614399	1	11	0.805972199035365	1	0.000445632798573975
1383	Regulation of MECP2 expression and activity	R-HSA-9022692	2	31	0.941213352934801	1	0.00089126559714795
1384	Regulation of MITF-M-dependent genes involved in apoptosis	R-HSA-9824594	0	18	1	1	0
1385	Regulation of MITF-M-dependent genes involved in cell cycle and proliferation	R-HSA-9825892	0	18	1	1	0
1386	Regulation of MITF-M-dependent genes involved in DNA replication, damage repair and senescence	R-HSA-9825895	1	6	0.591086774021928	1	0.000445632798573975
1387	Regulation of MITF-M-dependent genes involved in extracellular matrix, focal adhesion and epithelial-to-mesenchymal transition	R-HSA-9926550	3	12	0.225098128130698	1	0.00133689839572193
1388	Regulation of MITF-M-dependent genes involved in lysosome biogenesis and autophagy	R-HSA-9857377	0	15	1	1	0
1389	Regulation of MITF-M-dependent genes involved in pigmentation	R-HSA-9824585	3	42	0.942860107836761	1	0.00133689839572193
1390	Regulation of mitotic cell cycle	R-HSA-453276	6	72	0.94541911580032	1	0.00267379679144385
1391	Regulation of mRNA stability by proteins that bind AU-rich elements	R-HSA-450531	4	72	0.992957848008741	1	0.0017825311942959
1392	Regulation of necroptotic cell death	R-HSA-5675482	4	30	0.612327352021428	1	0.0017825311942959
1393	Regulation of NF-kappa B signaling	R-HSA-9758274	3	18	0.463532482689621	1	0.00133689839572193
1394	Regulation of NFE2L2 gene expression	R-HSA-9818749	1	8	0.696514403725123	1	0.000445632798573975
1395	Regulation of NPAS4 gene expression	R-HSA-9768759	0	13	1	1	0
1396	Regulation of NPAS4 mRNA translation	R-HSA-9768778	0	9	1	1	0
1397	Regulation of ornithine decarboxylase (ODC)	R-HSA-350562	2	35	0.964168044815358	1	0.00089126559714795
1398	Regulation of PLK1 Activity at G2/M Transition	R-HSA-2565942	8	81	0.888875108776198	1	0.0035650623885918
1399	Regulation of PTEN gene transcription	R-HSA-8943724	8	60	0.602466314087501	1	0.0035650623885918
1400	Regulation of PTEN localization	R-HSA-8948747	1	9	0.738552408560035	1	0.000445632798573975
1401	Regulation of PTEN mRNA translation	R-HSA-8943723	0	11	1	1	0
1402	Regulation of PTEN stability and activity	R-HSA-8948751	7	53	0.613808310766392	1	0.00311942959001783
1403	Regulation of pyruvate dehydrogenase (PDH) complex	R-HSA-204174	2	13	0.554948653584652	1	0.00089126559714795
1404	Regulation of pyruvate metabolism	R-HSA-9861718	7	30	0.111169708545808	1	0.00311942959001783
1405	Regulation of RAS by GAPs	R-HSA-5658442	5	51	0.852700074251567	1	0.00222816399286988
1406	Regulation of RUNX1 Expression and Activity	R-HSA-8934593	1	17	0.920714930598664	1	0.000445632798573975
1407	Regulation of RUNX2 expression and activity	R-HSA-8939902	4	55	0.956956335767948	1	0.0017825311942959
1408	Regulation of RUNX3 expression and activity	R-HSA-8941858	3	43	0.948741412840556	1	0.00133689839572193
1409	Regulation of signaling by CBL	R-HSA-912631	0	22	1	1	0
1410	Regulation of signaling by NODAL	R-HSA-1433617	3	7	0.0601876467778533	1	0.00133689839572193
1411	Regulation of T cell activation by CD28 family	R-HSA-388841	8	70	0.770976561332751	1	0.0035650623885918
1412	Regulation of TBK1, IKKε-mediated activation of IRF3, IRF7 upon TLR3 ligation	R-HSA-9828211	1	11	0.805972199035365	1	0.000445632798573975
1413	Regulation of TBK1, IKKε (IKBKE)-mediated activation of IRF3, IRF7	R-HSA-9824878	1	14	0.875963812243553	1	0.000445632798573975
1414	Regulation of the apoptosome activity	R-HSA-9627069	2	9	0.360210365045828	1	0.00089126559714795
1415	Regulation of TLR by endogenous ligand	R-HSA-5686938	6	21	0.05989993805192	1	0.00267379679144385
1416	Regulation of TNFR1 signaling	R-HSA-5357905	7	46	0.456966405732549	1	0.00311942959001783
1417	Regulation of TP53 Activity	R-HSA-5633007	17	154	0.872932610062654	1	0.00757575757575758
1418	Regulation of TP53 Activity through Acetylation	R-HSA-6804758	4	29	0.584424440479635	1	0.0017825311942959
1419	Regulation of TP53 Activity through Association with Co-factors	R-HSA-6804759	1	14	0.875963812243553	1	0.000445632798573975
1420	Regulation of TP53 Activity through Methylation	R-HSA-6804760	0	17	1	1	0
1421	Regulation of TP53 Activity through Phosphorylation	R-HSA-6804756	9	89	0.883995403070444	1	0.00401069518716578
1422	Regulation of TP53 Degradation	R-HSA-6804757	3	36	0.892407157202054	1	0.00133689839572193
1423	Regulation of TP53 Expression and Degradation	R-HSA-6806003	3	37	0.902941417730378	1	0.00133689839572193
1424	Relaxin receptors	R-HSA-444821	1	6	0.591086774021928	1	0.000445632798573975
1425	Release	R-HSA-168298	0	0	1	1	0
1426	Release of apoptotic factors from the mitochondria	R-HSA-111457	1	5	0.525352940968555	1	0.000445632798573975
1427	Release of Hh-Np from the secreting cell	R-HSA-5362798	0	7	1	1	0
1428	Removal of aminoterminal propeptides from gamma-carboxylated proteins	R-HSA-159782	0	10	1	1	0
1429	Removal of the Flap Intermediate	R-HSA-69166	2	14	0.596645099870066	1	0.00089126559714795
1430	Removal of the Flap Intermediate from the C-strand	R-HSA-174437	3	15	0.345177238077692	1	0.00133689839572193
1431	Replacement of protamines by nucleosomes in the male pronucleus	R-HSA-9821993	1	18	0.931703801486281	1	0.000445632798573975
1432	Replication of the SARS-CoV-1 genome	R-HSA-9682706	0	4	1	1	0
1433	Replication of the SARS-CoV-2 genome	R-HSA-9694686	0	4	1	1	0
1434	Repression of WNT target genes	R-HSA-4641265	0	14	1	1	0
1435	Reproduction	R-HSA-1474165	7	97	0.985988220284075	1	0.00311942959001783
1436	Resolution of Abasic Sites (AP sites)	R-HSA-73933	4	37	0.773018871214382	1	0.0017825311942959
1437	Resolution of AP sites via the multiple-nucleotide patch replacement pathway	R-HSA-110373	2	24	0.864334769313221	1	0.00089126559714795
1438	Resolution of D-Loop Structures	R-HSA-5693537	4	35	0.733377396600602	1	0.0017825311942959
1439	Resolution of D-loop Structures through Holliday Junction Intermediates	R-HSA-5693568	4	34	0.711689483725038	1	0.0017825311942959
1440	Resolution of D-loop Structures through Synthesis-Dependent Strand Annealing (SDSA)	R-HSA-5693554	3	27	0.742571560796698	1	0.00133689839572193
1441	Resolution of Sister Chromatid Cohesion	R-HSA-2500257	15	116	0.65310056837483	1	0.00668449197860963
1442	Respiratory electron transport	R-HSA-611105	21	124	0.189864018701962	1	0.00935828877005348
1443	Respiratory syncytial virus (RSV) attachment and entry	R-HSA-9820960	3	22	0.604404151179215	1	0.00133689839572193
1444	Respiratory syncytial virus (RSV) genome replication, transcription and translation	R-HSA-9820965	2	15	0.635332463222739	1	0.00089126559714795
1445	Respiratory syncytial virus genome replication	R-HSA-9834752	0	2	1	1	0
1446	Respiratory syncytial virus genome transcription	R-HSA-9828642	0	1	1	1	0
1447	Respiratory Syncytial Virus Infection Pathway	R-HSA-9820952	16	103	0.350285108453339	1	0.0071301247771836
1448	Response of EIF2AK1 (HRI) to heme deficiency	R-HSA-9648895	1	15	0.89315176574504	1	0.000445632798573975
1449	Response of EIF2AK4 (GCN2) to amino acid deficiency	R-HSA-9633012	5	95	0.998035683703064	1	0.00222816399286988
1450	Response of endothelial cells to shear stress	R-HSA-9860931	9	86	0.858722675501151	1	0.00401069518716578
1451	Response of Mtb to phagocytosis	R-HSA-9637690	5	23	0.204895063873143	1	0.00222816399286988
1452	Response to elevated platelet cytosolic Ca2+	R-HSA-76005	16	121	0.618738932901193	1	0.0071301247771836
1453	Response to metal ions	R-HSA-5660526	0	8	1	1	0
1454	RET signaling	R-HSA-8853659	3	35	0.880857658122659	1	0.00133689839572193
1455	Retinoid cycle disease events	R-HSA-2453864	2	8	0.306166095100501	1	0.00089126559714795
1456	Retinoid metabolism and transport	R-HSA-975634	4	37	0.773018871214382	1	0.0017825311942959
1457	Retrograde neurotrophin signalling	R-HSA-177504	2	13	0.554948653584652	1	0.00089126559714795
1458	Retrograde transport at the Trans-Golgi-Network	R-HSA-6811440	8	45	0.279284322099146	1	0.0035650623885918
1459	Rev-mediated nuclear export of HIV RNA	R-HSA-165054	5	34	0.516588419501814	1	0.00222816399286988
1460	Reversal of alkylation damage by DNA dioxygenases	R-HSA-73943	2	7	0.251282227271223	1	0.00089126559714795
1461	Reverse Transcription of HIV RNA	R-HSA-162589	0	1	1	1	0
1462	Reversible hydration of carbon dioxide	R-HSA-1475029	3	10	0.150668613780939	1	0.00133689839572193
1463	RHO GTPase cycle	R-HSA-9012999	43	418	0.988711890278772	1	0.0191622103386809
1464	RHO GTPase Effectors	R-HSA-195258	34	267	0.727865400701435	1	0.0151515151515152
1465	RHO GTPases activate CIT	R-HSA-5625900	0	18	1	1	0
1466	RHO GTPases Activate Formins	R-HSA-5663220	16	129	0.720455295239606	1	0.0071301247771836
1467	RHO GTPases activate IQGAPs	R-HSA-5626467	2	26	0.892674876520897	1	0.00089126559714795
1468	RHO GTPases activate KTN1	R-HSA-5625970	1	9	0.738552408560035	1	0.000445632798573975
1469	RHO GTPases Activate NADPH Oxidases	R-HSA-5668599	2	24	0.864334769313221	1	0.00089126559714795
1470	RHO GTPases activate PAKs	R-HSA-5627123	0	19	1	1	0
1471	RHO GTPases activate PKNs	R-HSA-5625740	3	52	0.981341895303005	1	0.00133689839572193
1472	RHO GTPases Activate Rhotekin and Rhophilins	R-HSA-5666185	1	8	0.696514403725123	1	0.000445632798573975
1473	RHO GTPases Activate ROCKs	R-HSA-5627117	1	18	0.931703801486281	1	0.000445632798573975
1474	RHO GTPases Activate WASPs and WAVEs	R-HSA-5663213	8	36	0.115432863381151	1	0.0035650623885918
1475	RHOA GTPase cycle	R-HSA-8980692	13	138	0.955101752822029	1	0.00579322638146168
1476	RHOB GTPase cycle	R-HSA-9013026	4	65	0.984843488179529	1	0.0017825311942959
1477	RHOBTB GTPase Cycle	R-HSA-9706574	2	33	0.954043277264136	1	0.00089126559714795
1478	RHOBTB1 GTPase cycle	R-HSA-9013422	2	23	0.847718616529879	1	0.00089126559714795
1479	RHOBTB2 GTPase cycle	R-HSA-9013418	2	21	0.808826972653021	1	0.00089126559714795
1480	RHOBTB3 ATPase cycle	R-HSA-9706019	0	9	1	1	0
1481	RHOC GTPase cycle	R-HSA-9013106	4	69	0.990187958440486	1	0.0017825311942959
1482	RHOD GTPase cycle	R-HSA-9013405	9	49	0.230848605147706	1	0.00401069518716578
1483	RHOF GTPase cycle	R-HSA-9035034	5	40	0.666416481593715	1	0.00222816399286988
1484	RHOG GTPase cycle	R-HSA-9013408	11	68	0.338080499313792	1	0.00490196078431373
1485	RHOH GTPase cycle	R-HSA-9013407	4	35	0.733377396600602	1	0.0017825311942959
1486	RHOJ GTPase cycle	R-HSA-9013409	6	50	0.708427152254927	1	0.00267379679144385
1487	RHOQ GTPase cycle	R-HSA-9013406	6	56	0.805907297206568	1	0.00267379679144385
1488	RHOT2 GTPase cycle	R-HSA-9013419	2	7	0.251282227271223	1	0.00089126559714795
1489	RHOU GTPase cycle	R-HSA-9013420	2	38	0.975439974392823	1	0.00089126559714795
1490	RHOV GTPase cycle	R-HSA-9013424	3	37	0.902941417730378	1	0.00133689839572193
1491	Ribavirin ADME	R-HSA-9755088	2	11	0.462745910770942	1	0.00089126559714795
1492	Ribosomal scanning and start codon recognition	R-HSA-72702	2	55	0.997319211342346	1	0.00089126559714795
1493	RIP-mediated NFkB activation via ZBP1	R-HSA-1810476	4	17	0.200749963131768	1	0.0017825311942959
1494	RIPK1-mediated regulated necrosis	R-HSA-5213460	4	30	0.612327352021428	1	0.0017825311942959
1495	RMTs methylate histone arginines	R-HSA-3214858	6	40	0.484439929193236	1	0.00267379679144385
1496	RNA Pol II CTD phosphorylation and interaction with CE	R-HSA-77075	4	24	0.429821101735344	1	0.0017825311942959
1497	RNA Pol II CTD phosphorylation and interaction with CE during HIV infection	R-HSA-167160	4	24	0.429821101735344	1	0.0017825311942959
1498	RNA Polymerase I Promoter Clearance	R-HSA-73854	5	63	0.948142517470619	1	0.00222816399286988
1499	RNA Polymerase I Promoter Escape	R-HSA-73772	3	44	0.954054455721381	1	0.00133689839572193
1500	RNA Polymerase I Promoter Opening	R-HSA-73728	2	22	0.829269254800402	1	0.00089126559714795
1501	RNA Polymerase I Transcription	R-HSA-73864	5	63	0.948142517470619	1	0.00222816399286988
1502	RNA Polymerase I Transcription Initiation	R-HSA-73762	3	41	0.93635739213712	1	0.00133689839572193
1503	RNA Polymerase I Transcription Termination	R-HSA-73863	2	24	0.864334769313221	1	0.00089126559714795
1504	RNA Polymerase II HIV Promoter Escape	R-HSA-167162	7	41	0.337439455229103	1	0.00311942959001783
1505	RNA Polymerase II Pre-transcription Events	R-HSA-674695	11	74	0.449738380233505	1	0.00490196078431373
1506	RNA Polymerase II Promoter Escape	R-HSA-73776	7	41	0.337439455229103	1	0.00311942959001783
1507	RNA polymerase II transcribes snRNA genes	R-HSA-6807505	9	66	0.573718053602161	1	0.00401069518716578
1508	RNA Polymerase II Transcription Elongation	R-HSA-75955	8	54	0.477075594304095	1	0.0035650623885918
1509	RNA Polymerase II Transcription Initiation	R-HSA-75953	7	41	0.337439455229103	1	0.00311942959001783
1510	RNA Polymerase II Transcription Initiation And Promoter Clearance	R-HSA-76042	7	41	0.337439455229103	1	0.00311942959001783
1511	RNA Polymerase II Transcription Pre-Initiation And Promoter Opening	R-HSA-73779	7	41	0.337439455229103	1	0.00311942959001783
1512	RNA Polymerase II Transcription Termination	R-HSA-73856	4	64	0.983127019896832	1	0.0017825311942959
1513	RNA Polymerase III Abortive And Retractive Initiation	R-HSA-749476	2	37	0.972129150970957	1	0.00089126559714795
1514	RNA Polymerase III Chain Elongation	R-HSA-73780	1	14	0.875963812243553	1	0.000445632798573975
1515	RNA Polymerase III Transcription	R-HSA-74158	2	37	0.972129150970957	1	0.00089126559714795
1516	RNA Polymerase III Transcription Initiation	R-HSA-76046	2	32	0.948004611136728	1	0.00089126559714795
1517	RNA Polymerase III Transcription Initiation From Type 1 Promoter	R-HSA-76061	2	24	0.864334769313221	1	0.00089126559714795
1518	RNA Polymerase III Transcription Initiation From Type 2 Promoter	R-HSA-76066	2	23	0.847718616529879	1	0.00089126559714795
1519	RNA Polymerase III Transcription Initiation From Type 3 Promoter	R-HSA-76071	2	24	0.864334769313221	1	0.00089126559714795
1520	RNA Polymerase III Transcription Termination	R-HSA-73980	1	19	0.941170244564147	1	0.000445632798573975
1521	RND1 GTPase cycle	R-HSA-9696273	3	42	0.942860107836761	1	0.00133689839572193
1522	RND2 GTPase cycle	R-HSA-9696270	4	42	0.851822088041781	1	0.0017825311942959
1523	RND3 GTPase cycle	R-HSA-9696264	5	41	0.688190991475588	1	0.00222816399286988
1524	ROBO receptors bind AKAP5	R-HSA-9010642	1	6	0.591086774021928	1	0.000445632798573975
1525	Role of ABL in ROBO-SLIT signaling	R-HSA-428890	0	8	1	1	0
1526	Role of LAT2/NTAL/LAB on calcium mobilization	R-HSA-2730905	0	15	1	1	0
1527	Role of phospholipids in phagocytosis	R-HSA-2029485	2	22	0.829269254800402	1	0.00089126559714795
1528	Role of second messengers in netrin-1 signaling	R-HSA-418890	1	9	0.738552408560035	1	0.000445632798573975
1529	RORA,B,C and NR1D1 (REV-ERBA) regulate gene expression	R-HSA-9933387	3	25	0.692563275786471	1	0.00133689839572193
1530	ROS and RNS production in phagocytes	R-HSA-1222556	4	32	0.664515889969681	1	0.0017825311942959
1531	rRNA modification in the mitochondrion	R-HSA-6793080	0	6	1	1	0
1532	rRNA modification in the nucleus and cytosol	R-HSA-6790901	5	55	0.894398985836484	1	0.00222816399286988
1533	rRNA processing	R-HSA-72312	14	185	0.997316054247436	1	0.00623885918003565
1534	rRNA processing in the mitochondrion	R-HSA-8868766	0	10	1	1	0
1535	rRNA processing in the nucleus and cytosol	R-HSA-8868773	14	175	0.99404999433394	1	0.00623885918003565
1536	RSK activation	R-HSA-444257	0	7	1	1	0
1537	RSV-host interactions	R-HSA-9833110	12	82	0.465823868982482	1	0.0053475935828877
1538	RUNX1 and FOXP3 control the development of regulatory T lymphocytes (Tregs)	R-HSA-8877330	3	9	0.117011150291856	1	0.00133689839572193
1539	RUNX1 interacts with co-factors whose precise effect on RUNX1 targets is not known	R-HSA-8939243	8	37	0.130387243336005	1	0.0035650623885918
1540	RUNX1 regulates estrogen receptor mediated transcription	R-HSA-8931987	1	5	0.525352940968555	1	0.000445632798573975
1541	RUNX1 regulates genes involved in megakaryocyte differentiation and platelet function	R-HSA-8936459	6	53	0.760809305574351	1	0.00267379679144385
1542	RUNX1 regulates transcription of genes involved in BCR signaling	R-HSA-8939245	1	6	0.591086774021928	1	0.000445632798573975
1543	RUNX1 regulates transcription of genes involved in differentiation of HSCs	R-HSA-8939236	4	74	0.994368842876779	1	0.0017825311942959
1544	RUNX1 regulates transcription of genes involved in differentiation of keratinocytes	R-HSA-8939242	2	8	0.306166095100501	1	0.00089126559714795
1545	RUNX1 regulates transcription of genes involved in differentiation of myeloid cells	R-HSA-8939246	1	6	0.591086774021928	1	0.000445632798573975
1546	RUNX1 regulates transcription of genes involved in WNT signaling	R-HSA-8939256	2	6	0.196683775701689	1	0.00089126559714795
1547	RUNX2 regulates bone development	R-HSA-8941326	3	30	0.805155953036782	1	0.00133689839572193
1548	RUNX2 regulates genes involved in cell migration	R-HSA-8941332	1	8	0.696514403725123	1	0.000445632798573975
1549	RUNX2 regulates osteoblast differentiation	R-HSA-8940973	2	23	0.847718616529879	1	0.00089126559714795
1550	RUNX3 regulates CDKN1A transcription	R-HSA-8941855	0	7	1	1	0
1551	RUNX3 Regulates Immune Response and Cell Migration	R-HSA-8949275	1	6	0.591086774021928	1	0.000445632798573975
1552	RUNX3 regulates NOTCH signaling	R-HSA-8941856	0	13	1	1	0
1553	RUNX3 regulates p14-ARF	R-HSA-8951936	1	10	0.774769809193145	1	0.000445632798573975
1554	RUNX3 regulates WNT signaling	R-HSA-8951430	0	8	1	1	0
1555	RUNX3 regulates YAP1-mediated transcription	R-HSA-8951671	1	7	0.647720865147045	1	0.000445632798573975
1556	S Phase	R-HSA-69242	10	145	0.997206183855987	1	0.00445632798573975
1557	SARS-CoV-1-host interactions	R-HSA-9692914	10	91	0.826516990788011	1	0.00445632798573975
1558	SARS-CoV-1-mediated effects on programmed cell death	R-HSA-9692913	0	3	1	1	0
1559	SARS-CoV-1 activates/modulates innate immune responses	R-HSA-9692916	8	39	0.163070036155026	1	0.0035650623885918
1560	SARS-CoV-1 Genome Replication and Transcription	R-HSA-9679514	0	4	1	1	0
1561	SARS-CoV-1 Infection	R-HSA-9678108	19	133	0.479287046773607	1	0.00846702317290553
1562	SARS-CoV-1 modulates host translation machinery	R-HSA-9735869	1	34	0.993733120644999	1	0.000445632798573975
1563	SARS-CoV-1 targets host intracellular signalling and regulatory pathways	R-HSA-9735871	1	15	0.89315176574504	1	0.000445632798573975
1564	SARS-CoV-2-host interactions	R-HSA-9705683	32	182	0.0896846814025571	1	0.0142602495543672
1565	SARS-CoV-2 Genome Replication and Transcription	R-HSA-9694682	0	4	1	1	0
1566	SARS-CoV-2 modulates autophagy	R-HSA-9754560	0	10	1	1	0
1567	SARS-CoV-2 modulates host translation machinery	R-HSA-9754678	2	46	0.99122110601597	1	0.00089126559714795
1568	SARS-CoV-2 targets host intracellular signalling and regulatory pathways	R-HSA-9755779	1	12	0.832853720102309	1	0.000445632798573975
1569	SARS-CoV-2 targets PDZ proteins in cell-cell junction	R-HSA-9705677	0	2	1	1	0
1570	Scavenging by Class A Receptors	R-HSA-3000480	2	17	0.703862831862549	1	0.00089126559714795
1571	Scavenging by Class B Receptors	R-HSA-3000471	1	6	0.591086774021928	1	0.000445632798573975
1572	Scavenging by Class F Receptors	R-HSA-3000484	0	6	1	1	0
1573	Scavenging of heme from plasma	R-HSA-2168880	2	12	0.510275467298991	1	0.00089126559714795
1574	SCF-beta-TrCP mediated degradation of Emi1	R-HSA-174113	2	40	0.980957865120103	1	0.00089126559714795
1575	SCF(Skp2)-mediated degradation of p27/p21	R-HSA-187577	2	48	0.993239716706602	1	0.00089126559714795
1576	Sealing of the nuclear envelope (NE) by ESCRT-III	R-HSA-9668328	2	25	0.879271420924243	1	0.00089126559714795
1577	Selective autophagy	R-HSA-9663891	4	80	0.99715191317146	1	0.0017825311942959
1578	Selenoamino acid metabolism	R-HSA-2408522	10	110	0.950636138179281	1	0.00445632798573975
1579	Selenocysteine synthesis	R-HSA-2408557	7	87	0.965966454512004	1	0.00311942959001783
1580	SEMA3A-Plexin repulsion signaling by inhibiting Integrin adhesion	R-HSA-399955	1	14	0.875963812243553	1	0.000445632798573975
1581	Sema3A PAK dependent Axon repulsion	R-HSA-399954	1	15	0.89315176574504	1	0.000445632798573975
1582	Sema4D in semaphorin signaling	R-HSA-400685	2	23	0.847718616529879	1	0.00089126559714795
1583	Sema4D induced cell migration and growth-cone collapse	R-HSA-416572	2	19	0.761307826084695	1	0.00089126559714795
1584	Sema4D mediated inhibition of cell attachment and migration	R-HSA-416550	1	8	0.696514403725123	1	0.000445632798573975
1585	Semaphorin interactions	R-HSA-373755	5	60	0.931848154865726	1	0.00222816399286988
1586	Senescence-Associated Secretory Phenotype (SASP)	R-HSA-2559582	5	70	0.973315543913236	1	0.00222816399286988
1587	Sensing of DNA Double Strand Breaks	R-HSA-5693548	0	6	1	1	0
1588	Sensory perception of salty taste	R-HSA-9730628	0	5	1	1	0
1589	Sensory perception of sweet, bitter, and umami (glutamate) taste	R-HSA-9717207	3	22	0.604404151179215	1	0.00133689839572193
1590	Sensory perception of taste	R-HSA-9717189	3	28	0.765033577163977	1	0.00133689839572193
1591	Sensory processing of sound	R-HSA-9659379	5	56	0.903074641584515	1	0.00222816399286988
1592	Sensory processing of sound by inner hair cells of the cochlea	R-HSA-9662360	5	51	0.852700074251567	1	0.00222816399286988
1593	Sensory processing of sound by outer hair cells of the cochlea	R-HSA-9662361	4	38	0.791024115182233	1	0.0017825311942959
1594	Separation of Sister Chromatids	R-HSA-2467813	18	164	0.884250690511072	1	0.00802139037433155
1595	Serine metabolism	R-HSA-977347	0	8	1	1	0
1596	Serotonin Neurotransmitter Release Cycle	R-HSA-181429	1	18	0.931703801486281	1	0.000445632798573975
1597	Serotonin receptors	R-HSA-390666	1	9	0.738552408560035	1	0.000445632798573975
1598	SHC-mediated cascade:FGFR1	R-HSA-5654688	1	18	0.931703801486281	1	0.000445632798573975
1599	SHC-mediated cascade:FGFR2	R-HSA-5654699	1	19	0.941170244564147	1	0.000445632798573975
1600	SHC-mediated cascade:FGFR3	R-HSA-5654704	1	15	0.89315176574504	1	0.000445632798573975
1601	SHC-mediated cascade:FGFR4	R-HSA-5654719	1	17	0.920714930598664	1	0.000445632798573975
1602	SHC-related events triggered by IGF1R	R-HSA-2428933	0	9	1	1	0
1603	SHC1 events in EGFR signaling	R-HSA-180336	4	14	0.117183821198692	1	0.0017825311942959
1604	SHC1 events in ERBB2 signaling	R-HSA-1250196	3	21	0.571538745797574	1	0.00133689839572193
1605	SHC1 events in ERBB4 signaling	R-HSA-1250347	1	13	0.856012475645447	1	0.000445632798573975
1606	SHOC2 M1731 mutant abolishes MRAS complex function	R-HSA-9726840	2	8	0.306166095100501	1	0.00089126559714795
1607	Sialic acid metabolism	R-HSA-4085001	3	29	0.785873092935247	1	0.00133689839572193
1608	Signal amplification	R-HSA-392518	3	26	0.718429953764391	1	0.00133689839572193
1609	Signal attenuation	R-HSA-74749	1	10	0.774769809193145	1	0.000445632798573975
1610	Signal regulatory protein family interactions	R-HSA-391160	2	14	0.596645099870066	1	0.00089126559714795
1611	Signal transduction by L1	R-HSA-445144	2	21	0.808826972653021	1	0.00089126559714795
1612	Signaling by activated point mutants of FGFR1	R-HSA-1839122	1	8	0.696514403725123	1	0.000445632798573975
1613	Signaling by activated point mutants of FGFR3	R-HSA-1839130	1	9	0.738552408560035	1	0.000445632798573975
1614	Signaling by Activin	R-HSA-1502540	4	17	0.200749963131768	1	0.0017825311942959
1615	Signaling by ALK	R-HSA-201556	4	28	0.55538809106937	1	0.0017825311942959
1616	Signaling by ALK fusions and activated point mutants	R-HSA-9725370	6	91	0.990619706242899	1	0.00267379679144385
1617	Signaling by ALK in cancer	R-HSA-9700206	6	91	0.990619706242899	1	0.00267379679144385
1618	Signaling by AMER1 mutants	R-HSA-4839748	4	13	0.093515412806854	1	0.0017825311942959
1619	Signaling by APC mutants	R-HSA-4839744	4	13	0.093515412806854	1	0.0017825311942959
1620	Signaling by AXIN mutants	R-HSA-4839735	4	13	0.093515412806854	1	0.0017825311942959
1621	Signaling by BMP	R-HSA-201451	6	27	0.160879703477127	1	0.00267379679144385
1622	Signaling by BRAF and RAF1 fusions	R-HSA-6802952	11	62	0.233132363664093	1	0.00490196078431373
1623	Signaling by CSF1 (M-CSF) in myeloid cells	R-HSA-9680350	0	31	1	1	0
1624	Signaling by CSF3 (G-CSF)	R-HSA-9674555	4	29	0.584424440479635	1	0.0017825311942959
1625	Signaling by CTNNB1 phospho-site mutants	R-HSA-4839743	4	14	0.117183821198692	1	0.0017825311942959
1626	Signaling by cytosolic FGFR1 fusion mutants	R-HSA-1839117	1	18	0.931703801486281	1	0.000445632798573975
1627	Signaling by EGFR	R-HSA-177929	5	52	0.864246073265497	1	0.00222816399286988
1628	Signaling by EGFR in Cancer	R-HSA-1643713	4	25	0.462377110175158	1	0.0017825311942959
1629	Signaling by EGFRvIII in Cancer	R-HSA-5637812	2	15	0.635332463222739	1	0.00089126559714795
1630	Signaling by ERBB2	R-HSA-1227986	4	47	0.906094247278549	1	0.0017825311942959
1631	Signaling by ERBB2 ECD mutants	R-HSA-9665348	3	16	0.385349045356476	1	0.00133689839572193
1632	Signaling by ERBB2 in Cancer	R-HSA-1227990	4	25	0.462377110175158	1	0.0017825311942959
1633	Signaling by ERBB2 KD Mutants	R-HSA-9664565	4	24	0.429821101735344	1	0.0017825311942959
1634	Signaling by ERBB2 TMD/JMD mutants	R-HSA-9665686	4	21	0.329945435135592	1	0.0017825311942959
1635	Signaling by ERBB4	R-HSA-1236394	8	55	0.498829745783472	1	0.0035650623885918
1636	Signaling by Erythropoietin	R-HSA-9006335	1	25	0.975972791668691	1	0.000445632798573975
1637	Signaling by FGFR	R-HSA-190236	8	83	0.903670217499005	1	0.0035650623885918
1638	Signaling by FGFR in disease	R-HSA-1226099	6	57	0.819377246380929	1	0.00267379679144385
1639	Signaling by FGFR1	R-HSA-5654736	3	49	0.97370926730075	1	0.00133689839572193
1640	Signaling by FGFR1 in disease	R-HSA-5655302	3	35	0.880857658122659	1	0.00133689839572193
1641	Signaling by FGFR2	R-HSA-5654738	8	67	0.726646527583022	1	0.0035650623885918
1642	Signaling by FGFR2 IIIa TM	R-HSA-8851708	3	17	0.424905991547486	1	0.00133689839572193
1643	Signaling by FGFR2 in disease	R-HSA-5655253	5	37	0.595366118787564	1	0.00222816399286988
1644	Signaling by FGFR3	R-HSA-5654741	3	37	0.902941417730378	1	0.00133689839572193
1645	Signaling by FGFR3 in disease	R-HSA-5655332	2	19	0.761307826084695	1	0.00089126559714795
1646	Signaling by FGFR4	R-HSA-5654743	3	38	0.912534329377361	1	0.00133689839572193
1647	Signaling by FGFR4 in disease	R-HSA-5655291	1	11	0.805972199035365	1	0.000445632798573975
1648	Signaling by FLT3 fusion proteins	R-HSA-9703465	0	19	1	1	0
1649	Signaling by FLT3 ITD and TKD mutants	R-HSA-9703648	0	16	1	1	0
1650	Signaling by GSK3beta mutants	R-HSA-5339716	4	14	0.117183821198692	1	0.0017825311942959
1651	Signaling by Hedgehog	R-HSA-5358351	8	126	0.997603064107146	1	0.0035650623885918
1652	Signaling by high-kinase activity BRAF mutants	R-HSA-6802948	6	34	0.328423219038899	1	0.00267379679144385
1653	Signaling by Hippo	R-HSA-2028269	3	19	0.500972670617154	1	0.00133689839572193
1654	Signaling by Insulin receptor	R-HSA-74752	8	74	0.821639812680475	1	0.0035650623885918
1655	Signaling by KIT in disease	R-HSA-9669938	1	20	0.949325094598845	1	0.000445632798573975
1656	Signaling by Leptin	R-HSA-2586552	1	11	0.805972199035365	1	0.000445632798573975
1657	Signaling by Ligand-Responsive EGFR Variants in Cancer	R-HSA-5637815	2	19	0.761307826084695	1	0.00089126559714795
1658	Signaling by LRP5 mutants	R-HSA-5339717	2	4	0.0948510126504749	1	0.00089126559714795
1659	Signaling by LTK	R-HSA-9842663	0	9	1	1	0
1660	Signaling by LTK in cancer	R-HSA-9842640	0	7	1	1	0
1661	Signaling by MAPK mutants	R-HSA-9652817	3	7	0.0601876467778533	1	0.00133689839572193
1662	Signaling by MET	R-HSA-6806834	7	78	0.928487586372939	1	0.00311942959001783
1663	Signaling by moderate kinase activity BRAF mutants	R-HSA-6802946	8	42	0.218256928571162	1	0.0035650623885918
1664	Signaling by MRAS-complex mutants	R-HSA-9660537	2	8	0.306166095100501	1	0.00089126559714795
1665	Signaling by NODAL	R-HSA-1181150	3	17	0.424905991547486	1	0.00133689839572193
1666	Signaling by Non-Receptor Tyrosine Kinases	R-HSA-9006927	6	52	0.74416768352062	1	0.00267379679144385
1667	Signaling by NOTCH	R-HSA-157118	11	179	0.999690025638232	1	0.00490196078431373
1668	Signaling by NOTCH1	R-HSA-1980143	6	70	0.935241130921966	1	0.00267379679144385
1669	Signaling by NOTCH1 HD Domain Mutants in Cancer	R-HSA-2691230	0	14	1	1	0
1670	Signaling by NOTCH1 HD+PEST Domain Mutants in Cancer	R-HSA-2894858	4	54	0.952406710318387	1	0.0017825311942959
1671	Signaling by NOTCH1 in Cancer	R-HSA-2644603	4	54	0.952406710318387	1	0.0017825311942959
1672	Signaling by NOTCH1 PEST Domain Mutants in Cancer	R-HSA-2644602	4	54	0.952406710318387	1	0.0017825311942959
1673	Signaling by NOTCH1 t(7;9)(NOTCH1:M1580_K2555) Translocation Mutant	R-HSA-2660825	0	7	1	1	0
1674	Signaling by NOTCH2	R-HSA-1980145	2	33	0.954043277264136	1	0.00089126559714795
1675	Signaling by NOTCH3	R-HSA-9012852	4	47	0.906094247278549	1	0.0017825311942959
1676	Signaling by NOTCH4	R-HSA-9013694	4	69	0.990187958440486	1	0.0017825311942959
1677	Signaling by NTRK1 (TRKA)	R-HSA-187037	13	110	0.770895644052848	1	0.00579322638146168
1678	Signaling by NTRK2 (TRKB)	R-HSA-9006115	3	25	0.692563275786471	1	0.00133689839572193
1679	Signaling by NTRK3 (TRKC)	R-HSA-9034015	0	17	1	1	0
1680	Signaling by NTRKs	R-HSA-166520	13	129	0.920026131623993	1	0.00579322638146168
1681	Signaling by Nuclear Receptors	R-HSA-9006931	23	237	0.978796071693062	1	0.0102495543672014
1682	Signaling by PDGF	R-HSA-186797	4	56	0.961101081474366	1	0.0017825311942959
1683	Signaling by PDGFR in disease	R-HSA-9671555	0	20	1	1	0
1684	Signaling by PDGFRA extracellular domain mutants	R-HSA-9673770	0	12	1	1	0
1685	Signaling by PDGFRA transmembrane, juxtamembrane and kinase domain mutants	R-HSA-9673767	0	12	1	1	0
1686	Signaling by phosphorylated juxtamembrane, extracellular and kinase domain KIT mutants	R-HSA-9670439	1	20	0.949325094598845	1	0.000445632798573975
1687	Signaling by PTK6	R-HSA-8848021	6	52	0.74416768352062	1	0.00267379679144385
1688	Signaling by RAF1 mutants	R-HSA-9656223	8	39	0.163070036155026	1	0.0035650623885918
1689	Signaling by RAS mutants	R-HSA-6802949	8	42	0.218256928571162	1	0.0035650623885918
1690	Signaling by Retinoic Acid	R-HSA-5362517	4	37	0.773018871214382	1	0.0017825311942959
1691	Signaling by RNF43 mutants	R-HSA-5340588	2	7	0.251282227271223	1	0.00089126559714795
1692	Signaling by ROBO receptors	R-HSA-376176	17	186	0.980589915079834	1	0.00757575757575758
1693	Signaling by SCF-KIT	R-HSA-1433557	4	42	0.851822088041781	1	0.0017825311942959
1694	Signaling by TGF-beta Receptor Complex	R-HSA-170834	4	89	0.999002845209179	1	0.0017825311942959
1695	Signaling by TGF-beta Receptor Complex in Cancer	R-HSA-3304351	0	8	1	1	0
1696	Signaling by TGFB family members	R-HSA-9006936	18	150	0.777838562886223	1	0.00802139037433155
1697	Signaling by TGFBR3	R-HSA-9839373	7	46	0.456966405732549	1	0.00311942959001783
1698	Signaling by the B Cell Receptor (BCR)	R-HSA-983705	13	95	0.56334490150792	1	0.00579322638146168
1699	Signaling by Type 1 Insulin-like Growth Factor 1 Receptor (IGF1R)	R-HSA-2404192	4	49	0.922317290728389	1	0.0017825311942959
1700	Signaling by VEGF	R-HSA-194138	10	101	0.907539371655922	1	0.00445632798573975
1701	Signaling by WNT	R-HSA-195721	33	254	0.68142272178154	1	0.0147058823529412
1702	Signaling downstream of RAS mutants	R-HSA-9649948	8	42	0.218256928571162	1	0.0035650623885918
1703	Signalling to ERKs	R-HSA-187687	4	32	0.664515889969681	1	0.0017825311942959
1704	Signalling to RAS	R-HSA-167044	2	18	0.733904125509165	1	0.00089126559714795
1705	SIRT1 negatively regulates rRNA expression	R-HSA-427359	1	26	0.979304708274603	1	0.000445632798573975
1706	SLBP Dependent Processing of Replication-Dependent Histone Pre-mRNAs	R-HSA-77588	0	11	1	1	0
1707	SLBP independent Processing of Histone Pre-mRNAs	R-HSA-111367	0	10	1	1	0
1708	SLC-mediated transmembrane transport	R-HSA-425407	33	215	0.287702077415229	1	0.0147058823529412
1709	SLC transporter disorders	R-HSA-5619102	9	84	0.83954787108344	1	0.00401069518716578
1710	SLC15A4:TASL-dependent IRF5 activation	R-HSA-9860276	2	6	0.196683775701689	1	0.00089126559714795
1711	SMAD2/3 Phosphorylation Motif Mutants in Cancer	R-HSA-3304356	0	6	1	1	0
1712	SMAD2/SMAD3:SMAD4 heterotrimer regulates transcription	R-HSA-2173796	1	35	0.994602681698812	1	0.000445632798573975
1713	Small interfering RNA (siRNA) biogenesis	R-HSA-426486	2	9	0.360210365045828	1	0.00089126559714795
1714	Smooth Muscle Contraction	R-HSA-445355	1	37	0.995996705253484	1	0.000445632798573975
1715	snRNP Assembly	R-HSA-191859	7	51	0.571323929190767	1	0.00311942959001783
1716	Sodium/Calcium exchangers	R-HSA-425561	2	10	0.412595802862049	1	0.00089126559714795
1717	Somitogenesis	R-HSA-9824272	4	43	0.864442707786161	1	0.0017825311942959
1718	SOS-mediated signalling	R-HSA-112412	0	7	1	1	0
1719	Specification of primordial germ cells	R-HSA-9827857	0	10	1	1	0
1720	Specification of the neural plate border	R-HSA-9834899	0	15	1	1	0
1721	Sperm Motility And Taxes	R-HSA-1300642	1	6	0.591086774021928	1	0.000445632798573975
1722	Sphingolipid catabolism	R-HSA-9845614	1	8	0.696514403725123	1	0.000445632798573975
1723	Sphingolipid de novo biosynthesis	R-HSA-1660661	5	34	0.516588419501814	1	0.00222816399286988
1724	Sphingolipid metabolism	R-HSA-428157	13	95	0.56334490150792	1	0.00579322638146168
1725	Spry regulation of FGF signaling	R-HSA-1295596	1	16	0.907958924790657	1	0.000445632798573975
1726	SRP-dependent cotranslational protein targeting to membrane	R-HSA-1799339	6	104	0.997491549869797	1	0.00267379679144385
1727	Stabilization of p53	R-HSA-69541	2	41	0.983245068862821	1	0.00089126559714795
1728	STAT3 nuclear events downstream of ALK signaling	R-HSA-9701898	2	11	0.462745910770942	1	0.00089126559714795
1729	STAT5 Activation	R-HSA-9645135	0	7	1	1	0
1730	STAT5 activation downstream of FLT3 ITD mutants	R-HSA-9702518	0	10	1	1	0
1731	Stimuli-sensing channels	R-HSA-2672351	13	91	0.497325022797435	1	0.00579322638146168
1732	STING mediated induction of host immune responses	R-HSA-1834941	1	15	0.89315176574504	1	0.000445632798573975
1733	Strand-asynchronous mitochondrial DNA replication	R-HSA-9913635	0	9	1	1	0
1734	Striated Muscle Contraction	R-HSA-390522	2	33	0.954043277264136	1	0.00089126559714795
1735	Sulfide oxidation to sulfate	R-HSA-1614517	0	4	1	1	0
1736	Sulfur amino acid metabolism	R-HSA-1614635	3	22	0.604404151179215	1	0.00133689839572193
1737	SUMO E3 ligases SUMOylate target proteins	R-HSA-3108232	22	165	0.610156218578098	1	0.00980392156862745
1738	SUMO is proteolytically processed	R-HSA-3065679	0	4	1	1	0
1739	SUMO is transferred from E1 to E2 (UBE2I, UBC9)	R-HSA-3065678	1	6	0.591086774021928	1	0.000445632798573975
1740	SUMOylation	R-HSA-2990846	23	170	0.58158288640751	1	0.0102495543672014
1741	SUMOylation of chromatin organization proteins	R-HSA-4551638	8	54	0.477075594304095	1	0.0035650623885918
1742	SUMOylation of DNA damage response and repair proteins	R-HSA-3108214	12	74	0.324108382271285	1	0.0053475935828877
1743	SUMOylation of DNA methylation proteins	R-HSA-4655427	5	16	0.0592654885914179	1	0.00222816399286988
1744	SUMOylation of DNA replication proteins	R-HSA-4615885	6	44	0.582127363251502	1	0.00267379679144385
1745	SUMOylation of immune response proteins	R-HSA-4755510	3	12	0.225098128130698	1	0.00133689839572193
1746	SUMOylation of intracellular receptors	R-HSA-4090294	4	29	0.584424440479635	1	0.0017825311942959
1747	SUMOylation of RNA binding proteins	R-HSA-4570464	8	45	0.279284322099146	1	0.0035650623885918
1748	SUMOylation of SUMOylation proteins	R-HSA-4085377	5	33	0.488917066492562	1	0.00222816399286988
1749	SUMOylation of transcription cofactors	R-HSA-3899300	5	43	0.728771045534071	1	0.00222816399286988
1750	SUMOylation of transcription factors	R-HSA-3232118	1	19	0.941170244564147	1	0.000445632798573975
1751	SUMOylation of ubiquitinylation proteins	R-HSA-3232142	6	38	0.432952139367011	1	0.00267379679144385
1752	Suppression of apoptosis	R-HSA-9635465	1	7	0.647720865147045	1	0.000445632798573975
1753	Suppression of phagosomal maturation	R-HSA-9637687	2	13	0.554948653584652	1	0.00089126559714795
1754	Surfactant metabolism	R-HSA-5683826	5	24	0.231447179931464	1	0.00222816399286988
1755	SWI/SNF chromatin remodelers	R-HSA-9932451	4	29	0.584424440479635	1	0.0017825311942959
1756	Switching of origins to a post-replicative state	R-HSA-69052	4	75	0.994968038566199	1	0.0017825311942959
1757	Synaptic adhesion-like molecules	R-HSA-8849932	0	17	1	1	0
1758	Syndecan interactions	R-HSA-3000170	5	27	0.315743215542107	1	0.00222816399286988
1759	Synthesis And Processing Of GAG, GAGPOL Polyproteins	R-HSA-174495	0	12	1	1	0
1760	Synthesis of (16-20)-hydroxyeicosatetraenoic acids (HETE)	R-HSA-2142816	3	7	0.0601876467778533	1	0.00133689839572193
1761	Synthesis of 12-eicosatetraenoic acid derivatives	R-HSA-2142712	1	6	0.591086774021928	1	0.000445632798573975
1762	Synthesis of 15-eicosatetraenoic acid derivatives	R-HSA-2142770	2	6	0.196683775701689	1	0.00089126559714795
1763	Synthesis of 5-eicosatetraenoic acids	R-HSA-2142688	2	8	0.306166095100501	1	0.00089126559714795
1764	Synthesis of active ubiquitin: roles of E1 and E2 enzymes	R-HSA-8866652	3	28	0.765033577163977	1	0.00133689839572193
1765	Synthesis of bile acids and bile salts	R-HSA-192105	5	31	0.432030128611161	1	0.00222816399286988
1766	Synthesis of bile acids and bile salts via 24-hydroxycholesterol	R-HSA-193775	2	13	0.554948653584652	1	0.00089126559714795
1767	Synthesis of bile acids and bile salts via 27-hydroxycholesterol	R-HSA-193807	2	14	0.596645099870066	1	0.00089126559714795
1768	Synthesis of bile acids and bile salts via 7alpha-hydroxycholesterol	R-HSA-193368	3	21	0.571538745797574	1	0.00133689839572193
1769	Synthesis of diphthamide-EEF2	R-HSA-5358493	1	8	0.696514403725123	1	0.000445632798573975
1770	Synthesis of DNA	R-HSA-69239	7	104	0.992718789905011	1	0.00311942959001783
1771	Synthesis of dolichyl-phosphate	R-HSA-446199	0	7	1	1	0
1772	Synthesis of epoxy (EET) and dihydroxyeicosatrienoic acids (DHET)	R-HSA-2142670	3	8	0.0866306237833935	1	0.00133689839572193
1773	Synthesis of GDP-mannose	R-HSA-446205	0	5	1	1	0
1774	Synthesis of glycosylphosphatidylinositol (GPI)	R-HSA-162710	1	14	0.875963812243553	1	0.000445632798573975
1775	Synthesis of IP2, IP, and Ins in the cytosol	R-HSA-1855183	1	11	0.805972199035365	1	0.000445632798573975
1776	Synthesis of IP3 and IP4 in the cytosol	R-HSA-1855204	3	22	0.604404151179215	1	0.00133689839572193
1777	Synthesis of Ketone Bodies	R-HSA-77111	1	7	0.647720865147045	1	0.000445632798573975
1778	Synthesis of Leukotrienes (LT) and Eoxins (EX)	R-HSA-2142691	1	17	0.920714930598664	1	0.000445632798573975
1779	Synthesis of PA	R-HSA-1483166	3	35	0.880857658122659	1	0.00133689839572193
1780	Synthesis of PC	R-HSA-1483191	4	26	0.494252077955745	1	0.0017825311942959
1781	Synthesis of PE	R-HSA-1483213	2	11	0.462745910770942	1	0.00089126559714795
1782	Synthesis of PG	R-HSA-1483148	2	7	0.251282227271223	1	0.00089126559714795
1783	Synthesis of PIPs at the early endosome membrane	R-HSA-1660516	4	15	0.143140927050075	1	0.0017825311942959
1784	Synthesis of PIPs at the Golgi membrane	R-HSA-1660514	4	16	0.171099406536293	1	0.0017825311942959
1785	Synthesis of PIPs at the late endosome membrane	R-HSA-1660517	2	11	0.462745910770942	1	0.00089126559714795
1786	Synthesis of PIPs at the plasma membrane	R-HSA-1660499	6	50	0.708427152254927	1	0.00267379679144385
1787	Synthesis of Prostaglandins (PG) and Thromboxanes (TX)	R-HSA-2162123	2	15	0.635332463222739	1	0.00089126559714795
1788	Synthesis of pyrophosphates in the cytosol	R-HSA-1855167	1	6	0.591086774021928	1	0.000445632798573975
1789	Synthesis of substrates in N-glycan biosythesis	R-HSA-446219	4	57	0.964873052299118	1	0.0017825311942959
1790	Synthesis of UDP-N-acetyl-glucosamine	R-HSA-446210	1	8	0.696514403725123	1	0.000445632798573975
1791	Synthesis of very long-chain fatty acyl-CoAs	R-HSA-75876	3	21	0.571538745797574	1	0.00133689839572193
1792	Synthesis of wybutosine at G37 of tRNA(Phe)	R-HSA-6782861	1	6	0.591086774021928	1	0.000445632798573975
1793	Synthesis, secretion, and deacylation of Ghrelin	R-HSA-422085	2	16	0.671044380060777	1	0.00089126559714795
1794	Synthesis, secretion, and inactivation of Glucagon-like Peptide-1 (GLP-1)	R-HSA-381771	2	15	0.635332463222739	1	0.00089126559714795
1795	Synthesis, secretion, and inactivation of Glucose-dependent Insulinotropic Polypeptide (GIP)	R-HSA-400511	3	11	0.18692031727203	1	0.00133689839572193
1796	Tandem pore domain potassium channels	R-HSA-1296346	1	8	0.696514403725123	1	0.000445632798573975
1797	Tat-mediated elongation of the HIV-1 transcript	R-HSA-167246	5	39	0.643669412543655	1	0.00222816399286988
1798	Tat-mediated HIV elongation arrest and recovery	R-HSA-167243	4	28	0.55538809106937	1	0.0017825311942959
1799	TBC/RABGAPs	R-HSA-8854214	6	40	0.484439929193236	1	0.00267379679144385
1800	TCF dependent signaling in response to WNT	R-HSA-201681	24	167	0.455419864342292	1	0.0106951871657754
1801	TCR signaling	R-HSA-202403	12	98	0.720326339777487	1	0.0053475935828877
1802	Telomere C-strand (Lagging Strand) Synthesis	R-HSA-174417	8	31	0.0556740367343256	1	0.0035650623885918
1803	Telomere C-strand synthesis initiation	R-HSA-174430	4	11	0.0539974044713616	1	0.0017825311942959
1804	Telomere Extension By Telomerase	R-HSA-171319	3	21	0.571538745797574	1	0.00133689839572193
1805	Telomere Maintenance	R-HSA-157579	14	80	0.211201933791485	1	0.00623885918003565
1806	Terminal pathway of complement	R-HSA-166665	0	7	1	1	0
1807	Termination of O-glycan biosynthesis	R-HSA-977068	3	18	0.463532482689621	1	0.00133689839572193
1808	Termination of translesion DNA synthesis	R-HSA-5656169	3	30	0.805155953036782	1	0.00133689839572193
1809	Tetrahydrobiopterin (BH4) synthesis, recycling, salvage and regulation	R-HSA-1474151	1	8	0.696514403725123	1	0.000445632798573975
1810	TFAP2 (AP-2) family regulates transcription of growth factors and their receptors	R-HSA-8866910	2	13	0.554948653584652	1	0.00089126559714795
1811	TGF-beta receptor signaling activates SMADs	R-HSA-2173789	1	45	0.998788869776809	1	0.000445632798573975
1812	TGF-beta receptor signaling in EMT (epithelial to mesenchymal transition)	R-HSA-2173791	1	16	0.907958924790657	1	0.000445632798573975
1813	TGFBR1 KD Mutants in Cancer	R-HSA-3656532	0	6	1	1	0
1814	TGFBR3 expression	R-HSA-9839394	1	25	0.975972791668691	1	0.000445632798573975
1815	TGFBR3 PTM regulation	R-HSA-9839383	4	11	0.0539974044713616	1	0.0017825311942959
1816	TGFBR3 regulates TGF-beta signaling	R-HSA-9839389	1	8	0.696514403725123	1	0.000445632798573975
1817	The activation of arylsulfatases	R-HSA-1663150	2	12	0.510275467298991	1	0.00089126559714795
1818	The canonical retinoid cycle in rods (twilight vision)	R-HSA-2453902	3	19	0.500972670617154	1	0.00133689839572193
1819	The CRY:PER:kinase complex represses transactivation by the BMAL:CLOCK (ARNTL:CLOCK) complex	R-HSA-9931521	1	13	0.856012475645447	1	0.000445632798573975
1820	The NLRP3 inflammasome	R-HSA-844456	4	16	0.171099406536293	1	0.0017825311942959
1821	The phototransduction cascade	R-HSA-2514856	3	29	0.785873092935247	1	0.00133689839572193
1822	The retinoid cycle in cones (daylight vision)	R-HSA-2187335	0	3	1	1	0
1823	The role of GTSE1 in G2/M progression after G2 checkpoint	R-HSA-8852276	3	58	0.990746338126301	1	0.00133689839572193
1824	The role of Nef in HIV-1 replication and disease pathogenesis	R-HSA-164952	2	27	0.904683141778833	1	0.00089126559714795
1825	Thrombin signalling through proteinase activated receptors (PARs)	R-HSA-456926	3	28	0.765033577163977	1	0.00133689839572193
1826	Thromboxane signalling through TP receptor	R-HSA-428930	2	20	0.786228093904883	1	0.00089126559714795
1827	TICAM1-dependent activation of IRF3/IRF7	R-HSA-9013973	1	13	0.856012475645447	1	0.000445632798573975
1828	TICAM1, RIP1-mediated IKK complex recruitment	R-HSA-168927	1	17	0.920714930598664	1	0.000445632798573975
1829	TICAM1,TRAF6-dependent induction of TAK1 complex	R-HSA-9014325	1	11	0.805972199035365	1	0.000445632798573975
1830	Tie2 Signaling	R-HSA-210993	2	17	0.703862831862549	1	0.00089126559714795
1831	Tight junction interactions	R-HSA-420029	5	22	0.179439590533446	1	0.00222816399286988
1832	TLR3-mediated TICAM1-dependent programmed cell death	R-HSA-9013957	0	6	1	1	0
1833	TNF signaling	R-HSA-75893	8	55	0.498829745783472	1	0.0035650623885918
1834	TNFR1-induced NF-kappa-B signaling pathway	R-HSA-5357956	7	33	0.162995443453107	1	0.00311942959001783
1835	TNFR1-induced proapoptotic signaling	R-HSA-5357786	6	25	0.121627669952035	1	0.00267379679144385
1836	TNFR1-mediated ceramide production	R-HSA-5626978	1	6	0.591086774021928	1	0.000445632798573975
1837	Tolerance by Mtb to nitric oxide produced by macrophages	R-HSA-1222538	0	0	1	1	0
1838	Tolerance of reactive oxygen produced by macrophages	R-HSA-1222387	0	0	1	1	0
1839	Toll-like Receptor Cascades	R-HSA-168898	29	164	0.0966333510532215	1	0.0129233511586453
1840	Toll Like Receptor 10 (TLR10) Cascade	R-HSA-168142	17	92	0.128816679395281	1	0.00757575757575758
1841	Toll Like Receptor 2 (TLR2) Cascade	R-HSA-181438	21	110	0.0763353362506032	1	0.00935828877005348
1842	Toll Like Receptor 3 (TLR3) Cascade	R-HSA-168164	17	102	0.241176037613974	1	0.00757575757575758
1843	Toll Like Receptor 4 (TLR4) Cascade	R-HSA-166016	23	139	0.207793173427831	1	0.0102495543672014
1844	Toll Like Receptor 5 (TLR5) Cascade	R-HSA-168176	17	92	0.128816679395281	1	0.00757575757575758
1845	Toll Like Receptor 7/8 (TLR7/8) Cascade	R-HSA-168181	19	102	0.10676433751532	1	0.00846702317290553
1846	Toll Like Receptor 9 (TLR9) Cascade	R-HSA-168138	19	105	0.131845791608292	1	0.00846702317290553
1847	Toll Like Receptor TLR1:TLR2 Cascade	R-HSA-168179	21	110	0.0763353362506032	1	0.00935828877005348
1848	Toll Like Receptor TLR6:TLR2 Cascade	R-HSA-168188	20	108	0.104648696490413	1	0.0089126559714795
1849	Toxicity of botulinum toxin type A (botA)	R-HSA-5250968	2	4	0.0948510126504749	1	0.00089126559714795
1850	Toxicity of botulinum toxin type B (botB)	R-HSA-5250958	0	3	1	1	0
1851	TP53 Regulates Metabolic Genes	R-HSA-5628897	8	75	0.832848120322129	1	0.0035650623885918
1852	TP53 regulates transcription of additional cell cycle genes whose exact role in the p53 pathway remain uncertain	R-HSA-6804115	2	19	0.761307826084695	1	0.00089126559714795
1853	TP53 Regulates Transcription of Cell Cycle Genes	R-HSA-6791312	5	47	0.798126504129607	1	0.00222816399286988
1854	TP53 Regulates Transcription of Death Receptors and Ligands	R-HSA-6803211	2	12	0.510275467298991	1	0.00089126559714795
1855	TP53 Regulates Transcription of DNA Repair Genes	R-HSA-6796648	7	58	0.709144689290605	1	0.00311942959001783
1856	TP53 Regulates Transcription of Genes Involved in Cytochrome C Release	R-HSA-6803204	6	20	0.0482381501840112	1	0.00267379679144385
1857	TP53 Regulates Transcription of Genes Involved in G1 Cell Cycle Arrest	R-HSA-6804116	2	14	0.596645099870066	1	0.00089126559714795
1858	TP53 Regulates Transcription of Genes Involved in G2 Cell Cycle Arrest	R-HSA-6804114	1	18	0.931703801486281	1	0.000445632798573975
1859	TP53 regulates transcription of several additional cell death genes whose specific roles in p53-dependent apoptosis remain uncertain	R-HSA-6803205	2	13	0.554948653584652	1	0.00089126559714795
1860	TRAF3-dependent IRF activation pathway	R-HSA-918233	3	15	0.345177238077692	1	0.00133689839572193
1861	TRAF6-mediated induction of TAK1 complex within TLR4 complex	R-HSA-937072	2	16	0.671044380060777	1	0.00089126559714795
1862	TRAF6 mediated induction of NFkB and MAP kinases upon TLR7/8 or 9 activation	R-HSA-975138	17	97	0.180583616051586	1	0.00757575757575758
1863	TRAF6 mediated IRF7 activation	R-HSA-933541	5	20	0.132562274857878	1	0.00222816399286988
1864	TRAF6 mediated IRF7 activation in TLR7/8 or 9 signaling	R-HSA-975110	1	11	0.805972199035365	1	0.000445632798573975
1865	Trafficking and processing of endosomal TLR	R-HSA-1679131	3	13	0.264572942727852	1	0.00133689839572193
1866	Trafficking of AMPA receptors	R-HSA-399719	4	27	0.525297097505943	1	0.0017825311942959
1867	Trafficking of GluR2-containing AMPA receptors	R-HSA-416993	1	16	0.907958924790657	1	0.000445632798573975
1868	TRAIL signaling	R-HSA-75158	2	8	0.306166095100501	1	0.00089126559714795
1869	trans-Golgi Network Vesicle Budding	R-HSA-199992	4	66	0.986393282600671	1	0.0017825311942959
1870	Transcription-Coupled Nucleotide Excision Repair (TC-NER)	R-HSA-6781827	8	72	0.797494341516369	1	0.0035650623885918
1871	Transcription of E2F targets under negative control by DREAM complex	R-HSA-1362277	2	19	0.761307826084695	1	0.00089126559714795
1872	Transcription of E2F targets under negative control by p107 (RBL1) and p130 (RBL2) in complex with HDAC1	R-HSA-1362300	3	16	0.385349045356476	1	0.00133689839572193
1873	Transcription of the HIV genome	R-HSA-167172	9	63	0.514678252494758	1	0.00401069518716578
1874	Transcriptional activation of mitochondrial biogenesis	R-HSA-2151201	4	53	0.947418043045265	1	0.0017825311942959
1875	Transcriptional activity of SMAD2/SMAD3:SMAD4 heterotrimer	R-HSA-2173793	2	48	0.993239716706602	1	0.00089126559714795
1876	Transcriptional and post-translational regulation of MITF-M expression and activity	R-HSA-9856649	7	59	0.726183152736704	1	0.00311942959001783
1877	Transcriptional Regulation by E2F6	R-HSA-8953750	6	32	0.277249626813945	1	0.00267379679144385
1878	Transcriptional Regulation by MECP2	R-HSA-8986944	2	61	0.998800026866318	1	0.00089126559714795
1879	Transcriptional Regulation by NPAS4	R-HSA-9634815	2	33	0.954043277264136	1	0.00089126559714795
1880	Transcriptional regulation by RUNX1	R-HSA-8878171	18	176	0.939045892618191	1	0.00802139037433155
1881	Transcriptional regulation by RUNX2	R-HSA-8878166	7	101	0.990330851680638	1	0.00311942959001783
1882	Transcriptional regulation by RUNX3	R-HSA-8878159	4	82	0.997738416740704	1	0.0017825311942959
1883	Transcriptional regulation by small RNAs	R-HSA-5578749	9	63	0.514678252494758	1	0.00401069518716578
1884	Transcriptional regulation by the AP-2 (TFAP2) family of transcription factors	R-HSA-8864260	4	36	0.753813168249321	1	0.0017825311942959
1885	Transcriptional Regulation by TP53	R-HSA-3700989	45	338	0.636564860787768	1	0.0200534759358289
1886	Transcriptional Regulation by VENTX	R-HSA-8853884	3	38	0.912534329377361	1	0.00133689839572193
1887	Transcriptional regulation of brown and beige adipocyte differentiation	R-HSA-9843743	2	28	0.915425415979976	1	0.00089126559714795
1888	Transcriptional regulation of brown and beige adipocyte differentiation by EBF2	R-HSA-9844594	2	28	0.915425415979976	1	0.00089126559714795
1889	Transcriptional regulation of granulopoiesis	R-HSA-9616222	7	49	0.52676713049568	1	0.00311942959001783
1890	Transcriptional regulation of pluripotent stem cells	R-HSA-452723	1	28	0.984646966766828	1	0.000445632798573975
1891	Transcriptional regulation of testis differentiation	R-HSA-9690406	1	12	0.832853720102309	1	0.000445632798573975
1892	Transcriptional regulation of white adipocyte differentiation	R-HSA-381340	9	80	0.795177761384772	1	0.00401069518716578
1893	Transferrin endocytosis and recycling	R-HSA-917977	5	27	0.315743215542107	1	0.00222816399286988
1894	Translation	R-HSA-72766	18	268	0.999931803940483	1	0.00802139037433155
1895	Translation initiation complex formation	R-HSA-72649	2	55	0.997319211342346	1	0.00089126559714795
1896	Translation of Replicase and Assembly of the Replication Transcription Complex_9679504	R-HSA-9679504	3	12	0.225098128130698	1	0.00133689839572193
1897	Translation of Replicase and Assembly of the Replication Transcription Complex_9694676	R-HSA-9694676	4	13	0.093515412806854	1	0.0017825311942959
1898	Translation of respiratory syncytial virus mRNAs	R-HSA-9828721	0	0	1	1	0
1899	Translation of Structural Proteins_9683701	R-HSA-9683701	6	27	0.160879703477127	1	0.00267379679144385
1900	Translesion Synthesis by POLH	R-HSA-110320	1	18	0.931703801486281	1	0.000445632798573975
1901	Translesion synthesis by POLI	R-HSA-5656121	1	17	0.920714930598664	1	0.000445632798573975
1902	Translesion synthesis by POLK	R-HSA-5655862	1	17	0.920714930598664	1	0.000445632798573975
1903	Translesion synthesis by REV1	R-HSA-110312	0	16	1	1	0
1904	Translesion synthesis by Y family DNA polymerases bypasses lesions on DNA template	R-HSA-110313	4	36	0.753813168249321	1	0.0017825311942959
1905	Translocation of SLC2A4 (GLUT4) to the plasma membrane	R-HSA-1445148	2	66	0.999389821724662	1	0.00089126559714795
1906	Translocation of ZAP-70 to Immunological synapse	R-HSA-202430	1	17	0.920714930598664	1	0.000445632798573975
1907	Transmission across Chemical Synapses	R-HSA-112315	22	234	0.984925309217573	1	0.00980392156862745
1908	Transport and synthesis of PAPS	R-HSA-174362	1	6	0.591086774021928	1	0.000445632798573975
1909	Transport of bile salts and organic acids, metal ions and amine compounds	R-HSA-425366	12	71	0.273351005991394	1	0.0053475935828877
1910	Transport of connexons to the plasma membrane	R-HSA-190872	0	15	1	1	0
1911	Transport of fatty acids	R-HSA-804914	1	6	0.591086774021928	1	0.000445632798573975
1912	Transport of gamma-carboxylated protein precursors from the endoplasmic reticulum to the Golgi apparatus	R-HSA-159763	0	9	1	1	0
1913	Transport of inorganic cations/anions and amino acids/oligopeptides	R-HSA-425393	13	99	0.625788911044747	1	0.00579322638146168
1914	Transport of Mature mRNA derived from an Intron-Containing Transcript	R-HSA-159236	5	69	0.970595942985289	1	0.00222816399286988
1915	Transport of Mature mRNA Derived from an Intronless Transcript	R-HSA-159231	6	41	0.50964001044423	1	0.00267379679144385
1916	Transport of Mature mRNAs Derived from Intronless Transcripts	R-HSA-159234	6	42	0.534367352091486	1	0.00267379679144385
1917	Transport of Mature Transcript to Cytoplasm	R-HSA-72202	6	78	0.967902596876028	1	0.00267379679144385
1918	Transport of nucleosides and free purine and pyrimidine bases across the plasma membrane	R-HSA-83936	2	11	0.462745910770942	1	0.00089126559714795
1919	Transport of nucleotide sugars	R-HSA-727802	3	8	0.0866306237833935	1	0.00133689839572193
1920	Transport of organic anions	R-HSA-879518	1	7	0.647720865147045	1	0.000445632798573975
1921	Transport of RCbl within the body	R-HSA-9758890	1	6	0.591086774021928	1	0.000445632798573975
1922	Transport of Ribonucleoproteins into the Host Nucleus	R-HSA-168271	5	31	0.432030128611161	1	0.00222816399286988
1923	Transport of the SLBP Dependant Mature mRNA	R-HSA-159230	5	35	0.543608158939422	1	0.00222816399286988
1924	Transport of the SLBP independent Mature mRNA	R-HSA-159227	5	34	0.516588419501814	1	0.00222816399286988
1925	Transport of vitamins, nucleosides, and related molecules	R-HSA-425397	8	35	0.101453731716848	1	0.0035650623885918
1926	Transport to the Golgi and subsequent modification	R-HSA-948021	20	164	0.762944119104927	1	0.0089126559714795
1927	TRIF-mediated programmed cell death	R-HSA-2562578	0	9	1	1	0
1928	TRIF (TICAM1)-mediated TLR4 signaling	R-HSA-937061	17	106	0.294790527277918	1	0.00757575757575758
1929	Triglyceride biosynthesis	R-HSA-75109	2	11	0.462745910770942	1	0.00089126559714795
1930	Triglyceride catabolism	R-HSA-163560	0	18	1	1	0
1931	Triglyceride metabolism	R-HSA-8979227	2	29	0.92502188435366	1	0.00089126559714795
1932	Tristetraprolin (TTP, ZFP36) binds and destabilizes mRNA	R-HSA-450513	1	15	0.89315176574504	1	0.000445632798573975
1933	tRNA-derived small RNA (tsRNA or tRNA-related fragment, tRF) biogenesis	R-HSA-9708296	0	3	1	1	0
1934	tRNA Aminoacylation	R-HSA-379724	8	40	0.180702335367089	1	0.0035650623885918
1935	tRNA modification in the mitochondrion	R-HSA-6787450	2	9	0.360210365045828	1	0.00089126559714795
1936	tRNA modification in the nucleus and cytosol	R-HSA-6782315	3	39	0.921256802439921	1	0.00133689839572193
1937	tRNA processing	R-HSA-72306	12	100	0.74600300418167	1	0.0053475935828877
1938	tRNA processing in the mitochondrion	R-HSA-6785470	0	5	1	1	0
1939	tRNA processing in the nucleus	R-HSA-6784531	7	54	0.634172757899073	1	0.00311942959001783
1940	TRP channels	R-HSA-3295583	3	24	0.664940935913113	1	0.00133689839572193
1941	Truncations of AMER1 destabilize the destruction complex	R-HSA-5467348	4	13	0.093515412806854	1	0.0017825311942959
1942	Turbulent (oscillatory, disturbed) flow shear stress activates signaling by PIEZO1 and integrins in endothelial cells	R-HSA-9860927	5	30	0.403055515457982	1	0.00222816399286988
1943	Type I hemidesmosome assembly	R-HSA-446107	1	11	0.805972199035365	1	0.000445632798573975
1944	TYSND1 cleaves peroxisomal proteins	R-HSA-9033500	0	5	1	1	0
1945	Ub-specific processing proteases	R-HSA-5689880	17	160	0.907119956215452	1	0.00757575757575758
1946	Ubiquinol biosynthesis	R-HSA-2142789	3	12	0.225098128130698	1	0.00133689839572193
1947	Ubiquitin-dependent degradation of Cyclin D	R-HSA-75815	2	37	0.972129150970957	1	0.00089126559714795
1948	Ubiquitin Mediated Degradation of Phosphorylated Cdc25A	R-HSA-69601	3	37	0.902941417730378	1	0.00133689839572193
1949	UCH proteinases	R-HSA-5689603	7	76	0.916350932368683	1	0.00311942959001783
1950	Unblocking of NMDA receptors, glutamate binding and activation	R-HSA-438066	1	19	0.941170244564147	1	0.000445632798573975
1951	Uncoating of the HIV Virion	R-HSA-162585	0	1	1	1	0
1952	Uncoating of the Influenza Virion	R-HSA-168336	0	0	1	1	0
1953	Unfolded Protein Response (UPR)	R-HSA-381119	6	84	0.981578948455798	1	0.00267379679144385
1954	Unwinding of DNA	R-HSA-176974	0	12	1	1	0
1955	Uptake and actions of bacterial toxins	R-HSA-5339562	6	28	0.182306780859039	1	0.00267379679144385
1956	Uptake and function of anthrax toxins	R-HSA-5210891	2	11	0.462745910770942	1	0.00089126559714795
1957	Uptake and function of diphtheria toxin	R-HSA-5336415	1	6	0.591086774021928	1	0.000445632798573975
1958	Uptake of dietary cobalamins into enterocytes	R-HSA-9758881	2	6	0.196683775701689	1	0.00089126559714795
1959	Urea cycle	R-HSA-70635	3	10	0.150668613780939	1	0.00133689839572193
1960	Vasopressin-like receptors	R-HSA-388479	0	4	1	1	0
1961	Vasopressin regulates renal water homeostasis via Aquaporins	R-HSA-432040	1	36	0.995351636218821	1	0.000445632798573975
1962	VEGF binds to VEGFR leading to receptor dimerization	R-HSA-195399	3	8	0.0866306237833935	1	0.00133689839572193
1963	VEGF ligand-receptor interactions	R-HSA-194313	3	8	0.0866306237833935	1	0.00133689839572193
1964	VEGFA-VEGFR2 Pathway	R-HSA-4420097	6	92	0.991500302264716	1	0.00267379679144385
1965	VEGFR2 mediated cell proliferation	R-HSA-5218921	1	19	0.941170244564147	1	0.000445632798573975
1966	VEGFR2 mediated vascular permeability	R-HSA-5218920	0	26	1	1	0
1967	Vif-mediated degradation of APOBEC3G	R-HSA-180585	3	39	0.921256802439921	1	0.00133689839572193
1968	Viral Messenger RNA Synthesis	R-HSA-168325	8	41	0.199119395548369	1	0.0035650623885918
1969	Viral mRNA Translation	R-HSA-192823	4	83	0.997985875700217	1	0.0017825311942959
1970	Viral RNP Complexes in the Host Cell Nucleus	R-HSA-168330	0	1	1	1	0
1971	Virion Assembly and Release_9679509	R-HSA-9679509	0	0	1	1	0
1972	Virion Assembly and Release_9694322	R-HSA-9694322	0	0	1	1	0
1973	Virus Assembly and Release	R-HSA-168268	0	2	1	1	0
1974	Visual phototransduction	R-HSA-2187338	9	82	0.818394084106639	1	0.00401069518716578
1975	Vitamin B2 (riboflavin) metabolism	R-HSA-196843	2	5	0.143878551550455	1	0.00089126559714795
1976	Vitamin B5 (pantothenate) metabolism	R-HSA-199220	2	18	0.733904125509165	1	0.00089126559714795
1977	Vitamin C (ascorbate) metabolism	R-HSA-196836	0	7	1	1	0
1978	Vitamins	R-HSA-211916	2	6	0.196683775701689	1	0.00089126559714795
1979	VLDL clearance	R-HSA-8964046	0	5	1	1	0
1980	VLDLR internalisation and degradation	R-HSA-8866427	0	16	1	1	0
1981	Voltage gated Potassium channels	R-HSA-1296072	4	33	0.688736417345835	1	0.0017825311942959
1982	Vpr-mediated nuclear import of PICs	R-HSA-180910	5	33	0.488917066492562	1	0.00222816399286988
1983	Vpu mediated degradation of CD4	R-HSA-180534	2	37	0.972129150970957	1	0.00089126559714795
1984	vRNA Synthesis	R-HSA-192814	0	1	1	1	0
1985	vRNP Assembly	R-HSA-192905	0	2	1	1	0
1986	VxPx cargo-targeting to cilium	R-HSA-5620916	1	18	0.931703801486281	1	0.000445632798573975
1987	Wax and plasmalogen biosynthesis	R-HSA-8848584	0	4	1	1	0
1988	WNT ligand biogenesis and trafficking	R-HSA-3238698	3	21	0.571538745797574	1	0.00133689839572193
1989	WNT mediated activation of DVL	R-HSA-201688	2	7	0.251282227271223	1	0.00089126559714795
1990	WNT5:FZD7-mediated leishmania damping	R-HSA-9673324	0	11	1	1	0
1991	WNT5A-dependent internalization of FZD2, FZD5 and ROR2	R-HSA-5140745	1	13	0.856012475645447	1	0.000445632798573975
1992	WNT5A-dependent internalization of FZD4	R-HSA-5099900	1	15	0.89315176574504	1	0.000445632798573975
1993	XBP1(S) activates chaperone genes	R-HSA-381038	5	41	0.688190991475588	1	0.00222816399286988
1994	Xenobiotics	R-HSA-211981	4	20	0.296673781797334	1	0.0017825311942959
1995	YAP1- and WWTR1 (TAZ)-stimulated gene expression	R-HSA-2032785	1	14	0.875963812243553	1	0.000445632798573975
1996	Z-decay: degradation of maternal mRNAs by zygotically expressed factors	R-HSA-9820865	1	10	0.774769809193145	1	0.000445632798573975
1997	ZBP1(DAI) mediated induction of type I IFNs	R-HSA-1606322	4	21	0.329945435135592	1	0.0017825311942959
1998	Zinc influx into cells by the SLC39 gene family	R-HSA-442380	0	9	1	1	0
1999	Zinc transporters	R-HSA-435354	1	13	0.856012475645447	1	0.000445632798573975
[truncated: 1 more rows]
