# Supplementary material for: Decoding non-coding SNPs: systems genomics modelling dissects the heterogeneity of IBD
Source: Mol Syst Biol. 2025 Nov 26;22(2):259–80. doi: 10.1038/s44320-025-00169-3 (PMC12864814; doi:10.1038/s44320-025-00169-3)
Supplement: Supplementary file 14 — Source data Fig. 6 [file 44320_2025_169_MOESM14_ESM.zip › Figure6_c/uc_TF_TG_network_summary_10k.txt]

GeneID	Z_Count_TFTG	Z_percentage
A0A075B6K6	669	71.09458023379383
A0A075B6N1	669	71.09458023379383
A0A075B6R0	669	71.09458023379383
A0A075B6R2	669	71.09458023379383
A0A075B6T6	669	71.09458023379383
A0A075B6W5	669	71.09458023379383
A0A075B6Y3	669	71.09458023379383
A0A087WT02	669	71.09458023379383
A0A087WT03	669	71.09458023379383
A0A087WV62	669	71.09458023379383
A0A087X0M5	669	71.09458023379383
A0A0A6YYC5	669	71.09458023379383
A0A0B4J1U4	669	71.09458023379383
A0A0B4J235	669	71.09458023379383
A0A0B4J241	669	71.09458023379383
A0A0B4J272	669	71.09458023379383
A0A0B4J274	669	71.09458023379383
A0A0B4J276	669	71.09458023379383
A0A0B4J277	669	71.09458023379383
A0A0B4J279	669	71.09458023379383
A0A0C4DH28	669	71.09458023379383
A0A0C4DH29	669	71.09458023379383
A0A0C4DH59	669	71.09458023379383
A0A0C4DH62	669	71.09458023379383
A0A0J9YXA8	669	71.09458023379383
A0A0J9YXY3	669	71.09458023379383
A0A0K0K1D8	669	71.09458023379383
A0A1B0GX56	669	71.09458023379383
A0A1B0GXF2	669	71.09458023379383
A0A539	669	71.09458023379383
A0A576	669	71.09458023379383
A0A578	669	71.09458023379383
A0A5B0	669	71.09458023379383
A0A5B9	669	71.09458023379383
A0JD36	669	71.09458023379383
A0JD37	669	71.09458023379383
A0MZ66	669	71.09458023379383
A0PJW6	669	71.09458023379383
A1A5D9	669	71.09458023379383
A1L4H1	96	10.201912858660998
A2A2Z9	96	10.201912858660998
A2CJ06	669	71.09458023379383
A2PYH4	273	29.011689691817217
A2RTX5	118	12.539851222104145
A3KMH1	255	27.09883103081828
A3KN83	471	50.05313496280552
A4D2B0	669	71.09458023379383
A4FU28	669	71.09458023379383
A4FU69	367	39.00106269925611
A5D8T8	669	71.09458023379383
A5YM69	669	71.09458023379383
A6H8Y1	496	52.70988310308182
A6NC78	669	71.09458023379383
A6NCI5	669	71.09458023379383
A6NCQ9	669	71.09458023379383
A6ND01	528	56.11052072263549
A6NDS4	669	71.09458023379383
A6NEF3	669	71.09458023379383
A6NEM1	669	71.09458023379383
A6NER0	669	71.09458023379383
A6NFE2	669	71.09458023379383
A6NFN9	530	56.323060573857596
A6NFQ2	669	71.09458023379383
A6NGC4	669	71.09458023379383
A6NHJ4	669	71.09458023379383
A6NHR9	26	2.763018065887354
A6NHY2	669	71.09458023379383
A6NI15	831	88.31030818278427
A6NI86	669	71.09458023379383
A6NKC9	669	71.09458023379383
A6NKF1	534	56.748140276301804
A6NKT7	669	71.09458023379383
A6NL26	1	0.10626992561105207
A6NM11	669	71.09458023379383
A6NMS7	669	71.09458023379383
A6NMZ2	669	71.09458023379383
A6NNA2	2	0.21253985122210414
A6NNB3	669	71.09458023379383
A6NNL5	1	0.10626992561105207
A6PVS8	528	56.11052072263549
A6QL64	43	4.569606801275238
A6XGL0	6	0.6376195536663124
A7E2F4	255	27.09883103081828
A8CG34	669	71.09458023379383
A8K2U0	555	58.979808714133895
A8K855	10	1.0626992561105209
A8MPY1	669	71.09458023379383
A8MQT2	669	71.09458023379383
A8MUH7	669	71.09458023379383
A8MW92	669	71.09458023379383
A8MYP8	555	58.979808714133895
A8MYU2	669	71.09458023379383
A8MYZ6	528	56.11052072263549
A8MZ36	669	71.09458023379383
B0I1T2	471	50.05313496280552
B1AH88	99	10.520722635494154
B1AKI9	669	71.09458023379383
B7Z8K6	669	71.09458023379383
B7ZAQ6	669	71.09458023379383
C4AMC7	669	71.09458023379383
C9J3V5	1	0.10626992561105207
C9JE40	669	71.09458023379383
C9JJ37	622	66.09989373007438
E7EW31	669	71.09458023379383
O00219	555	58.979808714133895
O00221	608	64.61211477151966
O00257	159	16.896918172157278
O00270	669	71.09458023379383
O00311	471	50.05313496280552
O00391	2	0.21253985122210414
O00398	544	57.81083953241233
O00443	669	71.09458023379383
O00453	669	71.09458023379383
O00463	669	71.09458023379383
O00487	669	71.09458023379383
O00515	555	58.979808714133895
O00526	555	58.979808714133895
O00560	596	63.33687566418703
O00584	471	50.05313496280552
O00622	89	9.458023379383635
O00625	669	71.09458023379383
O00626	655	69.6068012752391
O00743	669	71.09458023379383
O00754	669	71.09458023379383
O00755	555	58.979808714133895
O14525	669	71.09458023379383
O14548	528	56.11052072263549
O14561	43	4.569606801275238
O14593	1	0.10626992561105207
O14594	669	71.09458023379383
O14638	1	0.10626992561105207
O14646	669	71.09458023379383
O14669	14	1.487778958554729
O14681	528	56.11052072263549
O14686	669	71.09458023379383
O14715	415	44.10201912858661
O14717	831	88.31030818278427
O14727	513	54.51647183846971
O14730	162	17.215727948990438
O14757	529	56.21679064824655
O14777	610	64.82465462274176
O14788	471	50.05313496280552
O14807	85	9.032943676939425
O14827	669	71.09458023379383
O14836	558	59.29861849096706
O14862	580	61.63655685441021
O14863	669	71.09458023379383
O14880	96	10.201912858660998
O14904	528	56.11052072263549
O14917	669	71.09458023379383
O14936	669	71.09458023379383
O14958	528	56.11052072263549
O14967	471	50.05313496280552
O14975	2	0.21253985122210414
O15014	669	71.09458023379383
O15027	6	0.6376195536663124
O15041	555	58.979808714133895
O15047	96	10.201912858660998
O15063	669	71.09458023379383
O15066	104	11.052072263549416
O15067	343	36.450584484590856
O15072	3	0.3188097768331562
O15111	391	41.55154091392136
O15123	407	43.251859723698196
O15127	1	0.10626992561105207
O15130	669	71.09458023379383
O15144	669	71.09458023379383
O15165	1	0.10626992561105207
O15173	669	71.09458023379383
O15198	666	70.77577045696069
O15211	53	5.63230605738576
O15212	575	61.10520722635494
O15229	104	11.052072263549416
O15263	604	64.18703506907545
O15269	88	9.351753453772583
O15294	64	6.801275239107333
O15296	555	58.979808714133895
O15379	661	70.24442082890542
O15381	599	63.655685441020196
O15400	669	71.09458023379383
O15431	658	69.92561105207227
O15438	423	44.95217853347503
O15446	667	70.88204038257173
O15479	352	37.40701381509033
O15511	610	64.82465462274176
O15514	669	71.09458023379383
O15527	509	54.091392136025505
O15528	555	58.979808714133895
O15533	601	63.8682252922423
O15553	96	10.201912858660998
O43143	669	71.09458023379383
O43147	5	0.5313496280552604
O43157	471	50.05313496280552
O43181	471	50.05313496280552
O43187	263	27.948990435706694
O43189	669	71.09458023379383
O43240	532	56.5356004250797
O43293	1	0.10626992561105207
O43303	669	71.09458023379383
O43314	106	11.26461211477152
O43353	604	64.18703506907545
O43365	124	13.177470775770455
O43374	471	50.05313496280552
O43395	2	0.21253985122210414
O43399	471	50.05313496280552
O43422	669	71.09458023379383
O43482	522	55.47290116896918
O43491	323	34.32518597236982
O43508	669	71.09458023379383
O43520	314	33.36875664187035
O43529	471	50.05313496280552
O43541	696	73.96386822529225
O43557	744	79.06482465462274
O43561	217	23.0605738575983
O43570	555	58.979808714133895
O43615	146	15.5154091392136
O43657	96	10.201912858660998
O43674	20	2.1253985122210417
O43676	669	71.09458023379383
O43683	106	11.26461211477152
O43708	669	71.09458023379383
O43731	531	56.429330499468655
O43736	669	71.09458023379383
O43776	471	50.05313496280552
O43781	89	9.458023379383635
O43795	323	34.32518597236982
O43813	669	71.09458023379383
O43829	55	5.844845908607864
O43927	669	71.09458023379383
O43934	52	5.526036131774708
O60216	1	0.10626992561105207
O60231	415	44.10201912858661
O60235	3	0.3188097768331562
O60259	30	3.1880977683315623
O60296	669	71.09458023379383
O60312	667	70.88204038257173
O60353	669	71.09458023379383
O60361	669	71.09458023379383
O60462	323	34.32518597236982
O60487	669	71.09458023379383
O60496	669	71.09458023379383
O60512	669	71.09458023379383
O60583	1	0.10626992561105207
O60603	592	62.911795961742826
O60636	686	72.90116896918171
O60669	669	71.09458023379383
O60674	831	88.31030818278427
O60682	555	58.979808714133895
O60711	555	58.979808714133895
O60732	377	40.06376195536664
O60806	669	71.09458023379383
O60828	638	67.80021253985123
O60858	1	0.10626992561105207
O60861	82	8.71413390010627
O60880	831	88.31030818278427
O60925	46	4.888416578108395
O75015	669	71.09458023379383
O75027	1	0.10626992561105207
O75031	2	0.21253985122210414
O75052	3	0.3188097768331562
O75054	669	71.09458023379383
O75071	2	0.21253985122210414
O75077	669	71.09458023379383
O75093	639	67.90648246546228
O75113	213	22.635494155154092
O75146	612	65.03719447396386
O75165	104	11.052072263549416
O75173	669	71.09458023379383
O75197	244	25.929861849096707
O75290	1	0.10626992561105207
O75293	390	41.445270988310305
O75306	20	2.1253985122210417
O75324	161	17.109458023379386
O75339	669	71.09458023379383
O75344	669	71.09458023379383
O75347	809	85.97236981934113
O75356	96	10.201912858660998
O75362	323	34.32518597236982
O75363	270	28.69287991498406
O75444	3	0.3188097768331562
O75446	658	69.92561105207227
O75449	1	0.10626992561105207
O75477	669	71.09458023379383
O75478	96	10.201912858660998
O75508	471	50.05313496280552
O75533	669	71.09458023379383
O75541	553	58.76726886291179
O75553	7	0.7438894792773645
O75558	610	64.82465462274176
O75569	553	58.76726886291179
O75581	66	7.0138150903294365
O75635	507	53.8788522848034
O75638	2	0.21253985122210414
O75663	11	1.1689691817215728
O75665	563	59.82996811902231
O75676	96	10.201912858660998
O75711	669	71.09458023379383
O75712	530	56.323060573857596
O75718	109	11.583421891604676
O75746	161	17.109458023379386
O75751	669	71.09458023379383
O75752	669	71.09458023379383
O75762	669	71.09458023379383
O75794	669	71.09458023379383
O75828	75	7.970244420828905
O75841	555	58.979808714133895
O75844	2	0.21253985122210414
O75865	471	50.05313496280552
O75888	669	71.09458023379383
O75909	199	21.14771519659936
O75912	471	50.05313496280552
O75915	555	58.979808714133895
O75928	96	10.201912858660998
O75934	534	56.748140276301804
O75962	4	0.4250797024442083
O76003	669	71.09458023379383
O76027	386	41.0201912858661
O76031	669	71.09458023379383
O76064	659	70.03188097768331
O76090	471	50.05313496280552
O94760	528	56.11052072263549
O94762	298	31.668437832093517
O94772	96	10.201912858660998
O94776	669	71.09458023379383
O94788	1	0.10626992561105207
O94808	3	0.3188097768331562
O94817	669	71.09458023379383
O94886	669	71.09458023379383
O94907	4	0.4250797024442083
O94910	10	1.0626992561105209
O94913	471	50.05313496280552
O94967	530	56.323060573857596
O94972	323	34.32518597236982
O95047	669	71.09458023379383
O95084	129	13.708820403825717
O95125	669	71.09458023379383
O95139	669	71.09458023379383
O95169	669	71.09458023379383
O95170	669	71.09458023379383
O95171	512	54.41020191285866
O95198	669	71.09458023379383
O95202	540	57.38575982996812
O95210	658	69.92561105207227
O95214	669	71.09458023379383
O95218	669	71.09458023379383
O95232	1	0.10626992561105207
O95239	1	0.10626992561105207
O95243	473	50.265674814027626
O95256	669	71.09458023379383
O95257	580	61.63655685441021
O95263	669	71.09458023379383
O95274	555	58.979808714133895
O95298	1	0.10626992561105207
O95340	96	10.201912858660998
O95352	471	50.05313496280552
O95377	548	58.23591923485654
O95382	567	60.255047821466526
O95389	669	71.09458023379383
O95406	669	71.09458023379383
O95409	669	71.09458023379383
O95476	2	0.21253985122210414
O95498	5	0.5313496280552604
O95561	531	56.429330499468655
O95562	11	1.1689691817215728
O95633	541	57.49202975557917
O95670	49	5.207226354941551
O95674	360	38.257173219978746
O95677	610	64.82465462274176
O95678	356	37.83209351753454
O95684	20	2.1253985122210417
O95685	96	10.201912858660998
O95696	528	56.11052072263549
O95749	585	62.16790648246546
O95759	471	50.05313496280552
O95772	669	71.09458023379383
O95819	323	34.32518597236982
O95831	669	71.09458023379383
O95832	555	58.979808714133895
O95835	471	50.05313496280552
O95847	47	4.994686503719448
O95861	669	71.09458023379383
O95863	472	50.15940488841658
O95870	471	50.05313496280552
O95876	471	50.05313496280552
O95881	669	71.09458023379383
O95969	528	56.11052072263549
O95976	669	71.09458023379383
O95996	229	24.335812964930923
O95997	528	56.11052072263549
O95999	449	47.71519659936238
O96009	290	30.818278427205104
O96011	528	56.11052072263549
O97980	669	71.09458023379383
P00325	471	50.05313496280552
P00367	722	76.7268862911796
P00390	396	42.08289054197662
P00403	471	50.05313496280552
P00451	747	79.3836344314559
P00480	471	50.05313496280552
P00488	1	0.10626992561105207
P00533	716	76.08926673751328
P00558	174	18.49096705632306
P00568	96	10.201912858660998
P00738	2	0.21253985122210414
P00750	1	0.10626992561105207
P00918	555	58.979808714133895
P01009	25	2.6567481402763016
P01011	555	58.979808714133895
P01033	759	80.65887353878853
P01040	550	58.44845908607864
P01133	122	12.964930924548353
P01137	41	4.357066950053135
P01138	528	56.11052072263549
P01215	716	76.08926673751328
P01222	564	59.93623804463337
P01570	555	58.979808714133895
P01583	555	58.979808714133895
P01591	235	24.97343251859724
P01699	669	71.09458023379383
P01704	669	71.09458023379383
P01714	669	71.09458023379383
P01715	669	71.09458023379383
P01717	669	71.09458023379383
P01737	669	71.09458023379383
P01763	669	71.09458023379383
P01768	669	71.09458023379383
P01817	669	71.09458023379383
P01833	448	47.60892667375133
P01848	669	71.09458023379383
P01850	669	71.09458023379383
P01857	669	71.09458023379383
P01860	669	71.09458023379383
P01871	669	71.09458023379383
P01889	555	58.979808714133895
P02461	632	67.1625929861849
P02538	460	48.88416578108396
P02656	386	41.0201912858661
P02743	530	56.323060573857596
P02751	471	50.05313496280552
P02753	471	50.05313496280552
P02765	330	35.06907545164719
P02818	1	0.10626992561105207
P03979	669	71.09458023379383
P03986	669	71.09458023379383
P04003	12	1.2752391073326248
P04053	1	0.10626992561105207
P04066	316	33.58129649309245
P04141	407	43.251859723698196
P04234	1	0.10626992561105207
P04264	395	41.976620616365565
P04275	407	43.251859723698196
P04424	471	50.05313496280552
P04798	323	34.32518597236982
P05067	2	0.21253985122210414
P05090	669	71.09458023379383
P05113	407	43.251859723698196
P05120	520	55.260361317747076
P05177	323	34.32518597236982
P05181	1	0.10626992561105207
P05305	193	20.51009564293305
P06127	33	3.5069075451647183
P06213	471	50.05313496280552
P06493	407	43.251859723698196
P06702	471	50.05313496280552
P06731	136	14.452709883103083
P06734	94	9.989373007438896
P06737	555	58.979808714133895
P07093	283	30.074388947927737
P07195	159	16.896918172157278
P07203	528	56.11052072263549
P07476	14	1.487778958554729
P07477	669	71.09458023379383
P07478	669	71.09458023379383
P07585	412	43.783209351753456
P07686	94	9.989373007438896
P07737	555	58.979808714133895
P07766	669	71.09458023379383
P07942	1	0.10626992561105207
P07954	534	56.748140276301804
P07996	471	50.05313496280552
P07998	471	50.05313496280552
P08254	407	43.251859723698196
P08567	394	41.87035069075451
P08572	1	0.10626992561105207
P08603	669	71.09458023379383
P08708	669	71.09458023379383
P08727	458	48.67162592986185
P08779	459	48.777895855472906
P08887	471	50.05313496280552
P08922	428	45.48352816153029
P09086	19	2.0191285866099893
P09104	98	10.414452709883102
P09211	1	0.10626992561105207
P09238	555	58.979808714133895
P09467	555	58.979808714133895
P09493	19	2.0191285866099893
P09603	1	0.10626992561105207
P09661	12	1.2752391073326248
P09884	309	32.83740701381509
P0C091	1	0.10626992561105207
P0C2W1	96	10.201912858660998
P0C5K7	43	4.569606801275238
P0C671	669	71.09458023379383
P0C7M4	253	26.88629117959617
P0C7N1	669	71.09458023379383
P0C7T4	317	33.687566418703504
P0C7T7	669	71.09458023379383
P0C7W0	596	63.33687566418703
P0C862	669	71.09458023379383
P0C866	669	71.09458023379383
P0CG04	669	71.09458023379383
P0CG08	831	88.31030818278427
P0CG47	3	0.3188097768331562
P0CJ71	393	41.76408076514346
P0CJ92	669	71.09458023379383
P0CL84	669	71.09458023379383
P0DJI8	471	50.05313496280552
P0DJI9	757	80.44633368756642
P0DJJ0	669	71.09458023379383
P0DML3	471	50.05313496280552
P0DMP2	831	88.31030818278427
P0DMS8	103	10.945802337938364
P0DPA2	161	17.109458023379386
P0DPF3	669	71.09458023379383
P0DPI4	669	71.09458023379383
P10109	553	58.76726886291179
P10144	1	0.10626992561105207
P10155	332	35.28161530286929
P10276	24	2.5504782146652496
P10589	3	0.3188097768331562
P10620	15	1.5940488841657812
P10646	471	50.05313496280552
P10826	83	8.820403825717323
P10827	716	76.08926673751328
P10916	16	1.7003188097768331
P11049	97	10.30818278427205
P11182	471	50.05313496280552
P11217	669	71.09458023379383
P11234	555	58.979808714133895
P11308	581	61.742826780021254
P11362	64	6.801275239107333
P11473	471	50.05313496280552
P11684	669	71.09458023379383
P11766	1	0.10626992561105207
P11836	581	61.742826780021254
P12111	647	68.75664187035069
P12235	669	71.09458023379383
P12259	91	9.670563230605739
P12272	407	43.251859723698196
P12318	476	50.58448459086079
P12429	555	58.979808714133895
P12644	1	0.10626992561105207
P12821	209	22.210414452709884
P12830	471	50.05313496280552
P13010	471	50.05313496280552
P13236	865	91.92348565356005
P13473	161	17.109458023379386
P13598	5	0.5313496280552604
P13611	4	0.4250797024442083
P13631	23	2.4442082890541976
P13645	596	63.33687566418703
P13646	170	18.06588735387885
P13647	25	2.6567481402763016
P13693	294	31.243358129649305
P13796	1	0.10626992561105207
P13985	669	71.09458023379383
P14151	471	50.05313496280552
P14207	115	12.22104144527099
P14317	471	50.05313496280552
P14373	669	71.09458023379383
P14735	669	71.09458023379383
P14780	407	43.251859723698196
P14854	1	0.10626992561105207
P14921	33	3.5069075451647183
P15018	530	56.323060573857596
P15036	407	43.251859723698196
P15056	20	2.1253985122210417
P15121	576	61.211477151966
P15144	407	43.251859723698196
P15289	669	71.09458023379383
P15391	1	0.10626992561105207
P15407	407	43.251859723698196
P16144	45	4.782146652497343
P16150	6	0.6376195536663124
P16152	669	71.09458023379383
P16298	563	59.82996811902231
P16389	669	71.09458023379383
P16422	375	39.851222104144526
P16435	716	76.08926673751328
P16455	528	56.11052072263549
P16591	2	0.21253985122210414
P16860	555	58.979808714133895
P16870	669	71.09458023379383
P16871	62	6.588735387885228
P16989	571	60.680127523910734
P17039	669	71.09458023379383
P17482	7	0.7438894792773645
P17676	471	50.05313496280552
P17948	407	43.251859723698196
P18146	413	43.88947927736451
P18433	1	0.10626992561105207
P18510	203	21.572794899043572
P18858	529	56.21679064824655
P19224	323	34.32518597236982
P19256	129	13.708820403825717
P19404	471	50.05313496280552
P19438	190	20.191285866099896
P19784	1	0.10626992561105207
P19793	164	17.42826780021254
P19838	555	58.979808714133895
P20142	459	48.777895855472906
P20273	535	56.85441020191286
P20292	219	23.273113708820404
P20309	669	71.09458023379383
P20339	669	71.09458023379383
P20382	669	71.09458023379383
P20645	669	71.09458023379383
P20701	6	0.6376195536663124
P20794	669	71.09458023379383
P20930	471	50.05313496280552
P20933	669	71.09458023379383
P20936	669	71.09458023379383
P21128	669	71.09458023379383
P21145	669	71.09458023379383
P21217	25	2.6567481402763016
P21453	142	15.090329436769395
P21583	528	56.11052072263549
P21757	407	43.251859723698196
P21796	657	69.81934112646121
P21854	96	10.201912858660998
P21953	669	71.09458023379383
P22001	549	58.34218916046758
P22061	471	50.05313496280552
P22105	118	12.539851222104145
P22304	467	49.62805526036132
P22362	481	51.11583421891604
P22413	669	71.09458023379383
P22492	264	28.055260361317746
P22570	528	56.11052072263549
P22692	14	1.487778958554729
P22749	186	19.766206163655685
P22794	669	71.09458023379383
P23368	669	71.09458023379383
P23508	2	0.21253985122210414
P23515	669	71.09458023379383
P23743	669	71.09458023379383
P23763	669	71.09458023379383
P24278	555	58.979808714133895
P24468	29	3.0818278427205104
P24821	667	70.88204038257173
P25021	3	0.3188097768331562
P25063	13	1.381509032943677
P25105	555	58.979808714133895
P25325	96	10.201912858660998
P25774	6	0.6376195536663124
P26022	73	7.7577045696068
P26196	87	9.24548352816153
P26232	323	34.32518597236982
P26678	669	71.09458023379383
P26842	669	71.09458023379383
P27037	669	71.09458023379383
P27482	506	53.77258235919234
P27487	669	71.09458023379383
P27540	481	51.11583421891604
P27708	403	42.82678002125399
P27930	555	58.979808714133895
P28062	1	0.10626992561105207
P28074	11	1.1689691817215728
P28221	9	0.9564293304994688
P28289	669	71.09458023379383
P28328	247	26.24867162592986
P28476	669	71.09458023379383
P28482	1	0.10626992561105207
P28749	98	10.414452709883102
P29274	555	58.979808714133895
P29275	3	0.3188097768331562
P29460	407	43.251859723698196
P29466	528	56.11052072263549
P29475	555	58.979808714133895
P29508	504	53.56004250797024
P29558	323	34.32518597236982
P29597	555	58.979808714133895
P29966	658	69.92561105207227
P30203	249	26.461211477151963
P30411	528	56.11052072263549
P30511	555	58.979808714133895
P30532	96	10.201912858660998
P30542	465	49.41551540913922
P30626	669	71.09458023379383
P30679	257	27.311370882040382
P30740	574	60.9989373007439
P30793	669	71.09458023379383
P30874	541	57.49202975557917
P30876	471	50.05313496280552
P30988	555	58.979808714133895
P31371	641	68.11902231668438
P31513	471	50.05313496280552
P31785	2	0.21253985122210414
P31942	555	58.979808714133895
P31943	471	50.05313496280552
P31944	312	33.156216790648244
P31946	249	26.461211477151963
P31949	12	1.2752391073326248
P31995	669	71.09458023379383
P32121	373	39.63868225292242
P32246	490	52.072263549415524
P32322	220	23.379383634431456
P32456	3	0.3188097768331562
P32929	52	5.526036131774708
P32942	11	1.1689691817215728
P32969	471	50.05313496280552
P32970	289	30.712008501594052
P33241	555	58.979808714133895
P33681	577	61.317747077577046
P33764	3	0.3188097768331562
P34896	15	1.5940488841657812
P34925	669	71.09458023379383
P34998	14	1.487778958554729
P35030	669	71.09458023379383
P35052	528	56.11052072263549
P35212	65	6.9075451647183845
P35221	1	0.10626992561105207
P35237	564	59.93623804463337
P35241	555	58.979808714133895
P35247	471	50.05313496280552
P35318	1	0.10626992561105207
P35367	566	60.148777895855474
P35523	669	71.09458023379383
P35558	210	22.316684378320936
P35590	612	65.03719447396386
P35610	669	71.09458023379383
P35754	658	69.92561105207227
P35790	1	0.10626992561105207
P35869	405	43.03931987247609
P36404	44	4.675876726886291
P36578	52	5.526036131774708
P36894	161	17.109458023379386
P36896	669	71.09458023379383
P36941	471	50.05313496280552
P36955	114	12.114771519659936
P37023	60	6.376195536663125
P37059	6	0.6376195536663124
P38398	9	0.9564293304994688
P38432	669	71.09458023379383
P38484	740	78.63974495217853
P38646	471	50.05313496280552
P39656	1	0.10626992561105207
P39905	555	58.979808714133895
P40121	414	43.99574920297556
P40197	1	0.10626992561105207
P40199	181	19.234856535600425
P40200	669	71.09458023379383
P40429	7	0.7438894792773645
P40617	149	15.834218916046758
P40925	471	50.05313496280552
P41180	96	10.201912858660998
P41218	4	0.4250797024442083
P41220	3	0.3188097768331562
P41223	471	50.05313496280552
P41231	210	22.316684378320936
P41236	669	71.09458023379383
P41238	528	56.11052072263549
P41252	135	14.34643995749203
P41595	667	70.88204038257173
P41597	669	71.09458023379383
P42574	831	88.31030818278427
P42658	307	32.624867162592984
P42681	669	71.09458023379383
P42684	3	0.3188097768331562
P42701	500	53.13496280552603
P42785	669	71.09458023379383
P43116	661	70.24442082890542
P43146	295	31.34962805526036
P43356	1	0.10626992561105207
P43357	1	0.10626992561105207
P43362	449	47.71519659936238
P43365	1	0.10626992561105207
P43366	319	33.900106269925615
P43629	98	10.414452709883102
P43657	2	0.21253985122210414
P43681	669	71.09458023379383
P46020	669	71.09458023379383
P46092	555	58.979808714133895
P46459	669	71.09458023379383
P46736	1	0.10626992561105207
P46939	64	6.801275239107333
P47929	569	60.46758767268863
P47974	11	1.1689691817215728
P48060	669	71.09458023379383
P48165	669	71.09458023379383
P48169	669	71.09458023379383
P48307	349	37.088204038257174
P48382	555	58.979808714133895
P48443	441	46.86503719447396
P48551	669	71.09458023379383
P48595	279	29.64930924548353
P48651	630	66.9500531349628
P48668	285	30.28692879914984
P48735	43	4.569606801275238
P48741	659	70.03188097768331
P49019	669	71.09458023379383
P49023	543	57.70456960680127
P49116	161	17.109458023379386
P49247	471	50.05313496280552
P49326	2	0.21253985122210414
P49441	555	58.979808714133895
P49588	383	40.70138150903294
P49591	185	19.659936238044633
P49662	27	2.869287991498406
P49674	669	71.09458023379383
P49720	6	0.6376195536663124
P49759	235	24.97343251859724
P49763	159	16.896918172157278
P49767	555	58.979808714133895
P49768	407	43.251859723698196
P49792	317	33.687566418703504
P49810	362	38.46971307120085
P49862	525	55.79171094580234
P49863	669	71.09458023379383
P49895	669	71.09458023379383
P49902	669	71.09458023379383
P49903	112	11.902231668437832
P50221	669	71.09458023379383
P50281	603	64.0807651434644
P50406	96	10.201912858660998
P51149	555	58.979808714133895
P51178	448	47.60892667375133
P51504	669	71.09458023379383
P51531	19	2.0191285866099893
P51570	669	71.09458023379383
P51610	3	0.3188097768331562
P51671	614	65.24973432518597
P51681	280	29.75557917109458
P51686	669	71.09458023379383
P51692	17	1.8065887353878853
P51815	1	0.10626992561105207
P51817	669	71.09458023379383
P51854	3	0.3188097768331562
P51857	669	71.09458023379383
P51956	2	0.21253985122210414
P51957	96	10.201912858660998
P51959	529	56.21679064824655
P52306	669	71.09458023379383
P52333	407	43.251859723698196
P52564	657	69.81934112646121
P52566	596	63.33687566418703
P52594	656	69.71307120085017
P52798	327	34.75026567481403
P52799	669	71.09458023379383
P52907	766	81.40276301806588
P52948	471	50.05313496280552
P53004	245	26.036131774707762
P53370	669	71.09458023379383
P53582	415	44.10201912858661
P53597	174	18.49096705632306
P53618	669	71.09458023379383
P53634	9	0.9564293304994688
P53671	555	58.979808714133895
P54132	600	63.76195536663124
P54219	669	71.09458023379383
P54296	831	88.31030818278427
P54727	156	16.578108395324122
P54826	669	71.09458023379383
P54840	669	71.09458023379383
P54922	669	71.09458023379383
P55075	32	3.4006376195536663
P55160	471	50.05313496280552
P55197	2	0.21253985122210414
P55211	41	4.357066950053135
P55212	98	10.414452709883102
P55286	531	56.429330499468655
P55290	71	7.545164718384697
P55774	669	71.09458023379383
P55786	669	71.09458023379383
P55789	471	50.05313496280552
P55808	352	37.40701381509033
P55809	669	71.09458023379383
P55899	588	62.48671625929861
P55957	651	69.1817215727949
P56177	471	50.05313496280552
P56555	32	3.4006376195536663
P56557	612	65.03719447396386
P56589	1	0.10626992561105207
P56851	669	71.09458023379383
P57105	669	71.09458023379383
P57723	528	56.11052072263549
P57737	50	5.313496280552603
P57771	528	56.11052072263549
P57772	371	39.42614240170032
P57789	96	10.201912858660998
P58004	871	92.56110520722636
P58166	172	18.278427205100954
P58180	669	71.09458023379383
P58658	9	0.9564293304994688
P58872	669	71.09458023379383
P59047	96	10.201912858660998
P59190	669	71.09458023379383
P59646	669	71.09458023379383
P59796	669	71.09458023379383
P59923	669	71.09458023379383
P59942	669	71.09458023379383
P59991	669	71.09458023379383
P60014	669	71.09458023379383
P60328	669	71.09458023379383
P60329	669	71.09458023379383
P60412	669	71.09458023379383
P60606	37	3.9319872476089266
P60896	669	71.09458023379383
P60981	669	71.09458023379383
P60983	669	71.09458023379383
P60985	76	8.076514346439957
P61009	669	71.09458023379383
P61019	669	71.09458023379383
P61081	1	0.10626992561105207
P61086	669	71.09458023379383
P61106	1	0.10626992561105207
P61158	555	58.979808714133895
P61201	25	2.6567481402763016
P61224	669	71.09458023379383
P61225	658	69.92561105207227
P61247	17	1.8065887353878853
P61266	96	10.201912858660998
P61371	555	58.979808714133895
P61647	8	0.8501594048884166
P61769	555	58.979808714133895
P61925	24	2.5504782146652496
P61960	669	71.09458023379383
P62068	669	71.09458023379383
P62166	202	21.46652497343252
P62330	392	41.65781083953241
P62487	669	71.09458023379383
P62495	49	5.207226354941551
P62633	669	71.09458023379383
P62750	555	58.979808714133895
P62851	7	0.7438894792773645
P63096	528	56.11052072263549
P63098	669	71.09458023379383
P63172	669	71.09458023379383
P63215	123	13.071200850159407
P63252	7	0.7438894792773645
P67775	455	48.35281615302869
P67809	2	0.21253985122210414
P67812	2	0.21253985122210414
P68400	580	61.63655685441021
P78345	1	0.10626992561105207
P78357	669	71.09458023379383
P78363	562	59.723698193411266
P78364	669	71.09458023379383
P78380	270	28.69287991498406
P78381	669	71.09458023379383
P78383	669	71.09458023379383
P78406	1	0.10626992561105207
P78423	527	56.00425079702445
P78527	17	1.8065887353878853
P78539	3	0.3188097768331562
P78545	15	1.5940488841657812
P80192	528	56.11052072263549
P80365	555	58.979808714133895
P80748	669	71.09458023379383
P82094	669	71.09458023379383
P82279	669	71.09458023379383
P82914	1	0.10626992561105207
P83105	669	71.09458023379383
P86479	669	71.09458023379383
P86481	669	71.09458023379383
P86496	669	71.09458023379383
P98066	471	50.05313496280552
P98082	471	50.05313496280552
P98095	528	56.11052072263549
P98164	669	71.09458023379383
P98170	581	61.742826780021254
P98171	1	0.10626992561105207
Q00403	420	44.63336875664187
Q00532	555	58.979808714133895
Q00577	2	0.21253985122210414
Q00610	14	1.487778958554729
Q00653	599	63.655685441020196
Q00688	592	62.911795961742826
Q00G26	64	6.801275239107333
Q00LT1	669	71.09458023379383
Q01094	13	1.381509032943677
Q01105	65	6.9075451647183845
Q01151	175	18.597236981934113
Q01201	555	58.979808714133895
Q01459	528	56.11052072263549
Q01543	407	43.251859723698196
Q01638	383	40.70138150903294
Q01804	669	71.09458023379383
Q01844	659	70.03188097768331
Q01892	160	17.003188097768334
Q02094	471	50.05313496280552
Q02161	56	5.951115834218916
Q02223	516	54.83528161530287
Q02325	669	71.09458023379383
Q02388	540	57.38575982996812
Q02446	669	71.09458023379383
Q02539	255	27.09883103081828
Q02577	528	56.11052072263549
Q02641	96	10.201912858660998
Q02818	1	0.10626992561105207
Q02930	323	34.32518597236982
Q02952	320	34.00637619553667
Q03181	220	23.379383634431456
Q03188	669	71.09458023379383
Q03395	669	71.09458023379383
Q03721	98	10.414452709883102
Q03989	4	0.4250797024442083
Q04323	50	5.313496280552603
Q04695	357	37.93836344314559
Q04844	407	43.251859723698196
Q04864	555	58.979808714133895
Q05048	439	46.65249734325186
Q05823	669	71.09458023379383
Q05901	669	71.09458023379383
Q05940	471	50.05313496280552
Q05C16	669	71.09458023379383
Q05D32	831	88.31030818278427
Q06055	471	50.05313496280552
Q06136	669	71.09458023379383
Q06190	636	67.58767268862911
Q06265	13	1.381509032943677
Q06455	7	0.7438894792773645
Q06547	2	0.21253985122210414
Q06609	21	2.2316684378320937
Q06643	629	66.84378320935174
Q07011	471	50.05313496280552
Q07075	610	64.82465462274176
Q07092	3	0.3188097768331562
Q07108	590	62.69925611052072
Q07617	610	64.82465462274176
Q07654	24	2.5504782146652496
Q07889	72	7.65143464399575
Q07890	669	71.09458023379383
Q08116	15	1.5940488841657812
Q08170	1	0.10626992561105207
Q08257	555	58.979808714133895
Q08334	669	71.09458023379383
Q08493	21	2.2316684378320937
Q08623	1	0.10626992561105207
Q08828	98	10.414452709883102
Q08AD1	576	61.211477151966
Q08AG7	471	50.05313496280552
Q08AI6	668	70.98831030818279
Q08AN1	96	10.201912858660998
Q0D2K0	561	59.61742826780021
Q0D2K2	471	50.05313496280552
Q0GE19	669	71.09458023379383
Q0JRZ9	193	20.51009564293305
Q0P5P2	669	71.09458023379383
Q0VAA5	669	71.09458023379383
Q0VAK6	669	71.09458023379383
Q0VAM2	654	69.50053134962806
Q0VAQ4	555	58.979808714133895
Q0VDI3	59	6.269925611052073
Q0VG99	161	17.109458023379386
Q0VGE8	96	10.201912858660998
Q10472	603	64.0807651434644
Q10588	572	60.786397449521786
Q10713	154	16.365568544102018
Q12770	17	1.8065887353878853
Q12800	247	26.24867162592986
Q12851	659	70.03188097768331
Q12887	669	71.09458023379383
Q12893	1	0.10626992561105207
Q12918	592	62.911795961742826
Q12923	585	62.16790648246546
Q12933	555	58.979808714133895
Q12946	5	0.5313496280552604
Q12982	2	0.21253985122210414
Q13007	16	1.7003188097768331
Q13015	471	50.05313496280552
Q13043	1	0.10626992561105207
Q13045	19	2.0191285866099893
Q13049	1	0.10626992561105207
Q13077	78	8.289054197662061
Q13114	20	2.1253985122210417
Q13126	669	71.09458023379383
Q13137	669	71.09458023379383
Q13145	541	57.49202975557917
Q13216	96	10.201912858660998
Q13228	669	71.09458023379383
Q13258	669	71.09458023379383
Q13261	13	1.381509032943677
Q13352	669	71.09458023379383
Q13361	669	71.09458023379383
Q13362	5	0.5313496280552604
Q13393	624	66.31243358129649
Q13395	831	88.31030818278427
Q13415	496	52.70988310308182
Q13425	98	10.414452709883102
Q13442	163	17.32199787460149
Q13443	473	50.265674814027626
Q13444	495	52.60361317747078
Q13469	323	34.32518597236982
Q13477	601	63.8682252922423
Q13478	527	56.00425079702445
Q13495	1	0.10626992561105207
Q13506	567	60.255047821466526
Q13507	98	10.414452709883102
Q13523	370	39.319872476089266
Q13530	2	0.21253985122210414
Q13557	189	20.085015940488844
Q13568	2	0.21253985122210414
Q13571	10	1.0626992561105209
Q13588	96	10.201912858660998
Q13617	496	52.70988310308182
Q13634	3	0.3188097768331562
Q13705	161	17.109458023379386
Q13753	342	36.344314558979804
Q13795	20	2.1253985122210417
Q13813	76	8.076514346439957
Q13825	658	69.92561105207227
Q13868	1	0.10626992561105207
Q13873	2	0.21253985122210414
Q13888	27	2.869287991498406
Q13938	83	8.820403825717323
Q13946	407	43.251859723698196
Q13951	612	65.03719447396386
Q13956	669	71.09458023379383
Q14019	18	1.9128586609989375
Q14028	471	50.05313496280552
Q14088	669	71.09458023379383
Q14094	364	38.682252922422954
Q14112	669	71.09458023379383
Q14116	422	44.845908607863976
Q14135	77	8.182784272051009
Q14141	669	71.09458023379383
Q14152	357	37.93836344314559
Q14153	669	71.09458023379383
Q14162	6	0.6376195536663124
Q14164	104	11.052072263549416
Q14181	99	10.520722635494154
Q14191	430	45.69606801275239
Q14201	528	56.11052072263549
Q14207	610	64.82465462274176
Q14209	471	50.05313496280552
Q14242	555	58.979808714133895
Q14246	319	33.900106269925615
Q14330	144	15.3028692879915
Q14332	298	31.668437832093517
Q14390	132	14.027630180658873
Q14409	669	71.09458023379383
Q14500	528	56.11052072263549
Q14508	471	50.05313496280552
Q14526	1	0.10626992561105207
Q14585	669	71.09458023379383
Q14623	1	0.10626992561105207
Q14627	2	0.21253985122210414
Q14677	638	67.80021253985123
Q14680	669	71.09458023379383
Q14689	7	0.7438894792773645
Q14691	98	10.414452709883102
Q14696	669	71.09458023379383
Q14699	1	0.10626992561105207
Q14722	669	71.09458023379383
Q14746	528	56.11052072263549
Q14761	1	0.10626992561105207
Q14764	24	2.5504782146652496
Q14765	669	71.09458023379383
Q14773	11	1.1689691817215728
Q14781	553	58.76726886291179
Q147U1	1	0.10626992561105207
Q147X3	599	63.655685441020196
Q14802	80	8.501594048884167
Q14865	28	2.975557917109458
Q14973	471	50.05313496280552
Q14978	555	58.979808714133895
Q14990	669	71.09458023379383
Q14997	78	8.289054197662061
Q14BN4	18	1.9128586609989375
Q14CS0	1	0.10626992561105207
Q14CW9	1	0.10626992561105207
Q15012	501	53.24123273113709
Q15019	471	50.05313496280552
Q15020	558	59.29861849096706
Q15035	2	0.21253985122210414
Q15042	34	3.6131774707757707
Q15050	2	0.21253985122210414
Q15053	669	71.09458023379383
Q15054	831	88.31030818278427
Q15063	161	17.109458023379386
Q15078	553	58.76726886291179
Q15109	556	59.086078639744954
Q15118	11	1.1689691817215728
Q15119	1	0.10626992561105207
Q15124	643	68.33156216790648
Q15139	274	29.11795961742827
Q15170	391	41.55154091392136
Q15172	576	61.211477151966
Q15173	295	31.34962805526036
Q15185	669	71.09458023379383
Q15208	669	71.09458023379383
Q15269	669	71.09458023379383
Q15274	659	70.03188097768331
Q15283	342	36.344314558979804
Q15286	124	13.177470775770455
Q15291	414	43.99574920297556
Q15323	303	32.19978746014878
Q15327	506	53.77258235919234
Q15334	669	71.09458023379383
Q15369	669	71.09458023379383
Q15391	669	71.09458023379383
Q15393	2	0.21253985122210414
Q15397	7	0.7438894792773645
Q15399	208	22.104144527098832
Q15434	6	0.6376195536663124
Q15436	71	7.545164718384697
Q15465	2	0.21253985122210414
Q15526	187	19.872476089266737
Q15527	669	71.09458023379383
Q15532	659	70.03188097768331
Q15561	257	27.311370882040382
Q15615	669	71.09458023379383
Q15633	1	0.10626992561105207
Q15643	1	0.10626992561105207
Q15650	2	0.21253985122210414
Q15653	555	58.979808714133895
Q15672	11	1.1689691817215728
Q15695	669	71.09458023379383
Q15768	599	63.655685441020196
Q15785	658	69.92561105207227
Q15796	7	0.7438894792773645
Q15849	2	0.21253985122210414
Q15906	508	53.985122210414445
Q16134	133	14.133900106269925
Q16254	16	1.7003188097768331
Q16478	96	10.201912858660998
Q16520	261	27.73645058448459
Q16531	530	56.323060573857596
Q16537	599	63.655685441020196
Q16594	469	49.840595111583426
Q16602	669	71.09458023379383
Q16609	669	71.09458023379383
Q16611	831	88.31030818278427
Q16617	6	0.6376195536663124
Q16620	669	71.09458023379383
Q16630	669	71.09458023379383
Q16665	555	58.979808714133895
Q16666	4	0.4250797024442083
Q16678	323	34.32518597236982
Q16718	12	1.2752391073326248
Q16829	528	56.11052072263549
Q16854	1	0.10626992561105207
Q16878	669	71.09458023379383
Q17R55	669	71.09458023379383
Q17RS7	669	71.09458023379383
Q19AV6	59	6.269925611052073
Q19T08	669	71.09458023379383
Q1A5X7	669	71.09458023379383
Q1EHB4	669	71.09458023379383
Q1HG43	555	58.979808714133895
Q1MSJ5	669	71.09458023379383
Q24JP5	96	10.201912858660998
Q24JQ0	281	29.861849096705633
Q29983	555	58.979808714133895
Q2I0M4	96	10.201912858660998
Q2KHR2	669	71.09458023379383
Q2L4Q9	599	63.655685441020196
Q2M1Z3	1	0.10626992561105207
Q2M3R5	96	10.201912858660998
Q2NKJ3	669	71.09458023379383
Q2NL67	669	71.09458023379383
Q2PZI1	2	0.21253985122210414
Q2T9K0	5	0.5313496280552604
Q2TAA8	1	0.10626992561105207
Q2TAL5	669	71.09458023379383
Q2TB90	383	40.70138150903294
Q2TV78	659	70.03188097768331
Q2VWP7	669	71.09458023379383
Q2VYF4	669	71.09458023379383
Q30201	610	64.82465462274176
Q32M88	669	71.09458023379383
Q32P44	669	71.09458023379383
Q32ZL2	669	71.09458023379383
Q3KNT7	669	71.09458023379383
Q3KNV8	669	71.09458023379383
Q3KP22	669	71.09458023379383
Q3KP44	663	70.45696068012752
Q3KPI0	94	9.989373007438896
Q3KRA6	471	50.05313496280552
Q3KRB8	669	71.09458023379383
Q3MIT2	471	50.05313496280552
Q3SXY8	669	71.09458023379383
Q3SY56	472	50.15940488841658
Q3SY69	669	71.09458023379383
Q3Y452	471	50.05313496280552
Q3ZAQ7	1	0.10626992561105207
Q3ZCN5	669	71.09458023379383
Q460N5	8	0.8501594048884166
Q495A1	669	71.09458023379383
Q496J9	669	71.09458023379383
Q49MI3	96	10.201912858660998
Q4ADV7	669	71.09458023379383
Q4G0Z9	75	7.970244420828905
Q4G148	96	10.201912858660998
Q4J6C6	471	50.05313496280552
Q4KWH8	669	71.09458023379383
Q4LDG9	669	71.09458023379383
Q4LE39	112	11.902231668437832
Q4V339	669	71.09458023379383
Q4V9L6	237	25.185972369819343
Q4VC12	669	71.09458023379383
Q4VC31	1	0.10626992561105207
Q4VXU2	669	71.09458023379383
Q4W5G0	471	50.05313496280552
Q4ZG55	46	4.888416578108395
Q502X0	471	50.05313496280552
Q504U0	471	50.05313496280552
Q52LJ0	669	71.09458023379383
Q52LR7	669	71.09458023379383
Q53FT3	2	0.21253985122210414
Q53FZ2	27	2.869287991498406
Q53G59	324	34.431455897980875
Q53GD3	514	54.622741764080764
Q53GS7	96	10.201912858660998
Q53GS9	9	0.9564293304994688
Q53H76	555	58.979808714133895
Q53H80	669	71.09458023379383
Q53HC0	1	0.10626992561105207
Q53QZ3	102	10.839532412327312
Q53RD9	669	71.09458023379383
Q53RT3	669	71.09458023379383
Q53T59	528	56.11052072263549
Q562R1	3	0.3188097768331562
Q58F21	1	0.10626992561105207
Q58FF6	669	71.09458023379383
Q59H18	669	71.09458023379383
Q5BKX6	14	1.487778958554729
Q5FWF5	471	50.05313496280552
Q5FYB0	669	71.09458023379383
Q5H8C1	12	1.2752391073326248
Q5HYI7	38	4.038257173219979
Q5HYK3	471	50.05313496280552
Q5I0X4	659	70.03188097768331
Q5I7T1	2	0.21253985122210414
Q5JPB2	669	71.09458023379383
Q5JPI3	1	0.10626992561105207
Q5JQC9	669	71.09458023379383
Q5JQF7	669	71.09458023379383
Q5JR12	528	56.11052072263549
Q5JRV8	669	71.09458023379383
Q5JSH3	669	71.09458023379383
Q5JTV8	331	35.17534537725824
Q5JTY5	669	71.09458023379383
Q5JUR7	21	2.2316684378320937
Q5JVG8	1	0.10626992561105207
Q5JVX7	309	32.83740701381509
Q5JXM2	669	71.09458023379383
Q5K130	669	71.09458023379383
Q5K4E3	1	0.10626992561105207
Q5M775	136	14.452709883103083
Q5M7Z0	68	7.226354941551541
Q5M9N0	669	71.09458023379383
Q5MAI5	314	33.36875664187035
Q5MNZ9	669	71.09458023379383
Q5QJ74	669	71.09458023379383
Q5RIA9	669	71.09458023379383
Q5SGD2	596	63.33687566418703
Q5SQI0	657	69.81934112646121
Q5SQS7	130	13.815090329436769
Q5SR53	555	58.979808714133895
Q5SRI9	669	71.09458023379383
Q5SVQ8	669	71.09458023379383
Q5SVS4	669	71.09458023379383
Q5SWH9	556	59.086078639744954
Q5SXH7	555	58.979808714133895
Q5SZJ8	161	17.109458023379386
Q5SZK8	747	79.3836344314559
Q5T036	669	71.09458023379383
Q5T124	404	42.93304994686504
Q5T197	664	70.56323060573858
Q5T1M5	297	31.562167906482465
Q5T200	669	71.09458023379383
Q5T2D2	669	71.09458023379383
Q5T2R2	669	71.09458023379383
Q5T2S8	496	52.70988310308182
Q5T3J3	47	4.994686503719448
Q5T4S7	1	0.10626992561105207
Q5T5F5	669	71.09458023379383
Q5T5J6	664	70.56323060573858
Q5T5U3	747	79.3836344314559
Q5T5X7	6	0.6376195536663124
Q5T655	669	71.09458023379383
Q5T6F0	669	71.09458023379383
Q5T6V5	174	18.49096705632306
Q5T753	528	56.11052072263549
Q5T7M4	528	56.11052072263549
Q5T7N2	2	0.21253985122210414
Q5T7P6	669	71.09458023379383
Q5T8I3	804	85.44102019128587
Q5T8P6	669	71.09458023379383
Q5T8R8	669	71.09458023379383
Q5T9C2	2	0.21253985122210414
Q5T9L3	669	71.09458023379383
Q5TA45	1	0.10626992561105207
Q5TAG4	669	71.09458023379383
Q5TBC7	669	71.09458023379383
Q5TCM9	528	56.11052072263549
Q5TEA3	612	65.03719447396386
Q5TI25	669	71.09458023379383
Q5TYW1	669	71.09458023379383
Q5U5Q3	576	61.211477151966
Q5U5X0	669	71.09458023379383
Q5VST6	59	6.269925611052073
Q5VT52	58	6.163655685441021
Q5VT66	3	0.3188097768331562
Q5VTL7	538	57.17321997874601
Q5VTQ0	8	0.8501594048884166
Q5VTT2	669	71.09458023379383
Q5VU65	669	71.09458023379383
Q5VUG0	393	41.76408076514346
Q5VUJ5	669	71.09458023379383
Q5VUJ9	669	71.09458023379383
Q5VV17	669	71.09458023379383
Q5VVB8	669	71.09458023379383
Q5VVM6	528	56.11052072263549
Q5VWC8	669	71.09458023379383
Q5VWK5	542	57.59829968119023
Q5VWQ0	376	39.957492029755585
Q5VX71	530	56.323060573857596
Q5VXD3	669	71.09458023379383
Q5VYY1	669	71.09458023379383
Q5VYY2	669	71.09458023379383
Q5VZP5	667	70.88204038257173
Q5W0B1	616	65.46227417640807
Q5W0Z9	669	71.09458023379383
Q5XG87	533	56.64187035069076
Q5XG92	669	71.09458023379383
Q5XKR9	669	71.09458023379383
Q5XUX1	669	71.09458023379383
Q5YKI7	669	71.09458023379383
Q60I27	554	58.87353878852285
Q63HM1	382	40.59511158342189
Q63HM2	531	56.429330499468655
Q63HQ0	501	53.24123273113709
Q63ZY6	669	71.09458023379383
Q643R3	540	57.38575982996812
Q64LD2	17	1.8065887353878853
Q658P3	530	56.323060573857596
Q659A1	669	71.09458023379383
Q66LE6	161	17.109458023379386
Q674X7	323	34.32518597236982
Q68CJ6	88	9.351753453772583
Q68CP4	198	21.04144527098831
Q68CR1	669	71.09458023379383
Q68CZ6	669	71.09458023379383
Q68D10	249	26.461211477151963
Q68D51	528	56.11052072263549
Q68D86	669	71.09458023379383
Q68DC2	669	71.09458023379383
Q68DE3	669	71.09458023379383
Q68DH5	174	18.49096705632306
Q68DK7	1	0.10626992561105207
Q68DL7	669	71.09458023379383
Q68DQ2	669	71.09458023379383
Q68DU8	13	1.381509032943677
Q68DX3	529	56.21679064824655
Q68EN5	471	50.05313496280552
Q68G74	75	7.970244420828905
Q69YU3	669	71.09458023379383
Q69YW2	669	71.09458023379383
Q6AI08	575	61.10520722635494
Q6AI12	13	1.381509032943677
Q6BDS2	98	10.414452709883102
Q6DHV5	669	71.09458023379383
Q6DHY5	669	71.09458023379383
Q6DKI1	2	0.21253985122210414
Q6DN03	669	71.09458023379383
Q6DRA6	669	71.09458023379383
Q6E0U4	287	30.49946865037195
Q6EEV6	669	71.09458023379383
Q6EIG7	669	71.09458023379383
Q6FI13	643	68.33156216790648
Q6GTX8	638	67.80021253985123
Q6IC83	669	71.09458023379383
Q6ICH7	104	11.052072263549416
Q6IE37	669	71.09458023379383
Q6IEZ7	669	71.09458023379383
Q6IPR3	555	58.979808714133895
Q6IPX1	669	71.09458023379383
Q6IQ19	669	71.09458023379383
Q6IQ21	669	71.09458023379383
Q6ISS4	638	67.80021253985123
Q6K0P9	831	88.31030818278427
Q6KB66	555	58.979808714133895
Q6MZP7	549	58.34218916046758
Q6N043	5	0.5313496280552604
Q6NSW7	669	71.09458023379383
Q6NT04	1	0.10626992561105207
Q6NT16	669	71.09458023379383
Q6NTF7	555	58.979808714133895
Q6NUT2	669	71.09458023379383
Q6NV75	471	50.05313496280552
Q6NVV1	669	71.09458023379383
Q6NW40	669	71.09458023379383
Q6NXE6	199	21.14771519659936
Q6NXN4	669	71.09458023379383
Q6NXP0	669	71.09458023379383
Q6NXT6	669	71.09458023379383
Q6P1A2	69	7.332624867162593
Q6P1L5	669	71.09458023379383
Q6P1R3	255	27.09883103081828
Q6P2D8	1	0.10626992561105207
Q6P3S1	257	27.311370882040382
Q6P461	669	71.09458023379383
Q6P4A7	669	71.09458023379383
Q6P4F7	6	0.6376195536663124
Q6P4R8	669	71.09458023379383
Q6P531	527	56.00425079702445
Q6P575	669	71.09458023379383
Q6P597	395	41.976620616365565
Q6P5X7	669	71.09458023379383
Q6P995	669	71.09458023379383
Q6P9B9	59	6.269925611052073
Q6P9G4	555	58.979808714133895
Q6P9H5	669	71.09458023379383
Q6PB30	1	0.10626992561105207
Q6PCB6	5	0.5313496280552604
Q6PCB8	614	65.24973432518597
Q6PD62	2	0.21253985122210414
Q6PD74	1	0.10626992561105207
Q6PG37	592	62.911795961742826
Q6PGN9	528	56.11052072263549
Q6PGQ7	174	18.49096705632306
Q6PH81	669	71.09458023379383
Q6PI78	669	71.09458023379383
Q6PI97	669	71.09458023379383
Q6PIS1	540	57.38575982996812
Q6PIV2	88	9.351753453772583
Q6PIZ9	669	71.09458023379383
Q6PJP8	669	71.09458023379383
Q6PJW8	92	9.77683315621679
Q6PKC3	471	50.05313496280552
Q6PXP3	1	0.10626992561105207
Q6QHC5	375	39.851222104144526
Q6S5L8	31	3.294367693942614
Q6SJ93	534	56.748140276301804
Q6U841	669	71.09458023379383
Q6ULP2	226	24.017003188097767
Q6UN15	1	0.10626992561105207
Q6UVW9	669	71.09458023379383
Q6UVY6	669	71.09458023379383
Q6UW32	259	27.523910733262486
Q6UW56	77	8.182784272051009
Q6UW88	555	58.979808714133895
Q6UWD8	283	30.074388947927737
Q6UWN5	555	58.979808714133895
Q6UWP8	76	8.076514346439957
Q6UWR7	669	71.09458023379383
Q6UWV7	104	11.052072263549416
Q6UWW8	669	71.09458023379383
Q6UWW9	669	71.09458023379383
Q6UX15	669	71.09458023379383
Q6UX72	669	71.09458023379383
Q6UXB1	259	27.523910733262486
Q6UXF7	669	71.09458023379383
Q6UXI9	537	57.06695005313497
Q6UXL0	555	58.979808714133895
Q6UXM1	2	0.21253985122210414
Q6UXN7	669	71.09458023379383
Q6UXN8	3	0.3188097768331562
Q6UXX9	669	71.09458023379383
Q6UY11	478	50.79702444208289
Q6UYE1	669	71.09458023379383
Q6V702	669	71.09458023379383
Q6VVX0	669	71.09458023379383
Q6VY07	135	14.34643995749203
Q6W3E5	669	71.09458023379383
Q6X784	555	58.979808714133895
Q6XPR3	530	56.323060573857596
Q6XR72	57	6.057385759829968
Q6XXX2	669	71.09458023379383
Q6YBV0	471	50.05313496280552
Q6YI46	669	71.09458023379383
Q6ZMB5	638	67.80021253985123
Q6ZMI0	2	0.21253985122210414
Q6ZMS4	249	26.461211477151963
Q6ZMZ0	616	65.46227417640807
Q6ZN18	4	0.4250797024442083
Q6ZN68	669	71.09458023379383
Q6ZN79	669	71.09458023379383
Q6ZNA5	669	71.09458023379383
Q6ZNC8	534	56.748140276301804
Q6ZNE5	669	71.09458023379383
Q6ZNG9	3	0.3188097768331562
Q6ZNR0	1	0.10626992561105207
Q6ZP80	89	9.458023379383635
Q6ZP82	669	71.09458023379383
Q6ZQW0	541	57.49202975557917
Q6ZQX7	1	0.10626992561105207
Q6ZRP7	3	0.3188097768331562
Q6ZRR5	669	71.09458023379383
Q6ZSS7	669	71.09458023379383
Q6ZST2	669	71.09458023379383
Q6ZSY5	669	71.09458023379383
Q6ZSZ6	669	71.09458023379383
Q6ZT07	669	71.09458023379383
Q6ZT52	96	10.201912858660998
Q6ZTN6	669	71.09458023379383
Q6ZTQ3	669	71.09458023379383
Q6ZTQ4	465	49.41551540913922
Q6ZU52	669	71.09458023379383
Q6ZUF6	1	0.10626992561105207
Q6ZUM4	555	58.979808714133895
Q6ZUT9	669	71.09458023379383
Q6ZUX3	669	71.09458023379383
Q6ZUX7	323	34.32518597236982
Q6ZVE7	471	50.05313496280552
Q6ZVF9	599	63.655685441020196
Q6ZWI9	471	50.05313496280552
Q6ZWK4	555	58.979808714133895
Q6ZYL4	669	71.09458023379383
Q709F0	658	69.92561105207227
Q70CQ1	661	70.24442082890542
Q70Z53	1	0.10626992561105207
Q712K3	659	70.03188097768331
Q717R9	669	71.09458023379383
Q719I0	98	10.414452709883102
Q71SY5	20	2.1253985122210417
Q765I0	540	57.38575982996812
Q76L83	669	71.09458023379383
Q76N32	1	0.10626992561105207
Q76N89	364	38.682252922422954
Q7KZN9	98	10.414452709883102
Q7L0J3	669	71.09458023379383
Q7L0X2	669	71.09458023379383
Q7L1W4	614	65.24973432518597
Q7L211	1	0.10626992561105207
Q7L3B6	260	27.630180658873538
Q7L4P6	669	71.09458023379383
Q7L5Y1	43	4.569606801275238
Q7LBC6	669	71.09458023379383
Q7LFX5	40	4.250797024442083
Q7RTR8	669	71.09458023379383
Q7RTV0	669	71.09458023379383
Q7RTX9	464	49.309245483528166
Q7Z2K6	669	71.09458023379383
Q7Z2Y8	669	71.09458023379383
Q7Z3B1	4	0.4250797024442083
Q7Z3D6	669	71.09458023379383
Q7Z3F1	667	70.88204038257173
Q7Z3J3	669	71.09458023379383
Q7Z3K3	831	88.31030818278427
Q7Z3Y8	669	71.09458023379383
Q7Z3Z0	669	71.09458023379383
Q7Z401	552	58.66099893730075
Q7Z419	530	56.323060573857596
Q7Z4G4	1	0.10626992561105207
Q7Z4L0	669	71.09458023379383
Q7Z572	250	26.567481402763015
Q7Z589	478	50.79702444208289
Q7Z5A8	528	56.11052072263549
Q7Z5G4	669	71.09458023379383
Q7Z5J8	669	71.09458023379383
Q7Z5Q5	669	71.09458023379383
Q7Z5R6	555	58.979808714133895
Q7Z5U6	3	0.3188097768331562
Q7Z624	471	50.05313496280552
Q7Z6A9	460	48.88416578108396
Q7Z6B7	308	32.731137088204036
Q7Z6J4	9	0.9564293304994688
Q7Z6W1	669	71.09458023379383
Q7Z713	831	88.31030818278427
Q7Z736	114	12.114771519659936
Q7Z794	1	0.10626992561105207
Q7Z7G1	55	5.844845908607864
Q7Z7K0	514	54.622741764080764
Q7Z7N9	495	52.60361317747078
Q86SE5	669	71.09458023379383
Q86SE9	376	39.957492029755585
Q86SF2	669	71.09458023379383
Q86SG4	669	71.09458023379383
Q86SG6	555	58.979808714133895
Q86T03	132	14.027630180658873
Q86T24	669	71.09458023379383
Q86T75	669	71.09458023379383
Q86TU7	496	52.70988310308182
Q86U06	669	71.09458023379383
Q86UA1	531	56.429330499468655
Q86UB2	669	71.09458023379383
Q86UC2	669	71.09458023379383
Q86UD1	669	71.09458023379383
Q86UD5	669	71.09458023379383
Q86UK0	669	71.09458023379383
Q86UN6	471	50.05313496280552
Q86UT8	534	56.748140276301804
Q86UY8	664	70.56323060573858
Q86V20	610	64.82465462274176
Q86V48	9	0.9564293304994688
Q86V81	96	10.201912858660998
Q86V88	253	26.88629117959617
Q86VB7	407	43.251859723698196
Q86VH2	6	0.6376195536663124
Q86VI3	669	71.09458023379383
Q86VM9	555	58.979808714133895
Q86VV4	669	71.09458023379383
Q86VW0	669	71.09458023379383
Q86VX2	642	68.22529224229544
Q86VX9	471	50.05313496280552
Q86VZ2	1	0.10626992561105207
Q86W54	553	58.76726886291179
Q86WA6	624	66.31243358129649
Q86WC4	1	0.10626992561105207
Q86WK9	96	10.201912858660998
Q86WP2	555	58.979808714133895
Q86WQ0	669	71.09458023379383
Q86WS4	12	1.2752391073326248
Q86WW8	2	0.21253985122210414
Q86WZ6	1	0.10626992561105207
Q86X19	669	71.09458023379383
Q86X24	669	71.09458023379383
Q86X27	669	71.09458023379383
Q86X95	669	71.09458023379383
Q86XI2	40	4.250797024442083
Q86XI6	327	34.75026567481403
Q86XK3	163	17.32199787460149
Q86XP1	87	9.24548352816153
Q86XR2	157	16.684378320935174
Q86XZ4	76	8.076514346439957
Q86Y26	669	71.09458023379383
Q86Y33	669	71.09458023379383
Q86YC3	104	11.052072263549416
Q86YM7	11	1.1689691817215728
Q86YQ8	98	10.414452709883102
Q86YS6	669	71.09458023379383
Q86YV5	669	71.09458023379383
Q8IUA7	669	71.09458023379383
Q8IUC8	669	71.09458023379383
Q8IUF1	669	71.09458023379383
Q8IUH3	471	50.05313496280552
Q8IUH4	1	0.10626992561105207
Q8IUH5	2	0.21253985122210414
Q8IUI8	669	71.09458023379383
Q8IUR5	4	0.4250797024442083
Q8IUR7	161	17.109458023379386
Q8IUS5	669	71.09458023379383
Q8IUW5	658	69.92561105207227
Q8IUX1	65	6.9075451647183845
Q8IUY3	669	71.09458023379383
Q8IV48	496	52.70988310308182
Q8IV53	83	8.820403825717323
Q8IV76	471	50.05313496280552
Q8IVB4	669	71.09458023379383
Q8IVE0	669	71.09458023379383
Q8IVF6	54	5.738575982996812
Q8IVH2	669	71.09458023379383
Q8IVI9	54	5.738575982996812
Q8IVL5	355	37.725823591923486
Q8IVS8	21	2.2316684378320937
Q8IVW1	831	88.31030818278427
Q8IVY1	614	65.24973432518597
Q8IWA6	428	45.48352816153029
Q8IWB6	396	42.08289054197662
Q8IWE2	612	65.03719447396386
Q8IWE4	472	50.15940488841658
Q8IWK6	669	71.09458023379383
Q8IWS0	669	71.09458023379383
Q8IWU5	323	34.32518597236982
Q8IWV1	669	71.09458023379383
Q8IWW8	669	71.09458023379383
Q8IWX5	367	39.00106269925611
Q8IWY9	96	10.201912858660998
Q8IWZ6	669	71.09458023379383
Q8IX01	471	50.05313496280552
Q8IX21	19	2.0191285866099893
Q8IXB1	669	71.09458023379383
Q8IXJ6	332	35.28161530286929
Q8IXM2	555	58.979808714133895
Q8IXM6	669	71.09458023379383
Q8IXQ3	1	0.10626992561105207
Q8IXQ4	669	71.09458023379383
Q8IXS6	669	71.09458023379383
Q8IXS8	669	71.09458023379383
Q8IXT1	656	69.71307120085017
Q8IXU6	654	69.50053134962806
Q8IXY8	669	71.09458023379383
Q8IY26	669	71.09458023379383
Q8IY42	555	58.979808714133895
Q8IY47	540	57.38575982996812
Q8IY51	1	0.10626992561105207
Q8IY95	669	71.09458023379383
Q8IYB3	29	3.0818278427205104
Q8IYB5	669	71.09458023379383
Q8IYD8	599	63.655685441020196
Q8IYI0	21	2.2316684378320937
Q8IYK8	669	71.09458023379383
Q8IYL9	396	42.08289054197662
Q8IYP9	534	56.748140276301804
Q8IYS1	669	71.09458023379383
Q8IYT1	669	71.09458023379383
Q8IYT3	669	71.09458023379383
Q8IYT8	2	0.21253985122210414
Q8IYU2	669	71.09458023379383
Q8IYW4	669	71.09458023379383
Q8IYW5	14	1.487778958554729
Q8IZ07	2	0.21253985122210414
Q8IZ41	107	11.370882040382572
Q8IZD0	553	58.76726886291179
Q8IZD4	9	0.9564293304994688
Q8IZF0	669	71.09458023379383
Q8IZJ4	669	71.09458023379383
Q8IZK6	659	70.03188097768331
Q8IZM8	174	18.49096705632306
Q8IZM9	389	41.33900106269925
Q8IZP0	669	71.09458023379383
Q8IZP7	669	71.09458023379383
Q8IZS7	88	9.351753453772583
Q8IZT9	669	71.09458023379383
Q8IZU0	669	71.09458023379383
Q8IZV5	669	71.09458023379383
Q8IZW8	261	27.73645058448459
Q8IZX4	528	56.11052072263549
Q8N0V1	669	71.09458023379383
Q8N0W5	610	64.82465462274176
Q8N0X4	669	71.09458023379383
Q8N0Z8	473	50.265674814027626
Q8N103	669	71.09458023379383
Q8N108	313	33.262486716259296
Q8N129	77	8.182784272051009
Q8N131	555	58.979808714133895
Q8N138	471	50.05313496280552
Q8N139	481	51.11583421891604
Q8N165	155	16.47183846971307
Q8N187	658	69.92561105207227
Q8N1A0	555	58.979808714133895
Q8N1A6	471	50.05313496280552
Q8N1E6	669	71.09458023379383
Q8N1I0	323	34.32518597236982
Q8N1K5	669	71.09458023379383
Q8N1L1	669	71.09458023379383
Q8N228	669	71.09458023379383
Q8N2C3	233	24.760892667375135
Q8N2E2	90	9.564293304994687
Q8N387	669	71.09458023379383
Q8N3A8	669	71.09458023379383
Q8N3C0	528	56.11052072263549
Q8N3F0	669	71.09458023379383
Q8N3F8	528	56.11052072263549
Q8N3J2	174	18.49096705632306
Q8N3J6	596	63.33687566418703
Q8N3J9	22	2.3379383634431457
Q8N3T6	553	58.76726886291179
Q8N3X1	1	0.10626992561105207
Q8N3Y1	2	0.21253985122210414
Q8N3Z3	669	71.09458023379383
Q8N3Z6	7	0.7438894792773645
Q8N434	553	58.76726886291179
Q8N468	669	71.09458023379383
Q8N488	669	71.09458023379383
Q8N4A0	669	71.09458023379383
Q8N4C7	669	71.09458023379383
Q8N4C8	122	12.964930924548353
Q8N4F7	669	71.09458023379383
Q8N4H0	3	0.3188097768331562
Q8N4L2	1	0.10626992561105207
Q8N4S0	669	71.09458023379383
Q8N4T0	669	71.09458023379383
Q8N4V1	669	71.09458023379383
Q8N4Z0	471	50.05313496280552
Q8N556	5	0.5313496280552604
Q8N565	669	71.09458023379383
Q8N587	529	56.21679064824655
Q8N5A5	27	2.869287991498406
Q8N5R6	11	1.1689691817215728
Q8N5X7	487	51.75345377258236
Q8N614	2	0.21253985122210414
Q8N682	474	50.371944739638685
Q8N695	471	50.05313496280552
Q8N6F1	528	56.11052072263549
Q8N6F7	555	58.979808714133895
Q8N6G5	255	27.09883103081828
Q8N6K7	669	71.09458023379383
Q8N6P7	528	56.11052072263549
Q8N6S5	669	71.09458023379383
Q8N6T0	96	10.201912858660998
Q8N7B1	658	69.92561105207227
Q8N7H1	555	58.979808714133895
Q8N7M0	669	71.09458023379383
Q8N7P1	528	56.11052072263549
Q8N7X0	669	71.09458023379383
Q8N801	669	71.09458023379383
Q8N808	669	71.09458023379383
Q8N812	669	71.09458023379383
Q8N823	64	6.801275239107333
Q8N8J7	669	71.09458023379383
Q8N8L6	534	56.748140276301804
Q8N8Q8	509	54.091392136025505
Q8N8R7	540	57.38575982996812
Q8N8V2	669	71.09458023379383
Q8N8W4	669	71.09458023379383
Q8N8Y5	1	0.10626992561105207
Q8N8Z6	624	66.31243358129649
Q8N954	471	50.05313496280552
Q8N988	1	0.10626992561105207
Q8N9B4	1	0.10626992561105207
Q8N9N2	599	63.655685441020196
Q8N9N7	98	10.414452709883102
Q8N9R8	669	71.09458023379383
Q8N9T2	669	71.09458023379383
Q8N9U0	669	71.09458023379383
Q8N9V3	669	71.09458023379383
Q8NA54	669	71.09458023379383
Q8NA72	669	71.09458023379383
Q8NAA5	98	10.414452709883102
Q8NAA6	669	71.09458023379383
Q8NAV1	496	52.70988310308182
Q8NB14	98	10.414452709883102
Q8NB16	669	71.09458023379383
Q8NB49	555	58.979808714133895
Q8NB78	1	0.10626992561105207
Q8NB90	669	71.09458023379383
Q8NBI2	553	58.76726886291179
Q8NBJ5	612	65.03719447396386
Q8NBM4	669	71.09458023379383
Q8NBP0	669	71.09458023379383
Q8NBQ5	471	50.05313496280552
Q8NBT0	471	50.05313496280552
Q8NBZ7	1	0.10626992561105207
Q8NC01	669	71.09458023379383
Q8NC42	471	50.05313496280552
Q8NC51	210	22.316684378320936
Q8NC54	669	71.09458023379383
Q8NC60	669	71.09458023379383
Q8NCA5	1	0.10626992561105207
Q8NCC5	50	5.313496280552603
Q8NCF0	669	71.09458023379383
Q8NCI6	669	71.09458023379383
Q8NCL8	356	37.83209351753454
Q8NCR0	437	46.439957492029755
Q8NCS7	528	56.11052072263549
Q8NCU1	669	71.09458023379383
Q8ND07	98	10.414452709883102
Q8ND24	669	71.09458023379383
Q8ND71	669	71.09458023379383
Q8ND82	669	71.09458023379383
Q8ND83	1	0.10626992561105207
Q8ND90	669	71.09458023379383
Q8ND94	669	71.09458023379383
Q8NDC0	70	7.438894792773645
Q8NDF8	669	71.09458023379383
Q8NDM7	669	71.09458023379383
Q8NDV1	442	46.971307120085015
Q8NDX5	69	7.332624867162593
Q8NDX9	669	71.09458023379383
Q8NDZ2	614	65.24973432518597
Q8NDZ4	309	32.83740701381509
Q8NDZ6	98	10.414452709883102
Q8NE31	530	56.323060573857596
Q8NE35	669	71.09458023379383
Q8NEB9	661	70.24442082890542
Q8NEM0	161	17.109458023379386
Q8NEN0	669	71.09458023379383
Q8NEQ5	669	71.09458023379383
Q8NEW0	669	71.09458023379383
Q8NF50	61	6.482465462274177
Q8NFC6	1	0.10626992561105207
Q8NFG4	659	70.03188097768331
Q8NFH3	669	71.09458023379383
Q8NFH5	471	50.05313496280552
Q8NFJ5	2	0.21253985122210414
Q8NFQ6	669	71.09458023379383
Q8NFR7	669	71.09458023379383
Q8NFT2	3	0.3188097768331562
Q8NFU5	599	63.655685441020196
Q8NFU7	669	71.09458023379383
Q8NG08	669	71.09458023379383
Q8NG68	669	71.09458023379383
Q8NGI3	669	71.09458023379383
Q8NGU9	669	71.09458023379383
Q8NGX1	669	71.09458023379383
Q8NH02	669	71.09458023379383
Q8NH03	669	71.09458023379383
Q8NH79	669	71.09458023379383
Q8NH83	669	71.09458023379383
Q8NHL6	555	58.979808714133895
Q8NHS3	669	71.09458023379383
Q8NHV1	527	56.00425079702445
Q8NHV5	669	71.09458023379383
Q8NHW4	471	50.05313496280552
Q8NHX4	638	67.80021253985123
Q8NI17	669	71.09458023379383
Q8NI38	555	58.979808714133895
Q8NI77	96	10.201912858660998
Q8TAG6	669	71.09458023379383
Q8TAK5	10	1.0626992561105209
Q8TAT2	96	10.201912858660998
Q8TAX9	34	3.6131774707757707
Q8TB52	669	71.09458023379383
Q8TB61	374	39.744952178533474
Q8TB72	669	71.09458023379383
Q8TB73	669	71.09458023379383
Q8TBB0	669	71.09458023379383
Q8TBC4	400	42.507970244420825
Q8TBF5	195	20.722635494155153
Q8TBF8	98	10.414452709883102
Q8TBP6	96	10.201912858660998
Q8TBQ9	180	19.128586609989373
Q8TC05	667	70.88204038257173
Q8TC21	669	71.09458023379383
[truncated: 968 more rows]
