# Supplementary material for: Decoding non-coding SNPs: systems genomics modelling dissects the heterogeneity of IBD
Source: Mol Syst Biol. 2025 Nov 26;22(2):259–80. doi: 10.1038/s44320-025-00169-3 (PMC12864814; doi:10.1038/s44320-025-00169-3)
Supplement: Supplementary file 14 — Source data Fig. 6 [file 44320_2025_169_MOESM14_ESM.zip › Figure6_b/Figure6_B.rmd]

---
titel: "Figure 6b"
output: html_notebook
knit: reprex::reprex_render
---

1. Remove anything left in the datafiles
```{r}
rm(list=ls())
```
If necesearry please install the following packages:

if (!requireNamespace("BiocManager", quietly = TRUE))
    install.packages("BiocManager")
BiocManager::install("clusterProfiler")
BiocManager::install("ReactomePA") 
BiocManager::install("rrvgo")
BiocManager::install("enrichplot")
BiocManager::install("msigdbr")
BiocManager::install("org.Hs.eg.db")
BiocManager::install("AnnotationDbi")
install.packages("ggplot2")
install.packages("glue")

2. Reading in necesearry packages
```{r}
library(clusterProfiler)
library(ReactomePA)
library(rrvgo)
library(enrichplot)
library(ggplot2)
library(msigdbr)
organism ="org.Hs.eg.db"
library(organism, character.only = TRUE)
library(glue)
library(mulea)
library(tidyverse)
library(AnnotationDbi)
library(scales)
```
3. Doing the same for UC TF-TG
```{r}
outcometf <- read.csv("uc_TF_TG_network_summary_10k.txt", sep="\t", row.names = 1)
```
```{r}
head(outcometf)
```
                          

```{r}
affected_TF_TG_UC <- outcometf[outcometf$Z_Count_TFTG>0,]
```

Visualising the distribution of affected TGs per TF in UC

```{r}
histogramplot_uc_tf <- ggplot(affected_TF_TG_UC, aes(x=Z_Count_TFTG)) + 
    geom_histogram(colour="white", fill="green", binwidth = 50)+
    ylab("Number of individual taget gens") + xlab("Number of patients in which an individual gene is perturbed") +
    geom_vline(aes(xintercept=100),
            color="black", linetype="dashed", size=1) +
    scale_x_continuous(breaks=seq(0,1400,100)) +
    theme_dark() + theme(panel.background = element_rect(fill = "white")) +
    theme(plot.background = element_rect(fill = "white", colour = "white")) +
    theme(axis.title.x = element_text(colour = "black", size = 10)) +
    theme(axis.title.y = element_text(colour = "black", size = 10)) +
    theme(axis.text = element_text(color= "black", size = 10)) +
    theme(axis.line = element_line(color = "black"))
histogramplot_uc_tf
```

```{r}
png("Figure6_b.png",width=8, height=4, units="in", res=600)
histogramplot_uc_tf
dev.off()
```
