# Supplementary material for: Decoding non-coding SNPs: systems genomics modelling dissects the heterogeneity of IBD
Source: Mol Syst Biol. 2025 Nov 26;22(2):259–80. doi: 10.1038/s44320-025-00169-3 (PMC12864814; doi:10.1038/s44320-025-00169-3)
Supplement: Supplementary file 14 — Source data Fig. 6 [file 44320_2025_169_MOESM14_ESM.zip › Figure6_e/DE_res_MH_responders_vs_non_responders.csv]

gene	logFC	AveExpr	P.Value	adj.P.Val
FAM120AOS	0.199461135863611	5.94406430938956	1.03986985987996e-07	0.000239298501201868
CSGALNACT1	-0.325070551276395	4.11307148746016	1.27967780599289e-07	0.000239298501201868
XBP1	-0.311615678331529	7.49791323928005	1.04067188442679e-07	0.000239298501201868
CKB	1.01519438268685	9.18474804469274	6.58423794049057e-08	0.000239298501201868
HMGCL	0.320333928571426	7.11880810055866	1.68207009932528e-07	0.000239298501201868
SLC37A4	0.208784176318544	4.96782771402183	1.38437821434073e-07	0.000239298501201868
CRYM	0.623321180227058	6.6376905027933	8.2034739980608e-08	0.000239298501201868
HOXB13	0.622482699259758	4.98896286867327	1.2811869387982e-07	0.000239298501201868
GPER	0.316768991969036	5.18245723086247	1.48022734699299e-07	0.000239298501201868
SELENBP1	0.650659102708179	8.01006976240872	1.30643535701186e-07	0.000239298501201868
KCTD5	0.314773949891069	6.24990175480974	8.72945295665644e-08	0.000239298501201868
THSD4	0.294928167899039	5.22875556806635	9.29000079070087e-08	0.000239298501201868
C2orf82	0.374309312539371	5.0762390480114	1.25691693108067e-07	0.000239298501201868
GLDN	0.446003333193945	4.69144050708938	1.61631232736872e-07	0.000239298501201868
EMR2	-0.491820992531285	6.10228046242147	1.91021507847787e-07	0.000253638358120291
PTP4A3	-0.821086923354573	7.01106358666514	2.57416697899929e-07	0.000320435523254556
PECAM1	-0.455003112217472	9.1914830285232	3.05702525562917e-07	0.000338524548451854
MMP24	0.151635270722353	4.40116067119833	3.26391273185254e-07	0.000338524548451854
PPFIA3	0.258432580333146	5.16440162086064	3.39935279863287e-07	0.000338524548451854
RASL11A	0.479929068117312	7.00589720670391	3.22997003864445e-07	0.000338524548451854
HADH	0.493738991475705	7.31199230748938	3.77629594184997e-07	0.0003418749376083
HSD11B2	0.921764380321669	9.54946508379888	3.62201717088578e-07	0.0003418749376083
AXIN2	0.417548715902837	5.51017647883572	4.13033614158337e-07	0.000357669151877895
PYY	1.14808643145352	6.74806816253828	4.90166198763448e-07	0.000406776674198817
USP2	0.370012856064282	4.54613748412583	5.53536653517296e-07	0.000412622026792119
MTNR1A	0.287510122989592	3.96137067039106	5.51316955919128e-07	0.000412622026792119
RASD2	0.344751442762538	5.23513687150838	5.59361084670744e-07	0.000412622026792119
KIAA1199	-0.708342957926159	5.31608226185686	6.33093125309611e-07	0.000420310525893051
COL15A1	-0.686286672185429	7.08067206703911	5.97584738718459e-07	0.000420310525893051
MLKL	-0.300605345316934	7.51276899441341	6.25027950172039e-07	0.000420310525893051
THBS2	-0.941162015137181	6.8353125698324	6.58614230993931e-07	0.000423149020603424
KLF7	-0.299143855840406	5.29768575472587	8.22012373422605e-07	0.000424927943495141
MMP1	-1.31951516083255	7.96505698324022	8.02702188202488e-07	0.000424927943495141
MAP2K6	0.539395675536586	6.44548209401322	8.32062549395516e-07	0.000424927943495141
WNT5A	-0.883621060176178	6.24468724140886	7.83871172468068e-07	0.000424927943495141
CASZ1	0.227704017941679	5.27372658065592	8.29997771576111e-07	0.000424927943495141
EPN3	0.421526838293339	5.92940286516274	7.38007144493801e-07	0.000424927943495141
KGFLP2	-0.382231504257331	4.31062681564246	8.09125709633214e-07	0.000424927943495141
AIFM3	0.584534117786188	5.64384245810056	7.38810981924737e-07	0.000424927943495141
LGALS2	0.639000910596026	7.74366703910615	8.55302679628782e-07	0.000425876586754161
TMEM37	0.568597288270717	6.48031162313751	1.54740698059413e-06	0.000437155960864406
ARHGAP29	-0.128059411941384	3.43617597604752	1.22266865433954e-06	0.000437155960864406
TMEM72	0.390073527976822	4.97861289001617	1.28669407911515e-06	0.000437155960864406
TGFBI	-0.421776833017976	9.6159594972067	1.19253165504987e-06	0.000437155960864406
TNC	-0.579282643849493	4.83160610080637	1.44035074125883e-06	0.000437155960864406
TDP2	0.495354375591299	8.42667765363129	1.37546721544079e-06	0.000437155960864406
GAK	0.165866458609157	8.44669188530585	1.13419964328155e-06	0.000437155960864406
SCNN1A	0.445497945285078	7.61953528783522	1.1981215213503e-06	0.000437155960864406
CPT1A	0.293557246797145	6.30815176878702	1.17192161255597e-06	0.000437155960864406
FCGR3B	-1.06516797540208	5.41232094972067	1.53023937399135e-06	0.000437155960864406
EDNRA	-0.425864684361812	5.33562518744305	1.19215529384403e-06	0.000437155960864406
MNDA	-0.855131326868494	7.46631955307263	1.05662678829708e-06	0.000437155960864406
SLC16A4	-0.50191167218543	4.86786284916201	1.43100684419575e-06	0.000437155960864406
SCNN1B	0.713175023651845	5.95769022346369	1.18545464152214e-06	0.000437155960864406
B3GALT5	0.755043424787135	7.1765782122905	1.34359912042499e-06	0.000437155960864406
NCF2	-0.639113327814571	6.96385279329609	1.55073564581204e-06	0.000437155960864406
ACVRL1	0.300256212807771	8.44058394616638	1.45154343989024e-06	0.000437155960864406
TWIST1	-0.749683183538315	6.58691787709497	1.1337721125351e-06	0.000437155960864406
PPP1R13B	0.223666426206247	7.5068687150838	1.21008968020735e-06	0.000437155960864406
MRPS18A	0.22411980665888	8.40753356777159	1.3571230589578e-06	0.000437155960864406
PALMD	-0.255119688909719	4.58103497663877	1.46027878716502e-06	0.000437155960864406
SPHK1	-0.557182580416271	5.39462374301676	1.23636798200911e-06	0.000437155960864406
C4orf19	0.534562671928014	7.31976624390629	1.52402064091549e-06	0.000437155960864406
KLF4	0.59269927542031	8.29740362741907	1.32611711991812e-06	0.000437155960864406
ST6GALNAC6	0.443268614001893	6.39341592178771	1.4854528911176e-06	0.000437155960864406
CCDC3	-0.544476300851467	5.90796396648045	1.04518359493263e-06	0.000437155960864406
COL12A1	-0.526661408638669	5.72684693637264	1.12858638374419e-06	0.000437155960864406
CTHRC1	-0.759732793282877	7.32250083798883	1.53437616441862e-06	0.000437155960864406
TPRN	0.380347114474929	5.26062709497207	9.01921393293339e-07	0.000437155960864406
ECSCR	-0.557287716271322	6.5146318326737	1.36129249550962e-06	0.000437155960864406
LOC100288985	-1.27378763008514	7.29689664804469	1.55837090030491e-06	0.000437155960864406
G0S2	-1.05785541627247	7.54127011173184	1.62367762357741e-06	0.0004491498226221
PLCD1	0.354522516556291	6.56223351955307	1.68786866392351e-06	0.000460510687388555
CDX2	0.534872291863764	6.67111452513966	1.7794801423722e-06	0.00047464240835392
CES3	0.4427089918535	7.30994275364731	1.78732643603675e-06	0.00047464240835392
HSPA6	-0.572289458748251	6.24798706579692	1.85774572554525e-06	0.000485137173118381
ATP11A	-0.24334429695519	5.49521313660763	1.89991964167464e-06	0.000485137173118381
PROK2	-1.19282666745506	4.86552318435754	1.88949781734266e-06	0.000485137173118381
KIAA0125	-0.607646132923366	5.58487569832402	1.95960820106688e-06	0.000487868956758112
FCGR1B	-0.741664841532638	5.90845558659218	1.95418026594164e-06	0.000487868956758112
LLGL2	0.373491691379494	7.76173950579969	2.05218746093578e-06	0.000491107971749075
OSMR	-0.466975166273461	5.79323768086119	2.1452223498604e-06	0.000491107971749075
ETHE1	0.503393377483444	9.35429972067039	2.13623187803472e-06	0.000491107971749075
VIPR1	0.698842951750239	6.73869469273743	2.11840732788378e-06	0.000491107971749075
MAZ	0.187723785145137	8.32834614743975	2.11459624804981e-06	0.000491107971749075
TMEM45A	-0.480485856196782	5.36279748603352	2.14151709515441e-06	0.000491107971749075
FLJ32255	-0.424281376321817	6.87740776260363	2.12028942031784e-06	0.000491107971749075
FCGR2A	-0.611128879586762	7.8118002927096	2.22318678168158e-06	0.000494022495364888
FAM160A1	0.360239664384906	5.7402784040428	2.19741838723077e-06	0.000494022495364888
GIPC1	0.392692206717124	8.72251843575419	2.23236554615855e-06	0.000494022495364888
S100A8	-1.24848102846403	9.25691215120395	2.36163810592189e-06	0.000516887320391718
CEBPA	0.451322682119205	6.14970027932961	2.4317952399535e-06	0.00052160907472874
TLR2	-0.755676076158941	6.37860726256983	2.50336608231054e-06	0.00052160907472874
GSR	0.274611992545747	8.91524841206266	2.51415731154085e-06	0.00052160907472874
ASXL1	-0.164036958880612	5.67468067054494	2.49642821743048e-06	0.00052160907472874
FRMD1	0.566393058183539	5.43299581005587	2.45964565507123e-06	0.00052160907472874
GUCA2B	0.98003632923368	6.08278687150838	2.59939428446335e-06	0.000533733360450068
TACO1	0.17620240528295	6.44940979927387	2.69677250299974e-06	0.00054807773410455
PTPN12	-0.296086782018103	6.80587815690067	2.72556209896408e-06	0.000548333538637046
FGFR2	0.174975009156755	4.62038855356343	2.79335545715077e-06	0.00054850857677875
PI15	-0.991656495679725	4.551624196318	2.7752163552337e-06	0.00054850857677875
NEDD4L	0.363962945624441	4.94592360576807	2.80905130448524e-06	0.00054850857677875
SUCLG1	0.290303133869443	9.02679134078212	2.85186589783701e-06	0.000551462262982716
WISP1	-0.538165530825262	4.79122181562181	2.91148073800105e-06	0.000557576556334298
RHBDL2	0.319285571505382	5.89610508700441	2.9838886962591e-06	0.000566001058698977
RAI14	-0.487007367549669	6.22933994413408	3.02908472223002e-06	0.000569153588798635
PEX19	0.192919727169665	5.90268510876899	3.11605429937612e-06	0.000574414127379188
MOGAT2	0.621995905102173	5.11258618180178	3.14360294644432e-06	0.000574414127379188
PAQR8	0.457226615306952	7.9066423700921	3.10998364826502e-06	0.000574414127379188
COL7A1	-0.585448748640833	5.81453340015672	3.22047465275235e-06	0.00057526003620193
GLA	-0.257761908703879	7.63698268156425	3.20022474606586e-06	0.00057526003620193
ASAP1	-0.440089868043549	6.60911189094528	3.23488095870945e-06	0.00057526003620193
CHST2	-0.561858479186376	7.3590217877095	3.33028735277098e-06	0.000586985249603005
KCNN3	-0.365253538916135	6.20306117891681	3.38894553462019e-06	0.000592084458009039
ENTPD1	-0.389550059188961	6.57727671482789	3.50420504823039e-06	0.000603246577253919
KIAA0664	0.239233411838588	6.60529789895181	3.51341080290478e-06	0.000603246577253919
FAM134B	0.462946524882923	7.28425464056362	3.59980932669008e-06	0.000612798310766551
ELOVL6	0.608150871397987	7.91879926978839	3.67230287408592e-06	0.000619841155450587
CA4	1.06889178838393	8.38356723587496	3.74393994572964e-06	0.000625365885371511
TST	0.415675721381268	9.81812653631285	3.76783181425824e-06	0.000625365885371511
CSF3R	-0.915129661356842	5.88109064888001	3.90052624003701e-06	0.000627657450363913
BASP1	-0.621964959791863	8.43191899441341	3.89153603791385e-06	0.000627657450363913
LIN7A	-0.313189154633101	4.40649454689543	3.90769311869886e-06	0.000627657450363913
KIAA0182	0.162303651112256	6.40100527784096	3.90730440211611e-06	0.000627657450363913
CAV1	-0.480890114725417	7.7096761726324	4.16587520567868e-06	0.000654515803299094
RBMS1	-0.413382813218749	7.32422618848436	4.17349535667947e-06	0.000654515803299094
C1orf172	0.430924195837274	5.20796508379888	4.16255968043581e-06	0.000654515803299094
RGS5	-0.382802865025827	6.96811136846502	4.29867412210204e-06	0.000668880410077394
DLG1	0.162728140744505	6.28689727157127	4.48471389152576e-06	0.000687092665980912
SLC25A25	0.24603080652791	6.54754553072626	4.45666704397846e-06	0.000687092665980912
CAPN13	0.186894721426091	3.3181177076803	4.86179654617502e-06	0.000726880588194281
IDH3A	0.157650736249408	6.03269815715962	4.81572070364077e-06	0.000726880588194281
STC1	-0.917356991786361	5.87917596268295	4.88595488079787e-06	0.000726880588194281
RAB30	-0.360312751030071	5.88030158995995	4.96338605183623e-06	0.000726880588194281
IL11	-0.4533346721291	3.94927894998063	4.90464338162112e-06	0.000726880588194281
CAMSAP1L1	-0.265374923354495	5.62434860729718	4.94427821866458e-06	0.000726880588194281
PQLC3	-0.155680453486461	5.14017598617769	5.06134768538549e-06	0.000734067839955855
SH2D6	0.260439817880795	5.11873687150838	5.08617572495396e-06	0.000734067839955855
NDRG2	0.40135435308778	7.09523557830964	5.16927428050419e-06	0.000740693783056128
LAX1	-0.663805274361399	6.01440195530726	5.30579420167558e-06	0.000754825022248375
NOX1	0.597238706295544	6.5405510420049	5.35233512575267e-06	0.000756045806380255
WNK2	0.251730272712298	5.89135760340409	5.41084298989842e-06	0.0007589278861254
ACSL4	-0.450838741620495	5.59101932730591	5.69737730035285e-06	0.000761574924101528
GLIPR1	-0.40553561399142	6.58574620555665	5.52644095910597e-06	0.000761574924101528
DCC	-0.117835349307486	3.27310356221779	5.58872660447344e-06	0.000761574924101528
OCLN	0.367522051669392	6.15244337403928	5.66741652875194e-06	0.000761574924101528
IHH	0.269458654311633	5.08907000358474	5.59723797892399e-06	0.000761574924101528
C2orf88	0.584049395938909	6.00316488202499	5.56510524565377e-06	0.000761574924101528
LOC100288409	0.42336958372753	7.58062011173184	5.68200154118043e-06	0.000761574924101528
PCDH20	0.155590115380178	3.07592043237159	5.8994984016054e-06	0.000762989023797238
CHAD	0.263658443708609	4.2412592178771	5.81142934406494e-06	0.000762989023797238
TUBB6	-0.406286140018922	7.8402687150838	5.89432740849844e-06	0.000762989023797238
FAM162A	0.239748429329452	6.61124857276807	5.88384954506627e-06	0.000762989023797238
ACSS2	0.435976951277201	7.37037234636871	5.87480897759751e-06	0.000762989023797238
SLC39A5	0.402697057243251	5.71261050192585	6.14722760186909e-06	0.000774900836369789
MEOX1	-0.424677601702931	6.45233687150838	6.0763474418063e-06	0.000774900836369789
TNFAIP6	-1.06109632736031	5.50500747509823	6.1435430368728e-06	0.000774900836369789
PPP1R14D	0.5696301679281	8.49704720670391	6.04473709485149e-06	0.000774900836369789
INHBA	-0.767891351002432	4.72920742785741	6.31090079453649e-06	0.000775890192128292
SHMT1	0.134088767854994	4.75228507543331	6.30720532372876e-06	0.000775890192128292
FAM129A	-0.549174365710474	7.20995700149328	6.24307225360136e-06	0.000775890192128292
CPNE2	0.298182249290446	6.7526125698324	6.23284654823944e-06	0.000775890192128292
RHOJ	-0.34892737641321	5.99805744815835	6.39525675958135e-06	0.000776672737076718
PLEKHA6	0.348381297709544	6.09942159709376	6.35627388901e-06	0.000776672737076718
SH3BP1	0.177313386944182	4.1209156424581	6.44948286505727e-06	0.000778511213474822
PROM2	0.293195737459467	6.66067318754205	6.53946004276955e-06	0.000779918716597851
IGSF9	0.573973344370861	5.71443519553073	6.52821102952394e-06	0.000779918716597851
PRCP	-0.337585280951926	7.50478704044929	6.58040977299015e-06	0.000780131080051458
C15orf48	0.391089061021761	10.5859458100559	6.80141701653715e-06	0.000801561081173789
CCDC88A	-0.215241900205305	4.52413353511954	7.19470063460561e-06	0.000802150171821066
ELOVL5	-0.17322584923581	4.91535090532655	6.92151597907239e-06	0.000802150171821066
CHST15	-0.491407722327342	7.07491983240223	7.17581617841299e-06	0.000802150171821066
ALDH6A1	0.229924130817261	5.41528520183115	7.20835495870914e-06	0.000802150171821066
CXCL6	-0.994331397824031	6.70119888268156	7.19027183630864e-06	0.000802150171821066
LPHN2	-0.461773202459793	6.19995837988827	7.02673857975839e-06	0.000802150171821066
LMO4	-0.179893517008214	4.88431039292745	7.05818186979346e-06	0.000802150171821066
EPB41L4B	0.247109791928525	4.82972091522655	6.96968302507875e-06	0.000802150171821066
CDC42EP5	0.469301572847682	8.69482122905028	7.20916206034899e-06	0.000802150171821066
DISP2	0.442024716177862	4.38445810055866	6.91221002160561e-06	0.000802150171821066
TPM1	0.253701796242498	7.59745250245564	7.45705664342909e-06	0.000804485561859718
COL6A3	-0.457622410122987	9.83110865921788	7.49112150169243e-06	0.000804485561859718
SH3BP5	-0.382092855192728	7.73942849090039	7.52304181468631e-06	0.000804485561859718
IL8	-1.0863627364668	8.02103152210452	7.52526467597514e-06	0.000804485561859718
TCF4	-0.335974431457506	7.00446766469951	7.41865136932619e-06	0.000804485561859718
CPT2	0.272030221262632	6.3554057564058	7.56609511239146e-06	0.000804485561859718
GUCA2A	1.12104990539262	8.7345312849162	7.41545307479893e-06	0.000804485561859718
REEP4	0.21161880321665	6.94463715083799	7.35688680211265e-06	0.000804485561859718
YBX2	0.417833987701044	4.71001480446927	7.59367804536964e-06	0.000804485561859718
PRR16	-0.507359912379076	4.83503483892932	7.67081246823595e-06	0.000808357523438389
LY96	-0.559853074739829	7.09214972067039	8.00302199967693e-06	0.000827025155573281
GOLGA2B	0.191847973826123	4.39669665761363	7.96734660346287e-06	0.000827025155573281
CPEB4	-0.382885136224941	6.96559708888264	7.95998115113359e-06	0.000827025155573281
C9orf21	-0.306600555818351	5.66091033519553	8.01405106319442e-06	0.000827025155573281
LYST	-0.200796887972268	5.52952702296936	8.19143778613934e-06	0.000836660853264293
LATS2	-0.217604659550512	5.45985275522814	8.18481033703271e-06	0.000836660853264293
CXCR2	-0.966562488174076	6.2075969273743	8.24046580837256e-06	0.000837374272986511
SOD2	-0.729834675287779	8.18517985366746	8.55665174516521e-06	0.000865090521870333
TP53INP1	-0.405299873867265	8.04661842361456	8.79334937973344e-06	0.000884531008061368
GOT1	0.262881811731319	7.98752150837989	8.853645466904e-06	0.00088612088826295
RICH2	0.219246242888929	5.19433876430349	8.89866631079423e-06	0.000886173684560443
CANT1	0.286594018794442	8.52023859947059	9.0632658381419e-06	0.000893629038110258
INSL5	1.01342387653737	6.87222374301676	9.05340615807601e-06	0.000893629038110258
CLIC4	-0.42851558988958	7.79766332037299	9.51233225094976e-06	0.000928711379618463
MYB	0.337333575532921	5.23988987747467	9.48887333636943e-06	0.000928711379618463
S100A12	-1.17299661778619	5.64935754189944	9.5713149584535e-06	0.000929911609890334
FGF7	-0.441621972803927	3.81184746131629	9.68953766142689e-06	0.000935444735359098
DNM2	0.202714494867095	6.87603249287843	9.81296515485696e-06	0.000935444735359098
KCNQ1	0.260430417334521	6.77749589819962	9.84299034103033e-06	0.000935444735359098
IFNAR2	-0.251732819829336	8.19643261272396	9.74160160226051e-06	0.000935444735359098
HNF4A	0.439436348575715	6.71559601276965	9.86310159288099e-06	0.000935444735359098
CCL28	0.671263214486499	7.1300789633183	1.00542053936815e-05	0.000949050278795988
PCDH17	-0.456833890921623	5.40943675071024	1.02207666608333e-05	0.000956069147561237
CLEC4E	-0.322046315338951	4.10278671382422	1.02245683803054e-05	0.000956069147561237
IGFBP5	-0.68905669242298	8.81279707246495	1.04564219291284e-05	0.000960730942277602
SREBF1	0.129672568677015	5.4859288454605	1.04673703105006e-05	0.000960730942277602
AQP9	-1.10151960737938	4.82741843575419	1.04657932478604e-05	0.000960730942277602
FCGR2C	-0.337992038256923	7.50561902682603	1.03580647917248e-05	0.000960730942277602
TNFRSF10C	-0.5620054667432	5.67631441410803	1.06638150067377e-05	0.000974271575638506
TNFRSF11B	-0.797738144800292	5.56684024028585	1.08193174737334e-05	0.00098396505079611
CHST11	-0.446181430826463	6.7099449582751	1.09733310690528e-05	0.000990513636541994
B3GALT1	0.463804058500016	4.15434444533014	1.09907874517136e-05	0.000990513636541994
SPP1	-0.980948486204068	5.5681606264285	1.11766452852575e-05	0.000999298785545199
KAZALD1	0.216891144518998	5.33806603977272	1.11886142077913e-05	0.000999298785545199
CREB5	-0.438811382369159	4.26503417394145	1.13153264649824e-05	0.00100585946780719
FLJ36848	0.41316393093661	8.46629720670391	1.13630757773067e-05	0.00100585946780719
NUDT6	-0.380575059384763	7.11473918396302	1.14386670756013e-05	0.00100807049621571
SLC9A3	0.49832685666982	6.2948469273743	1.15021731454352e-05	0.00100920168518781
UQCRFS1	0.233063587984862	9.4964843575419	1.15688736450885e-05	0.00101060200170714
LYZ	-0.224853760822274	11.2395664116896	1.18472061052842e-05	0.00102541415924088
CSGALNACT2	-0.347029221680353	6.34583003878443	1.18068881698294e-05	0.00102541415924088
TRPM4	0.388444607379377	6.75888910614525	1.18928890287012e-05	0.00102541415924088
ARSE	0.44065043755913	6.41019776536313	1.20115714674759e-05	0.00102675737732926
VAV3	0.48089852527611	5.9855672473104	1.19797734613441e-05	0.00102675737732926
OBFC2A	-0.522273732780674	7.29693067062341	1.20716607075821e-05	0.00102748404407227
ATP5A1	0.158851801464995	7.4944736730837	1.30041503633661e-05	0.00106894541148485
ACSL1	-0.721611684553047	6.51989218217917	1.29545318855794e-05	0.00106894541148485
TNFRSF1B	-0.354363552507098	7.82291452513967	1.30282571327522e-05	0.00106894541148485
PIK3CA	-0.161943317954163	4.89352346872738	1.30954802632074e-05	0.00106894541148485
FOXD2	0.244932154683065	4.34360446927374	1.29828516425991e-05	0.00106894541148485
NUPR1	0.446340456480604	8.86688351955307	1.27239866855727e-05	0.00106894541148485
ENDOD1	0.350695674016827	6.56150679581141	1.30807902334259e-05	0.00106894541148485
C6orf105	0.512631990946558	7.37187265532085	1.28461278998834e-05	0.00106894541148485
EPS8L2	0.310292577384091	6.68516494248155	1.2677864789152e-05	0.00106894541148485
GPRC5C	0.233720206271463	5.39401515395128	1.28556093493746e-05	0.00106894541148485
ELK3	-0.312332669085065	6.15588586351175	1.35569027931781e-05	0.00110209319563971
IRF6	0.46464872974986	6.45437072289242	1.37994495332507e-05	0.00110534435466231
ANXA5	-0.286479174550616	8.889843575419	1.38007915341532e-05	0.00110534435466231
GPR109B	-1.24205307473983	6.25503687150838	1.36957643080304e-05	0.00110534435466231
CC2D1A	0.165889898329125	5.73965634790593	1.38188855907474e-05	0.00110534435466231
CAPN5	0.422458404070146	7.88796098121967	1.40642184806887e-05	0.0011204681579195
EGFL6	-0.486196523178808	4.18401843575419	1.4143927121829e-05	0.00112232906966322
RELL1	0.300606992817272	7.63950587251777	1.45981413136042e-05	0.00114389184238989
CDX1	0.466102779091766	8.22030893854749	1.46818618458017e-05	0.00114389184238989
NDUFA9	0.195299881740777	9.77388910614525	1.48176982144194e-05	0.00114389184238989
ZEB1	-0.249982329923506	4.98997369382586	1.47863112936176e-05	0.00114389184238989
SSH3	0.184532926892311	6.79143894702411	1.46145100789741e-05	0.00114389184238989
PPP1R9A	0.24295457460997	4.53260674020087	1.47105212781973e-05	0.00114389184238989
FAM101B	-0.307296589301246	6.91338076157657	1.47145881618545e-05	0.00114389184238989
AGFG2	0.196983084361701	5.11728223157295	1.49961011970605e-05	0.00115319439205349
DHX32	0.240017999053926	8.7551874301676	1.50582216866312e-05	0.0011535176974332
STAP2	0.542430936613059	8.76271145251397	1.52901962378624e-05	0.00116234671171567
TMEM61	0.375063434247873	5.77921284916201	1.52425110923778e-05	0.00116234671171567
MDFIC	-0.296846062472047	4.84012697465951	1.54125018547272e-05	0.00116409452765808
COL4A1	-0.500080866951629	9.06104914735977	1.54769121180704e-05	0.00116409452765808
FAM3D	0.537562878429513	9.32035195530726	1.54885298905152e-05	0.00116409452765808
BRCC3	0.211901729017233	6.47670824764055	1.56480117110498e-05	0.00117165958364278
STRN	0.13139473856145	5.13096885075759	1.57724839964249e-05	0.00117655641856477
DCBLD1	-0.288032620598488	6.35756546637998	1.63170060426114e-05	0.0011807074336703
TK1	0.257285402249455	5.95151035508736	1.62052554530363e-05	0.0011807074336703
CD44	-0.363774368435569	7.23957262743711	1.66058264675643e-05	0.0011807074336703
MSN	-0.494081953642382	8.48647039106145	1.64782882804154e-05	0.0011807074336703
IMMT	0.0933757131530548	5.10767972867222	1.5920945305477e-05	0.0011807074336703
SLC2A3	-0.687212331695715	6.36092084315031	1.66104200375585e-05	0.0011807074336703
NDUFB7	0.177194773446643	7.89526057835111	1.68847271601881e-05	0.0011807074336703
CHSY1	-0.398972055345315	6.48521480446927	1.6864622823988e-05	0.0011807074336703
GCA	-0.475788836329237	8.46218519553073	1.63036707822788e-05	0.0011807074336703
PTPN2	-0.204566724085651	5.93451281030807	1.69544773826232e-05	0.0011807074336703
ANGPT2	-0.269348493122139	5.46650643201583	1.66498035260193e-05	0.0011807074336703
RUSC1	0.252092017502362	8.01436815642458	1.69400131054198e-05	0.0011807074336703
INADL	0.147868117815906	4.16153356149509	1.68718444682392e-05	0.0011807074336703
CWH43	0.656086572698707	4.19605639769677	1.59870943950147e-05	0.0011807074336703
SH3BGRL2	0.512409531693474	7.28534748603352	1.67494469852774e-05	0.0011807074336703
FAM89A	-0.40734625118259	5.5175969273743	1.61294421243286e-05	0.0011807074336703
C10orf99	1.02074553656766	9.05875146776236	1.6322811437979e-05	0.0011807074336703
C19orf46	0.479484200567645	5.24784748603352	1.61513630862029e-05	0.0011807074336703
ANKS4B	0.494412570955535	5.34638463687151	1.64960946698364e-05	0.0011807074336703
ZNF575	0.258064392147589	6.70773715083799	1.73617855526526e-05	0.00118644477752498
PARM1	0.403959565004021	8.79888566020813	1.75094823783534e-05	0.00118644477752498
MMP3	-1.15253353831598	8.99577039106145	1.72220184364203e-05	0.00118644477752498
IGKV1-5	-0.238672244560075	5.07818268156425	1.74714026003887e-05	0.00118644477752498
TTC22	0.247684804942501	5.70993375743415	1.75206274663308e-05	0.00118644477752498
RAB31	-0.433676781971554	7.81114109986176	1.73103505001859e-05	0.00118644477752498
FAM55D	0.902373226111638	6.95679441340782	1.75729883702298e-05	0.00118644477752498
SHANK3	-0.373640468306528	6.05159748603352	1.72387166314177e-05	0.00118644477752498
FOXA3	0.437342301324503	5.8341812849162	1.73715576092711e-05	0.00118644477752498
ERBB3	0.300989423852727	5.67416156630433	1.77723840171265e-05	0.00118782742439298
CFLAR	-0.212877086924585	6.68280828803671	1.76802528783017e-05	0.00118782742439298
C6orf136	0.337775812521756	6.5446344989701	1.77312108349844e-05	0.00118782742439298
CXorf36	-0.192228021616073	4.57052480814055	1.82107447561929e-05	0.00120364097336034
MGP	-0.255091523639037	5.02305801528217	1.82793872364152e-05	0.00120364097336034
DDT	0.211405771050142	8.6775561452514	1.82654824884719e-05	0.00120364097336034
ANGPTL2	-0.495415259806363	7.15677708762826	1.82921105897043e-05	0.00120364097336034
VGLL3	-0.235297392931492	3.07874479153621	1.83111520273226e-05	0.00120364097336034
MRPL35	0.22554665597276	6.43112845620441	1.84012359892416e-05	0.00120558360920304
UQCRC1	0.291943271050146	8.96530418994413	1.86822323288536e-05	0.00121998039768451
STEAP4	-0.565115975158858	5.93578721893393	1.87486592762262e-05	0.00122031714642025
FGFBP1	0.542528973509935	6.59726089385475	1.91563018277889e-05	0.00123076149517442
FCGR1A	-0.428175212866604	5.63503379888268	1.91183855140331e-05	0.00123076149517442
SLC38A2	-0.25995100948669	9.00818131306004	1.90696433656241e-05	0.00123076149517442
PLA2G4F	0.202856385998109	5.03330391061453	1.91102056450403e-05	0.00123076149517442
FGFR3	0.319415414948109	5.33183515050557	1.93473149853136e-05	0.00123590733853362
SPPL2B	0.187478044312365	5.52845695420677	1.94846063312525e-05	0.00123590733853362
TFCP2L1	0.5109657525175	6.71095216462054	1.9375272192489e-05	0.00123590733853362
LDLRAD3	-0.283849104771091	4.65232256390049	1.94693370233286e-05	0.00123590733853362
FRMD3	0.397496434480603	5.40837826702156	1.95859673497576e-05	0.00123839273557182
TMEM171	0.467176211023905	7.002157344465	1.98009408660673e-05	0.00124017402273416
NTHL1	0.262357852412488	7.01375279329609	1.97841721718962e-05	0.00124017402273416
C12orf35	-0.31630005250163	8.36703130977041	1.96847239044965e-05	0.00124017402273416
NHEDC2	-0.224293879328751	3.96582506849235	1.99307128062318e-05	0.00124349189231566
LOC152217	0.211652093188269	6.8634251396648	1.99787822232772e-05	0.00124349189231566
AEBP1	-0.365766875591298	9.80939301675978	2.01509640295842e-05	0.00124689951772479
FAM155A	-0.237944960464423	3.44623000369877	2.02213457963101e-05	0.00124689951772479
C2orf89	0.533786743140965	7.75651955307263	2.01770022186037e-05	0.00124689951772479
BCAT1	-0.418325460316249	4.53400280895321	2.04044636347501e-05	0.00124860067914672
ELL2	-0.436309257167847	7.60559276541408	2.04370046393449e-05	0.00124860067914672
NDUFB10	0.172954970537218	9.21920136122241	2.04197248429596e-05	0.00124860067914672
CAMK2D	0.254685663313328	6.61628153433093	2.07385357385343e-05	0.00126314806209293
C12orf55	-0.263460075685903	3.80545558659218	2.08019663343657e-05	0.0012631486691511
SLFN11	-0.365101833017975	7.4520248603352	2.08776190354895e-05	0.00126388917425484
IGFBP7	-0.269718109286107	7.75754614509279	2.1202771603556e-05	0.00127581752878558
AMPD3	-0.225232237264139	6.20015237298002	2.1154505426645e-05	0.00127581752878558
FLJ35946	0.11429438268685	3.1555751396648	2.22311435558476e-05	0.00127970429538097
ITGAX	-0.344639821075258	6.28612902578213	2.20232711880633e-05	0.00127970429538097
NINJ1	-0.319609697256386	7.68648631284916	2.17608830983524e-05	0.00127970429538097
TIMP2	-0.343091344531718	8.86481985965295	2.21796331380028e-05	0.00127970429538097
LCP2	-0.456626443997194	5.41630150726945	2.13683069314318e-05	0.00127970429538097
HMGCS1	0.411219013414051	7.45810779528395	2.21110067558224e-05	0.00127970429538097
CHP2	0.819879801324503	5.99286955307263	2.18103231678823e-05	0.00127970429538097
DUSP8	0.22503545999196	4.53278509003084	2.21369034085626e-05	0.00127970429538097
MOSC1	0.32228435430464	5.50874134078212	2.17053292463542e-05	0.00127970429538097
ELTD1	-0.491626466414379	6.6402561452514	2.18371743968714e-05	0.00127970429538097
SMPD3	0.314665418255923	5.05614274915575	2.17121432957204e-05	0.00127970429538097
LOC25845	0.56096389082688	8.32403273678682	2.19508199892735e-05	0.00127970429538097
LOC100288432	-0.252541589685408	6.36920074285175	2.14727629980869e-05	0.00127970429538097
GSTO2	0.361389297540208	5.85112122905028	2.19150585871741e-05	0.00127970429538097
ASAM	-0.304292656102175	6.32809916201117	2.14638877848068e-05	0.00127970429538097
TXN2	0.176771389685236	7.81999991123628	2.2299082698618e-05	0.00127991593691174
C1orf38	-0.411310422264511	7.16492360093311	2.26149485612027e-05	0.00129224574865652
APOBEC3A	-0.840948474456007	5.27530167597765	2.27526397341681e-05	0.00129224574865652
PPFIBP2	0.242196084768427	6.85322517056567	2.27431612229657e-05	0.00129224574865652
E2F5	-0.142190627999257	4.71328894713758	2.27734225926815e-05	0.00129224574865652
ITPRIPL2	-0.17267865713709	7.17245893555149	2.30788622349128e-05	0.00130083039339032
LILRB3	-0.433776387299265	7.76624716293132	2.3116946471505e-05	0.00130083039339032
CALHM2	-0.238505881709893	5.7978736002675	2.31206486549265e-05	0.00130083039339032
PPIP5K1	0.250231152598609	5.60125188081804	2.34118370912428e-05	0.00130282150876983
TIMP1	-0.415109153263954	10.5070865921788	2.34292832549393e-05	0.00130282150876983
PDLIM4	-0.324078374082756	6.05490046796596	2.34063148572739e-05	0.00130282150876983
CYTSB	0.210126142767721	5.57903183822129	2.32468270438139e-05	0.00130282150876983
SGIP1	-0.23692997871334	3.63550223463687	2.34831009513666e-05	0.00130282150876983
FAP	-0.581180250709553	5.23680865921788	2.36015048083308e-05	0.0013057532535209
ATOH1	0.473192242194892	5.62803379888268	2.37140226948253e-05	0.00130834401665605
CALU	-0.185049584549104	7.31992397499547	2.42701741529413e-05	0.00133165029918494
NDUFS3	0.185680262535479	8.85721648044693	2.42494380870536e-05	0.00133165029918494
GNA11	0.295379542860815	7.17543308839346	2.44266922047707e-05	0.00133655612264401
FCGR2B	-0.438683810312203	6.54063966480447	2.455397743175e-05	0.001339839913721
SLC16A6	-0.276444125201257	4.97501810524726	2.46280544463761e-05	0.00134021027434009
SLC9A2	0.615343200094605	7.50294553072626	2.48300563363255e-05	0.00134522154111127
EXOC3	0.298587178926268	7.87570524394424	2.48552255424486e-05	0.00134522154111127
AKT3	-0.228315711724136	5.92926676714324	2.50789175678581e-05	0.00135364986774805
SLC11A1	-0.214923133417505	4.66215067405719	2.52347937455645e-05	0.00135838212710921
PDE9A	0.314008538000603	5.1876880883946	2.53749235002549e-05	0.00136224353464846
PODXL	-0.296324668874171	7.34459720670391	2.56704302161085e-05	0.00137440311455439
IL17RB	0.27620061370893	5.95960674699171	2.58322987972964e-05	0.00137936164918432
GNG11	-0.340370742667929	8.31508910614525	2.60145077901652e-05	0.00138168253775125
TLR1	-0.584921487701041	5.09074860335196	2.6008813520722e-05	0.00138168253775125
BCAT2	0.176693912945978	6.07480356923534	2.62603900219476e-05	0.00139103241507215
PHB	0.235394812589666	8.24595450537117	2.65450612634272e-05	0.00139235867999707
IL1R1	-0.37465695310978	7.68391293364094	2.64492907625607e-05	0.00139235867999707
C5AR1	-0.574885714285712	6.35062374301676	2.65650599186066e-05	0.00139235867999707
PPP1R16A	0.428180936613055	6.39898994413408	2.64246619233152e-05	0.00139235867999707
EPHB3	0.304362314076005	6.01082324478133	2.71120103576316e-05	0.00140202877648311
ARID5B	-0.285765003216197	5.93095657220001	2.71581439566109e-05	0.00140202877648311
CD93	-0.456072688106111	7.18445728612043	2.7071597792054e-05	0.00140202877648311
BACH1	-0.192375609254536	4.70318364622276	2.70413450059144e-05	0.00140202877648311
GGCX	-0.141174058954908	5.37317783773864	2.71719188493489e-05	0.00140202877648311
MAPK3	0.210193117313148	8.22823268156425	2.7156846695176e-05	0.00140202877648311
ATP2C2	0.295238937253046	6.09741601783576	2.73098671634168e-05	0.0014055054891312
FXYD3	0.624419551535357	9.68507616309294	2.76548873755175e-05	0.00140808803976718
ECM1	-0.312611896877958	7.4687438547486	2.75118131919962e-05	0.00140808803976718
TRIM10	0.0933768532686949	3.9113378465482	2.77288573590513e-05	0.00140808803976718
EVI2B	-0.402123912015135	7.87137541899441	2.79404393288958e-05	0.00140808803976718
TSC22D1	0.190017082668032	5.89433474523887	2.76937245693807e-05	0.00140808803976718
NHEJ1	0.327244701986755	6.24029441340782	2.80375328826047e-05	0.00140808803976718
STARD10	0.30902599846511	7.1901739737983	2.78303759767064e-05	0.00140808803976718
SH3RF1	0.30276692144218	5.99705177469453	2.79601090175836e-05	0.00140808803976718
PHGR1	0.271955983916744	3.65686675977654	2.78643439138379e-05	0.00140808803976718
C10orf75	0.279708372753073	5.83227346368715	2.80670257462254e-05	0.00140808803976718
ERBB2	0.237240934671243	5.24073265435056	2.82171600391272e-05	0.00140852425187793
LHFP	-0.443025609306479	6.32616091072874	2.81839097907698e-05	0.00140852425187793
ALDH1L2	-0.313840388881721	5.02417211962103	2.83227731692013e-05	0.00141026168302745
C1orf21	0.170595516514226	4.95055758111006	2.84441275946783e-05	0.0014127722925267
FCN1	-0.538758822138129	6.33764441340782	2.86968860093864e-05	0.00141654204264248
CLN3	0.236325049994184	7.06771315909566	2.8688595931382e-05	0.00141654204264248
DYSF	-0.458395860927153	7.02726648044693	2.87333928416711e-05	0.00141654204264248
HHLA2	0.668759323376491	7.12133071537509	2.92699193512523e-05	0.00143942958942936
PDHA1	0.205794015340842	7.84408894585812	2.95187680734415e-05	0.00144129128234697
DCN	-0.322563131164128	7.58304852539287	2.95248703719217e-05	0.00144129128234697
CHN1	-0.538032533112583	5.74758351955307	2.9485176788308e-05	0.00144129128234697
PTGES	-0.433760658799367	6.10838707948278	2.96145521296782e-05	0.00144213455933203
B3GNT7	0.564194476152911	7.53750511837515	2.98730209756282e-05	0.00144317620379182
TRIB2	-0.379074307923402	7.37079108028287	2.98091930050433e-05	0.00144317620379182
BCL2A1	-0.889123900189215	7.15738770949721	2.99257805977818e-05	0.00144317620379182
LILRB2	-0.527000924628076	7.86662426306695	2.97327812354196e-05	0.00144317620379182
TRPM6	0.526291892909869	4.20423094360765	3.00541201212121e-05	0.00144586451800527
STK4	-0.195490437395216	5.32994919067262	3.01918727073321e-05	0.00144899163545044
ADC	0.179990414746274	4.49454861322555	3.02705014594418e-05	0.00144902083028682
ECH1	0.222484732734154	8.57874413407821	3.04425020803457e-05	0.00144902083028682
SNX10	-0.623802412488172	6.36309581005587	3.04834928900024e-05	0.00144902083028682
HRCT1	0.50683824503311	6.1999687150838	3.04817368218483e-05	0.00144902083028682
SLC6A6	-0.239713164823894	5.76179442538034	3.06296126792108e-05	0.00145249998983772
ERG	-0.187926332926367	4.39056093808763	3.0837772370134e-05	0.00145889765390964
TUBB1	-0.0906863609897908	3.68058092522319	3.12039410799485e-05	0.00147272249878989
WWTR1	-0.334343112827524	7.00767669003959	3.14207905610594e-05	0.00147596199435052
FAAH	0.275359117786188	6.21062988826816	3.13741532715719e-05	0.00147596199435052
IFFO1	-0.207545717552696	6.31071297785977	3.15093562352147e-05	0.00147663964267476
HTRA1	-0.399388055818353	7.23349608938547	3.18951760281462e-05	0.0014877194870084
S1PR1	-0.520074337748344	6.1201969273743	3.18774855931862e-05	0.0014877194870084
TACC2	0.142658435254168	5.76618282431556	3.25087842187342e-05	0.00150576152391751
COX4I1	0.15799128877096	9.01052301722517	3.24951242522981e-05	0.00150576152391751
CNTNAP3	-0.1427719750018	3.30916178927366	3.24074258275019e-05	0.00150576152391751
TAGAP	-0.557145841396693	5.23658262746782	3.26886159200848e-05	0.00150846147724775
NANS	0.110253844417167	7.71755037121998	3.27185498905974e-05	0.00150846147724775
NRCAM	-0.480318591096438	4.81932541649491	3.28657588405198e-05	0.00151174900421855
CD177	1.03275833727531	8.56764581005587	3.29610060540148e-05	0.00151263676861247
QKI	-0.223634473236708	5.32599040532158	3.32743289801527e-05	0.00151653274667666
CDK14	-0.131638014037833	4.55850326296428	3.31806698201229e-05	0.00151653274667666
AMPD2	-0.201804399243138	7.57630865921788	3.32518847240708e-05	0.00151653274667666
LOC145837	0.362910985333288	4.23219096765356	3.36401307886762e-05	0.0015297043034659
FNDC3B	-0.245104038345927	5.96294970822352	3.38184601550646e-05	0.00153137524328965
IFITM2	-0.264614865184484	10.4926458100559	3.39075404072268e-05	0.00153137524328965
GNAI1	-0.323255786233667	6.0660952858192	3.38806718622932e-05	0.00153137524328965
C14orf145	-0.213051436633	4.33698466884512	3.4756770189013e-05	0.00155012246254235
LUM	-0.391940208136237	10.1655382681564	3.45483111304774e-05	0.00155012246254235
COL18A1	-0.415804337376787	8.51873935089406	3.48674430496045e-05	0.00155012246254235
HR	0.229346898868999	6.22901018704553	3.4697500813e-05	0.00155012246254235
WWC3	-0.202318364238099	6.31050225667443	3.4840366752311e-05	0.00155012246254235
GNB4	-0.278512126300348	5.22649194792207	3.46846613581155e-05	0.00155012246254235
LOC150166	-0.324240976821192	6.6887092178771	3.48119977489217e-05	0.00155012246254235
POC1A	0.214609835264811	5.70970110082366	3.52038754960378e-05	0.00156159373776077
IGKV4-1	-0.410342064806056	11.2276134078212	3.5731206234426e-05	0.0015799473232899
ASAP3	0.249079407701875	5.47100927700597	3.57762837176154e-05	0.0015799473232899
LOC400573	0.500480759224219	7.01448351955307	3.589989665134e-05	0.00158189876461226
ATP5D	0.19577571809905	9.42011691047962	3.6649318818734e-05	0.00161135647442103
GLS	-0.140731484855793	5.99729208911695	3.69650827341802e-05	0.00161809572047619
RASSF7	0.338935364808362	7.96190567626812	3.6898975066447e-05	0.00161809572047619
PRR5L	0.240703954437033	4.48899544192066	3.72327540236708e-05	0.00161903621800906
CTSL1	-0.400316284295174	8.69629162011173	3.70679387961905e-05	0.00161903621800906
THSD7A	-0.153966484496859	3.43850750601429	3.74483018791264e-05	0.00161903621800906
H2AFY2	0.18762855960265	5.90430865921788	3.75117690659808e-05	0.00161903621800906
CCDC117	-0.205790225118115	7.66536436186828	3.74271935042964e-05	0.00161903621800906
LOC100288617	-0.341367762535478	5.71678016759776	3.75555923442378e-05	0.00161903621800906
LOC645431	-0.276210564912396	6.30966108073596	3.74578567407625e-05	0.00161903621800906
SH3PXD2B	-0.214684935729271	5.30743860555637	3.80177004303225e-05	0.00162130895685791
FNDC3A	-0.25055941071061	7.23593245273491	3.82595375670641e-05	0.00162130895685791
LOX	-0.411854371245495	5.8570313324825	3.82307129380406e-05	0.00162130895685791
WNT11	0.14371474692526	3.70613184357542	3.80768858085577e-05	0.00162130895685791
GJC1	-0.241512913886893	3.91242774581574	3.80794755406517e-05	0.00162130895685791
TMEM158	-0.525323084200568	7.3778282122905	3.80575544119581e-05	0.00162130895685791
C7orf10	0.25515351229896	3.98740698324022	3.8060439415399e-05	0.00162130895685791
TMEM54	0.446063256859034	9.6008030726257	3.82218946825691e-05	0.00162130895685791
ACVR1C	0.225069327046206	3.32357591389065	3.8444727622645e-05	0.00162377965191786
RFC5	0.15640618832696	4.80553572162353	3.8500792472392e-05	0.00162377965191786
CEBPB	-0.416313268684958	8.8777594972067	3.8725477464527e-05	0.00162377965191786
COMTD1	0.278407048249763	7.80312122905028	3.86610519620153e-05	0.00162377965191786
ANO7	0.410446310312205	5.61424329608939	3.86321460915113e-05	0.00162377965191786
ATP5I	0.133498285314394	11.5882656129241	3.90037378251163e-05	0.00163201144172866
ENPEP	-0.145155890173561	3.4790131032271	3.90867214118103e-05	0.00163205499027049
KLHL5	-0.336070521552195	4.670629829892	3.944648522592e-05	0.00164363105908922
LGALS9	0.269266154210029	7.82385726256983	3.96593515761e-05	0.00164905074183963
S100A9	-0.848352341532639	8.82181703910615	4.02573881886688e-05	0.00167043000115357
PHF21A	-0.129038001734945	4.94591325877391	4.0702561870107e-05	0.00168539069598113
GUCY1A3	-0.419240720028164	5.62993902521931	4.13586307887933e-05	0.00170900383697178
SPARCL1	-0.404648249763484	8.33327988826816	4.14836238713357e-05	0.00171061974460744
BTG2	-0.41298705743136	8.50131386886536	4.17086964951167e-05	0.00171539654098013
KIF15	0.164600875118259	3.26618603351955	4.17717187515872e-05	0.00171539654098013
C11orf51	0.168900520340586	7.77412681564246	4.29616100582772e-05	0.00171927912321416
GAS1	-0.469359020977798	4.27520781838617	4.29884522448488e-05	0.00171927912321416
VCAN	-0.444381669348814	7.3311882153841	4.21767303464058e-05	0.00171927912321416
CSF2RB	-0.641480794701987	7.1568874301676	4.24505520847208e-05	0.00171927912321416
ATP2B4	-0.339910183844094	5.56278647862144	4.25821283177483e-05	0.00171927912321416
SPINK2	0.193022067171241	3.70221061452514	4.22764587962927e-05	0.00171927912321416
MAPK7	0.191706457974342	6.65771293204011	4.28446114656201e-05	0.00171927912321416
CCHCR1	0.251443336551774	6.62164872271216	4.27276287986412e-05	0.00171927912321416
DCI	0.227276809366131	7.00658379888268	4.26038173993963e-05	0.00171927912321416
LMCD1	-0.236441973041645	5.17434116706583	4.28911853349182e-05	0.00171927912321416
MS4A12	1.13708543046358	7.50598268156425	4.22903068955593e-05	0.00171927912321416
CLDN23	0.551846340878622	7.31090819174743	4.21410337431901e-05	0.00171927912321416
LOC732448	0.151829576631977	5.26428994413408	4.28484060834102e-05	0.00171927912321416
TP53INP2	0.308452045884577	8.46150279329609	4.31048545594438e-05	0.00172047973599287
WNK4	0.381981131512951	5.56046574218318	4.32174156528027e-05	0.00172152253511374
TNFRSF10B	-0.230075772821754	6.70282468721894	4.37385161209521e-05	0.00173880244626947
COX6B2	0.301395979186378	5.78898547486034	4.41560589328077e-05	0.00174280226917123
TLCD2	0.43876477288181	7.64515782220616	4.41541088153861e-05	0.00174280226917123
IL7R	-0.527503853529756	8.07059970552385	4.4072283268996e-05	0.00174280226917123
MGC12982	0.300866472190878	4.83978044584483	4.41891422368564e-05	0.00174280226917123
CDHR1	0.510948048769976	4.65870829852863	4.44533260317979e-05	0.00174630551198288
DOK3	-0.375657300576052	6.5543358303382	4.43924970515751e-05	0.00174630551198288
TFPI	-0.339679490491885	5.63982071578935	4.46280691763445e-05	0.00174971900351428
CCDC163P	-0.170534353328838	5.91830033605905	4.54105638490827e-05	0.00177690019682157
DCTPP1	0.258522220908231	8.59269022346369	4.55280794329592e-05	0.00177800540797303
SPIRE2	0.295386879737325	6.3154716713366	4.56472101188065e-05	0.00177916924449368
RHBDF2	-0.352178311258277	5.60131396648045	4.57517276834228e-05	0.00177976007865377
COL4A2	-0.391806527362531	8.40077902793941	4.59168858043007e-05	0.00178270295236697
IDS	-0.127227543388058	5.3052419058345	4.63328135341388e-05	0.00179535145361759
IGFBP4	-0.338566319772946	9.32107765363128	4.68938484694911e-05	0.00181356267954729
FBLIM1	0.228058138365558	6.98122218650052	4.81153336136328e-05	0.00185719592942389
DNAJC1	-0.155349629964007	7.92357197015051	4.85161274685493e-05	0.0018690439280292
CAMK2N1	0.38678542682537	7.56890812171976	4.86451826034495e-05	0.00187039788014074
LOC113230	0.426799869914854	7.56551033519553	4.9156862263221e-05	0.00188639067545515
DRAM1	-0.19023602036141	5.02045476023731	4.92505473332671e-05	0.00188639067545515
OTOP2	0.195842123665176	4.97430288084195	4.9397875138699e-05	0.00188840207128113
ST6GAL1	-0.364467531814194	7.18480216327949	5.02588201531114e-05	0.00191763394825578
CTSB	-0.201430920101936	9.24528870876188	5.07819620047467e-05	0.00193388974617312
SEMA4G	0.328554030509618	5.20881309650136	5.15873629966288e-05	0.00196081203970201
FPR1	-0.444652421923797	4.71548352975676	5.18396634268105e-05	0.00196664871708912
GPR116	-0.365221577060885	5.02372499211655	5.21692748781852e-05	0.00197539058507379
HMGB3	0.236225071515934	6.68821519942944	5.24699867687428e-05	0.00197925137589593
TCEA3	0.538006728949853	9.33292039106145	5.2465559436869e-05	0.00197925137589593
MFSD4	0.493935162279381	5.28154090181085	5.28510115445589e-05	0.00198985557076178
COX5B	0.210830681096443	9.72874986336413	5.29642950554278e-05	0.0019903582351301
FAM82A1	0.180269810826846	4.19565907311985	5.31393064458117e-05	0.00199317432482341
CACNB1	0.177661903237062	5.26308610108766	5.35759476660135e-05	0.00200577471741352
ICAM1	-0.49877321244851	7.94266217119758	5.36905672216533e-05	0.00200629461041964
FOXA2	0.309400516833722	4.96978497108671	5.40744309901957e-05	0.00201685476035904
OSBPL3	-0.211898916099792	5.86133818445796	5.49706899054445e-05	0.00204645089877895
IL1B	-0.899571762002976	8.79441161665456	5.51797937756439e-05	0.00204658464176816
OVOL1	0.260615198251843	5.50554129258268	5.51650716318414e-05	0.00204658464176816
SAMSN1	-0.413897841050873	5.33071055221971	5.55142348434971e-05	0.0020480597669454
CHI3L1	-0.518474047758346	6.92357722098152	5.55280551363416e-05	0.0020480597669454
FIBIN	-0.293326823718866	4.01977813142458	5.54877232706107e-05	0.0020480597669454
CDC14B	-0.100688858951214	5.02195543822712	5.57034744352102e-05	0.00205073216326448
WFDC2	0.21931442432913	5.40747420507126	5.60041281260032e-05	0.0020579967156561
AKAP5	0.271998683356865	5.52334300704847	5.62220577160242e-05	0.00205840941825378
VSIG2	0.528334010033847	8.29446683583128	5.61344158986979e-05	0.00205840941825378
SST	0.851530049668872	7.44888268156425	5.66594283500155e-05	0.00207061620999497
ADIPOR2	0.175526052507096	7.62756089385475	5.68530169782474e-05	0.00207388560284937
COBL	0.406456556032973	5.91199335337108	5.72440242113192e-05	0.00208433131666699
DNAJC11	0.165036611247578	6.55927392465451	5.79830655039327e-05	0.00208673216928011
OSBPL7	0.236217826511536	6.05183710347107	5.75639037155029e-05	0.00208673216928011
SLC43A3	-0.363370661701443	6.53185321733336	5.77543131316452e-05	0.00208673216928011
DENND5A	-0.415540137180701	6.88279301675978	5.78981003874698e-05	0.00208673216928011
PCNX	-0.187629403754455	4.59528293926298	5.75372023570843e-05	0.00208673216928011
FJX1	-0.450808999526962	6.11563603351955	5.79798518590207e-05	0.00208673216928011
RPS6KA6	0.16034303178663	3.51790513753903	5.80433610373642e-05	0.00208673216928011
FSD1L	-0.115516409940639	3.57647037300812	5.81782172401963e-05	0.00208781180679818
LOC146795	0.147311565752129	3.93739944134078	5.84866116294355e-05	0.00209510403565372
MAOA	0.510135829161021	7.58876118947453	5.87351772114453e-05	0.00209646688982143
HSBP1L1	0.244973604541153	6.5329248603352	5.86946479675861e-05	0.00209646688982143
CA7	0.49018013245033	5.79594608938547	5.92372263307098e-05	0.0021106043592643
SHC1	-0.137601462492503	8.61227975384577	5.9730916728852e-05	0.0021243940508724
VNN2	-0.615301620151373	7.11132653631285	6.01888257012472e-05	0.00213686424508332
RASSF8	-0.275619923004061	4.24198461423785	6.05748600043023e-05	0.00214674285890692
IL33	-0.452294299905393	5.15019078212291	6.10092379371826e-05	0.002155967639953
FBXW7	-0.270672438388167	6.53340523461746	6.10516518016514e-05	0.002155967639953
HOXD8	-0.313689084673606	4.39237932960894	6.23659594152191e-05	0.00219848285605826
GAS2L3	0.335364696289412	5.49511194117452	6.2519955476554e-05	0.00220001758520588
NCRNA00152	-0.228674396877957	5.14647374301676	6.29696347421884e-05	0.00220803911119748
LOC100288944	0.213262955265356	3.90931836488289	6.28675042366879e-05	0.00220803911119748
RASGRF2	-0.184528283162813	5.07247455741395	6.33042827678221e-05	0.00221587240753377
PAPPA	-0.213666404516331	4.51399687970402	6.34705912938775e-05	0.00221603403588178
PRSS8	0.533813256859036	8.29942932960894	6.35314271470852e-05	0.00221603403588178
PCK2	0.288263611636708	8.17425111731844	6.38264299319265e-05	0.00221855323726733
SLC25A10	0.255649219489121	6.03662988826816	6.37300579170242e-05	0.00221855323726733
EMP2	0.194554309223417	6.57545077386206	6.41478313208968e-05	0.00222196931551009
SAMD1	0.172633291319881	5.70867767357681	6.41078892741663e-05	0.00222196931551009
MCAM	-0.309660241295264	6.30363502532071	6.4295615741129e-05	0.00222322183804873
SEL1L	-0.274838256292282	6.86629223853615	6.4408329424775e-05	0.00222325944047356
BCL6	-0.548818198153861	7.01146649279059	6.45631431583709e-05	0.00222474761641051
ESAM	-0.328868815042574	7.26803100558659	6.50189753407224e-05	0.00223658537454433
NEO1	0.354635026469287	6.51113958891666	6.5767492419165e-05	0.00225843301122846
HOXD13	0.297635844856721	3.66726047212428	6.61679815966076e-05	0.00226827485277046
PCK1	1.01799917218543	5.50996592178771	6.65322391828479e-05	0.00227293757770974
ZNF438	-0.199737797788921	5.08070372464788	6.6528801621391e-05	0.00227293757770974
FAM195A	0.310302142332182	6.92672377371758	6.66706472424363e-05	0.00227376589234179
HGF	-0.302472513018868	4.18604395398013	6.68182309829752e-05	0.00227490377177422
FGR	-0.609286210974455	6.83021815642458	6.69335425820009e-05	0.00227494090035104
TMEM63B	0.145187724692527	5.66574106145251	6.71769767527046e-05	0.00227932512092609
AOX1	-0.375478524336213	3.95816977285088	6.72989763601086e-05	0.00227958114313653
PTAFR	-0.300889668943773	6.16946914863285	6.75148132961191e-05	0.00228300939969237
DTWD1	-0.130717923375277	4.68001563022338	6.79235541612327e-05	0.00229039657907512
CEACAM7	0.870135873607394	10.3665030029074	6.79632664675099e-05	0.00229039657907512
IL1RN	-0.576229907362761	6.20152597110376	6.83193804272819e-05	0.00229317492246134
SH3RF2	0.437179871654657	6.31685025443727	6.83911183382053e-05	0.00229317492246134
FAM83F	0.267478405865657	6.28556536312849	6.82499666859122e-05	0.00229317492246134
KCNJ15	-0.445712345320592	4.68384388619597	6.85661291431682e-05	0.00229517914982266
TWIST2	-0.320347485884269	5.1308532283002	6.88153497703548e-05	0.0022996565794902
TLR4	-0.293217180180509	4.88745263677996	6.9378640952835e-05	0.00231419590418162
CRYBA2	0.288320293282877	4.48160865921788	6.94828112015166e-05	0.00231419590418162
TXNDC15	-0.244510291093703	7.77877049676831	6.97582711384279e-05	0.00231949162982315
RDX	-0.230526585350809	5.34429163097871	7.01022879999726e-05	0.00232483840999849
FDFT1	0.177426584003577	7.80695657196572	7.02635161154894e-05	0.00232483840999849
TRPS1	-0.221274222372824	5.08261344305282	7.02692535431585e-05	0.00232483840999849
GPRIN2	0.415600111381869	6.63974488427398	7.07948517552783e-05	0.00232676742971927
FAM49A	-0.35814493163253	4.93427984971741	7.07124705118997e-05	0.00232676742971927
SSBP3	0.201050151007296	6.88510914329288	7.06843083364595e-05	0.00232676742971927
GLIS3	-0.365569028528541	4.74671922891669	7.07156919639765e-05	0.00232676742971927
GAL3ST2	0.259147540208137	6.09439664804469	7.10693521754989e-05	0.00233194116520496
PWRN1	0.0826015516757836	3.19981339257117	7.13468426837453e-05	0.00233355924579367
PHLDA1	-0.529472898257206	7.1457337123902	7.13529939593486e-05	0.00233355924579367
TMEM141	0.339122161778617	8.34764273743017	7.16665056193626e-05	0.00233997015150958
NAMPT	-0.570965524608942	7.74642326793295	7.24709472890615e-05	0.00235585629914703
CTDSPL	0.208929964469114	5.52171585512004	7.25592797951485e-05	0.00235585629914703
TREM1	-0.82590171475875	6.37400502793296	7.25417158868493e-05	0.00235585629914703
SPAG4	-0.464359673604538	7.05107597765363	7.26261870601134e-05	0.00235585629914703
CXCL11	-0.875572834092453	5.6383196194671	7.30914319164556e-05	0.00235941985329019
POLE	0.1692487346263	5.3902312849162	7.28909604609081e-05	0.00235941985329019
OSTBETA	0.495215586565751	7.12383044692737	7.30068254662262e-05	0.00235941985329019
MRPL12	0.241274880021309	7.33559070971673	7.36073441754317e-05	0.00237222892223636
GRTP1	0.270221586290138	5.39585774648467	7.38652043328581e-05	0.0023766934970881
CARD8	-0.223849897584487	5.29665572351549	7.47675725031555e-05	0.00239842837778035
MVK	0.160391019693428	5.3245840236407	7.49019657066516e-05	0.00239842837778035
KBTBD11	0.323711684011354	7.50095335195531	7.48706143665246e-05	0.00239842837778035
AFG3L2	0.196039945092991	7.53983843880258	7.50574360804657e-05	0.00239954888349058
MGLL	0.278100660243258	8.60097472804109	7.57231321353971e-05	0.00240922942929825
CDCA7L	0.296632958845789	7.09128379888268	7.55220099541527e-05	0.00240922942929825
RILPL2	-0.320071298486281	6.78408463687151	7.56072437265506e-05	0.00240922942929825
FAM55A	0.782722296276617	8.01478859298491	7.60657345264921e-05	0.00241190320474639
DNAJB9	-0.431500128571825	6.88809395638166	7.64126586431174e-05	0.00241190320474639
PLXND1	-0.140207891457307	5.46762603316388	7.62647572031146e-05	0.00241190320474639
NNMT	-0.537949891648893	8.11634641673331	7.64020015816408e-05	0.00241190320474639
MXI1	0.458487701040682	7.37971675977654	7.60174974688159e-05	0.00241190320474639
HDHD3	0.320433644749285	7.89113826815642	7.74159236119411e-05	0.00243970403572632
SHANK2	0.0682583425866912	3.62923727005799	7.83076041966318e-05	0.00246001979934435
GSS	0.196884220052292	8.05329972446418	7.82549252567259e-05	0.00246001979934435
STS	0.386100646037261	6.23313168882206	7.89919084013509e-05	0.00247193159669576
SOSTDC1	0.289086849574267	3.68056201117318	7.90191737386824e-05	0.00247193159669576
A1CF	0.541738505203407	6.6866812849162	7.90591166890193e-05	0.00247193159669576
TEAD3	0.224329564806056	6.39803966480447	7.92763656640444e-05	0.00247483914565952
ADRB2	-0.214135122989592	4.97010698324022	7.99274699165476e-05	0.00249126043556788
SSTR1	0.170571461262044	4.07859961043125	8.02133785116051e-05	0.00249626540596193
PPARGC1B	0.155967048136348	4.73591036414035	8.07408966652963e-05	0.00250876199513683
RHOQ	-0.230279456044785	6.03287102330867	8.15056133481116e-05	0.00251511347260818
ARID3A	-0.177518684957427	5.55110754189944	8.1702988240071e-05	0.00251511347260818
DAPK2	0.255034998471023	5.70984401184728	8.14869588924483e-05	0.00251511347260818
CDK17	-0.244141437146034	5.34427753965792	8.16954163322335e-05	0.00251511347260818
KCTD20	-0.158084082405199	6.49693941949295	8.15851275566409e-05	0.00251511347260818
HOXA11AS	0.298294519447841	5.11047127779952	8.13474749032779e-05	0.00251511347260818
NDUFS7	0.148438017305888	6.06791747018247	8.18716050572247e-05	0.00251641474988386
MT1M	0.707920068590351	5.91021424581006	8.22606142920449e-05	0.00252447558529223
PTRF	-0.33955224280696	6.98607465898662	8.36127985721276e-05	0.00254637158524323
NOTCH3	-0.194809410858243	4.96863562347793	8.3243581119788e-05	0.00254637158524323
CST7	-0.462033964049197	7.44715335195531	8.39968936840289e-05	0.00254637158524323
CLMN	0.312313006658296	6.42873933365214	8.38950029866203e-05	0.00254637158524323
ANKRD10	-0.223477749031184	6.7152510128183	8.36309884165404e-05	0.00254637158524323
PIGZ	0.636237062440867	6.95330391061453	8.34261174188157e-05	0.00254637158524323
USP30	0.193610322950277	5.32666771606127	8.38952946238455e-05	0.00254637158524323
CNFN	0.199253429517502	5.82132541899441	8.32958776665535e-05	0.00254637158524323
PRELID2	0.404947634815513	7.12953184357542	8.46169375946924e-05	0.0025612698268594
KLC4	0.194871834297512	4.77240976470028	8.48038670536633e-05	0.00256303280744736
RAPGEFL1	0.44807368732261	6.55108212290503	8.54369737444545e-05	0.00257825485767924
CYTIP	-0.459691355250712	6.97765754189944	8.56044149681293e-05	0.00257939959594589
B3GNT8	0.280879647587511	4.90747290502793	8.58626482515987e-05	0.00258327245502582
PPP2R1A	0.168307604068119	8.51577877094972	8.62188698913889e-05	0.0025900772724386
IGKV3-20	-0.300201277199619	10.6962567039106	8.6720034041454e-05	0.0025972976210581
FAM20A	-0.226021249667457	4.15253848867681	8.66309445793194e-05	0.0025972976210581
SDCCAG8	-0.130065477826441	5.45959701424024	8.68594890546952e-05	0.00259751573685482
CLDN7	0.489880771050142	8.27061648044693	8.71191994054234e-05	0.00259751573685482
SYTL2	0.455994921482476	6.94872353370916	8.73719960321491e-05	0.00259751573685482
RIPK3	0.236040243614001	6.91809832402235	8.73794017016986e-05	0.00259751573685482
LOC728342	0.375190657521287	6.06580195530726	8.71544599774101e-05	0.00259751573685482
BLVRA	-0.231483509719888	6.63694405378669	8.80488452497999e-05	0.00261351542599145
FLJ43663	-0.185897243109281	4.02825301376888	8.83585967657511e-05	0.0026188068032492
ZNF704	0.25268148416276	4.24597582018901	8.88344956957834e-05	0.00262367400241216
DCXR	0.215439309366129	8.08118212290503	8.8730084871306e-05	0.00262367400241216
C19orf59	-0.603801407284768	5.88886452513966	8.89180073117542e-05	0.00262367400241216
PRDX4	-0.256046842478714	9.25741089385475	8.93395890055853e-05	0.00263052819778081
UNG	0.213205416272469	5.95005586592179	8.941444946014e-05	0.00263052819778081
PRRX1	-0.530839036301633	6.3459813427548	8.9751927822766e-05	0.00263656216289975
CREM	-0.209380788453419	4.89108958302845	8.99184902355072e-05	0.00263756490430132
MGAM	-0.590695955534532	4.77599301675978	9.06248263079293e-05	0.00265437450819857
C21orf88	0.186422809205182	4.11148271142785	9.1530566499871e-05	0.00265986083445398
SLC4A4	0.54478439947389	5.58309187532407	9.15283576917607e-05	0.00265986083445398
IFI6	-0.319755463576158	8.58321284916201	9.13566638405461e-05	0.00265986083445398
GCHFR	0.297058088930936	5.66260195530726	9.14307512066217e-05	0.00265986083445398
AP1M2	0.379895297605491	6.54443810757467	9.11595812941453e-05	0.00265986083445398
RAB17	0.26084448912015	5.4948687150838	9.16134223244177e-05	0.00265986083445398
MFSD6L	0.135136258278146	4.72452737430168	9.17580603999952e-05	0.00266018237115969
FBN1	-0.36442844783362	5.96870090723522	9.19725574820429e-05	0.00266252533047943
ACSF2	0.340567750709555	6.45700363128492	9.24996040672728e-05	0.00267389639217398
CCDC64B	0.416930475402081	7.19602877094972	9.3468447897476e-05	0.00269798706778845
ENHO	0.254195588930936	5.11549720670391	9.38029829355556e-05	0.00270372505228287
GRHL2	0.475603110217595	6.75724469273743	9.4277302931284e-05	0.00271346971456992
SESN2	0.198298064795773	5.99031745443046	9.49583340732458e-05	0.00272912718576744
SGPP2	0.274197157145036	7.57427909784003	9.51474345701167e-05	0.0027306216921225
C1orf106	0.505864735099334	7.96128994413408	9.52952037208114e-05	0.00273092744245669
CXCL16	-0.264369654683062	8.31945502793296	9.5548776832788e-05	0.00273426004048655
FLJ40330	-0.421561365019619	5.85066346102754	9.64539553665507e-05	0.00275620291109841
PSMC3IP	0.123502073540566	8.07094213243437	9.66145581153182e-05	0.00275683689682349
JSRP1	-0.405959957426682	7.15512569832402	9.69325223861172e-05	0.00276195285889027
APOB48R	0.284001206244087	7.23671284916201	9.73970285207336e-05	0.00277122373863922
SFXN3	-0.113910996085915	5.04362301298726	9.76399787271323e-05	0.00277417326149543
LRP4	0.561063375118261	6.19980251396648	9.80389229626017e-05	0.00278154021174664
COL3A1	-0.417943955739059	8.84686006931666	9.83908140345183e-05	0.00278454094644511
CDH5	-0.309348982970672	6.68734134078212	9.85641094162677e-05	0.00278454094644511
MRPL41	0.170283141253856	8.87579905030092	9.85628647990549e-05	0.00278454094644511
BTNL3	0.515193696783348	7.13615418994413	9.90704339075277e-05	0.00279092762678392
MARVELD2	0.386348582470511	7.21980107643155	9.90137011441706e-05	0.00279092762678392
NSDHL	0.198472209764401	6.53661730667391	9.96052555577204e-05	0.00280203089681231
SPIRE1	-0.174514890713271	4.96189487007978	0.000100608568180867	0.00282626354366479
PDE8A	0.143922663917687	6.48689825362502	0.000102717197643787	0.00287334048521252
ATF4	-0.122503263954588	10.349555027933	0.000102465228683055	0.00287334048521252
GABARAPL1	-0.150184325097849	6.27852622834032	0.000102654424377064	0.00287334048521252
C13orf33	-0.171338766160231	4.84257882438872	0.000102865332513627	0.00287344856616257
SLC22A23	0.23454625310185	6.0281028055191	0.000103161249202033	0.00287365398651313
EXPH5	0.327918972225767	4.61945208544476	0.000103067215238143	0.00287365398651313
HIPK3	-0.157717556354886	7.6656373385292	0.000103392667766065	0.0028760778825373
HNF4G	0.400019760967407	6.31704114376694	0.000103787668035775	0.00288303902966324
TMEM125	0.405820411542102	7.68964916201117	0.000104078300007129	0.00288708565632589
PDPN	-0.33542907171692	5.48471278373636	0.000105086787134909	0.00291066101221934
TJP3	0.423938915272794	8.53397510813902	0.000105220461354517	0.00291066101221934
ZNF697	-0.156550797606753	4.97677477339917	0.000105835426964619	0.00292361192628892
FAM65A	-0.256786083501469	7.12198964658237	0.000107064373858	0.00295346417469499
SLC26A7	0.0536877242410934	2.9162813488248	0.000108135745604733	0.00297759019744656
FCER1G	-0.415689932535141	8.816788571382	0.000108237952651067	0.00297759019744656
IDH3B	0.156006360088929	7.12681072830478	0.000109573672340552	0.00300049896101102
HNF1B	0.190794319996247	4.76585933829662	0.000109909722435879	0.00300049896101102
FPR2	-0.56479606740718	4.53843514799888	0.000109903178808999	0.00300049896101102
C20orf11	0.110744750914599	6.716551885253	0.000109974606694685	0.00300049896101102
CENPM	0.232429363765374	5.66595865921788	0.000109868124701294	0.00300049896101102
ANO9	0.31406451040681	7.22605754189944	0.000109909290682841	0.00300049896101102
CARD6	-0.374016177861872	6.2214751396648	0.000110512190338578	0.00301104144319216
NRG1	-0.439686151534405	5.42968407610628	0.000110840454597857	0.00301222863513953
MASP1	-0.124001774091033	4.16035780647914	0.000111009480252669	0.00301222863513953
CDCA7	0.251654034428459	4.6187344937894	0.000110951848956904	0.00301222863513953
C9orf100	0.118588482002391	4.08856672200293	0.000111914862594246	0.00303266437862532
GLTPD1	0.167754730368968	6.94966480446927	0.000112414482179333	0.00304206418691002
B4GALNT3	0.240700646880317	5.278530640538	0.000113640665690203	0.00304217894966635
CHAF1A	0.141339350512741	5.8660518061517	0.000113599459260234	0.00304217894966635
GPR137B	-0.384045766319772	7.0712251396648	0.000113560709962856	0.00304217894966635
SLC7A7	-0.313691958372755	7.51805139664804	0.000112935776292084	0.00304217894966635
KLK6	-0.730956114001891	5.33483268156425	0.000113282718468717	0.00304217894966635
PTGER4	0.227442610427834	6.63632973564225	0.000113047330959446	0.00304217894966635
CALCRL	-0.384682458203231	5.22351443952169	0.000113331239607092	0.00304217894966635
ITPRIP	-0.306615539262062	6.54153547486034	0.000112920742110439	0.00304217894966635
KYNU	-0.331756108974309	4.46543293447643	0.000114486688411438	0.00305251857174111
EPHX2	0.357944855723746	5.47883044692737	0.000114341279920842	0.00305251857174111
ZBTB7C	0.355610613422602	5.34408314183331	0.000114194017623379	0.00305251857174111
STEAP1	-0.474905771050141	6.84622597765363	0.00011507225488587	0.00305861101841584
CBLC	0.313376442877537	5.8715022636546	0.000115175893147155	0.00305861101841584
ZNF521	-0.263802609547449	5.13256088072889	0.000115156759442911	0.00305861101841584
PRLHR	0.0992341414380324	3.02696173184358	0.000115517346330452	0.00306359385734168
C5orf45	-0.166575378429518	6.97027960893855	0.000117125959317618	0.00310212464325665
TLN2	0.182452885630566	4.52805802090452	0.000117484262125793	0.0031074821364667
RNF24	-0.304672164803838	6.34401682092029	0.000117815943789389	0.00311061405553356
LIPH	0.397083221594465	7.15606489866741	0.000117915027962436	0.00311061405553356
TERF2IP	-0.146967490539257	8.48648351955307	0.00011856756699768	0.00311544885473982
MFAP5	0.351899572343653	4.12832965765333	0.000118546553054926	0.00311544885473982
TMEM39A	-0.167228045950816	5.99508128857667	0.000118368787876087	0.00311544885473982
C3orf64	-0.320595364238411	4.86724636871508	0.000119073374460152	0.00312050578831954
TMTC1	-0.272893400036725	4.21131897043889	0.000119052185788271	0.00312050578831954
GPD1L	0.376066414380325	7.13061675977654	0.000119357790889482	0.00312384904224154
GSN	0.344537991152126	7.87700300093927	0.000119709030739831	0.00312893013811707
DHRS3	0.288750922421951	7.71647039106145	0.000120775401436349	0.00313689883150573
AIFM1	0.186921203878905	7.16740893854749	0.000120343719474909	0.00313689883150573
GCG	0.962462854777672	8.07698463687151	0.000120692596432187	0.00313689883150573
AGXT	0.0784246070978734	3.6104802370348	0.000120801395981568	0.00313689883150573
NFAM1	-0.233852849218643	6.53313607838563	0.000120511336129501	0.00313689883150573
FCRL5	-0.499333314765289	6.31584177791482	0.000120961128744752	0.00313695677240785
NEUROD1	0.105172777485639	2.91069712737514	0.000121719557442015	0.00313740391098027
CLDN3	0.485125792838696	9.45101045380424	0.00012132115371988	0.00313740391098027
ROBO1	-0.514742029328287	6.87455586592179	0.000121765990017962	0.00313740391098027
BSPRY	0.318040626574697	6.60996224675525	0.000121618959581998	0.00313740391098027
PILRA	-0.344111558348915	6.35057908221581	0.000121365723713216	0.00313740391098027
IL6	-0.728149988174079	4.8041905027933	0.000121945346491525	0.0031379657184389
DHCR24	0.37515121807001	7.36251201117318	0.000122498200707551	0.00314812472708683
SLA	-0.319479115826917	5.78168110115135	0.00012321563468625	0.00316193013090823
CORO1B	0.177576438633377	7.02556561294445	0.000123352900121288	0.00316193013090823
ST8SIA4	-0.325685231665739	4.91686561867633	0.000125661571714765	0.0031930554672122
KIAA1543	0.343588581475758	6.76535750922172	0.000125689385263562	0.0031930554672122
TMPRSS2	0.39196041010721	6.7883490910293	0.000125615466416133	0.0031930554672122
OSBPL8	-0.280080511178803	7.35269869496333	0.000124840384103956	0.0031930554672122
ABO	0.472730905455554	8.12357432826125	0.000125221708616952	0.0031930554672122
SIRT6	0.205795088279206	5.74874906350378	0.000125174054095409	0.0031930554672122
CXorf21	-0.211359496215705	7.42466731843575	0.000125557694381522	0.0031930554672122
RTN4IP1	0.161467976329672	5.63580261288089	0.000126520447582357	0.00321007357260866
DEGS1	-0.302507289653102	6.8713249770126	0.000127289112385326	0.00322546724093963
PAWR	0.209608428900784	5.63016786401611	0.000127843440191459	0.00323539745653532
AK1	0.222428760992492	7.14860625837346	0.000128238339709952	0.00324127285787198
EFNA2	0.235734322542632	4.47823448786856	0.000128805325618348	0.00324325622040535
SERPINI1	-0.366264143803217	4.23835	0.0001287771619642	0.00324325622040535
RHBDD1	-0.141600038072228	6.10590777462104	0.000128628532283227	0.00324325622040535
THAP5	-0.157351342532148	6.71647144231773	0.000128975976456365	0.00324345268065836
NDUFA6	0.166528413542073	8.27644903248194	0.000129295981527002	0.00324739982859179
PIM2	-0.428852649006622	8.08016955307263	0.000129497098368389	0.0032483547962257
EPHB2	0.255925328131588	7.08784097856516	0.000130250583925649	0.0032593583055895
FAM126A	-0.222344377407016	4.51437580724181	0.000130263052229213	0.0032593583055895
LOC388564	0.510979612109743	6.37174301675978	0.000131663262044606	0.00329025996253754
DENND5B	-0.215633512733041	5.51039965426547	0.000132116990152852	0.00329333428394787
FAM108B1	0.1425062617414	6.23443333344562	0.000132024958851871	0.00329333428394787
AGMAT	0.141800342817665	4.4302607358106	0.000132413247847773	0.00329659332173013
CACNA2D1	-0.168039616840113	4.63106480446927	0.000132870815443189	0.0033013789536054
SIPA1L3	0.154714641790648	5.80466372677602	0.000132936984525357	0.0033013789536054
TGFBR2	-0.253870268211122	7.39645747260374	0.000133441097010758	0.00330565463826278
C6orf134	0.20676821926647	4.9723032863533	0.000133363040031796	0.00330565463826278
AP1G2	0.197073060548723	8.43714329608938	0.000134539350208781	0.00332389868977229
SCCPDH	0.182866213334936	7.3379323319502	0.000134726254559464	0.00332389868977229
HSPA13	-0.40273104726521	6.14129541762353	0.00013464188904998	0.00332389868977229
DOPEY2	0.153220094381567	4.07920895469182	0.000135178889326483	0.00332389868977229
ST6GALNAC1	0.56053209555345	8.68046675977654	0.000135033866986589	0.00332389868977229
GGT6	0.526582367549669	8.06870055865922	0.000135039145177198	0.00332389868977229
ARHGEF16	0.245382190160834	6.02299804469274	0.000135513929664576	0.00332392972552877
DLC1	-0.135523822145647	4.49504069729025	0.000135508737816034	0.00332392972552877
LILRA2	-0.320465399573225	4.74536725481607	0.00013634250579315	0.00334013983749344
SHD	0.355622303689689	5.88506648044693	0.000136875921388907	0.00334908811585118
WDR19	-0.104615467627903	4.55870013391249	0.000137545727373442	0.00335172297753672
SP100	-0.155032527764354	5.38623477815379	0.00013749053598502	0.00335172297753672
ISL1	0.211613789025545	4.91297709497207	0.000137623444690839	0.00335172297753672
VPS4A	0.122655156102174	7.91663826815642	0.000137656745274139	0.00335172297753672
EPHA10	0.143878284414935	3.95300901161895	0.000137932592826847	0.00335433876841553
COBLL1	-0.108767097892787	4.96951690800395	0.000138367640493276	0.00335876751753499
KIAA1324	0.510446980884604	7.55682178371554	0.000138451982321446	0.00335876751753499
ATPIF1	0.198194233379137	8.27433712924261	0.000138730938078929	0.00336144050330661
VSIG10	0.290701518902154	6.38179765692807	0.000139828710185677	0.00337861392382505
DNMBP	0.331581755135137	6.03802553301139	0.00014032633387697	0.00337861392382505
PC	0.24813148060549	5.00636452513966	0.000140278557418098	0.00337861392382505
TBX10	0.411004509410283	4.94977634818807	0.000139918959656491	0.00337861392382505
HARS2	0.139575378429517	6.7370969273743	0.000140457515134164	0.00337861392382505
CES2	0.443428856490151	8.7381320199891	0.000140055916196302	0.00337861392382505
C9orf30	-0.249093106721382	6.33875513633974	0.000140994963891213	0.003386490204396
MCTP1	-0.295231569746093	4.18791617830954	0.000141226838194852	0.003386490204396
SPCS3	-0.235942769833457	9.22997647441045	0.000141295042418691	0.003386490204396
CYB5A	0.159676859116053	6.68038579982146	0.000141529897912058	0.00338804203932027
CA8	0.125816951361212	4.13584074263932	0.000141799697792992	0.00339042566739858
SLC39A6	-0.253102878737641	6.14958125747427	0.000142772456992598	0.00340550781547493
C13orf1	0.160756075533446	4.48024954437773	0.000142767779462581	0.00340550781547493
ANTXR1	-0.157751673679025	5.35524586019837	0.000143431344902937	0.00341713169429641
HIST1H4J	0.255525792336804	7.86367150837989	0.000143657007709943	0.00341841890389358
CENPV	0.313607849158041	6.67589391591404	0.000143867716499618	0.00341934762472899
LGALS1	-0.302277850047304	10.0430709497207	0.000144128921740704	0.00341939840740338
SELP	-0.598458337275307	6.79563938547486	0.000144384900367839	0.00341939840740338
NUDT16	0.203077326600167	5.39884778404614	0.0001443248185494	0.00341939840740338
MCCC1	0.170708727530749	5.71970502793296	0.000144968542308829	0.00342914306076597
PTGS2	-0.89667255137039	5.28007957398956	0.000145667056781877	0.00343978605951918
IVD	0.130504829791468	5.56056281810555	0.000145763891862941	0.00343978605951918
HS3ST3B1	-0.28803849745217	5.07883394686706	0.000146189233362521	0.00344574078210808
ZNF252	0.136239513367853	6.08624499268826	0.000147477649510605	0.00346524023918612
SPINK5	0.799305747398298	8.43243603351955	0.000147883172981479	0.00346524023918612
IL24	-0.661773403500473	4.88852541899441	0.00014788643888679	0.00346524023918612
ADH1A	0.0954345316934724	3.54412234636872	0.000147800200960428	0.00346524023918612
UQCR10	0.229190642371259	7.2330731377772	0.000147720950374474	0.00346524023918612
FAM55C	-0.306176460359703	4.81246939668207	0.000148338056676263	0.00347173804326807
PKMYT1	0.161600224692527	5.75550837988827	0.000149345346017154	0.00349121039509818
SELPLG	-0.262784616638395	6.18701856659365	0.000151844710248434	0.00354547607739514
IL13RA2	-0.835533088930936	5.45991731843575	0.000152811267868792	0.00356386653646689
NR3C2	0.456711518448439	5.56768296089385	0.000153635081464816	0.00357888879243829
PDE4B	-0.42121195458622	4.71332957024821	0.000153956946375673	0.0035821968469209
ESRRA	0.180589318580118	6.20613771447068	0.000155511203788835	0.0035890111771289
CDKL1	0.151970069127567	4.91197903000929	0.00015475973664539	0.0035890111771289
DNAL4	0.164597268211922	5.01266229050279	0.000155076167994367	0.0035890111771289
SLC26A3	0.809586140630463	7.19214041601125	0.000155423544158075	0.0035890111771289
KRT6B	-0.472288919318047	6.29638925397783	0.000155117429938934	0.0035890111771289
LOC100288092	0.556466508987701	5.67751424581006	0.000155238820591312	0.0035890111771289
LOC646627	1.01462350993378	7.66733854748603	0.000155443887293194	0.0035890111771289
MFN2	0.121839297664533	5.80428158719293	0.000157599743933547	0.00363300243046811
LOC729580	0.184128753026149	7.38743978378473	0.000157938995743576	0.00363661384765872
LOC91149	-0.105232485808893	3.18089832402235	0.000158172707052879	0.00363696355702752
C13orf15	-0.266327519075175	5.66379915462893	0.000158319395689253	0.00363696355702752
EFNA3	0.169789971617786	5.00924078212291	0.000158735249149268	0.00364231561901609
AP2A2	0.101647322511361	6.39499533555082	0.000159280185905474	0.00365061388110395
HIP1	-0.19107132350825	4.42070452435383	0.000160430619737594	0.00367111255649607
SPARC	-0.384042630613253	8.63510465246846	0.000160786814966626	0.00367111255649607
PAK4	0.113362826283529	4.78784890321759	0.000160729279472271	0.00367111255649607
IFNG	-0.295473616367074	4.45183463687151	0.000160957220768319	0.00367111255649607
RALGPS2	-0.169349131061008	5.9567754397088	0.000161096167815312	0.00367111255649607
IGSF3	0.135692254679489	4.61045446113075	0.000161662953333111	0.00367940632134426
PRMT7	0.209171617786188	6.30822653631285	0.000161829589672017	0.00367940632134426
TMEM53	0.228122830434467	6.22770596659964	0.000162274060303637	0.00368110758435939
LOC389332	0.301975981551561	3.97689441340782	0.000162241778417592	0.00368110758435939
STK17B	-0.286470035881402	6.84458341527635	0.000163150568888598	0.00369397096253139
C10orf57	0.146331825479331	5.18404446906335	0.000163212052368711	0.00369397096253139
FAM3A	0.177557267761661	7.55093767487358	0.000163548788628931	0.00369739071864065
ADAM8	-0.201716297455727	6.22274568764596	0.000164438921268412	0.00371329931394893
MARK3	-0.130447839746037	5.46924158199458	0.000165030766457824	0.00371387199484745
HAPLN1	0.322004203609121	4.65944521143118	0.00016478942428818	0.00371387199484745
SCGB2A1	0.664527814569536	5.81357067039106	0.000165210151500469	0.00371387199484745
NOD2	-0.272953500473037	4.49309972067039	0.000165076844181172	0.00371387199484745
HES2	0.139393485464709	4.6046021721629	0.000165410018316119	0.00371417286899904
LOC100132234	0.265613446073793	4.85248324022346	0.00016572740055425	0.00371710882526915
SHROOM1	0.241024936437854	5.45652861835217	0.000166309514001548	0.00372596916801893
HMCN2	0.147934273720239	4.76480666078349	0.000166769139089837	0.00373176920881021
FKBP11	-0.245501201129812	7.84195709467463	0.000166943132251338	0.00373176920881021
PTGFR	-0.409321408317619	4.35770587495422	0.000167608044402151	0.00374243208560274
KLHL34	0.121091685992325	3.53277973559343	0.000168998873427363	0.00374410518582067
ITGA5	-0.350280368968776	7.88171648044693	0.000168622545080966	0.00374410518582067
PLEK	-0.591615260285403	7.29484139294196	0.000168271422323739	0.00374410518582067
CXCR1	-0.468207663197727	4.70055418994413	0.00016883693959087	0.00374410518582067
SULT1B1	0.418765054399241	7.58107402234637	0.000168658297870334	0.00374410518582067
COL5A2	-0.445815895732988	8.01043032438619	0.000168418192778676	0.00374410518582067
RGMB	0.265923393257883	5.41366370209219	0.000168879998821728	0.00374410518582067
TLE3	-0.218512428953194	6.08597853073669	0.000169650624592127	0.00375436832222377
MKI67	0.265948423831539	6.6701034341951	0.000170651037777776	0.00377231600379575
WTAP	-0.138545684957471	6.75068496729371	0.000173515320832741	0.00383027729475555
SEC14L1	-0.250825007729484	7.59049897901425	0.000173657699310351	0.00383027729475555
GPR97	-0.427864598651921	5.08083053369649	0.000173986368538358	0.00383328152895848
NRP2	-0.17028722307631	4.45114873793443	0.000175002623371076	0.00384716031973701
IL18R1	-0.353196771523178	4.33961061452514	0.00017493386063352	0.00384716031973701
CYC1	0.22823114947966	7.62825195530726	0.000175442323956979	0.00384866736395418
PIGV	0.106588170825363	5.23544800044268	0.000175457647560898	0.00384866736395418
C10orf54	-0.20878316398641	7.32074985864554	0.000176399441441623	0.00386506894960705
IFI16	-0.290199379308151	8.7517940442159	0.00017692956184811	0.00387242426739429
FAM149A	0.222236781161875	5.69898729082252	0.0001772301492353	0.00387474520561962
ATP5G1	0.198356728949854	9.4882907821229	0.000177454751582668	0.0038754016307807
HOXA13	0.333130822312918	5.39203842204629	0.000178656330885382	0.00389736926861353
BMP5	0.292282195206012	4.54336208859833	0.000178982201997922	0.00389923861029172
SELE	-0.686971061967833	4.58941368715084	0.000179329345133666	0.00389923861029172
MYH14	0.43395114872837	8.29413882133432	0.000179171682341909	0.00389923861029172
COL1A2	-0.458028114115676	8.31090460180364	0.000181152839208484	0.00393459225574197
LOC338651	0.124981568253288	3.91048362726869	0.00018307498903314	0.00395050239491439
BGN	-0.501761778473676	7.90772738873895	0.000182637155324425	0.00395050239491439
SLC22A18AS	0.256777235099339	6.51977653631285	0.000182740182848553	0.00395050239491439
SLC41A1	-0.295784590823086	5.25643268156425	0.000183075448637143	0.00395050239491439
PLXDC2	-0.248661743140968	7.98368100558659	0.00018272783801782	0.00395050239491439
SDK1	-0.322760702336425	4.70975006971315	0.000182294855101717	0.00395050239491439
LOC100289019	0.299242407757806	8.13534860335196	0.00018360237715017	0.00395621423429978
KIAA0040	-0.189164502066414	6.53142183123582	0.000183737418623653	0.00395621423429978
ACR	0.198866816461685	4.65014441340782	0.00018406611482222	0.00395901167269347
FLJ44606	0.133221511506081	4.49047448250767	0.00018432771794656	0.0039603615516091
EMCN	-0.234082368398408	4.53587633578695	0.000185259277231697	0.00397608731101692
SPINT1	0.338455008244775	6.72988332857041	0.000186367668988033	0.00399557035870253
ABP1	0.535795884578999	9.38952290502793	0.000186646449676881	0.00399670858822692
TMEM8B	0.137797567187793	4.50972034210582	0.000186822096482365	0.00399670858822692
BICD2	-0.146964831096586	5.08189094693097	0.000187905792987458	0.00401557905464722
PXDN	-0.355898854074686	7.91612225025098	0.000188554649253877	0.00402512641928132
FYN	-0.217147259839528	5.36916513156309	0.000191631068439649	0.00408641968962793
TMEM154	-0.458161447492905	5.70568659217877	0.000192221653182221	0.00409462958976502
C17orf93	0.226909638126775	4.28550782122905	0.000192614842745318	0.0040986216057249
SOD1	0.167359046830651	10.5480396648045	0.000193075287839891	0.0041033167080966
GYG2	0.231942961108841	4.74908286442075	0.000193298945625847	0.0041033167080966
MYO1A	0.411645541627245	6.26736201117318	0.000193659572506442	0.0041033167080966
FAM110B	-0.151082145659718	4.4502906762075	0.000193574760492987	0.0041033167080966
MAPKAPK2	-0.17915286920541	6.39867299385302	0.000194217831948422	0.00410695926818643
C16orf75	0.304940775780511	5.90662374301676	0.000194243893690396	0.00410695926818643
MMEL1	0.200447244560076	6.62848798882682	0.000194867964641865	0.0041147140335241
SRGN	-0.401997221061464	7.15195421320813	0.000195197102398796	0.0041147140335241
COX6B1	0.125215468306529	10.8297427374302	0.000195230444428392	0.0041147140335241
SELL	-0.690910146641438	6.52944553072626	0.00019568706667563	0.00411562756808715
MIAT	-0.294531739010634	5.45362841766749	0.000195589630144982	0.00411562756808715
RAB15	0.265459159099934	6.36075348189229	0.00019600065948761	0.00411787461499443
TLE1	0.16915507421632	6.08058765298182	0.000197461822200995	0.00414417003401451
ZCCHC24	-0.256433052182235	6.07885257439886	0.000197668400477672	0.00414417003401451
ANKRD28	-0.235332824733683	6.81162712244189	0.00019825249003338	0.00414647321088233
C6orf145	-0.23806987937559	6.33678882681564	0.000198278116811707	0.00414647321088233
C11orf2	0.164748687322611	8.68211312849162	0.000198402820202383	0.00414647321088233
FZD5	0.291449479896422	5.8353640884925	0.000198774130794288	0.00414987878724302
NR3C1	-0.244131492229191	6.46368548714595	0.000199154967328946	0.0041518726798039
RNF40	0.0978130065853398	4.58087933571552	0.000199314331386287	0.0041518726798039
FAM167A	-0.357604979455301	4.68141150366698	0.000199495012028535	0.0041518726798039
TSHZ3	-0.193179071868473	5.39752293556321	0.000200220742757004	0.00416262686168189
ERAL1	0.190172965941342	6.56173547486034	0.000201186967164579	0.00417400085939262
MESDC2	-0.134947631057462	5.49337893296449	0.000201181222488479	0.00417400085939262
ZER1	0.170059746866043	6.48505724422411	0.000202464687989751	0.00419613859593327
BHLHE22	-0.256083058426944	4.59123293992916	0.000202933435044885	0.00420148152368916
SLC13A2	0.219352866832831	4.25725061710167	0.000203271249932753	0.00420214572519532
MMAB	0.142762340923196	4.87950935430892	0.000203387482004734	0.00420214572519532
TBC1D9	-0.201769188959398	5.1967758941198	0.000205033980522001	0.00423177387570642
LOC285423	0.146816686376536	3.82020083798883	0.00020603602844005	0.00423761845607225
VWF	-0.356284923710649	7.27804872377439	0.000206043009186655	0.00423761845607225
IL1A	-0.229939479140777	4.24143983308581	0.000205713171071643	0.00423761845607225
DHRS11	0.520886341059605	5.73575558659218	0.000206168212277653	0.00423761845607225
C1orf210	0.182289001892146	4.35372905027933	0.000207322210303098	0.00425256072359094
CCNB2	0.120034061332063	5.03645581737695	0.000207116143440793	0.00425256072359094
CLCN2	0.241196073793756	4.68424720670391	0.00020823705402192	0.00426693148657879
GRB2	-0.138752667572442	8.30134090554265	0.000209019707703994	0.00427856682254928
HIGD2A	0.149886514437072	5.68470110723548	0.000209417549633007	0.00428230937991847
KLK15	0.176479219298687	4.29363133413712	0.000210469587018328	0.00429940796373748
EFNA4	0.203280711920531	6.84927988826816	0.000211169478807978	0.00430928535801075
ANKRD43	0.485111896877958	5.77813938547486	0.000211444834828	0.00431048799925207
ZNF681	0.070218454751533	3.2989174682957	0.000212746823932755	0.00433259559536674
HMGCR	0.336802260061467	7.14042673816205	0.000213127405944373	0.00433591271112777
ZFPL1	0.145658062268206	5.9029376110064	0.000213631573136499	0.0043417347368976
MAP4K4	-0.238241734076689	5.18907738362326	0.000214347457495155	0.00435184333428237
GPR4	-0.215535576738959	5.10476771888932	0.000214830966448899	0.00435721828794574
LRP5	0.265882116453559	5.76298218441998	0.000215784657983184	0.0043632315056356
ST20	-0.168242581638468	5.88955133073718	0.00021567442291527	0.0043632315056356
OSR1	0.214835974456007	3.73625893854749	0.000215443924494929	0.0043632315056356
CTBP2	0.124291461987525	7.37136878304792	0.000216149693629622	0.00436617996756712
CGNL1	0.126586296877975	3.90711806100284	0.000218432426197091	0.00437564287226564
PTPRF	0.315219118169769	6.09413491799914	0.000217999016570687	0.00437564287226564
UGP2	0.250385806389952	6.85140046959234	0.000219034791567447	0.00437564287226564
CDH11	-0.193596630750493	4.99923802435605	0.000218278188030631	0.00437564287226564
ACACA	0.147495259284095	5.74473151623871	0.000217347004160355	0.00437564287226564
PXMP2	0.342189321192053	6.9239	0.00021762970283324	0.00437564287226564
GLTP	0.216262148954733	6.85636579048055	0.000218828904184913	0.00437564287226564
EPS8L3	0.502411660359513	9.04257430167598	0.000218141428370288	0.00437564287226564
CDHR5	0.483681852003914	7.74100673473657	0.000218680617425202	0.00437564287226564
CABLES2	0.186798557237465	4.45541061452514	0.000218069609681847	0.00437564287226564
LOC440335	0.390761837748345	9.71087541899441	0.000217268071850262	0.00437564287226564
IL10RA	-0.302495754493849	8.47767262569832	0.000220927593017559	0.00440903293600273
CHCHD10	0.289187854777673	8.55476787709497	0.000221268170481634	0.00441140956104374
CLRN3	0.466524952696313	8.63146173184358	0.000221803001122701	0.00441765037336084
ADH1C	0.822381776253546	7.03951787709497	0.000222402936529351	0.00442517411274234
SNORD89	-0.281747575685904	4.36559497206704	0.000223163382757518	0.00443587334768611
RNF13	-0.207079080611718	8.04071141716347	0.000224048281766722	0.00444446316323333
ELMO3	0.387147599337749	6.55912430167598	0.000224264973592885	0.00444446316323333
LAMA1	0.218857110981551	4.36678060761987	0.00022413154279024	0.00444446316323333
COL9A2	0.180388730905849	4.67235385253401	0.000224618162734152	0.004447037720851
PLCH1	0.171649963176166	4.36954838420521	0.000225412392810957	0.00445833031540797
STYK1	0.436120809630019	6.13314551771259	0.000225806461802293	0.00446169374971852
SMOX	-0.220410704983195	5.6331969939686	0.000227833541364414	0.00449331931714636
TNFAIP3	-0.380745402132009	6.49261712420879	0.000228100705213079	0.00449331931714636
FGF2	-0.315713122970879	3.88828654255211	0.000228309441630372	0.00449331931714636
SERINC2	0.361498710974458	7.6272717877095	0.000228212896961711	0.00449331931714636
CLEC5A	-0.36550806527909	3.92662290502793	0.000229149621651027	0.00450540277830552
MEFV	-0.256160312204352	6.99157625698324	0.00023090527897283	0.00453544422219118
ITGAV	-0.267820517975402	8.90596787709497	0.000231266527628041	0.00453702170468825
IFITM3	-0.189171842478714	11.3022217877095	0.000231441183509728	0.00453702170468825
EFNB2	0.271630952302971	8.03095335759991	0.000232375474616937	0.00455085774625913
PPIH	0.0854290340301125	4.49288306900483	0.000233065406509533	0.00455541089445571
DMRT2	0.106414260388706	3.07983252582465	0.000232958043865316	0.00455541089445571
TNFAIP2	-0.359303026703865	7.32086076255418	0.000235636190781429	0.00458765006040442
MSX2	-0.125536800195958	3.50703110053014	0.000235267186067426	0.00458765006040442
OLFM1	-0.284568661747879	5.0440716105187	0.000234953297043575	0.00458765006040442
HCK	-0.389884519867549	6.6714094972067	0.000235541642381107	0.00458765006040442
SH3D19	0.244181514908528	8.05320990634761	0.0002369356789778	0.00460844523261802
TRMT112	-0.153626170766318	10.0499541899441	0.000238147329274164	0.00462302422458184
PDGFD	0.315524689925827	5.21854051142455	0.000238149462992467	0.00462302422458184
MYO15B	0.367732908199375	7.83268510704616	0.000238479411542627	0.00462492155763828
SLC44A4	0.467125757998703	8.73474389694054	0.000239314744805839	0.00463210084771418
ERLIN1	0.208446658591615	7.2896585903889	0.000239126013029267	0.00463210084771418
PLCE1	0.154512151449625	4.82382426987909	0.000240247640099658	0.00464113700083889
TBCEL	-0.305133573793756	5.18490139664805	0.000240239954661596	0.00464113700083889
CFHR2	-0.215713150425734	6.83509888268156	0.000240703142160736	0.0046454307000149
LILRA5	-0.392961695340754	4.4488784842976	0.000242766496344438	0.00468071665797887
SGCE	-0.213667395931883	7.22427849162011	0.000245027325729921	0.00471517801600275
FITM1	0.157721097445601	4.4018717877095	0.000244941364272918	0.00471517801600275
MPST	0.242276265373701	6.98219134078212	0.000246703646841652	0.00472535485030006
ANG	0.32114375591296	8.28970530726257	0.000245876651648437	0.00472535485030006
DDR2	-0.35342242949222	6.78398710906464	0.000246100475120224	0.00472535485030006
SPINT2	0.338021452223273	8.86530698324022	0.000246742433313856	0.00472535485030006
GRAMD1A	-0.19168438881159	6.4633717675642	0.000246366908696157	0.00472535485030006
PIK3R5	-0.272385590262124	5.55579034370112	0.000247821150682568	0.00474145423452901
C8orf54	0.180510371333965	3.79724553072626	0.000249131265057833	0.00476194568729065
PKP2	0.375651662213005	6.94174678841447	0.000250674851818308	0.00478335745339174
UCN2	-0.31356899243141	5.92235837988827	0.000250731796020534	0.00478335745339174
SERPINA6	0.15804023178808	4.2039061452514	0.000252007828427416	0.00480310040075487
C2CD2	-0.197009200567645	7.34768854748603	0.000252276996864493	0.00480363379211292
S100A4	-0.273194016083254	9.47609189944134	0.000252905146118417	0.00481099502888301
AKAP12	-0.233605327679917	4.75410070692891	0.000253912363919015	0.00482554632841127
DARC	-0.385959046830652	6.58046592178771	0.000254769750052035	0.00483722508273249
MGC24125	0.112072891128249	4.21355540255403	0.000255389047107903	0.00484257542067845
ZNF532	-0.199048654707369	5.02696539017937	0.000255537820310943	0.00484257542067845
ARL11	-0.113997202841103	3.06845323457151	0.000256362854637314	0.00485359218233021
PLEKHG2	-0.163154713517614	5.62151686181285	0.000257735742409792	0.00487032521971141
H2AFX	0.138590730436842	7.47229665288103	0.000257512538839767	0.00487032521971141
MARS	-0.206690890664168	7.854684756762	0.000259707769372383	0.00489829511608878
FASTKD1	0.194547149952695	7.47153659217877	0.00025967486485152	0.00489829511608878
CYTH4	-0.249050185977702	4.93197491729789	0.000260808337659206	0.00490511771591918
ITGAM	-0.306218250012845	5.03139679080584	0.000260613225021335	0.00490511771591918
BNC2	-0.15385191054615	3.7107583650607	0.000260474989678922	0.00490511771591918
SLC15A2	-0.179622633559335	3.92737592514058	0.000261227698909638	0.00490836988602195
PDE4DIP	-0.120497448164467	5.07576758190131	0.000261771449280503	0.004913950947521
SREBF2	0.141312487684961	6.14461849218668	0.000262480344191304	0.00491798778481487
ZNF710	0.0910298304916886	6.16164345415382	0.00026240034522716	0.00491798778481487
LRRK2	-0.459664486754966	4.40144916201117	0.000263618787017041	0.0049346761099797
CHGA	0.595657509460738	7.68844832402235	0.000264963560701756	0.0049551917732365
C11orf49	0.126824327157082	5.82176987710579	0.000265316001770957	0.00495712833702828
MARCKSL1	0.164433526490065	8.49197541899441	0.000266453186708788	0.00496905254651584
TPST1	-0.223881480605488	4.51997877094972	0.000266247568362128	0.00496905254651584
MYO5B	0.196879987908732	5.50187341450495	0.000267806659703635	0.00498743152441726
GMNN	0.326182994323558	7.18187932960894	0.000267939535629184	0.00498743152441726
NUDT16P1	0.190048718602064	4.67567089477877	0.000269137260579439	0.00500504838371679
GRLF1	0.131295243579908	6.88309198399775	0.000269999111507991	0.00501639207453793
SCNN1G	0.170682196534316	3.61727783389206	0.000271041314819175	0.00503106231803682
GFPT2	-0.3709592833491	5.12479106145251	0.000271539666946643	0.00503561968954962
ELF3	0.454074252460716	8.67049274424562	0.000272369671695692	0.00504631325689591
SLC25A23	0.22843313104407	6.40007609595868	0.000272769950632907	0.00504903262709629
AMT	0.248577826395458	6.7222469273743	0.000273305890074959	0.00505425572202689
RGS2	-0.406419820245981	9.02266005586592	0.000274220730514156	0.00506646965644754
SESTD1	-0.145067563500517	5.13677744200286	0.000274583102363305	0.00506846306744202
CAV2	-0.250594451733067	6.38674023983038	0.000276673348176636	0.00509759766478637
RNF144B	-0.344947602940567	5.03798068335352	0.000276590919945203	0.00509759766478637
TMEM184B	-0.142279458372752	7.45801452513966	0.000281189888431365	0.00517602496107901
NAPRT1	0.194727599629043	6.3969373760842	0.000282683864616674	0.00519872071243795
KIAA2013	0.105433644828417	7.21312842820257	0.000283668054770259	0.00520720428281958
PARS2	0.139473261589402	6.1174312849162	0.000283480820127478	0.00520720428281958
CCT8	-0.147270485625124	5.64758467374994	0.000284324942136405	0.00521445660454031
FRYL	0.148730693914831	6.43852789068955	0.000285856725224467	0.00521852281970276
C9orf96	0.0788553477221874	3.40598311341947	0.000284982013681435	0.00521852281970276
PHTF1	-0.115466143613615	4.4233067456102	0.000285094223954689	0.00521852281970276
MIB2	0.13247015901153	5.52395363049745	0.000285548897052063	0.00521852281970276
PLAC2	0.0988115340751041	3.87140873819803	0.000285619408484426	0.00521852281970276
PTN	0.149605392484151	5.31594476047883	0.000286693806821153	0.00522701034302344
CCDC58	0.167273438978237	8.46669581005587	0.000286846528338837	0.00522701034302344
CD53	-0.205777491874956	5.32540497255348	0.000287934474502844	0.00522770367244589
PLEKHJ1	0.244360193945128	7.98426731843575	0.000287703875543926	0.00522770367244589
ADAMTS12	-0.229533263530761	4.24923736630213	0.000287725161734661	0.00522770367244589
SPC24	0.163488043992432	3.84566229050279	0.000287791033298587	0.00522770367244589
SLC7A4	0.0982015831647232	4.22666048263049	0.000289155460216354	0.00524031783542231
CMTM2	-0.346000449385052	5.27271675977654	0.000289091568070655	0.00524031783542231
CDC20	0.247058526490066	7.152	0.000289890757072885	0.00524886746238241
FER1L4	-0.242293811164642	4.81520637692386	0.000290212129848578	0.0052499137058984
EMP3	-0.270165219962157	8.46299581005587	0.000290946801459258	0.00525366042127293
CYP7B1	-0.480029813150425	5.59770027932961	0.00029094517168377	0.00525366042127293
GUCY2C	0.405641118732257	7.25586648044693	0.000292941320454015	0.00528466094102669
PWWP2B	0.130884529395789	5.12717464196044	0.000293194273225611	0.00528466094102669
C2orf72	0.212292922034206	5.30382514595478	0.000293863972983237	0.00529194281185094
BATF3	-0.316239179280985	5.79085195530726	0.000294953454192084	0.00530676417989497
SLAMF7	-0.335641998677174	9.08374028473386	0.000297398560762699	0.00534592701688689
ESPN	0.178873235708053	4.83233917412331	0.000298973278268837	0.00536938754128081
TMEM45B	0.426816380389095	8.24601583703679	0.000299478905953801	0.00537362285574942
MAB21L2	-0.270168322442381	5.42876023986489	0.00030128176566768	0.00540110614473734
SERPINB9	-0.409879054532535	6.12478553953085	0.000305654924608347	0.00547457655883493
CREB3L1	0.322227690188482	8.20690365830298	0.000307815200219006	0.00550831567184361
PTPRC	-0.429586473236716	6.55509573510146	0.000308736446182532	0.00550994964033825
STAT2	-0.188351906234009	6.40252380435159	0.000308312086343265	0.00550994964033825
CGN	0.445075542846291	7.66362284194611	0.000308594556203477	0.00550994964033825
GINS2	0.0986273226704837	5.26970554097015	0.000312239975850827	0.00556250769143195
PRICKLE2	-0.232623344370859	4.99486033519553	0.000312232941805923	0.00556250769143195
GADD45A	-0.184358727530748	8.11715977653631	0.000312673361585617	0.00556525052967001
CYYR1	-0.346765871768931	5.37990398910575	0.000314263854664975	0.00558358001191998
LRRCC1	0.271369240775782	3.87380279329609	0.000314064596493424	0.00558358001191998
CRB3	0.326680948438979	6.76265391061453	0.000314586627493523	0.00558433320836764
MYO1F	-0.295892230368969	5.89254134078212	0.000315069519525107	0.00558570692540317
TOX3	0.4734056939697	6.22139265025194	0.000315224912594927	0.00558570692540317
CHMP6	0.186098379848628	6.76843519553073	0.000316479190430771	0.00560294758738637
HIST1H1B	0.270673841059603	8.34646620111732	0.000317236304117853	0.00561136364930309
CRNDE	-0.322078432282471	3.81861161908555	0.000318569141880389	0.00562993930686043
PDE10A	-0.121031463712456	3.6373834391564	0.000319263422640654	0.00563221398470673
BARX2	0.14200312204352	4.89055251396648	0.000319173962314307	0.00563221398470673
CIB1	0.20522563859981	9.59106955307263	0.000321870783830029	0.00567318619605547
APBB1IP	-0.217225847159406	4.95593752765473	0.000322493108779739	0.00567709161080944
C1S	-0.32380727023595	8.54471800575905	0.000322662434274052	0.00567709161080944
SFMBT2	-0.14688037428048	4.91901226031585	0.000323208240377726	0.00568167566072653
MTMR9	-0.116116268524834	4.63337007551359	0.000324138514848774	0.00569300423301855
NHS	-0.171538344830371	4.68961735803422	0.000324801019836724	0.00569961401946082
MRC2	-0.188281106510265	6.32156906737642	0.000325426123533973	0.00570555642819202
GBP5	-0.533007442241209	6.65306701413981	0.000326340354745917	0.00571655307429589
TMEM44	0.139468228932623	5.1579452296592	0.000327265942568332	0.00572772915477458
CLDN4	0.224117045715434	6.62195444810167	0.000328327594020275	0.00574126487278474
CDT1	0.247952616590938	5.66206763876529	0.000328978341095283	0.00574759791192522
RNF181	-0.144348614705458	7.74137625361416	0.000329300242041054	0.00574817959748613
NCF4	-0.2713028095928	7.5602027609909	0.000329978244221313	0.0057511931522033
CDKN2B	0.340825196577358	5.13821590194918	0.000330050397799286	0.0057511931522033
C21orf33	0.139706243904613	6.55227680304465	0.000331262477963278	0.00576726815873655
HIST1H4D	0.202365586565752	4.13482150837989	0.00033175494470182	0.00577079758395298
HIST1H2BO	0.193483195364239	3.91796983240223	0.000332413698505373	0.00577721084915489
SLPI	0.383382201986755	9.95197569832402	0.000334157394463441	0.00579108508656751
CCR1	-0.391909005850084	6.01948293752266	0.000334665809842808	0.00579108508656751
SGCB	-0.201041594407468	6.89229875732009	0.000333911757575346	0.00579108508656751
CCDC56	0.110837474645766	5.61161557580844	0.000333875034683894	0.00579108508656751
FAM132A	0.336372031693472	5.68591089385475	0.000334577450704114	0.00579108508656751
PNRC1	-0.258770577105015	8.8891782122905	0.000336142194812113	0.00581158341499379
ZYX	-0.208021274496094	7.80233719488667	0.000338445762274394	0.00583621146945378
RAVER2	0.200581583280773	4.41826005660031	0.000338352499467727	0.00583621146945378
CHTF18	0.181429139072849	6.91480083798883	0.000337908136016859	0.00583621146945378
COL8A1	-0.177957485499491	3.25114106289855	0.000338994330329037	0.00584061425360158
KLHL21	-0.209320245979188	5.45311312849162	0.000339491331663905	0.00584412173962835
AGAP1	0.189206837581616	6.43360384249105	0.000339896759726139	0.00584604815497885
BDH1	0.231369035735792	5.34195919106491	0.000340570591298653	0.00584804844082704
NAT15	0.141138769303713	7.53884400707697	0.000340750229670042	0.00584804844082704
GALNT8	0.271861412015139	5.01394832402235	0.000340893921765336	0.00584804844082704
OGFRL1	-0.287314416007861	5.53013222926172	0.000341641923463904	0.00585583665200566
SLC26A2	0.73069123302966	6.58233437504747	0.00034372336978014	0.00588644742554691
FAM111B	0.299163665596631	5.1780168482089	0.000344395444260049	0.00588747244881684
PRSS23	-0.259698167614123	6.11577418687134	0.000344203931262895	0.00588747244881684
ALKBH7	0.158439131975406	6.50484005764284	0.000344670024367145	0.00588747244881684
C8orf82	0.212600059129612	6.69596117318436	0.000345978265016197	0.00590475501656177
PTCSC	-0.236694193472091	4.97653547486034	0.000348364603453624	0.00594039195803581
NID2	-0.383220316934719	6.75946452513966	0.0003488034384336	0.0059427870686758
HDAC7	-0.113861079389815	4.58431749880936	0.000349208139061226	0.00594459701340379
ACADS	0.286829671239357	7.12973575418994	0.000350140493838351	0.00595251262323473
MAD2L1BP	0.131659307000946	6.39930865921788	0.000350270863806351	0.00595251262323473
MLLT11	-0.239911270104067	4.42754217877095	0.000351338992417513	0.00596049294035741
PPAPDC1B	-0.218902956472617	7.90090217942105	0.000351190363448355	0.00596049294035741
WDR55	0.11926967744169	6.46869319929221	0.000351935673930565	0.00596553431291495
SMCHD1	-0.210623284806338	6.10982535577859	0.00035309072332038	0.00597629346061698
GRB10	-0.137763495930766	4.80434877244991	0.000353170527847878	0.00597629346061698
CAPN9	0.470050611665877	5.49777548236055	0.000354345488507576	0.00599108581885008
LOC286149	0.0982201395458842	3.20303854748603	0.000355595016121674	0.00600711275326156
ID2	0.278419422270097	7.91749464861769	0.000356399050070392	0.00601049947523455
ENG	-0.309092486967207	7.97324032599503	0.000356325921384433	0.00601049947523455
FMNL1	-0.225199499659191	4.9135141987385	0.000356794770014611	0.00601208243179443
PRKAB1	0.165884341825214	7.09548450617998	0.000357360478043245	0.00601652463329443
LCP1	-0.413307142857142	8.34109860335196	0.0003608689898713	0.00606022569246769
GALNT12	0.507086618490565	6.13991625167193	0.000360340482121822	0.00606022569246769
JMY	-0.214828304414281	4.85831397823017	0.00036086806605983	0.00606022569246769
CHMP1A	0.150725910596027	7.85798882681564	0.000361444980787648	0.00606478490509485
PFKFB2	0.169346767184146	4.64603127535921	0.000361832518130415	0.00606617698956522
MAGI1	0.107008356421361	4.37122787533792	0.000362820787019005	0.00607762961737387
SLC2A4	0.0909223036896876	3.22481089385475	0.000363840586293592	0.00608930286373572
SEPT8	0.158889288870677	6.51606095003809	0.000364129121389227	0.00608930286373572
PDGFRA	-0.136084605349729	4.37264081567033	0.000366580807119552	0.00612002509253991
INPP5J	0.290942372280038	6.37402709497207	0.000366534721328298	0.00612002509253991
TGFB3	-0.177282228880918	4.42514015929554	0.000367574743518576	0.00612848536482601
MAGI3	0.232330650856857	6.37998683452463	0.000367702967864994	0.00612848536482601
C1QTNF2	0.136674101229896	4.51125865921788	0.00036933961942171	0.00615061638797843
CALD1	-0.164959356781624	6.07018715826573	0.000369790630042371	0.00615298243822381
CALML4	0.176758409104683	5.9904435498503	0.000370777281877309	0.0061591085263973
SP3	-0.111162780581141	7.28535945727138	0.000370475467465386	0.0061591085263973
FAM65C	-0.208180365748391	4.92543799131708	0.000371241011538447	0.00616167268900937
ARHGAP27	0.167586167889046	6.24140297632519	0.000373105946425559	0.00618746972103069
SLC22A5	0.322198923841061	6.21031340782123	0.000375301589091457	0.00621870361891394
CASP6	0.278753827163838	6.67751607664614	0.000376980000322383	0.00623613842725989
ZNF469	-0.294872824030274	5.11777960893855	0.000376709865123551	0.00623613842725989
DDC	0.28743695034558	5.85071355475154	0.000378767568144074	0.00626050925703363
ARNTL2	-0.217613827708614	5.36295996346985	0.000380318915478618	0.00628093850712076
JPH1	0.301080502931023	5.08207301972946	0.000381848692983856	0.0063009779769341
THBD	-0.284429194356846	4.50081950930081	0.000382361771353519	0.00630422135765566
C15orf38	0.156913585779758	5.09309315854216	0.000383864709899431	0.00632376627548964
SIRPB1	-0.199335121484356	3.97463559388455	0.000388353742652562	0.00638542491789899
RHOH	-0.51998437795648	6.40510139664804	0.000388569312672269	0.00638542491789899
RNF217	-0.247391769157994	4.64227932960894	0.000388229966778061	0.00638542491789899
DGCR2	0.12193360075894	6.71571387194054	0.000390059896174611	0.00639003326187654
PDK1	-0.302545777309762	8.14454256496468	0.000390096119814431	0.00639003326187654
KCNA3	-0.422887074266793	6.3667282122905	0.000390133074581607	0.00639003326187654
H2AFJ	0.132271928616881	6.19281731859246	0.00038984251930502	0.00639003326187654
GSTZ1	0.205612582781457	6.81685027932961	0.000390530028742307	0.00639127903242442
ZHX2	-0.242061855410247	6.20426509499914	0.00039214033862754	0.00639660861952884
CASP5	0.476082060075685	8.27698351955307	0.000391599802033083	0.00639660861952884
NXN	-0.340817076631977	7.14624776536313	0.000391260051288005	0.00639660861952884
ROPN1	0.0627762675783812	3.13262183192716	0.000391992514871646	0.00639660861952884
SLC25A4	0.0663606763713762	4.39120622288461	0.000394643891824747	0.00641759315360482
FAM65B	-0.366527963025366	5.09659169273879	0.000394514820178109	0.00641759315360482
CASP4	-0.305686296892324	6.76146525777765	0.000393837623161552	0.00641759315360482
ERO1LB	-0.242300799980052	4.90435555764759	0.00039471565060832	0.00641759315360482
CMTM4	0.316815058533475	6.23668207978572	0.000395390200176615	0.00641808200237786
LRIG3	0.343654280983917	6.32886955307263	0.000395288556147084	0.00641808200237786
MPDZ	-0.19955432121357	4.48981734385927	0.000396266795501059	0.00642707309934413
RGL3	0.117422875173014	5.18607223134051	0.000398251048583793	0.00645400010955525
FZD10	-0.25425605487228	4.18545558659218	0.000399324821756827	0.0064637336345639
EBF1	-0.28573983136464	4.14501061477054	0.000399500733250397	0.0064637336345639
CEP170	-0.273083653909492	4.49296765708441	0.000400521345384473	0.00647498671755077
C1orf125	0.2360593378349	3.8615141725744	0.000402082480399731	0.00649495276733288
USP54	0.278035477767266	7.44602039106145	0.000402412324464853	0.00649501318182048
PMP22	-0.277367183065277	7.91565335195531	0.000403648753961975	0.00650969411551471
LDB2	-0.194740426763682	4.13315717699816	0.000404584700143336	0.00651778667757736
LOC100131043	-0.287434614474929	5.57140670391061	0.000404805046953015	0.00651778667757736
DERL1	-0.134815493074033	6.97392076656074	0.000406081014184284	0.00652777688418755
HINT2	0.178054943235571	7.98191508379888	0.000405965147426897	0.00652777688418755
FPGT	0.131641497161779	5.14607011173184	0.000408830469532133	0.00656667456586411
DOK4	0.229076726168664	7.28302821651204	0.000409354425761971	0.00656979218203158
CA1	0.439233996755639	5.31111206255054	0.000409914782123358	0.00657348849883327
TSPAN2	-0.264985763515245	4.09084223373115	0.000410253145030535	0.00657362179370327
TSTD1	0.254231681646168	8.79151675977654	0.000413845707791652	0.00662585607884754
ECHDC2	0.170361606440467	6.00740780565385	0.000416247184977693	0.00665360769117232
EHF	0.435451058747459	8.20312817449212	0.000416211408437632	0.00665360769117232
MSL3	-0.123342073580504	5.30118713399826	0.000418055724486212	0.0066718075838076
MUC3B	0.384749042100282	8.99075837988827	0.000417886936408068	0.0066718075838076
ADAMTS2	-0.335893923828128	5.62514052721523	0.000419401374873658	0.00668792408595569
APEX2	0.124467667058675	4.95077039987387	0.000421587580477356	0.00671740787229401
SMARCA1	-0.211669434317566	4.26620619520023	0.000424164167180776	0.00674766590873763
ZFYVE27	0.150172339167455	6.61435223463687	0.000423884735890388	0.00674766590873763
EMG1	0.236107259483926	6.5166448556696	0.000425062521489224	0.00675289963392623
FAM26E	-0.130395926486245	4.66159144690557	0.000425171267808581	0.00675289963392623
SEMA3C	0.334637890784556	6.60103708083739	0.000426569500414663	0.00676970895598314
GIPC2	0.351060779024873	5.44694075676619	0.000427255585596097	0.0067698086701014
RNF112	0.129152613528857	5.06857681564246	0.000427007835204111	0.0067698086701014
UBE2H	-0.153371288618367	6.54864939523347	0.000428469458547896	0.00678364563266967
FADS1	-0.278613996070679	6.30676045604257	0.000429717995030033	0.00678958471653329
SFTPA2	0.348004434720911	4.57913379888268	0.000429867265529371	0.00678958471653329
PPIL5	0.127313429407877	4.55702993972702	0.000429254363071679	0.00678958471653329
LRRC19	0.60023422421949	6.97826787709497	0.000430327303561718	0.00679146505946018
RORA	-0.154495740158181	4.70705550308378	0.000430693507780528	0.00679186270345589
AK2	0.0919201397138725	6.22660839478368	0.000432163532545259	0.00680965275134804
ACPP	0.194050982295765	4.83922206929004	0.0004325459840135	0.00681029119651927
TFAP2C	-0.280335527037773	4.681415380215	0.000433053611380018	0.00681289792879606
C6orf150	-0.125183936864804	5.61136693558215	0.000433984097515334	0.00681676756325938
MRPL49	0.120559803689689	8.0427969273743	0.000433825763621454	0.00681676756325938
AKR1B1	-0.273953228476824	8.59918770949721	0.000434445535604793	0.00681863808718729
ZAK	-0.156034239256901	5.34131720609481	0.000434797829958273	0.00681879399943223
OVOL2	0.158761923650493	3.99666668023435	0.000435204919757432	0.00681980832951124
ST14	0.221545829822906	7.38664659835625	0.000436460657079155	0.0068317492502137
GATA6	0.370485731262118	7.32065891174555	0.000436652949516596	0.0068317492502137
CDC42SE1	-0.157967274157574	7.4719392526987	0.000436997467745721	0.00683177281404358
KLK10	-0.617284419919709	5.86486149633235	0.000438872278879986	0.00685570131643348
PRDX6	0.260096825255683	9.79386706913684	0.000444455126163778	0.00693203817369144
CCL4	-0.567263528855253	7.1957938547486	0.000444430005610903	0.00693203817369144
DUSP14	-0.225283088930937	5.09732541899441	0.000445544182311756	0.00694358644687266
CYSLTR1	-0.161864588434332	4.39959758602181	0.000445950839302345	0.00694449012227115
UNC13B	0.264040692999054	6.37033854748603	0.000447493803320371	0.00696307350057174
NFIL3	-0.365280499053925	6.79111843575419	0.000450079989006735	0.00696950996198507
LOC652493	-0.201271901608324	11.3036237430168	0.000450356947385389	0.00696950996198507
ITM2C	0.292853796121095	9.68823966480447	0.000449798721694229	0.00696950996198507
GLT8D2	-0.33573952609981	5.67786540991054	0.000449934695358203	0.00696950996198507
PLDN	-0.15735068156058	7.12692275444918	0.000449086455029161	0.00696950996198507
COQ5	0.173768566698201	7.15089525139665	0.000449163660231813	0.00696950996198507
BRI3BP	0.278829907757803	6.43730558659218	0.000449440724109377	0.00696950996198507
NR5A2	0.206783918262778	4.64231473666575	0.000452084170793367	0.00698835285696034
GNS	-0.200487925223928	7.68406430050211	0.000452276288227237	0.00698835285696034
P2RX4	0.253747516556294	6.51031983240223	0.000454534246571904	0.00701779735579272
CDK19	0.101924657419149	5.10337321058367	0.000456810414068165	0.00704202245897495
ANKRD36	-0.243113647114475	8.72538826815642	0.000456494281719242	0.00704202245897495
KCNJ8	-0.272234552012343	4.37719279442477	0.000457348362279345	0.00704486259204773
COL5A3	-0.354203814030295	4.78830799462038	0.000457918952041119	0.00704820074791574
ENDOG	0.224519110690634	7.54697262569832	0.000459329429159328	0.00706445115101647
C9orf7	0.216021091200957	7.91557789822835	0.000459855060154723	0.00706707811196113
DLG3	0.22625945744639	7.43993862613981	0.000460633479339339	0.00707358288974682
ASB17	0.0557537961210972	2.76615139664804	0.00046118691606305	0.0070766254292972
SHROOM3	0.37671507290926	7.26415334490443	0.000463250232860571	0.00710281361653886
SATB2	0.325253464831521	4.66609555356425	0.00046478846040548	0.00711639082857709
C6orf203	0.206530238883633	7.16689581005587	0.000464850352361239	0.00711639082857709
DCAF11	0.222296972793139	6.78837336298472	0.000467436641600016	0.00714500045337492
WNT2	-0.339337701040681	3.38047122905028	0.000467400724331769	0.00714500045337492
C11orf83	0.198434496215705	7.06121089385475	0.000469071269307789	0.00716448809110678
LOC100286922	0.144204824976349	2.9216094972067	0.000470522920375471	0.00718115326062701
DAB2IP	0.197520579513569	7.21494396237318	0.000471540119110508	0.00719116734481163
PRR15	0.485314333017977	6.86062932960894	0.000472367464468179	0.00719827298378938
ATG7	-0.10463174007649	5.21998171850857	0.000473498032041145	0.00720998494202102
CSK	0.131225993377486	8.44597597765363	0.000476165457227418	0.00724506295767645
GPR176	-0.228795412120551	4.68407089135283	0.000477824151686349	0.00726475086193665
MAP2K5	0.0520565730308453	4.001015208685	0.000478507142580007	0.00726958562834936
TRAM1	-0.22373856341278	8.74953219298378	0.000478913907815336	0.00727021974234607
AKAP7	0.206620300012149	5.62611514957552	0.000480080201531294	0.00728237423754667
USH1C	0.34975293649636	7.76698831681313	0.000481123828719019	0.00729265091065198
JUP	0.276759165089871	9.04016312849162	0.000485063787153493	0.0073467798089248
AP1S2	-0.257254608547781	5.79533103902172	0.000489087338202574	0.00740209157673303
KLF5	0.371848310327911	9.87056323446996	0.000489734069445191	0.00740427450002157
C1R	-0.30572217360454	9.2724407821229	0.000490346842673518	0.00740427450002157
ROGDI	0.220085927152317	6.80006592178771	0.000490166998535056	0.00740427450002157
ZRSR1	-0.148847445600757	6.71098547486034	0.000491537120917004	0.00741662487674542
ACAD10	0.0995657131176673	4.80958456597009	0.000496995831872101	0.00749331262936914
FBLN2	-0.3653289025544	6.12615391061453	0.000498402668222834	0.0075033854479435
MGAT4B	0.239976389984459	8.03885737063255	0.000498417379506414	0.0075033854479435
SLC6A8	0.404514116694544	7.6324371407112	0.000499491691609498	0.00751387917053352
GLRX5	0.141341367076633	8.61393575418994	0.000499869180383992	0.00751388261562865
PDGFRB	-0.288494737464521	6.9607438547486	0.000500285515732967	0.00751446954513839
SEMA3B	0.177157252081082	5.48744413614615	0.000500685119851847	0.00751480447030086
TNK1	0.116300896795511	5.92524740027426	0.000501063346106435	0.00751481827138695
ADH6	0.284298542820927	4.92802652680662	0.000502068393057624	0.00752159973633984
HOOK1	0.306131454108324	6.44050760783691	0.000502270806312797	0.00752159973633984
IER5	-0.193994571901609	6.99550083798883	0.000503380263814879	0.00753255049917427
EXO1	0.203333668401134	4.0850530726257	0.000507158711155446	0.00758339343099326
RNF26	0.099540564292437	6.16575338848903	0.00050755864322496	0.00758368004284436
USP48	-0.120370248063632	6.31281212294315	0.000508195192390904	0.00758749898564441
EREG	-0.282911379531214	3.99097801681002	0.000508964299566145	0.00759328985352727
LILRB1	-0.334044034038707	7.3250053679007	0.000509502702234984	0.00759563272486091
UBE2Z	-0.0983085373022954	6.47730439330413	0.000510873749310901	0.0076103758152769
NDFIP2	0.23670216696577	6.35346943088633	0.000512455417855215	0.00762823210569681
LRRC50	-0.163222978896899	4.84115735353759	0.000515299240167231	0.00766222979772309
RCL1	-0.139168578524123	7.16427597765363	0.000515508757792285	0.00766222979772309
OAZ2	-0.158322325113222	7.28006457036326	0.000516312169776806	0.00766844853500719
TNFSF15	-0.238898438978242	4.60685027932961	0.00051809737049746	0.00768922900759904
PLXNC1	-0.227269871381829	6.1216943861174	0.000519768825802239	0.00770829166307014
DPYSL3	-0.327165524535876	5.80507820074362	0.00052181255846264	0.00772709347724937
AQP1	-0.303414387921074	7.46935219205453	0.000521732797989214	0.00772709347724937
BTBD19	-0.221545664068821	5.16239438244478	0.000523634976464502	0.0077447473253419
ARRB1	0.190552067636373	7.33348345160023	0.00052378242944397	0.0077447473253419
CD274	-0.509181787101713	4.97830936748082	0.000525553326786864	0.00776516736618247
DSCAML1	0.0855754222380654	3.96036729783775	0.00053077072084667	0.00783644214018022
BICD1	-0.111610828370259	4.73054115965518	0.000532334686803302	0.00784209316350693
SRPR	-0.151592072448913	8.76888533360179	0.000532212119142105	0.00784209316350693
RARRES2	-0.294867526017027	9.55787513966481	0.000531907406465539	0.00784209316350693
TPI1	0.138629653782834	8.59329425715128	0.000532739771167779	0.00784226017911948
CLEC4D	-0.337643940962078	3.91781147810284	0.000534049408601821	0.00785478070531531
AGA	-0.162788744036422	6.11452249014758	0.000534840894696306	0.00785478070531531
ZG16	0.872859094134345	10.027611452514	0.000534836966482792	0.00785478070531531
HOXB9	0.288821886009766	6.48244927651784	0.000535167817297428	0.00785478070531531
TNFAIP8	-0.308265760786831	6.85721365891331	0.000536319984588362	0.00786589479605773
NPL	-0.163737029111609	4.21271213494687	0.000536809476890393	0.00786728061164529
ARHGAP32	0.243569068531635	6.05740756181632	0.000538535138729143	0.00788676791034436
OSM	-0.335882236411578	4.71175301840774	0.000540226435332517	0.00790572366827167
CPA6	0.0953048954252043	3.29693276074538	0.000540844813662702	0.00790896193371514
HOOK2	0.252430463576158	6.52965586592179	0.000542421921694393	0.00792620499955042
TCP11	0.0800610690633876	3.66210530726257	0.000543263152536722	0.00793267757263482
ATM	-0.171719978316	5.34815045914345	0.00054461893638038	0.00794664861237218
SPATS2	-0.122825227947782	5.38578045208671	0.000545780896677008	0.00795777314722984
ABL2	-0.211531079997434	5.74534742522627	0.000546424482605086	0.0079578418951304
FAM46C	-0.322914453090672	9.55913305824251	0.000546584712182477	0.0079578418951304
PTPN13	-0.0891018254261717	3.88384003205244	0.000547376120471463	0.00796354287175319
LOC541471	-0.136169647186661	3.79606075773775	0.000547991666009051	0.00796667884080458
MYL5	0.18419194654683	5.90470055865922	0.000549020945490148	0.00797582069389299
SNED1	-0.235862604648132	6.14538931045606	0.000551963050398019	0.00800688133632727
SQRDL	0.182596322138124	10.2989430167598	0.000551795022456121	0.00800688133632727
TRIM2	0.204737762931445	5.98234153289964	0.000552644648111516	0.00801093410221038
GPA33	0.4984243140965	9.1501343575419	0.000553350064890704	0.0080153259944932
RORC	0.196876843830434	5.19303000094429	0.00055668443610089	0.00805776447225394
PMEPA1	-0.22258080894933	7.83016799234018	0.000558935290213833	0.00808446926302753
WARS	-0.329376956316374	9.14333345178952	0.00055944061424261	0.0080859061784253
OSGIN2	-0.150828808012785	5.2471331489887	0.000562487447275947	0.00810374603685
ARFGEF1	0.113482863060295	7.1086562436138	0.000562303207389313	0.00810374603685
C20orf3	-0.162318602175969	8.03077262569832	0.000561654588342835	0.00810374603685
ID1	0.282583786660357	8.09146033519553	0.000562709281968346	0.00810374603685
YAP1	-0.237170690473516	6.28241550297844	0.000561567124135983	0.00810374603685
TNFRSF11A	0.357206722135013	5.42117745462017	0.000563676633963832	0.00810595488711742
EMILIN2	-0.185933276252892	5.74454860946693	0.000563303780469566	0.00810595488711742
LOC338862	-0.0674589522232738	3.0144156424581	0.000566386909265342	0.00813905344288443
SLC22A18	0.328082852412491	8.09178379888268	0.00056724549473372	0.0081455144330292
ZNF223	0.172761482970671	3.84639301675978	0.000569550777341823	0.00817272538351375
SERTAD4	0.132749324126003	3.53461846260898	0.000573045941164441	0.00821695897060632
SLC8A1	-0.106042914523742	4.36615622060554	0.000573636396836884	0.00821950799697858
DAZAP2	0.109881231297431	7.49969392975665	0.00057418824013224	0.0082215004879323
FAM117B	0.158539649915505	5.76457066092386	0.000577211224604707	0.0082529188517243
CBFA2T2	0.153904111927658	6.06183817623206	0.000577173394326334	0.0082529188517243
IL1RAP	-0.18608924610421	3.37892455943598	0.000578354082015345	0.00826332729662814
ASS1	0.355887381740775	10.8646089385475	0.000580628351179436	0.00828673338580967
LONRF3	0.171574578594449	4.21833283236585	0.000580824411637812	0.00828673338580967
SRGAP2P1	-0.262090456827845	6.09083680597454	0.000585235818362664	0.00832084118925065
LAMC1	-0.348253251231863	7.73212722698128	0.000586534442006204	0.00832084118925065
SSR4	-0.19530439924314	11.3465254189944	0.000585948444778598	0.00832084118925065
IRF4	-0.367413168478511	6.17767907028182	0.000586647810800678	0.00832084118925065
EDN3	0.441819682438799	6.08523070624998	0.000587709135112928	0.00832084118925065
PAPSS1	-0.156260122989592	7.28941005586592	0.000584209015184198	0.00832084118925065
CIT	0.0930859338185637	3.82370825814667	0.000588172986938425	0.00832084118925065
FBXL2	-0.1440519512772	4.03234189944134	0.000588228367448155	0.00832084118925065
CLDN8	0.558913457899716	3.64565363128492	0.00058708086388668	0.00832084118925065
FAM105A	0.211606001191832	5.27660347122044	0.000586578140739235	0.00832084118925065
ESRP1	0.483412704449365	7.79367012713102	0.000586842976564572	0.00832084118925065
FBXW4	0.111237275307473	7.30897011173184	0.000585560688676819	0.00832084118925065
SLC27A2	0.368053744406955	6.33774162560615	0.000590147090549015	0.00834205791516305
C20orf12	0.0718025620681786	3.65845290731861	0.00059220337541463	0.00834613104583716
CSNK1E	-0.127259909978903	7.08598688965113	0.000592120603615857	0.00834613104583716
GCAT	0.203897335341789	6.52607637581696	0.000590879602456136	0.00834613104583716
ARID5A	-0.257820908230841	6.60572709497207	0.000592530466376148	0.00834613104583716
FLJ33996	0.0795072805353758	3.66080822360541	0.000591495856325315	0.00834613104583716
CENPF	0.199825143380005	5.38870612490735	0.000593309834802829	0.00835120281255685
TNFSF13	0.238355379072084	8.48942446694168	0.000595644883817562	0.00837814911793388
SLC1A3	-0.158755996813028	3.83293119641354	0.000598113539783706	0.00839508623810576
CTSK	-0.346401028855252	8.05179217877095	0.000597638034410575	0.00839508623810576
VAV1	-0.238956835383161	5.89968882681564	0.000597840410082226	0.00839508623810576
KIAA0947	-0.215963327814569	6.8988438547486	0.000601302276359211	0.00842516970064386
RNF149	-0.301426691106908	8.06992793296089	0.00060152589819328	0.00842516970064386
LOC100289209	0.278930688268684	8.7706812849162	0.000600751832686262	0.00842516970064386
ALPL	-0.407522420418061	5.4576051522477	0.000602293016305109	0.00842998594922618
CD24	0.254663521215374	11.4292307104608	0.000606137922819219	0.00847784340504943
AURKAIP1	0.0916495223557128	8.18821839586962	0.000607710651038093	0.0084938758152461
DUSP4	-0.35785982630785	6.10903941985482	0.000611825266434271	0.00854306614493835
SIGLEC9	-0.245940787606433	4.57201424581006	0.000612997467691582	0.00854306614493835
LETM1	0.122683433387754	6.10499085654442	0.000613374734511314	0.00854306614493835
MRPL27	0.165663138599809	7.92273100558659	0.000612625599085465	0.00854306614493835
AMOTL1	-0.243786015141197	5.83781082731882	0.00061220558511422	0.00854306614493835
BCL2L15	0.38962690377198	5.97408116001916	0.000613807007014157	0.00854311261963729
CDCP1	0.215808924409719	7.06300461699477	0.000618871085254077	0.00860758059008761
COQ9	0.130404862397569	5.68286540030007	0.00062091018513705	0.00862913918749487
SHISA5	-0.148003571428575	9.05874860335195	0.000621287623380411	0.00862913918749487
HCN3	0.197475153736991	4.08607374301676	0.000621743481076366	0.00862945290076515
EFCAB4B	0.150902455620227	4.3049841759641	0.000622226855447801	0.00863014782726591
RAB4B	0.148543476237233	6.97003041994456	0.000623577350875902	0.00864286019303782
ZNF777	0.101141474536598	4.347185517363	0.000624227683791767	0.0086458572865651
ATXN1	-0.203371447426256	5.39574594921027	0.000625897204067162	0.00865752352263436
MBOAT1	0.320001383632925	6.20821005586592	0.000625939341898553	0.00865752352263436
QPRT	0.271121129692625	6.97930561196869	0.000626625303912974	0.00866013711105149
TLR6	-0.168087970700666	4.75815576692737	0.000626997927104295	0.00866013711105149
ABHD11	0.168663767597491	5.75037006731126	0.000628674333690478	0.00866526415509568
ADCY7	-0.142396980227733	6.07907318149346	0.000627824042472164	0.00866526415509568
PITPNM3	0.141804017672388	4.71193140588861	0.000628641970462464	0.00866526415509568
CLEC2B	-0.249510078594256	5.83471651715889	0.000630579746826212	0.00867951404114559
TXNDC11	-0.172186033585618	8.32995726256983	0.000630362914505561	0.00867951404114559
SOCS3	-0.498107976135291	8.21402069563787	0.000631583810549886	0.00868733063171415
KIAA1024	-0.13804848628193	3.71341145251397	0.000634482479365706	0.00872117842755471
SLITRK3	0.0821347090823084	3.39780782122905	0.000636695444388933	0.0087455608040651
ETFB	0.157599881740772	8.50619189944134	0.000638224185397534	0.00876051764339261
CRTC3	-0.117116857721215	4.4419321536289	0.000638736139628567	0.00876150667560756
LOC100302650	-0.344625993377483	3.67494301675978	0.000639482840795445	0.00876462727937137
PLA1A	-0.377979754020815	5.1705187150838	0.000639843754792688	0.00876462727937137
WIPF1	-0.237887655336373	6.94472267190618	0.000640505208643507	0.0087676578972871
LOC100287814	-0.212856717123934	4.08153212290503	0.000641624701193351	0.00877694998191482
KCNJ2	-0.405057497634815	5.49660726256983	0.000642399018805736	0.00878151081506784
UBE2DNL	0.090278595080417	3.14315391061452	0.000642963176719214	0.00878319450666433
PRPF19	0.119693708609272	7.06492932960894	0.000645049575875768	0.00879728344958649
GZMB	-0.585312275307473	7.14512290502793	0.000645319632467031	0.00879728344958649
LOC100286910	0.364967190477077	6.72719176745551	0.000644637745278328	0.00879728344958649
SEMA4A	-0.208677924599159	5.75882247522119	0.000646577141848819	0.00880839735581596
ELL	-0.143363276386641	4.72374410828854	0.000647290282354164	0.00881208513578119
GMFG	-0.286548214285714	8.55422681564246	0.000648922813406136	0.00881777555183202
RAMP1	-0.254758455534529	6.32914189944134	0.000649036449213523	0.00881777555183202
CLK1	-0.228465834910117	7.90373351955307	0.000648679571683251	0.00881777555183202
TTLL12	0.191065262066171	7.07909067271509	0.000652450496622853	0.00885811625169554
ELOVL2	-0.103560981529117	2.98874541135175	0.000654262222301381	0.00887666258962983
GSG2	0.135831054872281	3.69876983240223	0.000654712134312095	0.00887671993130973
SUCLG2	0.282808255822969	8.35510986476249	0.000656901543555473	0.00890034560747915
C11orf75	0.215296404919584	7.30109553072626	0.000657599565829217	0.00890374612686643
AIDA	-0.150431468278782	7.46878227123946	0.000658614029347752	0.00891142365660271
IMPA2	0.298738930936612	6.74379832402235	0.00066296024231376	0.00896414062875979
C9orf86	0.145231695078432	6.70268527575829	0.000665245089736179	0.00898893246423031
CSF3	-0.428065740302743	5.88883966480447	0.000667830382241191	0.00901774760887987
SLC22A11	0.09066602412488	3.69071815642458	0.000669054728968538	0.00902815923906936
MTMR11	0.333565666246622	7.96464631390714	0.000670954867726878	0.00903795733538404
MAP7	0.326687024072767	6.745332798492	0.000671142185019481	0.00903795733538404
CLIP4	-0.220556092192498	5.55311154163414	0.000670319716118652	0.00903795733538404
SVOPL	0.0770870506149479	3.17274804469274	0.000672141258534173	0.00904304980538125
TCF7L2	0.227432000702147	7.05790234372955	0.000672428416014944	0.00904304980538125
FCAR	-0.189256735135225	4.32387972552209	0.000673014717678575	0.00904482734953048
GPR84	-0.433098734626303	4.38019608938547	0.000675621125527857	0.00907373294479995
CYP4F12	0.332099940870388	6.58394329608939	0.000676502748634517	0.00907945097341892
TPCN1	0.0978285693450562	7.02035512523325	0.000677249205086928	0.00908334842943862
BIRC5	0.215979540523173	6.4279297340592	0.000678940779667682	0.00909990814847996
PAIP2	-0.0816178466660649	6.98210105440936	0.000679586484236769	0.00910243712612221
LRCH3	-0.109258897159157	5.26668139282881	0.000681140464597381	0.00910488230428593
IQCG	-0.0969060421173191	4.63763151815464	0.000680576401143777	0.00910488230428593
MRPL28	0.148119903027434	7.27322290502793	0.000680735436078315	0.00910488230428593
PTPRE	-0.123786496872288	4.15740701999431	0.000686396894033829	0.00915670926890273
MALL	0.315076289025543	10.7330111731844	0.000686261072311101	0.00915670926890273
ZNF460	-0.246940965201401	7.67411565838349	0.000686189782684139	0.00915670926890273
SLC7A8	0.206881358378681	6.32488894568588	0.000687444460050937	0.00916454572345014
CDC42BPG	0.334821574833653	5.39264974098586	0.000690045976877219	0.00918079206510593
GM2A	-0.172596586753047	6.79965498137172	0.000689499828247315	0.00918079206510593
MRPL11	0.173132485808893	7.21872290502793	0.000689829608840489	0.00918079206510593
ADPRHL1	0.107569401928363	4.47207110001986	0.000693319448966864	0.00920925409525623
IFIT3	-0.388582162820777	5.82327596190912	0.000693637293995592	0.00920925409525623
MAPKAPK5	0.206547504730368	6.73089553072626	0.000693963194987126	0.00920925409525623
SMAP2	-0.272792242194892	7.84531368715084	0.000694034764120079	0.00920925409525623
VIL1	0.29472567062526	6.74946029348405	0.000696274963650931	0.00923282852931798
PANK1	0.374345991012299	5.90338770949721	0.000696885577094231	0.00923477713838043
KIRREL	-0.224964168928391	5.49320254808149	0.000698661900530403	0.00925216028780854
DPP3	0.137867034183977	7.47936586443171	0.000704104153451816	0.00931803483342181
SSX2IP	0.0882628012140589	4.25302444979456	0.000707424706093403	0.00935576219871335
ARPP19	-0.15683141468962	7.6408892670834	0.000708288919739446	0.00936097572292671
NCAPD2	0.163141769157993	6.25664189944134	0.000708887358716468	0.00936267209784873
MB	0.522547173604541	5.31122597765363	0.00070995553164575	0.0093705661522786
DHCR7	0.172729871088753	5.64133246015529	0.000711430505814612	0.00938381548629777
PPP1R3B	-0.131849353931581	4.90567072038435	0.000713767541961721	0.00940841041247624
GJA5	-0.269309913702743	3.69254235900741	0.000717064180588543	0.00944561328358599
HIST1H3A	0.198864522232735	5.66517849162011	0.000717611592628674	0.00944657639813966
FARS2	0.0995265466269339	5.18813024645999	0.000719679985841177	0.00944882417798202
CYP2J2	0.39468731078524	5.72298184357542	0.000718270652423516	0.00944882417798202
MSH3	0.083785722346529	5.08906655862934	0.000718735677461896	0.00944882417798202
SEMA4C	-0.174376252647773	5.93046248693414	0.000719459950502228	0.00944882417798202
PLXDC1	-0.1682124260537	4.78822768459694	0.000720237131614222	0.00944990971697
SEMA4D	-0.203903434761292	6.54656336226056	0.000721309429127879	0.00945214579628961
DKK1	-0.41309502128666	3.53276787709497	0.000721875088738234	0.00945214579628961
PNOC	-0.327354233680229	6.20719441340782	0.00072418377494698	0.00945214579628961
C19orf21	0.392757355723747	8.85262597765363	0.000722775804004977	0.00945214579628961
LOC399904	0.158984366130558	6.85123826815642	0.000724625360141429	0.00945214579628961
ZNF768	0.132920991012298	5.90117290502793	0.000724678748352374	0.00945214579628961
SLFN12	-0.199417608798485	4.83836843575419	0.000723379399773012	0.00945214579628961
PKIB	0.422794431621199	4.91347551157921	0.00072453413691093	0.00945214579628961
GLT1D1	-0.273703512298957	4.17289134078212	0.000722937269184274	0.00945214579628961
LOC100130360	-0.120827459501125	4.8105096199263	0.000725254630550849	0.00945346628055056
KIAA1949	-0.294073391674551	8.20148379888268	0.000726849826225949	0.0094680627789027
TROAP	0.171203256793324	5.88083750332018	0.000731696057307079	0.00951303162503181
TMEM106C	0.199078828310926	6.7467556645614	0.00073221255616678	0.00951303162503181
MVP	0.154323379848627	8.42261480446927	0.000731425699871311	0.00951303162503181
GK	-0.359952805535874	7.0936396815771	0.000732056734198378	0.00951303162503181
SDHD	0.0862116791587662	5.38996839410153	0.000733079882033158	0.00951809127148266
GABRB2	0.0654669663231138	3.2205037890959	0.000734000962878834	0.00952097385359675
UBE2E2	-0.27271084437086	4.00913966480447	0.000734257962500608	0.00952097385359675
PDCD4	0.22610140113818	6.96666070170126	0.000736981822400863	0.00953766533902403
EID1	-0.195965888813893	8.31388524826877	0.000736709741493309	0.00953766533902403
MPND	0.218060631504257	5.86447262569832	0.000736727825305683	0.00953766533902403
PANX1	-0.281827518921476	5.43306955307263	0.000737545970259875	0.00953876824004282
RNF122	-0.110480842005677	4.61268463687151	0.000738130317805791	0.00954013078503436
MEGF9	-0.250202416719993	4.62481789991424	0.000740190869996204	0.00956055872744125
THAP8	0.140326667455062	4.75403994413408	0.000741582812024335	0.00957232979072501
BHLHE41	-0.162281990355377	5.30798433987312	0.000742107863938338	0.00957290306091961
LGR4	0.260801684282505	6.810556350217	0.000742784639902684	0.00957543150352217
CST3	0.145399070409685	7.35524326522916	0.000743804888251659	0.00957646742151053
SULT1A2	0.277631339404463	8.59318195672536	0.000744307454360511	0.00957646742151053
PPAPDC3	-0.168061589403973	4.62272262569832	0.000743845667202261	0.00957646742151053
C22orf15	0.126468260054148	4.2214422512031	0.000745541282554003	0.00958614959627377
SAR1A	-0.102021845715067	8.87330656810101	0.000746445862295996	0.00959158854151572
VOPP1	-0.134295778145697	9.00275111731844	0.000747645896549023	0.00959617961421905
ARPC5L	-0.111714494050501	8.70515998818263	0.00074776677015956	0.00959617961421905
PFKL	0.169993597135461	7.10692603504686	0.000750034409143805	0.00961908263162728
SGK2	0.309410300244378	4.94658242321311	0.000755705057410957	0.00968557118948136
KIAA1217	0.161271307038154	5.57644241362134	0.000759318057665424	0.00972561913474099
CFI	-0.475389663157733	6.60736768167657	0.000763448055670851	0.00977223324215703
RASSF2	-0.369988209555346	6.67726117318436	0.000767053567871149	0.00979447667811146
STIL	0.216063718070008	5.02522681564246	0.000766888611696079	0.00979447667811146
KIAA1432	-0.144577576492948	5.08445757018846	0.000766175746863894	0.00979447667811146
LOC440894	0.281641177861873	6.3677751396648	0.000767152865283621	0.00979447667811146
PTPRM	-0.170182550298004	5.60232495389898	0.000770009873037606	0.00982465511934016
BCL7C	0.180075815988648	5.94915139664804	0.000774715635477358	0.0098783683174152
ZNF597	-0.145141627246926	5.41526648044693	0.000775291264332591	0.00987938330883699
RNASE4	0.295979134406507	7.9850251382009	0.000775800005941466	0.00987954521632748
PCMTD1	-0.169059641178262	6.25979616669353	0.000778342892239129	0.00990559449503306
LOC100287927	-0.37292714931988	6.26009233194908	0.000779445111632557	0.00991328754047614
CD48	-0.247475045508591	6.32115203337758	0.000781195872058056	0.00992921390158284
KIAA1598	0.267847315515611	6.92812737430168	0.000782129266439714	0.0099347376273468
FLJ34077	-0.19439174550615	6.46185195530726	0.000782838276700439	0.0099374059636983
TOR3A	-0.157392650619884	7.21826973024016	0.000789124928597047	0.0100108287916353
CCDC69	-0.178818525033985	5.66200962243235	0.000790019772317816	0.0100158012764188
LRRC32	-0.210751501892147	6.6864187150838	0.000791346441995845	0.0100262386038367
SORBS3	0.182000754819085	6.35235361625311	0.00079362247278382	0.0100486832742755
LOC344887	0.165752483443709	3.71605027932961	0.000794267812070355	0.0100504650654417
SCARB1	0.0959009402058371	5.42760951687652	0.000794831731838784	0.0100512149860527
FILIP1	-0.135681218368095	3.79956863646551	0.00079711424052445	0.010073682949572
LYVE1	-0.281535470500222	4.90440452525478	0.000798376201437134	0.0100832332301987
TUBA1A	-0.209191899243141	9.5066530726257	0.000798990037444957	0.010084590985926
KIAA1462	-0.150981034440464	3.64884636100786	0.000801440926363661	0.0101091190186099
CCDC90A	0.174334211728563	7.19310175328168	0.000802029671241344	0.0101101423810847
INPP4A	-0.158981886654245	5.8805712895111	0.000802549132274682	0.0101102916303067
ATP6V0D1	0.152653039262061	8.72208100558659	0.000807972025388363	0.0101721737229204
SLITRK6	0.309691340188337	4.42184594165946	0.000809596624293616	0.0101861882287151
PLA2G10	0.421506693472089	8.40497374301676	0.000811328340733525	0.0101886674416076
ANKRD44	-0.212189932166181	4.95331276802058	0.000811202847896209	0.0101886674416076
LOC100290663	0.225800815988648	4.52500391061453	0.000811231295435102	0.0101886674416076
C2orf74	-0.344319690160832	6.19742569832402	0.00081277619022137	0.0101989406882868
TMPRSS4	0.367365775780511	8.66488854748603	0.000813170548425938	0.0101989406882868
C9orf140	0.205673722800379	6.20078798882682	0.000814161520775321	0.0102049433664456
CHDH	0.125255306879271	4.42870280721776	0.000815487874674824	0.0102087190445622
ST3GAL5	-0.256634366130557	6.47718687150838	0.000815382062045725	0.0102087190445622
AIM2	-0.402014853358564	7.26034413407821	0.000816149156123216	0.0102105796121269
SDC2	-0.219305656603941	6.04447676018942	0.000817253752242555	0.0102115702530834
CABC1	0.125724402054256	6.18845310092796	0.000817095098368853	0.0102115702530834
ZBTB38	-0.120288953914118	7.45957508463169	0.000818821774711601	0.0102239446409111
LOC286299	0.0524973700823903	2.95791183001561	0.000819270755982027	0.0102239446409111
GNAS	-0.0664422009826442	7.26458669171658	0.00082073072027291	0.010235750629728
CEACAM1	0.365175036623825	8.67433540630522	0.000822713347565571	0.0102538772083516
NRD1	-0.174379814299923	5.60565354539688	0.000823417392545538	0.0102538772083516
ZDHHC17	-0.183396064891343	5.74061752140412	0.000823728650567982	0.0102538772083516
RUVBL2	0.0840348451733117	6.52275450418642	0.000824583052884092	0.0102581016016817
C9orf125	0.237865052967824	5.88543537383328	0.000826519141090461	0.0102757688720966
MTDH	-0.131602267760486	7.57758982177482	0.000830115395136946	0.0103011889875031
ZNF281	-0.25593541011785	6.06634205076126	0.00082996913054393	0.0103011889875031
LOC100130933	0.291320683538316	4.98608296089385	0.000830047152872016	0.0103011889875031
PPFIBP1	-0.103578885964156	4.9797648360209	0.000831841020195515	0.0103113605965487
SCRN1	-0.217641047776727	4.84983770949721	0.000832488218067492	0.0103113605965487
PKHD1L1	-0.388773190633868	4.91811843575419	0.00083202153967162	0.0103113605965487
LOC100129406	0.174009673604542	3.2200061452514	0.000834636333948299	0.010331542488035
RAB3IP	0.097982855310061	4.21751348371049	0.000835497220298525	0.0103357752401775
ZBED6	-0.183869051561023	6.53889134078212	0.000836098098503179	0.0103367882233941
YPEL3	-0.195869856750964	6.22322681758849	0.00083762896884382	0.0103492904295672
NFKBIL2	0.169646982559154	4.79787695239008	0.000838931863447847	0.0103494739659482
PIGR	0.42616218822905	11.9479922418906	0.000839202714013475	0.0103494739659482
LOC100216479	0.165660075685903	4.83304608938547	0.000838557896465226	0.0103494739659482
C9orf135	0.0614830300551024	3.26024101644279	0.000839847282160171	0.0103510138111288
DSP	0.336835205771051	8.51457374301676	0.000842588132594759	0.0103783721935002
TOB2	0.149130726153591	7.63053335080794	0.000843179982890396	0.0103792433369765
SLC25A11	0.135044542384036	6.80741173337213	0.000844597323222713	0.0103902686143464
WSB1	-0.187973212501094	7.4177493243545	0.000846766884000018	0.0104105284127335
RAB25	0.381073557237462	9.41015	0.000847688061316228	0.0104154245016874
ADAMTS5	-0.23433604109271	4.16951655149603	0.000849363153472496	0.010423912069612
F2RL1	0.351369328990986	7.61213452608227	0.000849890503151417	0.010423912069612
FAM119B	-0.166600993377483	4.6287405027933	0.00084994894818747	0.010423912069612
CD99L2	-0.122268830630419	5.35180296977834	0.000851323244918265	0.0104343415809459
HIST3H2A	0.126128279458965	6.05890085884701	0.000852154736489845	0.010438109401395
SYTL3	-0.0621282645875962	3.95229568447658	0.0008530193951609	0.0104422786068959
SLC29A2	0.144064826903668	5.25067690606875	0.000856709234977907	0.0104659482119378
HHIP	0.251026581264613	4.5132826771449	0.000857026096573597	0.0104659482119378
LYN	-0.290854085450363	7.82525679198751	0.000857120316958469	0.0104659482119378
KDR	-0.324585891674551	6.43351089385475	0.000856125439157101	0.0104659482119378
SEC24A	-0.208571746359357	6.65207033950951	0.000857707067769426	0.0104659482119378
PREX1	-0.280517127610604	6.01331513354817	0.000858105810618787	0.0104659482119378
SLC44A5	0.233113278913239	3.50036679899414	0.000864514148571353	0.0105376550165824
EPAS1	-0.107664968793795	6.26277812840648	0.000865089568455685	0.0105382195320684
BCAS1	0.322177435658276	4.97907402024336	0.000866077315444757	0.0105438031122941
PCSK1N	0.347525212866604	5.40985055865922	0.000867742267097974	0.0105576192631584
ZNF385D	-0.175964404712003	4.08071639169208	0.000870519715662781	0.0105849457734161
FOSL1	-0.436319465468306	6.39341480446927	0.000872391967265376	0.0106012390555366
CA2	0.576801182592241	8.29078184357542	0.000873117973626566	0.010603591878488
PLXNA2	0.215150602626931	5.77158108349291	0.000876825773379698	0.0106356509917195
DMAP1	0.140384602649008	6.2362	0.000876753216779764	0.0106356509917195
ESRP2	0.253645906049985	6.67662794096429	0.000877435807292995	0.0106365727168926
SNX18	-0.145905241985099	5.70318038745336	0.000881969246815367	0.0106836770870013
NDUFC1	0.166215200668699	6.63959748660204	0.0008823943770707	0.0106836770870013
HSD11B1	-0.345264167455061	5.04840279329609	0.000885074669286982	0.0106966214734155
DDX58	-0.171381237881037	6.32860131952032	0.000884366445317505	0.0106966214734155
LRRC4	-0.189322611163672	4.84602932960894	0.00088478540972779	0.0106966214734155
GLOD5	0.133706525161697	4.13408138612761	0.000889297020645368	0.0107411332687652
TMEM63A	0.0965243586238396	4.83890114825987	0.000892134451121521	0.010768873856356
FBXL12	0.131071290847447	5.75731810389779	0.000892681659242821	0.0107689525179523
LOC100289494	-0.207234401608326	5.90949106145251	0.000893423688201846	0.0107713799018863
ABCB9	0.0728715817113033	4.00283644753819	0.000894830667420939	0.0107752977043669
SRC	0.126238356425379	4.8199128549852	0.000894739852060404	0.0107752977043669
TTC39A	0.153353245841743	5.25514014165327	0.000896787275178605	0.0107923336312582
SPATA2	0.144218653402738	5.6260235590758	0.000897820129924788	0.0107982388452367
PPY2	0.108025733207191	3.60499357541899	0.000899903611394446	0.0108167653760671
TMEM98	0.242249432355722	6.22677290502793	0.000900676762332262	0.0108167849440242
C1orf226	0.289533278145695	6.28318184357542	0.000900991425522726	0.0108167849440242
ATP13A4	0.0828680398233317	3.6227282107754	0.000904131998223971	0.0108434470403451
RAMP2	-0.325909543519391	7.28693463687151	0.000904301126375117	0.0108434470403451
IL22RA1	0.329212026963103	6.72060446927374	0.000908483852463836	0.0108870474666199
PRSS36	0.101987807473981	3.99312094972067	0.000910321137736581	0.0108965222845221
MXRA5	-0.363233183538314	8.96316815642458	0.000912167355737901	0.0108965222845221
PCDHA10	0.130277767265848	4.28548659217877	0.000911960720629916	0.0108965222845221
TMEM22	-0.193469891201516	3.96077430167598	0.000912613712369965	0.0108965222845221
ABHD14B	0.201297031693474	7.63908184357542	0.000913104166936153	0.0108965222845221
CD109	-0.262320176005591	4.47271643208455	0.000911213233165422	0.0108965222845221
LOC100132884	0.154080510879848	4.65533575418994	0.00091209443585073	0.0108965222845221
GEM	-0.461552696310311	6.86119022346369	0.000913828203587627	0.010898632533446
FPR3	-0.24713306607342	6.81045690320016	0.000914438824597842	0.0108993884317865
PEMT	0.118485856196785	5.61432681564246	0.00091574191910627	0.0109074618363459
C14orf139	-0.374329824976347	6.03844329608939	0.000916211460170043	0.0109074618363459
FUT6	0.220955089126844	5.38788422785078	0.000916879949967413	0.0109088996197736
CLEC4A	-0.305408998692691	4.78356688914498	0.000920188461880942	0.0109417275195718
LOC400756	0.0967968424787138	2.91032849162011	0.000922881835844439	0.0109429301765236
MUC20	0.300896755671831	6.58216214256905	0.000921443009145208	0.0109429301765236
CNNM4	0.285233857615895	6.64267122905028	0.000923036737287728	0.0109429301765236
PIP4K2C	0.155378914380323	8.30109581005587	0.000922939901658258	0.0109429301765236
FAM110C	0.427944323557236	5.97418240223464	0.000922428588964257	0.0109429301765236
LOC389634	0.319083605577186	6.00758707633717	0.00092415653352592	0.0109496880893728
LOC96610	-0.165881033500427	7.46292876239513	0.000926053905225826	0.01096564544018
ELFN1	-0.320068070009462	3.49174441340782	0.000926627481796395	0.0109659177391199
TSPAN6	0.332599994956912	6.83459706504743	0.000927276103739301	0.0109670772910782
ALCAM	-0.159222123752847	7.57386822923385	0.000931274460806137	0.0109947797485927
MCC	-0.29735526509239	4.63854855325626	0.000930265053361098	0.0109947797485927
SRI	0.288302682677555	7.25898629544157	0.000930784334328865	0.0109947797485927
ZNF407	-0.0832131502671478	4.72199322552827	0.000933070962767016	0.0110029451541922
TINAG	0.24849381422847	4.50259711425214	0.000932664815987481	0.0110029451541922
CIB2	0.173078151215175	5.2704515306627	0.000934153873745773	0.0110091968659139
FAM98A	-0.0904058086621573	4.71884032456454	0.000935726545483132	0.0110212097021807
GK3P	-0.365809862819302	6.59873463687151	0.000937428543068149	0.0110347306692011
CYLD	-0.112979864575355	4.98976064805932	0.000938580536483383	0.0110417652363494
SMURF1	0.122049843461535	5.80374710224572	0.000939521523346025	0.0110463106142165
C7orf63	-0.202404603065095	4.35093017795832	0.000941347354822121	0.0110588255024738
ALOX5AP	-0.350734649952697	7.19203184357542	0.000942251688391726	0.0110588255024738
MTMR8	0.0588999516748947	3.35405990202151	0.000941994995925463	0.0110588255024738
MGST2	0.181571558656577	9.14160391061453	0.000943780143300455	0.0110702409388193
PTPN1	-0.153479926514813	4.9265480411686	0.000945222681848572	0.0110741177378694
MAP3K8	-0.25994271423603	5.10701412545762	0.000944971093061679	0.0110741177378694
PPP1R1B	0.436803216650899	8.34329497206704	0.000950901846881448	0.0111341046939082
C20orf194	-0.124752167695759	5.21487658034249	0.000951770277396964	0.0111377253906671
BEST1	-0.195915972240781	5.05007414034338	0.000952870488220274	0.011138279617734
PTPRD	0.21486485374234	4.72561583716533	0.000952936108280298	0.011138279617734
THY1	-0.342265076320445	7.84293143183245	0.000955153519366001	0.011157649645286
TYROBP	-0.24583150425733	9.66981312849162	0.000955743785341403	0.0111580005701317
C6orf170	0.0609634184816317	3.05367364382773	0.000960912000265831	0.0112117658519593
CNNM2	0.158776800675311	4.8224805019851	0.000963534180894237	0.0112357788529687
IGSF6	-0.332377400662255	8.29812290502793	0.000965293671056107	0.0112497097989611
SLC2A6	-0.221286364711446	6.73262709497207	0.000969488001054824	0.0112919839280754
GLCCI1	-0.265864020544141	6.66596903463157	0.000971667925586265	0.0113107598327888
FLJ32063	0.297339140052528	4.37516602163186	0.000973162599637058	0.0113149325726628
ACVR1	-0.190226442762535	5.65733463687151	0.000973059280797486	0.0113149325726628
TRIM14	0.124527512267941	6.08391161511589	0.000976942552793026	0.0113522548564637
UBE2L3	0.0975547357919071	7.59461421453588	0.0009789481896019	0.0113640588746355
APLNR	-0.359287665562912	7.28152374301676	0.000979099514428601	0.0113640588746355
LASS6	0.258940753662066	6.91219824095118	0.000979869635937422	0.0113663736394675
PTPRO	0.130961789354036	5.25741447771289	0.000981462579190852	0.0113722114340235
BLOC1S1	0.154384460737939	9.30939720670391	0.000981514859420913	0.0113722114340235
KLF17	0.0973450331125818	4.22153212290503	0.000982862078440629	0.0113745868775723
NHSL1	0.256172537169586	5.86701214721866	0.000982614470703544	0.0113745868775723
LETM2	-0.0941089445695953	4.12443704092938	0.000985168543619574	0.0113946584687985
FAM198B	-0.280022174111188	6.69608518155835	0.000987789586013197	0.0114183431135373
RICTOR	-0.137931849535827	5.10844395832331	0.000990092709877865	0.0114316965232681
PARD3	0.141796174657271	5.83319499239141	0.000989947090429225	0.0114316965232681
MAP3K3	-0.126683120933758	5.35100310690318	0.000991472455623008	0.0114409947269081
TMED5	-0.118101258636631	5.29839579927997	0.00099362587730695	0.0114554010676079
ACVR1B	0.113066815195666	4.84719396398785	0.000993871217795174	0.0114554010676079
CDS1	0.332363207194377	6.17748746398503	0.000995911107105071	0.011472273869411
FLRT2	-0.252869772734325	4.95853833184783	0.000998428335280954	0.011494622632249
LILRA6	-0.344516189687797	6.30499860335196	0.00100078601600539	0.011515109809809
CTTNBP2NL	0.175800393342707	6.58957885341801	0.00100179913070988	0.011520111597199
C17orf73	0.445713292336802	6.64542150837989	0.00100486346283386	0.0115420216777751
NR2F6	0.187383473943942	6.04413755069761	0.0010047824144373	0.0115420216777751
FAM53C	-0.152671121097446	6.48178603351955	0.00100894292386257	0.0115821995473031
OGT	-0.206310903917349	7.849919649082	0.00101582077032635	0.0116482273899601
SLC12A7	0.121621653263954	7.73030474860335	0.00101586438602002	0.0116482273899601
XG	0.0713369647724953	3.5273784962229	0.00101928504093502	0.0116700857182416
ARHGEF11	0.197139067187977	6.37867804327643	0.00101952850076519	0.0116700857182416
FNDC4	-0.170514735099338	5.03701703910615	0.00101843039399789	0.0116700857182416
RGS4	-0.203921285498337	4.00690672550137	0.00102403202247386	0.0117149028096564
NIPSNAP1	0.18237815566968	6.9009691217707	0.00102698708718428	0.0117352276623347
AQP8	0.614908644749291	5.29285139664804	0.00102697643171107	0.0117352276623347
LOC283682	0.0470861950094652	3.09136194030027	0.00103017570747341	0.0117369366294009
ABCA1	-0.153938642123268	5.1224357711381	0.00102907779558084	0.0117369366294009
IFNB1	0.0662862464522229	2.94836648044693	0.00102968789391292	0.0117369366294009
RASL12	-0.177680179754022	5.67802234636872	0.0010306723986957	0.0117369366294009
SH3TC1	-0.261580155848799	5.69473681065212	0.0010297556796522	0.0117369366294009
FLJ35220	0.0782366339949752	4.1302586613578	0.00102961130376191	0.0117369366294009
EVPL	0.15208369205298	4.94221843575419	0.00103310230391459	0.0117578849068954
C14orf149	-0.167603535950804	5.23750586592179	0.00103406205254784	0.0117620867507683
WDR34	0.176417171239357	8.02706452513966	0.001035178833096	0.0117680689604869
ASAP1IT1	-0.246327128666036	4.36012765363128	0.00103700525841027	0.0117821070917042
TNNC2	0.206494217123936	5.03742262569832	0.00103808596450724	0.0117876614339172
FMO5	0.272589329022376	4.58052797783346	0.00104086640800573	0.0117948229406534
CCNA2	0.211210111333674	7.48744128660869	0.00103944058561152	0.0117948229406534
NDUFV1	0.137667108933793	7.2640201051386	0.0010404033137363	0.0117948229406534
FAM117A	-0.232921676915797	6.4882530726257	0.00104226983860772	0.0117948229406534
IGDCC4	-0.425319642857142	5.67376955307263	0.00104174255243707	0.0117948229406534
C13orf28	0.079438493377483	3.3601251396648	0.00104186572279611	0.0117948229406534
VPS26B	0.0963318182633248	6.27023004865771	0.00104311226511294	0.0117976530291053
PRDM13	0.0712088694418167	3.01973351955307	0.00104445893732407	0.0118061797132142
SMAD9	0.15143371115289	5.5275097511143	0.00104768102764662	0.0118358837366068
TRPV2	-0.166882019453802	5.95381206581045	0.00104992660724138	0.0118545284786999
C16orf54	-0.482008975875118	6.36533770949721	0.00105106275471208	0.0118606327963742
DND1	0.120754603320953	6.91698400464465	0.0010527689855409	0.0118731596177906
VPS13B	-0.126000396617471	5.44414770734476	0.00105487445943271	0.011877228645556
ELMO2	-0.131501394428982	4.7522576750042	0.00105390901969325	0.011877228645556
IKBIP	-0.165211524422445	4.2392155788558	0.00105491878666409	0.011877228645556
SAE1	0.0803199330920741	5.85205970604485	0.00105712259884641	0.0118844123406906
MT1E	0.27325722416313	9.63275753308599	0.00105782091913756	0.0118844123406906
DOCK8	-0.236576533157788	5.30521004700283	0.00105794362002533	0.0118844123406906
TMEM71	-0.303490302743614	4.33354553072626	0.00105758043058412	0.0118844123406906
PNO1	-0.140903053479869	5.75577319749688	0.0010587654739951	0.0118869402173396
SRPRB	-0.153086018912364	7.76213952125864	0.00106058617300266	0.0119006731310951
CCDC85C	0.117086921114048	5.49224496592472	0.00106121735578362	0.0119010507179856
SPAG16	0.068696312764108	3.75970677047279	0.0010623641589589	0.011907207064707
PHC2	-0.108168906786196	6.11234928088843	0.00106542758866255	0.0119281176410298
PECI	0.201969217123937	6.54741480446927	0.00106501435278181	0.0119281176410298
NCRNA00085	-0.147041317948903	4.25667331966873	0.00106663457464182	0.0119349218107535
COX8A	0.16846362346263	10.2840025139665	0.00106816858098639	0.0119453754225188
ADAM22	0.0579813833897447	3.47804861226513	0.00107132217581459	0.0119485822562631
COG7	0.157790515610216	7.47625251396648	0.00107145493345815	0.0119485822562631
GBA2	0.154346425360258	6.87437026941657	0.00106976708707187	0.0119485822562631
HES6	0.274729304635762	7.11362011173184	0.00107080457679758	0.0119485822562631
C6orf223	0.13700820779021	4.48303499719693	0.00107135848442056	0.0119485822562631
LEFTY1	0.605852436140018	7.98717849162011	0.00107532530384417	0.0119845737726521
ADCK2	0.105890055822782	4.88427698211208	0.00107588582143405	0.0119845737726521
LOC283868	0.16504731551561	4.0892469273743	0.00107908717693955	0.012006804079947
SEMA6D	0.213307668413579	5.73167148563655	0.00107867783658524	0.012006804079947
IFT88	0.163462523651846	6.45955167597765	0.00108061261552197	0.0120170639103021
MS4A7	-0.356973530597534	6.28070390042162	0.00108399259855505	0.0120479244338286
RASGRP1	-0.23524644039735	7.10346061452514	0.0010852277542267	0.01205492536583
HOXD11	0.243159673604541	3.92357290502793	0.00108893462658005	0.0120893595081354
RDH13	0.153546400524634	6.14951827838148	0.00109094405103019	0.0121049207043835
MYH10	-0.235017808271296	5.79664726335559	0.00109249081484963	0.0121153338303787
WNK1	-0.0640743396693466	5.39865860778453	0.00109328556717994	0.0121174004682932
FLI1	-0.123862217899832	4.35669258067292	0.00109636448555642	0.01214476721848
PLAC8	0.289237606433302	10.8439134078212	0.00109820987282275	0.0121584469355257
RIPK2	-0.19483397977133	5.05818284348405	0.00110181483552051	0.0121915811550344
CLCA4	0.783509709082308	9.67447011173184	0.0011062171794576	0.0122334967036407
B3GNT6	0.315761544446129	6.79060312816299	0.00110828613822815	0.0122440341144905
DBI	0.171093146567841	10.4713973625455	0.00110839953348528	0.0122440341144905
ADAM17	-0.0959347183930124	5.73432543395046	0.00110926255772738	0.0122467751453748
PRDX2	0.0912163426276571	7.1517430262426	0.00111337493618402	0.0122789676411113
HADHA	0.145610621994249	8.96728125833176	0.00111341143544946	0.0122789676411113
C14orf80	0.146499917218544	6.84657877094972	0.00111737564477125	0.0123158664731096
SAMD13	0.217490740302744	3.91477122905028	0.00112179884273018	0.0123577807249209
KCNA6	0.100130941411082	4.24295852591441	0.00112473192778135	0.0123596576474485
NFS1	0.104797483374331	4.58021989499585	0.00112258998225333	0.0123596576474485
ADAM12	-0.164987557585093	4.0062729296915	0.00112659238516874	0.0123596576474485
ZEB2	-0.20408353328629	4.95863329788566	0.00112385391050699	0.0123596576474485
IFT74	0.212884255197954	5.42483289750465	0.00112682437721349	0.0123596576474485
ARHGAP24	-0.109156993881692	3.89315492114469	0.00112680087191027	0.0123596576474485
AG2	-0.502795092242193	8.48949022346369	0.00112693368919849	0.0123596576474485
LOC727869	0.111312097918637	4.25631592178771	0.00112383469823566	0.0123596576474485
EHD2	-0.247193238303099	7.14796914807091	0.00112824038927341	0.0123671787744406
RASEF	0.240855066182501	8.6889507828773	0.00113251350341457	0.0123799513981932
CD59	-0.204781676965255	7.94945900855719	0.00113027807906147	0.0123799513981932
HMGCS2	0.464956662094954	5.07065313444868	0.00113236652900558	0.0123799513981932
PTPRH	0.342697646641439	6.95783547486034	0.00113146353362786	0.0123799513981932
DCAF15	0.102877303891508	5.43232664709876	0.00113221460551984	0.0123799513981932
SAMD4A	-0.12991260795087	4.27758029657792	0.0011360180790547	0.0124046447809936
CLEC14A	-0.188572516556292	5.9964751396648	0.00113566833939293	0.0124046447809936
C1orf115	0.295975839640491	6.50226312849162	0.00113798625132716	0.0124193272151688
RIMS3	0.257652324470064	5.7759437781515	0.00113870645756354	0.0124203814432054
C19orf70	0.174306102175968	7.62860251396648	0.00113969661919056	0.0124243774298951
HES1	0.115275487306229	6.7365113518744	0.00114290909433138	0.0124525822931062
ZNF215	-0.116772643199487	4.0282062311293	0.00115044644713712	0.0125210064959726
HIST1H1C	0.146268377483441	9.85578659217877	0.00115037987284554	0.0125210064959726
TDO2	-0.424256833914366	4.77819291188435	0.00115144790300243	0.0125250616516108
PFKFB3	-0.440403334910126	8.6330312849162	0.00115441074808081	0.0125435891268552
TFPI2	-0.623592175992158	4.62408086300032	0.00115422698671397	0.0125435891268552
PAK1	0.13275807450854	6.09218604275288	0.00115739963534959	0.0125692085808385
DHX36	-0.0874968211585463	6.16835706633755	0.00115866428180329	0.012576085286472
GNG10	-0.195510111163673	9.70196145251397	0.00115977215394706	0.0125812538072786
IL20RA	0.125327157118361	4.33181660628145	0.00116121379936917	0.0125900355155339
ZDHHC18	-0.116215122052502	5.20335758486943	0.00116198631157459	0.0125915567832595
YIF1B	0.132874762966315	6.96559053312093	0.00116579988026016	0.012612295608442
CD38	-0.323395624408704	6.60845502793296	0.0011655374114148	0.012612295608442
SPDEF	0.25778533625103	7.42910461358896	0.00116484792946311	0.012612295608442
ACADSB	0.151760686898185	4.75984368401585	0.00116917247811887	0.0126419154433733
PAPPA2	0.0902992306694159	4.34066966272484	0.0011700439694269	0.0126444740852282
SEC62	-0.185024504665072	6.28727990288395	0.00117123218137774	0.0126488340690344
DARS2	0.173266875591296	5.65624525139665	0.00117171757078719	0.0126488340690344
PHLPP1	0.249721369441818	5.71890726256983	0.00117373319526742	0.0126637291712574
SSH1	-0.120625800886604	4.99209963477405	0.00117605816099555	0.0126819439050073
GRM8	0.072081308016172	3.24535546904635	0.00117742367670701	0.0126897983598341
SLC37A1	0.13531571046668	5.11531898764816	0.00117891608055755	0.012692146798089
NTNG2	-0.193559295175022	5.21699972067039	0.00117879002101395	0.012692146798089
PIGS	0.117958822138127	6.11433212290503	0.00118297967316036	0.0127290146679281
PPT1	-0.184737476348158	8.09358463687151	0.00118513990401331	0.0127453733629768
HIST1H3C	0.28906587038789	7.39096899441341	0.00118673229469358	0.0127502339547876
ASPSCR1	0.150191260643331	6.14610055865922	0.00118687220726897	0.0127502339547876
ASPHD1	-0.15072826776711	4.57911969999253	0.00118790132181419	0.0127544100412793
NIPAL1	0.206805957018267	5.88136422667872	0.00119289677323526	0.01280114495287
BRP44	0.204883358423666	8.03594890006571	0.00119612803050685	0.0128289079071648
PLEKHO2	-0.240452637180699	7.29333100558659	0.00119703518474667	0.0128317275428414
MMRN2	-0.165137988844742	4.26612822599539	0.00120430055346713	0.0128958301268834
C12orf45	-0.146560253074741	7.26272569832402	0.00120431008866813	0.0128958301268834
NDUFS1	0.135787655661383	6.01813037957908	0.00120702011342213	0.0129109664871259
APOL3	-0.278901064333017	6.56117765363128	0.00120687361287144	0.0129109664871259
RBM47	0.284807822064261	8.09442018689654	0.00120972617249672	0.0129329662789143
FCGBP	0.521404387417219	11.260643575419	0.00121389088946309	0.0129635736436656
ALPK2	-0.250926147114475	4.06871620111732	0.00121348022218241	0.0129635736436656
CADM1	-0.152482992068263	4.90298951642144	0.001214993987777	0.0129684004579606
DHX35	0.105258652632005	4.67111795676053	0.00121617891632139	0.0129740950596535
COX5A	0.199767222047369	7.36279392891916	0.00121951100094541	0.0129934292764933
PLAU	-0.490562836443838	6.94633762168333	0.00122125318098085	0.0129934292764933
INSM1	0.152116355250711	3.21168016759777	0.00122073757408556	0.0129934292764933
TBC1D22B	0.0872626961067144	4.56623684218911	0.00121926364958482	0.0129934292764933
CCDC109A	0.197160465941343	8.46462849162011	0.0012202148731563	0.0129934292764933
APPL2	0.208466378902553	6.84107681564246	0.00122256507777513	0.0130004424207407
CRYBB3	0.156998722800379	5.53732402234637	0.00122337745799343	0.0130021391840209
SPINK1	0.495646440397351	10.2645223463687	0.00122777429940934	0.0130419097180458
PICALM	-0.150596390753854	7.40126904317888	0.00122883207668529	0.0130461878845101
ARRB2	-0.268076040681173	6.3437030726257	0.00123182041173567	0.0130570341354654
GTF3C2	0.0729737824078871	7.21851931123212	0.00123181851421841	0.0130570341354654
HIST1H4L	0.285764179280985	6.74168100558659	0.00123081142343834	0.0130570341354654
ASF1B	0.235698817407759	5.68431312849162	0.00123283777938761	0.0130608670489697
ST3GAL4	0.143671105545989	4.40519585908611	0.0012384837030649	0.0131137054300604
KLF10	-0.275976572847682	6.54761955307263	0.00123976607824251	0.0131192239565332
PGS1	-0.182573334165645	5.43015010915331	0.0012403222729403	0.0131192239565332
MAMDC4	0.234477554399245	6.7074969273743	0.00124111872648416	0.0131206802947903
PELI1	-0.25102615604573	6.05016689095296	0.00124652184351301	0.0131708093141902
ADAT3	0.12810951431294	5.28210829694597	0.00124919433234094	0.0131920485245146
EIF2AK1	0.177515919247846	6.51029407131593	0.00125311058658517	0.0132263929798711
TSPAN1	0.408736684011352	10.0238533519553	0.00125378637489832	0.0132265165407044
FLJ90757	0.114201953575037	5.39769865744293	0.00125455791011888	0.013227649494885
DAO	0.115239179280985	3.88220670391061	0.00125824841302148	0.0132595416096026
MEI1	-0.181710740702774	5.22284972990321	0.00126653490192767	0.0133398073197744
DDX43	-0.147794914853359	3.86648687150838	0.00126830981475108	0.0133514411101466
ZNF711	0.196493531219094	4.22647288647737	0.00127094792661639	0.0133550979420681
C7orf54	-0.140862582781456	4.2932782122905	0.00127133934318226	0.0133550979420681
NBPF10	-0.169594330944689	5.94176197743626	0.0012706184096802	0.0133550979420681
ERGIC2	-0.143646305764676	6.48157446280685	0.0012701280905834	0.0133550979420681
SLC12A6	-0.226618867887865	6.29126686955509	0.00127548522693888	0.0133915863283826
NCOA3	-0.18660527545698	5.98658618259202	0.00127869752433996	0.0134057979419351
E2F3	-0.133660419987037	7.01049179500712	0.00127854103148521	0.0134057979419351
HIST1H2BL	0.209058668401136	4.81004860335196	0.00127885806545548	0.0134057979419351
LOC100287723	-0.160044359035005	11.9043505586592	0.00128159730174644	0.0134274452703229
METTL7B	0.405143566698202	5.22143798882682	0.00128336479004573	0.0134388940711571
SYNJ1	-0.123225479941452	4.62658446886926	0.0012846148898126	0.0134449157963203
PHF20L1	-0.10572731056868	4.68056241081134	0.00128721369139398	0.0134509103313189
ATP6V1C1	-0.132295698211574	6.03906227878424	0.00128659555152796	0.0134509103313189
ELK4	-0.108070316723474	4.86973030741344	0.00128673399310613	0.0134509103313189
ALG2	-0.149455054578485	7.1410522001624	0.0012909892525451	0.0134832894299637
LOC399875	-0.183428618732261	4.44889301675978	0.00129223258540298	0.0134892014693245
SLC17A4	0.301377941382165	3.96864324309509	0.00129596746159073	0.0135211021123638
MAP1B	-0.302147835257625	5.55738564777061	0.00129858189689298	0.0135412856756112
GFRA2	0.135581659430926	4.45668468493473	0.00129929469486629	0.0135416286957885
MYT1	0.0758774014530319	3.9471164312488	0.00130191196012605	0.0135571258102423
RALY	0.13431402554399	8.65325670391061	0.00130214297710466	0.0135571258102423
C14orf2	0.146696988318604	9.63519247383596	0.00130375404795386	0.0135651940279846
SNRNP25	0.176148616367076	8.08415	0.00130428009055533	0.0135651940279846
RAB34	-0.221517387612193	7.37058103183589	0.00130663470088667	0.0135825904684551
CSRP2	-0.345280225229343	7.62435386309042	0.00130754150504157	0.0135849265289061
ZBTB40	-0.110324263235093	5.66452899559319	0.00130937193484613	0.0135897659334707
ARMCX1	-0.270134271523179	6.04635363128492	0.0013088501184827	0.0135897659334707
MX2	-0.369434165089877	6.17154022346369	0.00131146595956996	0.0135973282231936
ZNF823	0.254095908230841	4.48449022346369	0.00131125106808243	0.0135973282231936
NRARP	0.315281776253548	7.72109497206704	0.0013142691288162	0.0136193018931489
HRASLS2	0.110224981468829	4.25573963500042	0.00131554384077101	0.0136254220887344
NRP1	-0.131659720836872	4.84784994000097	0.00131675877347592	0.0136309170952806
AKAP1	0.226650971247897	6.53342705570644	0.00132030905195041	0.0136597599744761
ICA1	0.147331762011117	5.53288521677006	0.00132091668980474	0.0136597599744761
LOC100310756	0.147285927152317	7.0769282122905	0.0013217588006037	0.0136613752110139
CYCS	0.124837933306324	5.472658284973	0.00132409837684667	0.013678458180319
DKFZP434K028	0.110623977647344	5.4875415536424	0.00132719599796703	0.0137033502807202
DSE	-0.113778408519483	4.58107423838816	0.00132944244336805	0.0137070401779957
KNG1	0.0524621951502771	3.10984806165199	0.00133168262009448	0.0137070401779957
MLLT4	0.144735676891033	5.91670582356443	0.00132916064533532	0.0137070401779957
COX16	0.16387604351601	7.16034577354414	0.00133163674432139	0.0137070401779957
HIGD1A	0.317254840975599	7.7011025750708	0.00132992612243422	0.0137070401779957
WBSCR28	0.0924727057710504	3.50234944134078	0.00133126437999158	0.0137070401779957
RAB26	0.232144143289131	5.73266007059204	0.00133688351157316	0.0137534653409104
PCSK6	0.0872549854108833	4.58183583380875	0.0013455128093089	0.0138154696905582
GNA12	-0.16025647274346	6.11498155211332	0.00134532503711527	0.0138154696905582
RETNLB	0.791084708299065	6.39265628031128	0.00134568515337064	0.0138154696905582
TRIM11	0.104289687795649	5.8764594972067	0.00134480660353539	0.0138154696905582
NPAT	-0.112045910189844	5.41795383273445	0.00134891488690993	0.0138414929431144
LMO2	-0.280573308893096	7.11778296089385	0.00135118030629985	0.0138523480132002
MRPL4	0.126238781577707	6.46089184642683	0.00135205927286545	0.0138523480132002
IRG1	-0.465069583727531	3.73945698324022	0.00135167349512371	0.0138523480132002
SLC16A10	-0.196437042138368	3.91178002076547	0.00135674843159175	0.0138932434509064
WWC2	-0.100529559866126	4.34006694248934	0.00135863655712427	0.0139054287298274
DPF3	0.0823822046308682	3.98390274783145	0.0013608172227685	0.0139185749830068
TTC21B	-0.168447114474929	3.98626927374302	0.00136131867584964	0.0139185749830068
ACAA2	0.15335985375926	7.06697656609176	0.00136291961393584	0.0139277937151155
ICAM2	-0.237433933390167	7.54243866842094	0.00136595892930986	0.0139339838377267
PRRG2	0.206513871807001	5.27016675977654	0.00136430288095236	0.0139339838377267
ALAD	0.128499282309415	5.72367793016401	0.00136632376538035	0.0139339838377267
RERG	-0.193667571004564	3.5628396884746	0.00136528441010579	0.0139339838377267
S1PR3	-0.338764065178058	5.10361470526309	0.00137134356615649	0.0139780193485869
TCN1	-0.591730546357615	6.15718184357542	0.0013740145636992	0.0139980808517631
SORT1	0.232722915700851	6.46268027392436	0.00137688516202822	0.0140201542802229
RASA3	-0.185189818529264	6.32549503293329	0.00138097620407513	0.0140474479349154
C1orf216	-0.149160383159886	5.88836731843575	0.00138085998298204	0.0140474479349154
NCOR1	0.077660110773401	5.55514677074592	0.00138371662721119	0.0140681388791043
KLHL6	-0.334124602319027	6.3492271535104	0.00139718970420679	0.0141761728673901
GOLM1	0.139886160404619	6.45649939373618	0.0013968566466674	0.0141761728673901
INSIG2	-0.191338363292337	6.64327262569832	0.00139637501904071	0.0141761728673901
KRTCAP3	0.315374657048249	7.68439162011173	0.00139702700277398	0.0141761728673901
ACER3	0.193026034508079	5.61022243840918	0.0013981438789829	0.0141786311800929
IQGAP3	0.170887434546876	4.71799557141121	0.00140094871554287	0.0141998450725025
XKR6	-0.088290881194661	4.40213036294044	0.00140277898027904	0.0142049858462122
TRAM2	-0.20319619499329	7.43108346234911	0.00140288231960132	0.0142049858462122
NCRNA00213	0.20750409534221	5.28068646548183	0.00140500663265914	0.0142192668204634
FBXL16	-0.103232123065846	4.48346539021448	0.00140618303749311	0.0142209437420988
FAM98C	0.205937003311259	5.61483910614525	0.00140660035004944	0.0142209437420988
PLD1	0.139326063142445	4.79995173610044	0.00141454500902816	0.0142867611282017
LRRC68	0.107698697457884	4.92322691377495	0.0014138470220769	0.0142867611282017
SERPING1	-0.307058431882686	8.31809301675978	0.00141736612760086	0.0142935094498361
NOL4	0.0707736223302091	3.26146634649329	0.00141625132193829	0.0142935094498361
LPIN3	0.178699586092716	5.52786592178771	0.00141716394850535	0.0142935094498361
KIAA0319	0.127604884105959	3.79956815642458	0.00141852872604224	0.014297994249283
GPR65	-0.267201478240302	5.57652067039106	0.00142159779276031	0.0143216809501301
TMEM63C	0.171863126773891	3.84250977653631	0.00142594373733924	0.0143582009183951
ARHGEF9	0.172084746395405	5.36054413064072	0.00142790987240663	0.0143634752165267
ANXA11	0.131634889320546	7.20183268463129	0.0014272621139213	0.0143634752165267
ZNF37A	-0.169023060548722	6.86094441340782	0.00143195458642072	0.0143968902058261
SAMM50	0.0928363863997701	5.45062053532293	0.00143320199644853	0.0144021615354517
ZNF805	-0.110252728014647	4.67842428486401	0.00143479018645894	0.0144108502993962
PRNP	-0.183397110526065	5.94823919566277	0.00143620055683145	0.0144177452068609
CXADR	0.36255460835475	6.27064253548454	0.00144005969753249	0.0144490587816104
HTR4	0.090360422733851	3.74299582223029	0.00144077073556651	0.0144490587816104
THBS1	-0.394224366156351	7.35884351529342	0.00144434745198148	0.0144776387524485
SCAP	0.102757840586569	7.68494636871508	0.00144928416044541	0.0145198152030137
LOC100128081	0.0533153027436137	2.72827094972067	0.00145509396877682	0.0145652018015506
RASA2	-0.154949541237658	6.14787999709387	0.00145527697871595	0.0145652018015506
AHCTF1	-0.168677253929801	6.14720796191144	0.00146000697367776	0.0146045396454831
TNNC1	0.145987523651844	4.06656815642458	0.0014606739455642	0.0146045396454831
DEGS2	0.278244619205297	6.21299217877095	0.00146294836349409	0.0146199410716065
INPP5A	0.128336941229636	5.9389832738424	0.00146483710577964	0.0146314747421329
WASF1	-0.176950212866605	4.15328156424581	0.00146813078925456	0.0146345812759862
CHAF1B	0.101498569063387	5.39320865921788	0.00146732405686957	0.0146345812759862
SPON2	-0.356327388836327	7.78106759776536	0.00146797522810617	0.0146345812759862
HEY2	-0.0911885115425242	3.46474429064595	0.00146707053918679	0.0146345812759862
THAP4	0.138484723864627	7.92386424051568	0.0014688220098758	0.0146345812759862
[truncated: 17,918 more rows]
