# Supplementary material for: Decoding non-coding SNPs: systems genomics modelling dissects the heterogeneity of IBD
Source: Mol Syst Biol. 2025 Nov 26;22(2):259–80. doi: 10.1038/s44320-025-00169-3 (PMC12864814; doi:10.1038/s44320-025-00169-3)
Supplement: Supplementary file 14 — Source data Fig. 6 [file 44320_2025_169_MOESM14_ESM.zip › Figure6_e/Figure_6E_stat.rmd]

---
output: reprex::reprex_document
knit: reprex::reprex_render
---


```{r}
detach(package:xlsx)
detach(package:XLConnect)
options(java.parameters = "-Xmx1000m")
library(rJava)
library(ggplot2)
library(msigdbr)
organism ="org.Hs.eg.db"
library(organism, character.only = TRUE)
library(glue)
library(mulea)
library(tidyverse)
library(AnnotationDbi)
library(scales)
library("xlsx")
library(clusterProfiler)
```

```{r}
# Reading in the cluster per proteins
cluster_proteins =  read.table ("uc_patient_cluster_per_protein_outcome_10k.txt",
    sep="\t" , header = TRUE, stringsAsFactors = FALSE, row.names = 1) 
head(cluster_proteins)
```
```{r}
gene_names_UC_TF_TG <- AnnotationDbi::select(org.Hs.eg.db,
                             row.names(cluster_proteins),
                             "SYMBOL", "UNIPROT")
UC_TF_TG_clusters_percentage <- merge(cluster_proteins,gene_names_UC_TF_TG, by.x = "row.names", by.y= "UNIPROT")

```
GEttingthe reposnesigniture form the UNIFI data
```{r}
unifi_analysis <- read.csv("DE_res_MH_responders_vs_non_responders.csv",
sep=",", header = TRUE, row.names = NULL)
head(unifi_analysis)
```
A volcano plot
```{r}
unifi_analysis$logp <- -log10(unifi_analysis$adj.P.Val)
ggplot(unifi_analysis, aes(x=logFC, y=logp)) +
  geom_point(aes(color=adj.P.Val < 0.05), alpha=0.5) +
  scale_color_manual(values=c("grey", "red")) +
  theme_minimal() +
  labs(title="UNIFI Analysis: Responders vs Non-responders",
       x="Log2 Fold Change",
       y="-Log10 Adjusted P-value")
```
```{r}
unifi_signiture <- unifi_analysis[abs(unifi_analysis$logFC)>0.5 & unifi_analysis$adj.P.Val<0.05,"gene"]
unifi_signiture <- data.frame(unifi_signiture)
unifi_signiture$term <- "Ustekinumab_responders_vs_non_responders"
colnames(unifi_signiture) <- c("Gene", "Term")
unifi_signiture <- unifi_signiture[, c("Term", "Gene")]
```
Adding the background
```{r}
doro <- read.csv("Dorothea_27_10_2021_ABC.ncol", sep=" ", header = FALSE, row.names = NULL)
bgtf <- unique(c(doro$V2, doro$V1))
background_tf_tg <- AnnotationDbi::select(org.Hs.eg.db,
                             bgtf,
                             "SYMBOL", "UNIPROT")
add_ing_gene2term <- data.frame("Gene" = background_tf_tg$SYMBOL, "Term" = "bg")
add_ing_gene2term <- add_ing_gene2term[!is.na(add_ing_gene2term$Gene), ]
add_ing_gene2term <- add_ing_gene2term[, c("Term", "Gene")]
unifi_signiture <- rbind(unifi_signiture, add_ing_gene2term)
```

```{r}
cut.off = 0.5
cluster_singiture = data.frame(Cluster="", Gene ="")
for (cluster_number in colnames(cluster_proteins)){
    print(cluster_number)
    gene_list = UC_TF_TG_clusters_percentage[,cluster_number]# Creating a vector
    names(gene_list) <- UC_TF_TG_clusters_percentage$SYMBOL #naming the vector 
    gene_list<- gene_list[!is.na(names(gene_list)) & gene_list >cut.off]
    cluster_singiture = rbind(cluster_singiture,
                              data.frame(Cluster=paste("Cluster", cluster_number, sep=" "), 
                                         Gene=names(gene_list)))
    uc_specific_enrichment <- enricher(gene = names(gene_list), 
        universe = background_tf_tg$SYMBOL, 
        min=5, TERM2GENE = unifi_signiture, max = 5000) 
    #Cre4ating the table with the enrichment results
    if (length(uc_specific_enrichment)>0){

        print(uc_specific_enrichment@result)
        # Creating the data structure
        if (cluster_number == "X0"){
            cluster_enrichmnet <- uc_specific_enrichment@result
            cluster_enrichmnet["Cluster"] = paste("Cluster", cluster_number, sep=" ")
        }
        else{
          temp <- uc_specific_enrichment@result
           temp["Cluster"] = paste("Cluster", cluster_number, sep=" ")
            cluster_enrichmnet <- rbind(cluster_enrichmnet,temp)
        }
    }
} 
```
```{r}
overrerpestation1<- ggplot(data = cluster_enrichmnet) +
 geom_point(aes(x = Cluster, y = ID, size = Count, color=p.adjust)) + 
              scale_color_continuous(low="red", high="blue",limits=c(10^-5, 0.1),
                           trans = "log10", name= "Adjusted p value") +
     theme_classic() 
overrerpestation1
```
```{r}
write.csv(cluster_enrichmnet, "overrepresentation_analyisis_uc.csv")
```
