# Supplementary material for: Decoding non-coding SNPs: systems genomics modelling dissects the heterogeneity of IBD
Source: Mol Syst Biol. 2025 Nov 26;22(2):259–80. doi: 10.1038/s44320-025-00169-3 (PMC12864814; doi:10.1038/s44320-025-00169-3)
Supplement: Supplementary file 14 — Source data Fig. 6 [file 44320_2025_169_MOESM14_ESM.zip › Figure6_e/overrepresentation_analyisis_uc-IC-5CG34247Q8.csv]

	ID	Description	GeneRatio	BgRatio	pvalue	p.adjust	qvalue	geneID	Count	Cluster
Ustekinumab_responders_vs_non_responders	Ustekinumab_responders_vs_non_responders	Ustekinumab_responders_vs_non_responders	8/445	161/15335	0.0972142103480129	0.0972142103480129	NA	S100A9/CCL4/SELL/TNC/MAP2K6/TNFAIP6/COL7A1/AIFM3	8	Cluster X0
Ustekinumab_responders_vs_non_responders1	Ustekinumab_responders_vs_non_responders	Ustekinumab_responders_vs_non_responders	20/1611	161/15335	0.246105814932268	0.246105814932268	NA	FCGR3B/S100A9/FCGR2A/CCL4/SELL/TNC/MAP2K6/TNFAIP6/COL7A1/SELENBP1/ECSCR/GGT6/LAX1/TAGAP/CDHR1/AIFM3/GBP5/CCDC3/NMUR2/SNX10	20	Cluster X1
Ustekinumab_responders_vs_non_responders2	Ustekinumab_responders_vs_non_responders	Ustekinumab_responders_vs_non_responders	15/1234	161/15335	0.315104885663648	0.315104885663648	NA	FCGR3B/MMP3/CCL4/TNC/MAP2K6/COL7A1/SELENBP1/ECSCR/GGT6/LAX1/TAGAP/CDHR1/CSF3R/CCDC3/NMUR2	15	Cluster X2
Ustekinumab_responders_vs_non_responders3	Ustekinumab_responders_vs_non_responders	Ustekinumab_responders_vs_non_responders	12/451	161/15335	0.00289766647215928	0.00289766647215928	NA	KLK10/TLR2/CA2/SERPINA3/CCL4/TNC/TFPI2/MAP2K6/HSD11B2/C4orf19/KLK6/GBP5	12	Cluster X3
Ustekinumab_responders_vs_non_responders4	Ustekinumab_responders_vs_non_responders	Ustekinumab_responders_vs_non_responders	3/194	161/15335	0.33336966766721	0.33336966766721	NA	TNC/MAP2K6/COL7A1	3	Cluster X4
Ustekinumab_responders_vs_non_responders5	Ustekinumab_responders_vs_non_responders	Ustekinumab_responders_vs_non_responders	24/1588	161/15335	0.043068207557743	0.043068207557743	NA	KLK10/TLR2/FCGR3B/CA2/SERPINA3/FCGR2A/CCL4/TNC/TFPI2/MAP2K6/HSD11B2/COL7A1/SELENBP1/ECSCR/GGT6/LAX1/C4orf19/TAGAP/KLK6/CDHR1/GBP5/CCDC3/NMUR2/SNX10	24	Cluster X5
Ustekinumab_responders_vs_non_responders6	Ustekinumab_responders_vs_non_responders	Ustekinumab_responders_vs_non_responders	31/1850	161/15335	0.00546429900776093	0.00546429900776093	NA	KLK10/TLR2/FCGR3B/CA2/SERPINA3/S100A9/PLEK/FCGR2A/CCL4/SELL/IL1RN/TNC/TFPI2/MAP2K6/HSD11B2/TNFAIP6/COL7A1/SELENBP1/TLR1/ECSCR/GGT6/LAX1/C4orf19/TAGAP/KLK6/CDHR1/AIFM3/GBP5/CCDC3/NMUR2/SNX10	31	Cluster X6
Ustekinumab_responders_vs_non_responders7	Ustekinumab_responders_vs_non_responders	Ustekinumab_responders_vs_non_responders	19/685	161/15335	0.00010511565319334	0.00010511565319334	NA	KLK10/TLR2/CA2/SERPINA3/S100A9/PLEK/CCL4/SELL/IL1RN/TNC/TFPI2/MAP2K6/HSD11B2/TNFAIP6/COL7A1/TLR1/C4orf19/KLK6/AIFM3	19	Cluster X7
