# Supplementary material for: Decoding non-coding SNPs: systems genomics modelling dissects the heterogeneity of IBD
Source: Mol Syst Biol. 2025 Nov 26;22(2):259–80. doi: 10.1038/s44320-025-00169-3 (PMC12864814; doi:10.1038/s44320-025-00169-3)
Supplement: Supplementary file 14 — Source data Fig. 6 [file 44320_2025_169_MOESM14_ESM.zip › Figure6_d/cluster_uc.csv]

	PC1	PC2	Cluster
UC1	-4.239185948417575	-1.3548881675934252	6
UC2	13.317848223696503	4.615261423160309	4
UC3	12.258437954498657	1.3634099037067204	3
UC4	-4.888276692101838	2.069046185327802	2
UC5	-4.531124414199943	-1.6229554440235843	6
UC6	-4.683349174313984	-1.640539768960703	6
UC7	-4.5663835465537055	-2.2692311778763212	6
UC8	-5.479383703301633	0.20449648656731634	5
UC9	-4.633633771447437	-1.7769484164866596	6
UC10	11.482021124732013	-2.509885708614064	7
UC11	-4.593910078128601	-2.2257173699923043	6
UC12	-4.6710014990058255	-1.4678758798474574	6
UC13	-5.070603050393032	-2.226760746506271	6
UC14	-3.361630261399986	-0.5383923232054986	1
UC15	12.620283978315523	-0.31797487007873987	0
UC16	10.666538983168095	0.6069878748242697	3
UC17	-4.277995331327866	-2.0811339653275853	6
UC18	-4.675668860697397	-0.37655772621795486	1
UC19	12.110422617261534	1.2261655788428425	3
UC20	-4.932270793297734	-1.824354845063607	6
UC21	-5.123866814091169	0.9154881702876467	5
UC22	11.149267631115382	0.21293878507441974	3
UC23	12.358860707212852	2.763036147249188	4
UC24	-4.279348822707098	-0.031693033205830945	1
UC25	-4.707520156262424	2.0891776986210884	2
UC26	13.133493384268025	4.1294411185270725	4
UC27	-5.305033188220168	0.9440461867170988	5
UC28	-4.673287061442904	-1.7405632482941984	6
UC29	-5.233936878494159	0.24779208661488045	5
UC30	-5.231724191747425	-2.05170989336178	6
UC31	10.359806636441505	-3.0968168872539232	7
UC32	-4.860439963052422	0.9579097026287535	5
UC33	-4.59589539613826	-0.800051635962395	1
UC34	-4.394543157203981	2.1420935097271885	2
UC35	-5.060726028524114	0.3135824069134049	5
UC36	11.562045691913648	-1.3801703256245883	0
UC37	-4.616416174016122	0.33975217579853306	5
UC38	12.510640184795415	-0.3184104490151098	0
UC39	-5.306530885903488	-2.269651204466693	6
UC40	-5.209983410991053	0.36843688223374127	5
UC41	12.61201915926129	0.007980098293523974	0
UC42	-3.7826173999865897	-1.9119047746747688	6
UC43	12.604957066569318	-0.547179681787577	0
UC44	-4.597059636563666	2.848923446031919	2
UC45	9.966600424185607	-2.4616292637905532	7
UC46	10.706774837787908	0.5594374437598637	3
UC47	-4.172974254586766	-0.11980507817868893	1
UC48	-5.383897479864478	-2.1044192037992557	6
UC49	-5.554394366737765	0.20578351094498082	5
UC50	9.941778486882555	-2.149076484119593	7
UC51	-4.503330970698467	2.8296473093417718	2
UC52	11.460938302686655	-2.43851332101854	7
UC53	-4.052537342600226	-1.9706696978053013	6
UC54	-4.783590245202962	-0.8215209936943688	1
UC55	10.542917233729417	-3.0759565732227	7
UC56	-4.481031525336239	0.4076515336459974	5
UC57	11.637115304457673	-1.0986273349850872	0
UC58	-4.934031043181683	2.0681912528805135	2
UC59	-4.794333526490406	-1.6840096833615776	6
UC60	-4.930121830177119	-2.2147134266057305	6
UC61	-5.23207490475524	-2.2471729511257705	6
UC62	11.454139451494662	-1.984975460163131	7
UC63	-4.7490265532904345	-1.8292106048865164	6
UC64	-5.259106378331157	0.8886834003067322	5
UC65	-5.085719875560487	1.029456737754014	5
UC66	11.0205884626141	0.4615276068012389	3
UC67	-5.445432254798236	-2.244379884226529	6
UC68	-3.71354713753475	0.16020746394452248	1
UC69	13.317060500193367	4.58486713825739	4
UC70	-5.30225350150933	0.9276156344637757	5
UC71	11.625154370583429	-1.4022156456601542	0
UC72	-3.823471962025425	3.009263059306476	2
UC73	13.25196293516387	4.361122571413815	4
UC74	-4.815004411584922	-0.8871880541953573	1
UC75	13.326548067579635	4.632830746435195	4
UC76	-4.740504038304504	-1.8189929305956873	6
UC77	-4.3771526709546364	-0.23099753018776706	1
UC78	-5.0289730417903336	-2.1048651388846813	6
UC79	-4.274133656782624	-0.1348364996297594	1
UC80	-4.917245561163897	-0.9416159160729315	1
UC81	12.104943059621455	1.2700601175851676	3
UC82	11.638125890030196	-1.2233532695916811	0
UC83	-5.012703957726332	-2.2859505877200164	6
UC84	-5.086941361015191	-2.305049370687125	6
UC85	-4.738972056699657	-0.2799349766177373	1
UC86	-4.624225750617136	-0.8480288482982071	1
UC87	11.782421674630806	2.812632512720362	4
UC88	11.266331580211844	-2.4442879703556515	7
UC89	-4.89386605962817	-1.6162896575059014	6
UC90	-4.512315688572565	2.8912783211121713	2
UC91	-4.859445680380137	-1.6915165727012769	6
UC92	11.35637504184239	-0.7917557505917953	0
UC93	12.159017298368243	2.937696897505688	4
UC94	11.428359018662213	-2.6147219877053214	7
UC95	-5.0424487685277795	0.5009741545844313	5
UC96	-3.195231333273605	2.1305478783122624	2
UC97	11.18989922272247	0.533246818065752	3
UC98	11.71118662903757	-1.1643146208915056	0
UC99	-4.671333234908576	-2.1010941726809147	6
UC100	10.371832276515523	-2.9548484144895704	7
UC101	-4.951345074832149	0.9978658926577463	5
UC102	-4.8011325052132054	1.0221607590615824	5
UC103	11.655460456516575	-1.2196659346153287	0
UC104	-5.0647519314776	0.29975471922111613	5
UC105	-4.854405875444731	-1.7116694956612104	6
UC106	-4.254065741971026	-0.14068398343118035	1
UC107	-4.626492757249875	-2.2896212237845464	6
UC108	-5.090453033575245	0.2697306253868978	5
UC109	-5.163818978926522	-1.6898320534249802	6
UC110	-5.087240136008658	-2.0914406250330417	6
UC111	-4.295430149888947	-2.069044039272576	6
UC112	-4.575140539898714	2.8619341856147136	2
UC113	-4.293035538769178	-1.3005559705198808	6
UC114	12.061462805697122	1.09821904994682	3
UC115	11.594254355090264	-1.3326968492515794	0
UC116	-5.107227678625534	2.1033561876010642	2
UC117	-5.502742185356451	0.26041190952524035	5
UC118	-4.85344245802738	-0.793540912342976	1
UC119	-5.215005865911324	-2.2459122907938576	6
UC120	-4.7456705398312975	-1.8102615172344327	6
UC121	11.126256239317005	0.03174886734393499	3
UC122	-4.884837000317065	0.8514302364032353	5
UC123	12.3886077387492	-0.6306145152033952	0
UC124	-5.156772718251045	0.3468520942043386	5
UC125	-4.55778779240446	1.0436825792878397	5
UC126	11.417479265710138	-2.3214603550904913	7
UC127	-4.414228980570829	2.974554894850182	2
UC128	-3.3818203319333597	-1.2147456895255295	1
UC129	-4.855155471921664	-1.851714595171085	6
UC130	13.199229987881742	4.2910895016074	4
UC131	12.161844546059132	1.217146240966706	3
UC132	-5.457331004261386	0.3833162286704042	5
UC133	11.21809888840604	-0.6306617835062841	0
UC134	-4.93663090724729	-2.250926407340159	6
UC135	10.496916756678711	-2.829422081547108	7
UC136	-5.350756865933539	0.3166542624676618	5
UC137	-4.833653212539993	2.825780823080427	2
UC138	-4.895485437940519	-1.92842340678837	6
UC139	-4.478471684131173	2.0663306453543435	2
UC140	-4.17623388979218	2.61046525996248	2
UC141	-5.243861947521431	-2.259401941965768	6
UC142	-4.348553218282169	0.38685015828882335	1
UC143	-4.3871241923869615	0.42397442691206505	5
UC144	-4.956887568292465	1.0142551465206147	5
UC145	12.263952548102058	1.37624314339474	3
UC146	-5.169883386622574	-2.29051237054489	6
UC147	-3.8750372411237723	-1.8998456559113	6
UC148	10.590620111040685	-3.0528765963144817	7
UC149	-4.659910402201456	-0.8278309183392089	1
UC150	-4.824964851584918	-0.8700692982119864	1
UC151	-5.061084807650554	1.0719657707501296	5
UC152	-4.426912900167351	3.0096840867264465	2
UC153	-4.185622928863995	-0.17891194983528788	1
UC154	12.13399673580178	1.3078261376500817	3
UC155	-3.7980039468026474	0.08094354422186634	1
UC156	-4.90130740106038	0.9967487571405946	5
UC157	12.24990567018958	1.3089652709967736	3
UC158	-5.357573544634906	-2.1535115698203766	6
UC159	10.143819503861437	-2.654462078961615	7
UC160	-4.353591198412965	-0.010544251107856993	1
UC161	12.239406325068556	1.3751975193865928	3
UC162	-4.184377993895183	2.0801087683555286	2
UC163	12.115413429246138	1.2134152268674598	3
UC164	13.22971096646087	4.666875471116289	4
UC165	-4.66283977513536	1.1468573032481628	5
UC166	-3.0057093917981406	-0.36756177842646187	1
UC167	11.696106746088017	-1.234444343270381	0
UC168	11.144876380909471	0.42585323499534566	3
UC169	-4.996485783019699	-2.15212055475706	6
UC170	-4.614477079083387	-1.6073501763817024	6
UC171	-4.727920498196935	-0.6841220278864262	1
UC172	-3.962016324995181	2.6474797253983855	2
UC173	-2.9509463932379556	-0.4026217319525287	1
UC174	11.800624681022082	-1.2507780408274194	0
UC175	-4.768041281963524	1.159902192516418	5
UC176	11.493667823953398	-2.1065176780775574	7
UC177	-4.930825566215827	1.0320095285789974	5
UC178	-5.313666808639962	-2.2602436540756523	6
UC179	-4.488585175885372	2.8437232868163624	2
UC180	-4.251072419679489	-0.09459128617413143	1
UC181	-4.90817728645465	2.8080342241630696	2
UC182	11.399259102139851	-2.4593380510386815	7
UC183	11.273869750860424	0.12427015106594051	3
UC184	12.056404198277626	1.1028864953179847	3
UC185	12.49342544264541	3.033912115414316	4
UC186	11.448279041307078	-2.482821953600949	7
UC187	-5.08823864957902	-1.8462257012991332	6
UC188	-5.199194106486789	0.8982122853318943	5
UC189	12.185089743757874	3.098508505194424	4
UC190	-4.496889190079458	-0.17744138230215797	1
UC191	-5.058416622623714	0.5552620069546095	5
UC192	12.121807788412067	2.819558020957894	4
UC193	-3.8937470972511474	-0.648142583556705	1
UC194	11.261129769079648	0.06992651643444464	3
UC195	-3.880157579060834	0.47505644828916826	1
UC196	-5.024053239385044	-1.8310925783824372	6
UC197	-5.557167772399312	0.3192478787036184	5
UC198	11.619768119263643	-1.3782075932919429	0
UC199	-4.532282972501445	2.115031871971953	2
UC200	-5.052234677344419	0.948916647072312	5
UC201	-5.155034137817229	0.9983023825928133	5
UC202	10.44899309310901	-3.2913137047944945	7
UC203	-5.287366525370942	0.25914748247479047	5
UC204	-5.209976092842043	-1.7732571745300045	6
UC205	10.864940737837422	0.3042152016611743	3
UC206	-5.027259716134854	0.9678695137578768	5
UC207	12.62801821282497	-0.33748056430015794	0
UC208	-4.83392669552863	-1.9986908244820376	6
UC209	-4.615269045140885	2.7378345186574697	2
UC210	-5.084679130106274	-2.045173428970962	6
UC211	-4.814336946590221	-1.5795849682142662	6
UC212	-3.5655092973023166	-0.5785286802935555	1
UC213	-4.751438646194288	1.138197037959455	5
UC214	11.479453951226152	-2.3357002829983937	7
UC215	-4.654629818347692	2.67917356941396	2
UC216	-4.391656423765642	-0.09222343487684728	1
UC217	11.361346101786735	-2.094951377895245	7
UC218	-4.232363375847134	1.9579631957532748	2
UC219	-4.966413773184781	2.8169136881535004	2
UC220	-5.142964978281345	-2.341345985425215	6
UC221	-4.857419425152951	1.0621133003098429	5
UC222	12.467149328215287	-0.45910806846299623	0
UC223	-4.882434050595096	-2.1328453598004455	6
UC224	12.163842775655404	1.2883218356032602	3
UC225	12.310040085774705	2.746905536631565	4
UC226	10.620858330642701	0.5743261591154	3
UC227	-4.459628336286637	-1.5415607196375185	6
UC228	10.330752021047036	-2.80371457782016	7
UC229	-5.336454317464252	-2.2218173554476133	6
UC230	-4.276598242114092	0.3806082963024764	1
UC231	-3.8830942652806355	2.1361603381024308	2
UC232	-4.94421215015576	2.001011784926123	2
UC233	-5.320597272705243	0.8976825216700243	5
UC234	-5.237932035663878	0.947968484516267	5
UC235	-4.318782122061836	-1.9951691008106083	6
UC236	-4.2269814434113595	-1.460546321251585	6
UC237	-5.371382811624878	0.2552328473766246	5
UC238	-4.144495336130979	0.041785790169378674	1
UC239	-4.689338859163118	-0.14878081128072573	1
UC240	11.018413057172191	-0.6473116576721356	0
UC241	-4.949575895401523	1.9728024897578798	2
UC242	-5.470155393687249	0.26523483707667506	5
UC243	-3.9732276200475654	1.975438195597802	2
UC244	12.601621138149397	-0.44952520818762404	0
UC245	-4.655215295233898	2.1152940688335686	2
UC246	-4.512659399173161	-0.6492106147025383	1
UC247	-4.670317896413997	-0.8152641535182799	1
UC248	-5.549371793047159	0.19127051917339508	5
UC249	11.649630014954933	-1.359120286677105	0
UC250	-5.0706260176510565	1.9581298379116574	2
UC251	-4.063601204450554	-0.09727570490283405	1
UC252	-4.64990352316008	-1.8103113853770672	6
UC253	-3.8750478111990723	2.079192764668889	2
UC254	-5.512469848867795	0.30807415580780645	5
UC255	-5.453958143386056	-2.2766969842613323	6
UC256	-4.361318478546725	1.134852622090249	5
UC257	-4.655136774662216	-0.5800599018965658	1
UC258	11.739589560078104	-1.0634822103309651	0
UC259	-4.541730612829238	2.8351380004690623	2
UC260	-5.056986734485454	-2.3897345827534267	6
UC261	-5.135852204903979	1.012922906609232	5
UC262	-5.351085710110152	-2.302548089030744	6
UC263	-4.8204202228384565	1.0611949631370592	5
UC264	-5.170166790747438	0.4616974000466459	5
UC265	-3.6225603934079738	0.4739906588733595	1
UC266	-5.383808405957545	0.3729425569889245	5
UC267	12.606889893460139	-0.08921126619699185	0
UC268	11.430637929821676	0.3165791085993478	3
UC269	11.949727799874232	2.915927832069125	4
UC270	-4.384256652835995	-0.15525683334650708	1
UC271	10.61891682936104	-3.0989496050669443	7
UC272	11.097061691669715	-0.004994569133819765	3
UC273	-4.528641915301554	2.9218129695892547	2
UC274	-4.6126060435422085	1.0268350000507962	5
UC275	-4.613972924174485	1.072938632057928	5
UC276	-3.548059412461512	2.6645830492815357	2
UC277	-4.755976354051085	2.0384885668268202	2
UC278	-4.678434901262511	0.29655275209460885	5
UC279	11.603490638317721	-1.884714240937374	7
UC280	11.161878039886789	0.1928410431534808	3
UC281	-5.104783490728494	-2.1413552893814747	6
UC282	-5.1118546164637895	-2.1730970035236505	6
UC283	-5.4814709490990445	-2.266679177702672	6
UC284	-5.4601156682673775	0.35067398386178994	5
UC285	10.192344599576455	-2.9316719365606687	7
UC286	-4.784474467404545	2.862316255499714	2
UC287	11.470335207183986	-1.991745139684802	7
UC288	-4.2513960506229145	-0.7684246540823181	1
UC289	-3.677773361442928	0.44505545682096637	1
UC290	-4.104554581878078	-1.9927940320530213	6
UC291	-3.7037677961170785	1.9627201502226426	2
UC292	-4.623569309806389	2.745486600528484	2
UC293	-4.434480136793082	-0.6507550738385969	1
UC294	-4.388312230062101	-0.5599070964432642	1
UC295	-5.390332629496987	-2.2278211716219074	6
UC296	11.313966829121522	-2.4973535555961264	7
UC297	-4.165770292658462	-0.1919907775325052	1
UC298	-5.003224135127423	-2.2457269463427245	6
UC299	-4.4849997723694095	2.8843592408178127	2
UC300	-4.656429502178041	2.8938804606822774	2
UC301	-5.132105314449261	0.918011368558445	5
UC302	10.614921156121273	-3.152429207704186	7
UC303	-4.580893111155655	-1.7941830562597048	6
UC304	-4.8738587363288275	-2.2496948278295212	6
UC305	11.717335797755268	-1.1742242813634596	0
UC306	-4.846570980000673	-1.7271061573472704	6
UC307	12.553726366982996	-0.3787906434749024	0
UC308	10.403289121065928	-3.1757520722069525	7
UC309	-4.503270432686117	2.7644987113844697	2
UC310	-4.8993723906444355	2.070308717047145	2
UC311	11.700848685051362	-1.2842904368700938	0
UC312	12.10692692467809	2.7762466409844615	4
UC313	-4.731589442860027	-0.17677017381635207	1
UC314	-4.913620589698901	-1.546101578209226	6
UC315	10.41414747471543	-3.1782446493762553	7
UC316	11.238689767179434	0.11882855550881542	3
UC317	10.759455350083083	0.49484026021430133	3
UC318	-5.037948602832957	0.44299638427976895	5
UC319	-4.559632639242655	2.0450694617830103	2
UC320	-4.47689944524341	-1.2501430408699943	6
UC321	-5.113762497133221	-2.1733032821258402	6
UC322	13.173486884741564	4.229637373960283	4
UC323	-4.770241492637183	-1.8103149465544388	6
UC324	12.664723689399256	-0.4695145281065145	0
UC325	10.655466498439221	-3.104151260067728	7
UC326	-4.625531665885108	-1.7734148319625727	6
UC327	-4.413338787080308	0.3500915877297441	1
UC328	-4.262164463129976	-0.6607678425598473	1
UC329	-4.799167035486449	-2.0239236298157413	6
UC330	-4.94305023683252	0.9466436966772566	5
UC331	-4.642196684889367	-0.18272429028787845	1
UC332	11.74359269295578	-1.0229738946056155	0
UC333	-4.469531248751977	2.8579166799611713	2
UC334	-4.604383923025032	2.911717049636964	2
UC335	-4.132685084076816	0.4818627403269984	1
UC336	12.663517224003252	-0.37172868843519014	0
UC337	11.368798307740342	0.2496529519634037	3
UC338	12.36732073287593	2.775659251534898	4
UC339	-4.2831361353885935	-0.0823564421888463	1
UC340	-3.8368847815049443	-1.9046301982711658	6
UC341	11.636635552945673	-1.360116545204431	0
UC342	-4.8275381783822375	2.8482169933343897	2
UC343	-4.593697452973826	0.38496945061211846	5
UC344	12.216660951819039	1.4734088783339725	3
UC345	-5.052829719400758	2.036702506586614	2
UC346	-5.309031827412996	-2.2700501049236785	6
UC347	12.584073893751818	-0.3028567011940839	0
UC348	-4.910420796301473	-0.8310043371249689	1
UC349	-4.671936117492457	2.157718489137827	2
UC350	10.509076917683714	-3.1485983302303753	7
UC351	-5.52233411180653	-2.285573994265339	6
UC352	-4.576503453080685	-1.7628623786861497	6
UC353	-4.620611337348401	2.765631613538304	2
UC354	-4.637797847320462	-0.7350600861143791	1
UC355	13.371252310546794	4.653957518349061	4
UC356	12.435693933674873	2.948580176818341	4
UC357	-3.9085667830695163	2.638361695468909	2
UC358	-4.2601233406389385	2.913205982486896	2
UC359	-5.070062939384614	0.4261748158522492	5
UC360	-4.3175865155477915	1.1885863380842432	5
UC361	-5.616336295681485	0.3989276477190699	5
UC362	-4.453613627162985	2.0880302887784317	2
UC363	-4.383871287215002	2.1670861653152977	2
UC364	-4.860043831850075	0.31569233387762313	5
UC365	10.394037680707779	-3.139336837450652	7
UC366	12.278825678957597	2.7166845542609903	4
UC367	13.295594304815287	4.448611452735259	4
UC368	12.204943709814083	2.8857322193192143	4
UC369	11.898529285812975	2.865278119215754	4
UC370	-4.07281859817748	-1.9294274566107827	6
UC371	-5.534726487664335	0.3414417502031358	5
UC372	12.744202073415687	-0.12241228295289974	0
UC373	-4.358082919875391	-1.546734339547104	6
UC374	-4.875869148318011	1.0057053969015022	5
UC375	-5.352485555881815	-2.214176061395283	6
UC376	-5.131555778605517	-1.6169009073466958	6
UC377	-4.804101706302769	-1.5990337443766827	6
UC378	-4.88771042680947	-1.668404617421539	6
UC379	-4.567102027101294	2.881684076196276	2
UC380	11.454520897323889	-2.324846909594975	7
UC381	-4.3523440566314315	-0.6347986824897586	1
UC382	-4.170521915268931	0.4151463506433723	1
UC383	11.219669489132174	0.11782773736028776	3
UC384	-4.713323910636353	-2.0967393799278486	6
UC385	-5.523828739090813	0.20031788714119525	5
UC386	-4.885377611054842	2.6513191622385897	2
UC387	11.502907279060485	-2.1013507817404316	7
UC388	-4.849631535378918	-0.7794738884311714	1
UC389	-4.4936820041609336	-1.794568687783923	6
UC390	-4.86478559147367	1.0191756402393812	5
UC391	-4.7437024256936375	-0.6716566173041464	1
UC392	-5.113180360683792	1.0098624909261626	5
UC393	12.113833336568343	1.3551449810659908	3
UC394	-4.754751157829952	-2.124574124120937	6
UC395	-5.213866573369046	-2.0267401872177944	6
UC396	11.666681013125906	-1.388427287232344	0
UC397	-4.625112698531295	1.051615169411903	5
UC398	13.284773571452309	4.5049470535051075	4
UC399	-4.719531382998127	-1.7340285306676708	6
UC400	-4.807862274615675	2.658111399611853	2
UC401	10.282576621190849	-2.8025802034973752	7
UC402	-5.225602371785957	0.9195838605039565	5
UC403	-4.822312977429104	-0.8188114187537914	1
UC404	11.267263062605272	0.16389315206436372	3
UC405	10.479428511242807	-3.148787096352079	7
UC406	-4.612765322540662	0.614048710987705	5
UC407	13.28169704311844	4.4306811227919045	4
UC408	11.560837813875601	-1.3037131336827934	0
UC409	-3.4437640790058888	0.16361349490944685	1
UC410	-4.923864683585186	1.050627493757634	5
UC411	11.676567120683627	-1.3210993876595758	0
UC412	-4.871589657678588	-0.7023814345703058	1
UC413	11.169676490406628	-0.6507172830790058	0
UC414	10.385184962821096	-3.339243601217224	7
UC415	-5.3619118675193524	-2.1649826701124364	6
UC416	-4.716003321267631	2.915337512946465	2
UC417	-5.0389622640260985	0.3769286167279413	5
UC418	-5.221317940447191	-2.3854226378788876	6
UC419	-5.0441850697688855	-2.302953567232792	6
UC420	-5.071197310436947	0.38772880414166455	5
UC421	-5.386302869618005	-2.1680354736807503	6
UC422	-5.421321014801251	0.2831661538237006	5
UC423	12.487283427592901	2.9832722270297327	4
UC424	11.366014178954723	-2.4009856324447694	7
UC425	10.717802180628304	0.4765278248314186	3
UC426	-4.563775903189732	-0.2164795925181982	1
UC427	-4.090296730207676	0.35733085281135457	1
UC428	-5.1063580626962715	-1.6546115774912886	6
UC429	-5.110482415647819	1.999636527143914	2
UC430	-4.972528148736096	-1.7973620552024492	6
UC431	-4.637243512779543	1.1662324564461288	5
UC432	12.152305847454313	1.2881900290868813	3
UC433	-4.647832974545373	2.994063419710593	2
UC434	-4.2744885487213145	2.7214680795282016	2
UC435	11.953166585559318	2.9058391172542084	4
UC436	-4.957785122793081	-1.860217479784073	6
UC437	-5.052142077039564	2.0427684871013687	2
UC438	10.251721920775154	-2.888939134761672	7
UC439	-4.081185782564839	0.5088742271647783	1
UC440	13.258704998460107	4.3941598322072455	4
UC441	12.339457300677122	2.7886455888633668	4
UC442	-5.263207251615254	-2.3199989631478717	6
UC443	-3.5798548736263833	-0.5489350061131845	1
UC444	12.226188120183423	1.4464272634586397	3
UC445	-4.828258374257361	2.0820969538305567	2
UC446	-4.118068853760285	-0.6241327848031626	1
UC447	-4.819083465233102	0.9072110592091888	5
UC448	-4.646114360285166	-0.8232075298818113	1
UC449	-4.543919263749319	-0.8058271216602877	1
UC450	-4.836962015674416	-0.8547478724074765	1
UC451	11.675985679337993	-1.304270051188249	0
UC452	11.37492377134332	-1.921365721199081	7
UC453	11.088532573585521	0.1388859584474486	3
UC454	-4.897949856430158	1.0312170334936326	5
UC455	-4.56593470576613	-0.2047993047935632	1
UC456	-5.069085484229706	-2.195235003872996	6
UC457	12.426299899482608	2.898732346009431	4
UC458	-5.21283951215364	0.44877808715514134	5
UC459	-4.122253612283503	0.09497001931598752	1
UC460	11.367068536398605	-2.5725424211716907	7
UC461	11.719908906502543	-0.9968916565517495	0
UC462	-5.025435810564744	-2.2589104043168153	6
UC463	-4.29795144891882	2.0330601182126697	2
UC464	-4.099483368031418	2.614677048645056	2
UC465	-5.2919291265671875	-2.2524456457013904	6
UC466	-4.584506769540503	-0.1332487237582845	1
UC467	13.279373920988206	4.516799104913365	4
UC468	-5.459827265510056	0.31951041095825516	5
UC469	-5.405865770747114	-2.1903736325797483	6
UC470	-3.500198763411042	2.095317013199814	2
UC471	-5.146270070908909	0.4200106195747324	5
UC472	11.240810314174297	0.10983744147868946	3
UC473	-4.410465795057103	-0.18055586156569758	1
UC474	-4.824780756781239	-1.5815705344536353	6
UC475	12.62746722277735	-0.38777365457654817	0
UC476	11.22765585670037	0.16114501527496333	3
UC477	11.63411389120958	-1.221620454295346	0
UC478	-5.1776115188594005	0.42203258569661795	5
UC479	12.009489208370297	3.039526757213137	4
UC480	-4.621032621167583	0.008082372977936465	1
UC481	-3.0578075344303075	-0.4274539649737276	1
UC482	11.48128695388274	-2.438140640901285	7
UC483	-5.598088887298106	0.22547970056122563	5
UC484	-4.589065784511302	-1.6038362545570406	6
UC485	-5.0990550548605365	0.43258568983641454	5
UC486	-5.2544187430664655	0.19848805409609058	5
UC487	12.175318963603305	1.3056989633649527	3
UC488	-4.302949688309098	-0.2049913386803847	1
UC489	-4.349373680749283	1.2722870546647562	5
UC490	-4.405403576669638	-0.1478266465032249	1
UC491	12.56698639437121	-0.09745396299806111	0
UC492	-4.5195145665783585	2.1150542012086486	2
UC493	-5.3829683060338755	0.20850175091564532	5
UC494	-4.625841363252361	2.927778474823307	2
UC495	-5.445762773656746	0.23769913199019804	5
UC496	-4.319591643070026	1.9647707128054595	2
UC497	10.416115180466106	-2.961476151018637	7
UC498	-5.590250348916758	0.30251356991641415	5
UC499	-4.243957710739185	-0.02713020569033684	1
UC500	-3.1996072000779945	-1.675204734742399	6
UC501	-5.297224821990118	0.4039766206479706	5
UC502	-5.396636197684477	0.23207751306372257	5
UC503	-5.1241602476771835	-2.4354690752587556	6
UC504	-4.413836202884918	2.874554871087045	2
UC505	-5.128007336113986	0.9200016280950044	5
UC506	-4.901553323989792	-1.8300829248487829	6
UC507	-4.44052363241425	-0.8890378475929471	1
UC508	-4.566259440288367	0.5702683601653629	5
UC509	-4.866292542824142	2.5170457081697157	2
UC510	-4.343115863220843	-0.5839797037950043	1
UC511	11.65175124173015	-1.984277699908671	7
UC512	13.306394063243031	4.510422501795329	4
UC513	-4.804403154313936	-1.8328342155771518	6
UC514	-4.510718037071626	2.804849669634396	2
UC515	-5.278677186757433	-2.2022845743690405	6
UC516	-4.208556899430462	2.763136590943863	2
UC517	-4.8034937416352195	-2.041984873280729	6
UC518	-4.471917407541823	2.13987314977537	2
UC519	-4.856325811743484	-1.554412242526924	6
UC520	-5.228223192510672	0.9135053807926239	5
UC521	-4.978462429346731	1.0040636298825727	5
UC522	-4.226355438939988	-0.21875950025669041	1
UC523	-4.571114860508004	2.130006015425973	2
UC524	-4.671024558671049	2.838817271276883	2
UC525	-4.80568892893941	0.9927395403054433	5
UC526	-4.73630332150404	-1.8189753177107502	6
UC527	-5.304834154016317	0.4045282827591706	5
UC528	-5.119544648948123	-2.014738917428808	6
UC529	-4.7114411079878655	2.872360330790822	2
UC530	-3.888058232018251	2.942925639092027	2
UC531	11.423009323070504	-2.5389885759834767	7
UC532	-5.085834539235271	0.9894564568106721	5
UC533	-3.995029251396896	1.1519524190295323	5
UC534	-4.860975017049166	-0.7603621424960703	1
UC535	-4.680197614776688	-1.6730614059425892	6
UC536	-5.251079653496996	-2.08194190938806	6
UC537	-5.407449346635025	-2.109391856976525	6
UC538	-4.635234145576003	2.056637895491993	2
UC539	-4.3611749411302565	-2.0320339808687526	6
UC540	-4.504997952247499	-1.4904151460899733	6
UC541	-4.680680915179377	-0.1640242938904628	1
UC542	-4.718527645126052	1.9066523446787635	2
UC543	-4.845359786160623	-1.7552956463920344	6
UC544	-4.820232671530324	2.678911367134913	2
UC545	-4.731387187920279	2.877243252053032	2
UC546	-4.356844406431978	-0.02318492385011318	1
UC547	-4.820102690344804	-2.2322197082631967	6
UC548	-4.9751857077683646	2.0557171549438653	2
UC549	10.471347039141547	-3.099760748410402	7
UC550	-5.049177484158205	0.9422900654370505	5
UC551	12.245654137433876	1.3066096365892952	3
UC552	-4.3715392237795765	-0.7034854365943952	1
UC553	10.666294808750905	0.558285048146281	3
UC554	-4.700532239083872	-0.2014027337783041	1
UC555	11.485329410566377	-1.2326528631868119	0
UC556	-5.409483540302199	0.28457246855354357	5
UC557	-4.774063091640132	-0.8004278174841497	1
UC558	-4.657173499262713	1.13208118334015	5
UC559	-4.958322613276473	0.5078009278758516	5
UC560	-5.4508309595128335	0.2865719478192693	5
UC561	12.117630007434473	1.2841428960661154	3
UC562	12.368096804685607	2.878062586419775	4
UC563	-5.140359632432566	0.44277011392736454	5
UC564	-4.52003471446787	2.8313097495101007	2
UC565	-5.065463170952146	1.0677113060102021	5
UC566	-4.6333542735581	-0.11769538224925173	1
UC567	-4.942799511096622	-0.8481747785615499	1
UC568	12.087138571313961	1.207615935059561	3
UC569	-4.977612688961237	-2.061124655684761	6
UC570	-4.187665877392678	0.4279985527129746	1
UC571	11.221878907584706	0.4779059532254236	3
UC572	11.161784381895137	-0.9506547792249445	0
UC573	-4.894734884469758	2.04395287896215	2
UC574	12.493200670776385	2.9454150424857035	4
UC575	-4.69174686382473	-0.7882290628341839	1
UC576	11.463691938869182	-2.5067733724572174	7
UC577	-3.223853463708858	3.0062979788276603	2
UC578	-4.408549134743515	-0.17932369705916612	1
UC579	-5.038320167919162	2.0101969078335693	2
UC580	11.561072029679128	-1.3287752218202875	0
UC581	-4.727667688696246	-0.83959592745535	1
UC582	-4.795298230683532	2.833642874028127	2
UC583	11.196224852337341	0.1311936376422751	3
UC584	-5.085770863245521	-2.293386983356042	6
UC585	-5.516458162293215	0.29737960855149714	5
UC586	11.184139786476486	0.03696935493578504	3
UC587	-4.383902478882086	-0.15899659518318215	1
UC588	-4.836379883620521	-0.7302641034152525	1
UC589	-5.117741190459323	-2.0828296199686522	6
UC590	12.173129746556445	1.3203005203207359	3
UC591	-5.205383064035264	0.34016613101300647	5
UC592	-5.515505348180029	0.20515358805440076	5
UC593	-4.636237306561494	-0.9036471314368363	1
UC594	-5.17529942471633	-2.3884365729408303	6
UC595	-3.3761023781434267	2.079036491274583	2
UC596	-4.019048009754876	-0.09164134344188955	1
UC597	-4.38589025349251	2.8871747585335603	2
UC598	-4.669723626474532	-1.3903413092447041	6
UC599	11.057017651617842	0.45953765721267664	3
UC600	-5.383141148753072	0.2559205471818745	5
UC601	-4.312624323871002	0.07960300453801936	1
UC602	12.606887078701192	-0.3896743825938159	0
UC603	-5.033295803310679	0.9618451139443563	5
UC604	-5.203563494581727	0.3715650498043366	5
UC605	-4.060980807967887	2.8199163161648704	2
UC606	-5.059937403683815	0.9917477515243264	5
UC607	11.610936835945585	-1.0077293921356996	0
UC608	-5.111287574242355	0.9906317078508537	5
UC609	-4.132941985423189	3.015704980605164	2
UC610	11.612948483984082	-1.0931761368520727	0
UC611	-4.779921154406544	2.0919965101941336	2
UC612	12.261432234553158	1.4521782149497195	3
UC613	-5.243148742327674	-2.3037139932837745	6
UC614	10.745458515915448	0.5131158604268395	3
UC615	-5.144002928028722	2.085926787188627	2
UC616	-5.335526350893204	0.36105148031627865	5
UC617	-4.594688523579004	2.9257852978951036	2
UC618	-5.278143265530404	-2.2388169543771195	6
UC619	-4.89960442984927	0.978080622055268	5
UC620	-5.070127782864199	-2.2874066929190597	6
UC621	-5.050950082992825	-2.2967942510077317	6
UC622	-4.522175735896905	-0.6328102280360428	1
UC623	11.518364100653848	-2.3116230200387493	7
UC624	-4.34823632344852	0.8134663630690917	5
UC625	11.191634157323671	0.3759788815603674	3
UC626	-4.143048187428134	2.953086225707983	2
UC627	11.164684420084356	0.024967818382375925	3
UC628	-5.227795302744143	-2.3476076775053607	6
UC629	-4.540753326188154	-1.7091430286532912	6
UC630	-4.599657942670245	-0.050670204484754164	1
UC631	-4.964815857729655	2.0400957296022164	2
UC632	-4.9972283060417295	1.0669509136492255	5
UC633	-4.741537589946758	-1.8333258468869345	6
UC634	-5.031190527063983	1.8497109209046467	2
UC635	-5.093586017573936	0.5242198667470351	5
UC636	-3.984621896306437	0.48624027946620163	1
UC637	-5.171185775417402	-2.178909574612635	6
UC638	-4.947076846561763	2.00455722708771	2
UC639	11.407329803148407	0.26032236326513447	3
UC640	-4.893446845498134	0.37418567139011694	5
UC641	11.449552575328138	0.6298889408099153	3
UC642	10.413360509363041	-3.155272552907798	7
UC643	-5.12944180433657	-2.285678181417248	6
UC644	-4.637420301364217	1.0045020735101926	5
UC645	-3.5064846414021846	-1.1960117897685651	1
UC646	-5.227858126784584	-1.6441972922821122	6
UC647	-4.922080381982223	1.073090875364611	5
UC648	-4.752056862042594	-0.3382604281790029	1
UC649	-5.078340598666781	-1.9832085424627657	6
UC650	-4.739407308818213	-0.7001120682072938	1
UC651	11.510891531982622	-1.1708768853349507	0
UC652	11.642449706924381	-2.2739171018660618	7
UC653	-4.308409850478764	-0.1469745651104248	1
UC654	-4.718649532021129	1.0350460898836016	5
UC655	-4.92370459706615	2.1105413461782145	2
UC656	-5.3125754269610335	-2.11868469048671	6
UC657	12.353421928912844	2.776073552035542	4
UC658	-5.151144425738122	2.019293612972026	2
UC659	-4.3357314669753935	2.8316941957047996	2
UC660	-4.510240467908277	2.8969225940915186	2
UC661	-4.159644762656757	2.9024508872686905	2
UC662	-5.4059078356379775	0.34908834545564543	5
UC663	-4.5775066850195065	-0.1984201637507606	1
UC664	-4.9554070674889275	0.9541381512486186	5
UC665	11.490033925085442	-2.526722230961978	7
UC666	-3.5646934758134976	0.15693007076734686	1
UC667	-5.045286747556266	-1.9283005408021052	6
UC668	-4.456861427840101	1.116898279338843	5
UC669	-5.058666307795259	0.4315336356651261	5
UC670	-4.781848308323462	-0.8137920617698942	1
UC671	12.138739478303503	1.4902922832453405	3
UC672	11.115323348810524	0.02329597113892723	3
UC673	-5.05274025805338	0.36733807023689163	5
UC674	-5.271012367116649	0.9335780936861604	5
UC675	-5.565709695662051	0.19168357984621676	5
UC676	-5.103127350085841	-2.0585479845333037	6
UC677	-4.383087982286251	-0.13222977811266523	1
UC678	-4.527891048754865	2.670917067120574	2
UC679	-4.991921327022102	-1.8021602457390669	6
UC680	-4.64471052410471	1.1113641542010695	5
UC681	-5.257184554812361	0.5075149227628651	5
UC682	-4.561833595492673	-0.20488747209775468	1
UC683	-4.786594061082779	1.0332126831189505	5
UC684	-4.388605407931281	1.1373408164800258	5
UC685	-4.571039686548646	2.9329308487374077	2
UC686	-4.900581468850457	-1.7990777764608876	6
UC687	-5.305388697692996	0.28075754714296025	5
UC688	10.499192887017827	-3.0703851412315277	7
UC689	-5.052125548331723	0.3930165364293252	5
UC690	11.91361394381824	2.8712747645977457	4
UC691	-4.86831746482345	-1.778538224817344	6
UC692	-5.3168718791879455	0.4967462789346809	5
UC693	-4.286904379349197	-1.5507173965517307	6
UC694	-4.966276378711949	0.335507492658798	5
UC695	11.250944747335321	0.09525051822340916	3
UC696	-5.030780577586821	-2.3000386126262855	6
UC697	-4.474508976085477	-0.15549040384557236	1
UC698	13.257052284526859	4.376367785172719	4
UC699	10.759325922441167	-2.696324171398997	7
UC700	-4.967633810623884	2.027357654713514	2
UC701	-4.764026693993374	2.917631448419171	2
UC702	-3.926924402947567	2.931718416122324	2
UC703	-5.065397953519888	0.32972554066306015	5
UC704	-5.065424198622162	0.9963971406714133	5
UC705	11.365219549530444	-1.7950266041551046	7
UC706	-5.099097877517036	-2.3350710543950317	6
UC707	12.273731218633753	2.7285969283837406	4
UC708	-5.313508977604419	0.9686459058227578	5
UC709	-4.1496914921968004	2.874107630280533	2
UC710	-4.915825321615719	-0.6242924261526246	1
UC711	-4.4453889606701775	1.0953760375036585	5
UC712	-4.750837645819361	-0.6796156307327398	1
UC713	-4.9595035333599675	1.0874656154265303	5
UC714	12.450051160466925	2.9319280200808944	4
UC715	10.983432733056521	0.42040966514029465	3
UC716	-4.719137175327564	-1.4914049647796686	6
UC717	-4.881580774010354	-1.6543075807685663	6
UC718	-4.513643646862716	-2.112704770215447	6
UC719	-5.142760338321546	0.4058639041528944	5
UC720	-4.8603651355055195	-1.5635315834409294	6
UC721	-4.5393890352300446	2.055980953837933	2
UC722	-4.853516619234711	-0.7264983157618459	1
UC723	-4.656259413740674	-1.8058285069181406	6
UC724	-5.108206710368062	-1.7542562303202904	6
UC725	-4.651797778030613	1.9486311905264277	2
UC726	-4.044660819795317	2.6258301672278375	2
UC727	12.34060796849971	2.8640589173762723	4
UC728	11.38517143305796	-2.602013211430811	7
UC729	-4.697817864535684	0.5764528069997827	5
UC730	-4.8406896724956905	-2.114607465856782	6
UC731	-4.5261333959499535	-0.7776939907968587	1
UC732	-4.222687264352207	2.941279324628068	2
UC733	-3.6476702722806245	1.9369343727143704	2
UC734	-3.856053798389559	0.06144836172438806	1
UC735	-3.7470161279737493	2.9974735287821557	2
UC736	11.551792076865247	-1.1930051902980177	0
UC737	12.638015387458399	-0.24014211608801697	0
UC738	-5.334242183024462	0.4098287534132879	5
UC739	-5.091326821535252	-2.0246987347244034	6
UC740	10.497063734330421	-3.240421323755865	7
UC741	-4.944191044019313	1.053463311770094	5
UC742	12.682571956465752	-0.3737333059311208	0
UC743	-4.603379896852428	0.41694874482092975	5
UC744	10.690842518762242	0.6087996640998982	3
UC745	-4.551921940581611	-0.6621973852441253	1
UC746	-4.587609753710136	-1.6340794934966882	6
UC747	-4.376911452061052	-0.15798075018599983	1
UC748	-4.294400454139116	0.36938898185303776	1
UC749	-4.723860740495045	-0.8179193303946227	1
UC750	-3.9664193464359707	0.44791069942567496	1
UC751	11.46447566413496	-2.5533162488423327	7
UC752	-4.398155446597731	2.775466640490356	2
UC753	-4.1716900216462625	0.409072191028607	1
UC754	-4.007722452686766	-1.9202344219945164	6
UC755	-4.5952173721156235	2.130453038459971	2
UC756	-5.11882232096031	0.9369087452408656	5
UC757	9.933621153974428	-2.1751493811452045	7
UC758	-5.411499670134182	0.23709823488927212	5
UC759	11.131659417975543	0.3805241641833108	3
UC760	-4.754177078704049	0.8742307242825468	5
UC761	-4.621073633069704	-2.044526032708407	6
UC762	11.086748522285603	-0.652513666398292	0
UC763	11.762749637478956	2.760730616804666	4
UC764	-5.457905716648845	0.25555129179020303	5
UC765	-3.982620433466478	-0.0008674850575772868	1
UC766	12.225229412541882	1.2968801092485231	3
UC767	-5.02055514743908	2.1060395452942617	2
UC768	12.505333701343822	-0.5117964396694789	0
UC769	-4.335548270677031	0.84241458991694	5
UC770	-5.320331577999433	-2.163537564549589	6
UC771	11.157839655761903	0.09593807142933769	3
UC772	-3.3787079919842964	2.046725120451274	2
UC773	-5.408640669772427	0.2407281186593389	5
UC774	-5.125607485977718	-2.403611706922554	6
UC775	-4.44997480902033	-1.5525583067904591	6
UC776	10.555919861339007	-3.2518471965364286	7
UC777	-4.507766505166149	-2.2474356602777763	6
UC778	-5.340943294879665	1.0041468371370357	5
UC779	-4.198831640793294	-1.4079113651247228	6
UC780	-3.296148319104181	0.3815316232238525	1
UC781	12.59762928560745	0.21451016182778967	3
UC782	-4.912625510750918	-1.8947622376561888	6
UC783	-4.718660531913065	-0.859862956076802	1
UC784	-4.68985700393547	2.0265594411850856	2
UC785	-4.188995900996895	-0.12034010028239525	1
UC786	-5.321932591841238	-2.106705062113896	6
UC787	-5.0789215548469215	0.9616364488721214	5
UC788	12.581194930337915	-0.40840352143163716	0
UC789	-5.097140644425343	1.0064666773657909	5
UC790	-4.820169644857026	0.8819542096150428	5
UC791	-4.875678104249376	-0.7495825947780794	1
UC792	-5.181417829136415	0.5314575680253326	5
UC793	12.547776899598494	3.0413533885249673	4
UC794	-4.883654362891382	0.9999535803249627	5
UC795	11.324767628707653	0.2538873886685388	3
UC796	-5.291262035582496	-2.3581517791697726	6
UC797	-4.655839806108397	2.0859756607648348	2
UC798	-3.7640213160109615	3.0580231060144842	2
UC799	-5.49728858439204	0.25685357217194343	5
UC800	-4.853408463932829	-2.1187393875764506	6
UC801	-4.13309174073085	-0.3742124107055292	1
UC802	-5.132503075071508	-2.1806115260162433	6
UC803	-4.726855429486782	-0.9556562790243923	1
UC804	12.660734449332608	-0.31901328017661507	0
UC805	11.283075982352475	0.18650199367897252	3
UC806	-4.895229773418288	2.0872624439646255	2
UC807	-4.979144841578883	-2.3383930857012514	6
UC808	-4.225916121207926	-2.0944561802263792	6
UC809	-4.669325191956088	-1.7027864891780968	6
UC810	-5.098497122129107	1.0636499742749759	5
UC811	12.609032959360405	-0.5208690691186946	0
UC812	11.554931066477762	-1.2524920622946123	0
UC813	-5.445323093390887	-2.246823507294907	6
UC814	-5.493853964584149	-2.220475030907319	6
UC815	-4.00153353286665	1.9607349752900498	2
UC816	10.473523832159376	-3.195227069220538	7
UC817	11.56141983426276	-2.4777146054177597	7
UC818	-5.147391425243955	0.35192622068702584	5
UC819	-4.904619025524884	0.40594379259699426	5
UC820	12.429018162315707	2.929960799752058	4
UC821	-4.343112846881566	-0.1205970257986617	1
UC822	-5.321281444909901	-1.783344634042816	6
UC823	11.755869966589316	2.938120024420092	4
UC824	-4.498238454423543	-0.2380193122129688	1
UC825	-4.830399085094252	0.4136692087969674	5
UC826	-4.083347585191568	-2.113091406378838	6
UC827	-4.661010877989208	2.8966420809486775	2
UC828	12.127171588376083	1.242720397175555	3
UC829	-4.709729000226946	2.1711035614922185	2
UC830	-4.39294516348772	0.32283522417506644	1
UC831	12.316201833626309	2.7838300961232343	4
UC832	11.309345291363353	0.19576381106662893	3
UC833	-4.892665333250458	-1.938024882896134	6
UC834	-4.52743364813777	2.9194130047930114	2
UC835	-4.89010449947895	-2.2430359203192096	6
UC836	-4.671978769799783	-0.6202579405350173	1
UC837	-4.820537519186392	-1.6000202685921483	6
UC838	-4.187215115297304	2.6552577572920417	2
UC839	-5.4570321126569645	-2.2073671116466844	6
UC840	12.45632748097833	-0.5363204718005647	0
UC841	-4.152940121788481	-1.4902431028581642	6
UC842	-4.667320039073772	2.857471215594043	2
UC843	10.408367490058193	-3.2607473607314073	7
UC844	-4.283584635587381	2.8850185267309714	2
UC845	-4.8569173293459205	-2.177991831042766	6
UC846	-5.392218777223752	-2.09888484395632	6
UC847	-4.730269150371631	-0.1633219988870086	1
UC848	-5.347672636348258	0.27228630268054027	5
UC849	-5.082503074233494	0.4932176140317111	5
UC850	-4.836349318134303	-1.6481409428330858	6
UC851	-5.146750619138553	0.32619754756825625	5
UC852	-3.9640434454804887	3.025211839053563	2
UC853	12.620961326283913	-0.513716170000508	0
UC854	-4.980157328658394	0.9868686933326196	5
UC855	11.617911855840369	-1.0738471662360296	0
UC856	11.403195488317303	-2.5218425036807743	7
UC857	-4.159933254359196	1.1158347344403232	5
UC858	-4.957584787939352	0.9718904403795692	5
UC859	-5.029431390992813	0.9999244420875538	5
UC860	-4.579418152388197	2.8607848728643392	2
UC861	-4.98680482234824	-0.9461501924771962	1
UC862	10.734259358352691	0.5759941921428147	3
UC863	10.556601634557387	-3.1320930027715503	7
UC864	10.283384289613814	-3.199649570666602	7
UC865	11.553083421107214	-1.3370386317877585	0
UC866	11.117611624211543	-0.33174281932850447	0
UC867	12.511411309725126	-0.5413300802084877	0
UC868	11.011708443682325	0.4241277957407492	3
UC869	10.310292259031545	-2.8377718716020075	7
UC870	11.408684378012365	-2.4005789325240348	7
UC871	-5.159225008614946	2.015216498157377	2
UC872	-5.420553716385614	-2.1372432802681645	6
UC873	12.694613913988798	-0.410735806698968	0
UC874	10.662177427066746	-3.096275192879245	7
UC875	11.555551843268262	-2.297058969857372	7
UC876	-4.7070797288317925	-1.836050054817693	6
UC877	-4.460210368230504	1.933917905024471	2
UC878	-5.339852140864825	-2.222739264060902	6
UC879	-5.106498383292665	-2.426497861771214	6
UC880	-4.245165351521074	-0.0692555237110134	1
UC881	-5.294394944803687	0.32551371317408806	5
UC882	-4.459894926833481	-1.5835946731022004	6
UC883	-4.747397006654641	-0.21491422020236167	1
UC884	-4.972031199407992	2.0098728450072967	2
UC885	-5.2273290845367875	0.42132546652667596	5
UC886	-4.211613397900706	2.072157259587404	2
UC887	-4.523085121609745	1.218243232449307	5
UC888	-4.0129609159378505	1.9865478246945552	2
UC889	-4.593254370452583	-1.4148821029463805	6
UC890	13.32256050543883	4.612257915665232	4
UC891	10.619375344270361	-3.090638202236094	7
UC892	-4.519476584296505	-0.22431968479996187	1
UC893	-4.666705763552784	0.28906646523504365	5
UC894	-4.842593789328491	-0.7409652859417418	1
UC895	-4.329830705074468	-0.01571567763000189	1
UC896	-4.273606874588792	-0.20617984866874944	1
UC897	-4.866860677631035	-1.7180687254863276	6
UC898	-5.249619419144036	0.9112206466531492	5
UC899	-5.348977701683184	-2.3664789103739055	6
UC900	-4.787422926446007	-1.5678528075603617	6
UC901	-4.714596203070132	2.9677143519634344	2
UC902	-4.298096006685716	-0.6457415041167662	1
UC903	-5.344550347691553	-2.1425287539185556	6
UC904	10.027517066178945	-2.2668695399505325	7
UC905	11.403357310598006	-2.1839297105538162	7
UC906	12.123335521341753	1.1654940827844473	3
UC907	-4.385107836432639	-1.5737732996823366	6
UC908	13.342010180040093	4.628746091557045	4
UC909	10.5394724128434	-3.19799830599585	7
UC910	-4.754871865970366	-1.6331221747479259	6
UC911	-4.457582016764241	0.7819926936191205	5
UC912	11.224577575561021	0.09783729971049976	3
UC913	11.083159540251499	-0.005284108408821778	3
UC914	-5.184763848629717	0.43439024698577583	5
UC915	11.232053918311351	0.17861964022814103	3
UC916	11.288853364088043	0.2992216445716344	3
UC917	10.93896756734647	0.3716299781430116	3
UC918	-5.361949986265581	-2.3886896638910518	6
UC919	-5.186212394787285	-2.327577755878009	6
UC920	-5.176727073906985	0.19862478178933127	5
UC921	-5.456772054546977	-2.241345772032263	6
UC922	-4.956808462296243	-2.183212176498477	6
UC923	11.470627710334135	-2.268990100992341	7
UC924	12.520951569124247	-0.5709485049732937	0
UC925	-4.546215321083843	2.800388008604208	2
UC926	-3.9204240233852152	-0.6577911751676465	1
UC927	11.93584420450675	2.944673147649411	4
UC928	-4.677935033537585	2.0832754642261593	2
UC929	12.602459739551877	-0.12904450909133866	0
UC930	12.396923402732572	2.858375826638965	4
UC931	11.564726193289273	-1.3822452383821078	0
UC932	-4.954822010388965	2.8136177980230777	2
UC933	10.16214180256037	-2.6593600645957034	7
UC934	-5.144037192415215	-2.1046647403493233	6
UC935	-5.472064253113994	0.20550555869836504	5
UC936	-5.150013627305923	0.33566945333412757	5
UC937	-5.336324461735915	-2.1663512726061884	6
UC938	-4.9938665730500995	-1.826310344829459	6
UC939	11.277805482546462	0.16336445948255585	3
UC940	12.37695857248322	1.7550128701459837	3
UC941	-4.18124994675575	2.6503294487892184	2
