# Supplementary material for: Decoding non-coding SNPs: systems genomics modelling dissects the heterogeneity of IBD
Source: Mol Syst Biol. 2025 Nov 26;22(2):259–80. doi: 10.1038/s44320-025-00169-3 (PMC12864814; doi:10.1038/s44320-025-00169-3)
Supplement: Supplementary file 14 — Source data Fig. 6 [file 44320_2025_169_MOESM14_ESM.zip › Figure6_d/Figure_6_D.ipynb]

# %% [code]
import pandas as pd
import seaborn as sns
import matplotlib.pyplot as plt
import numpy as np
from scipy.spatial.distance import pdist, squareform
from sklearn_extra.cluster import KMedoids
from sklearn.metrics import silhouette_score
import warnings
from sklearn.exceptions import DataConversionWarning
from sklearn.decomposition import PCA
from sklearn.cluster import KMeans

# %% [code]
uc_outcome = pd.read_csv("uc_TF_TG_network_10k.txt", sep="\t", index_col=0)
uc_outcome.head()

# %% [code]
input_data = uc_outcome.T.astype(bool).to_numpy() # Input_data contains both the TFs and the affected TGs
input_data
distance_matrix = pdist(input_data, metric = 'jaccard')
distance_matrix = squareform(distance_matrix) 
pca_regnet = PCA(n_components=10)
pca_regnet.fit(distance_matrix)

# %% [code]
plt.plot(range(1,11), pca_regnet.explained_variance_ratio_, marker='o')
plt.hlines(y = 0.05, xmin= 1 , xmax = 10, color='black', linestyle='--')

# %% [code]
3 

# %% [markdown]


# %% [code]
def measure_clutering_goodness_kmenas(uc_outcome, maxk, n_pcs=5):
    sum_of_squared_distances = []
    silhouette_scores = []
    input_data = uc_outcome.T.astype(bool).to_numpy()
    #caclulate the distance matrix using Jaccard metric
    distance_matrix = pdist(input_data, metric = 'jaccard')
    distance_matrix = squareform(distance_matrix)
    # Perform PCA to reduce dimensionality
    pca = PCA(n_components=n_pcs)
    pca_transformed_data = pca.fit_transform(distance_matrix) 
    K= range(2,maxk)
    for k in K:
        # Initialize KMeans with the PCA traqnsforemd data
            print(k)
            kmeans = KMeans(n_clusters=k, random_state = 42,  n_init="auto")
            kmeans = kmeans.fit(pca_transformed_data)
            sum_of_squared_distances.append(kmeans.inertia_)
            silhouette_score_per_k = silhouette_score(distance_matrix, 
                                                    kmeans.labels_,
                                                    metric="precomputed", 
                                                    random_state = 42)
            silhouette_scores.append(silhouette_score_per_k)
    
    # Create a DataFrame with the results
    out_data_frame = pd.DataFrame({"k":K,   "Silhouette_score":silhouette_scores, "Squere distance":sum_of_squared_distances})
    return out_data_frame

# %% [code]
TFTG_uc_clusteerting_godness = measure_clutering_goodness_kmenas(uc_outcome, 30, n_pcs=3)

# %% [code]
distance_matrix_tf_tg = pdist(input_data, metric = 'jaccard')
distance_matrix_tf_tg = squareform(distance_matrix_tf_tg) 
pca = PCA(n_components=2)
X_pca = pca.fit(distance_matrix_tf_tg).transform(distance_matrix_tf_tg)

# %% [code]
kmeans = KMeans(n_clusters=8, random_state = 42,  n_init="auto")
kmeans = kmeans.fit(X_pca)
embedding_x_y_PCA = pd.DataFrame(X_pca, columns=["PC1", "PC2"])
embedding_x_y_PCA["Cluster"] = kmeans.labels_
embedding_x_y_PCA.index = uc_outcome.columns

# %% [code]
embedding_x_y_PCA.to_csv("cluster_uc.csv")

# %% [code]
new_lut = {6: (0.5529411764705883, 0.8274509803921568, 0.7803921568627451),
 4: (1.0, 1.0, 0.7019607843137254),
 3: (0.7450980392156863, 0.7294117647058823, 0.8549019607843137),
 2: (0.984313725490196, 0.5019607843137255, 0.4470588235294118),
 5: (0.5019607843137255, 0.6941176470588235, 0.8274509803921568),
 7: (0.9921568627450981, 0.7058823529411765, 0.3843137254901961),
 1: (0.7019607843137254, 0.8705882352941177, 0.4117647058823529),
 0: (0.9882352941176471, 0.803921568627451, 0.8980392156862745)}

# %% [code]
figure, ax1 = plt.subplots(1, 1, sharex=False, figsize=(5,5), sharey=False)
sns.scatterplot(data = embedding_x_y_PCA, x="PC1", y= "PC2", hue= "Cluster", palette ="Set2", 
            edgecolor = "black", linewidth=0.2, legend=False, hue_order=sorted(embedding_x_y_PCA["Cluster"].unique()))
ax1.set(ylabel='PC2 of Jaccard simmilarity matrix')
ax1.set(xlabel='PC1 of Jaccard simmilarity matrix')
plt.savefig("Figure_6D.png", dpi=600)

# %% [code]
