# Supplementary material for: Decoding non-coding SNPs: systems genomics modelling dissects the heterogeneity of IBD
Source: Mol Syst Biol. 2025 Nov 26;22(2):259–80. doi: 10.1038/s44320-025-00169-3 (PMC12864814; doi:10.1038/s44320-025-00169-3)
Supplement: Supplementary file 14 — Source data Fig. 6 [file 44320_2025_169_MOESM14_ESM.zip › Figure6_d/uc_TF_TG_network_10k.txt]

GeneID	UC1	UC2	UC3	UC4	UC5	UC6	UC7	UC8	UC9	UC10	UC11	UC12	UC13	UC14	UC15	UC16	UC17	UC18	UC19	UC20	UC21	UC22	UC23	UC24	UC25	UC26	UC27	UC28	UC29	UC30	UC31	UC32	UC33	UC34	UC35	UC36	UC37	UC38	UC39	UC40	UC41	UC42	UC43	UC44	UC45	UC46	UC47	UC48	UC49
A0A075B6K6	1	0	0	1	1	1	1	1	1	0	1	1	1	1	0	0	1	1	0	1	1	0	0	1	1	0	1	1	1	1	0	1	1	1	1	0	1	0	1	1	0	1	0	1	0	0	1	1	1
A0A075B6N1	1	0	0	1	1	1	1	1	1	0	1	1	1	1	0	0	1	1	0	1	1	0	0	1	1	0	1	1	1	1	0	1	1	1	1	0	1	0	1	1	0	1	0	1	0	0	1	1	1
A0A075B6R0	1	0	0	1	1	1	1	1	1	0	1	1	1	1	0	0	1	1	0	1	1	0	0	1	1	0	1	1	1	1	0	1	1	1	1	0	1	0	1	1	0	1	0	1	0	0	1	1	1
A0A075B6R2	1	0	0	1	1	1	1	1	1	0	1	1	1	1	0	0	1	1	0	1	1	0	0	1	1	0	1	1	1	1	0	1	1	1	1	0	1	0	1	1	0	1	0	1	0	0	1	1	1
A0A075B6T6	1	0	0	1	1	1	1	1	1	0	1	1	1	1	0	0	1	1	0	1	1	0	0	1	1	0	1	1	1	1	0	1	1	1	1	0	1	0	1	1	0	1	0	1	0	0	1	1	1
A0A075B6W5	1	0	0	1	1	1	1	1	1	0	1	1	1	1	0	0	1	1	0	1	1	0	0	1	1	0	1	1	1	1	0	1	1	1	1	0	1	0	1	1	0	1	0	1	0	0	1	1	1
A0A075B6Y3	1	0	0	1	1	1	1	1	1	0	1	1	1	1	0	0	1	1	0	1	1	0	0	1	1	0	1	1	1	1	0	1	1	1	1	0	1	0	1	1	0	1	0	1	0	0	1	1	1
A0A087WT02	1	0	0	1	1	1	1	1	1	0	1	1	1	1	0	0	1	1	0	1	1	0	0	1	1	0	1	1	1	1	0	1	1	1	1	0	1	0	1	1	0	1	0	1	0	0	1	1	1
A0A087WT03	1	0	0	1	1	1	1	1	1	0	1	1	1	1	0	0	1	1	0	1	1	0	0	1	1	0	1	1	1	1	0	1	1	1	1	0	1	0	1	1	0	1	0	1	0	0	1	1	1
A0A087WV62	1	0	0	1	1	1	1	1	1	0	1	1	1	1	0	0	1	1	0	1	1	0	0	1	1	0	1	1	1	1	0	1	1	1	1	0	1	0	1	1	0	1	0	1	0	0	1	1	1
A0A087X0M5	1	0	0	1	1	1	1	1	1	0	1	1	1	1	0	0	1	1	0	1	1	0	0	1	1	0	1	1	1	1	0	1	1	1	1	0	1	0	1	1	0	1	0	1	0	0	1	1	1
A0A0A6YYC5	1	0	0	1	1	1	1	1	1	0	1	1	1	1	0	0	1	1	0	1	1	0	0	1	1	0	1	1	1	1	0	1	1	1	1	0	1	0	1	1	0	1	0	1	0	0	1	1	1
A0A0B4J1U4	1	0	0	1	1	1	1	1	1	0	1	1	1	1	0	0	1	1	0	1	1	0	0	1	1	0	1	1	1	1	0	1	1	1	1	0	1	0	1	1	0	1	0	1	0	0	1	1	1
A0A0B4J235	1	0	0	1	1	1	1	1	1	0	1	1	1	1	0	0	1	1	0	1	1	0	0	1	1	0	1	1	1	1	0	1	1	1	1	0	1	0	1	1	0	1	0	1	0	0	1	1	1
A0A0B4J241	1	0	0	1	1	1	1	1	1	0	1	1	1	1	0	0	1	1	0	1	1	0	0	1	1	0	1	1	1	1	0	1	1	1	1	0	1	0	1	1	0	1	0	1	0	0	1	1	1
A0A0B4J272	1	0	0	1	1	1	1	1	1	0	1	1	1	1	0	0	1	1	0	1	1	0	0	1	1	0	1	1	1	1	0	1	1	1	1	0	1	0	1	1	0	1	0	1	0	0	1	1	1
A0A0B4J274	1	0	0	1	1	1	1	1	1	0	1	1	1	1	0	0	1	1	0	1	1	0	0	1	1	0	1	1	1	1	0	1	1	1	1	0	1	0	1	1	0	1	0	1	0	0	1	1	1
A0A0B4J276	1	0	0	1	1	1	1	1	1	0	1	1	1	1	0	0	1	1	0	1	1	0	0	1	1	0	1	1	1	1	0	1	1	1	1	0	1	0	1	1	0	1	0	1	0	0	1	1	1
A0A0B4J277	1	0	0	1	1	1	1	1	1	0	1	1	1	1	0	0	1	1	0	1	1	0	0	1	1	0	1	1	1	1	0	1	1	1	1	0	1	0	1	1	0	1	0	1	0	0	1	1	1
A0A0B4J279	1	0	0	1	1	1	1	1	1	0	1	1	1	1	0	0	1	1	0	1	1	0	0	1	1	0	1	1	1	1	0	1	1	1	1	0	1	0	1	1	0	1	0	1	0	0	1	1	1
A0A0C4DH28	1	0	0	1	1	1	1	1	1	0	1	1	1	1	0	0	1	1	0	1	1	0	0	1	1	0	1	1	1	1	0	1	1	1	1	0	1	0	1	1	0	1	0	1	0	0	1	1	1
A0A0C4DH29	1	0	0	1	1	1	1	1	1	0	1	1	1	1	0	0	1	1	0	1	1	0	0	1	1	0	1	1	1	1	0	1	1	1	1	0	1	0	1	1	0	1	0	1	0	0	1	1	1
A0A0C4DH59	1	0	0	1	1	1	1	1	1	0	1	1	1	1	0	0	1	1	0	1	1	0	0	1	1	0	1	1	1	1	0	1	1	1	1	0	1	0	1	1	0	1	0	1	0	0	1	1	1
A0A0C4DH62	1	0	0	1	1	1	1	1	1	0	1	1	1	1	0	0	1	1	0	1	1	0	0	1	1	0	1	1	1	1	0	1	1	1	1	0	1	0	1	1	0	1	0	1	0	0	1	1	1
A0A0J9YXA8	1	0	0	1	1	1	1	1	1	0	1	1	1	1	0	0	1	1	0	1	1	0	0	1	1	0	1	1	1	1	0	1	1	1	1	0	1	0	1	1	0	1	0	1	0	0	1	1	1
A0A0J9YXY3	1	0	0	1	1	1	1	1	1	0	1	1	1	1	0	0	1	1	0	1	1	0	0	1	1	0	1	1	1	1	0	1	1	1	1	0	1	0	1	1	0	1	0	1	0	0	1	1	1
A0A0K0K1D8	1	0	0	1	1	1	1	1	1	0	1	1	1	1	0	0	1	1	0	1	1	0	0	1	1	0	1	1	1	1	0	1	1	1	1	0	1	0	1	1	0	1	0	1	0	0	1	1	1
A0A1B0GX56	1	0	0	1	1	1	1	1	1	0	1	1	1	1	0	0	1	1	0	1	1	0	0	1	1	0	1	1	1	1	0	1	1	1	1	0	1	0	1	1	0	1	0	1	0	0	1	1	1
A0A1B0GXF2	1	0	0	1	1	1	1	1	1	0	1	1	1	1	0	0	1	1	0	1	1	0	0	1	1	0	1	1	1	1	0	1	1	1	1	0	1	0	1	1	0	1	0	1	0	0	1	1	1
A0A539	1	0	0	1	1	1	1	1	1	0	1	1	1	1	0	0	1	1	0	1	1	0	0	1	1	0	1	1	1	1	0	1	1	1	1	0	1	0	1	1	0	1	0	1	0	0	1	1	1
A0A576	1	0	0	1	1	1	1	1	1	0	1	1	1	1	0	0	1	1	0	1	1	0	0	1	1	0	1	1	1	1	0	1	1	1	1	0	1	0	1	1	0	1	0	1	0	0	1	1	1
A0A578	1	0	0	1	1	1	1	1	1	0	1	1	1	1	0	0	1	1	0	1	1	0	0	1	1	0	1	1	1	1	0	1	1	1	1	0	1	0	1	1	0	1	0	1	0	0	1	1	1
A0A5B0	1	0	0	1	1	1	1	1	1	0	1	1	1	1	0	0	1	1	0	1	1	0	0	1	1	0	1	1	1	1	0	1	1	1	1	0	1	0	1	1	0	1	0	1	0	0	1	1	1
A0A5B9	1	0	0	1	1	1	1	1	1	0	1	1	1	1	0	0	1	1	0	1	1	0	0	1	1	0	1	1	1	1	0	1	1	1	1	0	1	0	1	1	0	1	0	1	0	0	1	1	1
A0JD36	1	0	0	1	1	1	1	1	1	0	1	1	1	1	0	0	1	1	0	1	1	0	0	1	1	0	1	1	1	1	0	1	1	1	1	0	1	0	1	1	0	1	0	1	0	0	1	1	1
A0JD37	1	0	0	1	1	1	1	1	1	0	1	1	1	1	0	0	1	1	0	1	1	0	0	1	1	0	1	1	1	1	0	1	1	1	1	0	1	0	1	1	0	1	0	1	0	0	1	1	1
A0MZ66	1	0	0	1	1	1	1	1	1	0	1	1	1	1	0	0	1	1	0	1	1	0	0	1	1	0	1	1	1	1	0	1	1	1	1	0	1	0	1	1	0	1	0	1	0	0	1	1	1
A0PJW6	1	0	0	1	1	1	1	1	1	0	1	1	1	1	0	0	1	1	0	1	1	0	0	1	1	0	1	1	1	1	0	1	1	1	1	0	1	0	1	1	0	1	0	1	0	0	1	1	1
A1A5D9	1	0	0	1	1	1	1	1	1	0	1	1	1	1	0	0	1	1	0	1	1	0	0	1	1	0	1	1	1	1	0	1	1	1	1	0	1	0	1	1	0	1	0	1	0	0	1	1	1
A1L4H1	0	0	0	0	0	0	0	0	0	0	0	0	0	1	0	1	1	0	0	0	0	0	0	0	0	0	0	0	0	0	0	0	0	0	0	0	1	0	0	0	0	1	0	0	1	1	0	0	0
A2A2Z9	0	0	0	0	0	0	0	0	0	0	0	0	0	1	0	1	1	0	0	0	0	0	0	0	0	0	0	0	0	0	0	0	0	0	0	0	1	0	0	0	0	1	0	0	1	1	0	0	0
A2CJ06	1	0	0	1	1	1	1	1	1	0	1	1	1	1	0	0	1	1	0	1	1	0	0	1	1	0	1	1	1	1	0	1	1	1	1	0	1	0	1	1	0	1	0	1	0	0	1	1	1
A2PYH4	0	0	0	0	0	0	1	0	0	0	1	0	1	1	0	1	1	0	0	0	0	0	0	0	0	0	0	0	0	1	1	0	1	0	0	1	0	0	1	0	0	1	0	0	1	0	0	1	0
A2RTX5	0	0	0	0	1	0	0	0	0	0	0	0	0	1	0	0	0	1	0	0	0	0	0	0	0	0	0	0	0	0	0	0	0	0	0	0	0	0	0	0	0	0	0	1	0	0	0	0	0
A3KMH1	0	0	0	1	1	1	0	1	0	0	0	0	1	0	0	0	1	0	0	0	0	0	0	1	1	0	1	0	0	1	0	0	1	0	0	0	0	0	0	0	0	0	0	1	0	0	0	0	0
A3KN83	1	0	0	0	1	1	1	0	1	1	1	1	1	1	1	0	1	1	0	1	0	0	0	1	0	0	0	1	0	1	1	0	1	0	0	1	0	1	1	0	1	1	1	0	1	0	1	1	0
A4D2B0	1	0	0	1	1	1	1	1	1	0	1	1	1	1	0	0	1	1	0	1	1	0	0	1	1	0	1	1	1	1	0	1	1	1	1	0	1	0	1	1	0	1	0	1	0	0	1	1	1
A4FU28	1	0	0	1	1	1	1	1	1	0	1	1	1	1	0	0	1	1	0	1	1	0	0	1	1	0	1	1	1	1	0	1	1	1	1	0	1	0	1	1	0	1	0	1	0	0	1	1	1
A4FU69	0	0	0	1	0	0	1	1	0	0	1	0	1	1	0	1	1	0	0	0	0	0	0	0	1	0	0	0	1	1	0	0	1	0	1	0	1	0	1	1	0	1	0	0	0	0	0	1	1
A5D8T8	1	0	0	1	1	1	1	1	1	0	1	1	1	1	0	0	1	1	0	1	1	0	0	1	1	0	1	1	1	1	0	1	1	1	1	0	1	0	1	1	0	1	0	1	0	0	1	1	1
A5YM69	1	0	0	1	1	1	1	1	1	0	1	1	1	1	0	0	1	1	0	1	1	0	0	1	1	0	1	1	1	1	0	1	1	1	1	0	1	0	1	1	0	1	0	1	0	0	1	1	1
A6H8Y1	1	0	0	0	1	1	1	0	1	1	1	1	1	1	1	0	1	1	0	1	0	0	0	1	0	0	0	1	0	1	1	0	1	0	0	1	0	1	1	0	1	1	1	0	1	0	1	1	0
A6NC78	1	0	0	1	1	1	1	1	1	0	1	1	1	1	0	0	1	1	0	1	1	0	0	1	1	0	1	1	1	1	0	1	1	1	1	0	1	0	1	1	0	1	0	1	0	0	1	1	1
A6NCI5	1	0	0	1	1	1	1	1	1	0	1	1	1	1	0	0	1	1	0	1	1	0	0	1	1	0	1	1	1	1	0	1	1	1	1	0	1	0	1	1	0	1	0	1	0	0	1	1	1
A6NCQ9	1	0	0	1	1	1	1	1	1	0	1	1	1	1	0	0	1	1	0	1	1	0	0	1	1	0	1	1	1	1	0	1	1	1	1	0	1	0	1	1	0	1	0	1	0	0	1	1	1
A6ND01	0	0	0	1	0	0	1	1	0	0	1	0	1	1	0	1	1	0	0	0	0	1	1	0	1	0	0	0	1	1	1	0	1	1	1	1	1	0	1	1	0	1	0	0	1	1	0	1	1
A6NDS4	1	0	0	1	1	1	1	1	1	0	1	1	1	1	0	0	1	1	0	1	1	0	0	1	1	0	1	1	1	1	0	1	1	1	1	0	1	0	1	1	0	1	0	1	0	0	1	1	1
A6NEF3	1	0	0	1	1	1	1	1	1	0	1	1	1	1	0	0	1	1	0	1	1	0	0	1	1	0	1	1	1	1	0	1	1	1	1	0	1	0	1	1	0	1	0	1	0	0	1	1	1
A6NEM1	1	0	0	1	1	1	1	1	1	0	1	1	1	1	0	0	1	1	0	1	1	0	0	1	1	0	1	1	1	1	0	1	1	1	1	0	1	0	1	1	0	1	0	1	0	0	1	1	1
A6NER0	1	0	0	1	1	1	1	1	1	0	1	1	1	1	0	0	1	1	0	1	1	0	0	1	1	0	1	1	1	1	0	1	1	1	1	0	1	0	1	1	0	1	0	1	0	0	1	1	1
A6NFE2	1	0	0	1	1	1	1	1	1	0	1	1	1	1	0	0	1	1	0	1	1	0	0	1	1	0	1	1	1	1	0	1	1	1	1	0	1	0	1	1	0	1	0	1	0	0	1	1	1
A6NFN9	0	0	0	1	0	0	1	1	0	0	1	0	1	1	0	1	1	0	0	0	0	1	1	0	1	0	0	0	1	1	1	0	1	1	1	1	1	0	1	1	0	1	0	0	1	1	0	1	1
A6NFQ2	1	0	0	1	1	1	1	1	1	0	1	1	1	1	0	0	1	1	0	1	1	0	0	1	1	0	1	1	1	1	0	1	1	1	1	0	1	0	1	1	0	1	0	1	0	0	1	1	1
A6NGC4	1	0	0	1	1	1	1	1	1	0	1	1	1	1	0	0	1	1	0	1	1	0	0	1	1	0	1	1	1	1	0	1	1	1	1	0	1	0	1	1	0	1	0	1	0	0	1	1	1
A6NHJ4	1	0	0	1	1	1	1	1	1	0	1	1	1	1	0	0	1	1	0	1	1	0	0	1	1	0	1	1	1	1	0	1	1	1	1	0	1	0	1	1	0	1	0	1	0	0	1	1	1
A6NHR9	0	0	0	0	0	0	0	0	0	0	0	0	0	1	0	0	0	0	0	0	0	0	0	0	0	0	0	0	0	0	0	0	0	0	0	0	0	0	0	0	0	0	0	0	0	0	0	0	0
A6NHY2	1	0	0	1	1	1	1	1	1	0	1	1	1	1	0	0	1	1	0	1	1	0	0	1	1	0	1	1	1	1	0	1	1	1	1	0	1	0	1	1	0	1	0	1	0	0	1	1	1
A6NI15	1	0	0	1	1	1	1	1	1	0	1	1	1	1	0	1	1	1	0	1	1	1	1	1	1	0	1	1	1	1	1	1	1	1	1	1	1	0	1	1	0	1	0	1	1	1	1	1	1
A6NI86	1	0	0	1	1	1	1	1	1	0	1	1	1	1	0	0	1	1	0	1	1	0	0	1	1	0	1	1	1	1	0	1	1	1	1	0	1	0	1	1	0	1	0	1	0	0	1	1	1
A6NKC9	1	0	0	1	1	1	1	1	1	0	1	1	1	1	0	0	1	1	0	1	1	0	0	1	1	0	1	1	1	1	0	1	1	1	1	0	1	0	1	1	0	1	0	1	0	0	1	1	1
A6NKF1	0	0	0	1	0	0	1	1	0	0	1	0	1	1	0	1	1	1	0	1	0	0	0	0	1	0	1	0	1	1	0	1	1	1	1	0	1	0	1	1	0	1	0	1	1	1	0	1	1
A6NKT7	1	0	0	1	1	1	1	1	1	0	1	1	1	1	0	0	1	1	0	1	1	0	0	1	1	0	1	1	1	1	0	1	1	1	1	0	1	0	1	1	0	1	0	1	0	0	1	1	1
A6NL26	0	0	0	0	0	0	0	0	0	0	0	0	0	0	0	0	0	0	0	0	0	0	0	0	0	0	0	0	0	0	0	0	0	0	0	0	0	0	0	0	0	0	0	0	0	0	0	0	0
A6NM11	1	0	0	1	1	1	1	1	1	0	1	1	1	1	0	0	1	1	0	1	1	0	0	1	1	0	1	1	1	1	0	1	1	1	1	0	1	0	1	1	0	1	0	1	0	0	1	1	1
A6NMS7	1	0	0	1	1	1	1	1	1	0	1	1	1	1	0	0	1	1	0	1	1	0	0	1	1	0	1	1	1	1	0	1	1	1	1	0	1	0	1	1	0	1	0	1	0	0	1	1	1
A6NMZ2	1	0	0	1	1	1	1	1	1	0	1	1	1	1	0	0	1	1	0	1	1	0	0	1	1	0	1	1	1	1	0	1	1	1	1	0	1	0	1	1	0	1	0	1	0	0	1	1	1
A6NNA2	0	0	0	0	0	0	0	0	0	0	0	0	0	0	0	0	0	0	0	0	0	0	0	0	0	0	0	0	0	0	0	0	0	0	0	0	0	0	0	0	0	0	0	0	0	0	0	0	0
A6NNB3	1	0	0	1	1	1	1	1	1	0	1	1	1	1	0	0	1	1	0	1	1	0	0	1	1	0	1	1	1	1	0	1	1	1	1	0	1	0	1	1	0	1	0	1	0	0	1	1	1
A6NNL5	0	0	0	0	0	0	0	0	0	0	0	0	0	0	0	0	0	0	0	0	0	0	0	0	0	0	0	0	0	0	0	0	0	0	0	0	0	0	0	0	0	0	0	0	0	0	0	0	0
A6PVS8	0	0	0	1	0	0	1	1	0	0	1	0	1	1	0	1	1	0	0	0	0	1	1	0	1	0	0	0	1	1	1	0	1	1	1	1	1	0	1	1	0	1	0	0	1	1	0	1	1
A6QL64	0	0	0	0	0	0	0	0	0	0	0	0	0	0	0	1	0	0	0	0	0	0	0	0	0	0	0	0	0	0	0	0	0	0	0	0	0	0	0	0	0	0	0	0	0	1	0	0	0
A6XGL0	0	0	0	0	0	0	0	0	0	0	0	0	0	0	0	0	0	0	0	0	0	0	0	0	0	0	0	0	0	0	0	0	0	0	0	0	0	0	0	0	0	0	0	0	0	0	0	0	0
A7E2F4	0	0	0	1	1	1	0	1	0	0	0	0	1	0	0	0	1	0	0	0	0	0	0	1	1	0	1	0	0	1	0	0	1	0	0	0	0	0	0	0	0	0	0	1	0	0	0	0	0
A8CG34	1	0	0	1	1	1	1	1	1	0	1	1	1	1	0	0	1	1	0	1	1	0	0	1	1	0	1	1	1	1	0	1	1	1	1	0	1	0	1	1	0	1	0	1	0	0	1	1	1
A8K2U0	1	0	1	0	1	1	1	1	1	1	1	1	1	0	0	1	1	0	1	1	1	1	0	0	0	0	1	1	1	1	1	1	0	0	1	0	1	0	1	1	0	1	0	0	1	1	0	1	1
A8K855	0	0	0	0	0	0	0	0	0	0	0	0	0	0	0	0	0	0	0	0	0	0	0	0	0	0	0	0	0	0	0	0	0	0	0	0	0	0	0	0	0	0	0	0	0	0	0	0	0
A8MPY1	1	0	0	1	1	1	1	1	1	0	1	1	1	1	0	0	1	1	0	1	1	0	0	1	1	0	1	1	1	1	0	1	1	1	1	0	1	0	1	1	0	1	0	1	0	0	1	1	1
A8MQT2	1	0	0	1	1	1	1	1	1	0	1	1	1	1	0	0	1	1	0	1	1	0	0	1	1	0	1	1	1	1	0	1	1	1	1	0	1	0	1	1	0	1	0	1	0	0	1	1	1
A8MUH7	1	0	0	1	1	1	1	1	1	0	1	1	1	1	0	0	1	1	0	1	1	0	0	1	1	0	1	1	1	1	0	1	1	1	1	0	1	0	1	1	0	1	0	1	0	0	1	1	1
A8MW92	1	0	0	1	1	1	1	1	1	0	1	1	1	1	0	0	1	1	0	1	1	0	0	1	1	0	1	1	1	1	0	1	1	1	1	0	1	0	1	1	0	1	0	1	0	0	1	1	1
A8MYP8	1	0	1	0	1	1	1	1	1	1	1	1	1	0	0	1	1	0	1	1	1	1	0	0	0	0	1	1	1	1	1	1	0	0	1	0	1	0	1	1	0	1	0	0	1	1	0	1	1
A8MYU2	1	0	0	1	1	1	1	1	1	0	1	1	1	1	0	0	1	1	0	1	1	0	0	1	1	0	1	1	1	1	0	1	1	1	1	0	1	0	1	1	0	1	0	1	0	0	1	1	1
A8MYZ6	0	0	0	1	0	0	1	1	0	0	1	0	1	1	0	1	1	0	0	0	0	1	1	0	1	0	0	0	1	1	1	0	1	1	1	1	1	0	1	1	0	1	0	0	1	1	0	1	1
A8MZ36	1	0	0	1	1	1	1	1	1	0	1	1	1	1	0	0	1	1	0	1	1	0	0	1	1	0	1	1	1	1	0	1	1	1	1	0	1	0	1	1	0	1	0	1	0	0	1	1	1
B0I1T2	1	0	0	0	1	1	1	0	1	1	1	1	1	1	1	0	1	1	0	1	0	0	0	1	0	0	0	1	0	1	1	0	1	0	0	1	0	1	1	0	1	1	1	0	1	0	1	1	0
B1AH88	0	0	0	0	0	0	0	0	0	0	0	0	0	0	0	1	0	0	0	0	0	0	0	0	0	0	0	0	0	0	0	1	0	0	1	0	0	0	0	0	0	1	0	0	0	0	0	0	0
B1AKI9	1	0	0	1	1	1	1	1	1	0	1	1	1	1	0	0	1	1	0	1	1	0	0	1	1	0	1	1	1	1	0	1	1	1	1	0	1	0	1	1	0	1	0	1	0	0	1	1	1
B7Z8K6	1	0	0	1	1	1	1	1	1	0	1	1	1	1	0	0	1	1	0	1	1	0	0	1	1	0	1	1	1	1	0	1	1	1	1	0	1	0	1	1	0	1	0	1	0	0	1	1	1
B7ZAQ6	1	0	0	1	1	1	1	1	1	0	1	1	1	1	0	0	1	1	0	1	1	0	0	1	1	0	1	1	1	1	0	1	1	1	1	0	1	0	1	1	0	1	0	1	0	0	1	1	1
C4AMC7	1	0	0	1	1	1	1	1	1	0	1	1	1	1	0	0	1	1	0	1	1	0	0	1	1	0	1	1	1	1	0	1	1	1	1	0	1	0	1	1	0	1	0	1	0	0	1	1	1
C9J3V5	0	0	0	0	0	0	0	0	0	0	0	0	0	0	0	0	0	0	0	0	0	0	0	0	0	0	0	0	0	0	0	0	0	0	0	0	0	0	0	0	0	0	0	0	0	0	0	0	0
C9JE40	1	0	0	1	1	1	1	1	1	0	1	1	1	1	0	0	1	1	0	1	1	0	0	1	1	0	1	1	1	1	0	1	1	1	1	0	1	0	1	1	0	1	0	1	0	0	1	1	1
C9JJ37	1	0	1	1	1	1	1	1	1	1	1	1	1	0	0	1	1	0	1	1	1	1	0	0	1	0	1	1	1	1	1	1	1	0	1	0	1	0	1	1	0	1	0	1	1	1	0	1	1
E7EW31	1	0	0	1	1	1	1	1	1	0	1	1	1	1	0	0	1	1	0	1	1	0	0	1	1	0	1	1	1	1	0	1	1	1	1	0	1	0	1	1	0	1	0	1	0	0	1	1	1
O00219	1	0	1	0	1	1	1	1	1	1	1	1	1	0	0	1	1	0	1	1	1	1	0	0	0	0	1	1	1	1	1	1	0	0	1	0	1	0	1	1	0	1	0	0	1	1	0	1	1
O00221	1	0	1	0	1	1	1	1	1	1	1	1	1	0	0	1	1	1	1	1	1	1	0	0	0	0	1	1	1	1	1	1	1	0	1	0	1	0	1	1	0	1	0	1	1	1	0	1	1
O00257	0	0	0	0	0	1	1	0	1	0	1	0	0	1	1	0	0	0	0	0	0	0	0	1	0	0	0	0	0	0	1	0	0	0	0	0	0	0	0	0	0	1	1	0	1	0	1	0	0
O00270	1	0	0	1	1	1	1	1	1	0	1	1	1	1	0	0	1	1	0	1	1	0	0	1	1	0	1	1	1	1	0	1	1	1	1	0	1	0	1	1	0	1	0	1	0	0	1	1	1
O00311	1	0	0	0	1	1	1	0	1	1	1	1	1	1	1	0	1	1	0	1	0	0	0	1	0	0	0	1	0	1	1	0	1	0	0	1	0	1	1	0	1	1	1	0	1	0	1	1	0
O00391	0	0	0	0	0	0	0	0	0	0	0	0	0	0	0	0	0	0	0	0	0	0	0	0	0	0	0	0	0	0	0	0	0	0	0	0	0	0	0	0	0	0	0	0	0	0	0	0	0
O00398	1	0	1	0	1	1	1	1	1	1	1	1	1	0	0	1	1	0	1	1	1	1	0	0	0	0	1	1	1	1	1	1	0	0	1	0	1	0	1	1	0	1	0	0	1	1	0	1	1
O00443	1	0	0	1	1	1	1	1	1	0	1	1	1	1	0	0	1	1	0	1	1	0	0	1	1	0	1	1	1	1	0	1	1	1	1	0	1	0	1	1	0	1	0	1	0	0	1	1	1
O00453	1	0	0	1	1	1	1	1	1	0	1	1	1	1	0	0	1	1	0	1	1	0	0	1	1	0	1	1	1	1	0	1	1	1	1	0	1	0	1	1	0	1	0	1	0	0	1	1	1
O00463	1	0	0	1	1	1	1	1	1	0	1	1	1	1	0	0	1	1	0	1	1	0	0	1	1	0	1	1	1	1	0	1	1	1	1	0	1	0	1	1	0	1	0	1	0	0	1	1	1
O00487	1	0	0	1	1	1	1	1	1	0	1	1	1	1	0	0	1	1	0	1	1	0	0	1	1	0	1	1	1	1	0	1	1	1	1	0	1	0	1	1	0	1	0	1	0	0	1	1	1
O00515	1	0	1	0	1	1	1	1	1	1	1	1	1	0	0	1	1	0	1	1	1	1	0	0	0	0	1	1	1	1	1	1	0	0	1	0	1	0	1	1	0	1	0	0	1	1	0	1	1
O00526	1	0	1	0	1	1	1	1	1	1	1	1	1	0	0	1	1	0	1	1	1	1	0	0	0	0	1	1	1	1	1	1	0	0	1	0	1	0	1	1	0	1	0	0	1	1	0	1	1
O00560	0	0	0	1	1	1	0	1	0	0	1	1	0	1	0	0	1	1	0	1	1	0	0	1	1	0	1	1	1	1	0	1	1	1	1	0	1	0	1	0	0	1	0	1	0	0	0	1	1
O00584	1	0	0	0	1	1	1	0	1	1	1	1	1	1	1	0	1	1	0	1	0	0	0	1	0	0	0	1	0	1	1	0	1	0	0	1	0	1	1	0	1	1	1	0	1	0	1	1	0
O00622	0	0	0	0	0	0	0	0	0	0	0	0	0	0	0	1	0	0	0	0	0	0	0	0	0	0	0	0	0	0	0	0	0	0	1	0	0	0	0	0	0	0	0	0	0	0	0	0	0
O00625	1	0	0	1	1	1	1	1	1	0	1	1	1	1	0	0	1	1	0	1	1	0	0	1	1	0	1	1	1	1	0	1	1	1	1	0	1	0	1	1	0	1	0	1	0	0	1	1	1
O00626	1	0	1	0	1	1	1	1	1	1	1	1	1	1	0	1	1	1	1	1	1	1	0	0	0	0	1	1	1	1	1	1	1	0	1	0	1	0	1	1	0	1	1	0	1	1	0	1	1
O00743	1	0	0	1	1	1	1	1	1	0	1	1	1	1	0	0	1	1	0	1	1	0	0	1	1	0	1	1	1	1	0	1	1	1	1	0	1	0	1	1	0	1	0	1	0	0	1	1	1
O00754	1	0	0	1	1	1	1	1	1	0	1	1	1	1	0	0	1	1	0	1	1	0	0	1	1	0	1	1	1	1	0	1	1	1	1	0	1	0	1	1	0	1	0	1	0	0	1	1	1
O00755	1	0	1	0	1	1	1	1	1	1	1	1	1	0	0	1	1	0	1	1	1	1	0	0	0	0	1	1	1	1	1	1	0	0	1	0	1	0	1	1	0	1	0	0	1	1	0	1	1
O14525	1	0	0	1	1	1	1	1	1	0	1	1	1	1	0	0	1	1	0	1	1	0	0	1	1	0	1	1	1	1	0	1	1	1	1	0	1	0	1	1	0	1	0	1	0	0	1	1	1
O14548	0	0	0	1	0	0	1	1	0	0	1	0	1	1	0	1	1	0	0	0	0	1	1	0	1	0	0	0	1	1	1	0	1	1	1	1	1	0	1	1	0	1	0	0	1	1	0	1	1
O14561	0	0	0	0	0	0	0	0	0	0	0	0	0	0	0	1	0	0	0	0	0	0	0	0	0	0	0	0	0	0	0	0	0	0	0	0	0	0	0	0	0	0	0	0	0	1	0	0	0
O14593	0	0	0	0	0	0	0	0	0	0	0	0	0	0	0	0	0	0	0	0	0	0	0	0	0	0	0	0	0	0	0	0	0	0	0	0	0	0	0	0	0	0	0	0	0	0	0	0	0
O14594	1	0	0	1	1	1	1	1	1	0	1	1	1	1	0	0	1	1	0	1	1	0	0	1	1	0	1	1	1	1	0	1	1	1	1	0	1	0	1	1	0	1	0	1	0	0	1	1	1
O14638	0	0	0	0	0	0	0	0	0	0	0	0	0	0	0	0	0	0	0	0	0	0	0	0	0	0	0	0	0	0	0	0	0	0	0	0	0	0	0	0	0	0	0	0	0	0	0	0	0
O14646	1	0	0	1	1	1	1	1	1	0	1	1	1	1	0	0	1	1	0	1	1	0	0	1	1	0	1	1	1	1	0	1	1	1	1	0	1	0	1	1	0	1	0	1	0	0	1	1	1
O14669	0	0	0	0	0	0	0	0	0	0	0	0	0	0	0	0	0	0	0	0	0	0	0	0	0	0	0	0	0	0	0	0	0	0	0	0	0	0	0	0	0	0	0	0	0	0	0	0	0
O14681	0	0	0	1	0	0	1	1	0	0	1	0	1	1	0	1	1	0	0	0	0	1	1	0	1	0	0	0	1	1	1	0	1	1	1	1	1	0	1	1	0	1	0	0	1	1	0	1	1
O14686	1	0	0	1	1	1	1	1	1	0	1	1	1	1	0	0	1	1	0	1	1	0	0	1	1	0	1	1	1	1	0	1	1	1	1	0	1	0	1	1	0	1	0	1	0	0	1	1	1
O14715	0	0	0	1	1	1	0	1	0	0	1	0	0	1	0	0	1	1	0	1	1	0	0	0	0	0	1	0	1	0	0	1	0	1	1	0	1	0	0	0	0	1	0	1	0	0	0	1	1
O14717	1	0	0	1	1	1	1	1	1	0	1	1	1	1	0	1	1	1	0	1	1	1	1	1	1	0	1	1	1	1	1	1	1	1	1	1	1	0	1	1	0	1	0	1	1	1	1	1	1
O14727	0	0	0	1	0	0	1	1	0	0	1	0	1	1	0	1	1	0	0	0	0	1	1	0	1	0	0	0	1	1	1	0	1	0	1	1	1	0	1	1	0	1	0	0	1	1	0	1	1
O14730	0	0	0	0	1	0	0	0	0	0	0	0	0	1	0	0	0	0	0	0	1	0	0	0	1	0	0	0	0	0	0	1	0	0	0	0	0	0	0	0	0	1	0	0	0	0	0	0	0
O14757	0	0	0	1	0	0	1	1	0	0	1	0	1	1	0	1	1	0	0	0	0	1	1	0	1	0	0	0	1	1	1	0	1	1	1	1	1	0	1	1	0	1	0	0	1	1	0	1	1
O14777	0	0	0	1	1	0	1	1	1	0	1	0	1	1	0	1	1	1	0	1	1	0	0	0	1	0	1	0	1	1	0	1	1	1	1	0	1	0	1	1	0	1	0	1	1	1	1	1	1
O14788	1	0	0	0	1	1	1	0	1	1	1	1	1	1	1	0	1	1	0	1	0	0	0	1	0	0	0	1	0	1	1	0	1	0	0	1	0	1	1	0	1	1	1	0	1	0	1	1	0
O14807	0	0	0	0	0	0	1	0	0	0	1	0	0	1	0	1	1	0	0	0	0	0	0	0	0	0	0	0	1	0	1	0	0	0	0	0	0	0	1	0	0	0	0	0	0	1	0	0	0
O14827	1	0	0	1	1	1	1	1	1	0	1	1	1	1	0	0	1	1	0	1	1	0	0	1	1	0	1	1	1	1	0	1	1	1	1	0	1	0	1	1	0	1	0	1	0	0	1	1	1
O14836	1	0	0	0	1	1	1	1	1	1	1	1	1	1	0	1	1	1	1	1	1	1	0	0	0	0	1	1	1	1	1	1	0	0	1	0	1	0	1	1	0	1	0	0	1	1	0	1	1
O14862	1	0	1	0	1	1	1	1	1	1	1	1	1	0	0	1	1	1	1	1	1	1	0	0	0	0	1	1	1	1	1	1	0	0	1	0	1	0	1	1	0	1	0	0	1	1	0	1	1
O14863	1	0	0	1	1	1	1	1	1	0	1	1	1	1	0	0	1	1	0	1	1	0	0	1	1	0	1	1	1	1	0	1	1	1	1	0	1	0	1	1	0	1	0	1	0	0	1	1	1
O14880	0	0	0	0	0	0	0	0	0	0	0	0	0	1	0	1	1	0	0	0	0	0	0	0	0	0	0	0	0	0	0	0	0	0	0	0	1	0	0	0	0	1	0	0	1	1	0	0	0
O14904	0	0	0	1	0	0	1	1	0	0	1	0	1	1	0	1	1	0	0	0	0	1	1	0	1	0	0	0	1	1	1	0	1	1	1	1	1	0	1	1	0	1	0	0	1	1	0	1	1
O14917	1	0	0	1	1	1	1	1	1	0	1	1	1	1	0	0	1	1	0	1	1	0	0	1	1	0	1	1	1	1	0	1	1	1	1	0	1	0	1	1	0	1	0	1	0	0	1	1	1
O14936	1	0	0	1	1	1	1	1	1	0	1	1	1	1	0	0	1	1	0	1	1	0	0	1	1	0	1	1	1	1	0	1	1	1	1	0	1	0	1	1	0	1	0	1	0	0	1	1	1
O14958	0	0	0	1	0	0	1	1	0	0	1	0	1	1	0	1	1	0	0	0	0	1	1	0	1	0	0	0	1	1	1	0	1	1	1	1	1	0	1	1	0	1	0	0	1	1	0	1	1
O14967	1	0	0	0	1	1	1	0	1	1	1	1	1	1	1	0	1	1	0	1	0	0	0	1	0	0	0	1	0	1	1	0	1	0	0	1	0	1	1	0	1	1	1	0	1	0	1	1	0
O14975	0	0	0	0	0	0	0	0	0	0	0	0	0	0	0	0	0	0	0	0	0	0	0	0	0	0	0	0	0	0	0	0	0	0	0	0	0	0	0	0	0	0	0	0	0	0	0	0	0
O15014	1	0	0	1	1	1	1	1	1	0	1	1	1	1	0	0	1	1	0	1	1	0	0	1	1	0	1	1	1	1	0	1	1	1	1	0	1	0	1	1	0	1	0	1	0	0	1	1	1
O15027	0	0	0	0	0	0	0	0	0	0	0	0	0	0	0	0	0	0	0	0	0	0	0	0	0	0	0	0	0	0	0	0	0	0	0	0	0	0	0	0	0	0	0	0	0	0	0	0	0
O15041	1	0	1	0	1	1	1	1	1	1	1	1	1	0	0	1	1	0	1	1	1	1	0	0	0	0	1	1	1	1	1	1	0	0	1	0	1	0	1	1	0	1	0	0	1	1	0	1	1
O15047	0	0	0	0	0	0	0	0	0	0	0	0	0	1	0	1	1	0	0	0	0	0	0	0	0	0	0	0	0	0	0	0	0	0	0	0	1	0	0	0	0	1	0	0	1	1	0	0	0
O15063	1	0	0	1	1	1	1	1	1	0	1	1	1	1	0	0	1	1	0	1	1	0	0	1	1	0	1	1	1	1	0	1	1	1	1	0	1	0	1	1	0	1	0	1	0	0	1	1	1
O15066	0	0	0	1	0	0	0	0	0	0	0	0	0	1	0	0	0	0	0	0	0	0	0	0	0	0	0	0	0	0	0	1	0	0	1	0	0	0	0	0	0	1	0	0	0	0	0	0	0
O15067	0	0	0	0	1	1	1	1	1	0	1	0	0	1	0	0	1	1	0	1	1	0	0	0	0	0	1	0	1	0	0	1	0	0	1	0	0	0	1	1	0	1	0	1	0	0	0	0	1
O15072	0	0	0	0	0	0	0	0	0	0	0	0	0	0	0	0	0	0	0	0	0	0	0	0	0	0	0	0	0	0	0	0	0	0	0	0	0	0	0	0	0	0	0	0	0	0	0	0	0
O15111	0	0	0	1	0	0	1	1	0	0	1	0	1	1	0	1	1	0	0	0	0	1	1	0	1	0	0	0	1	1	1	0	1	0	1	1	1	0	1	0	0	1	0	0	1	1	0	0	1
O15123	0	1	0	1	1	1	0	1	0	0	0	0	1	0	1	0	1	0	1	0	0	0	0	1	1	1	1	0	0	1	0	0	1	0	0	1	0	1	1	0	1	0	0	1	0	0	0	0	0
O15127	0	0	0	0	0	0	0	0	0	0	0	0	0	0	0	0	0	0	0	0	0	0	0	0	0	0	0	0	0	0	0	0	0	0	0	0	0	0	0	0	0	0	0	0	0	0	0	0	0
O15130	1	0	0	1	1	1	1	1	1	0	1	1	1	1	0	0	1	1	0	1	1	0	0	1	1	0	1	1	1	1	0	1	1	1	1	0	1	0	1	1	0	1	0	1	0	0	1	1	1
O15144	1	0	0	1	1	1	1	1	1	0	1	1	1	1	0	0	1	1	0	1	1	0	0	1	1	0	1	1	1	1	0	1	1	1	1	0	1	0	1	1	0	1	0	1	0	0	1	1	1
O15165	0	0	0	0	0	0	0	0	0	0	0	0	0	0	0	0	0	0	0	0	0	0	0	0	0	0	0	0	0	0	0	0	0	0	0	0	0	0	0	0	0	0	0	0	0	0	0	0	0
O15173	1	0	0	1	1	1	1	1	1	0	1	1	1	1	0	0	1	1	0	1	1	0	0	1	1	0	1	1	1	1	0	1	1	1	1	0	1	0	1	1	0	1	0	1	0	0	1	1	1
O15198	1	0	0	1	1	1	1	1	1	0	1	1	1	1	0	0	1	1	0	1	1	0	0	1	1	0	1	1	1	1	0	1	1	1	1	0	1	0	1	1	0	1	0	1	0	0	1	1	1
O15211	0	0	0	0	0	0	0	0	0	0	0	0	0	0	0	0	0	0	0	0	0	0	0	0	0	0	0	0	0	0	0	1	0	0	0	0	0	0	0	0	0	1	0	0	0	0	0	0	0
O15212	0	0	0	1	1	1	1	1	1	0	1	0	1	1	0	0	1	1	0	1	1	0	0	0	1	0	1	1	1	0	0	1	0	0	1	0	1	0	1	1	0	1	0	1	0	0	1	1	1
O15229	0	0	0	1	0	0	0	0	0	0	0	0	0	1	0	0	0	0	0	0	0	0	0	0	0	0	0	0	0	0	0	1	0	0	1	0	0	0	0	0	0	1	0	0	0	0	0	0	0
O15263	1	0	1	0	1	1	1	1	1	1	1	1	1	0	0	1	1	1	1	1	1	1	1	0	0	1	1	1	1	1	1	1	1	0	1	0	1	0	1	1	0	1	0	0	1	1	0	1	1
O15269	0	0	0	0	0	0	0	0	0	0	0	0	0	1	0	0	0	0	0	0	0	0	0	0	0	0	0	0	0	0	0	0	0	0	0	0	0	0	0	0	0	0	0	0	0	0	0	0	0
O15294	0	0	0	0	0	0	0	0	0	0	0	0	0	0	0	0	0	0	0	0	0	0	0	0	0	0	0	0	0	0	0	0	0	0	0	0	0	0	0	0	0	0	0	1	0	0	0	0	0
O15296	1	0	1	0	1	1	1	1	1	1	1	1	1	0	0	1	1	0	1	1	1	1	0	0	0	0	1	1	1	1	1	1	0	0	1	0	1	0	1	1	0	1	0	0	1	1	0	1	1
O15379	1	0	0	1	1	1	1	1	1	0	1	1	1	1	0	0	1	1	0	1	1	0	0	1	1	0	1	1	1	1	0	1	1	1	1	0	1	0	1	1	0	1	0	1	0	0	1	1	1
O15381	1	0	0	1	1	1	1	1	1	0	1	0	1	1	0	0	1	1	0	1	1	0	0	1	1	0	1	0	1	1	0	1	0	1	1	0	1	0	1	1	0	1	0	1	0	0	1	1	1
O15400	1	0	0	1	1	1	1	1	1	0	1	1	1	1	0	0	1	1	0	1	1	0	0	1	1	0	1	1	1	1	0	1	1	1	1	0	1	0	1	1	0	1	0	1	0	0	1	1	1
O15431	1	0	0	1	1	1	1	1	1	0	1	1	1	1	0	0	1	1	0	1	1	0	0	1	1	0	1	1	1	1	0	1	1	1	1	0	1	0	1	1	0	1	0	1	0	0	1	1	1
O15438	1	0	0	0	1	1	1	0	1	1	1	1	0	1	1	0	1	1	0	1	0	0	0	1	0	0	0	1	0	0	1	0	0	0	0	1	0	1	1	0	1	1	1	0	1	0	1	0	0
O15446	1	0	0	1	1	1	1	1	1	0	1	1	1	1	0	0	1	1	0	1	1	0	0	1	1	0	1	1	1	1	0	1	1	1	1	0	1	0	1	1	0	1	0	1	0	0	1	1	1
O15479	0	0	0	0	1	1	1	0	1	1	1	0	0	1	1	0	1	1	0	1	0	0	0	1	0	0	0	1	0	0	1	0	0	0	0	1	0	1	1	0	0	1	1	0	1	0	1	0	0
O15511	0	0	0	1	1	0	1	1	0	0	1	0	1	1	0	1	1	1	0	1	1	0	0	0	1	0	1	0	1	1	0	1	1	1	1	0	1	0	1	1	0	1	0	1	1	1	1	1	1
O15514	1	0	0	1	1	1	1	1	1	0	1	1	1	1	0	0	1	1	0	1	1	0	0	1	1	0	1	1	1	1	0	1	1	1	1	0	1	0	1	1	0	1	0	1	0	0	1	1	1
O15527	0	0	0	1	0	0	1	1	0	0	1	0	1	1	0	1	1	0	0	0	0	1	1	0	1	0	0	0	1	1	1	0	1	0	1	1	1	0	1	1	0	1	0	0	1	1	0	1	1
O15528	1	0	1	0	1	1	1	1	1	1	1	1	1	0	0	1	1	0	1	1	1	1	0	0	0	0	1	1	1	1	1	1	0	0	1	0	1	0	1	1	0	1	0	0	1	1	0	1	1
O15533	1	0	1	0	1	1	1	1	1	1	1	1	1	0	0	1	1	1	1	1	1	1	1	0	0	1	1	1	1	1	1	1	1	0	1	0	1	0	1	1	0	1	0	0	1	1	0	1	1
O15553	0	0	0	0	0	0	0	0	0	0	0	0	0	1	0	1	1	0	0	0	0	0	0	0	0	0	0	0	0	0	0	0	0	0	0	0	1	0	0	0	0	1	0	0	1	1	0	0	0
O43143	1	0	0	1	1	1	1	1	1	0	1	1	1	1	0	0	1	1	0	1	1	0	0	1	1	0	1	1	1	1	0	1	1	1	1	0	1	0	1	1	0	1	0	1	0	0	1	1	1
O43147	0	0	0	0	0	0	0	0	0	0	0	0	0	0	0	0	0	0	0	0	0	0	0	0	0	0	0	0	0	0	0	0	0	0	0	0	0	0	0	0	0	0	0	0	0	0	0	0	0
O43157	1	0	0	0	1	1	1	0	1	1	1	1	1	1	1	0	1	1	0	1	0	0	0	1	0	0	0	1	0	1	1	0	1	0	0	1	0	1	1	0	1	1	1	0	1	0	1	1	0
O43181	1	0	0	0	1	1	1	0	1	1	1	1	1	1	1	0	1	1	0	1	0	0	0	1	0	0	0	1	0	1	1	0	1	0	0	1	0	1	1	0	1	1	1	0	1	0	1	1	0
O43187	1	0	0	0	0	1	0	1	0	0	1	0	0	0	0	0	0	1	0	1	0	1	0	0	0	0	0	0	0	0	0	1	1	0	0	0	0	0	0	0	0	1	0	1	0	0	0	1	1
O43189	1	0	0	1	1	1	1	1	1	0	1	1	1	1	0	0	1	1	0	1	1	0	0	1	1	0	1	1	1	1	0	1	1	1	1	0	1	0	1	1	0	1	0	1	0	0	1	1	1
O43240	0	0	1	0	1	1	1	1	1	1	1	1	1	0	0	1	1	0	1	1	1	1	0	0	0	0	1	1	1	1	1	1	0	0	1	0	1	0	1	1	0	1	0	0	1	1	0	1	1
O43293	0	0	0	0	0	0	0	0	0	0	0	0	0	0	0	0	0	0	0	0	0	0	0	0	0	0	0	0	0	0	0	0	0	0	0	0	0	0	0	0	0	0	0	0	0	0	0	0	0
O43303	1	0	0	1	1	1	1	1	1	0	1	1	1	1	0	0	1	1	0	1	1	0	0	1	1	0	1	1	1	1	0	1	1	1	1	0	1	0	1	1	0	1	0	1	0	0	1	1	1
O43314	0	0	0	0	1	0	0	0	0	0	1	0	0	1	1	0	0	1	0	1	0	0	0	0	0	0	0	0	0	0	0	0	0	0	0	0	0	0	0	0	0	1	0	0	0	0	0	0	0
O43353	1	0	1	0	1	1	1	1	1	1	1	1	1	0	0	1	1	1	1	1	1	1	1	0	0	1	1	1	1	1	1	1	1	0	1	0	1	0	1	1	0	1	0	0	1	1	0	1	1
O43365	0	0	0	0	1	1	0	0	0	0	1	0	0	1	1	0	0	1	0	0	0	0	0	0	0	0	0	0	0	0	0	0	0	0	0	0	0	0	0	0	0	1	1	0	1	0	0	0	0
O43374	1	0	0	0	1	1	1	0	1	1	1	1	1	1	1	0	1	1	0	1	0	0	0	1	0	0	0	1	0	1	1	0	1	0	0	1	0	1	1	0	1	1	1	0	1	0	1	1	0
O43395	0	0	0	0	0	0	0	0	0	0	0	0	0	0	0	0	0	0	0	0	0	0	0	0	0	0	0	0	0	0	0	0	0	0	0	0	0	0	0	0	0	0	0	0	0	0	0	0	0
O43399	1	0	0	0	1	1	1	0	1	1	1	1	1	1	1	0	1	1	0	1	0	0	0	1	0	0	0	1	0	1	1	0	1	0	0	1	0	1	1	0	1	1	1	0	1	0	1	1	0
O43422	1	0	0	1	1	1	1	1	1	0	1	1	1	1	0	0	1	1	0	1	1	0	0	1	1	0	1	1	1	1	0	1	1	1	1	0	1	0	1	1	0	1	0	1	0	0	1	1	1
O43482	0	0	0	1	1	0	1	1	0	0	1	0	1	1	0	1	1	1	0	1	0	0	0	0	1	0	1	0	1	1	0	1	1	1	1	0	1	0	1	1	0	1	0	0	1	1	0	1	1
O43491	1	0	1	0	1	0	0	0	0	0	0	1	0	0	0	0	0	0	1	0	1	1	0	0	1	1	0	1	0	0	0	1	1	1	0	1	0	1	0	0	1	0	0	0	1	1	1	1	0
O43508	1	0	0	1	1	1	1	1	1	0	1	1	1	1	0	0	1	1	0	1	1	0	0	1	1	0	1	1	1	1	0	1	1	1	1	0	1	0	1	1	0	1	0	1	0	0	1	1	1
O43520	0	0	0	0	1	1	0	0	0	1	1	0	0	1	1	0	1	1	0	1	0	0	0	1	0	0	0	1	0	0	1	0	1	0	0	1	0	1	1	0	0	1	1	0	1	0	0	0	0
O43529	1	0	0	0	1	1	1	0	1	1	1	1	1	1	1	0	1	1	0	1	0	0	0	1	0	0	0	1	0	1	1	0	1	0	0	1	0	1	1	0	1	1	1	0	1	0	1	1	0
O43541	1	0	1	0	1	1	1	1	1	1	1	1	1	1	1	1	1	1	1	1	1	0	1	1	0	1	1	1	1	1	1	0	1	1	1	1	1	1	1	1	1	0	1	0	1	0	1	1	1
O43557	1	0	1	0	1	1	1	1	1	1	1	1	1	1	1	1	1	1	1	1	1	1	0	1	0	0	1	1	1	1	1	1	1	0	1	1	1	1	1	1	1	1	1	0	1	1	1	1	1
O43561	0	0	0	0	1	0	1	1	0	0	1	0	0	0	0	1	1	0	0	1	1	1	0	0	0	0	0	0	1	0	1	1	0	0	1	0	0	0	0	0	0	1	0	0	1	1	0	0	0
O43570	1	0	1	0	1	1	1	1	1	1	1	1	1	0	0	1	1	0	1	1	1	1	0	0	0	0	1	1	1	1	1	1	0	0	1	0	1	0	1	1	0	1	0	0	1	1	0	1	1
O43615	0	0	0	0	0	1	1	0	1	0	1	0	1	1	1	0	0	0	0	1	0	0	0	0	0	0	0	0	0	0	1	0	0	0	0	0	0	0	0	0	0	0	1	0	1	0	1	0	0
O43657	0	0	0	0	0	0	0	0	0	0	0	0	0	1	0	1	1	0	0	0	0	0	0	0	0	0	0	0	0	0	0	0	0	0	0	0	1	0	0	0	0	1	0	0	1	1	0	0	0
O43674	0	0	0	0	0	0	0	0	0	0	0	0	0	0	0	0	0	0	0	0	0	0	0	0	0	0	0	0	0	0	0	0	0	0	0	0	0	0	0	0	0	0	0	0	0	0	0	0	0
O43676	1	0	0	1	1	1	1	1	1	0	1	1	1	1	0	0	1	1	0	1	1	0	0	1	1	0	1	1	1	1	0	1	1	1	1	0	1	0	1	1	0	1	0	1	0	0	1	1	1
O43683	0	0	0	0	1	0	0	0	0	0	1	0	0	1	1	0	0	1	0	1	0	0	0	0	0	0	0	0	0	0	1	0	0	0	0	0	0	0	0	0	0	1	1	0	0	0	0	0	0
O43708	1	0	0	1	1	1	1	1	1	0	1	1	1	1	0	0	1	1	0	1	1	0	0	1	1	0	1	1	1	1	0	1	1	1	1	0	1	0	1	1	0	1	0	1	0	0	1	1	1
O43731	1	0	0	1	1	1	1	1	1	0	1	1	1	1	0	0	1	1	0	1	1	0	0	1	0	0	1	1	1	1	0	1	1	0	1	0	1	0	1	0	0	1	0	1	0	0	1	1	1
O43736	1	0	0	1	1	1	1	1	1	0	1	1	1	1	0	0	1	1	0	1	1	0	0	1	1	0	1	1	1	1	0	1	1	1	1	0	1	0	1	1	0	1	0	1	0	0	1	1	1
O43776	1	0	0	0	1	1	1	0	1	1	1	1	1	1	1	0	1	1	0	1	0	0	0	1	0	0	0	1	0	1	1	0	1	0	0	1	0	1	1	0	1	1	1	0	1	0	1	1	0
O43781	0	0	0	0	0	0	0	0	0	0	1	0	0	1	0	0	0	0	0	0	0	0	0	0	0	0	0	0	0	0	1	0	0	0	0	0	0	0	0	0	0	1	0	0	1	0	0	0	0
O43795	1	0	1	0	1	0	0	0	0	0	0	1	0	0	0	0	0	0	1	0	1	1	0	0	1	1	0	1	0	0	0	1	1	1	0	1	0	1	0	0	1	0	0	0	1	1	1	1	0
O43813	1	0	0	1	1	1	1	1	1	0	1	1	1	1	0	0	1	1	0	1	1	0	0	1	1	0	1	1	1	1	0	1	1	1	1	0	1	0	1	1	0	1	0	1	0	0	1	1	1
O43829	0	0	0	0	0	0	0	0	0	0	1	0	0	1	0	0	1	0	0	0	0	0	0	0	0	0	0	0	0	0	1	0	0	0	0	0	0	0	0	0	0	1	0	0	1	0	0	0	0
O43927	1	0	0	1	1	1	1	1	1	0	1	1	1	1	0	0	1	1	0	1	1	0	0	1	1	0	1	1	1	1	0	1	1	1	1	0	1	0	1	1	0	1	0	1	0	0	1	1	1
O43934	0	0	0	0	0	0	0	0	0	0	0	0	0	0	0	0	0	0	0	0	0	0	0	0	0	0	0	0	0	0	0	0	0	0	0	0	0	0	0	0	0	0	0	0	0	0	0	0	0
O60216	0	0	0	0	0	0	0	0	0	0	0	0	0	0	0	0	0	0	0	0	0	0	0	0	0	0	0	0	0	0	0	0	0	0	0	0	0	0	0	0	0	0	0	0	0	0	0	0	0
O60231	0	0	0	1	1	1	0	1	0	0	1	0	0	1	0	0	1	1	0	1	1	0	0	0	0	0	1	0	1	0	0	1	0	1	1	0	1	0	0	0	0	1	0	1	0	0	0	1	1
O60235	0	0	0	0	0	0	0	0	0	0	0	0	0	0	0	0	0	0	0	0	0	0	0	0	0	0	0	0	0	0	0	0	0	0	0	0	0	0	0	0	0	0	0	0	0	0	0	0	0
O60259	0	0	0	0	0	0	0	0	0	0	0	0	0	0	0	1	0	0	0	0	0	0	0	0	0	0	0	0	0	0	0	0	0	0	0	0	0	0	0	0	0	0	0	0	0	0	0	0	0
O60296	1	0	0	1	1	1	1	1	1	0	1	1	1	1	0	0	1	1	0	1	1	0	0	1	1	0	1	1	1	1	0	1	1	1	1	0	1	0	1	1	0	1	0	1	0	0	1	1	1
O60312	1	0	0	1	1	1	1	1	1	0	1	1	1	1	0	0	1	1	0	1	1	0	0	1	1	0	1	1	1	1	0	1	1	1	1	0	1	0	1	1	0	1	0	1	0	0	1	1	1
O60353	1	0	0	1	1	1	1	1	1	0	1	1	1	1	0	0	1	1	0	1	1	0	0	1	1	0	1	1	1	1	0	1	1	1	1	0	1	0	1	1	0	1	0	1	0	0	1	1	1
O60361	1	0	0	1	1	1	1	1	1	0	1	1	1	1	0	0	1	1	0	1	1	0	0	1	1	0	1	1	1	1	0	1	1	1	1	0	1	0	1	1	0	1	0	1	0	0	1	1	1
O60462	1	0	1	0	1	0	0	0	0	0	0	1	0	0	0	0	0	0	1	0	1	1	0	0	1	1	0	1	0	0	0	1	1	1	0	1	0	1	0	0	1	0	0	0	1	1	1	1	0
O60487	1	0	0	1	1	1	1	1	1	0	1	1	1	1	0	0	1	1	0	1	1	0	0	1	1	0	1	1	1	1	0	1	1	1	1	0	1	0	1	1	0	1	0	1	0	0	1	1	1
O60496	1	0	0	1	1	1	1	1	1	0	1	1	1	1	0	0	1	1	0	1	1	0	0	1	1	0	1	1	1	1	0	1	1	1	1	0	1	0	1	1	0	1	0	1	0	0	1	1	1
O60512	1	0	0	1	1	1	1	1	1	0	1	1	1	1	0	0	1	1	0	1	1	0	0	1	1	0	1	1	1	1	0	1	1	1	1	0	1	0	1	1	0	1	0	1	0	0	1	1	1
O60583	0	0	0	0	0	0	0	0	0	0	0	0	0	0	0	0	0	0	0	0	0	0	0	0	0	0	0	0	0	0	0	0	0	0	0	0	0	0	0	0	0	0	0	0	0	0	0	0	0
O60603	1	0	1	0	1	1	1	1	1	1	1	1	1	0	0	1	1	1	1	1	1	1	0	0	0	0	1	1	1	1	1	1	0	0	1	0	1	0	1	1	0	1	0	1	1	1	0	1	1
O60636	1	0	0	1	1	1	1	1	0	0	1	1	1	1	0	1	1	1	0	1	0	1	1	0	1	0	1	0	1	1	1	0	1	1	1	0	1	0	1	1	0	1	0	0	1	1	0	1	1
O60669	1	0	0	1	1	1	1	1	1	0	1	1	1	1	0	0	1	1	0	1	1	0	0	1	1	0	1	1	1	1	0	1	1	1	1	0	1	0	1	1	0	1	0	1	0	0	1	1	1
O60674	1	0	0	1	1	1	1	1	1	0	1	1	1	1	0	1	1	1	0	1	1	1	1	1	1	0	1	1	1	1	1	1	1	1	1	1	1	0	1	1	0	1	0	1	1	1	1	1	1
O60682	1	0	1	0	1	1	1	1	1	1	1	1	1	0	0	1	1	0	1	1	1	1	0	0	0	0	1	1	1	1	1	1	0	0	1	0	1	0	1	1	0	1	0	0	1	1	0	1	1
O60711	1	0	1	0	1	1	1	1	1	1	1	1	1	0	0	1	1	0	1	1	1	1	0	0	0	0	1	1	1	1	1	1	0	0	1	0	1	0	1	1	0	1	0	0	1	1	0	1	1
O60732	0	0	0	0	1	1	1	0	1	1	1	0	1	1	1	0	1	1	0	1	0	0	0	1	0	0	0	1	0	1	1	0	1	0	0	1	0	1	1	0	0	1	1	0	1	0	1	1	0
O60806	1	0	0	1	1	1	1	1	1	0	1	1	1	1	0	0	1	1	0	1	1	0	0	1	1	0	1	1	1	1	0	1	1	1	1	0	1	0	1	1	0	1	0	1	0	0	1	1	1
O60828	1	0	0	1	1	1	1	1	1	0	1	1	1	1	0	0	1	1	0	1	1	0	0	1	1	0	1	1	1	1	0	1	1	0	1	0	1	0	1	1	0	1	0	1	0	0	1	1	1
O60858	0	0	0	0	0	0	0	0	0	0	0	0	0	0	0	0	0	0	0	0	0	0	0	0	0	0	0	0	0	0	0	0	0	0	0	0	0	0	0	0	0	0	0	0	0	0	0	0	0
O60861	0	0	0	0	1	0	0	0	0	0	0	0	0	0	0	0	0	0	0	0	1	1	0	0	1	0	0	0	0	0	0	1	0	0	0	0	0	0	0	0	0	0	0	0	1	1	0	0	0
O60880	1	0	0	1	1	1	1	1	1	0	1	1	1	1	0	1	1	1	0	1	1	1	1	1	1	0	1	1	1	1	1	1	1	1	1	1	1	0	1	1	0	1	0	1	1	1	1	1	1
O60925	0	0	0	0	0	1	0	0	0	0	0	0	0	0	0	0	0	0	0	0	0	0	0	0	0	0	0	0	0	0	0	1	0	0	0	0	0	0	0	0	0	1	0	0	0	0	0	0	0
O75015	1	0	0	1	1	1	1	1	1	0	1	1	1	1	0	0	1	1	0	1	1	0	0	1	1	0	1	1	1	1	0	1	1	1	1	0	1	0	1	1	0	1	0	1	0	0	1	1	1
O75027	0	0	0	0	0	0	0	0	0	0	0	0	0	0	0	0	0	0	0	0	0	0	0	0	0	0	0	0	0	0	0	0	0	0	0	0	0	0	0	0	0	0	0	0	0	0	0	0	0
O75031	0	0	0	0	0	0	0	0	0	0	0	0	0	0	0	0	0	0	0	0	0	0	0	0	0	0	0	0	0	0	0	0	0	0	0	0	0	0	0	0	0	0	0	0	0	0	0	0	0
O75052	0	0	0	0	0	0	0	0	0	0	0	0	0	0	0	0	0	0	0	0	0	0	0	0	0	0	0	0	0	0	0	0	0	0	0	0	0	0	0	0	0	0	0	0	0	0	0	0	0
O75054	1	0	0	1	1	1	1	1	1	0	1	1	1	1	0	0	1	1	0	1	1	0	0	1	1	0	1	1	1	1	0	1	1	1	1	0	1	0	1	1	0	1	0	1	0	0	1	1	1
O75071	0	0	0	0	0	0	0	0	0	0	0	0	0	0	0	0	0	0	0	0	0	0	0	0	0	0	0	0	0	0	0	0	0	0	0	0	0	0	0	0	0	0	0	0	0	0	0	0	0
O75077	1	0	0	1	1	1	1	1	1	0	1	1	1	1	0	0	1	1	0	1	1	0	0	1	1	0	1	1	1	1	0	1	1	1	1	0	1	0	1	1	0	1	0	1	0	0	1	1	1
O75093	1	0	0	1	1	1	1	1	1	0	1	1	1	1	0	0	1	1	0	1	1	0	0	1	1	0	1	1	1	1	0	1	1	0	1	0	1	0	1	1	0	1	0	1	0	0	1	1	1
O75113	0	0	0	1	1	0	0	0	0	0	1	0	0	1	0	0	1	1	0	1	1	0	0	0	0	0	0	0	1	0	0	1	0	0	1	0	0	0	1	0	0	1	0	1	0	0	0	0	0
O75146	1	0	0	1	1	1	1	1	1	0	1	1	1	1	0	0	1	1	0	1	1	0	0	1	1	0	1	1	1	1	0	1	1	0	1	0	1	0	1	1	0	1	0	1	0	0	1	1	1
O75165	0	0	0	1	0	0	0	0	0	0	0	0	0	1	0	0	0	0	0	0	0	0	0	0	0	0	0	0	0	0	0	1	0	0	1	0	0	0	0	0	0	1	0	0	0	0	0	0	0
O75173	1	0	0	1	1	1	1	1	1	0	1	1	1	1	0	0	1	1	0	1	1	0	0	1	1	0	1	1	1	1	0	1	1	1	1	0	1	0	1	1	0	1	0	1	0	0	1	1	1
O75197	0	1	0	1	1	0	0	1	0	0	0	0	0	1	1	0	1	0	0	0	0	0	0	1	1	0	1	0	0	0	0	1	0	0	1	0	0	0	1	0	0	1	0	1	0	0	0	0	0
O75290	0	0	0	0	0	0	0	0	0	0	0	0	0	0	0	0	0	0	0	0	0	0	0	0	0	0	0	0	0	0	0	0	0	0	0	0	0	0	0	0	0	0	0	0	0	0	0	0	0
O75293	1	0	1	0	1	1	0	1	0	0	1	0	1	0	0	1	1	0	1	1	0	1	0	0	0	0	1	1	1	1	1	0	0	0	1	0	1	0	1	1	0	1	0	0	1	1	0	1	1
O75306	0	0	0	0	0	0	0	0	0	0	0	0	0	0	0	0	0	0	0	0	0	0	0	0	0	0	0	0	0	0	0	0	0	0	0	0	0	0	0	0	0	0	0	0	0	0	0	0	0
O75324	0	0	0	0	0	0	1	0	0	0	1	0	0	1	0	1	1	0	0	0	0	0	0	0	0	0	0	0	1	0	1	0	0	0	1	0	1	0	0	0	0	1	0	0	1	1	0	0	0
O75339	1	0	0	1	1	1	1	1	1	0	1	1	1	1	0	0	1	1	0	1	1	0	0	1	1	0	1	1	1	1	0	1	1	1	1	0	1	0	1	1	0	1	0	1	0	0	1	1	1
O75344	1	0	0	1	1	1	1	1	1	0	1	1	1	1	0	0	1	1	0	1	1	0	0	1	1	0	1	1	1	1	0	1	1	1	1	0	1	0	1	1	0	1	0	1	0	0	1	1	1
O75347	1	0	0	1	1	1	1	1	1	0	1	1	1	1	0	1	1	1	0	1	1	1	1	1	1	0	1	1	1	1	1	1	1	1	1	1	1	0	1	1	0	1	0	1	1	1	1	1	1
O75356	0	0	0	0	0	0	0	0	0	0	0	0	0	1	0	1	1	0	0	0	0	0	0	0	0	0	0	0	0	0	0	0	0	0	0	0	1	0	0	0	0	1	0	0	1	1	0	0	0
O75362	1	0	1	0	1	0	0	0	0	0	0	1	0	0	0	0	0	0	1	0	1	1	0	0	1	1	0	1	0	0	0	1	1	1	0	1	0	1	0	0	1	0	0	0	1	1	1	1	0
O75363	0	0	0	0	1	0	1	1	0	1	1	0	0	0	0	1	1	0	0	1	1	1	0	0	0	0	1	0	1	0	1	1	0	0	1	0	0	0	0	0	0	1	0	0	1	1	0	0	1
O75444	0	0	0	0	0	0	0	0	0	0	0	0	0	0	0	0	0	0	0	0	0	0	0	0	0	0	0	0	0	0	0	0	0	0	0	0	0	0	0	0	0	0	0	0	0	0	0	0	0
O75446	1	0	0	1	1	1	1	1	1	0	1	1	1	1	0	0	1	1	0	1	1	0	0	1	1	0	1	1	1	1	0	1	1	1	1	0	1	0	1	1	0	1	0	1	0	0	1	1	1
O75449	0	0	0	0	0	0	0	0	0	0	0	0	0	0	0	0	0	0	0	0	0	0	0	0	0	0	0	0	0	0	0	0	0	0	0	0	0	0	0	0	0	0	0	0	0	0	0	0	0
O75477	1	0	0	1	1	1	1	1	1	0	1	1	1	1	0	0	1	1	0	1	1	0	0	1	1	0	1	1	1	1	0	1	1	1	1	0	1	0	1	1	0	1	0	1	0	0	1	1	1
O75478	0	0	0	0	0	0	0	0	0	0	0	0	0	1	0	1	1	0	0	0	0	0	0	0	0	0	0	0	0	0	0	0	0	0	0	0	1	0	0	0	0	1	0	0	1	1	0	0	0
O75508	1	0	0	0	1	1	1	0	1	1	1	1	1	1	1	0	1	1	0	1	0	0	0	1	0	0	0	1	0	1	1	0	1	0	0	1	0	1	1	0	1	1	1	0	1	0	1	1	0
O75533	1	0	0	1	1	1	1	1	1	0	1	1	1	1	0	0	1	1	0	1	1	0	0	1	1	0	1	1	1	1	0	1	1	1	1	0	1	0	1	1	0	1	0	1	0	0	1	1	1
O75541	1	0	0	1	1	1	1	1	1	0	1	1	1	1	0	0	1	1	0	1	1	0	0	1	0	0	1	1	1	1	0	1	1	0	1	0	1	0	1	0	0	1	0	1	0	0	1	1	1
O75553	0	0	0	0	0	0	0	0	0	0	0	0	0	0	0	0	0	0	0	0	0	0	0	0	0	0	0	0	0	0	0	0	0	0	0	0	0	0	0	0	0	0	0	0	0	0	0	0	0
O75558	0	0	0	1	1	0	1	1	1	0	1	0	1	1	0	1	1	1	0	1	1	0	0	0	1	0	1	0	1	1	0	1	1	1	1	0	1	0	1	1	0	1	0	1	1	1	1	1	1
O75569	1	0	0	1	1	1	1	1	1	0	1	1	1	1	0	0	1	1	0	1	1	0	0	1	0	0	1	1	1	1	0	1	1	0	1	0	1	0	1	0	0	1	0	1	0	0	1	1	1
O75581	0	0	0	0	0	0	0	0	0	0	0	0	0	0	0	0	0	0	0	0	1	0	0	0	0	0	0	0	0	0	0	0	1	0	0	0	0	0	0	0	0	0	0	0	0	0	0	0	0
O75635	1	0	1	0	1	1	1	1	1	1	1	1	1	0	0	1	1	0	1	1	1	1	0	0	0	0	1	1	1	0	1	1	0	0	1	0	1	0	1	1	0	1	0	0	1	1	0	0	1
O75638	0	0	0	0	0	0	0	0	0	0	0	0	0	0	0	0	0	0	0	0	0	0	0	0	0	0	0	0	0	0	0	0	0	0	0	0	0	0	0	0	0	0	0	0	0	0	0	0	0
O75663	0	0	0	0	0	0	0	0	0	0	0	0	0	0	0	0	0	0	0	0	0	0	0	0	0	0	0	0	0	0	0	0	0	0	0	0	0	0	0	0	0	0	0	0	0	0	0	0	0
O75665	1	0	1	0	1	1	1	1	1	1	1	1	1	1	0	1	1	1	1	1	1	1	0	0	0	0	1	1	1	1	1	1	0	0	1	0	1	0	1	1	0	1	0	0	1	1	0	1	1
O75676	0	0	0	0	0	0	0	0	0	0	0	0	0	1	0	1	1	0	0	0	0	0	0	0	0	0	0	0	0	0	0	0	0	0	0	0	1	0	0	0	0	1	0	0	1	1	0	0	0
O75711	1	0	0	1	1	1	1	1	1	0	1	1	1	1	0	0	1	1	0	1	1	0	0	1	1	0	1	1	1	1	0	1	1	1	1	0	1	0	1	1	0	1	0	1	0	0	1	1	1
O75712	1	0	1	0	1	1	1	1	1	1	1	0	1	0	0	1	1	0	1	1	1	1	0	0	0	0	1	1	1	1	1	1	0	0	1	0	1	0	1	1	0	1	0	0	1	1	0	1	1
O75718	0	0	0	0	0	0	0	0	0	0	1	0	0	0	0	1	1	0	0	0	0	0	0	0	0	0	0	0	1	0	1	0	0	0	0	0	1	0	1	0	0	1	0	0	1	1	0	0	0
O75746	0	0	0	0	0	0	1	0	0	0	1	0	0	1	0	1	1	0	0	0	0	0	0	0	0	0	0	0	1	0	1	0	0	0	1	0	1	0	0	0	0	1	0	0	1	1	0	0	0
O75751	1	0	0	1	1	1	1	1	1	0	1	1	1	1	0	0	1	1	0	1	1	0	0	1	1	0	1	1	1	1	0	1	1	1	1	0	1	0	1	1	0	1	0	1	0	0	1	1	1
O75752	1	0	0	1	1	1	1	1	1	0	1	1	1	1	0	0	1	1	0	1	1	0	0	1	1	0	1	1	1	1	0	1	1	1	1	0	1	0	1	1	0	1	0	1	0	0	1	1	1
O75762	1	0	0	1	1	1	1	1	1	0	1	1	1	1	0	0	1	1	0	1	1	0	0	1	1	0	1	1	1	1	0	1	1	1	1	0	1	0	1	1	0	1	0	1	0	0	1	1	1
O75794	1	0	0	1	1	1	1	1	1	0	1	1	1	1	0	0	1	1	0	1	1	0	0	1	1	0	1	1	1	1	0	1	1	1	1	0	1	0	1	1	0	1	0	1	0	0	1	1	1
O75828	0	0	0	0	0	0	0	0	0	0	0	0	0	0	0	1	0	0	0	0	0	0	0	0	0	0	0	0	0	0	0	0	1	0	0	0	0	0	0	0	0	1	0	0	1	1	0	0	0
O75841	1	0	1	0	1	1	1	1	1	1	1	1	1	0	0	1	1	0	1	1	1	1	0	0	0	0	1	1	1	1	1	1	0	0	1	0	1	0	1	1	0	1	0	0	1	1	0	1	1
O75844	0	0	0	0	0	0	0	0	0	0	0	0	0	0	0	0	0	0	0	0	0	0	0	0	0	0	0	0	0	0	0	0	0	0	0	0	0	0	0	0	0	0	0	0	0	0	0	0	0
O75865	1	0	0	0	1	1	1	0	1	1	1	1	1	1	1	0	1	1	0	1	0	0	0	1	0	0	0	1	0	1	1	0	1	0	0	1	0	1	1	0	1	1	1	0	1	0	1	1	0
O75888	1	0	0	1	1	1	1	1	1	0	1	1	1	1	0	0	1	1	0	1	1	0	0	1	1	0	1	1	1	1	0	1	1	1	1	0	1	0	1	1	0	1	0	1	0	0	1	1	1
O75909	0	0	0	0	1	0	1	0	0	0	1	0	0	1	1	0	1	1	0	1	0	0	0	0	0	0	0	0	0	0	1	0	0	0	0	1	0	0	0	0	0	1	1	0	1	0	0	0	0
O75912	1	0	0	0	1	1	1	0	1	1	1	1	1	1	1	0	1	1	0	1	0	0	0	1	0	0	0	1	0	1	1	0	1	0	0	1	0	1	1	0	1	1	1	0	1	0	1	1	0
O75915	1	0	1	0	1	1	1	1	1	1	1	1	1	0	0	1	1	0	1	1	1	1	0	0	0	0	1	1	1	1	1	1	0	0	1	0	1	0	1	1	0	1	0	0	1	1	0	1	1
O75928	0	0	0	0	0	0	0	0	0	0	0	0	0	1	0	1	1	0	0	0	0	0	0	0	0	0	0	0	0	0	0	0	0	0	0	0	1	0	0	0	0	1	0	0	1	1	0	0	0
O75934	0	0	0	1	0	0	1	1	0	0	1	0	1	1	0	1	1	1	0	1	0	0	0	0	1	0	1	0	1	1	0	1	1	1	1	0	1	0	1	1	0	1	0	1	1	1	0	1	1
O75962	0	0	0	0	0	0	0	0	0	0	0	0	0	0	0	0	0	0	0	0	0	0	0	0	0	0	0	0	0	0	0	0	0	0	0	0	0	0	0	0	0	0	0	0	1	0	0	0	0
O76003	1	0	0	1	1	1	1	1	1	0	1	1	1	1	0	0	1	1	0	1	1	0	0	1	1	0	1	1	1	1	0	1	1	1	1	0	1	0	1	1	0	1	0	1	0	0	1	1	1
O76027	0	0	0	1	1	1	0	0	0	0	0	1	0	1	0	0	0	0	0	1	1	0	0	1	1	0	1	1	0	1	0	1	1	0	1	0	0	0	0	0	0	1	0	1	0	0	0	0	0
O76031	1	0	0	1	1	1	1	1	1	0	1	1	1	1	0	0	1	1	0	1	1	0	0	1	1	0	1	1	1	1	0	1	1	1	1	0	1	0	1	1	0	1	0	1	0	0	1	1	1
O76064	0	0	0	1	1	1	1	1	1	0	1	1	1	1	0	0	1	1	0	1	1	0	0	1	1	0	1	1	1	1	0	1	1	1	1	0	1	0	1	1	0	1	0	1	0	0	1	1	1
O76090	1	0	0	0	1	1	1	0	1	1	1	1	1	1	1	0	1	1	0	1	0	0	0	1	0	0	0	1	0	1	1	0	1	0	0	1	0	1	1	0	1	1	1	0	1	0	1	1	0
O94760	0	0	0	1	0	0	1	1	0	0	1	0	1	1	0	1	1	0	0	0	0	1	1	0	1	0	0	0	1	1	1	0	1	1	1	1	1	0	1	1	0	1	0	0	1	1	0	1	1
O94762	1	0	0	0	1	1	1	0	1	1	1	1	1	0	0	1	1	0	0	1	0	0	0	0	0	0	0	1	0	1	1	0	0	0	0	0	0	0	1	0	0	1	0	0	1	0	0	1	0
O94772	0	0	0	0	0	0	0	0	0	0	0	0	0	1	0	1	1	0	0	0	0	0	0	0	0	0	0	0	0	0	0	0	0	0	0	0	1	0	0	0	0	1	0	0	1	1	0	0	0
O94776	1	0	0	1	1	1	1	1	1	0	1	1	1	1	0	0	1	1	0	1	1	0	0	1	1	0	1	1	1	1	0	1	1	1	1	0	1	0	1	1	0	1	0	1	0	0	1	1	1
O94788	0	0	0	0	0	0	0	0	0	0	0	0	0	0	0	0	0	0	0	0	0	0	0	0	0	0	0	0	0	0	0	0	0	0	0	0	0	0	0	0	0	0	0	0	0	0	0	0	0
O94808	0	0	0	0	0	0	0	0	0	0	0	0	0	0	0	0	0	0	0	0	0	0	0	0	0	0	0	0	0	0	0	0	0	0	0	0	0	0	0	0	0	0	0	0	0	0	0	0	0
O94817	1	0	0	1	1	1	1	1	1	0	1	1	1	1	0	0	1	1	0	1	1	0	0	1	1	0	1	1	1	1	0	1	1	1	1	0	1	0	1	1	0	1	0	1	0	0	1	1	1
O94886	1	0	0	1	1	1	1	1	1	0	1	1	1	1	0	0	1	1	0	1	1	0	0	1	1	0	1	1	1	1	0	1	1	1	1	0	1	0	1	1	0	1	0	1	0	0	1	1	1
O94907	0	0	0	0	0	0	0	0	0	0	0	0	0	0	0	0	0	0	0	0	0	0	0	0	0	0	0	0	0	0	0	0	0	0	0	0	0	0	0	0	0	0	0	0	0	0	0	0	0
O94910	0	0	0	0	0	0	0	0	0	0	0	0	0	0	0	0	0	0	0	0	0	0	0	0	0	0	0	0	0	0	0	0	0	0	0	0	0	0	0	0	0	0	0	0	0	0	0	0	0
O94913	1	0	0	0	1	1	1	0	1	1	1	1	1	1	1	0	1	1	0	1	0	0	0	1	0	0	0	1	0	1	1	0	1	0	0	1	0	1	1	0	1	1	1	0	1	0	1	1	0
O94967	0	0	0	1	0	0	1	1	0	0	1	0	1	1	0	1	1	0	0	0	0	1	1	0	1	0	0	0	1	1	1	0	1	1	1	1	1	0	1	1	0	1	0	0	1	1	0	1	1
O94972	1	0	1	0	1	0	0	0	0	0	0	1	0	0	0	0	0	0	1	0	1	1	0	0	1	1	0	1	0	0	0	1	1	1	0	1	0	1	0	0	1	0	0	0	1	1	1	1	0
O95047	1	0	0	1	1	1	1	1	1	0	1	1	1	1	0	0	1	1	0	1	1	0	0	1	1	0	1	1	1	1	0	1	1	1	1	0	1	0	1	1	0	1	0	1	0	0	1	1	1
O95084	0	0	0	0	0	0	0	0	0	0	0	0	0	1	0	0	0	0	0	0	0	0	0	0	1	0	0	0	0	0	0	1	0	0	0	0	0	0	0	0	0	0	0	1	0	0	1	0	0
O95125	1	0	0	1	1	1	1	1	1	0	1	1	1	1	0	0	1	1	0	1	1	0	0	1	1	0	1	1	1	1	0	1	1	1	1	0	1	0	1	1	0	1	0	1	0	0	1	1	1
O95139	1	0	0	1	1	1	1	1	1	0	1	1	1	1	0	0	1	1	0	1	1	0	0	1	1	0	1	1	1	1	0	1	1	1	1	0	1	0	1	1	0	1	0	1	0	0	1	1	1
O95169	1	0	0	1	1	1	1	1	1	0	1	1	1	1	0	0	1	1	0	1	1	0	0	1	1	0	1	1	1	1	0	1	1	1	1	0	1	0	1	1	0	1	0	1	0	0	1	1	1
O95170	1	0	0	1	1	1	1	1	1	0	1	1	1	1	0	0	1	1	0	1	1	0	0	1	1	0	1	1	1	1	0	1	1	1	1	0	1	0	1	1	0	1	0	1	0	0	1	1	1
O95171	0	0	1	0	1	1	1	1	1	1	1	0	1	0	0	1	1	0	1	1	1	1	0	0	0	0	1	1	1	1	1	1	0	0	1	0	1	0	1	1	0	1	0	0	1	1	0	1	1
O95198	1	0	0	1	1	1	1	1	1	0	1	1	1	1	0	0	1	1	0	1	1	0	0	1	1	0	1	1	1	1	0	1	1	1	1	0	1	0	1	1	0	1	0	1	0	0	1	1	1
O95202	0	0	0	1	1	1	1	1	1	0	1	0	1	1	0	0	1	1	0	1	1	0	0	1	1	0	1	0	1	1	0	1	0	0	1	0	1	0	1	1	0	1	0	1	0	0	1	1	1
O95210	1	0	0	1	1	1	1	1	1	0	1	1	1	1	0	0	1	1	0	1	1	0	0	1	1	0	1	1	1	1	0	1	1	1	1	0	1	0	1	1	0	1	0	1	0	0	1	1	1
O95214	1	0	0	1	1	1	1	1	1	0	1	1	1	1	0	0	1	1	0	1	1	0	0	1	1	0	1	1	1	1	0	1	1	1	1	0	1	0	1	1	0	1	0	1	0	0	1	1	1
O95218	1	0	0	1	1	1	1	1	1	0	1	1	1	1	0	0	1	1	0	1	1	0	0	1	1	0	1	1	1	1	0	1	1	1	1	0	1	0	1	1	0	1	0	1	0	0	1	1	1
O95232	0	0	0	0	0	0	0	0	0	0	0	0	0	0	0	0	0	0	0	0	0	0	0	0	0	0	0	0	0	0	0	0	0	0	0	0	0	0	0	0	0	0	0	0	0	0	0	0	0
O95239	0	0	0	0	0	0	0	0	0	0	0	0	0	0	0	0	0	0	0	0	0	0	0	0	0	0	0	0	0	0	0	0	0	0	0	0	0	0	0	0	0	0	0	0	0	0	0	0	0
O95243	1	0	0	0	1	1	1	0	1	1	1	1	1	1	1	0	1	1	0	1	0	0	0	1	0	0	0	1	0	1	1	0	1	0	0	1	0	1	1	0	1	1	1	0	1	0	1	1	0
O95256	1	0	0	1	1	1	1	1	1	0	1	1	1	1	0	0	1	1	0	1	1	0	0	1	1	0	1	1	1	1	0	1	1	1	1	0	1	0	1	1	0	1	0	1	0	0	1	1	1
O95257	1	0	1	0	1	1	1	1	1	1	1	1	1	1	0	1	1	1	1	1	0	1	0	0	0	0	0	1	1	1	1	1	1	0	1	0	1	0	1	1	0	1	0	0	1	1	0	1	1
O95263	1	0	0	1	1	1	1	1	1	0	1	1	1	1	0	0	1	1	0	1	1	0	0	1	1	0	1	1	1	1	0	1	1	1	1	0	1	0	1	1	0	1	0	1	0	0	1	1	1
O95274	1	0	1	0	1	1	1	1	1	1	1	1	1	0	0	1	1	0	1	1	1	1	0	0	0	0	1	1	1	1	1	1	0	0	1	0	1	0	1	1	0	1	0	0	1	1	0	1	1
O95298	0	0	0	0	0	0	0	0	0	0	0	0	0	0	0	0	0	0	0	0	0	0	0	0	0	0	0	0	0	0	0	0	0	0	0	0	0	0	0	0	0	0	0	0	0	0	0	0	0
O95340	0	0	0	0	0	0	0	0	0	0	0	0	0	1	0	1	1	0	0	0	0	0	0	0	0	0	0	0	0	0	0	0	0	0	0	0	1	0	0	0	0	1	0	0	1	1	0	0	0
O95352	1	0	0	0	1	1	1	0	1	1	1	1	1	1	1	0	1	1	0	1	0	0	0	1	0	0	0	1	0	1	1	0	1	0	0	1	0	1	1	0	1	1	1	0	1	0	1	1	0
O95377	1	0	1	0	1	1	1	1	1	1	1	1	1	0	0	1	1	0	1	1	1	1	0	0	0	0	1	1	1	1	1	1	0	0	1	0	1	0	1	1	0	1	0	0	1	1	0	1	1
O95382	0	0	0	1	1	1	1	1	1	0	1	1	1	1	0	0	1	1	0	1	0	0	0	1	1	0	0	1	1	1	1	0	1	1	1	1	1	0	1	1	0	1	0	0	1	0	1	1	1
O95389	1	0	0	1	1	1	1	1	1	0	1	1	1	1	0	0	1	1	0	1	1	0	0	1	1	0	1	1	1	1	0	1	1	1	1	0	1	0	1	1	0	1	0	1	0	0	1	1	1
O95406	1	0	0	1	1	1	1	1	1	0	1	1	1	1	0	0	1	1	0	1	1	0	0	1	1	0	1	1	1	1	0	1	1	1	1	0	1	0	1	1	0	1	0	1	0	0	1	1	1
O95409	1	0	0	1	1	1	1	1	1	0	1	1	1	1	0	0	1	1	0	1	1	0	0	1	1	0	1	1	1	1	0	1	1	1	1	0	1	0	1	1	0	1	0	1	0	0	1	1	1
O95476	0	0	0	0	0	0	0	0	0	0	0	0	0	0	0	0	0	0	0	0	0	0	0	0	0	0	0	0	0	0	0	0	0	0	0	0	0	0	0	0	0	0	0	0	0	0	0	0	0
O95498	0	0	0	0	0	0	0	0	0	0	0	0	0	0	0	0	0	0	0	0	0	0	0	0	0	0	0	0	0	0	0	0	0	0	0	0	0	0	0	0	0	0	0	0	0	0	0	0	0
O95561	0	0	0	1	0	0	1	1	0	0	1	0	1	1	0	1	1	0	0	0	0	1	1	0	1	0	0	0	1	1	1	0	1	1	1	1	1	0	1	1	0	1	0	0	1	1	0	1	1
O95562	0	0	0	0	0	0	0	0	0	0	0	0	0	1	0	0	0	0	0	0	0	0	0	0	0	0	0	0	0	0	0	0	0	0	0	0	0	0	0	0	0	0	0	0	0	0	0	0	0
O95633	1	0	1	0	0	0	0	1	1	1	0	1	1	0	0	1	1	1	1	1	1	0	1	0	0	1	1	1	1	1	0	0	0	1	1	1	1	1	1	1	0	0	1	0	0	0	0	1	1
O95670	0	0	0	0	0	0	0	0	0	0	0	0	0	0	0	0	0	0	0	0	0	0	0	0	0	0	0	0	0	0	0	1	0	0	1	0	0	0	0	0	0	1	0	0	0	0	0	0	0
O95674	0	0	0	0	1	1	1	0	1	1	1	0	0	1	1	0	1	1	0	1	0	0	0	1	0	0	0	1	0	0	1	0	0	0	0	1	0	1	1	0	0	1	1	0	1	0	1	0	0
O95677	0	0	0	1	1	0	1	1	0	0	1	0	1	1	0	1	1	1	0	1	1	0	0	0	1	0	1	0	1	1	0	1	1	1	1	0	1	0	1	1	0	1	0	1	1	1	1	1	1
O95678	0	0	0	0	1	0	1	1	0	0	1	0	0	0	0	1	1	0	0	1	1	1	0	0	0	0	1	0	1	0	1	1	0	0	1	0	0	0	0	1	0	1	0	0	1	1	0	0	1
O95684	0	0	0	0	0	0	0	0	0	0	0	0	0	0	0	0	0	0	0	0	0	0	0	0	0	0	0	0	0	0	0	0	0	0	0	0	0	0	0	0	0	0	0	0	0	0	0	0	0
O95685	0	0	0	0	0	0	0	0	0	0	0	0	0	1	0	1	1	0	0	0	0	0	0	0	0	0	0	0	0	0	0	0	0	0	0	0	1	0	0	0	0	1	0	0	1	1	0	0	0
O95696	0	0	0	1	0	0	1	1	0	0	1	0	1	1	0	1	1	0	0	0	0	1	1	0	1	0	0	0	1	1	1	0	1	1	1	1	1	0	1	1	0	1	0	0	1	1	0	1	1
O95749	0	0	0	1	0	1	1	1	0	0	1	1	1	1	0	1	1	1	0	1	0	1	1	0	1	0	0	0	1	1	1	0	1	1	1	1	1	0	1	1	0	1	1	0	1	1	0	1	1
O95759	1	0	0	0	1	1	1	0	1	1	1	1	1	1	1	0	1	1	0	1	0	0	0	1	0	0	0	1	0	1	1	0	1	0	0	1	0	1	1	0	1	1	1	0	1	0	1	1	0
O95772	1	0	0	1	1	1	1	1	1	0	1	1	1	1	0	0	1	1	0	1	1	0	0	1	1	0	1	1	1	1	0	1	1	1	1	0	1	0	1	1	0	1	0	1	0	0	1	1	1
O95819	1	0	1	0	1	0	0	0	0	0	0	1	0	0	0	0	0	0	1	0	1	1	0	0	1	1	0	1	0	0	0	1	1	1	0	1	0	1	0	0	1	0	0	0	1	1	1	1	0
O95831	1	0	0	1	1	1	1	1	1	0	1	1	1	1	0	0	1	1	0	1	1	0	0	1	1	0	1	1	1	1	0	1	1	1	1	0	1	0	1	1	0	1	0	1	0	0	1	1	1
O95832	1	0	1	0	1	1	1	1	1	1	1	1	1	0	0	1	1	0	1	1	1	1	0	0	0	0	1	1	1	1	1	1	0	0	1	0	1	0	1	1	0	1	0	0	1	1	0	1	1
O95835	1	0	0	0	1	1	1	0	1	1	1	1	1	1	1	0	1	1	0	1	0	0	0	1	0	0	0	1	0	1	1	0	1	0	0	1	0	1	1	0	1	1	1	0	1	0	1	1	0
O95847	1	0	0	0	0	0	0	0	0	0	0	0	0	0	0	0	0	0	0	0	0	1	0	0	0	0	0	0	0	0	0	0	0	0	0	0	0	0	0	0	0	0	0	0	0	0	0	0	0
O95861	1	0	0	1	1	1	1	1	1	0	1	1	1	1	0	0	1	1	0	1	1	0	0	1	1	0	1	1	1	1	0	1	1	1	1	0	1	0	1	1	0	1	0	1	0	0	1	1	1
O95863	1	0	0	0	1	1	1	0	1	1	1	1	1	1	1	0	1	1	0	1	0	0	0	1	0	0	0	1	0	1	1	0	1	0	0	1	0	1	1	0	1	1	1	0	1	0	1	1	0
O95870	1	0	0	0	1	1	1	0	1	1	1	1	1	1	1	0	1	1	0	1	0	0	0	1	0	0	0	1	0	1	1	0	1	0	0	1	0	1	1	0	1	1	1	0	1	0	1	1	0
O95876	1	0	0	0	1	1	1	0	1	1	1	1	1	1	1	0	1	1	0	1	0	0	0	1	0	0	0	1	0	1	1	0	1	0	0	1	0	1	1	0	1	1	1	0	1	0	1	1	0
O95881	1	0	0	1	1	1	1	1	1	0	1	1	1	1	0	0	1	1	0	1	1	0	0	1	1	0	1	1	1	1	0	1	1	1	1	0	1	0	1	1	0	1	0	1	0	0	1	1	1
O95969	0	0	0	1	0	0	1	1	0	0	1	0	1	1	0	1	1	0	0	0	0	1	1	0	1	0	0	0	1	1	1	0	1	1	1	1	1	0	1	1	0	1	0	0	1	1	0	1	1
O95976	1	0	0	1	1	1	1	1	1	0	1	1	1	1	0	0	1	1	0	1	1	0	0	1	1	0	1	1	1	1	0	1	1	1	1	0	1	0	1	1	0	1	0	1	0	0	1	1	1
O95996	0	0	0	0	1	1	0	0	0	1	1	0	0	1	1	0	1	1	0	1	0	0	0	0	0	0	0	0	0	0	1	0	0	0	0	0	0	1	1	0	0	1	1	0	1	0	0	0	0
O95997	0	0	0	1	0	0	1	1	0	0	1	0	1	1	0	1	1	0	0	0	0	1	1	0	1	0	0	0	1	1	1	0	1	1	1	1	1	0	1	1	0	1	0	0	1	1	0	1	1
O95999	0	0	0	1	0	0	1	1	0	0	1	0	1	0	0	1	1	0	0	0	0	1	1	0	0	0	0	0	1	1	1	0	1	0	1	0	1	0	1	0	0	1	0	0	1	1	0	0	1
O96009	1	0	0	0	1	1	1	0	1	1	1	1	1	0	0	1	1	0	0	1	0	0	0	0	0	0	0	1	0	1	1	0	0	0	0	0	0	0	1	0	0	1	0	0	1	0	0	1	0
O96011	0	0	0	1	0	0	1	1	0	0	1	0	1	1	0	1	1	0	0	0	0	1	1	0	1	0	0	0	1	1	1	0	1	1	1	1	1	0	1	1	0	1	0	0	1	1	0	1	1
O97980	1	0	0	1	1	1	1	1	1	0	1	1	1	1	0	0	1	1	0	1	1	0	0	1	1	0	1	1	1	1	0	1	1	1	1	0	1	0	1	1	0	1	0	1	0	0	1	1	1
P00325	1	0	0	0	1	1	1	0	1	1	1	1	1	1	1	0	1	1	0	1	0	0	0	1	0	0	0	1	0	1	1	0	1	0	0	1	0	1	1	0	1	1	1	0	1	0	1	1	0
P00367	0	0	0	1	1	1	1	1	1	0	1	1	1	1	0	1	1	1	0	1	1	0	0	1	1	0	1	1	1	1	1	1	1	1	1	1	1	0	1	1	0	1	0	1	1	1	1	1	1
P00390	0	0	0	1	0	0	1	1	0	0	1	0	1	1	0	0	1	0	0	0	0	0	0	0	1	0	0	0	1	1	0	1	1	1	1	0	1	0	1	1	0	1	0	0	0	0	0	1	1
P00403	1	0	0	0	1	1	1	0	1	1	1	1	1	1	1	0	1	1	0	1	0	0	0	1	0	0	0	1	0	1	1	0	1	0	0	1	0	1	1	0	1	1	1	0	1	0	1	1	0
P00451	1	0	1	0	1	1	1	1	1	1	1	1	1	1	1	1	1	1	1	1	1	1	0	1	0	0	1	1	1	1	1	1	1	0	1	1	1	1	1	1	1	1	1	0	1	1	1	1	1
P00480	1	0	0	0	1	1	1	0	1	1	1	1	1	1	1	0	1	1	0	1	0	0	0	1	0	0	0	1	0	1	1	0	1	0	0	1	0	1	1	0	1	1	1	0	1	0	1	1	0
P00488	0	0	0	0	0	0	0	0	0	0	0	0	0	0	0	0	0	0	0	0	0	0	0	0	0	0	0	0	0	0	0	0	0	0	0	0	0	0	0	0	0	0	0	0	0	0	0	0	0
P00533	1	1	1	1	1	0	1	1	1	1	1	1	0	1	1	1	1	1	0	1	1	1	1	1	1	1	1	1	1	0	1	1	0	1	1	1	0	1	1	1	1	1	1	1	0	0	1	0	1
P00558	0	0	0	0	1	1	1	0	1	1	1	0	0	0	0	0	1	0	0	1	0	0	0	0	0	0	0	1	0	0	1	0	0	0	0	0	0	0	0	0	0	1	0	0	1	0	0	0	0
P00568	0	0	0	0	0	0	0	0	0	0	0	0	0	1	0	1	1	0	0	0	0	0	0	0	0	0	0	0	0	0	0	0	0	0	0	0	1	0	0	0	0	1	0	0	1	1	0	0	0
P00738	0	0	0	0	0	0	0	0	0	0	0	0	0	0	0	0	0	0	0	0	0	0	0	0	0	0	0	0	0	0	0	0	0	0	0	0	0	0	0	0	0	0	0	0	0	0	0	0	0
P00750	0	0	0	0	0	0	0	0	0	0	0	0	0	0	0	0	0	0	0	0	0	0	0	0	0	0	0	0	0	0	0	0	0	0	0	0	0	0	0	0	0	0	0	0	0	0	0	0	0
P00918	1	0	1	0	1	1	1	1	1	1	1	1	1	0	0	1	1	0	1	1	1	1	0	0	0	0	1	1	1	1	1	1	0	0	1	0	1	0	1	1	0	1	0	0	1	1	0	1	1
P01009	0	0	0	0	0	0	0	0	0	0	0	0	0	0	0	0	0	0	0	0	0	0	0	0	0	0	0	0	0	0	0	0	0	0	0	0	0	0	0	0	0	0	0	0	0	0	0	0	0
P01011	1	0	1	0	1	1	1	1	1	1	1	1	1	0	0	1	1	0	1	1	1	1	0	0	0	0	1	1	1	1	1	1	0	0	1	0	1	0	1	1	0	1	0	0	1	1	0	1	1
P01033	1	1	1	0	0	1	1	1	1	1	1	1	1	0	1	1	1	1	1	1	1	1	1	0	1	1	1	1	1	1	0	0	1	1	1	1	1	1	1	1	1	0	1	0	1	1	1	1	1
P01040	1	0	1	0	1	1	1	1	1	0	1	0	1	0	0	1	1	0	1	1	1	1	0	0	0	0	1	1	1	1	1	1	0	0	1	0	1	0	1	1	0	1	0	0	1	1	0	1	1
P01133	0	0	0	0	0	0	0	0	0	0	0	0	0	0	0	1	0	0	0	0	0	1	0	0	0	0	0	0	0	0	0	0	1	0	0	0	0	0	0	0	0	1	0	0	1	1	0	0	0
P01137	0	0	0	0	0	0	0	0	0	0	0	0	0	0	0	1	0	0	0	0	0	0	0	0	0	0	0	0	0	0	0	0	0	0	0	0	0	0	0	0	0	0	0	0	0	0	0	0	0
P01138	0	0	0	1	0	0	1	1	0	0	1	0	1	1	0	1	1	0	0	0	0	1	1	0	1	0	0	0	1	1	1	0	1	1	1	1	1	0	1	1	0	1	0	0	1	1	0	1	1
P01215	1	1	1	1	1	0	1	1	1	1	1	1	0	1	1	1	1	1	0	1	1	1	1	1	1	1	1	1	1	0	1	1	0	1	1	1	0	1	1	1	1	1	1	1	0	0	1	0	1
P01222	1	1	1	0	0	0	0	1	1	1	0	1	1	0	0	1	1	1	1	1	1	1	1	0	0	1	1	1	1	1	0	0	1	1	1	1	1	1	1	1	0	0	1	0	0	1	0	1	1
P01570	1	0	1	0	1	1	1	1	1	1	1	1	1	0	0	1	1	0	1	1	1	1	0	0	0	0	1	1	1	1	1	1	0	0	1	0	1	0	1	1	0	1	0	0	1	1	0	1	1
P01583	1	0	1	0	1	1	1	1	1	1	1	1	1	0	0	1	1	0	1	1	1	1	0	0	0	0	1	1	1	1	1	1	0	0	1	0	1	0	1	1	0	1	0	0	1	1	0	1	1
P01591	0	0	0	0	1	1	1	0	1	1	1	0	1	1	1	0	1	1	0	1	0	0	0	0	0	0	0	0	0	0	1	0	0	0	0	0	0	0	0	0	0	1	1	0	1	0	1	0	0
P01699	1	0	0	1	1	1	1	1	1	0	1	1	1	1	0	0	1	1	0	1	1	0	0	1	1	0	1	1	1	1	0	1	1	1	1	0	1	0	1	1	0	1	0	1	0	0	1	1	1
P01704	1	0	0	1	1	1	1	1	1	0	1	1	1	1	0	0	1	1	0	1	1	0	0	1	1	0	1	1	1	1	0	1	1	1	1	0	1	0	1	1	0	1	0	1	0	0	1	1	1
P01714	1	0	0	1	1	1	1	1	1	0	1	1	1	1	0	0	1	1	0	1	1	0	0	1	1	0	1	1	1	1	0	1	1	1	1	0	1	0	1	1	0	1	0	1	0	0	1	1	1
P01715	1	0	0	1	1	1	1	1	1	0	1	1	1	1	0	0	1	1	0	1	1	0	0	1	1	0	1	1	1	1	0	1	1	1	1	0	1	0	1	1	0	1	0	1	0	0	1	1	1
P01717	1	0	0	1	1	1	1	1	1	0	1	1	1	1	0	0	1	1	0	1	1	0	0	1	1	0	1	1	1	1	0	1	1	1	1	0	1	0	1	1	0	1	0	1	0	0	1	1	1
P01737	1	0	0	1	1	1	1	1	1	0	1	1	1	1	0	0	1	1	0	1	1	0	0	1	1	0	1	1	1	1	0	1	1	1	1	0	1	0	1	1	0	1	0	1	0	0	1	1	1
P01763	1	0	0	1	1	1	1	1	1	0	1	1	1	1	0	0	1	1	0	1	1	0	0	1	1	0	1	1	1	1	0	1	1	1	1	0	1	0	1	1	0	1	0	1	0	0	1	1	1
P01768	1	0	0	1	1	1	1	1	1	0	1	1	1	1	0	0	1	1	0	1	1	0	0	1	1	0	1	1	1	1	0	1	1	1	1	0	1	0	1	1	0	1	0	1	0	0	1	1	1
P01817	1	0	0	1	1	1	1	1	1	0	1	1	1	1	0	0	1	1	0	1	1	0	0	1	1	0	1	1	1	1	0	1	1	1	1	0	1	0	1	1	0	1	0	1	0	0	1	1	1
P01833	1	0	1	0	1	1	1	1	1	0	1	0	1	0	0	1	1	0	1	1	0	1	0	0	0	0	1	0	1	1	1	1	0	0	1	0	1	0	1	1	0	1	0	0	1	1	0	1	1
P01848	1	0	0	1	1	1	1	1	1	0	1	1	1	1	0	0	1	1	0	1	1	0	0	1	1	0	1	1	1	1	0	1	1	1	1	0	1	0	1	1	0	1	0	1	0	0	1	1	1
P01850	1	0	0	1	1	1	1	1	1	0	1	1	1	1	0	0	1	1	0	1	1	0	0	1	1	0	1	1	1	1	0	1	1	1	1	0	1	0	1	1	0	1	0	1	0	0	1	1	1
P01857	1	0	0	1	1	1	1	1	1	0	1	1	1	1	0	0	1	1	0	1	1	0	0	1	1	0	1	1	1	1	0	1	1	1	1	0	1	0	1	1	0	1	0	1	0	0	1	1	1
P01860	1	0	0	1	1	1	1	1	1	0	1	1	1	1	0	0	1	1	0	1	1	0	0	1	1	0	1	1	1	1	0	1	1	1	1	0	1	0	1	1	0	1	0	1	0	0	1	1	1
P01871	1	0	0	1	1	1	1	1	1	0	1	1	1	1	0	0	1	1	0	1	1	0	0	1	1	0	1	1	1	1	0	1	1	1	1	0	1	0	1	1	0	1	0	1	0	0	1	1	1
P01889	1	0	1	0	1	1	1	1	1	1	1	1	1	0	0	1	1	0	1	1	1	1	0	0	0	0	1	1	1	1	1	1	0	0	1	0	1	0	1	1	0	1	0	0	1	1	0	1	1
P02461	1	1	1	0	0	0	0	1	1	1	1	1	1	0	0	1	1	1	1	1	1	0	1	0	0	1	1	1	1	1	0	0	1	1	1	1	1	1	1	1	0	0	1	0	0	1	0	1	1
P02538	0	0	1	0	1	1	1	1	1	1	1	0	0	0	0	1	1	0	0	1	1	1	0	0	0	0	1	1	1	0	1	1	0	0	1	0	1	0	1	1	0	1	0	0	1	1	0	0	1
P02656	0	1	0	0	1	0	0	0	0	1	1	0	0	1	1	1	1	1	0	1	1	1	1	1	0	0	1	1	0	0	1	0	0	0	0	1	0	1	1	0	0	0	1	1	0	0	0	0	0
P02743	0	0	0	1	0	0	1	1	0	0	1	0	1	1	0	1	1	0	0	0	0	1	1	0	1	0	0	0	1	1	1	0	1	1	1	1	1	0	1	1	0	1	0	0	1	1	0	1	1
P02751	1	0	0	0	1	1	1	0	1	1	1	1	1	1	1	0	1	1	0	1	0	0	0	1	0	0	0	1	0	1	1	0	1	0	0	1	0	1	1	0	1	1	1	0	1	0	1	1	0
P02753	1	0	0	0	1	1	1	0	1	1	1	1	1	1	1	0	1	1	0	1	0	0	0	1	0	0	0	1	0	1	1	0	1	0	0	1	0	1	1	0	1	1	1	0	1	0	1	1	0
P02765	0	0	0	0	1	1	1	0	1	1	1	0	1	1	1	0	1	1	0	1	0	0	0	1	0	0	0	1	0	0	1	0	1	0	0	1	0	0	0	0	0	1	1	0	1	0	1	0	0
P02818	0	0	0	0	0	0	0	0	0	0	0	0	0	0	0	1	0	0	0	0	0	0	0	0	0	0	0	0	0	0	0	0	0	0	0	0	0	0	0	0	0	0	0	0	0	0	0	0	0
P03979	1	0	0	1	1	1	1	1	1	0	1	1	1	1	0	0	1	1	0	1	1	0	0	1	1	0	1	1	1	1	0	1	1	1	1	0	1	0	1	1	0	1	0	1	0	0	1	1	1
P03986	1	0	0	1	1	1	1	1	1	0	1	1	1	1	0	0	1	1	0	1	1	0	0	1	1	0	1	1	1	1	0	1	1	1	1	0	1	0	1	1	0	1	0	1	0	0	1	1	1
P04003	0	0	0	0	0	0	0	0	0	0	0	0	0	0	0	0	0	0	0	0	0	0	0	0	0	0	0	0	0	0	0	0	0	0	0	0	0	0	0	0	0	0	0	0	0	0	0	0	0
P04053	0	0	0	0	0	0	0	0	0	0	0	0	0	0	0	0	0	0	0	0	0	0	0	0	0	0	0	0	0	0	0	0	0	0	0	0	0	0	0	0	0	0	0	0	0	0	0	0	0
P04066	0	0	0	0	0	0	1	1	0	0	1	0	1	1	0	1	1	0	0	0	0	1	1	0	1	0	0	0	1	1	1	0	0	0	0	0	1	0	0	0	0	1	0	0	1	1	0	0	1
P04141	0	1	0	1	1	1	0	1	0	0	0	0	1	0	1	0	1	0	1	0	0	0	0	1	1	1	1	0	0	1	0	0	1	0	0	1	0	1	1	0	1	0	0	1	0	0	0	0	0
P04234	0	0	0	0	0	0	0	0	0	0	0	0	0	0	0	0	0	0	0	0	0	0	0	0	0	0	0	0	0	0	0	0	0	0	0	0	0	0	0	0	0	0	0	0	0	0	0	0	0
P04264	0	0	1	0	1	1	1	1	1	1	1	0	0	0	0	1	1	0	0	1	1	1	0	0	0	0	1	1	1	0	1	1	0	0	1	0	0	0	0	1	0	1	0	0	1	1	0	0	1
P04275	0	1	0	1	1	1	0	1	0	0	0	0	1	0	1	0	1	0	1	0	0	0	0	1	1	1	1	0	0	1	0	0	1	0	0	1	0	1	1	0	1	0	0	1	0	0	0	0	0
P04424	1	0	0	0	1	1	1	0	1	1	1	1	1	1	1	0	1	1	0	1	0	0	0	1	0	0	0	1	0	1	1	0	1	0	0	1	0	1	1	0	1	1	1	0	1	0	1	1	0
P04798	1	0	1	0	1	0	0	0	0	0	0	1	0	0	0	0	0	0	1	0	1	1	0	0	1	1	0	1	0	0	0	1	1	1	0	1	0	1	0	0	1	0	0	0	1	1	1	1	0
P05067	0	0	0	0	0	0	0	0	0	0	0	0	0	0	0	0	0	0	0	0	0	0	0	0	0	0	0	0	0	0	0	0	0	0	0	0	0	0	0	0	0	0	0	0	0	0	0	0	0
P05090	1	0	0	1	1	1	1	1	1	0	1	1	1	1	0	0	1	1	0	1	1	0	0	1	1	0	1	1	1	1	0	1	1	1	1	0	1	0	1	1	0	1	0	1	0	0	1	1	1
P05113	0	1	0	1	1	1	0	1	0	0	0	0	1	0	1	0	1	0	1	0	0	0	0	1	1	1	1	0	0	1	0	0	1	0	0	1	0	1	1	0	1	0	0	1	0	0	0	0	0
P05120	1	0	1	0	1	1	1	1	1	1	1	1	1	0	0	1	1	0	1	1	1	1	0	0	0	0	1	1	1	0	1	1	0	0	1	0	1	0	1	1	0	1	0	0	1	1	0	0	1
P05177	1	0	1	0	1	0	0	0	0	0	0	1	0	0	0	0	0	0	1	0	1	1	0	0	1	1	0	1	0	0	0	1	1	1	0	1	0	1	0	0	1	0	0	0	1	1	1	1	0
P05181	0	0	0	0	0	0	0	0	0	0	0	0	0	0	0	0	0	0	0	0	0	0	0	0	0	0	0	0	0	0	0	0	0	0	0	0	0	0	0	0	0	0	0	0	0	0	0	0	0
P05305	0	0	1	0	0	0	0	1	0	1	1	0	0	0	0	1	1	0	1	1	1	1	0	0	0	0	1	0	1	0	0	0	0	0	1	0	1	0	0	0	0	0	0	0	0	1	0	1	1
P06127	0	0	0	0	0	0	0	0	0	0	0	0	0	0	0	0	0	0	0	0	0	0	0	0	0	0	0	0	0	0	0	0	0	0	0	0	0	0	0	0	0	0	0	0	0	0	0	0	0
P06213	1	0	0	0	1	1	1	0	1	1	1	1	1	1	1	0	1	1	0	1	0	0	0	1	0	0	0	1	0	1	1	0	1	0	0	1	0	1	1	0	1	1	1	0	1	0	1	1	0
P06493	0	1	0	1	1	1	0	1	0	0	0	0	1	0	1	0	1	0	1	0	0	0	0	1	1	1	1	0	0	1	0	0	1	0	0	1	0	1	1	0	1	0	0	1	0	0	0	0	0
P06702	1	0	0	0	1	1	1	0	1	1	1	1	1	1	1	0	1	1	0	1	0	0	0	1	0	0	0	1	0	1	1	0	1	0	0	1	0	1	1	0	1	1	1	0	1	0	1	1	0
P06731	0	0	0	0	1	0	0	0	0	0	1	0	0	0	0	1	1	0	0	1	0	0	0	0	0	0	0	0	0	0	0	1	0	0	1	0	0	0	0	0	0	1	0	0	0	0	0	0	0
P06734	0	0	0	0	1	0	0	0	0	0	1	0	0	0	0	0	1	0	0	1	0	0	0	0	0	0	0	0	0	0	0	0	0	0	0	0	0	0	0	0	0	1	0	0	1	0	0	0	0
P06737	1	0	1	0	1	1	1	1	1	1	1	1	1	0	0	1	1	0	1	1	1	1	0	0	0	0	1	1	1	1	1	1	0	0	1	0	1	0	1	1	0	1	0	0	1	1	0	1	1
P07093	0	0	0	0	1	1	0	1	0	1	1	0	0	0	0	1	0	0	1	1	1	1	0	0	0	0	1	0	1	0	1	1	0	0	1	0	1	0	0	0	0	1	0	0	1	1	0	0	1
P07195	0	0	0	0	1	0	0	0	0	0	0	0	0	1	0	0	0	1	0	0	1	0	0	0	0	0	0	0	0	0	0	1	0	0	1	0	0	0	0	0	0	1	0	0	0	0	0	0	0
P07203	0	0	0	1	0	0	1	1	0	0	1	0	1	1	0	1	1	0	0	0	0	1	1	0	1	0	0	0	1	1	1	0	1	1	1	1	1	0	1	1	0	1	0	0	1	1	0	1	1
P07476	0	0	0	0	0	0	0	0	0	0	0	0	0	0	0	0	0	0	0	0	0	0	0	0	0	0	0	0	0	0	0	0	0	0	0	0	0	0	0	0	0	0	0	0	0	0	0	0	0
P07477	1	0	0	1	1	1	1	1	1	0	1	1	1	1	0	0	1	1	0	1	1	0	0	1	1	0	1	1	1	1	0	1	1	1	1	0	1	0	1	1	0	1	0	1	0	0	1	1	1
P07478	1	0	0	1	1	1	1	1	1	0	1	1	1	1	0	0	1	1	0	1	1	0	0	1	1	0	1	1	1	1	0	1	1	1	1	0	1	0	1	1	0	1	0	1	0	0	1	1	1
P07585	0	0	0	0	1	1	1	0	1	1	1	0	1	1	1	0	1	1	0	1	0	0	0	1	0	0	0	1	0	1	1	0	1	0	0	1	0	0	1	0	0	1	1	0	1	0	1	1	0
P07686	0	0	0	0	0	1	0	0	0	0	1	0	1	0	0	0	0	0	0	1	0	0	0	0	0	0	1	0	0	0	0	1	0	0	0	0	0	0	0	0	0	1	0	0	0	0	0	0	0
P07737	1	0	1	0	1	1	1	1	1	1	1	1	1	0	0	1	1	0	1	1	1	1	0	0	0	0	1	1	1	1	1	1	0	0	1	0	1	0	1	1	0	1	0	0	1	1	0	1	1
P07766	1	0	0	1	1	1	1	1	1	0	1	1	1	1	0	0	1	1	0	1	1	0	0	1	1	0	1	1	1	1	0	1	1	1	1	0	1	0	1	1	0	1	0	1	0	0	1	1	1
P07942	0	0	0	0	0	0	0	0	0	0	0	0	0	0	0	0	0	0	0	0	0	0	0	0	0	0	0	0	0	0	0	0	0	0	0	0	0	0	0	0	0	0	0	0	0	0	0	0	0
P07954	0	0	0	1	0	0	1	1	0	0	1	0	1	1	0	1	1	1	0	1	0	0	0	0	1	0	1	0	1	1	0	1	1	1	1	0	1	0	1	1	0	1	0	1	1	1	0	1	1
P07996	1	0	0	0	1	1	1	0	1	1	1	1	1	1	1	0	1	1	0	1	0	0	0	1	0	0	0	1	0	1	1	0	1	0	0	1	0	1	1	0	1	1	1	0	1	0	1	1	0
P07998	1	0	0	0	1	1	1	0	1	1	1	1	1	1	1	0	1	1	0	1	0	0	0	1	0	0	0	1	0	1	1	0	1	0	0	1	0	1	1	0	1	1	1	0	1	0	1	1	0
P08254	0	1	0	1	1	1	0	1	0	0	0	0	1	0	1	0	1	0	1	0	0	0	0	1	1	1	1	0	0	1	0	0	1	0	0	1	0	1	1	0	1	0	0	1	0	0	0	0	0
P08567	1	0	0	0	1	1	1	1	1	1	1	1	1	1	0	1	1	0	0	1	1	1	0	0	0	0	1	1	0	1	1	1	0	0	1	0	0	0	1	0	0	1	0	0	1	0	0	1	0
P08572	0	0	0	0	0	0	0	0	0	0	0	0	0	0	0	0	0	0	0	0	0	0	0	0	0	0	0	0	0	0	0	0	0	0	0	0	0	0	0	0	0	0	0	0	0	0	0	0	0
P08603	1	0	0	1	1	1	1	1	1	0	1	1	1	1	0	0	1	1	0	1	1	0	0	1	1	0	1	1	1	1	0	1	1	1	1	0	1	0	1	1	0	1	0	1	0	0	1	1	1
P08708	1	0	0	1	1	1	1	1	1	0	1	1	1	1	0	0	1	1	0	1	1	0	0	1	1	0	1	1	1	1	0	1	1	1	1	0	1	0	1	1	0	1	0	1	0	0	1	1	1
P08727	0	0	1	0	1	1	1	1	1	1	1	0	0	0	0	1	1	0	1	1	1	1	0	0	0	0	1	1	1	0	1	1	0	0	1	0	1	0	1	1	0	1	0	0	1	1	0	0	1
P08779	0	0	1	0	1	1	1	1	1	1	1	0	1	0	0	1	1	0	1	1	1	1	0	0	0	0	1	1	1	1	1	1	0	0	1	0	1	0	1	1	0	1	0	0	1	1	0	1	1
P08887	1	0	0	0	1	1	1	0	1	1	1	1	1	1	1	0	1	1	0	1	0	0	0	1	0	0	0	1	0	1	1	0	1	0	0	1	0	1	1	0	1	1	1	0	1	0	1	1	0
P08922	0	0	0	1	1	1	0	1	0	0	1	0	0	1	0	0	1	1	0	1	1	0	0	0	0	0	1	0	1	1	0	1	0	0	1	0	1	0	1	0	0	1	0	1	0	0	0	1	1
P09086	0	0	0	0	0	0	0	0	0	0	0	0	0	0	0	0	0	0	0	0	0	0	0	0	0	0	0	0	0	0	0	0	0	0	0	0	0	0	0	0	0	0	0	0	0	0	0	0	0
P09104	0	0	0	0	0	0	0	0	0	0	0	0	0	1	0	0	0	0	0	0	0	0	0	0	0	0	0	0	0	0	0	0	0	0	0	0	0	0	0	0	0	0	0	1	0	0	0	0	0
P09211	0	0	0	0	0	0	0	0	0	0	0	0	0	0	0	0	0	0	0	0	0	0	0	0	0	0	0	0	0	0	0	0	0	0	0	0	0	0	0	0	0	0	0	0	0	0	0	0	0
P09238	1	0	1	0	1	1	1	1	1	1	1	1	1	0	0	1	1	0	1	1	1	1	0	0	0	0	1	1	1	1	1	1	0	0	1	0	1	0	1	1	0	1	0	0	1	1	0	1	1
P09467	1	0	1	0	1	1	1	1	1	1	1	1	1	0	0	1	1	0	1	1	1	1	0	0	0	0	1	1	1	1	1	1	0	0	1	0	1	0	1	1	0	1	0	0	1	1	0	1	1
P09493	0	0	0	0	0	0	0	0	0	0	0	0	0	1	0	0	0	0	0	0	0	0	0	0	0	0	0	0	0	0	0	0	0	0	0	0	0	0	0	0	0	0	0	0	0	0	0	0	0
P09603	0	0	0	0	0	0	0	0	0	0	0	0	0	0	0	0	0	0	0	0	0	0	0	0	0	0	0	0	0	0	0	0	0	0	0	0	0	0	0	0	0	0	0	0	0	0	0	0	0
P09661	0	0	0	0	0	0	0	0	0	0	0	0	0	0	0	0	0	0	0	0	0	0	0	0	0	0	0	0	0	0	0	0	0	0	0	0	0	0	0	0	0	0	0	0	0	0	0	0	0
P09884	0	0	0	1	0	0	1	1	0	0	1	0	0	1	0	1	1	0	0	0	0	1	1	0	0	0	0	0	1	1	1	0	1	0	1	1	1	0	1	1	0	1	0	0	1	1	0	0	1
P0C091	0	0	0	0	0	0	0	0	0	0	0	0	0	0	0	0	0	0	0	0	0	0	0	0	0	0	0	0	0	0	0	0	0	0	0	0	0	0	0	0	0	0	0	0	0	0	0	0	0
P0C2W1	0	0	0	0	0	0	0	0	0	0	0	0	0	1	0	1	1	0	0	0	0	0	0	0	0	0	0	0	0	0	0	0	0	0	0	0	1	0	0	0	0	1	0	0	1	1	0	0	0
P0C5K7	0	0	0	0	0	0	0	0	0	0	0	0	0	0	0	1	0	0	0	0	0	0	0	0	0	0	0	0	0	0	0	0	0	0	0	0	0	0	0	0	0	0	0	0	0	1	0	0	0
P0C671	1	0	0	1	1	1	1	1	1	0	1	1	1	1	0	0	1	1	0	1	1	0	0	1	1	0	1	1	1	1	0	1	1	1	1	0	1	0	1	1	0	1	0	1	0	0	1	1	1
P0C7M4	0	0	0	0	1	0	1	0	1	1	1	0	0	1	1	0	1	1	0	1	0	0	0	1	0	0	0	0	0	0	1	0	0	0	0	1	0	0	0	0	0	1	1	0	1	0	1	0	0
P0C7N1	1	0	0	1	1	1	1	1	1	0	1	1	1	1	0	0	1	1	0	1	1	0	0	1	1	0	1	1	1	1	0	1	1	1	1	0	1	0	1	1	0	1	0	1	0	0	1	1	1
P0C7T4	1	0	0	0	1	1	1	0	1	1	1	1	1	0	0	1	1	0	0	1	0	0	0	0	0	0	0	1	0	1	1	0	0	0	0	0	0	0	1	0	0	1	0	0	1	0	0	1	0
P0C7T7	1	0	0	1	1	1	1	1	1	0	1	1	1	1	0	0	1	1	0	1	1	0	0	1	1	0	1	1	1	1	0	1	1	1	1	0	1	0	1	1	0	1	0	1	0	0	1	1	1
P0C7W0	0	0	0	1	1	1	0	1	0	0	1	1	0	1	0	0	1	1	0	1	1	0	0	1	1	0	1	1	1	1	0	1	1	1	1	0	1	0	1	0	0	1	0	1	0	0	0	1	1
P0C862	1	0	0	1	1	1	1	1	1	0	1	1	1	1	0	0	1	1	0	1	1	0	0	1	1	0	1	1	1	1	0	1	1	1	1	0	1	0	1	1	0	1	0	1	0	0	1	1	1
P0C866	1	0	0	1	1	1	1	1	1	0	1	1	1	1	0	0	1	1	0	1	1	0	0	1	1	0	1	1	1	1	0	1	1	1	1	0	1	0	1	1	0	1	0	1	0	0	1	1	1
P0CG04	1	0	0	1	1	1	1	1	1	0	1	1	1	1	0	0	1	1	0	1	1	0	0	1	1	0	1	1	1	1	0	1	1	1	1	0	1	0	1	1	0	1	0	1	0	0	1	1	1
P0CG08	1	0	0	1	1	1	1	1	1	0	1	1	1	1	0	1	1	1	0	1	1	1	1	1	1	0	1	1	1	1	1	1	1	1	1	1	1	0	1	1	0	1	0	1	1	1	1	1	1
P0CG47	0	0	0	0	0	0	0	0	0	0	0	0	0	0	0	0	0	0	0	0	0	0	0	0	0	0	0	0	0	0	0	0	0	0	0	0	0	0	0	0	0	0	0	0	0	0	0	0	0
P0CJ71	0	0	0	0	1	1	1	0	1	1	1	0	1	1	1	0	1	1	0	1	0	0	0	1	0	0	0	1	0	1	1	0	1	0	0	1	0	1	1	0	0	1	1	0	1	0	1	1	0
P0CJ92	1	0	0	1	1	1	1	1	1	0	1	1	1	1	0	0	1	1	0	1	1	0	0	1	1	0	1	1	1	1	0	1	1	1	1	0	1	0	1	1	0	1	0	1	0	0	1	1	1
P0CL84	1	0	0	1	1	1	1	1	1	0	1	1	1	1	0	0	1	1	0	1	1	0	0	1	1	0	1	1	1	1	0	1	1	1	1	0	1	0	1	1	0	1	0	1	0	0	1	1	1
P0DJI8	1	0	0	0	1	1	1	0	1	1	1	1	1	1	1	0	1	1	0	1	0	0	0	1	0	0	0	1	0	1	1	0	1	0	0	1	0	1	1	0	1	1	1	0	1	0	1	1	0
P0DJI9	1	0	1	0	1	1	1	1	1	1	1	1	1	1	1	1	1	1	1	1	1	1	0	1	0	0	1	1	1	1	1	1	1	0	1	1	1	1	1	1	1	1	1	0	1	1	1	1	1
P0DJJ0	1	0	0	1	1	1	1	1	1	0	1	1	1	1	0	0	1	1	0	1	1	0	0	1	1	0	1	1	1	1	0	1	1	1	1	0	1	0	1	1	0	1	0	1	0	0	1	1	1
P0DML3	1	0	0	0	1	1	1	0	1	1	1	1	1	1	1	0	1	1	0	1	0	0	0	1	0	0	0	1	0	1	1	0	1	0	0	1	0	1	1	0	1	1	1	0	1	0	1	1	0
P0DMP2	1	0	0	1	1	1	1	1	1	0	1	1	1	1	0	1	1	1	0	1	1	1	1	1	1	0	1	1	1	1	1	1	1	1	1	1	1	0	1	1	0	1	0	1	1	1	1	1	1
P0DMS8	0	0	0	0	0	0	0	0	0	0	0	0	0	1	0	0	0	0	0	0	0	0	0	0	0	0	0	0	0	0	0	1	0	0	1	0	0	0	0	0	0	1	0	0	0	0	0	0	0
P0DPA2	0	0	0	0	0	0	1	0	0	0	1	0	0	1	0	1	1	0	0	0	0	0	0	0	0	0	0	0	1	0	1	0	0	0	1	0	1	0	0	0	0	1	0	0	1	1	0	0	0
P0DPF3	1	0	0	1	1	1	1	1	1	0	1	1	1	1	0	0	1	1	0	1	1	0	0	1	1	0	1	1	1	1	0	1	1	1	1	0	1	0	1	1	0	1	0	1	0	0	1	1	1
P0DPI4	1	0	0	1	1	1	1	1	1	0	1	1	1	1	0	0	1	1	0	1	1	0	0	1	1	0	1	1	1	1	0	1	1	1	1	0	1	0	1	1	0	1	0	1	0	0	1	1	1
P10109	1	0	0	1	1	1	1	1	1	0	1	1	1	1	0	0	1	1	0	1	1	0	0	1	0	0	1	1	1	1	0	1	1	0	1	0	1	0	1	0	0	1	0	1	0	0	1	1	1
P10144	0	0	0	0	0	0	0	0	0	0	0	0	0	0	0	0	0	0	0	0	0	0	0	0	0	0	0	0	0	0	0	0	0	0	0	0	0	0	0	0	0	0	0	0	0	0	0	0	0
P10155	0	0	0	0	1	1	1	0	1	1	1	0	1	1	1	0	1	1	0	1	0	0	0	1	0	0	0	1	0	0	1	0	1	0	0	1	0	0	0	0	0	1	1	0	1	0	1	0	0
P10276	0	0	0	0	0	0	0	0	0	0	0	0	0	0	0	1	0	0	0	0	0	0	0	0	0	0	0	0	0	0	0	0	0	0	0	0	0	0	0	0	0	0	0	0	0	0	0	0	0
P10589	0	0	0	0	0	0	0	0	0	0	0	0	0	0	0	0	0	0	0	0	0	0	0	0	0	0	0	0	0	0	0	0	0	0	0	0	0	0	0	0	0	0	0	0	0	0	0	0	0
P10620	0	0	0	0	0	0	0	0	0	0	0	0	0	0	0	1	0	0	0	0	0	0	0	0	0	0	0	0	0	0	0	0	0	0	0	0	0	0	0	0	0	0	0	0	0	1	0	0	0
P10646	1	0	0	0	1	1	1	0	1	1	1	1	1	1	1	0	1	1	0	1	0	0	0	1	0	0	0	1	0	1	1	0	1	0	0	1	0	1	1	0	1	1	1	0	1	0	1	1	0
P10826	0	1	0	0	0	0	0	0	0	0	0	0	0	1	1	1	0	0	0	0	0	0	0	0	0	0	0	0	0	0	0	0	0	0	1	0	0	0	0	0	0	0	0	0	0	0	0	0	0
P10827	1	1	1	1	1	0	1	1	1	1	1	1	0	1	1	1	1	1	0	1	1	1	1	1	1	1	1	1	1	0	1	1	0	1	1	1	0	1	1	1	1	1	1	1	0	0	1	0	1
P10916	0	0	0	0	0	0	0	0	0	0	0	0	0	0	0	1	0	0	0	0	0	0	0	0	0	0	0	0	0	0	0	0	0	0	0	0	0	0	0	0	0	0	0	0	0	0	0	0	0
P11049	0	0	0	0	1	0	0	0	0	0	1	0	0	0	0	1	0	0	0	0	0	0	0	0	0	0	0	0	0	0	0	0	0	0	0	0	0	0	0	0	0	1	0	0	1	1	0	0	0
P11182	1	0	0	0	1	1	1	0	1	1	1	1	1	1	1	0	1	1	0	1	0	0	0	1	0	0	0	1	0	1	1	0	1	0	0	1	0	1	1	0	1	1	1	0	1	0	1	1	0
P11217	1	0	0	1	1	1	1	1	1	0	1	1	1	1	0	0	1	1	0	1	1	0	0	1	1	0	1	1	1	1	0	1	1	1	1	0	1	0	1	1	0	1	0	1	0	0	1	1	1
P11234	1	0	1	0	1	1	1	1	1	1	1	1	1	0	0	1	1	0	1	1	1	1	0	0	0	0	1	1	1	1	1	1	0	0	1	0	1	0	1	1	0	1	0	0	1	1	0	1	1
P11308	0	1	1	1	1	1	0	1	0	0	0	1	1	0	1	0	1	0	1	0	1	1	0	1	1	1	1	1	0	1	0	1	1	1	0	1	0	1	1	0	1	0	0	1	1	1	1	1	0
P11362	0	0	0	1	0	0	0	0	0	0	0	0	0	1	1	0	0	0	0	0	0	0	0	0	0	0	0	0	0	0	0	1	0	0	1	0	0	0	0	0	0	1	0	0	0	0	0	0	0
P11473	1	0	0	0	1	1	1	0	1	1	1	1	1	1	1	0	1	1	0	1	0	0	0	1	0	0	0	1	0	1	1	0	1	0	0	1	0	1	1	0	1	1	1	0	1	0	1	1	0
P11684	1	0	0	1	1	1	1	1	1	0	1	1	1	1	0	0	1	1	0	1	1	0	0	1	1	0	1	1	1	1	0	1	1	1	1	0	1	0	1	1	0	1	0	1	0	0	1	1	1
P11766	0	0	0	0	0	0	0	0	0	0	0	0	0	0	0	0	0	0	0	0	0	0	0	0	0	0	0	0	0	0	0	0	0	0	0	0	0	0	0	0	0	0	0	0	0	0	0	0	0
P11836	1	0	1	0	1	1	1	1	1	1	1	1	1	1	0	1	1	1	1	1	1	1	0	0	0	0	1	1	1	1	1	1	0	0	1	0	1	0	1	1	0	1	0	0	1	1	0	1	1
P12111	1	1	1	0	0	0	0	1	1	1	1	1	1	0	0	1	1	1	1	1	1	0	1	0	1	1	1	1	1	1	0	0	1	1	1	1	1	1	1	1	0	0	1	0	0	1	0	1	1
P12235	1	0	0	1	1	1	1	1	1	0	1	1	1	1	0	0	1	1	0	1	1	0	0	1	1	0	1	1	1	1	0	1	1	1	1	0	1	0	1	1	0	1	0	1	0	0	1	1	1
P12259	0	0	0	1	0	0	0	0	0	0	0	0	0	1	0	0	0	0	0	0	0	0	0	0	0	0	1	0	0	0	0	0	0	0	0	0	0	0	0	0	0	0	0	1	0	0	0	0	0
P12272	0	1	0	1	1	1	0	1	0	0	0	0	1	0	1	0	1	0	1	0	0	0	0	1	1	1	1	0	0	1	0	0	1	0	0	1	0	1	1	0	1	0	0	1	0	0	0	0	0
P12318	0	0	0	1	0	0	1	1	0	0	1	0	1	1	0	0	1	1	0	1	0	0	0	0	1	0	0	0	1	1	1	0	1	1	1	0	1	0	1	1	0	1	0	0	1	0	0	1	1
P12429	1	0	1	0	1	1	1	1	1	1	1	1	1	0	0	1	1	0	1	1	1	1	0	0	0	0	1	1	1	1	1	1	0	0	1	0	1	0	1	1	0	1	0	0	1	1	0	1	1
P12644	0	0	0	0	0	0	0	0	0	0	0	0	0	0	0	0	0	0	0	0	0	0	0	0	0	0	0	0	0	0	0	0	0	0	0	0	0	0	0	0	0	0	0	0	0	0	0	0	0
P12821	0	0	0	0	1	0	0	0	0	1	1	0	0	1	1	0	1	1	0	1	0	0	0	0	0	0	0	0	0	0	1	0	0	0	0	1	0	1	1	0	0	1	1	0	1	0	0	0	0
P12830	1	0	0	0	1	1	1	0	1	1	1	1	1	1	1	0	1	1	0	1	0	0	0	1	0	0	0	1	0	1	1	0	1	0	0	1	0	1	1	0	1	1	1	0	1	0	1	1	0
P13010	1	0	0	0	1	1	1	0	1	1	1	1	1	1	1	0	1	1	0	1	0	0	0	1	0	0	0	1	0	1	1	0	1	0	0	1	0	1	1	0	1	1	1	0	1	0	1	1	0
P13236	1	0	1	1	1	1	1	1	1	1	1	1	1	1	1	1	1	1	1	1	1	1	1	1	1	1	1	1	1	1	1	1	1	0	1	1	1	1	1	1	1	1	1	1	1	1	1	1	1
P13473	0	0	0	0	0	0	1	0	0	0	1	0	0	1	0	1	1	0	0	0	0	0	0	0	0	0	0	0	1	0	1	0	0	0	1	0	1	0	0	0	0	1	0	0	1	1	0	0	0
P13598	0	0	0	0	0	0	0	0	0	0	0	0	0	0	0	0	0	0	0	0	0	0	0	0	0	0	0	0	0	0	0	0	0	0	0	0	0	0	0	0	0	0	0	0	0	0	0	0	0
P13611	0	0	0	0	0	0	0	0	0	0	0	0	0	0	0	0	0	0	0	0	0	0	0	0	0	0	0	0	0	0	0	0	0	0	0	0	0	0	0	0	0	0	0	0	0	0	0	0	0
P13631	0	0	0	0	0	0	0	0	0	0	0	0	0	1	0	1	0	0	0	0	0	0	0	0	0	0	0	0	0	0	0	0	0	0	0	0	0	0	0	0	0	0	0	0	0	0	0	0	0
P13645	0	0	0	1	1	1	0	1	0	0	1	1	0	1	0	0	1	1	0	1	1	0	0	1	1	0	1	1	1	1	0	1	1	1	1	0	1	0	1	0	0	1	0	1	0	0	0	1	1
P13646	0	0	0	0	1	0	1	0	0	0	1	0	0	0	0	1	0	0	0	1	0	1	0	0	0	0	0	0	0	0	1	1	0	0	1	0	0	0	0	0	0	1	0	0	1	0	0	0	0
P13647	0	0	0	0	0	0	0	0	0	0	0	0	0	0	0	1	0	0	0	0	0	0	0	0	0	0	0	0	0	0	0	0	0	0	0	0	0	0	0	0	0	0	0	0	0	0	0	0	0
P13693	0	0	0	0	1	1	1	0	1	0	1	1	1	1	0	0	1	1	0	1	0	0	0	1	0	0	0	1	0	1	0	0	1	0	0	0	0	0	1	0	0	1	0	0	0	0	1	1	0
P13796	0	0	0	0	0	0	0	0	0	0	0	0	0	0	0	0	0	0	0	0	0	0	0	0	0	0	0	0	0	0	0	0	0	0	0	0	0	0	0	0	0	0	0	0	0	0	0	0	0
P13985	1	0	0	1	1	1	1	1	1	0	1	1	1	1	0	0	1	1	0	1	1	0	0	1	1	0	1	1	1	1	0	1	1	1	1	0	1	0	1	1	0	1	0	1	0	0	1	1	1
P14151	1	0	0	0	1	1	1	0	1	1	1	1	1	1	1	0	1	1	0	1	0	0	0	1	0	0	0	1	0	1	1	0	1	0	0	1	0	1	1	0	1	1	1	0	1	0	1	1	0
P14207	0	1	0	1	0	0	0	0	0	0	0	0	0	1	1	1	0	0	0	0	0	0	0	0	0	0	0	0	0	0	0	1	0	0	1	0	0	0	0	0	0	1	0	0	0	0	0	0	0
P14317	1	0	0	0	1	1	1	0	1	1	1	1	1	1	1	0	1	1	0	1	0	0	0	1	0	0	0	1	0	1	1	0	1	0	0	1	0	1	1	0	1	1	1	0	1	0	1	1	0
P14373	1	0	0	1	1	1	1	1	1	0	1	1	1	1	0	0	1	1	0	1	1	0	0	1	1	0	1	1	1	1	0	1	1	1	1	0	1	0	1	1	0	1	0	1	0	0	1	1	1
P14735	1	0	0	1	1	1	1	1	1	0	1	1	1	1	0	0	1	1	0	1	1	0	0	1	1	0	1	1	1	1	0	1	1	1	1	0	1	0	1	1	0	1	0	1	0	0	1	1	1
P14780	0	1	0	1	1	1	0	1	0	0	0	0	1	0	1	0	1	0	1	0	0	0	0	1	1	1	1	0	0	1	0	0	1	0	0	1	0	1	1	0	1	0	0	1	0	0	0	0	0
P14854	0	0	0	0	0	0	0	0	0	0	0	0	0	0	0	0	0	0	0	0	0	0	0	0	0	0	0	0	0	0	0	0	0	0	0	0	0	0	0	0	0	0	0	0	0	0	0	0	0
P14921	0	1	0	0	0	0	0	0	0	0	0	0	0	0	0	0	0	0	0	0	0	0	0	0	0	0	0	0	0	0	0	0	0	0	0	0	0	0	0	0	0	0	0	0	0	0	0	0	0
P15018	0	0	0	1	0	0	1	1	0	0	1	0	1	1	0	1	1	0	0	0	0	1	1	0	1	0	0	0	1	1	1	0	1	1	1	1	1	0	1	1	0	1	0	0	1	1	0	1	1
P15036	0	1	0	1	1	1	0	1	0	0	0	0	1	0	1	0	1	0	1	0	0	0	0	1	1	1	1	0	0	1	0	0	1	0	0	1	0	1	1	0	1	0	0	1	0	0	0	0	0
P15056	0	0	0	0	0	0	0	0	0	0	0	0	0	0	0	0	0	0	0	0	0	0	0	0	0	0	0	0	0	0	0	0	0	0	0	0	0	0	0	0	0	0	0	0	0	0	0	0	0
P15121	1	0	0	1	1	1	1	1	1	0	1	1	1	1	0	0	1	1	0	1	1	0	0	1	0	0	1	1	1	1	0	1	1	0	1	0	1	0	1	1	0	1	0	1	0	0	1	1	1
P15144	0	1	0	1	1	1	0	1	0	0	0	0	1	0	1	0	1	0	1	0	0	0	0	1	1	1	1	0	0	1	0	0	1	0	0	1	0	1	1	0	1	0	0	1	0	0	0	0	0
P15289	1	0	0	1	1	1	1	1	1	0	1	1	1	1	0	0	1	1	0	1	1	0	0	1	1	0	1	1	1	1	0	1	1	1	1	0	1	0	1	1	0	1	0	1	0	0	1	1	1
P15391	0	0	0	0	0	0	0	0	0	0	0	0	0	0	0	0	0	0	0	0	0	0	0	0	0	0	0	0	0	0	0	0	0	0	0	0	0	0	0	0	0	0	0	0	0	0	0	0	0
P15407	0	1	0	1	1	1	0	1	0	0	0	0	1	0	1	0	1	0	1	0	0	0	0	1	1	1	1	0	0	1	0	0	1	0	0	1	0	1	1	0	1	0	0	1	0	0	0	0	0
P16144	0	0	0	0	0	0	0	0	0	0	0	0	0	0	0	1	0	0	0	0	0	0	0	0	0	0	0	0	0	0	0	0	0	0	0	0	0	0	0	0	0	0	0	0	0	0	0	0	0
P16150	0	0	0	0	0	0	0	0	0	0	0	0	0	0	0	0	0	0	0	0	0	0	0	0	0	0	0	0	0	0	0	0	0	0	0	0	0	0	0	0	0	0	0	0	0	0	0	0	0
P16152	1	0	0	1	1	1	1	1	1	0	1	1	1	1	0	0	1	1	0	1	1	0	0	1	1	0	1	1	1	1	0	1	1	1	1	0	1	0	1	1	0	1	0	1	0	0	1	1	1
P16298	0	0	0	1	1	1	1	1	1	0	1	0	1	1	0	0	1	1	0	1	0	0	0	1	1	0	0	1	1	1	1	0	1	1	1	1	1	0	1	1	0	1	0	0	1	0	1	1	1
P16389	1	0	0	1	1	1	1	1	1	0	1	1	1	1	0	0	1	1	0	1	1	0	0	1	1	0	1	1	1	1	0	1	1	1	1	0	1	0	1	1	0	1	0	1	0	0	1	1	1
P16422	0	0	0	1	0	0	1	1	0	0	1	0	1	1	0	1	1	0	0	0	0	1	1	0	0	0	0	0	1	1	1	0	1	0	1	0	1	0	0	0	0	1	0	0	1	1	0	0	1
P16435	1	1	1	1	1	0	1	1	1	1	1	1	0	1	1	1	1	1	0	1	1	1	1	1	1	1	1	1	1	0	1	1	0	1	1	1	0	1	1	1	1	1	1	1	0	0	1	0	1
P16455	0	0	0	1	0	0	1	1	0	0	1	0	1	1	0	1	1	0	0	0	0	1	1	0	1	0	0	0	1	1	1	0	1	1	1	1	1	0	1	1	0	1	0	0	1	1	0	1	1
P16591	0	0	0	0	0	0	0	0	0	0	0	0	0	0	0	0	0	0	0	0	0	0	0	0	0	0	0	0	0	0	0	0	0	0	0	0	0	0	0	0	0	0	0	0	0	0	0	0	0
P16860	1	0	1	0	1	1	1	1	1	1	1	1	1	0	0	1	1	0	1	1	1	1	0	0	0	0	1	1	1	1	1	1	0	0	1	0	1	0	1	1	0	1	0	0	1	1	0	1	1
P16870	1	0	0	1	1	1	1	1	1	0	1	1	1	1	0	0	1	1	0	1	1	0	0	1	1	0	1	1	1	1	0	1	1	1	1	0	1	0	1	1	0	1	0	1	0	0	1	1	1
P16871	0	0	0	0	0	0	0	0	0	0	0	0	0	0	0	0	0	1	0	0	0	0	0	0	0	0	0	0	0	0	0	0	1	0	0	0	0	0	0	0	0	0	0	0	0	0	0	0	0
P16989	0	0	0	1	0	0	1	1	0	0	1	0	1	1	0	1	1	0	0	1	0	1	1	0	1	0	0	0	1	1	1	0	1	1	1	1	1	0	1	1	0	1	0	0	1	1	0	1	1
P17039	1	0	0	1	1	1	1	1	1	0	1	1	1	1	0	0	1	1	0	1	1	0	0	1	1	0	1	1	1	1	0	1	1	1	1	0	1	0	1	1	0	1	0	1	0	0	1	1	1
P17482	0	0	0	0	0	0	0	0	0	0	0	0	0	0	0	0	0	0	0	0	0	0	0	0	0	0	0	0	0	0	0	0	0	0	0	0	0	0	0	0	0	0	0	0	0	0	0	0	0
P17676	1	0	0	0	1	1	1	0	1	1	1	1	1	1	1	0	1	1	0	1	0	0	0	1	0	0	0	1	0	1	1	0	1	0	0	1	0	1	1	0	1	1	1	0	1	0	1	1	0
P17948	0	1	0	1	1	1	0	1	0	0	0	0	1	0	1	0	1	0	1	0	0	0	0	1	1	1	1	0	0	1	0	0	1	0	0	1	0	1	1	0	1	0	0	1	0	0	0	0	0
P18146	0	1	0	1	1	1	0	1	0	0	0	0	1	0	1	0	1	0	1	0	0	0	0	1	1	1	1	0	0	1	0	0	1	0	0	1	0	1	1	0	1	0	0	1	0	0	0	0	0
P18433	0	0	0	0	0	0	0	0	0	0	0	0	0	0	0	0	0	0	0	0	0	0	0	0	0	0	0	0	0	0	0	0	0	0	0	0	0	0	0	0	0	0	0	0	0	0	0	0	0
P18510	0	0	0	0	1	1	1	0	0	1	1	1	0	0	0	0	1	0	0	1	0	0	0	0	0	0	0	0	0	1	1	0	0	0	0	0	0	0	0	0	0	1	0	0	1	0	0	0	0
P18858	0	0	0	1	0	0	1	1	0	0	1	0	1	1	0	1	1	0	0	0	0	1	1	0	1	0	0	0	1	1	1	0	1	1	1	1	1	0	1	1	0	1	0	0	1	1	0	1	1
P19224	1	0	1	0	1	0	0	0	0	0	0	1	0	0	0	0	0	0	1	0	1	1	0	0	1	1	0	1	0	0	0	1	1	1	0	1	0	1	0	0	1	0	0	0	1	1	1	1	0
P19256	0	0	0	0	1	0	0	0	0	0	1	0	0	0	0	1	0	0	0	0	0	1	0	0	0	0	0	0	0	0	0	1	0	0	1	0	0	0	0	0	0	1	0	0	0	0	0	0	0
P19404	1	0	0	0	1	1	1	0	1	1	1	1	1	1	1	0	1	1	0	1	0	0	0	1	0	0	0	1	0	1	1	0	1	0	0	1	0	1	1	0	1	1	1	0	1	0	1	1	0
P19438	0	0	0	0	0	0	0	0	0	1	0	0	1	0	1	0	1	1	0	1	0	0	0	0	0	0	0	0	0	1	0	0	0	0	0	1	0	1	1	0	0	0	1	0	0	0	0	0	0
P19784	0	0	0	0	0	0	0	0	0	0	0	0	0	0	0	0	0	0	0	0	0	0	0	0	0	0	0	0	0	0	0	0	0	0	0	0	0	0	0	0	0	0	0	0	0	0	0	0	0
P19793	0	1	0	0	0	0	0	0	0	0	1	0	0	1	0	1	0	0	0	1	0	0	0	0	0	0	1	0	0	0	1	0	0	0	0	0	0	0	0	0	0	0	0	0	0	0	0	0	0
P19838	1	0	1	0	1	1	1	1	1	1	1	1	1	0	0	1	1	0	1	1	1	1	0	0	0	0	1	1	1	1	1	1	0	0	1	0	1	0	1	1	0	1	0	0	1	1	0	1	1
P20142	0	0	0	0	1	1	1	0	1	1	1	1	1	1	1	0	1	1	0	1	0	0	0	1	0	0	0	1	0	1	1	0	1	0	0	1	0	1	1	0	1	1	1	0	1	0	1	1	0
P20273	1	0	1	0	1	1	1	1	1	1	1	1	1	0	0	1	1	0	1	1	1	1	0	0	0	0	1	1	1	1	1	1	0	0	1	0	1	0	1	1	0	1	0	0	1	1	0	1	1
P20292	0	0	0	0	1	1	1	0	1	0	1	0	1	0	0	0	1	0	0	1	0	0	0	0	0	0	0	0	0	1	1	0	0	0	0	0	0	0	1	0	0	1	0	0	1	0	0	1	0
P20309	1	0	0	1	1	1	1	1	1	0	1	1	1	1	0	0	1	1	0	1	1	0	0	1	1	0	1	1	1	1	0	1	1	1	1	0	1	0	1	1	0	1	0	1	0	0	1	1	1
P20339	1	0	0	1	1	1	1	1	1	0	1	1	1	1	0	0	1	1	0	1	1	0	0	1	1	0	1	1	1	1	0	1	1	1	1	0	1	0	1	1	0	1	0	1	0	0	1	1	1
P20382	1	0	0	1	1	1	1	1	1	0	1	1	1	1	0	0	1	1	0	1	1	0	0	1	1	0	1	1	1	1	0	1	1	1	1	0	1	0	1	1	0	1	0	1	0	0	1	1	1
P20645	1	0	0	1	1	1	1	1	1	0	1	1	1	1	0	0	1	1	0	1	1	0	0	1	1	0	1	1	1	1	0	1	1	1	1	0	1	0	1	1	0	1	0	1	0	0	1	1	1
P20701	0	0	0	0	0	0	0	0	0	0	0	0	0	0	0	1	0	0	0	0	0	0	0	0	0	0	0	0	0	0	0	0	0	0	0	0	0	0	0	0	0	0	0	0	0	0	0	0	0
P20794	1	0	0	1	1	1	1	1	1	0	1	1	1	1	0	0	1	1	0	1	1	0	0	1	1	0	1	1	1	1	0	1	1	1	1	0	1	0	1	1	0	1	0	1	0	0	1	1	1
P20930	1	0	0	0	1	1	1	0	1	1	1	1	1	1	1	0	1	1	0	1	0	0	0	1	0	0	0	1	0	1	1	0	1	0	0	1	0	1	1	0	1	1	1	0	1	0	1	1	0
P20933	1	0	0	1	1	1	1	1	1	0	1	1	1	1	0	0	1	1	0	1	1	0	0	1	1	0	1	1	1	1	0	1	1	1	1	0	1	0	1	1	0	1	0	1	0	0	1	1	1
P20936	1	0	0	1	1	1	1	1	1	0	1	1	1	1	0	0	1	1	0	1	1	0	0	1	1	0	1	1	1	1	0	1	1	1	1	0	1	0	1	1	0	1	0	1	0	0	1	1	1
P21128	1	0	0	1	1	1	1	1	1	0	1	1	1	1	0	0	1	1	0	1	1	0	0	1	1	0	1	1	1	1	0	1	1	1	1	0	1	0	1	1	0	1	0	1	0	0	1	1	1
P21145	1	0	0	1	1	1	1	1	1	0	1	1	1	1	0	0	1	1	0	1	1	0	0	1	1	0	1	1	1	1	0	1	1	1	1	0	1	0	1	1	0	1	0	1	0	0	1	1	1
P21217	0	0	0	0	0	0	0	0	0	0	0	0	0	0	0	1	0	0	0	0	0	0	0	0	0	0	0	0	0	0	0	0	0	0	0	0	0	0	0	0	0	0	0	0	0	0	0	0	0
P21453	0	0	0	0	1	0	0	0	0	0	1	0	0	0	0	0	0	1	0	1	0	0	0	0	0	0	1	0	0	0	0	1	0	0	0	0	0	0	0	0	0	1	0	0	0	0	0	0	0
P21583	0	0	0	1	0	0	1	1	0	0	1	0	1	1	0	1	1	0	0	0	0	1	1	0	1	0	0	0	1	1	1	0	1	1	1	1	1	0	1	1	0	1	0	0	1	1	0	1	1
P21757	0	1	0	1	1	1	0	1	0	0	0	0	1	0	1	0	1	0	1	0	0	0	0	1	1	1	1	0	0	1	0	0	1	0	0	1	0	1	1	0	1	0	0	1	0	0	0	0	0
P21796	1	0	0	1	1	1	1	1	1	0	1	1	1	1	0	0	1	1	0	1	1	0	0	1	1	0	1	1	1	1	0	1	1	1	1	0	1	0	1	1	0	1	0	1	0	0	1	1	1
P21854	0	0	0	0	0	0	0	0	0	0	0	0	0	1	0	1	1	0	0	0	0	0	0	0	0	0	0	0	0	0	0	0	0	0	0	0	1	0	0	0	0	1	0	0	1	1	0	0	0
P21953	1	0	0	1	1	1	1	1	1	0	1	1	1	1	0	0	1	1	0	1	1	0	0	1	1	0	1	1	1	1	0	1	1	1	1	0	1	0	1	1	0	1	0	1	0	0	1	1	1
P22001	0	0	0	1	0	0	1	1	0	0	1	0	1	1	0	1	1	1	0	1	0	0	0	0	1	0	0	0	1	1	0	1	1	1	1	0	1	0	1	1	0	1	0	0	1	1	0	1	1
P22061	1	0	0	0	1	1	1	0	1	1	1	1	1	1	1	0	1	1	0	1	0	0	0	1	0	0	0	1	0	1	1	0	1	0	0	1	0	1	1	0	1	1	1	0	1	0	1	1	0
P22105	0	0	0	1	0	0	0	0	0	0	0	0	0	1	0	0	0	0	0	0	0	0	0	0	0	0	0	0	0	0	0	1	0	0	1	0	0	0	0	0	0	1	0	1	0	0	0	0	0
P22304	0	0	0	1	1	1	0	0	0	0	1	1	0	1	0	0	0	1	0	1	1	0	0	0	1	0	1	1	0	0	0	1	1	1	1	0	0	0	0	0	0	1	0	1	0	0	1	1	0
P22362	1	0	0	0	1	1	1	0	1	1	1	1	1	1	1	0	1	1	0	1	0	0	0	1	0	0	0	1	0	1	1	0	1	0	0	1	0	1	1	0	1	1	1	0	1	0	1	1	0
P22413	1	0	0	1	1	1	1	1	1	0	1	1	1	1	0	0	1	1	0	1	1	0	0	1	1	0	1	1	1	1	0	1	1	1	1	0	1	0	1	1	0	1	0	1	0	0	1	1	1
P22492	0	0	0	0	1	0	1	0	1	1	1	0	0	1	1	0	1	1	0	1	0	0	0	1	0	0	0	1	0	0	1	0	0	0	0	1	0	0	0	0	0	1	1	0	1	0	1	0	0
P22570	0	0	0	1	0	0	1	1	0	0	1	0	1	1	0	1	1	0	0	0	0	1	1	0	1	0	0	0	1	1	1	0	1	1	1	1	1	0	1	1	0	1	0	0	1	1	0	1	1
P22692	0	0	0	0	0	0	0	0	0	0	0	0	0	0	0	1	0	0	0	0	0	0	0	0	0	0	0	0	0	0	0	0	0	0	0	0	0	0	0	0	0	0	0	0	0	1	0	0	0
P22749	0	0	0	0	1	1	1	0	1	0	1	0	1	0	0	0	0	0	0	1	0	0	0	0	0	0	0	0	0	0	0	1	0	0	1	0	0	0	0	1	0	1	0	0	0	0	0	0	0
P22794	1	0	0	1	1	1	1	1	1	0	1	1	1	1	0	0	1	1	0	1	1	0	0	1	1	0	1	1	1	1	0	1	1	1	1	0	1	0	1	1	0	1	0	1	0	0	1	1	1
P23368	1	0	0	1	1	1	1	1	1	0	1	1	1	1	0	0	1	1	0	1	1	0	0	1	1	0	1	1	1	1	0	1	1	1	1	0	1	0	1	1	0	1	0	1	0	0	1	1	1
P23508	0	0	0	0	0	0	0	0	0	0	0	0	0	0	0	0	0	0	0	0	0	0	0	0	0	0	0	0	0	0	0	0	0	0	0	0	0	0	0	0	0	0	0	0	0	0	0	0	0
P23515	1	0	0	1	1	1	1	1	1	0	1	1	1	1	0	0	1	1	0	1	1	0	0	1	1	0	1	1	1	1	0	1	1	1	1	0	1	0	1	1	0	1	0	1	0	0	1	1	1
P23743	1	0	0	1	1	1	1	1	1	0	1	1	1	1	0	0	1	1	0	1	1	0	0	1	1	0	1	1	1	1	0	1	1	1	1	0	1	0	1	1	0	1	0	1	0	0	1	1	1
P23763	1	0	0	1	1	1	1	1	1	0	1	1	1	1	0	0	1	1	0	1	1	0	0	1	1	0	1	1	1	1	0	1	1	1	1	0	1	0	1	1	0	1	0	1	0	0	1	1	1
P24278	1	0	1	0	1	1	1	1	1	1	1	1	1	0	0	1	1	0	1	1	1	1	0	0	0	0	1	1	1	1	1	1	0	0	1	0	1	0	1	1	0	1	0	0	1	1	0	1	1
P24468	0	0	0	0	0	0	0	0	0	0	0	0	0	1	0	1	0	0	0	0	0	0	0	0	0	0	0	0	0	0	0	0	0	0	0	0	0	0	0	0	0	0	0	0	0	0	0	0	0
P24821	1	1	1	0	0	0	1	1	1	1	1	1	1	0	1	1	1	1	1	1	1	1	1	0	1	1	1	1	1	1	0	0	0	1	1	1	1	1	1	1	0	0	1	0	0	1	0	1	1
P25021	0	0	0	0	0	0	0	0	0	0	0	0	0	0	0	0	0	0	0	0	0	0	0	0	0	0	0	0	0	0	0	0	0	0	0	0	0	0	0	0	0	0	0	0	0	0	0	0	0
P25063	0	0	0	0	0	0	0	0	0	0	0	0	0	0	0	1	0	0	0	0	0	0	0	0	0	0	0	0	0	0	0	0	0	0	0	0	0	0	0	0	0	0	0	0	0	1	0	0	0
P25105	1	0	1	0	1	1	1	1	1	1	1	1	1	0	0	1	1	0	1	1	1	1	0	0	0	0	1	1	1	1	1	1	0	0	1	0	1	0	1	1	0	1	0	0	1	1	0	1	1
P25325	0	0	0	0	0	0	0	0	0	0	0	0	0	1	0	1	1	0	0	0	0	0	0	0	0	0	0	0	0	0	0	0	0	0	0	0	1	0	0	0	0	1	0	0	1	1	0	0	0
P25774	0	0	0	0	0	0	0	0	0	0	0	0	0	0	0	0	0	0	0	0	0	0	0	0	0	0	0	0	0	0	0	0	0	0	0	0	0	0	0	0	0	0	0	0	0	0	0	0	0
P26022	1	0	0	0	0	0	0	0	0	0	0	0	0	0	0	0	0	0	0	0	0	1	0	0	0	0	0	0	0	0	0	0	1	0	0	0	0	0	0	0	0	0	0	0	0	0	0	0	0
P26196	0	0	0	0	0	0	0	0	0	0	1	0	0	1	0	0	0	1	0	1	0	0	0	0	0	0	0	0	0	0	0	0	0	0	0	0	0	0	0	0	0	0	0	0	0	0	0	0	0
P26232	1	0	1	0	1	0	0	0	0	0	0	1	0	0	0	0	0	0	1	0	1	1	0	0	1	1	0	1	0	0	0	1	1	1	0	1	0	1	0	0	1	0	0	0	1	1	1	1	0
P26678	1	0	0	1	1	1	1	1	1	0	1	1	1	1	0	0	1	1	0	1	1	0	0	1	1	0	1	1	1	1	0	1	1	1	1	0	1	0	1	1	0	1	0	1	0	0	1	1	1
P26842	1	0	0	1	1	1	1	1	1	0	1	1	1	1	0	0	1	1	0	1	1	0	0	1	1	0	1	1	1	1	0	1	1	1	1	0	1	0	1	1	0	1	0	1	0	0	1	1	1
P27037	1	0	0	1	1	1	1	1	1	0	1	1	1	1	0	0	1	1	0	1	1	0	0	1	1	0	1	1	1	1	0	1	1	1	1	0	1	0	1	1	0	1	0	1	0	0	1	1	1
P27482	1	0	1	0	1	1	1	1	1	1	1	1	1	0	0	1	1	0	0	1	1	1	0	0	0	0	1	1	1	0	1	1	0	0	1	0	1	0	1	1	0	1	0	0	1	1	0	1	1
P27487	1	0	0	1	1	1	1	1	1	0	1	1	1	1	0	0	1	1	0	1	1	0	0	1	1	0	1	1	1	1	0	1	1	1	1	0	1	0	1	1	0	1	0	1	0	0	1	1	1
P27540	1	0	0	0	1	1	1	0	1	1	1	1	1	1	1	0	1	1	0	1	0	0	0	1	0	0	0	1	0	1	1	0	1	0	0	1	0	1	1	0	1	1	1	0	1	0	1	1	0
P27708	0	0	0	1	0	0	1	1	0	0	1	0	1	1	0	0	1	0	0	1	0	0	0	0	1	0	0	0	1	1	0	1	1	1	1	0	1	0	1	1	0	1	0	0	1	1	0	1	1
P27930	1	0	1	0	1	1	1	1	1	1	1	1	1	0	0	1	1	0	1	1	1	1	0	0	0	0	1	1	1	1	1	1	0	0	1	0	1	0	1	1	0	1	0	0	1	1	0	1	1
P28062	0	0	0	0	0	0	0	0	0	0	0	0	0	0	0	0	0	0	0	0	0	0	0	0	0	0	0	0	0	0	0	0	0	0	0	0	0	0	0	0	0	0	0	0	0	0	0	0	0
P28074	0	0	0	0	0	0	0	0	0	0	0	0	0	0	0	0	0	0	0	0	0	0	0	0	0	0	0	0	0	0	0	0	0	0	0	0	0	0	0	0	0	0	0	0	0	0	0	0	0
P28221	0	0	0	0	0	0	0	0	0	0	0	0	0	0	0	1	0	0	0	0	0	0	0	0	0	0	0	0	0	0	0	0	0	0	0	0	0	0	0	0	0	0	0	0	0	0	0	0	0
P28289	1	0	0	1	1	1	1	1	1	0	1	1	1	1	0	0	1	1	0	1	1	0	0	1	1	0	1	1	1	1	0	1	1	1	1	0	1	0	1	1	0	1	0	1	0	0	1	1	1
P28328	0	0	0	1	1	1	0	1	0	0	0	0	1	0	0	0	1	0	0	0	0	0	0	1	1	0	1	0	0	1	0	0	1	0	0	0	0	0	0	0	0	0	0	1	0	0	0	0	0
P28476	1	0	0	1	1	1	1	1	1	0	1	1	1	1	0	0	1	1	0	1	1	0	0	1	1	0	1	1	1	1	0	1	1	1	1	0	1	0	1	1	0	1	0	1	0	0	1	1	1
P28482	0	0	0	0	0	0	0	0	0	0	0	0	0	0	0	0	0	0	0	0	0	0	0	0	0	0	0	0	0	0	0	0	0	0	0	0	0	0	0	0	0	0	0	0	0	0	0	0	0
P28749	0	0	0	0	0	0	1	0	0	0	0	0	0	1	0	1	1	0	0	0	0	0	0	0	0	0	0	0	0	0	0	0	0	0	0	0	1	0	0	0	0	1	0	0	1	1	0	0	0
P29274	1	0	1	0	1	1	1	1	1	1	1	1	1	0	0	1	1	0	1	1	1	1	0	0	0	0	1	1	1	1	1	1	0	0	1	0	1	0	1	1	0	1	0	0	1	1	0	1	1
P29275	0	0	0	0	0	0	0	0	0	0	0	0	0	0	0	0	0	0	0	0	0	0	0	0	0	0	0	0	0	0	0	0	0	0	0	0	0	0	0	0	0	0	0	0	0	0	0	0	0
P29460	0	1	0	1	1	1	0	1	0	0	0	0	1	0	1	0	1	0	1	0	0	0	0	1	1	1	1	0	0	1	0	0	1	0	0	1	0	1	1	0	1	0	0	1	0	0	0	0	0
P29466	0	0	0	1	0	0	1	1	0	0	1	0	1	1	0	1	1	0	0	0	0	1	1	0	1	0	0	0	1	1	1	0	1	1	1	1	1	0	1	1	0	1	0	0	1	1	0	1	1
P29475	1	0	1	0	1	1	1	1	1	1	1	1	1	0	0	1	1	0	1	1	1	1	0	0	0	0	1	1	1	1	1	1	0	0	1	0	1	0	1	1	0	1	0	0	1	1	0	1	1
P29508	1	0	1	0	1	1	1	1	1	1	1	1	1	0	0	1	1	0	1	1	1	1	0	0	0	0	1	1	1	0	1	1	0	0	1	0	1	0	1	1	0	1	0	0	1	1	0	0	1
P29558	1	0	1	0	1	0	0	0	0	0	0	1	0	0	0	0	0	0	1	0	1	1	0	0	1	1	0	1	0	0	0	1	1	1	0	1	0	1	0	0	1	0	0	0	1	1	1	1	0
P29597	1	0	1	0	1	1	1	1	1	1	1	1	1	0	0	1	1	0	1	1	1	1	0	0	0	0	1	1	1	1	1	1	0	0	1	0	1	0	1	1	0	1	0	0	1	1	0	1	1
P29966	1	0	0	1	1	1	1	1	1	0	1	1	1	1	0	0	1	1	0	1	1	0	0	1	1	0	1	1	1	1	0	1	1	1	1	0	1	0	1	1	0	1	0	1	0	0	1	1	1
P30203	0	0	0	1	1	1	0	1	0	0	0	0	1	0	0	0	1	0	0	0	0	0	0	1	1	0	1	0	0	1	0	0	1	0	0	0	0	0	0	0	0	0	0	1	0	0	0	0	0
P30411	0	0	0	1	0	0	1	1	0	0	1	0	1	1	0	1	1	0	0	0	0	1	1	0	1	0	0	0	1	1	1	0	1	1	1	1	1	0	1	1	0	1	0	0	1	1	0	1	1
P30511	1	0	1	0	1	1	1	1	1	1	1	1	1	0	0	1	1	0	1	1	1	1	0	0	0	0	1	1	1	1	1	1	0	0	1	0	1	0	1	1	0	1	0	0	1	1	0	1	1
P30532	0	0	0	0	0	0	0	0	0	0	0	0	0	1	0	1	1	0	0	0	0	0	0	0	0	0	0	0	0	0	0	0	0	0	0	0	1	0	0	0	0	1	0	0	1	1	0	0	0
P30542	0	0	0	0	1	1	1	1	1	1	1	0	1	0	0	1	1	0	1	1	1	1	0	0	0	0	1	1	1	1	1	1	0	0	1	0	1	0	1	1	0	1	0	0	1	1	0	1	1
P30626	1	0	0	1	1	1	1	1	1	0	1	1	1	1	0	0	1	1	0	1	1	0	0	1	1	0	1	1	1	1	0	1	1	1	1	0	1	0	1	1	0	1	0	1	0	0	1	1	1
P30679	0	0	0	0	1	1	1	0	0	0	1	0	0	0	0	1	1	0	0	1	0	1	0	0	0	0	0	0	0	0	1	1	0	0	1	0	1	0	0	0	0	1	0	0	1	1	0	0	0
P30740	1	0	1	0	1	1	1	1	1	1	1	1	1	1	0	1	1	1	1	1	1	1	0	0	0	0	1	1	1	1	1	1	1	0	1	0	1	0	1	1	0	1	0	0	1	1	0	1	1
P30793	1	0	0	1	1	1	1	1	1	0	1	1	1	1	0	0	1	1	0	1	1	0	0	1	1	0	1	1	1	1	0	1	1	1	1	0	1	0	1	1	0	1	0	1	0	0	1	1	1
P30874	0	0	0	1	0	0	1	1	0	0	1	0	1	1	0	1	1	0	0	0	0	1	1	0	1	0	0	0	1	1	1	0	1	1	1	1	1	0	1	1	0	1	0	0	1	1	0	1	1
P30876	1	0	0	0	1	1	1	0	1	1	1	1	1	1	1	0	1	1	0	1	0	0	0	1	0	0	0	1	0	1	1	0	1	0	0	1	0	1	1	0	1	1	1	0	1	0	1	1	0
P30988	1	0	1	0	1	1	1	1	1	1	1	1	1	0	0	1	1	0	1	1	1	1	0	0	0	0	1	1	1	1	1	1	0	0	1	0	1	0	1	1	0	1	0	0	1	1	0	1	1
P31371	1	0	0	1	1	1	1	1	1	0	1	1	1	1	0	0	1	1	0	1	1	0	0	1	1	0	1	1	1	1	0	1	1	0	1	0	1	0	1	1	0	1	0	1	0	0	1	1	1
P31513	1	0	0	0	1	1	1	0	1	1	1	1	1	1	1	0	1	1	0	1	0	0	0	1	0	0	0	1	0	1	1	0	1	0	0	1	0	1	1	0	1	1	1	0	1	0	1	1	0
P31785	0	0	0	0	0	0	0	0	0	0	0	0	0	0	0	0	0	0	0	0	0	0	0	0	0	0	0	0	0	0	0	0	0	0	0	0	0	0	0	0	0	0	0	0	0	0	0	0	0
P31942	1	0	1	0	1	1	1	1	1	1	1	1	1	0	0	1	1	0	1	1	1	1	0	0	0	0	1	1	1	1	1	1	0	0	1	0	1	0	1	1	0	1	0	0	1	1	0	1	1
P31943	1	0	0	0	1	1	1	0	1	1	1	1	1	1	1	0	1	1	0	1	0	0	0	1	0	0	0	1	0	1	1	0	1	0	0	1	0	1	1	0	1	1	1	0	1	0	1	1	0
P31944	0	0	0	0	1	1	1	1	1	1	1	0	0	0	0	1	1	0	0	1	1	1	0	0	0	0	1	1	1	0	1	1	0	0	1	0	0	0	0	0	0	1	0	0	1	1	0	0	1
P31946	0	0	0	1	1	1	0	1	0	0	0	0	1	0	0	0	1	0	0	0	0	0	0	1	1	0	1	0	0	1	0	0	1	0	0	0	0	0	0	0	0	0	0	1	0	0	0	0	0
P31949	0	0	0	0	0	0	0	0	0	0	0	0	0	0	0	0	0	0	0	0	0	0	0	0	0	0	0	0	0	0	0	0	0	0	0	0	0	0	0	0	0	0	0	0	0	0	0	0	0
P31995	1	0	0	1	1	1	1	1	1	0	1	1	1	1	0	0	1	1	0	1	1	0	0	1	1	0	1	1	1	1	0	1	1	1	1	0	1	0	1	1	0	1	0	1	0	0	1	1	1
P32121	0	0	0	1	0	0	1	1	0	0	1	0	1	1	0	0	1	0	0	0	0	0	0	0	1	0	0	0	1	1	0	0	1	1	1	0	1	0	1	1	0	1	0	0	0	0	0	1	1
P32246	0	0	0	1	1	1	1	1	0	0	1	1	0	1	0	0	1	1	0	1	1	0	0	0	0	0	1	1	1	1	0	1	0	1	1	0	1	0	1	1	0	1	0	1	0	0	0	1	1
P32322	0	0	0	0	1	1	1	0	1	0	1	0	1	1	1	0	0	1	0	1	0	0	0	1	0	0	0	0	0	0	1	0	0	0	0	0	0	0	0	0	0	1	1	0	1	0	1	0	0
P32456	0	0	0	0	0	0	0	0	0	0	0	0	0	0	0	0	0	0	0	0	0	0	0	0	0	0	0	0	0	0	0	0	0	0	0	0	0	0	0	0	0	0	0	0	0	0	0	0	0
P32929	0	0	0	0	0	0	0	0	0	0	0	0	0	0	0	0	0	0	0	0	0	0	0	0	0	0	0	0	0	0	0	0	0	0	0	0	0	0	0	0	0	0	0	0	0	0	0	0	0
P32942	0	0	0	0	0	0	0	0	0	0	0	0	0	0	0	0	0	0	0	0	0	0	0	0	0	0	0	0	0	0	0	0	0	0	0	0	0	0	0	0	0	0	0	0	0	0	0	0	0
P32969	1	0	0	0	1	1	1	0	1	1	1	1	1	1	1	0	1	1	0	1	0	0	0	1	0	0	0	1	0	1	1	0	1	0	0	1	0	1	1	0	1	1	1	0	1	0	1	1	0
P32970	1	0	0	0	1	1	1	0	1	1	1	1	1	0	0	1	1	0	0	1	0	0	0	0	0	0	0	1	0	1	1	0	0	0	0	0	0	0	1	0	0	1	0	0	1	0	0	1	0
P33241	1	0	1	0	1	1	1	1	1	1	1	1	1	0	0	1	1	0	1	1	1	1	0	0	0	0	1	1	1	1	1	1	0	0	1	0	1	0	1	1	0	1	0	0	1	1	0	1	1
P33681	1	0	1	0	1	1	1	1	1	1	1	1	1	0	0	1	1	0	1	1	1	1	0	0	0	0	1	1	1	1	1	1	0	0	1	0	1	0	1	1	0	1	0	0	1	1	0	1	1
P33764	0	0	0	0	0	0	0	0	0	0	0	0	0	0	0	0	0	0	0	0	0	0	0	0	0	0	0	0	0	0	0	0	0	0	0	0	0	0	0	0	0	0	0	0	0	0	0	0	0
P34896	0	0	0	0	0	0	0	0	0	0	0	0	0	0	0	1	0	0	0	0	0	0	0	0	0	0	0	0	0	0	0	0	0	0	0	0	0	0	0	0	0	0	0	0	0	1	0	0	0
P34925	1	0	0	1	1	1	1	1	1	0	1	1	1	1	0	0	1	1	0	1	1	0	0	1	1	0	1	1	1	1	0	1	1	1	1	0	1	0	1	1	0	1	0	1	0	0	1	1	1
P34998	0	0	0	0	0	0	0	0	0	0	0	0	0	0	0	0	0	0	0	0	0	1	0	0	0	0	0	0	0	0	0	0	0	0	0	0	0	0	0	0	0	0	0	0	0	0	0	0	0
P35030	1	0	0	1	1	1	1	1	1	0	1	1	1	1	0	0	1	1	0	1	1	0	0	1	1	0	1	1	1	1	0	1	1	1	1	0	1	0	1	1	0	1	0	1	0	0	1	1	1
P35052	0	0	0	1	0	0	1	1	0	0	1	0	1	1	0	1	1	0	0	0	0	1	1	0	1	0	0	0	1	1	1	0	1	1	1	1	1	0	1	1	0	1	0	0	1	1	0	1	1
P35212	0	0	0	0	0	0	0	0	0	0	0	0	0	1	1	0	0	0	0	0	0	0	0	0	0	0	0	0	0	0	0	0	0	0	0	0	0	0	0	0	0	1	0	0	1	0	0	0	0
P35221	0	0	0	0	0	0	0	0	0	0	0	0	0	0	0	0	0	0	0	0	0	0	0	0	0	0	0	0	0	0	0	0	0	0	0	0	0	0	0	0	0	0	0	0	0	1	0	0	0
P35237	1	0	1	0	1	1	1	1	1	1	1	1	1	0	0	1	1	0	1	1	1	1	0	0	0	0	1	1	1	1	1	1	0	0	1	0	1	0	1	1	0	1	0	0	1	1	0	1	1
P35241	1	0	1	0	1	1	1	1	1	1	1	1	1	0	0	1	1	0	1	1	1	1	0	0	0	0	1	1	1	1	1	1	0	0	1	0	1	0	1	1	0	1	0	0	1	1	0	1	1
P35247	1	0	0	0	1	1	1	0	1	1	1	1	1	1	1	0	1	1	0	1	0	0	0	1	0	0	0	1	0	1	1	0	1	0	0	1	0	1	1	0	1	1	1	0	1	0	1	1	0
P35318	0	0	0	0	0	0	0	0	0	0	0	0	0	0	0	0	0	0	0	0	0	0	0	0	0	0	0	0	0	0	0	0	0	0	0	0	0	0	0	0	0	0	0	0	0	0	0	0	0
P35367	1	0	1	0	0	0	0	1	1	1	1	0	1	0	0	1	1	1	1	1	1	0	1	0	0	1	1	1	1	1	0	0	0	1	1	1	1	1	1	1	0	0	1	0	0	1	0	1	1
P35523	1	0	0	1	1	1	1	1	1	0	1	1	1	1	0	0	1	1	0	1	1	0	0	1	1	0	1	1	1	1	0	1	1	1	1	0	1	0	1	1	0	1	0	1	0	0	1	1	1
P35558	0	1	0	0	0	0	0	0	0	0	1	0	0	1	0	1	0	0	0	1	0	0	0	0	0	0	1	0	0	0	1	0	0	0	0	0	0	0	0	0	0	0	0	1	0	0	0	0	0
P35590	1	0	0	1	1	1	1	1	1	0	1	1	1	1	0	0	1	1	0	1	1	0	0	1	1	0	1	1	1	1	0	1	1	0	1	0	1	0	1	1	0	1	0	1	0	0	1	1	1
P35610	1	0	0	1	1	1	1	1	1	0	1	1	1	1	0	0	1	1	0	1	1	0	0	1	1	0	1	1	1	1	0	1	1	1	1	0	1	0	1	1	0	1	0	1	0	0	1	1	1
P35754	1	0	0	1	1	1	1	1	1	0	1	1	1	1	0	0	1	1	0	1	1	0	0	1	1	0	1	1	1	1	0	1	1	1	1	0	1	0	1	1	0	1	0	1	0	0	1	1	1
P35790	0	0	0	0	0	0	0	0	0	0	0	0	0	0	0	0	0	0	0	0	0	0	0	0	0	0	0	0	0	0	0	0	0	0	0	0	0	0	0	0	0	0	0	0	0	0	0	0	0
P35869	1	0	1	0	1	0	0	0	0	0	0	1	0	0	0	1	0	0	1	0	1	1	0	0	1	1	0	1	0	0	0	1	1	1	1	1	0	1	0	0	1	0	0	0	1	1	1	1	0
P36404	0	0	0	0	0	0	0	0	0	0	0	0	0	0	0	0	0	0	0	0	0	0	0	0	0	0	0	0	0	0	0	0	0	0	0	0	0	0	0	0	0	0	0	0	0	0	0	0	0
P36578	0	0	0	0	0	0	0	0	0	0	0	0	0	0	0	0	0	0	0	0	0	0	0	0	0	0	0	0	0	0	0	0	0	0	0	0	0	0	0	0	0	0	0	0	0	0	0	0	0
P36894	0	0	0	0	0	0	1	0	0	0	1	0	0	1	0	1	1	0	0	0	0	0	0	0	0	0	0	0	1	0	1	0	0	0	1	0	1	0	0	0	0	1	0	0	1	1	0	0	0
P36896	1	0	0	1	1	1	1	1	1	0	1	1	1	1	0	0	1	1	0	1	1	0	0	1	1	0	1	1	1	1	0	1	1	1	1	0	1	0	1	1	0	1	0	1	0	0	1	1	1
P36941	1	0	0	0	1	1	1	0	1	1	1	1	1	1	1	0	1	1	0	1	0	0	0	1	0	0	0	1	0	1	1	0	1	0	0	1	0	1	1	0	1	1	1	0	1	0	1	1	0
P36955	0	1	0	1	0	0	0	0	0	0	0	0	0	1	1	1	0	0	0	0	0	0	0	0	0	0	0	0	0	0	0	1	0	0	1	0	0	0	0	0	0	1	0	0	0	0	0	0	0
P37023	0	0	0	0	0	0	0	0	0	0	0	0	0	0	0	0	0	0	0	0	0	0	0	0	0	0	0	0	0	0	0	0	0	0	0	0	0	0	0	0	0	0	0	1	0	0	0	0	0
P37059	0	0	0	0	0	0	0	0	0	0	0	0	0	0	0	0	0	0	0	0	0	0	0	0	0	0	0	0	0	0	0	0	0	0	0	0	0	0	0	0	0	0	0	0	0	0	0	0	0
P38398	0	1	0	0	0	0	0	0	0	0	0	0	0	0	0	0	0	0	0	0	0	0	0	0	0	0	0	0	0	0	0	0	0	0	0	0	0	0	0	0	0	0	0	0	0	0	0	0	0
P38432	1	0	0	1	1	1	1	1	1	0	1	1	1	1	0	0	1	1	0	1	1	0	0	1	1	0	1	1	1	1	0	1	1	1	1	0	1	0	1	1	0	1	0	1	0	0	1	1	1
P38484	1	0	1	1	1	1	1	1	1	1	1	1	1	1	0	1	1	1	1	1	1	1	0	0	1	0	1	1	1	1	1	1	1	0	1	0	1	0	1	1	0	1	0	1	1	1	1	1	1
P38646	1	0	0	0	1	1	1	0	1	1	1	1	1	1	1	0	1	1	0	1	0	0	0	1	0	0	0	1	0	1	1	0	1	0	0	1	0	1	1	0	1	1	1	0	1	0	1	1	0
P39656	0	0	0	0	0	0	0	0	0	0	0	0	0	0	0	0	0	0	0	0	0	0	0	0	0	0	0	0	0	0	0	0	0	0	0	0	0	0	0	0	0	0	0	0	0	0	0	0	0
P39905	1	0	1	0	1	1	1	1	1	1	1	1	1	0	0	1	1	0	1	1	1	1	0	0	0	0	1	1	1	1	1	1	0	0	1	0	1	0	1	1	0	1	0	0	1	1	0	1	1
P40121	0	0	1	0	1	0	1	1	1	1	1	0	0	0	0	1	1	0	0	1	1	1	0	0	0	0	1	1	1	0	1	1	0	0	1	0	1	0	1	1	0	1	0	0	1	1	0	0	1
P40197	0	0	0	0	0	0	0	0	0	0	0	0	0	0	0	0	0	0	0	0	0	0	0	0	0	0	0	0	0	0	0	0	0	0	0	0	0	0	0	0	0	0	0	0	0	0	0	0	0
P40199	0	0	0	0	1	0	0	0	0	0	1	0	0	0	0	1	1	0	0	1	0	0	0	0	0	0	0	0	0	0	1	1	0	0	1	0	0	0	0	0	0	1	0	0	0	0	0	0	0
P40200	1	0	0	1	1	1	1	1	1	0	1	1	1	1	0	0	1	1	0	1	1	0	0	1	1	0	1	1	1	1	0	1	1	1	1	0	1	0	1	1	0	1	0	1	0	0	1	1	1
P40429	0	0	0	0	0	0	0	0	0	0	0	0	0	0	0	0	0	0	0	0	0	0	0	0	0	0	0	0	0	0	0	0	0	0	0	0	0	0	0	0	0	0	0	0	0	0	0	0	0
P40617	0	0	0	0	1	0	0	0	0	0	1	0	0	1	1	0	1	1	0	1	0	0	0	0	0	0	0	0	0	0	1	0	0	0	0	0	0	0	0	0	0	1	1	0	0	0	0	0	0
P40925	1	0	0	0	1	1	1	0	1	1	1	1	1	1	1	0	1	1	0	1	0	0	0	1	0	0	0	1	0	1	1	0	1	0	0	1	0	1	1	0	1	1	1	0	1	0	1	1	0
P41180	0	0	0	0	0	0	0	0	0	0	0	0	0	1	0	1	1	0	0	0	0	0	0	0	0	0	0	0	0	0	0	0	0	0	0	0	1	0	0	0	0	1	0	0	1	1	0	0	0
P41218	0	0	0	0	0	0	0	0	0	0	0	0	0	0	0	0	0	0	0	0	0	0	0	0	0	0	0	0	0	0	0	0	0	0	0	0	0	0	0	0	0	0	0	0	0	0	0	0	0
P41220	0	0	0	0	0	0	0	0	0	0	0	0	0	0	0	0	0	0	0	0	0	0	0	0	0	0	0	0	0	0	0	0	0	0	0	0	0	0	0	0	0	0	0	0	0	0	0	0	0
P41223	1	0	0	0	1	1	1	0	1	1	1	1	1	1	1	0	1	1	0	1	0	0	0	1	0	0	0	1	0	1	1	0	1	0	0	1	0	1	1	0	1	1	1	0	1	0	1	1	0
P41231	0	0	0	0	1	0	1	0	0	0	1	0	0	0	0	1	1	0	0	1	0	1	0	0	0	0	1	0	0	0	1	1	0	0	1	0	0	0	0	0	0	1	0	0	1	1	0	0	0
P41236	1	0	0	1	1	1	1	1	1	0	1	1	1	1	0	0	1	1	0	1	1	0	0	1	1	0	1	1	1	1	0	1	1	1	1	0	1	0	1	1	0	1	0	1	0	0	1	1	1
P41238	0	0	0	1	0	0	1	1	0	0	1	0	1	1	0	1	1	0	0	0	0	1	1	0	1	0	0	0	1	1	1	0	1	1	1	1	1	0	1	1	0	1	0	0	1	1	0	1	1
P41252	0	0	0	0	1	1	0	0	0	0	1	0	1	1	1	0	0	0	0	0	0	0	0	0	0	0	0	0	0	0	1	0	0	0	0	0	0	0	0	0	0	0	0	0	1	0	1	0	0
P41595	1	0	0	1	1	1	1	1	1	0	1	1	1	1	0	0	1	1	0	1	1	0	0	1	1	0	1	1	1	1	0	1	1	1	1	0	1	0	1	1	0	1	0	1	0	0	1	1	1
P41597	1	0	0	1	1	1	1	1	1	0	1	1	1	1	0	0	1	1	0	1	1	0	0	1	1	0	1	1	1	1	0	1	1	1	1	0	1	0	1	1	0	1	0	1	0	0	1	1	1
P42574	1	0	0	1	1	1	1	1	1	0	1	1	1	1	0	1	1	1	0	1	1	1	1	1	1	0	1	1	1	1	1	1	1	1	1	1	1	0	1	1	0	1	0	1	1	1	1	1	1
P42658	1	0	0	0	1	1	1	0	1	0	1	1	1	1	0	0	1	1	0	1	0	0	0	1	0	0	0	1	0	1	0	0	1	0	0	0	0	0	1	0	0	1	0	0	0	0	1	1	0
P42681	1	0	0	1	1	1	1	1	1	0	1	1	1	1	0	0	1	1	0	1	1	0	0	1	1	0	1	1	1	1	0	1	1	1	1	0	1	0	1	1	0	1	0	1	0	0	1	1	1
P42684	0	0	0	0	0	0	0	0	0	0	0	0	0	0	0	0	0	0	0	0	0	0	0	0	0	0	0	0	0	0	0	0	0	0	0	0	0	0	0	0	0	0	0	0	0	0	0	0	0
P42701	1	0	1	0	1	1	1	1	1	1	1	1	1	0	0	1	1	0	1	1	1	1	0	0	0	0	1	1	1	1	1	0	0	0	1	0	1	0	1	1	0	0	0	0	1	1	0	1	1
P42785	1	0	0	1	1	1	1	1	1	0	1	1	1	1	0	0	1	1	0	1	1	0	0	1	1	0	1	1	1	1	0	1	1	1	1	0	1	0	1	1	0	1	0	1	0	0	1	1	1
P43116	1	0	0	1	1	1	1	1	1	0	1	1	1	1	0	0	1	1	0	1	1	0	0	1	1	0	1	1	1	1	0	1	1	1	1	0	1	0	1	1	0	1	0	1	0	0	1	1	1
P43146	0	0	0	1	0	0	1	1	0	0	1	0	1	1	0	1	1	0	0	0	0	1	1	0	1	0	0	0	1	1	1	0	1	0	1	0	1	0	0	0	0	1	0	0	0	1	0	0	1
P43356	0	0	0	0	0	0	0	0	0	0	0	0	0	0	0	0	0	0	0	0	0	0	0	0	0	0	0	0	0	0	0	0	0	0	0	0	0	0	0	0	0	0	0	0	0	0	0	0	0
P43357	0	0	0	0	0	0	0	0	0	0	0	0	0	0	0	0	0	0	0	0	0	0	0	0	0	0	0	0	0	0	0	0	0	0	0	0	0	0	0	0	0	0	0	0	0	0	0	0	0
P43362	0	0	0	0	1	1	1	0	1	1	1	1	1	1	1	0	1	1	0	1	0	0	0	1	0	0	0	1	0	1	1	0	1	0	0	1	0	1	1	0	1	1	1	0	1	0	1	1	0
P43365	0	0	0	0	0	0	0	0	0	0	0	0	0	0	0	0	0	0	0	0	0	0	0	0	0	0	0	0	0	0	0	0	0	0	0	0	0	0	0	0	0	0	0	0	0	0	0	0	0
P43366	0	0	0	0	1	1	1	0	1	1	1	0	0	1	1	0	1	1	0	1	0	0	0	1	0	0	0	1	0	0	1	0	0	0	0	1	0	1	0	0	0	1	1	0	1	0	1	0	0
P43629	0	0	0	0	0	0	1	0	0	0	0	0	0	1	0	1	1	0	0	0	0	0	0	0	0	0	0	0	0	0	0	0	0	0	0	0	1	0	0	0	0	1	0	0	1	1	0	0	0
P43657	0	0	0	0	0	0	0	0	0	0	0	0	0	0	0	0	0	0	0	0	0	0	0	0	0	0	0	0	0	0	0	0	0	0	0	0	0	0	0	0	0	0	0	0	0	0	0	0	0
P43681	1	0	0	1	1	1	1	1	1	0	1	1	1	1	0	0	1	1	0	1	1	0	0	1	1	0	1	1	1	1	0	1	1	1	1	0	1	0	1	1	0	1	0	1	0	0	1	1	1
P46020	1	0	0	1	1	1	1	1	1	0	1	1	1	1	0	0	1	1	0	1	1	0	0	1	1	0	1	1	1	1	0	1	1	1	1	0	1	0	1	1	0	1	0	1	0	0	1	1	1
P46092	1	0	1	0	1	1	1	1	1	1	1	1	1	0	0	1	1	0	1	1	1	1	0	0	0	0	1	1	1	1	1	1	0	0	1	0	1	0	1	1	0	1	0	0	1	1	0	1	1
P46459	1	0	0	1	1	1	1	1	1	0	1	1	1	1	0	0	1	1	0	1	1	0	0	1	1	0	1	1	1	1	0	1	1	1	1	0	1	0	1	1	0	1	0	1	0	0	1	1	1
P46736	0	0	0	0	0	0	0	0	0	0	0	0	0	0	0	0	0	0	0	0	0	0	0	0	0	0	0	0	0	0	0	0	0	0	0	0	0	0	0	0	0	0	0	0	0	0	0	0	0
P46939	0	0	0	0	1	0	0	0	0	0	0	0	0	0	0	0	0	0	0	0	0	1	0	0	0	0	0	0	0	0	0	1	0	0	0	0	0	0	0	0	0	0	0	0	1	1	0	0	0
P47929	1	0	1	0	1	1	1	1	1	1	1	1	1	1	1	1	1	1	1	1	1	1	0	0	0	0	1	1	1	1	1	1	0	0	1	0	0	0	1	1	0	1	0	0	1	1	0	1	1
P47974	0	0	0	0	0	0	0	0	0	0	0	0	0	0	0	1	0	0	0	0	0	0	0	0	0	0	0	0	0	0	0	0	0	0	0	0	0	0	0	0	0	0	0	0	0	0	0	0	0
P48060	1	0	0	1	1	1	1	1	1	0	1	1	1	1	0	0	1	1	0	1	1	0	0	1	1	0	1	1	1	1	0	1	1	1	1	0	1	0	1	1	0	1	0	1	0	0	1	1	1
P48165	1	0	0	1	1	1	1	1	1	0	1	1	1	1	0	0	1	1	0	1	1	0	0	1	1	0	1	1	1	1	0	1	1	1	1	0	1	0	1	1	0	1	0	1	0	0	1	1	1
P48169	1	0	0	1	1	1	1	1	1	0	1	1	1	1	0	0	1	1	0	1	1	0	0	1	1	0	1	1	1	1	0	1	1	1	1	0	1	0	1	1	0	1	0	1	0	0	1	1	1
P48307	0	0	0	0	1	1	1	1	1	1	1	0	1	0	0	1	1	0	0	1	1	1	0	0	0	0	0	0	1	0	1	1	0	0	1	0	1	0	0	0	0	1	0	0	1	1	0	1	1
P48382	1	0	1	0	1	1	1	1	1	1	1	1	1	0	0	1	1	0	1	1	1	1	0	0	0	0	1	1	1	1	1	1	0	0	1	0	1	0	1	1	0	1	0	0	1	1	0	1	1
P48443	0	1	0	1	1	0	0	1	0	1	1	0	0	1	1	1	1	1	0	1	1	1	1	0	0	0	1	1	1	0	1	1	0	0	1	1	0	0	0	0	0	1	1	1	0	0	0	0	1
P48551	1	0	0	1	1	1	1	1	1	0	1	1	1	1	0	0	1	1	0	1	1	0	0	1	1	0	1	1	1	1	0	1	1	1	1	0	1	0	1	1	0	1	0	1	0	0	1	1	1
P48595	1	0	0	0	1	1	1	0	1	1	1	1	1	0	0	0	1	0	0	1	0	0	0	0	0	0	0	1	0	1	1	0	0	0	0	0	0	0	1	0	0	1	0	0	1	0	0	1	0
P48651	1	0	1	1	1	1	1	1	1	1	1	1	1	0	0	1	1	1	1	1	1	1	0	0	0	0	1	1	1	1	1	1	1	0	1	0	1	0	1	1	0	1	0	1	1	1	0	1	1
P48668	0	0	0	0	1	0	1	1	0	0	1	0	0	0	0	1	1	0	0	1	1	1	0	0	0	0	1	0	1	0	1	1	0	0	1	0	0	0	0	0	0	1	0	0	1	1	0	0	1
P48735	0	0	0	0	0	0	0	0	0	0	0	0	0	0	0	1	0	0	0	0	0	0	0	0	0	0	0	0	0	0	0	0	0	0	0	0	0	0	0	0	0	0	0	0	0	1	0	0	0
P48741	0	0	0	1	1	1	1	1	1	0	1	1	1	1	0	0	1	1	0	1	1	0	0	1	1	0	1	1	1	1	0	1	1	1	1	0	1	0	1	1	0	1	0	1	0	0	1	1	1
P49019	1	0	0	1	1	1	1	1	1	0	1	1	1	1	0	0	1	1	0	1	1	0	0	1	1	0	1	1	1	1	0	1	1	1	1	0	1	0	1	1	0	1	0	1	0	0	1	1	1
P49023	1	0	1	0	0	0	0	1	1	1	0	1	1	0	0	1	1	1	1	1	1	0	1	0	0	1	1	1	1	1	0	0	0	1	1	1	1	1	1	1	0	0	1	0	0	0	0	1	1
P49116	0	0	0	0	0	0	1	0	0	0	1	0	0	1	0	1	1	0	0	0	0	0	0	0	0	0	0	0	1	0	1	0	0	0	1	0	1	0	0	0	0	1	0	0	1	1	0	0	0
P49247	1	0	0	0	1	1	1	0	1	1	1	1	1	1	1	0	1	1	0	1	0	0	0	1	0	0	0	1	0	1	1	0	1	0	0	1	0	1	1	0	1	1	1	0	1	0	1	1	0
P49326	0	0	0	0	0	0	0	0	0	0	0	0	0	0	0	0	0	0	0	0	0	0	0	0	0	0	0	0	0	0	0	0	0	0	0	0	0	0	0	0	0	0	0	0	0	0	0	0	0
P49441	1	0	1	0	1	1	1	1	1	1	1	1	1	0	0	1	1	0	1	1	1	1	0	0	0	0	1	1	1	1	1	1	0	0	1	0	1	0	1	1	0	1	0	0	1	1	0	1	1
P49588	1	0	0	0	1	1	1	0	1	0	1	0	1	1	1	0	1	1	0	1	0	0	0	1	0	0	0	0	0	1	1	0	1	0	0	1	0	0	1	0	0	1	1	0	1	0	1	1	0
P49591	0	0	0	0	0	1	1	0	1	0	1	0	1	1	1	0	0	0	0	1	0	0	0	1	0	0	0	0	0	0	1	0	0	0	0	0	0	0	0	0	0	1	1	0	1	0	1	0	0
P49662	0	0	0	0	0	0	1	0	0	0	0	0	0	0	0	0	1	0	0	1	0	0	0	0	0	0	0	0	0	0	0	0	0	0	0	0	0	0	1	0	0	0	0	0	0	0	0	0	0
P49674	1	0	0	1	1	1	1	1	1	0	1	1	1	1	0	0	1	1	0	1	1	0	0	1	1	0	1	1	1	1	0	1	1	1	1	0	1	0	1	1	0	1	0	1	0	0	1	1	1
P49720	0	0	0	0	0	0	0	0	0	0	0	0	0	0	0	0	0	0	0	0	0	0	0	0	0	0	0	0	0	0	0	0	0	0	0	0	0	0	0	0	0	0	0	0	0	0	0	0	0
P49759	0	0	0	1	0	0	1	1	0	0	1	0	1	1	0	0	1	0	0	0	0	0	0	0	1	0	0	0	1	1	0	0	1	0	1	0	1	0	1	1	0	1	0	0	0	0	0	0	1
P49763	0	0	0	0	0	0	0	1	0	0	0	0	1	0	0	0	1	0	0	0	0	0	0	0	0	0	0	0	0	1	0	0	1	0	0	1	0	0	1	0	0	0	0	0	0	0	0	0	0
P49767	1	0	1	0	1	1	1	1	1	1	1	1	1	0	0	1	1	0	1	1	1	1	0	0	0	0	1	1	1	1	1	1	0	0	1	0	1	0	1	1	0	1	0	0	1	1	0	1	1
P49768	0	1	0	1	1	1	0	1	0	0	0	0	1	0	1	0	1	0	1	0	0	0	0	1	1	1	1	0	0	1	0	0	1	0	0	1	0	1	1	0	1	0	0	1	0	0	0	0	0
P49792	1	0	0	0	1	1	1	0	1	0	1	1	1	1	0	0	1	1	0	1	0	0	0	1	0	0	0	1	0	1	0	0	1	0	0	0	0	0	1	0	0	1	0	0	0	0	1	1	0
P49810	1	0	0	0	1	1	1	0	1	0	1	1	1	1	0	0	1	1	0	1	0	0	0	1	0	0	0	1	0	1	0	1	1	0	0	0	0	0	1	0	0	1	0	0	0	0	1	1	0
P49862	0	0	1	0	1	1	1	1	1	1	1	1	1	0	0	1	1	0	1	1	1	1	0	0	0	0	1	1	1	1	1	1	0	0	1	0	1	0	1	1	0	1	0	0	1	1	0	1	1
P49863	1	0	0	1	1	1	1	1	1	0	1	1	1	1	0	0	1	1	0	1	1	0	0	1	1	0	1	1	1	1	0	1	1	1	1	0	1	0	1	1	0	1	0	1	0	0	1	1	1
P49895	1	0	0	1	1	1	1	1	1	0	1	1	1	1	0	0	1	1	0	1	1	0	0	1	1	0	1	1	1	1	0	1	1	1	1	0	1	0	1	1	0	1	0	1	0	0	1	1	1
P49902	1	0	0	1	1	1	1	1	1	0	1	1	1	1	0	0	1	1	0	1	1	0	0	1	1	0	1	1	1	1	0	1	1	1	1	0	1	0	1	1	0	1	0	1	0	0	1	1	1
P49903	0	0	0	1	0	0	1	0	0	0	1	0	0	1	0	0	0	0	0	0	0	0	0	0	0	0	0	0	0	0	0	0	0	0	1	0	0	0	0	0	0	1	0	0	0	0	0	0	0
P50221	1	0	0	1	1	1	1	1	1	0	1	1	1	1	0	0	1	1	0	1	1	0	0	1	1	0	1	1	1	1	0	1	1	1	1	0	1	0	1	1	0	1	0	1	0	0	1	1	1
P50281	1	0	1	0	1	1	1	1	1	1	1	1	1	0	0	1	1	1	1	1	1	1	0	0	0	0	1	1	1	1	1	1	1	0	1	0	1	0	1	1	0	1	0	0	1	1	0	1	1
P50406	0	0	0	0	0	0	0	0	0	0	0	0	0	1	0	1	1	0	0	0	0	0	0	0	0	0	0	0	0	0	0	0	0	0	0	0	1	0	0	0	0	1	0	0	1	1	0	0	0
P51149	1	0	1	0	1	1	1	1	1	1	1	1	1	0	0	1	1	0	1	1	1	1	0	0	0	0	1	1	1	1	1	1	0	0	1	0	1	0	1	1	0	1	0	0	1	1	0	1	1
P51178	1	0	0	0	1	1	1	0	1	1	1	1	1	1	1	0	1	1	0	1	0	0	0	1	0	0	0	1	0	1	1	0	1	0	0	1	0	1	1	0	0	1	1	0	1	0	1	1	0
P51504	1	0	0	1	1	1	1	1	1	0	1	1	1	1	0	0	1	1	0	1	1	0	0	1	1	0	1	1	1	1	0	1	1	1	1	0	1	0	1	1	0	1	0	1	0	0	1	1	1
P51531	0	0	0	0	0	0	0	0	0	0	0	0	0	0	0	0	0	0	0	0	0	0	0	0	0	0	0	0	0	0	0	0	0	0	0	0	0	0	0	0	0	0	0	0	0	0	0	0	0
P51570	1	0	0	1	1	1	1	1	1	0	1	1	1	1	0	0	1	1	0	1	1	0	0	1	1	0	1	1	1	1	0	1	1	1	1	0	1	0	1	1	0	1	0	1	0	0	1	1	1
P51610	0	0	0	0	0	0	0	0	0	0	0	0	0	0	0	0	0	0	0	0	0	0	0	0	0	0	0	0	0	0	0	0	0	0	0	0	0	0	0	0	0	0	0	0	0	0	0	0	0
P51671	1	0	1	0	1	1	1	1	1	1	1	1	1	0	0	1	1	1	1	1	1	1	1	0	0	1	1	1	1	1	1	1	1	0	1	0	1	0	1	1	0	1	0	1	1	1	0	1	1
P51681	1	0	0	0	0	1	0	1	0	0	1	0	0	0	0	0	0	1	0	1	0	1	0	0	0	0	0	0	1	0	0	1	1	0	0	0	1	0	0	0	0	1	0	1	0	0	0	1	1
P51686	1	0	0	1	1	1	1	1	1	0	1	1	1	1	0	0	1	1	0	1	1	0	0	1	1	0	1	1	1	1	0	1	1	1	1	0	1	0	1	1	0	1	0	1	0	0	1	1	1
P51692	0	0	0	0	0	0	0	0	0	0	0	0	0	1	0	0	0	0	0	0	0	0	0	0	0	0	0	0	0	0	0	0	0	0	0	0	0	0	0	0	0	0	0	0	0	0	0	0	0
P51815	0	0	0	0	0	0	0	0	0	0	0	0	0	0	0	0	0	0	0	0	0	0	0	0	0	0	0	0	0	0	0	0	0	0	0	0	0	0	0	0	0	0	0	0	0	0	0	0	0
P51817	1	0	0	1	1	1	1	1	1	0	1	1	1	1	0	0	1	1	0	1	1	0	0	1	1	0	1	1	1	1	0	1	1	1	1	0	1	0	1	1	0	1	0	1	0	0	1	1	1
P51854	0	0	0	0	0	0	0	0	0	0	0	0	0	0	0	0	0	0	0	0	0	0	0	0	0	0	0	0	0	0	0	0	0	0	0	0	0	0	0	0	0	0	0	0	0	0	0	0	0
P51857	1	0	0	1	1	1	1	1	1	0	1	1	1	1	0	0	1	1	0	1	1	0	0	1	1	0	1	1	1	1	0	1	1	1	1	0	1	0	1	1	0	1	0	1	0	0	1	1	1
P51956	0	0	0	0	0	0	0	0	0	0	0	0	0	0	0	0	0	0	0	0	0	0	0	0	0	0	0	0	0	0	0	0	0	0	0	0	0	0	0	0	0	0	0	0	0	0	0	0	0
P51957	0	0	0	0	0	0	0	0	0	0	0	0	0	1	0	1	1	0	0	0	0	0	0	0	0	0	0	0	0	0	0	0	0	0	0	0	1	0	0	0	0	1	0	0	1	1	0	0	0
P51959	0	0	0	1	0	0	1	1	0	0	1	0	1	1	0	1	1	0	0	0	0	1	1	0	1	0	0	0	1	1	1	0	1	1	1	1	1	0	1	1	0	1	0	0	1	1	0	1	1
P52306	1	0	0	1	1	1	1	1	1	0	1	1	1	1	0	0	1	1	0	1	1	0	0	1	1	0	1	1	1	1	0	1	1	1	1	0	1	0	1	1	0	1	0	1	0	0	1	1	1
P52333	0	1	0	1	1	1	0	1	0	0	0	0	1	0	1	0	1	0	1	0	0	0	0	1	1	1	1	0	0	1	0	0	1	0	0	1	0	1	1	0	1	0	0	1	0	0	0	0	0
P52564	0	0	0	1	0	0	1	1	0	0	1	0	1	1	0	1	1	1	0	1	0	1	1	0	1	0	1	0	1	1	1	0	1	1	1	1	1	0	1	1	0	1	0	0	1	1	0	1	1
P52566	0	0	0	1	1	1	0	1	0	0	1	1	0	1	0	0	1	1	0	1	1	0	0	1	1	0	1	1	1	1	0	1	1	1	1	0	1	0	1	0	0	1	0	1	0	0	0	1	1
P52594	0	0	0	1	1	1	1	1	1	0	1	1	1	1	0	0	1	1	0	1	1	0	0	1	1	0	1	1	1	1	0	1	1	1	1	0	1	0	1	1	0	1	0	1	0	0	1	1	1
P52798	0	0	0	1	1	1	0	1	0	0	1	0	0	1	0	0	1	1	0	1	0	0	0	0	0	0	1	0	1	0	0	1	0	0	1	0	1	0	0	0	0	1	0	1	0	0	0	0	1
P52799	1	0	0	1	1	1	1	1	1	0	1	1	1	1	0	0	1	1	0	1	1	0	0	1	1	0	1	1	1	1	0	1	1	1	1	0	1	0	1	1	0	1	0	1	0	0	1	1	1
P52907	1	0	0	1	1	1	1	1	1	0	1	1	1	1	0	1	1	1	0	1	1	1	1	0	1	0	1	1	1	1	1	0	1	1	1	1	1	0	1	1	0	1	0	1	1	1	0	1	1
P52948	1	0	0	0	1	1	1	0	1	1	1	1	1	1	1	0	1	1	0	1	0	0	0	1	0	0	0	1	0	1	1	0	1	0	0	1	0	1	1	0	1	1	1	0	1	0	1	1	0
P53004	0	0	0	1	0	0	1	0	0	0	1	0	0	1	0	1	1	0	0	0	0	0	0	0	0	0	0	0	1	1	1	0	0	0	1	0	1	0	1	0	0	1	0	0	0	1	0	0	0
P53370	1	0	0	1	1	1	1	1	1	0	1	1	1	1	0	0	1	1	0	1	1	0	0	1	1	0	1	1	1	1	0	1	1	1	1	0	1	0	1	1	0	1	0	1	0	0	1	1	1
P53582	0	0	0	1	1	1	0	1	0	0	1	0	0	1	0	0	1	1	0	1	1	0	0	0	0	0	1	0	1	0	0	1	0	1	1	0	1	0	0	0	0	1	0	1	0	0	0	1	1
P53597	0	0	0	0	0	0	1	0	0	0	1	0	0	1	0	1	1	0	0	0	0	0	0	0	0	0	0	0	1	1	1	0	0	0	0	0	1	0	1	0	0	1	0	0	1	1	0	0	0
P53618	1	0	0	1	1	1	1	1	1	0	1	1	1	1	0	0	1	1	0	1	1	0	0	1	1	0	1	1	1	1	0	1	1	1	1	0	1	0	1	1	0	1	0	1	0	0	1	1	1
P53634	0	0	0	0	0	0	0	0	0	0	0	0	0	0	0	0	0	0	0	0	0	0	0	0	0	0	0	0	0	0	0	0	0	0	0	0	0	0	0	0	0	0	0	0	0	0	0	0	0
P53671	1	0	1	0	1	1	1	1	1	1	1	1	1	0	0	1	1	0	1	1	1	1	0	0	0	0	1	1	1	1	1	1	0	0	1	0	1	0	1	1	0	1	0	0	1	1	0	1	1
P54132	0	0	0	1	1	0	1	1	0	0	1	1	1	1	0	1	1	0	0	1	1	0	0	0	1	0	0	0	1	1	0	1	1	1	1	0	1	0	1	1	0	1	0	0	1	1	1	1	1
P54219	1	0	0	1	1	1	1	1	1	0	1	1	1	1	0	0	1	1	0	1	1	0	0	1	1	0	1	1	1	1	0	1	1	1	1	0	1	0	1	1	0	1	0	1	0	0	1	1	1
P54296	1	0	0	1	1	1	1	1	1	0	1	1	1	1	0	1	1	1	0	1	1	1	1	1	1	0	1	1	1	1	1	1	1	1	1	1	1	0	1	1	0	1	0	1	1	1	1	1	1
P54727	0	0	0	0	0	1	0	0	0	0	1	0	0	1	1	0	1	1	0	1	0	0	0	1	0	0	0	0	0	0	0	0	0	0	0	0	0	0	0	0	0	1	0	0	0	0	0	0	0
P54826	1	0	0	1	1	1	1	1	1	0	1	1	1	1	0	0	1	1	0	1	1	0	0	1	1	0	1	1	1	1	0	1	1	1	1	0	1	0	1	1	0	1	0	1	0	0	1	1	1
P54840	1	0	0	1	1	1	1	1	1	0	1	1	1	1	0	0	1	1	0	1	1	0	0	1	1	0	1	1	1	1	0	1	1	1	1	0	1	0	1	1	0	1	0	1	0	0	1	1	1
P54922	1	0	0	1	1	1	1	1	1	0	1	1	1	1	0	0	1	1	0	1	1	0	0	1	1	0	1	1	1	1	0	1	1	1	1	0	1	0	1	1	0	1	0	1	0	0	1	1	1
P55075	0	0	0	0	0	0	0	0	0	0	0	0	0	0	0	0	0	0	0	0	0	1	0	0	0	0	0	0	0	0	0	0	0	0	0	0	0	0	0	0	0	0	0	0	0	0	0	0	0
P55160	1	0	0	0	1	1	1	0	1	1	1	1	1	1	1	0	1	1	0	1	0	0	0	1	0	0	0	1	0	1	1	0	1	0	0	1	0	1	1	0	1	1	1	0	1	0	1	1	0
P55197	0	0	0	0	0	0	0	0	0	0	0	0	0	0	0	0	0	0	0	0	0	0	0	0	0	0	0	0	0	0	0	0	0	0	0	0	0	0	0	0	0	0	0	0	0	0	0	0	0
P55211	0	0	0	0	1	0	0	0	0	0	0	0	0	1	0	0	0	0	0	0	0	0	0	0	0	0	0	0	0	0	0	0	0	0	0	0	0	0	0	0	0	1	0	0	0	0	0	0	0
P55212	0	0	0	0	0	0	0	1	0	0	0	0	0	1	0	1	0	0	0	0	0	1	1	0	0	0	0	0	0	0	0	0	0	0	0	0	1	0	0	0	0	1	0	0	0	1	0	0	1
P55286	0	0	0	1	0	0	1	1	0	0	1	0	1	1	0	1	1	0	0	0	0	1	1	0	1	0	0	0	1	1	1	0	1	1	1	1	1	0	1	1	0	1	0	0	1	1	0	1	1
P55290	0	0	0	0	0	0	0	0	0	0	0	0	1	0	0	0	1	0	0	0	0	0	0	0	0	0	0	0	0	1	0	0	0	0	0	0	0	0	0	0	0	0	0	0	0	0	0	0	0
P55774	1	0	0	1	1	1	1	1	1	0	1	1	1	1	0	0	1	1	0	1	1	0	0	1	1	0	1	1	1	1	0	1	1	1	1	0	1	0	1	1	0	1	0	1	0	0	1	1	1
P55786	1	0	0	1	1	1	1	1	1	0	1	1	1	1	0	0	1	1	0	1	1	0	0	1	1	0	1	1	1	1	0	1	1	1	1	0	1	0	1	1	0	1	0	1	0	0	1	1	1
P55789	1	0	0	0	1	1	1	0	1	1	1	1	1	1	1	0	1	1	0	1	0	0	0	1	0	0	0	1	0	1	1	0	1	0	0	1	0	1	1	0	1	1	1	0	1	0	1	1	0
P55808	0	0	0	0	1	1	1	1	1	1	1	0	0	0	0	1	1	0	0	1	1	1	0	0	0	0	1	1	1	0	1	1	0	0	1	0	0	0	0	0	0	1	0	0	1	1	0	0	1
P55809	1	0	0	1	1	1	1	1	1	0	1	1	1	1	0	0	1	1	0	1	1	0	0	1	1	0	1	1	1	1	0	1	1	1	1	0	1	0	1	1	0	1	0	1	0	0	1	1	1
P55899	1	0	1	0	1	1	1	1	1	1	1	1	1	0	0	1	1	1	1	1	1	1	0	0	0	0	1	1	1	1	1	1	1	0	1	0	1	0	1	1	0	1	0	0	1	1	0	1	1
P55957	0	0	0	1	1	1	1	1	0	0	1	0	1	1	0	1	1	0	0	0	0	1	1	1	1	0	1	0	1	1	1	0	1	1	1	1	1	0	1	1	0	1	0	1	1	1	0	1	1
P56177	1	0	0	0	1	1	1	0	1	1	1	1	1	1	1	0	1	1	0	1	0	0	0	1	0	0	0	1	0	1	1	0	1	0	0	1	0	1	1	0	1	1	1	0	1	0	1	1	0
P56555	0	0	0	0	0	0	0	0	0	0	0	0	0	1	0	0	0	0	0	0	0	0	0	0	0	0	0	0	0	0	0	0	0	0	0	0	0	0	0	0	0	1	0	0	0	0	0	0	0
P56557	1	0	0	1	1	1	1	1	1	0	1	1	1	1	0	0	1	1	0	1	1	0	0	1	1	0	1	1	1	1	0	1	1	0	1	0	1	0	1	1	0	1	0	1	0	0	1	1	1
P56589	0	0	0	0	0	0	0	0	0	0	0	0	0	0	0	0	0	0	0	0	0	0	0	0	0	0	0	0	0	0	0	0	0	0	0	0	0	0	0	0	0	0	0	0	0	0	0	0	0
P56851	1	0	0	1	1	1	1	1	1	0	1	1	1	1	0	0	1	1	0	1	1	0	0	1	1	0	1	1	1	1	0	1	1	1	1	0	1	0	1	1	0	1	0	1	0	0	1	1	1
P57105	1	0	0	1	1	1	1	1	1	0	1	1	1	1	0	0	1	1	0	1	1	0	0	1	1	0	1	1	1	1	0	1	1	1	1	0	1	0	1	1	0	1	0	1	0	0	1	1	1
P57723	0	0	0	1	0	0	1	1	0	0	1	0	1	1	0	1	1	0	0	0	0	1	1	0	1	0	0	0	1	1	1	0	1	1	1	1	1	0	1	1	0	1	0	0	1	1	0	1	1
P57737	0	0	0	0	0	0	0	0	0	0	0	0	0	0	0	0	0	0	0	0	0	0	0	0	0	0	0	0	0	0	0	0	0	0	0	0	0	0	0	0	0	0	0	0	0	0	0	0	0
P57771	0	0	0	1	0	0	1	1	0	0	1	0	1	1	0	1	1	0	0	0	0	1	1	0	1	0	0	0	1	1	1	0	1	1	1	1	1	0	1	1	0	1	0	0	1	1	0	1	1
P57772	0	0	0	1	0	0	1	1	0	0	1	0	1	1	0	0	1	0	0	0	0	0	0	0	1	0	0	0	1	1	0	0	1	1	1	0	1	0	1	1	0	1	0	0	0	0	0	1	1
P57789	0	0	0	0	0	0	0	0	0	0	0	0	0	1	0	1	1	0	0	0	0	0	0	0	0	0	0	0	0	0	0	0	0	0	0	0	1	0	0	0	0	1	0	0	1	1	0	0	0
P58004	1	0	0	1	1	1	1	1	1	1	1	1	1	1	1	1	1	1	0	1	0	1	1	1	1	0	1	1	1	1	1	1	1	1	1	1	1	1	1	1	1	1	1	1	1	1	1	1	1
P58166	0	0	0	0	0	1	1	0	1	0	1	0	1	1	1	0	0	0	0	1	0	0	0	0	0	0	0	0	0	0	1	0	0	0	0	0	0	0	0	0	0	1	1	0	1	0	1	0	0
P58180	1	0	0	1	1	1	1	1	1	0	1	1	1	1	0	0	1	1	0	1	1	0	0	1	1	0	1	1	1	1	0	1	1	1	1	0	1	0	1	1	0	1	0	1	0	0	1	1	1
P58658	0	0	0	0	0	0	0	0	0	0	0	0	0	0	0	1	0	0	0	0	0	0	0	0	0	0	0	0	0	0	0	0	0	0	0	0	0	0	0	0	0	0	0	0	0	0	0	0	0
P58872	1	0	0	1	1	1	1	1	1	0	1	1	1	1	0	0	1	1	0	1	1	0	0	1	1	0	1	1	1	1	0	1	1	1	1	0	1	0	1	1	0	1	0	1	0	0	1	1	1
P59047	0	0	0	0	0	0	0	0	0	0	0	0	0	1	0	1	1	0	0	0	0	0	0	0	0	0	0	0	0	0	0	0	0	0	0	0	1	0	0	0	0	1	0	0	1	1	0	0	0
P59190	1	0	0	1	1	1	1	1	1	0	1	1	1	1	0	0	1	1	0	1	1	0	0	1	1	0	1	1	1	1	0	1	1	1	1	0	1	0	1	1	0	1	0	1	0	0	1	1	1
P59646	1	0	0	1	1	1	1	1	1	0	1	1	1	1	0	0	1	1	0	1	1	0	0	1	1	0	1	1	1	1	0	1	1	1	1	0	1	0	1	1	0	1	0	1	0	0	1	1	1
P59796	1	0	0	1	1	1	1	1	1	0	1	1	1	1	0	0	1	1	0	1	1	0	0	1	1	0	1	1	1	1	0	1	1	1	1	0	1	0	1	1	0	1	0	1	0	0	1	1	1
P59923	1	0	0	1	1	1	1	1	1	0	1	1	1	1	0	0	1	1	0	1	1	0	0	1	1	0	1	1	1	1	0	1	1	1	1	0	1	0	1	1	0	1	0	1	0	0	1	1	1
P59942	1	0	0	1	1	1	1	1	1	0	1	1	1	1	0	0	1	1	0	1	1	0	0	1	1	0	1	1	1	1	0	1	1	1	1	0	1	0	1	1	0	1	0	1	0	0	1	1	1
P59991	1	0	0	1	1	1	1	1	1	0	1	1	1	1	0	0	1	1	0	1	1	0	0	1	1	0	1	1	1	1	0	1	1	1	1	0	1	0	1	1	0	1	0	1	0	0	1	1	1
P60014	1	0	0	1	1	1	1	1	1	0	1	1	1	1	0	0	1	1	0	1	1	0	0	1	1	0	1	1	1	1	0	1	1	1	1	0	1	0	1	1	0	1	0	1	0	0	1	1	1
P60328	1	0	0	1	1	1	1	1	1	0	1	1	1	1	0	0	1	1	0	1	1	0	0	1	1	0	1	1	1	1	0	1	1	1	1	0	1	0	1	1	0	1	0	1	0	0	1	1	1
P60329	1	0	0	1	1	1	1	1	1	0	1	1	1	1	0	0	1	1	0	1	1	0	0	1	1	0	1	1	1	1	0	1	1	1	1	0	1	0	1	1	0	1	0	1	0	0	1	1	1
P60412	1	0	0	1	1	1	1	1	1	0	1	1	1	1	0	0	1	1	0	1	1	0	0	1	1	0	1	1	1	1	0	1	1	1	1	0	1	0	1	1	0	1	0	1	0	0	1	1	1
P60606	0	0	0	0	1	0	0	0	0	0	0	0	0	1	0	0	0	1	0	0	0	0	0	0	0	0	0	0	0	0	0	0	0	0	0	0	0	0	0	0	0	0	1	0	0	0	0	0	0
P60896	1	0	0	1	1	1	1	1	1	0	1	1	1	1	0	0	1	1	0	1	1	0	0	1	1	0	1	1	1	1	0	1	1	1	1	0	1	0	1	1	0	1	0	1	0	0	1	1	1
P60981	1	0	0	1	1	1	1	1	1	0	1	1	1	1	0	0	1	1	0	1	1	0	0	1	1	0	1	1	1	1	0	1	1	1	1	0	1	0	1	1	0	1	0	1	0	0	1	1	1
P60983	1	0	0	1	1	1	1	1	1	0	1	1	1	1	0	0	1	1	0	1	1	0	0	1	1	0	1	1	1	1	0	1	1	1	1	0	1	0	1	1	0	1	0	1	0	0	1	1	1
P60985	0	0	0	0	1	0	0	0	0	0	1	0	0	0	0	1	0	0	0	0	0	0	0	0	0	0	0	0	0	0	0	1	0	0	0	0	0	0	0	0	0	1	0	0	0	0	0	0	0
P61009	1	0	0	1	1	1	1	1	1	0	1	1	1	1	0	0	1	1	0	1	1	0	0	1	1	0	1	1	1	1	0	1	1	1	1	0	1	0	1	1	0	1	0	1	0	0	1	1	1
P61019	1	0	0	1	1	1	1	1	1	0	1	1	1	1	0	0	1	1	0	1	1	0	0	1	1	0	1	1	1	1	0	1	1	1	1	0	1	0	1	1	0	1	0	1	0	0	1	1	1
P61081	0	0	0	0	0	0	0	0	0	0	0	0	0	0	0	0	0	0	0	0	0	0	0	0	0	0	0	0	0	0	0	0	0	0	0	0	0	0	0	0	0	0	0	0	0	0	0	0	0
P61086	1	0	0	1	1	1	1	1	1	0	1	1	1	1	0	0	1	1	0	1	1	0	0	1	1	0	1	1	1	1	0	1	1	1	1	0	1	0	1	1	0	1	0	1	0	0	1	1	1
P61106	0	0	0	0	0	0	0	0	0	0	0	0	0	0	0	0	0	0	0	0	0	0	0	0	0	0	0	0	0	0	0	0	0	0	0	0	0	0	0	0	0	0	0	0	0	0	0	0	0
P61158	1	0	1	0	1	1	1	1	1	1	1	1	1	0	0	1	1	0	1	1	1	1	0	0	0	0	1	1	1	1	1	1	0	0	1	0	1	0	1	1	0	1	0	0	1	1	0	1	1
P61201	0	0	0	0	0	0	0	0	0	0	0	0	0	0	0	0	0	0	0	0	0	0	0	0	0	0	0	0	0	0	0	0	0	0	0	0	0	0	0	0	0	0	0	0	0	0	0	0	0
P61224	1	0	0	1	1	1	1	1	1	0	1	1	1	1	0	0	1	1	0	1	1	0	0	1	1	0	1	1	1	1	0	1	1	1	1	0	1	0	1	1	0	1	0	1	0	0	1	1	1
P61225	1	0	0	1	1	1	1	1	1	0	1	1	1	1	0	0	1	1	0	1	1	0	0	1	1	0	1	1	1	1	0	1	1	1	1	0	1	0	1	1	0	1	0	1	0	0	1	1	1
P61247	0	0	0	0	0	0	0	0	0	0	0	0	0	0	0	0	0	0	0	0	0	0	0	0	0	0	0	0	0	0	0	0	0	0	0	0	0	0	0	0	0	0	0	0	0	0	0	0	0
P61266	0	0	0	0	0	0	0	0	0	0	0	0	0	1	0	1	1	0	0	0	0	0	0	0	0	0	0	0	0	0	0	0	0	0	0	0	1	0	0	0	0	1	0	0	1	1	0	0	0
P61371	1	0	1	0	1	1	1	1	1	1	1	1	1	0	0	1	1	0	1	1	1	1	0	0	0	0	1	1	1	1	1	1	0	0	1	0	1	0	1	1	0	1	0	0	1	1	0	1	1
P61647	0	0	0	0	0	0	0	0	0	0	0	0	0	1	0	0	0	0	0	0	0	0	0	0	0	0	0	0	0	0	0	0	0	0	0	0	0	0	0	0	0	0	0	0	0	0	0	0	0
P61769	1	0	1	0	1	1	1	1	1	1	1	1	1	0	0	1	1	0	1	1	1	1	0	0	0	0	1	1	1	1	1	1	0	0	1	0	1	0	1	1	0	1	0	0	1	1	0	1	1
P61925	0	0	0	0	0	0	0	0	0	0	0	0	0	0	0	0	0	0	0	0	0	0	0	0	0	0	0	0	0	0	0	0	0	0	0	0	0	0	0	0	0	0	0	0	0	0	0	0	0
P61960	1	0	0	1	1	1	1	1	1	0	1	1	1	1	0	0	1	1	0	1	1	0	0	1	1	0	1	1	1	1	0	1	1	1	1	0	1	0	1	1	0	1	0	1	0	0	1	1	1
P62068	1	0	0	1	1	1	1	1	1	0	1	1	1	1	0	0	1	1	0	1	1	0	0	1	1	0	1	1	1	1	0	1	1	1	1	0	1	0	1	1	0	1	0	1	0	0	1	1	1
P62166	0	0	0	0	0	0	1	0	0	0	1	0	1	1	0	0	1	0	0	0	0	0	0	0	0	0	0	0	0	1	1	0	1	0	0	1	0	0	1	0	0	1	0	0	1	0	0	1	0
P62330	0	0	0	1	0	0	1	1	0	0	1	0	1	1	0	0	1	0	0	0	0	0	0	0	1	0	0	0	1	1	0	1	1	1	1	0	1	0	1	1	0	1	0	0	0	0	0	1	1
P62487	1	0	0	1	1	1	1	1	1	0	1	1	1	1	0	0	1	1	0	1	1	0	0	1	1	0	1	1	1	1	0	1	1	1	1	0	1	0	1	1	0	1	0	1	0	0	1	1	1
P62495	0	0	0	0	0	0	0	0	0	0	0	0	0	1	0	0	0	0	0	0	0	0	0	0	0	0	0	0	0	0	0	0	0	0	0	0	0	0	0	0	0	0	0	0	1	0	0	0	0
P62633	1	0	0	1	1	1	1	1	1	0	1	1	1	1	0	0	1	1	0	1	1	0	0	1	1	0	1	1	1	1	0	1	1	1	1	0	1	0	1	1	0	1	0	1	0	0	1	1	1
P62750	1	0	1	0	1	1	1	1	1	1	1	1	1	0	0	1	1	0	1	1	1	1	0	0	0	0	1	1	1	1	1	1	0	0	1	0	1	0	1	1	0	1	0	0	1	1	0	1	1
P62851	0	0	0	0	0	0	0	0	0	0	0	0	0	0	0	0	0	0	0	0	0	0	0	0	0	0	0	0	0	0	0	0	0	0	0	0	0	0	0	0	0	0	0	0	0	0	0	0	0
P63096	0	0	0	1	0	0	1	1	0	0	1	0	1	1	0	1	1	0	0	0	0	1	1	0	1	0	0	0	1	1	1	0	1	1	1	1	1	0	1	1	0	1	0	0	1	1	0	1	1
P63098	1	0	0	1	1	1	1	1	1	0	1	1	1	1	0	0	1	1	0	1	1	0	0	1	1	0	1	1	1	1	0	1	1	1	1	0	1	0	1	1	0	1	0	1	0	0	1	1	1
P63172	1	0	0	1	1	1	1	1	1	0	1	1	1	1	0	0	1	1	0	1	1	0	0	1	1	0	1	1	1	1	0	1	1	1	1	0	1	0	1	1	0	1	0	1	0	0	1	1	1
P63215	0	0	0	0	0	0	0	0	0	0	0	0	0	1	0	0	0	0	0	0	0	0	0	0	0	0	0	0	0	0	0	0	0	0	0	0	0	0	0	0	0	0	0	1	0	0	0	0	0
P63252	0	0	0	0	0	0	0	0	0	0	0	0	0	0	0	0	0	0	0	0	0	0	0	0	0	0	0	0	0	0	0	0	0	0	0	0	0	0	0	0	0	0	0	0	0	0	0	0	0
P67775	1	0	0	0	1	1	1	0	1	1	1	0	1	1	1	0	1	1	0	1	0	0	0	1	0	0	0	0	0	1	1	0	1	0	0	1	0	1	1	0	1	1	1	0	1	0	1	0	0
P67809	0	0	0	0	0	0	0	0	0	0	0	0	0	0	0	0	0	0	0	0	0	0	0	0	0	0	0	0	0	0	0	0	0	0	0	0	0	0	0	0	0	0	0	0	0	0	0	0	0
P67812	0	0	0	0	0	0	0	0	0	0	0	0	0	0	0	0	0	0	0	0	0	0	0	0	0	0	0	0	0	0	0	0	0	0	0	0	0	0	0	0	0	0	0	0	0	0	0	0	0
P68400	1	0	1	0	1	1	1	1	1	1	1	1	1	0	0	1	1	0	1	1	1	1	0	0	0	1	1	1	1	1	1	1	1	0	1	0	1	0	1	1	0	1	0	1	1	1	0	1	1
P78345	0	0	0	0	0	0	0	0	0	0	0	0	0	0	0	0	0	0	0	0	0	0	0	0	0	0	0	0	0	0	0	0	0	0	0	0	0	0	0	0	0	0	0	0	0	0	0	0	0
P78357	1	0	0	1	1	1	1	1	1	0	1	1	1	1	0	0	1	1	0	1	1	0	0	1	1	0	1	1	1	1	0	1	1	1	1	0	1	0	1	1	0	1	0	1	0	0	1	1	1
P78363	1	0	1	0	0	0	0	1	1	1	0	1	1	0	0	1	1	1	1	1	1	0	1	0	0	1	1	1	1	1	0	0	0	1	1	1	1	1	1	1	0	0	1	0	0	1	0	1	1
P78364	1	0	0	1	1	1	1	1	1	0	1	1	1	1	0	0	1	1	0	1	1	0	0	1	1	0	1	1	1	1	0	1	1	1	1	0	1	0	1	1	0	1	0	1	0	0	1	1	1
P78380	0	0	0	0	1	1	1	0	1	0	1	0	1	0	0	1	1	0	0	1	0	0	0	0	0	0	1	0	0	0	1	1	0	0	0	0	1	0	0	1	0	1	0	0	1	1	0	0	0
P78381	1	0	0	1	1	1	1	1	1	0	1	1	1	1	0	0	1	1	0	1	1	0	0	1	1	0	1	1	1	1	0	1	1	1	1	0	1	0	1	1	0	1	0	1	0	0	1	1	1
P78383	1	0	0	1	1	1	1	1	1	0	1	1	1	1	0	0	1	1	0	1	1	0	0	1	1	0	1	1	1	1	0	1	1	1	1	0	1	0	1	1	0	1	0	1	0	0	1	1	1
P78406	0	0	0	0	0	0	0	0	0	0	0	0	0	0	0	0	0	0	0	0	0	0	0	0	0	0	0	0	0	0	0	0	0	0	0	0	0	0	0	0	0	0	0	0	0	0	0	0	0
P78423	0	0	0	1	0	0	1	1	0	0	1	0	1	1	0	1	1	0	0	0	0	1	1	0	1	0	0	0	1	1	1	0	1	1	1	1	1	0	1	1	0	1	0	0	1	1	0	1	1
P78527	0	0	0	0	0	0	0	0	0	0	0	0	0	0	0	0	0	0	0	0	0	0	0	0	0	0	0	0	0	0	0	0	0	0	0	0	0	0	0	0	0	0	0	0	0	0	0	0	0
P78539	0	0	0	0	0	0	0	0	0	0	0	0	0	0	0	0	0	0	0	0	0	0	0	0	0	0	0	0	0	0	0	0	0	0	0	0	0	0	0	0	0	0	0	0	0	0	0	0	0
P78545	0	0	0	0	0	0	0	0	0	0	0	0	0	0	0	1	0	0	0	0	0	0	0	0	0	0	0	0	0	0	0	0	0	0	0	0	0	0	0	0	0	0	0	0	0	0	0	0	0
P80192	0	0	0	1	0	0	1	1	0	0	1	0	1	1	0	1	1	0	0	0	0	1	1	0	1	0	0	0	1	1	1	0	1	1	1	1	1	0	1	1	0	1	0	0	1	1	0	1	1
P80365	1	0	1	0	1	1	1	1	1	1	1	1	1	0	0	1	1	0	1	1	1	1	0	0	0	0	1	1	1	1	1	1	0	0	1	0	1	0	1	1	0	1	0	0	1	1	0	1	1
P80748	1	0	0	1	1	1	1	1	1	0	1	1	1	1	0	0	1	1	0	1	1	0	0	1	1	0	1	1	1	1	0	1	1	1	1	0	1	0	1	1	0	1	0	1	0	0	1	1	1
P82094	1	0	0	1	1	1	1	1	1	0	1	1	1	1	0	0	1	1	0	1	1	0	0	1	1	0	1	1	1	1	0	1	1	1	1	0	1	0	1	1	0	1	0	1	0	0	1	1	1
P82279	1	0	0	1	1	1	1	1	1	0	1	1	1	1	0	0	1	1	0	1	1	0	0	1	1	0	1	1	1	1	0	1	1	1	1	0	1	0	1	1	0	1	0	1	0	0	1	1	1
P82914	0	0	0	0	0	0	0	0	0	0	0	0	0	0	0	0	0	0	0	0	0	0	0	0	0	0	0	0	0	0	0	0	0	0	0	0	0	0	0	0	0	0	0	0	0	0	0	0	0
P83105	1	0	0	1	1	1	1	1	1	0	1	1	1	1	0	0	1	1	0	1	1	0	0	1	1	0	1	1	1	1	0	1	1	1	1	0	1	0	1	1	0	1	0	1	0	0	1	1	1
P86479	1	0	0	1	1	1	1	1	1	0	1	1	1	1	0	0	1	1	0	1	1	0	0	1	1	0	1	1	1	1	0	1	1	1	1	0	1	0	1	1	0	1	0	1	0	0	1	1	1
P86481	1	0	0	1	1	1	1	1	1	0	1	1	1	1	0	0	1	1	0	1	1	0	0	1	1	0	1	1	1	1	0	1	1	1	1	0	1	0	1	1	0	1	0	1	0	0	1	1	1
P86496	1	0	0	1	1	1	1	1	1	0	1	1	1	1	0	0	1	1	0	1	1	0	0	1	1	0	1	1	1	1	0	1	1	1	1	0	1	0	1	1	0	1	0	1	0	0	1	1	1
P98066	1	0	0	0	1	1	1	0	1	1	1	1	1	1	1	0	1	1	0	1	0	0	0	1	0	0	0	1	0	1	1	0	1	0	0	1	0	1	1	0	1	1	1	0	1	0	1	1	0
P98082	1	0	0	0	1	1	1	0	1	1	1	1	1	1	1	0	1	1	0	1	0	0	0	1	0	0	0	1	0	1	1	0	1	0	0	1	0	1	1	0	1	1	1	0	1	0	1	1	0
P98095	0	0	0	1	0	0	1	1	0	0	1	0	1	1	0	1	1	0	0	0	0	1	1	0	1	0	0	0	1	1	1	0	1	1	1	1	1	0	1	1	0	1	0	0	1	1	0	1	1
P98164	1	0	0	1	1	1	1	1	1	0	1	1	1	1	0	0	1	1	0	1	1	0	0	1	1	0	1	1	1	1	0	1	1	1	1	0	1	0	1	1	0	1	0	1	0	0	1	1	1
P98170	1	0	1	0	1	1	1	1	1	1	1	1	1	0	0	1	1	1	1	1	1	1	0	0	0	0	1	1	1	1	1	1	1	0	1	0	1	0	1	1	0	1	0	0	1	1	0	1	1
P98171	0	0	0	0	0	0	0	0	0	0	0	0	0	0	0	0	0	0	0	0	0	0	0	0	0	0	0	0	0	0	0	0	0	0	0	0	0	0	0	0	0	0	0	0	0	0	0	0	0
Q00403	0	0	0	1	0	0	1	1	0	0	1	0	1	1	0	1	1	0	0	0	0	0	0	0	1	0	0	0	1	1	1	0	1	1	1	0	1	0	1	1	0	1	0	0	1	0	0	1	1
Q00532	1	0	1	0	1	1	1	1	1	1	1	1	1	0	0	1	1	0	1	1	1	1	0	0	0	0	1	1	1	1	1	1	0	0	1	0	1	0	1	1	0	1	0	0	1	1	0	1	1
Q00577	0	0	0	0	0	0	0	0	0	0	0	0	0	0	0	0	0	0	0	0	0	0	0	0	0	0	0	0	0	0	0	0	0	0	0	0	0	0	0	0	0	0	0	0	0	0	0	0	0
Q00610	0	0	0	0	0	0	0	0	0	0	0	0	0	1	0	0	0	0	0	0	0	0	0	0	0	0	0	0	0	0	0	0	0	0	0	0	0	0	0	0	0	0	0	0	0	0	0	0	0
Q00653	1	0	1	0	1	1	1	1	1	1	1	1	1	0	0	1	1	1	1	1	1	1	0	0	0	0	1	1	1	1	1	1	1	0	1	0	1	0	1	1	0	1	0	0	1	1	0	1	1
Q00688	1	0	0	1	1	1	1	1	1	0	1	1	1	1	0	0	1	1	0	1	1	0	0	1	0	0	1	1	1	1	0	1	1	1	1	0	1	0	1	1	0	1	0	1	0	0	1	1	1
Q00G26	0	1	0	0	0	0	0	0	0	0	0	0	0	0	0	1	0	0	0	0	0	0	0	0	0	0	0	0	0	0	0	0	0	0	0	0	0	0	0	0	0	0	0	1	0	0	0	0	0
Q00LT1	1	0	0	1	1	1	1	1	1	0	1	1	1	1	0	0	1	1	0	1	1	0	0	1	1	0	1	1	1	1	0	1	1	1	1	0	1	0	1	1	0	1	0	1	0	0	1	1	1
Q01094	0	0	0	0	0	0	0	0	0	0	0	0	0	0	0	0	0	0	0	0	0	0	0	0	0	0	0	0	0	0	0	0	0	0	0	0	0	0	0	0	0	0	0	0	0	0	0	0	0
Q01105	0	0	0	0	0	0	1	0	0	0	1	0	0	1	0	0	1	0	0	0	0	0	0	0	0	0	0	0	0	0	1	0	0	0	0	0	0	0	0	0	0	1	0	0	1	0	0	0	0
Q01151	0	0	0	0	0	0	0	1	0	0	1	0	0	0	0	1	0	0	0	1	0	1	0	0	0	0	0	0	1	0	0	1	0	0	0	0	0	0	0	0	0	1	0	0	1	1	0	0	1
Q01201	1	0	1	0	1	1	1	1	1	1	1	1	1	0	0	1	1	0	1	1	1	1	0	0	0	0	1	1	1	1	1	1	0	0	1	0	1	0	1	1	0	1	0	0	1	1	0	1	1
Q01459	0	0	0	1	0	0	1	1	0	0	1	0	1	1	0	1	1	0	0	0	0	1	1	0	1	0	0	0	1	1	1	0	1	1	1	1	1	0	1	1	0	1	0	0	1	1	0	1	1
Q01543	0	1	0	1	1	1	0	1	0	0	0	0	1	0	1	0	1	0	1	0	0	0	0	1	1	1	1	0	0	1	0	0	1	0	0	1	0	1	1	0	1	0	0	1	0	0	0	0	0
Q01638	0	0	0	1	1	1	0	1	0	0	1	0	0	1	0	0	1	1	0	1	0	0	0	0	0	0	1	0	1	0	0	1	0	0	1	0	0	0	1	0	0	1	0	1	0	0	0	1	1
Q01804	1	0	0	1	1	1	1	1	1	0	1	1	1	1	0	0	1	1	0	1	1	0	0	1	1	0	1	1	1	1	0	1	1	1	1	0	1	0	1	1	0	1	0	1	0	0	1	1	1
Q01844	0	0	0	1	1	1	1	1	1	0	1	1	1	1	0	0	1	1	0	1	1	0	0	1	1	0	1	1	1	1	0	1	1	1	1	0	1	0	1	1	0	1	0	1	0	0	1	1	1
Q01892	0	0	0	0	1	1	0	0	0	0	1	0	0	0	0	1	0	0	0	1	0	0	0	0	0	0	0	0	0	0	0	1	0	0	0	0	0	0	0	0	0	1	0	0	1	1	0	0	0
Q02094	1	0	0	0	1	1	1	0	1	1	1	1	1	1	1	0	1	1	0	1	0	0	0	1	0	0	0	1	0	1	1	0	1	0	0	1	0	1	1	0	1	1	1	0	1	0	1	1	0
Q02161	0	0	0	0	0	0	0	0	0	0	1	0	0	1	0	0	0	0	0	0	0	0	0	0	0	0	0	0	0	0	0	0	0	0	0	0	0	0	0	0	0	1	0	0	0	0	0	0	0
Q02223	1	0	1	0	1	1	1	1	1	1	1	1	1	0	0	1	1	0	1	1	1	1	0	0	0	0	1	1	1	0	1	1	0	0	1	0	1	0	1	1	0	1	0	0	1	1	0	0	1
Q02325	1	0	0	1	1	1	1	1	1	0	1	1	1	1	0	0	1	1	0	1	1	0	0	1	1	0	1	1	1	1	0	1	1	1	1	0	1	0	1	1	0	1	0	1	0	0	1	1	1
Q02388	1	0	1	0	0	0	0	1	1	1	0	1	1	0	0	1	1	1	1	1	1	0	1	0	0	1	1	1	1	1	0	0	0	1	1	1	1	1	1	1	0	0	1	0	0	0	0	1	1
Q02446	1	0	0	1	1	1	1	1	1	0	1	1	1	1	0	0	1	1	0	1	1	0	0	1	1	0	1	1	1	1	0	1	1	1	1	0	1	0	1	1	0	1	0	1	0	0	1	1	1
Q02539	0	0	0	0	1	0	1	0	1	1	1	0	0	1	1	0	1	1	0	1	0	0	0	1	0	0	0	1	0	0	1	0	0	0	0	1	0	0	0	0	0	1	1	0	0	0	1	0	0
Q02577	0	0	0	1	0	0	1	1	0	0	1	0	1	1	0	1	1	0	0	0	0	1	1	0	1	0	0	0	1	1	1	0	1	1	1	1	1	0	1	1	0	1	0	0	1	1	0	1	1
Q02641	0	0	0	0	0	0	0	0	0	0	0	0	0	1	0	1	1	0	0	0	0	0	0	0	0	0	0	0	0	0	0	0	0	0	0	0	1	0	0	0	0	1	0	0	1	1	0	0	0
Q02818	0	0	0	0	0	0	0	0	0	0	0	0	0	0	0	0	0	0	0	0	0	0	0	0	0	0	0	0	0	0	0	0	0	0	0	0	0	0	0	0	0	0	0	0	0	0	0	0	0
Q02930	1	0	1	0	1	0	0	0	0	0	0	1	0	0	0	0	0	0	1	0	1	1	0	0	1	1	0	1	0	0	0	1	1	1	0	1	0	1	0	0	1	0	0	0	1	1	1	1	0
Q02952	0	0	0	0	1	1	1	0	1	0	1	1	1	1	0	0	1	1	0	1	0	0	0	1	0	0	0	1	0	1	0	0	1	0	0	0	0	0	1	0	0	1	0	0	0	0	1	1	0
Q03181	1	0	0	0	0	1	0	1	0	0	1	0	0	0	0	0	0	1	0	1	0	1	0	0	0	0	0	0	0	0	0	1	1	0	0	0	0	0	0	0	0	1	0	1	0	0	0	1	1
Q03188	1	0	0	1	1	1	1	1	1	0	1	1	1	1	0	0	1	1	0	1	1	0	0	1	1	0	1	1	1	1	0	1	1	1	1	0	1	0	1	1	0	1	0	1	0	0	1	1	1
Q03395	1	0	0	1	1	1	1	1	1	0	1	1	1	1	0	0	1	1	0	1	1	0	0	1	1	0	1	1	1	1	0	1	1	1	1	0	1	0	1	1	0	1	0	1	0	0	1	1	1
Q03721	0	0	0	0	0	0	1	0	0	0	0	0	0	1	0	1	1	0	0	0	0	0	0	0	0	0	0	0	0	0	0	0	0	0	0	0	1	0	0	0	0	1	0	0	1	1	0	0	0
Q03989	0	0	0	0	0	0	0	0	0	0	0	0	0	0	0	0	0	0	0	0	0	0	0	0	0	0	0	0	0	0	0	0	0	0	0	0	0	0	0	0	0	0	0	0	0	0	0	0	0
Q04323	0	0	0	0	0	0	0	0	0	0	0	0	0	0	0	0	0	0	0	0	0	0	0	0	0	0	0	0	0	0	0	0	0	0	0	0	0	0	0	0	0	0	0	0	0	0	0	0	0
Q04695	0	0	0	0	1	1	1	1	0	1	1	0	1	0	0	1	1	0	1	1	1	1	0	0	0	0	1	0	1	0	1	1	0	0	1	0	1	0	1	0	0	1	0	0	1	1	0	0	1
Q04844	0	1	0	1	1	1	0	1	0	0	0	0	1	0	1	0	1	0	1	0	0	0	0	1	1	1	1	0	0	1	0	0	1	0	0	1	0	1	1	0	1	0	0	1	0	0	0	0	0
Q04864	1	0	1	0	1	1	1	1	1	1	1	1	1	0	0	1	1	0	1	1	1	1	0	0	0	0	1	1	1	1	1	1	0	0	1	0	1	0	1	1	0	1	0	0	1	1	0	1	1
Q05048	0	0	0	0	1	1	1	0	1	1	1	0	1	1	1	0	1	1	0	1	0	0	0	1	0	0	0	1	0	1	1	0	1	0	0	1	0	1	1	0	0	1	1	0	1	0	1	1	0
Q05823	1	0	0	1	1	1	1	1	1	0	1	1	1	1	0	0	1	1	0	1	1	0	0	1	1	0	1	1	1	1	0	1	1	1	1	0	1	0	1	1	0	1	0	1	0	0	1	1	1
Q05901	1	0	0	1	1	1	1	1	1	0	1	1	1	1	0	0	1	1	0	1	1	0	0	1	1	0	1	1	1	1	0	1	1	1	1	0	1	0	1	1	0	1	0	1	0	0	1	1	1
Q05940	1	0	0	0	1	1	1	0	1	1	1	1	1	1	1	0	1	1	0	1	0	0	0	1	0	0	0	1	0	1	1	0	1	0	0	1	0	1	1	0	1	1	1	0	1	0	1	1	0
Q05C16	1	0	0	1	1	1	1	1	1	0	1	1	1	1	0	0	1	1	0	1	1	0	0	1	1	0	1	1	1	1	0	1	1	1	1	0	1	0	1	1	0	1	0	1	0	0	1	1	1
Q05D32	1	0	0	1	1	1	1	1	1	0	1	1	1	1	0	1	1	1	0	1	1	1	1	1	1	0	1	1	1	1	1	1	1	1	1	1	1	0	1	1	0	1	0	1	1	1	1	1	1
Q06055	1	0	0	0	1	1	1	0	1	1	1	1	1	1	1	0	1	1	0	1	0	0	0	1	0	0	0	1	0	1	1	0	1	0	0	1	0	1	1	0	1	1	1	0	1	0	1	1	0
Q06136	1	0	0	1	1	1	1	1	1	0	1	1	1	1	0	0	1	1	0	1	1	0	0	1	1	0	1	1	1	1	0	1	1	1	1	0	1	0	1	1	0	1	0	1	0	0	1	1	1
Q06190	1	0	0	1	1	1	1	1	0	0	1	1	1	1	0	1	1	1	0	1	0	1	1	0	1	0	0	1	1	1	1	0	1	1	1	1	1	1	1	1	1	1	1	0	1	1	0	1	1
Q06265	0	0	0	0	0	0	0	0	0	0	0	0	0	0	0	0	0	0	0	0	0	0	0	0	0	0	0	0	0	0	0	0	0	0	0	0	0	0	0	0	0	0	0	0	0	0	0	0	0
Q06455	0	0	0	0	0	0	0	0	0	0	0	0	0	0	0	1	0	0	0	0	0	0	0	0	0	0	0	0	0	0	0	0	0	0	0	0	0	0	0	0	0	0	0	0	0	0	0	0	0
Q06547	0	0	0	0	0	0	0	0	0	0	0	0	0	0	0	0	0	0	0	0	0	0	0	0	0	0	0	0	0	0	0	0	0	0	0	0	0	0	0	0	0	0	0	0	0	0	0	0	0
Q06609	0	0	0	0	0	0	0	0	0	0	0	0	0	0	0	0	0	0	0	0	0	0	0	0	0	0	0	0	0	0	0	0	0	0	0	0	0	0	0	0	0	0	0	0	0	0	0	0	0
Q06643	1	0	1	1	1	1	1	1	1	1	1	1	1	0	0	1	1	0	1	1	1	1	0	0	0	0	1	1	1	1	1	1	1	0	1	0	1	0	1	1	0	1	0	1	1	1	0	1	1
Q07011	1	0	0	0	1	1	1	0	1	1	1	1	1	1	1	0	1	1	0	1	0	0	0	1	0	0	0	1	0	1	1	0	1	0	0	1	0	1	1	0	1	1	1	0	1	0	1	1	0
Q07075	0	0	0	1	1	0	1	1	0	0	1	0	1	1	0	1	1	1	0	1	1	0	0	0	1	0	1	0	1	1	0	1	1	1	1	0	1	0	1	1	0	1	0	1	1	1	1	1	1
Q07092	0	0	0	0	0	0	0	0	0	0	0	0	0	0	0	0	0	0	0	0	0	0	0	0	0	0	0	0	0	0	0	0	0	0	0	0	0	0	0	0	0	0	0	0	0	0	0	0	0
Q07108	1	0	1	0	1	1	1	1	1	1	1	1	1	0	0	1	1	1	1	1	1	1	0	0	0	0	1	1	1	1	1	1	1	0	1	0	1	0	1	1	0	1	0	0	1	1	0	1	1
Q07617	0	0	0	1	1	0	1	1	0	0	1	0	1	1	0	1	1	1	0	1	1	0	0	0	1	0	1	0	1	1	0	1	1	1	1	0	1	0	1	1	0	1	0	1	1	1	1	1	1
Q07654	0	0	0	0	0	0	0	0	0	0	0	0	0	0	0	0	0	0	0	0	0	0	0	0	0	0	0	0	0	0	0	0	0	0	0	0	0	0	0	0	0	0	0	0	0	0	0	0	0
Q07889	0	0	0	0	1	0	0	0	0	0	0	0	0	0	0	0	0	0	1	0	0	1	0	0	0	0	0	0	0	0	0	1	0	0	0	0	0	0	0	0	0	0	0	0	1	1	0	0	0
Q07890	1	0	0	1	1	1	1	1	1	0	1	1	1	1	0	0	1	1	0	1	1	0	0	1	1	0	1	1	1	1	0	1	1	1	1	0	1	0	1	1	0	1	0	1	0	0	1	1	1
Q08116	0	0	0	0	0	0	0	0	0	0	0	0	0	0	0	0	0	0	0	0	0	0	0	0	0	0	0	0	0	0	0	0	0	0	0	0	0	0	0	0	0	0	0	0	0	0	0	0	0
Q08170	0	0	0	0	0	0	0	0	0	0	0	0	0	0	0	0	0	0	0	0	0	0	0	0	0	0	0	0	0	0	0	0	0	0	0	0	0	0	0	0	0	0	0	0	0	0	0	0	0
Q08257	1	0	1	0	1	1	1	1	1	1	1	1	1	0	0	1	1	0	1	1	1	1	0	0	0	0	1	1	1	1	1	1	0	0	1	0	1	0	1	1	0	1	0	0	1	1	0	1	1
Q08334	1	0	0	1	1	1	1	1	1	0	1	1	1	1	0	0	1	1	0	1	1	0	0	1	1	0	1	1	1	1	0	1	1	1	1	0	1	0	1	1	0	1	0	1	0	0	1	1	1
Q08493	0	0	0	0	0	0	0	0	0	0	0	0	0	0	0	0	0	0	0	0	0	0	0	0	0	0	0	0	0	0	0	0	0	0	0	0	0	0	0	0	0	0	0	0	1	0	0	0	0
Q08623	0	0	0	0	0	0	0	0	0	0	0	0	0	0	0	0	0	0	0	0	0	0	0	0	0	0	0	0	0	0	0	0	0	0	0	0	0	0	0	0	0	0	0	0	0	0	0	0	0
Q08828	0	0	0	0	0	0	1	0	0	0	0	0	0	1	0	1	1	0	0	0	0	0	0	0	0	0	0	0	0	0	0	0	0	0	0	0	1	0	0	0	0	1	0	0	1	1	0	0	0
Q08AD1	1	0	0	1	1	1	1	1	1	0	1	1	1	1	0	0	1	1	0	1	1	0	0	1	0	0	1	1	1	1	0	1	1	0	1	0	1	0	1	1	0	1	0	1	0	0	1	1	1
Q08AG7	1	0	0	0	1	1	1	0	1	1	1	1	1	1	1	0	1	1	0	1	0	0	0	1	0	0	0	1	0	1	1	0	1	0	0	1	0	1	1	0	1	1	1	0	1	0	1	1	0
Q08AI6	1	0	0	1	1	1	1	1	1	0	1	1	1	1	0	0	1	1	0	1	1	0	0	1	1	0	1	1	1	1	0	1	1	1	1	0	1	0	1	1	0	1	0	1	0	0	1	1	1
Q08AN1	0	0	0	0	0	0	0	0	0	0	0	0	0	1	0	1	1	0	0	0	0	0	0	0	0	0	0	0	0	0	0	0	0	0	0	0	1	0	0	0	0	1	0	0	1	1	0	0	0
Q0D2K0	1	0	1	0	1	1	1	1	1	1	1	1	1	0	0	1	1	0	1	1	1	1	0	0	0	0	1	1	1	1	1	1	0	0	1	0	1	0	1	1	0	1	0	0	1	1	0	1	1
Q0D2K2	1	0	0	0	1	1	1	0	1	1	1	1	1	1	1	0	1	1	0	1	0	0	0	1	0	0	0	1	0	1	1	0	1	0	0	1	0	1	1	0	1	1	1	0	1	0	1	1	0
Q0GE19	1	0	0	1	1	1	1	1	1	0	1	1	1	1	0	0	1	1	0	1	1	0	0	1	1	0	1	1	1	1	0	1	1	1	1	0	1	0	1	1	0	1	0	1	0	0	1	1	1
Q0JRZ9	0	0	0	0	0	0	0	1	0	0	1	0	0	1	0	1	1	0	0	0	0	1	1	0	0	0	0	0	1	0	1	0	0	0	1	0	1	0	0	0	0	1	0	0	1	1	0	0	1
Q0P5P2	1	0	0	1	1	1	1	1	1	0	1	1	1	1	0	0	1	1	0	1	1	0	0	1	1	0	1	1	1	1	0	1	1	1	1	0	1	0	1	1	0	1	0	1	0	0	1	1	1
Q0VAA5	1	0	0	1	1	1	1	1	1	0	1	1	1	1	0	0	1	1	0	1	1	0	0	1	1	0	1	1	1	1	0	1	1	1	1	0	1	0	1	1	0	1	0	1	0	0	1	1	1
Q0VAK6	1	0	0	1	1	1	1	1	1	0	1	1	1	1	0	0	1	1	0	1	1	0	0	1	1	0	1	1	1	1	0	1	1	1	1	0	1	0	1	1	0	1	0	1	0	0	1	1	1
Q0VAM2	0	0	0	1	1	0	1	1	1	0	1	1	1	1	0	1	1	1	0	1	1	0	0	0	1	0	1	0	1	1	1	1	1	1	1	0	1	0	1	1	0	1	0	1	0	1	1	1	1
Q0VAQ4	1	0	1	0	1	1	1	1	1	1	1	1	1	0	0	1	1	0	1	1	1	1	0	0	0	0	1	1	1	1	1	1	0	0	1	0	1	0	1	1	0	1	0	0	1	1	0	1	1
Q0VDI3	0	0	0	0	0	0	0	0	0	0	0	0	0	0	0	0	0	0	0	0	0	0	0	0	0	0	0	0	0	0	0	0	0	0	0	0	0	0	0	0	0	0	0	1	0	0	0	0	0
Q0VG99	0	0	0	0	0	0	1	0	0	0	1	0	0	1	0	1	1	0	0	0	0	0	0	0	0	0	0	0	1	0	1	0	0	0	1	0	1	0	0	0	0	1	0	0	1	1	0	0	0
Q0VGE8	0	0	0	0	0	0	0	0	0	0	0	0	0	1	0	1	1	0	0	0	0	0	0	0	0	0	0	0	0	0	0	0	0	0	0	0	1	0	0	0	0	1	0	0	1	1	0	0	0
Q10472	0	0	0	1	1	1	1	1	1	0	1	1	1	1	0	0	1	1	0	1	1	0	0	1	1	0	1	1	1	1	0	1	1	0	1	0	1	0	1	1	0	1	0	1	0	0	1	1	1
Q10588	1	0	1	0	1	1	1	1	1	1	1	1	1	0	0	1	1	0	1	1	1	1	0	0	0	0	1	1	1	1	1	1	0	0	1	0	1	0	1	1	0	1	0	0	1	1	0	1	1
Q10713	0	0	0	0	0	0	1	0	0	0	1	0	1	1	0	0	1	0	0	0	0	0	0	0	0	0	0	0	0	1	1	0	1	0	0	1	0	0	1	0	0	1	0	0	1	0	0	0	0
Q12770	0	1	0	0	0	0	0	0	0	0	0	0	0	0	0	0	0	0	0	0	0	0	0	0	0	0	0	0	0	0	0	0	0	0	0	0	0	0	0	0	0	0	0	0	0	0	0	0	0
Q12800	0	0	0	1	1	1	0	1	0	0	0	0	1	0	0	0	1	0	0	0	0	0	0	1	1	0	1	0	0	1	0	0	1	0	0	0	0	0	0	0	0	0	0	1	0	0	0	0	0
Q12851	0	0	0	1	1	1	1	1	1	0	1	1	1	1	0	0	1	1	0	1	1	0	0	1	1	0	1	1	1	1	0	1	1	1	1	0	1	0	1	1	0	1	0	1	0	0	1	1	1
Q12887	1	0	0	1	1	1	1	1	1	0	1	1	1	1	0	0	1	1	0	1	1	0	0	1	1	0	1	1	1	1	0	1	1	1	1	0	1	0	1	1	0	1	0	1	0	0	1	1	1
Q12893	0	0	0	0	0	0	0	0	0	0	0	0	0	0	0	0	0	0	0	0	0	0	0	0	0	0	0	0	0	0	0	0	0	0	0	0	0	0	0	0	0	0	0	0	0	0	0	0	0
Q12918	1	0	0	1	1	1	1	1	1	0	1	1	1	1	0	0	1	1	0	1	1	0	0	1	0	0	1	1	1	1	0	1	1	1	1	0	1	0	1	1	0	1	0	1	0	0	1	1	1
Q12923	1	0	1	0	1	1	1	1	1	1	1	1	1	0	0	1	1	0	1	1	1	1	1	0	0	0	1	1	1	1	1	1	1	0	1	0	1	0	1	1	0	1	0	0	1	1	0	1	1
Q12933	1	0	1	0	1	1	1	1	1	1	1	1	1	0	0	1	1	0	1	1	1	1	0	0	0	0	1	1	1	1	1	1	0	0	1	0	1	0	1	1	0	1	0	0	1	1	0	1	1
Q12946	0	0	0	0	0	0	0	0	0	0	0	0	0	0	0	0	0	0	0	0	0	0	0	0	0	0	0	0	0	0	0	0	0	0	0	0	0	0	0	0	0	0	0	0	0	0	0	0	0
Q12982	0	0	0	0	0	0	0	0	0	0	0	0	0	0	0	0	0	0	0	0	0	0	0	0	0	0	0	0	0	0	0	0	0	0	0	0	0	0	0	0	0	0	0	0	0	0	0	0	0
Q13007	0	0	0	0	0	0	0	0	0	0	0	0	0	1	0	0	0	0	0	0	0	0	0	0	0	0	0	0	0	0	0	0	0	0	0	0	0	0	0	0	0	0	0	0	0	0	0	0	0
Q13015	1	0	0	0	1	1	1	0	1	1	1	1	1	1	1	0	1	1	0	1	0	0	0	1	0	0	0	1	0	1	1	0	1	0	0	1	0	1	1	0	1	1	1	0	1	0	1	1	0
Q13043	0	0	0	0	0	0	0	0	0	0	0	0	0	0	0	0	0	0	0	0	0	0	0	0	0	0	0	0	0	0	0	0	0	0	0	0	0	0	0	0	0	0	0	0	0	0	0	0	0
Q13045	0	0	0	0	0	0	0	0	0	0	0	0	0	0	0	0	0	0	0	0	0	0	0	0	0	0	0	0	0	0	0	0	0	0	0	0	0	0	0	0	0	0	0	0	0	0	0	0	0
Q13049	0	0	0	0	0	0	0	0	0	0	0	0	0	0	0	0	0	0	0	0	0	0	0	0	0	0	0	0	0	0	0	0	0	0	0	0	0	0	0	0	0	0	0	0	0	0	0	0	0
Q13077	0	0	0	0	1	0	0	0	0	0	0	0	0	0	0	1	0	0	0	0	0	1	0	0	0	0	0	0	0	0	0	1	0	0	1	0	0	0	0	0	0	1	0	0	0	0	0	0	0
Q13114	0	0	0	0	0	0	0	0	0	0	0	0	0	0	0	0	0	0	0	0	0	0	0	0	0	0	0	0	0	0	0	0	0	0	0	0	0	0	0	0	0	0	0	0	0	0	0	0	0
Q13126	1	0	0	1	1	1	1	1	1	0	1	1	1	1	0	0	1	1	0	1	1	0	0	1	1	0	1	1	1	1	0	1	1	1	1	0	1	0	1	1	0	1	0	1	0	0	1	1	1
Q13137	1	0	0	1	1	1	1	1	1	0	1	1	1	1	0	0	1	1	0	1	1	0	0	1	1	0	1	1	1	1	0	1	1	1	1	0	1	0	1	1	0	1	0	1	0	0	1	1	1
Q13145	1	0	1	0	0	0	0	1	1	1	0	1	1	0	0	1	1	1	1	1	1	0	1	0	0	1	1	1	1	1	0	0	0	1	1	1	1	1	1	1	0	0	1	0	0	0	0	1	1
Q13216	0	0	0	0	0	0	0	0	0	0	0	0	0	1	0	1	1	0	0	0	0	0	0	0	0	0	0	0	0	0	0	0	0	0	0	0	1	0	0	0	0	1	0	0	1	1	0	0	0
Q13228	1	0	0	1	1	1	1	1	1	0	1	1	1	1	0	0	1	1	0	1	1	0	0	1	1	0	1	1	1	1	0	1	1	1	1	0	1	0	1	1	0	1	0	1	0	0	1	1	1
Q13258	1	0	0	1	1	1	1	1	1	0	1	1	1	1	0	0	1	1	0	1	1	0	0	1	1	0	1	1	1	1	0	1	1	1	1	0	1	0	1	1	0	1	0	1	0	0	1	1	1
Q13261	0	0	0	0	0	0	0	0	0	0	0	0	0	0	0	0	0	0	0	0	0	0	0	0	0	0	0	0	0	0	0	0	0	0	0	0	0	0	0	0	0	0	0	0	0	0	0	0	0
Q13352	1	0	0	1	1	1	1	1	1	0	1	1	1	1	0	0	1	1	0	1	1	0	0	1	1	0	1	1	1	1	0	1	1	1	1	0	1	0	1	1	0	1	0	1	0	0	1	1	1
Q13361	1	0	0	1	1	1	1	1	1	0	1	1	1	1	0	0	1	1	0	1	1	0	0	1	1	0	1	1	1	1	0	1	1	1	1	0	1	0	1	1	0	1	0	1	0	0	1	1	1
Q13362	0	0	0	0	0	0	0	0	0	0	0	0	0	0	0	0	0	0	0	0	0	0	0	0	0	0	0	0	0	0	0	0	0	0	0	0	0	0	0	0	0	0	0	0	0	0	0	0	0
Q13393	1	0	0	1	0	1	0	1	0	0	1	1	1	1	0	0	1	1	1	1	1	0	1	1	1	1	1	1	0	0	1	1	0	1	0	0	1	1	1	0	1	1	1	1	1	0	0	1	1
Q13395	1	0	0	1	1	1	1	1	1	0	1	1	1	1	0	1	1	1	0	1	1	1	1	1	1	0	1	1	1	1	1	1	1	1	1	1	1	0	1	1	0	1	0	1	1	1	1	1	1
Q13415	1	0	0	0	1	1	1	0	1	1	1	1	1	1	1	0	1	1	0	1	0	0	0	1	0	0	0	1	0	1	1	0	1	0	0	1	0	1	1	0	1	1	1	0	1	0	1	1	0
Q13425	0	0	0	0	0	0	1	0	0	0	0	0	0	1	0	1	1	0	0	0	0	0	0	0	0	0	0	0	0	0	0	0	0	0	0	0	1	0	0	0	0	1	0	0	1	1	0	0	0
Q13442	0	0	0	0	0	1	1	0	1	0	1	0	1	1	1	0	0	0	0	1	0	0	0	0	0	0	0	0	0	0	1	0	0	0	0	0	0	0	0	0	0	1	1	0	1	0	1	0	0
Q13443	1	0	0	0	1	1	1	0	1	1	1	1	1	1	1	0	1	1	0	1	0	0	0	1	0	0	0	1	0	1	1	0	1	0	0	1	0	1	1	0	1	1	1	0	1	0	1	1	0
Q13444	0	0	0	1	0	0	1	1	0	0	1	0	1	1	0	1	1	0	0	1	0	0	0	0	1	0	0	0	1	1	0	1	1	1	1	0	1	0	1	1	0	1	0	0	0	1	0	1	1
Q13469	1	0	1	0	1	0	0	0	0	0	0	1	0	0	0	0	0	0	1	0	1	1	0	0	1	1	0	1	0	0	0	1	1	1	0	1	0	1	0	0	1	0	0	0	1	1	1	1	0
Q13477	1	0	1	0	1	1	1	1	1	1	1	1	1	0	0	1	1	1	1	1	1	1	1	0	0	1	1	1	1	1	1	1	1	0	1	0	1	0	1	1	0	1	0	0	1	1	0	1	1
Q13478	0	0	0	1	1	1	0	1	0	0	1	0	0	1	0	0	1	1	0	1	1	0	0	1	1	0	1	1	1	1	0	1	1	0	1	0	1	0	1	0	0	1	0	1	0	0	0	0	1
Q13495	0	0	0	0	0	0	0	0	0	0	0	0	0	0	0	0	0	0	0	0	0	0	0	0	0	0	0	0	0	0	0	0	0	0	0	0	0	0	0	0	0	0	0	0	0	0	0	0	0
Q13506	0	0	0	1	1	1	1	1	1	0	1	1	1	1	0	0	1	1	0	1	0	0	0	1	1	0	0	1	1	1	1	0	1	1	1	1	1	0	1	1	0	1	0	0	1	0	1	1	1
Q13507	0	0	0	0	0	0	1	0	0	0	0	0	0	1	0	1	1	0	0	0	0	0	0	0	0	0	0	0	0	0	0	0	0	0	0	0	1	0	0	0	0	1	0	0	1	1	0	0	0
Q13523	0	0	0	1	0	0	1	1	0	0	1	0	1	1	0	0	1	0	0	0	0	0	0	0	1	0	0	0	1	1	0	0	1	1	1	0	1	0	1	1	0	1	0	0	0	0	0	1	1
Q13530	0	0	0	0	0	0	0	0	0	0	0	0	0	0	0	0	0	0	0	0	0	0	0	0	0	0	0	0	0	0	0	0	0	0	0	0	0	0	0	0	0	0	0	0	0	0	0	0	0
Q13557	0	0	0	0	0	0	0	1	0	0	0	0	0	0	0	1	1	0	0	0	1	0	0	0	0	0	0	0	1	0	0	0	0	1	1	0	1	0	0	1	0	0	0	0	0	0	0	0	1
Q13568	0	0	0	0	0	0	0	0	0	0	0	0	0	0	0	0	0	0	0	0	0	0	0	0	0	0	0	0	0	0	0	0	0	0	0	0	0	0	0	0	0	0	0	0	0	0	0	0	0
Q13571	0	0	0	0	0	0	0	0	0	0	0	0	0	0	0	0	0	0	0	0	0	0	0	0	0	0	0	0	0	0	0	0	0	0	0	0	0	0	0	0	0	0	0	0	0	0	0	0	0
Q13588	0	0	0	0	0	0	0	0	0	0	0	0	0	1	0	1	1	0	0	0	0	0	0	0	0	0	0	0	0	0	0	0	0	0	0	0	1	0	0	0	0	1	0	0	1	1	0	0	0
Q13617	1	0	0	0	1	1	1	0	1	1	1	1	1	1	1	0	1	1	0	1	0	0	0	1	0	0	0	1	0	1	1	0	1	0	0	1	0	1	1	0	1	1	1	0	1	0	1	1	0
Q13634	0	0	0	0	0	0	0	0	0	0	0	0	0	0	0	0	0	0	0	0	0	0	0	0	0	0	0	0	0	0	0	0	0	0	0	0	0	0	0	0	0	0	0	0	0	0	0	0	0
Q13705	0	0	0	0	0	0	1	0	0	0	1	0	0	1	0	1	1	0	0	0	0	0	0	0	0	0	0	0	1	0	1	0	0	0	1	0	1	0	0	0	0	1	0	0	1	1	0	0	0
Q13753	0	0	0	0	1	1	1	1	0	1	1	0	1	0	0	1	1	0	1	1	1	1	0	0	0	0	1	0	1	0	1	1	0	0	1	0	1	0	0	0	0	1	0	0	1	1	0	0	1
Q13795	0	0	0	0	0	0	0	0	0	0	0	0	0	0	0	0	0	0	0	0	0	0	0	0	0	0	0	0	0	0	0	0	0	0	0	0	0	0	0	0	0	0	0	0	0	0	0	0	0
Q13813	0	0	0	0	0	0	0	0	0	0	0	0	1	0	0	0	1	0	0	0	0	0	0	0	0	0	0	0	0	1	0	0	1	0	0	1	0	0	0	0	0	0	0	0	0	0	0	0	0
Q13825	1	0	0	1	1	1	1	1	1	0	1	1	1	1	0	0	1	1	0	1	1	0	0	1	1	0	1	1	1	1	0	1	1	1	1	0	1	0	1	1	0	1	0	1	0	0	1	1	1
Q13868	0	0	0	0	0	0	0	0	0	0	0	0	0	0	0	0	0	0	0	0	0	0	0	0	0	0	0	0	0	0	0	0	0	0	0	0	0	0	0	0	0	0	0	0	0	0	0	0	0
Q13873	0	0	0	0	0	0	0	0	0	0	0	0	0	0	0	0	0	0	0	0	0	0	0	0	0	0	0	0	0	0	0	0	0	0	0	0	0	0	0	0	0	0	0	0	0	0	0	0	0
Q13888	0	0	0	0	0	0	0	0	0	0	0	0	0	0	0	0	0	0	0	0	0	0	0	0	0	0	0	0	0	0	0	0	0	0	0	0	0	0	0	0	0	0	0	0	0	0	0	0	0
Q13938	0	0	0	0	1	0	0	0	0	0	0	0	0	0	0	1	0	0	0	0	0	0	0	0	0	0	0	0	0	0	0	0	0	0	0	0	0	0	0	0	0	1	0	0	1	1	0	0	0
Q13946	0	1	0	1	1	1	0	1	0	0	0	0	1	0	1	0	1	0	1	0	0	0	0	1	1	1	1	0	0	1	0	0	1	0	0	1	0	1	1	0	1	0	0	1	0	0	0	0	0
Q13951	1	0	0	1	1	1	1	1	1	0	1	1	1	1	0	0	1	1	0	1	1	0	0	1	1	0	1	1	1	1	0	1	1	0	1	0	1	0	1	1	0	1	0	1	0	0	1	1	1
Q13956	1	0	0	1	1	1	1	1	1	0	1	1	1	1	0	0	1	1	0	1	1	0	0	1	1	0	1	1	1	1	0	1	1	1	1	0	1	0	1	1	0	1	0	1	0	0	1	1	1
Q14019	0	0	0	0	0	0	0	0	0	0	0	0	0	1	0	0	0	0	0	0	0	0	0	0	0	0	0	0	0	0	0	0	0	0	0	0	0	0	0	0	0	0	0	0	0	0	0	0	0
Q14028	1	0	0	0	1	1	1	0	1	1	1	1	1	1	1	0	1	1	0	1	0	0	0	1	0	0	0	1	0	1	1	0	1	0	0	1	0	1	1	0	1	1	1	0	1	0	1	1	0
Q14088	1	0	0	1	1	1	1	1	1	0	1	1	1	1	0	0	1	1	0	1	1	0	0	1	1	0	1	1	1	1	0	1	1	1	1	0	1	0	1	1	0	1	0	1	0	0	1	1	1
Q14094	1	0	0	0	1	1	1	0	1	0	1	1	1	1	0	0	1	1	0	1	0	0	0	1	0	0	0	1	0	1	0	0	1	0	0	0	0	0	1	0	0	1	0	0	0	0	1	1	0
Q14112	1	0	0	1	1	1	1	1	1	0	1	1	1	1	0	0	1	1	0	1	1	0	0	1	1	0	1	1	1	1	0	1	1	1	1	0	1	0	1	1	0	1	0	1	0	0	1	1	1
Q14116	1	0	1	0	1	1	1	1	1	1	1	1	1	0	0	1	1	0	1	1	0	1	0	0	0	0	1	0	1	0	1	1	0	0	0	0	1	0	0	1	0	1	0	0	1	1	0	1	1
Q14135	0	0	0	0	1	0	0	0	0	0	0	0	0	0	0	0	0	0	0	0	1	1	0	0	0	0	0	0	0	0	0	1	0	0	0	0	0	0	0	0	0	0	0	0	1	1	0	0	0
Q14141	1	0	0	1	1	1	1	1	1	0	1	1	1	1	0	0	1	1	0	1	1	0	0	1	1	0	1	1	1	1	0	1	1	1	1	0	1	0	1	1	0	1	0	1	0	0	1	1	1
Q14152	0	0	0	1	0	0	1	1	0	0	1	0	1	1	0	0	1	0	0	0	0	0	0	0	1	0	0	0	1	1	0	0	1	1	1	0	1	0	1	1	0	1	0	0	0	0	0	1	1
Q14153	1	0	0	1	1	1	1	1	1	0	1	1	1	1	0	0	1	1	0	1	1	0	0	1	1	0	1	1	1	1	0	1	1	1	1	0	1	0	1	1	0	1	0	1	0	0	1	1	1
Q14162	0	0	0	0	0	0	0	0	0	0	0	0	0	0	0	0	0	0	0	0	0	0	0	0	0	0	0	0	0	0	0	0	0	0	0	0	0	0	0	0	0	0	0	0	0	0	0	0	0
Q14164	0	0	0	1	0	0	0	0	0	0	0	0	0	1	0	0	0	0	0	0	0	0	0	0	0	0	0	0	0	0	0	1	0	0	1	0	0	0	0	0	0	1	0	0	0	0	0	0	0
Q14181	0	0	0	0	0	0	0	0	0	0	1	0	0	0	0	0	0	0	0	0	0	1	1	0	0	0	0	0	0	0	1	0	1	0	0	0	0	0	0	0	0	1	0	0	1	0	0	1	0
Q14191	0	0	0	1	0	0	1	1	0	0	1	0	1	1	0	1	1	0	0	0	0	1	1	0	1	0	0	0	1	1	1	0	1	1	1	0	1	0	1	1	0	1	0	0	1	1	0	1	1
Q14201	0	0	0	1	0	0	1	1	0	0	1	0	1	1	0	1	1	0	0	0	0	1	1	0	1	0	0	0	1	1	1	0	1	1	1	1	1	0	1	1	0	1	0	0	1	1	0	1	1
Q14207	0	0	0	1	1	0	1	1	1	0	1	0	1	1	0	1	1	1	0	1	1	0	0	0	1	0	1	0	1	1	0	1	1	1	1	0	1	0	1	1	0	1	0	1	1	1	1	1	1
Q14209	1	0	0	0	1	1	1	0	1	1	1	1	1	1	1	0	1	1	0	1	0	0	0	1	0	0	0	1	0	1	1	0	1	0	0	1	0	1	1	0	1	1	1	0	1	0	1	1	0
Q14242	1	0	1	0	1	1	1	1	1	1	1	1	1	0	0	1	1	0	1	1	1	1	0	0	0	0	1	1	1	1	1	1	0	0	1	0	1	0	1	1	0	1	0	0	1	1	0	1	1
Q14246	0	0	0	0	1	1	1	0	1	1	1	0	1	1	1	0	1	1	0	1	0	0	0	1	0	0	0	1	0	1	1	0	1	0	0	0	0	0	1	0	0	1	1	0	1	0	1	0	0
Q14330	0	0	0	0	1	0	0	0	0	0	1	0	0	0	0	1	0	0	0	1	1	0	0	0	0	0	0	0	0	0	0	1	0	0	1	0	0	0	0	0	0	1	0	0	0	0	0	0	0
Q14332	0	0	0	0	1	0	1	0	1	1	1	0	0	1	1	0	1	1	0	1	0	0	0	1	0	0	0	1	0	0	1	0	0	0	0	1	0	0	0	0	0	1	1	0	1	0	1	0	0
Q14390	0	0	0	0	1	1	0	0	0	1	1	0	0	1	1	0	0	1	0	1	0	0	0	0	0	0	0	0	0	0	1	0	0	0	0	0	0	0	0	0	0	1	1	0	1	0	0	0	0
Q14409	1	0	0	1	1	1	1	1	1	0	1	1	1	1	0	0	1	1	0	1	1	0	0	1	1	0	1	1	1	1	0	1	1	1	1	0	1	0	1	1	0	1	0	1	0	0	1	1	1
Q14500	0	0	0	1	0	0	1	1	0	0	1	0	1	1	0	1	1	0	0	0	0	1	1	0	1	0	0	0	1	1	1	0	1	1	1	1	1	0	1	1	0	1	0	0	1	1	0	1	1
Q14508	1	0	0	0	1	1	1	0	1	1	1	1	1	1	1	0	1	1	0	1	0	0	0	1	0	0	0	1	0	1	1	0	1	0	0	1	0	1	1	0	1	1	1	0	1	0	1	1	0
Q14526	0	0	0	0	0	0	0	0	0	0	0	0	0	0	0	0	0	0	0	0	0	0	0	0	0	0	0	0	0	0	0	0	0	0	0	0	0	0	0	0	0	0	0	0	0	0	0	0	0
Q14585	1	0	0	1	1	1	1	1	1	0	1	1	1	1	0	0	1	1	0	1	1	0	0	1	1	0	1	1	1	1	0	1	1	1	1	0	1	0	1	1	0	1	0	1	0	0	1	1	1
Q14623	0	0	0	0	0	0	0	0	0	0	0	0	0	0	0	0	0	0	0	0	0	0	0	0	0	0	0	0	0	0	0	0	0	0	0	0	0	0	0	0	0	0	0	0	0	0	0	0	0
Q14627	0	0	0	0	0	0	0	0	0	0	0	0	0	0	0	0	0	0	0	0	0	0	0	0	0	0	0	0	0	0	0	0	0	0	0	0	0	0	0	0	0	0	0	0	0	0	0	0	0
Q14677	1	0	0	1	1	1	1	1	1	0	1	1	1	1	0	0	1	1	0	1	1	0	0	1	1	0	1	1	1	1	0	1	1	0	1	0	1	0	1	1	0	1	0	1	0	0	1	1	1
Q14680	1	0	0	1	1	1	1	1	1	0	1	1	1	1	0	0	1	1	0	1	1	0	0	1	1	0	1	1	1	1	0	1	1	1	1	0	1	0	1	1	0	1	0	1	0	0	1	1	1
Q14689	0	0	0	0	0	0	0	0	0	0	0	0	0	0	0	0	0	0	0	0	0	0	0	0	0	0	0	0	0	0	0	0	0	0	0	0	0	0	0	0	0	0	0	0	0	0	0	0	0
Q14691	0	0	0	0	0	0	1	0	0	0	0	0	0	1	0	1	1	0	0	0	0	0	0	0	0	0	0	0	0	0	0	0	0	0	0	0	1	0	0	0	0	1	0	0	1	1	0	0	0
Q14696	1	0	0	1	1	1	1	1	1	0	1	1	1	1	0	0	1	1	0	1	1	0	0	1	1	0	1	1	1	1	0	1	1	1	1	0	1	0	1	1	0	1	0	1	0	0	1	1	1
Q14699	0	0	0	0	0	0	0	0	0	0	0	0	0	0	0	0	0	0	0	0	0	0	0	0	0	0	0	0	0	0	0	0	0	0	0	0	0	0	0	0	0	0	0	0	0	0	0	0	0
Q14722	1	0	0	1	1	1	1	1	1	0	1	1	1	1	0	0	1	1	0	1	1	0	0	1	1	0	1	1	1	1	0	1	1	1	1	0	1	0	1	1	0	1	0	1	0	0	1	1	1
Q14746	0	0	0	1	0	0	1	1	0	0	1	0	1	1	0	1	1	0	0	0	0	1	1	0	1	0	0	0	1	1	1	0	1	1	1	1	1	0	1	1	0	1	0	0	1	1	0	1	1
Q14761	0	0	0	0	0	0	0	0	0	0	0	0	0	0	0	0	0	0	0	0	0	0	0	0	0	0	0	0	0	0	0	0	0	0	0	0	0	0	0	0	0	0	0	0	0	0	0	0	0
Q14764	0	0	0	0	0	0	0	0	0	0	0	0	0	0	0	0	1	0	0	0	0	0	0	0	0	0	0	0	0	0	0	0	0	0	0	0	0	0	0	0	0	0	0	0	0	0	0	0	0
Q14765	1	0	0	1	1	1	1	1	1	0	1	1	1	1	0	0	1	1	0	1	1	0	0	1	1	0	1	1	1	1	0	1	1	1	1	0	1	0	1	1	0	1	0	1	0	0	1	1	1
Q14773	0	0	0	0	0	0	0	0	0	0	0	0	0	0	0	0	0	0	0	0	0	0	0	0	0	0	0	0	0	0	0	0	0	0	0	0	0	0	0	0	0	0	0	0	0	0	0	0	0
Q14781	1	0	0	1	1	1	1	1	1	0	1	1	1	1	0	0	1	1	0	1	1	0	0	1	0	0	1	1	1	1	0	1	1	0	1	0	1	0	1	0	0	1	0	1	0	0	1	1	1
Q147U1	0	0	0	0	0	0	0	0	0	0	0	0	0	0	0	0	0	0	0	0	0	0	0	0	0	0	0	0	0	0	0	0	0	0	0	0	0	0	0	0	0	0	0	0	0	0	0	0	0
Q147X3	1	0	0	1	1	1	1	1	1	0	1	0	1	1	0	0	1	1	0	1	1	0	0	1	1	0	1	0	1	1	0	1	0	1	1	0	1	0	1	1	0	1	0	1	0	0	1	1	1
Q14802	0	0	0	0	1	0	0	0	0	0	1	0	0	0	0	1	0	0	0	0	0	0	0	0	0	0	0	0	0	0	0	1	0	0	0	0	0	0	0	0	0	1	0	0	0	0	0	0	0
Q14865	0	0	0	0	0	0	0	0	0	0	0	0	0	0	0	0	0	0	0	0	0	0	0	0	0	0	0	0	0	0	0	1	0	0	0	0	0	0	0	0	0	0	0	0	1	1	0	0	0
Q14973	1	0	0	0	1	1	1	0	1	1	1	1	1	1	1	0	1	1	0	1	0	0	0	1	0	0	0	1	0	1	1	0	1	0	0	1	0	1	1	0	1	1	1	0	1	0	1	1	0
Q14978	1	0	1	0	1	1	1	1	1	1	1	1	1	0	0	1	1	0	1	1	1	1	0	0	0	0	1	1	1	1	1	1	0	0	1	0	1	0	1	1	0	1	0	0	1	1	0	1	1
Q14990	1	0	0	1	1	1	1	1	1	0	1	1	1	1	0	0	1	1	0	1	1	0	0	1	1	0	1	1	1	1	0	1	1	1	1	0	1	0	1	1	0	1	0	1	0	0	1	1	1
Q14997	0	0	0	0	1	0	0	0	0	0	0	0	0	1	0	0	0	1	0	0	0	0	0	0	0	0	0	0	0	0	0	0	0	0	0	0	0	0	0	0	0	1	1	0	0	0	0	0	0
Q14BN4	0	0	0	0	0	0	0	0	0	0	0	0	0	0	0	0	0	0	0	0	0	0	0	0	0	0	0	0	0	0	0	0	0	0	0	0	0	0	0	0	0	0	0	0	0	0	0	0	0
Q14CS0	0	0	0	0	0	0	0	0	0	0	0	0	0	0	0	0	0	0	0	0	0	0	0	0	0	0	0	0	0	0	0	0	0	0	0	0	0	0	0	0	0	0	0	0	0	0	0	0	0
Q14CW9	0	0	0	0	0	0	0	0	0	0	0	0	0	0	0	0	0	0	0	0	0	0	0	0	0	0	0	0	0	0	0	0	0	0	0	0	0	0	0	0	0	0	0	0	0	0	0	0	0
Q15012	1	0	0	1	1	1	0	0	0	0	1	1	0	1	0	0	0	1	0	1	1	0	0	1	1	0	1	1	0	1	0	1	1	1	1	0	0	0	0	0	0	1	0	1	0	0	1	1	0
Q15019	1	0	0	0	1	1	1	0	1	1	1	1	1	1	1	0	1	1	0	1	0	0	0	1	0	0	0	1	0	1	1	0	1	0	0	1	0	1	1	0	1	1	1	0	1	0	1	1	0
Q15020	1	0	1	0	1	1	1	1	1	1	1	1	1	0	0	1	1	0	1	1	1	1	0	0	0	0	1	1	1	1	1	1	0	0	1	0	1	0	1	1	0	1	0	0	1	1	0	1	1
Q15035	0	0	0	0	0	0	0	0	0	0	0	0	0	0	0	0	0	0	0	0	0	0	0	0	0	0	0	0	0	0	0	0	0	0	0	0	0	0	0	0	0	0	0	0	0	0	0	0	0
Q15042	0	0	0	0	0	0	0	0	0	0	0	0	0	0	0	0	0	0	0	0	0	0	0	0	0	0	0	0	0	0	0	0	0	0	0	0	0	0	0	0	0	0	0	0	0	0	0	0	0
Q15050	0	0	0	0	0	0	0	0	0	0	0	0	0	0	0	0	0	0	0	0	0	0	0	0	0	0	0	0	0	0	0	0	0	0	0	0	0	0	0	0	0	0	0	0	0	0	0	0	0
Q15053	1	0	0	1	1	1	1	1	1	0	1	1	1	1	0	0	1	1	0	1	1	0	0	1	1	0	1	1	1	1	0	1	1	1	1	0	1	0	1	1	0	1	0	1	0	0	1	1	1
Q15054	1	0	0	1	1	1	1	1	1	0	1	1	1	1	0	1	1	1	0	1	1	1	1	1	1	0	1	1	1	1	1	1	1	1	1	1	1	0	1	1	0	1	0	1	1	1	1	1	1
Q15063	0	0	0	0	1	1	0	0	0	0	1	0	0	1	1	0	0	1	0	1	0	0	0	0	0	0	0	0	0	0	1	0	0	0	0	0	0	0	0	0	0	1	0	0	1	0	0	0	0
Q15078	1	0	0	1	1	1	1	1	1	0	1	1	1	1	0	0	1	1	0	1	1	0	0	1	0	0	1	1	1	1	0	1	1	0	1	0	1	0	1	0	0	1	0	1	0	0	1	1	1
Q15109	1	0	1	0	1	1	1	1	1	1	1	1	1	0	0	1	1	0	1	1	1	1	0	0	0	0	1	1	1	1	1	1	0	0	1	0	1	0	1	1	0	1	0	0	1	1	0	1	1
Q15118	0	0	0	0	0	0	0	0	0	0	0	0	0	0	0	0	0	0	0	0	0	0	0	0	0	0	0	0	0	0	0	0	0	0	0	0	0	0	0	0	0	0	0	0	0	0	0	0	0
Q15119	0	0	0	0	0	0	0	0	0	0	0	0	0	0	0	0	0	0	0	0	0	0	0	0	0	0	0	0	0	0	0	0	0	0	0	0	0	0	0	0	0	0	0	0	0	0	0	0	0
Q15124	1	0	0	1	1	1	1	1	1	0	1	1	1	1	0	0	1	1	0	1	1	0	0	0	1	0	1	1	1	1	0	1	1	1	1	0	1	0	1	1	0	1	0	1	0	0	1	1	1
Q15139	0	0	0	0	1	1	0	0	0	0	1	0	0	1	0	0	0	1	0	1	0	0	0	0	0	0	1	0	0	0	0	1	0	0	0	0	0	0	0	0	0	1	0	1	0	0	0	1	0
Q15170	0	0	0	1	0	0	1	1	0	0	1	0	1	1	0	1	1	0	0	0	0	1	1	0	1	0	0	0	1	1	1	0	1	0	1	1	1	0	1	0	0	1	0	0	1	1	0	0	1
Q15172	1	0	0	1	1	1	1	1	1	0	1	1	1	1	0	0	1	1	0	1	1	0	0	1	0	0	1	1	1	1	0	1	1	0	1	0	1	0	1	1	0	1	0	1	0	0	1	1	1
Q15173	1	0	0	1	1	1	1	0	1	0	1	1	1	1	0	0	0	0	0	1	0	0	0	0	0	0	1	0	0	0	0	1	0	0	1	0	0	0	0	1	0	1	0	1	0	0	1	0	0
Q15185	1	0	0	1	1	1	1	1	1	0	1	1	1	1	0	0	1	1	0	1	1	0	0	1	1	0	1	1	1	1	0	1	1	1	1	0	1	0	1	1	0	1	0	1	0	0	1	1	1
Q15208	1	0	0	1	1	1	1	1	1	0	1	1	1	1	0	0	1	1	0	1	1	0	0	1	1	0	1	1	1	1	0	1	1	1	1	0	1	0	1	1	0	1	0	1	0	0	1	1	1
Q15269	1	0	0	1	1	1	1	1	1	0	1	1	1	1	0	0	1	1	0	1	1	0	0	1	1	0	1	1	1	1	0	1	1	1	1	0	1	0	1	1	0	1	0	1	0	0	1	1	1
Q15274	0	0	0	1	1	1	1	1	1	0	1	1	1	1	0	0	1	1	0	1	1	0	0	1	1	0	1	1	1	1	0	1	1	1	1	0	1	0	1	1	0	1	0	1	0	0	1	1	1
Q15283	1	0	0	0	1	1	1	0	1	0	1	1	1	1	0	0	1	1	0	1	0	0	0	1	0	0	0	1	0	1	0	0	1	0	0	0	0	0	1	0	0	1	0	0	0	0	1	1	0
Q15286	0	0	0	1	0	0	0	1	0	0	1	0	0	1	0	0	1	0	0	0	0	0	0	0	0	0	0	0	1	0	0	0	0	0	1	0	1	0	0	0	0	1	0	0	0	0	0	0	1
Q15291	0	0	0	1	0	0	1	1	0	0	1	0	1	1	0	1	1	0	0	0	0	1	1	0	1	0	0	0	1	1	1	0	1	1	1	0	1	0	1	1	0	1	0	0	1	0	0	1	1
Q15323	0	0	0	0	1	0	1	1	1	1	1	0	0	0	0	1	1	0	0	1	1	1	0	0	0	0	1	0	1	0	1	1	0	0	1	0	0	0	1	0	0	1	0	0	1	1	0	0	1
Q15327	1	0	1	0	0	0	0	1	0	1	0	0	1	0	0	1	1	1	1	1	1	0	1	0	0	1	1	1	1	1	0	0	0	1	1	1	1	1	1	1	0	0	1	0	0	1	0	1	1
Q15334	1	0	0	1	1	1	1	1	1	0	1	1	1	1	0	0	1	1	0	1	1	0	0	1	1	0	1	1	1	1	0	1	1	1	1	0	1	0	1	1	0	1	0	1	0	0	1	1	1
Q15369	1	0	0	1	1	1	1	1	1	0	1	1	1	1	0	0	1	1	0	1	1	0	0	1	1	0	1	1	1	1	0	1	1	1	1	0	1	0	1	1	0	1	0	1	0	0	1	1	1
Q15391	1	0	0	1	1	1	1	1	1	0	1	1	1	1	0	0	1	1	0	1	1	0	0	1	1	0	1	1	1	1	0	1	1	1	1	0	1	0	1	1	0	1	0	1	0	0	1	1	1
Q15393	0	0	0	0	0	0	0	0	0	0	0	0	0	0	0	0	0	0	0	0	0	0	0	0	0	0	0	0	0	0	0	0	0	0	0	0	0	0	0	0	0	0	0	0	0	0	0	0	0
Q15397	0	0	0	0	0	0	0	0	0	0	0	0	0	0	0	0	0	0	0	0	0	0	0	0	0	0	0	0	0	0	0	1	0	0	0	0	0	0	0	0	0	0	0	0	0	0	0	0	0
Q15399	0	0	0	0	1	1	1	0	1	1	1	0	1	0	0	0	1	0	0	1	0	0	0	0	0	0	0	1	0	0	1	0	0	0	0	0	0	0	1	0	0	1	0	0	1	0	0	1	0
Q15434	0	0	0	0	0	0	0	0	0	0	0	0	0	0	0	0	0	0	0	0	0	0	0	0	0	0	0	0	0	0	0	0	0	0	0	0	0	0	0	0	0	0	0	0	0	0	0	0	0
Q15436	0	0	0	0	0	0	0	0	0	0	0	0	0	1	1	0	0	0	0	0	0	0	0	0	0	0	0	0	0	0	0	0	0	0	0	0	0	0	0	0	0	1	0	0	1	0	0	0	0
Q15465	0	0	0	0	0	0	0	0	0	0	0	0	0	0	0	0	0	0	0	0	0	0	0	0	0	0	0	0	0	0	0	0	0	0	0	0	0	0	0	0	0	0	0	0	0	0	0	0	0
Q15526	0	0	0	1	1	1	0	0	0	0	0	0	1	0	0	0	1	0	0	0	0	0	0	1	0	0	0	0	0	1	0	0	1	0	0	0	0	0	1	0	0	0	0	1	0	0	0	0	0
Q15527	1	0	0	1	1	1	1	1	1	0	1	1	1	1	0	0	1	1	0	1	1	0	0	1	1	0	1	1	1	1	0	1	1	1	1	0	1	0	1	1	0	1	0	1	0	0	1	1	1
Q15532	0	0	0	1	1	1	1	1	1	0	1	1	1	1	0	0	1	1	0	1	1	0	0	1	1	0	1	1	1	1	0	1	1	1	1	0	1	0	1	1	0	1	0	1	0	0	1	1	1
Q15561	0	0	0	0	0	0	1	0	0	0	1	0	0	1	0	1	1	0	0	0	0	0	0	0	0	0	0	0	1	1	1	0	0	0	1	0	1	0	1	0	0	1	0	0	1	1	0	0	0
Q15615	1	0	0	1	1	1	1	1	1	0	1	1	1	1	0	0	1	1	0	1	1	0	0	1	1	0	1	1	1	1	0	1	1	1	1	0	1	0	1	1	0	1	0	1	0	0	1	1	1
Q15633	0	0	0	0	0	0	0	0	0	0	0	0	0	0	0	0	0	0	0	0	0	0	0	0	0	0	0	0	0	0	0	0	0	0	0	0	0	0	0	0	0	0	0	0	0	0	0	0	0
Q15643	0	0	0	0	0	0	0	0	0	0	0	0	0	0	0	0	0	0	0	0	0	0	0	0	0	0	0	0	0	0	0	0	0	0	0	0	0	0	0	0	0	0	0	0	0	0	0	0	0
Q15650	0	0	0	0	0	0	0	0	0	0	0	0	0	0	0	0	0	0	0	0	0	0	0	0	0	0	0	0	0	0	0	0	0	0	0	0	0	0	0	0	0	0	0	0	0	0	0	0	0
Q15653	1	0	1	0	1	1	1	1	1	1	1	1	1	0	0	1	1	0	1	1	1	1	0	0	0	0	1	1	1	1	1	1	0	0	1	0	1	0	1	1	0	1	0	0	1	1	0	1	1
Q15672	0	0	0	0	0	0	0	0	0	0	0	0	0	0	0	0	0	0	0	0	0	0	0	0	0	0	0	0	0	0	0	0	0	0	0	0	0	0	0	0	0	0	0	0	0	0	0	0	0
Q15695	1	0	0	1	1	1	1	1	1	0	1	1	1	1	0	0	1	1	0	1	1	0	0	1	1	0	1	1	1	1	0	1	1	1	1	0	1	0	1	1	0	1	0	1	0	0	1	1	1
Q15768	1	0	0	1	1	1	1	1	1	0	1	0	1	1	0	0	1	1	0	1	1	0	0	1	1	0	1	0	1	1	0	1	0	1	1	0	1	0	1	1	0	1	0	1	0	0	1	1	1
Q15785	1	0	0	1	1	1	1	1	1	0	1	1	1	1	0	0	1	1	0	1	1	0	0	1	1	0	1	1	1	1	0	1	1	1	1	0	1	0	1	1	0	1	0	1	0	0	1	1	1
Q15796	0	0	0	0	0	0	0	0	0	0	0	0	0	0	0	1	0	0	0	0	0	0	0	0	0	0	0	0	0	0	0	0	0	0	0	0	0	0	0	0	0	0	0	0	0	0	0	0	0
Q15849	0	0	0	0	0	0	0	0	0	0	0	0	0	0	0	0	0	0	0	0	0	0	0	0	0	0	0	0	0	0	0	0	0	0	0	0	0	0	0	0	0	0	0	0	0	0	0	0	0
Q15906	0	0	0	1	0	0	1	1	0	0	1	0	1	1	0	1	1	0	0	0	0	1	1	0	0	0	0	0	1	1	1	0	1	1	1	0	1	0	1	1	0	1	0	0	1	1	0	1	1
Q16134	0	0	0	0	0	1	1	0	1	0	1	0	0	1	1	0	0	0	0	0	0	0	0	0	0	0	0	0	0	0	1	0	0	0	0	0	0	0	0	0	0	0	1	0	1	0	1	0	0
Q16254	0	0	0	0	0	0	0	0	0	0	0	0	0	0	0	0	0	0	0	0	0	0	0	0	0	0	0	0	0	0	0	0	0	0	0	0	0	0	0	0	0	0	0	0	0	0	0	0	0
Q16478	0	0	0	0	0	0	0	0	0	0	0	0	0	1	0	1	1	0	0	0	0	0	0	0	0	0	0	0	0	0	0	0	0	0	0	0	1	0	0	0	0	1	0	0	1	1	0	0	0
Q16520	1	0	0	0	1	1	1	0	1	1	1	1	1	0	0	0	1	0	0	1	0	0	0	0	0	0	0	1	0	1	1	0	0	0	0	0	0	0	1	0	0	1	0	0	1	0	0	1	0
Q16531	0	0	0	1	0	0	1	1	0	0	1	0	1	1	0	1	1	0	0	0	0	1	1	0	1	0	0	0	1	1	1	0	1	1	1	1	1	0	1	1	0	1	0	0	1	1	0	1	1
Q16537	1	0	0	1	1	1	1	1	1	0	1	0	1	1	0	0	1	1	0	1	1	0	0	1	1	0	1	0	1	1	0	1	0	1	1	0	1	0	1	1	0	1	0	1	0	0	1	1	1
Q16594	1	0	0	0	1	1	1	0	1	1	1	1	1	1	1	0	1	1	0	1	0	0	0	1	0	0	0	1	0	1	1	0	1	0	0	1	0	1	1	0	1	1	1	0	1	0	1	1	0
Q16602	1	0	0	1	1	1	1	1	1	0	1	1	1	1	0	0	1	1	0	1	1	0	0	1	1	0	1	1	1	1	0	1	1	1	1	0	1	0	1	1	0	1	0	1	0	0	1	1	1
Q16609	1	0	0	1	1	1	1	1	1	0	1	1	1	1	0	0	1	1	0	1	1	0	0	1	1	0	1	1	1	1	0	1	1	1	1	0	1	0	1	1	0	1	0	1	0	0	1	1	1
Q16611	1	0	0	1	1	1	1	1	1	0	1	1	1	1	0	1	1	1	0	1	1	1	1	1	1	0	1	1	1	1	1	1	1	1	1	1	1	0	1	1	0	1	0	1	1	1	1	1	1
Q16617	0	0	0	0	0	0	0	0	0	0	0	0	0	0	0	0	0	0	0	0	0	0	0	0	0	0	0	0	0	0	0	0	0	0	0	0	0	0	0	0	0	0	0	0	0	0	0	0	0
Q16620	1	0	0	1	1	1	1	1	1	0	1	1	1	1	0	0	1	1	0	1	1	0	0	1	1	0	1	1	1	1	0	1	1	1	1	0	1	0	1	1	0	1	0	1	0	0	1	1	1
Q16630	1	0	0	1	1	1	1	1	1	0	1	1	1	1	0	0	1	1	0	1	1	0	0	1	1	0	1	1	1	1	0	1	1	1	1	0	1	0	1	1	0	1	0	1	0	0	1	1	1
Q16665	1	0	1	0	1	1	1	1	1	1	1	1	1	0	0	1	1	0	1	1	1	1	0	0	0	0	1	1	1	1	1	1	0	0	1	0	1	0	1	1	0	1	0	0	1	1	0	1	1
Q16666	0	0	0	0	0	0	0	0	0	0	1	0	0	0	0	0	0	0	0	0	0	0	0	0	0	0	0	0	0	0	0	0	0	0	0	0	0	0	0	0	0	0	0	0	0	0	0	0	0
Q16678	1	0	1	0	1	0	0	0	0	0	0	1	0	0	0	0	0	0	1	0	1	1	0	0	1	1	0	1	0	0	0	1	1	1	0	1	0	1	0	0	1	0	0	0	1	1	1	1	0
Q16718	0	0	0	0	0	0	0	0	0	0	0	0	0	0	0	0	0	0	0	0	0	0	0	0	0	0	0	0	0	0	0	0	0	0	0	0	0	0	0	0	0	0	0	0	0	0	0	0	0
Q16829	0	0	0	1	0	0	1	1	0	0	1	0	1	1	0	1	1	0	0	0	0	1	1	0	1	0	0	0	1	1	1	0	1	1	1	1	1	0	1	1	0	1	0	0	1	1	0	1	1
Q16854	0	0	0	0	0	0	0	0	0	0	0	0	0	0	0	0	0	0	0	0	0	0	0	0	0	0	0	0	0	0	0	0	0	0	0	0	0	0	0	0	0	0	0	0	0	0	0	0	0
Q16878	1	0	0	1	1	1	1	1	1	0	1	1	1	1	0	0	1	1	0	1	1	0	0	1	1	0	1	1	1	1	0	1	1	1	1	0	1	0	1	1	0	1	0	1	0	0	1	1	1
Q17R55	1	0	0	1	1	1	1	1	1	0	1	1	1	1	0	0	1	1	0	1	1	0	0	1	1	0	1	1	1	1	0	1	1	1	1	0	1	0	1	1	0	1	0	1	0	0	1	1	1
Q17RS7	1	0	0	1	1	1	1	1	1	0	1	1	1	1	0	0	1	1	0	1	1	0	0	1	1	0	1	1	1	1	0	1	1	1	1	0	1	0	1	1	0	1	0	1	0	0	1	1	1
Q19AV6	0	0	0	0	0	0	0	0	0	0	0	0	0	0	0	0	0	0	0	0	0	0	0	0	0	0	0	0	0	0	0	0	0	0	0	0	0	0	0	0	0	0	0	1	0	0	0	0	0
Q19T08	1	0	0	1	1	1	1	1	1	0	1	1	1	1	0	0	1	1	0	1	1	0	0	1	1	0	1	1	1	1	0	1	1	1	1	0	1	0	1	1	0	1	0	1	0	0	1	1	1
Q1A5X7	1	0	0	1	1	1	1	1	1	0	1	1	1	1	0	0	1	1	0	1	1	0	0	1	1	0	1	1	1	1	0	1	1	1	1	0	1	0	1	1	0	1	0	1	0	0	1	1	1
Q1EHB4	1	0	0	1	1	1	1	1	1	0	1	1	1	1	0	0	1	1	0	1	1	0	0	1	1	0	1	1	1	1	0	1	1	1	1	0	1	0	1	1	0	1	0	1	0	0	1	1	1
Q1HG43	1	0	1	0	1	1	1	1	1	1	1	1	1	0	0	1	1	0	1	1	1	1	0	0	0	0	1	1	1	1	1	1	0	0	1	0	1	0	1	1	0	1	0	0	1	1	0	1	1
Q1MSJ5	1	0	0	1	1	1	1	1	1	0	1	1	1	1	0	0	1	1	0	1	1	0	0	1	1	0	1	1	1	1	0	1	1	1	1	0	1	0	1	1	0	1	0	1	0	0	1	1	1
Q24JP5	0	0	0	0	0	0	0	0	0	0	0	0	0	1	0	1	1	0	0	0	0	0	0	0	0	0	0	0	0	0	0	0	0	0	0	0	1	0	0	0	0	1	0	0	1	1	0	0	0
Q24JQ0	0	0	0	0	1	0	1	1	1	0	1	0	0	0	0	1	1	0	0	1	1	1	0	0	0	0	1	0	1	0	1	1	0	0	1	0	0	0	0	0	0	1	0	0	1	1	0	0	1
Q29983	1	0	1	0	1	1	1	1	1	1	1	1	1	0	0	1	1	0	1	1	1	1	0	0	0	0	1	1	1	1	1	1	0	0	1	0	1	0	1	1	0	1	0	0	1	1	0	1	1
Q2I0M4	0	0	0	0	0	0	0	0	0	0	0	0	0	1	0	1	1	0	0	0	0	0	0	0	0	0	0	0	0	0	0	0	0	0	0	0	1	0	0	0	0	1	0	0	1	1	0	0	0
Q2KHR2	1	0	0	1	1	1	1	1	1	0	1	1	1	1	0	0	1	1	0	1	1	0	0	1	1	0	1	1	1	1	0	1	1	1	1	0	1	0	1	1	0	1	0	1	0	0	1	1	1
Q2L4Q9	1	0	0	1	1	1	1	1	1	0	1	0	1	1	0	0	1	1	0	1	1	0	0	1	1	0	1	0	1	1	0	1	0	1	1	0	1	0	1	1	0	1	0	1	0	0	1	1	1
Q2M1Z3	0	0	0	0	0	0	0	0	0	0	0	0	0	0	0	0	0	0	0	0	0	0	0	0	0	0	0	0	0	0	0	0	0	0	0	0	0	0	0	0	0	0	0	0	0	0	0	0	0
Q2M3R5	0	0	0	0	0	0	0	0	0	0	0	0	0	1	0	1	1	0	0	0	0	0	0	0	0	0	0	0	0	0	0	0	0	0	0	0	1	0	0	0	0	1	0	0	1	1	0	0	0
Q2NKJ3	1	0	0	1	1	1	1	1	1	0	1	1	1	1	0	0	1	1	0	1	1	0	0	1	1	0	1	1	1	1	0	1	1	1	1	0	1	0	1	1	0	1	0	1	0	0	1	1	1
Q2NL67	1	0	0	1	1	1	1	1	1	0	1	1	1	1	0	0	1	1	0	1	1	0	0	1	1	0	1	1	1	1	0	1	1	1	1	0	1	0	1	1	0	1	0	1	0	0	1	1	1
Q2PZI1	0	0	0	0	0	0	0	0	0	0	0	0	0	0	0	0	0	0	0	0	0	0	0	0	0	0	0	0	0	0	0	0	0	0	0	0	0	0	0	0	0	0	0	0	0	0	0	0	0
Q2T9K0	0	0	0	0	0	0	0	0	0	0	0	0	0	0	0	0	0	0	0	0	0	0	0	0	0	0	0	0	0	0	0	0	0	0	0	0	0	0	0	0	0	0	0	0	0	0	0	0	0
Q2TAA8	0	0	0	0	0	0	0	0	0	0	0	0	0	0	0	0	0	0	0	0	0	0	0	0	0	0	0	0	0	0	0	0	0	0	0	0	0	0	0	0	0	0	0	0	0	0	0	0	0
Q2TAL5	1	0	0	1	1	1	1	1	1	0	1	1	1	1	0	0	1	1	0	1	1	0	0	1	1	0	1	1	1	1	0	1	1	1	1	0	1	0	1	1	0	1	0	1	0	0	1	1	1
Q2TB90	0	0	0	1	1	1	0	1	0	0	1	0	0	1	0	0	1	1	0	1	0	0	0	0	0	0	1	0	1	0	0	1	0	0	1	0	0	0	1	0	0	1	0	1	0	0	0	1	1
Q2TV78	0	0	0	1	1	1	1	1	1	0	1	1	1	1	0	0	1	1	0	1	1	0	0	1	1	0	1	1	1	1	0	1	1	1	1	0	1	0	1	1	0	1	0	1	0	0	1	1	1
Q2VWP7	1	0	0	1	1	1	1	1	1	0	1	1	1	1	0	0	1	1	0	1	1	0	0	1	1	0	1	1	1	1	0	1	1	1	1	0	1	0	1	1	0	1	0	1	0	0	1	1	1
Q2VYF4	1	0	0	1	1	1	1	1	1	0	1	1	1	1	0	0	1	1	0	1	1	0	0	1	1	0	1	1	1	1	0	1	1	1	1	0	1	0	1	1	0	1	0	1	0	0	1	1	1
Q30201	0	0	0	1	1	0	1	1	0	0	1	0	1	1	0	1	1	1	0	1	1	0	0	0	1	0	1	0	1	1	0	1	1	1	1	0	1	0	1	1	0	1	0	1	1	1	1	1	1
Q32M88	1	0	0	1	1	1	1	1	1	0	1	1	1	1	0	0	1	1	0	1	1	0	0	1	1	0	1	1	1	1	0	1	1	1	1	0	1	0	1	1	0	1	0	1	0	0	1	1	1
Q32P44	1	0	0	1	1	1	1	1	1	0	1	1	1	1	0	0	1	1	0	1	1	0	0	1	1	0	1	1	1	1	0	1	1	1	1	0	1	0	1	1	0	1	0	1	0	0	1	1	1
Q32ZL2	1	0	0	1	1	1	1	1	1	0	1	1	1	1	0	0	1	1	0	1	1	0	0	1	1	0	1	1	1	1	0	1	1	1	1	0	1	0	1	1	0	1	0	1	0	0	1	1	1
Q3KNT7	1	0	0	1	1	1	1	1	1	0	1	1	1	1	0	0	1	1	0	1	1	0	0	1	1	0	1	1	1	1	0	1	1	1	1	0	1	0	1	1	0	1	0	1	0	0	1	1	1
Q3KNV8	1	0	0	1	1	1	1	1	1	0	1	1	1	1	0	0	1	1	0	1	1	0	0	1	1	0	1	1	1	1	0	1	1	1	1	0	1	0	1	1	0	1	0	1	0	0	1	1	1
Q3KP22	1	0	0	1	1	1	1	1	1	0	1	1	1	1	0	0	1	1	0	1	1	0	0	1	1	0	1	1	1	1	0	1	1	1	1	0	1	0	1	1	0	1	0	1	0	0	1	1	1
Q3KP44	1	0	0	1	1	1	1	1	1	0	1	1	1	1	0	0	1	1	0	1	1	0	0	1	1	0	1	1	1	1	0	1	1	1	1	0	1	0	1	1	0	1	0	1	0	0	1	1	1
Q3KPI0	0	0	0	0	1	0	0	0	0	0	1	0	0	0	0	1	0	0	0	0	0	0	0	0	0	0	0	0	0	0	0	1	0	0	1	0	0	0	0	0	0	1	0	0	0	0	0	0	0
Q3KRA6	1	0	0	0	1	1	1	0	1	1	1	1	1	1	1	0	1	1	0	1	0	0	0	1	0	0	0	1	0	1	1	0	1	0	0	1	0	1	1	0	1	1	1	0	1	0	1	1	0
Q3KRB8	1	0	0	1	1	1	1	1	1	0	1	1	1	1	0	0	1	1	0	1	1	0	0	1	1	0	1	1	1	1	0	1	1	1	1	0	1	0	1	1	0	1	0	1	0	0	1	1	1
Q3MIT2	1	0	0	0	1	1	1	0	1	1	1	1	1	1	1	0	1	1	0	1	0	0	0	1	0	0	0	1	0	1	1	0	1	0	0	1	0	1	1	0	1	1	1	0	1	0	1	1	0
Q3SXY8	1	0	0	1	1	1	1	1	1	0	1	1	1	1	0	0	1	1	0	1	1	0	0	1	1	0	1	1	1	1	0	1	1	1	1	0	1	0	1	1	0	1	0	1	0	0	1	1	1
Q3SY56	0	0	0	1	1	1	0	1	0	0	1	1	0	1	0	0	1	1	0	1	0	0	0	1	1	0	1	0	1	1	0	1	1	0	1	0	1	0	1	0	0	1	0	1	0	0	0	0	1
Q3SY69	1	0	0	1	1	1	1	1	1	0	1	1	1	1	0	0	1	1	0	1	1	0	0	1	1	0	1	1	1	1	0	1	1	1	1	0	1	0	1	1	0	1	0	1	0	0	1	1	1
Q3Y452	1	0	0	0	1	1	1	0	1	1	1	1	1	1	1	0	1	1	0	1	0	0	0	1	0	0	0	1	0	1	1	0	1	0	0	1	0	1	1	0	1	1	1	0	1	0	1	1	0
Q3ZAQ7	0	0	0	0	0	0	0	0	0	0	0	0	0	0	0	0	0	0	0	0	0	0	0	0	0	0	0	0	0	0	0	0	0	0	0	0	0	0	0	0	0	0	0	0	0	0	0	0	0
Q3ZCN5	1	0	0	1	1	1	1	1	1	0	1	1	1	1	0	0	1	1	0	1	1	0	0	1	1	0	1	1	1	1	0	1	1	1	1	0	1	0	1	1	0	1	0	1	0	0	1	1	1
Q460N5	0	0	0	0	0	0	0	0	0	0	0	0	0	0	0	0	0	0	0	0	0	0	0	0	0	0	0	0	0	0	0	0	0	0	0	0	0	0	0	0	0	0	0	0	0	0	0	0	0
Q495A1	1	0	0	1	1	1	1	1	1	0	1	1	1	1	0	0	1	1	0	1	1	0	0	1	1	0	1	1	1	1	0	1	1	1	1	0	1	0	1	1	0	1	0	1	0	0	1	1	1
Q496J9	1	0	0	1	1	1	1	1	1	0	1	1	1	1	0	0	1	1	0	1	1	0	0	1	1	0	1	1	1	1	0	1	1	1	1	0	1	0	1	1	0	1	0	1	0	0	1	1	1
Q49MI3	0	0	0	0	0	0	0	0	0	0	0	0	0	1	0	1	1	0	0	0	0	0	0	0	0	0	0	0	0	0	0	0	0	0	0	0	1	0	0	0	0	1	0	0	1	1	0	0	0
Q4ADV7	1	0	0	1	1	1	1	1	1	0	1	1	1	1	0	0	1	1	0	1	1	0	0	1	1	0	1	1	1	1	0	1	1	1	1	0	1	0	1	1	0	1	0	1	0	0	1	1	1
Q4G0Z9	0	0	0	0	0	0	0	0	0	0	0	0	0	0	0	1	0	0	0	0	0	0	0	0	0	0	0	0	0	0	0	0	1	0	0	0	0	0	0	0	0	1	0	0	1	1	0	0	0
Q4G148	0	0	0	0	0	0	0	0	0	0	0	0	0	1	0	1	1	0	0	0	0	0	0	0	0	0	0	0	0	0	0	0	0	0	0	0	1	0	0	0	0	1	0	0	1	1	0	0	0
Q4J6C6	1	0	0	0	1	1	1	0	1	1	1	1	1	1	1	0	1	1	0	1	0	0	0	1	0	0	0	1	0	1	1	0	1	0	0	1	0	1	1	0	1	1	1	0	1	0	1	1	0
Q4KWH8	1	0	0	1	1	1	1	1	1	0	1	1	1	1	0	0	1	1	0	1	1	0	0	1	1	0	1	1	1	1	0	1	1	1	1	0	1	0	1	1	0	1	0	1	0	0	1	1	1
Q4LDG9	1	0	0	1	1	1	1	1	1	0	1	1	1	1	0	0	1	1	0	1	1	0	0	1	1	0	1	1	1	1	0	1	1	1	1	0	1	0	1	1	0	1	0	1	0	0	1	1	1
Q4LE39	0	0	0	0	1	0	0	0	0	0	1	0	0	1	0	0	0	1	0	1	0	0	0	0	0	0	0	0	0	0	0	0	1	0	0	0	0	0	0	0	0	0	0	0	0	0	0	0	0
Q4V339	1	0	0	1	1	1	1	1	1	0	1	1	1	1	0	0	1	1	0	1	1	0	0	1	1	0	1	1	1	1	0	1	1	1	1	0	1	0	1	1	0	1	0	1	0	0	1	1	1
Q4V9L6	0	0	0	0	1	1	0	1	0	0	1	0	0	0	0	1	0	0	0	1	1	1	0	0	0	0	0	0	0	0	0	1	0	0	1	0	1	0	0	0	0	1	0	0	1	1	0	0	0
Q4VC12	1	0	0	1	1	1	1	1	1	0	1	1	1	1	0	0	1	1	0	1	1	0	0	1	1	0	1	1	1	1	0	1	1	1	1	0	1	0	1	1	0	1	0	1	0	0	1	1	1
Q4VC31	0	0	0	0	0	0	0	0	0	0	0	0	0	0	0	0	0	0	0	0	0	0	0	0	0	0	0	0	0	0	0	0	0	0	0	0	0	0	0	0	0	0	0	0	0	0	0	0	0
Q4VXU2	1	0	0	1	1	1	1	1	1	0	1	1	1	1	0	0	1	1	0	1	1	0	0	1	1	0	1	1	1	1	0	1	1	1	1	0	1	0	1	1	0	1	0	1	0	0	1	1	1
Q4W5G0	1	0	0	0	1	1	1	0	1	1	1	1	1	1	1	0	1	1	0	1	0	0	0	1	0	0	0	1	0	1	1	0	1	0	0	1	0	1	1	0	1	1	1	0	1	0	1	1	0
Q4ZG55	0	0	0	0	0	0	0	0	0	0	0	0	0	0	0	1	0	0	0	0	0	0	0	0	0	0	0	0	0	0	0	1	0	0	1	0	0	0	0	0	0	1	0	0	0	0	0	0	0
Q502X0	1	0	0	0	1	1	1	0	1	1	1	1	1	1	1	0	1	1	0	1	0	0	0	1	0	0	0	1	0	1	1	0	1	0	0	1	0	1	1	0	1	1	1	0	1	0	1	1	0
Q504U0	1	0	0	0	1	1	1	0	1	1	1	1	1	1	1	0	1	1	0	1	0	0	0	1	0	0	0	1	0	1	1	0	1	0	0	1	0	1	1	0	1	1	1	0	1	0	1	1	0
Q52LJ0	1	0	0	1	1	1	1	1	1	0	1	1	1	1	0	0	1	1	0	1	1	0	0	1	1	0	1	1	1	1	0	1	1	1	1	0	1	0	1	1	0	1	0	1	0	0	1	1	1
Q52LR7	1	0	0	1	1	1	1	1	1	0	1	1	1	1	0	0	1	1	0	1	1	0	0	1	1	0	1	1	1	1	0	1	1	1	1	0	1	0	1	1	0	1	0	1	0	0	1	1	1
Q53FT3	0	0	0	0	0	0	0	0	0	0	0	0	0	0	0	0	0	0	0	0	0	0	0	0	0	0	0	0	0	0	0	0	0	0	0	0	0	0	0	0	0	0	0	0	0	0	0	0	0
Q53FZ2	0	0	0	0	0	0	0	0	0	0	0	0	0	1	0	0	0	0	0	0	0	0	0	0	0	0	0	0	0	0	0	0	0	0	0	0	0	0	0	0	0	0	0	0	0	0	0	0	0
Q53G59	0	0	0	0	1	1	1	0	1	1	1	0	1	1	1	0	1	1	0	1	0	0	0	1	0	0	0	1	0	0	1	0	1	0	0	1	0	0	0	0	0	1	1	0	1	0	1	0	0
Q53GD3	0	0	0	1	1	1	0	1	0	0	1	0	0	1	0	0	1	1	0	1	1	0	0	1	1	0	1	1	1	1	0	1	1	0	1	0	1	0	1	0	0	1	0	1	0	0	0	0	1
Q53GS7	0	0	0	0	0	0	0	0	0	0	0	0	0	1	0	1	1	0	0	0	0	0	0	0	0	0	0	0	0	0	0	0	0	0	0	0	1	0	0	0	0	1	0	0	1	1	0	0	0
Q53GS9	0	0	0	0	0	0	0	0	0	0	0	0	0	0	0	0	0	0	0	0	0	0	0	0	0	0	0	0	0	0	0	0	0	0	0	0	0	0	0	0	0	0	0	0	0	0	0	0	0
Q53H76	1	0	1	0	1	1	1	1	1	1	1	1	1	0	0	1	1	0	1	1	1	1	0	0	0	0	1	1	1	1	1	1	0	0	1	0	1	0	1	1	0	1	0	0	1	1	0	1	1
Q53H80	1	0	0	1	1	1	1	1	1	0	1	1	1	1	0	0	1	1	0	1	1	0	0	1	1	0	1	1	1	1	0	1	1	1	1	0	1	0	1	1	0	1	0	1	0	0	1	1	1
Q53HC0	0	0	0	0	0	0	0	0	0	0	0	0	0	0	0	0	0	0	0	0	0	0	0	0	0	0	0	0	0	0	0	0	0	0	0	0	0	0	0	0	0	0	0	0	0	0	0	0	0
Q53QZ3	0	0	0	0	1	0	0	0	0	0	0	0	0	0	0	0	0	0	1	0	1	1	0	0	0	0	0	0	0	0	0	1	0	0	0	0	0	0	0	0	0	0	0	0	1	1	0	0	0
Q53RD9	1	0	0	1	1	1	1	1	1	0	1	1	1	1	0	0	1	1	0	1	1	0	0	1	1	0	1	1	1	1	0	1	1	1	1	0	1	0	1	1	0	1	0	1	0	0	1	1	1
Q53RT3	1	0	0	1	1	1	1	1	1	0	1	1	1	1	0	0	1	1	0	1	1	0	0	1	1	0	1	1	1	1	0	1	1	1	1	0	1	0	1	1	0	1	0	1	0	0	1	1	1
Q53T59	0	0	0	1	0	0	1	1	0	0	1	0	1	1	0	1	1	0	0	0	0	1	1	0	1	0	0	0	1	1	1	0	1	1	1	1	1	0	1	1	0	1	0	0	1	1	0	1	1
Q562R1	0	0	0	0	0	0	0	0	0	0	0	0	0	0	0	0	0	0	0	0	0	0	0	0	0	0	0	0	0	0	0	0	0	0	0	0	0	0	0	0	0	0	0	0	0	0	0	0	0
Q58F21	0	0	0	0	0	0	0	0	0	0	0	0	0	0	0	0	0	0	0	0	0	0	0	0	0	0	0	0	0	0	0	0	0	0	0	0	0	0	0	0	0	0	0	0	0	0	0	0	0
Q58FF6	1	0	0	1	1	1	1	1	1	0	1	1	1	1	0	0	1	1	0	1	1	0	0	1	1	0	1	1	1	1	0	1	1	1	1	0	1	0	1	1	0	1	0	1	0	0	1	1	1
Q59H18	1	0	0	1	1	1	1	1	1	0	1	1	1	1	0	0	1	1	0	1	1	0	0	1	1	0	1	1	1	1	0	1	1	1	1	0	1	0	1	1	0	1	0	1	0	0	1	1	1
Q5BKX6	0	0	0	0	0	0	0	0	0	0	0	0	0	1	0	0	0	0	0	0	0	0	0	0	0	0	0	0	0	0	0	0	0	0	0	0	0	0	0	0	0	0	0	0	0	0	0	0	0
Q5FWF5	1	0	0	0	1	1	1	0	1	1	1	1	1	1	1	0	1	1	0	1	0	0	0	1	0	0	0	1	0	1	1	0	1	0	0	1	0	1	1	0	1	1	1	0	1	0	1	1	0
Q5FYB0	1	0	0	1	1	1	1	1	1	0	1	1	1	1	0	0	1	1	0	1	1	0	0	1	1	0	1	1	1	1	0	1	1	1	1	0	1	0	1	1	0	1	0	1	0	0	1	1	1
Q5H8C1	0	0	0	0	0	0	0	0	0	0	0	0	0	0	0	0	0	0	0	0	0	0	0	0	0	0	0	0	0	0	0	0	0	0	0	0	0	0	0	0	0	0	0	0	0	0	0	0	0
Q5HYI7	0	0	0	0	0	0	0	0	0	0	0	0	0	1	0	0	0	0	0	0	0	0	0	0	0	0	0	0	0	0	0	0	0	0	0	0	0	0	0	0	0	1	0	0	0	0	0	0	0
Q5HYK3	1	0	0	0	1	1	1	0	1	1	1	1	1	1	1	0	1	1	0	1	0	0	0	1	0	0	0	1	0	1	1	0	1	0	0	1	0	1	1	0	1	1	1	0	1	0	1	1	0
Q5I0X4	0	0	0	1	1	1	1	1	1	0	1	1	1	1	0	0	1	1	0	1	1	0	0	1	1	0	1	1	1	1	0	1	1	1	1	0	1	0	1	1	0	1	0	1	0	0	1	1	1
Q5I7T1	0	0	0	0	0	0	0	0	0	0	0	0	0	0	0	0	0	0	0	0	0	0	0	0	0	0	0	0	0	0	0	0	0	0	0	0	0	0	0	0	0	0	0	0	0	0	0	0	0
Q5JPB2	1	0	0	1	1	1	1	1	1	0	1	1	1	1	0	0	1	1	0	1	1	0	0	1	1	0	1	1	1	1	0	1	1	1	1	0	1	0	1	1	0	1	0	1	0	0	1	1	1
Q5JPI3	0	0	0	0	0	0	0	0	0	0	0	0	0	0	0	0	0	0	0	0	0	0	0	0	0	0	0	0	0	0	0	0	0	0	0	0	0	0	0	0	0	0	0	0	0	0	0	0	0
Q5JQC9	1	0	0	1	1	1	1	1	1	0	1	1	1	1	0	0	1	1	0	1	1	0	0	1	1	0	1	1	1	1	0	1	1	1	1	0	1	0	1	1	0	1	0	1	0	0	1	1	1
Q5JQF7	1	0	0	1	1	1	1	1	1	0	1	1	1	1	0	0	1	1	0	1	1	0	0	1	1	0	1	1	1	1	0	1	1	1	1	0	1	0	1	1	0	1	0	1	0	0	1	1	1
Q5JR12	0	0	0	1	0	0	1	1	0	0	1	0	1	1	0	1	1	0	0	0	0	1	1	0	1	0	0	0	1	1	1	0	1	1	1	1	1	0	1	1	0	1	0	0	1	1	0	1	1
Q5JRV8	1	0	0	1	1	1	1	1	1	0	1	1	1	1	0	0	1	1	0	1	1	0	0	1	1	0	1	1	1	1	0	1	1	1	1	0	1	0	1	1	0	1	0	1	0	0	1	1	1
Q5JSH3	1	0	0	1	1	1	1	1	1	0	1	1	1	1	0	0	1	1	0	1	1	0	0	1	1	0	1	1	1	1	0	1	1	1	1	0	1	0	1	1	0	1	0	1	0	0	1	1	1
Q5JTV8	0	0	0	0	0	0	0	1	0	0	1	0	1	0	0	1	1	0	0	0	0	1	1	0	0	0	0	0	1	1	1	0	1	0	1	0	1	0	0	0	0	1	0	0	1	1	0	0	1
Q5JTY5	1	0	0	1	1	1	1	1	1	0	1	1	1	1	0	0	1	1	0	1	1	0	0	1	1	0	1	1	1	1	0	1	1	1	1	0	1	0	1	1	0	1	0	1	0	0	1	1	1
Q5JUR7	0	0	0	0	0	0	0	0	0	0	0	0	0	0	0	1	0	0	0	0	0	0	0	0	0	0	0	0	0	0	0	0	0	0	0	0	0	0	0	0	0	0	0	0	0	1	0	0	0
Q5JVG8	0	0	0	0	0	0	0	0	0	0	0	0	0	0	0	0	0	0	0	0	0	0	0	0	0	0	0	0	0	0	0	0	0	0	0	0	0	0	0	0	0	0	0	0	0	0	0	0	0
Q5JVX7	0	0	0	0	0	0	0	1	0	0	1	0	1	1	0	1	1	0	0	0	0	1	1	0	1	0	0	0	1	1	1	0	0	0	1	0	1	0	0	0	0	1	0	0	1	1	0	0	1
Q5JXM2	1	0	0	1	1	1	1	1	1	0	1	1	1	1	0	0	1	1	0	1	1	0	0	1	1	0	1	1	1	1	0	1	1	1	1	0	1	0	1	1	0	1	0	1	0	0	1	1	1
Q5K130	1	0	0	1	1	1	1	1	1	0	1	1	1	1	0	0	1	1	0	1	1	0	0	1	1	0	1	1	1	1	0	1	1	1	1	0	1	0	1	1	0	1	0	1	0	0	1	1	1
Q5K4E3	0	0	0	0	0	0	0	0	0	0	0	0	0	0	0	0	0	0	0	0	0	0	0	0	0	0	0	0	0	0	0	0	0	0	0	0	0	0	0	0	0	0	0	0	0	0	0	0	0
Q5M775	0	0	0	0	0	0	0	0	0	0	0	0	0	0	0	1	0	0	0	0	0	1	0	0	0	0	0	0	0	1	0	0	1	0	0	0	0	0	0	0	0	1	0	0	1	1	0	0	0
Q5M7Z0	0	0	0	0	0	0	1	0	0	0	1	0	0	1	0	0	1	0	0	0	0	0	0	0	0	0	0	0	0	0	1	0	0	0	0	0	0	0	0	0	0	1	0	0	1	0	0	0	0
Q5M9N0	1	0	0	1	1	1	1	1	1	0	1	1	1	1	0	0	1	1	0	1	1	0	0	1	1	0	1	1	1	1	0	1	1	1	1	0	1	0	1	1	0	1	0	1	0	0	1	1	1
Q5MAI5	0	0	0	1	1	1	0	1	0	0	1	0	0	1	0	0	1	1	0	1	0	0	0	0	0	0	1	0	1	0	0	1	0	0	1	0	1	0	0	0	0	1	0	1	0	0	0	0	1
Q5MNZ9	1	0	0	1	1	1	1	1	1	0	1	1	1	1	0	0	1	1	0	1	1	0	0	1	1	0	1	1	1	1	0	1	1	1	1	0	1	0	1	1	0	1	0	1	0	0	1	1	1
Q5QJ74	1	0	0	1	1	1	1	1	1	0	1	1	1	1	0	0	1	1	0	1	1	0	0	1	1	0	1	1	1	1	0	1	1	1	1	0	1	0	1	1	0	1	0	1	0	0	1	1	1
Q5RIA9	1	0	0	1	1	1	1	1	1	0	1	1	1	1	0	0	1	1	0	1	1	0	0	1	1	0	1	1	1	1	0	1	1	1	1	0	1	0	1	1	0	1	0	1	0	0	1	1	1
Q5SGD2	0	0	0	1	1	1	0	1	0	0	1	1	0	1	0	0	1	1	0	1	1	0	0	1	1	0	1	1	1	1	0	1	1	1	1	0	1	0	1	0	0	1	0	1	0	0	0	1	1
Q5SQI0	1	0	0	1	1	1	1	1	1	0	1	1	1	1	0	0	1	1	0	1	1	0	0	1	1	0	1	1	1	1	0	1	1	1	1	0	1	0	1	1	0	1	0	1	0	0	1	1	1
Q5SQS7	0	0	0	0	0	0	0	1	0	0	0	0	0	1	0	1	0	0	0	0	0	1	1	0	0	0	0	0	1	1	0	0	0	0	1	0	1	0	0	0	0	1	0	0	0	1	0	0	1
Q5SR53	1	0	1	0	1	1	1	1	1	1	1	1	1	0	0	1	1	0	1	1	1	1	0	0	0	0	1	1	1	1	1	1	0	0	1	0	1	0	1	1	0	1	0	0	1	1	0	1	1
Q5SRI9	1	0	0	1	1	1	1	1	1	0	1	1	1	1	0	0	1	1	0	1	1	0	0	1	1	0	1	1	1	1	0	1	1	1	1	0	1	0	1	1	0	1	0	1	0	0	1	1	1
Q5SVQ8	1	0	0	1	1	1	1	1	1	0	1	1	1	1	0	0	1	1	0	1	1	0	0	1	1	0	1	1	1	1	0	1	1	1	1	0	1	0	1	1	0	1	0	1	0	0	1	1	1
Q5SVS4	1	0	0	1	1	1	1	1	1	0	1	1	1	1	0	0	1	1	0	1	1	0	0	1	1	0	1	1	1	1	0	1	1	1	1	0	1	0	1	1	0	1	0	1	0	0	1	1	1
Q5SWH9	1	0	1	0	1	1	1	1	1	1	1	1	1	0	0	1	1	0	1	1	1	1	0	0	0	0	1	1	1	1	1	1	0	0	1	0	1	0	1	1	0	1	0	0	1	1	0	1	1
Q5SXH7	1	0	1	0	1	1	1	1	1	1	1	1	1	0	0	1	1	0	1	1	1	1	0	0	0	0	1	1	1	1	1	1	0	0	1	0	1	0	1	1	0	1	0	0	1	1	0	1	1
Q5SZJ8	0	0	0	0	0	0	1	0	0	0	1	0	0	1	0	1	1	0	0	0	0	0	0	0	0	0	0	0	1	0	1	0	0	0	1	0	1	0	0	0	0	1	0	0	1	1	0	0	0
Q5SZK8	1	0	1	0	1	1	1	1	1	1	1	1	1	1	1	1	1	1	1	1	1	1	0	1	0	0	1	1	1	1	1	1	1	0	1	1	1	1	1	1	1	1	1	0	1	1	1	1	1
Q5T036	1	0	0	1	1	1	1	1	1	0	1	1	1	1	0	0	1	1	0	1	1	0	0	1	1	0	1	1	1	1	0	1	1	1	1	0	1	0	1	1	0	1	0	1	0	0	1	1	1
Q5T124	0	0	0	0	1	1	1	0	1	1	1	0	1	1	1	0	1	1	0	1	0	0	0	1	0	0	0	1	0	1	1	0	1	0	0	1	0	0	1	0	0	1	1	0	1	0	1	1	0
Q5T197	1	0	0	1	1	1	1	1	1	0	1	1	1	1	0	0	1	1	0	1	1	0	0	1	1	0	1	1	1	1	0	1	1	1	1	0	1	0	1	1	0	1	0	1	0	0	1	1	1
Q5T1M5	0	0	0	0	1	1	0	0	0	0	1	0	0	1	0	0	1	1	0	1	0	0	0	0	0	0	0	0	0	1	0	1	0	0	1	0	0	0	0	0	0	1	0	1	0	0	0	0	0
Q5T200	1	0	0	1	1	1	1	1	1	0	1	1	1	1	0	0	1	1	0	1	1	0	0	1	1	0	1	1	1	1	0	1	1	1	1	0	1	0	1	1	0	1	0	1	0	0	1	1	1
Q5T2D2	1	0	0	1	1	1	1	1	1	0	1	1	1	1	0	0	1	1	0	1	1	0	0	1	1	0	1	1	1	1	0	1	1	1	1	0	1	0	1	1	0	1	0	1	0	0	1	1	1
Q5T2R2	1	0	0	1	1	1	1	1	1	0	1	1	1	1	0	0	1	1	0	1	1	0	0	1	1	0	1	1	1	1	0	1	1	1	1	0	1	0	1	1	0	1	0	1	0	0	1	1	1
Q5T2S8	1	0	0	0	1	1	1	0	1	1	1	1	1	1	1	0	1	1	0	1	0	0	0	1	0	0	0	1	0	1	1	0	1	0	0	1	0	1	1	0	1	1	1	0	1	0	1	1	0
Q5T3J3	0	0	0	0	0	0	0	0	0	0	0	0	0	0	1	0	0	0	0	0	0	0	0	0	0	0	0	0	0	0	0	0	0	0	0	0	0	0	0	0	0	0	0	0	1	0	0	0	0
Q5T4S7	0	0	0	0	0	0	0	0	0	0	0	0	0	0	0	0	0	0	0	0	0	0	0	0	0	0	0	0	0	0	0	0	0	0	0	0	0	0	0	0	0	0	0	0	0	0	0	0	0
Q5T5F5	1	0	0	1	1	1	1	1	1	0	1	1	1	1	0	0	1	1	0	1	1	0	0	1	1	0	1	1	1	1	0	1	1	1	1	0	1	0	1	1	0	1	0	1	0	0	1	1	1
Q5T5J6	1	0	0	1	1	1	1	1	1	0	1	1	1	1	0	0	1	1	0	1	1	0	0	1	1	0	1	1	1	1	0	1	1	1	1	0	1	0	1	1	0	1	0	1	0	0	1	1	1
Q5T5U3	1	0	1	0	1	1	1	1	1	1	1	1	1	1	1	1	1	1	1	1	1	1	0	1	0	0	1	1	1	1	1	1	1	0	1	1	1	1	1	1	1	1	1	0	1	1	1	1	1
Q5T5X7	0	0	0	0	0	0	0	0	0	0	0	0	0	0	0	0	0	0	0	0	0	0	0	0	0	0	0	0	0	0	0	0	0	0	0	0	0	0	0	0	0	0	0	0	0	0	0	0	0
Q5T655	1	0	0	1	1	1	1	1	1	0	1	1	1	1	0	0	1	1	0	1	1	0	0	1	1	0	1	1	1	1	0	1	1	1	1	0	1	0	1	1	0	1	0	1	0	0	1	1	1
Q5T6F0	1	0	0	1	1	1	1	1	1	0	1	1	1	1	0	0	1	1	0	1	1	0	0	1	1	0	1	1	1	1	0	1	1	1	1	0	1	0	1	1	0	1	0	1	0	0	1	1	1
Q5T6V5	0	0	0	1	1	1	0	1	0	0	0	0	0	0	0	0	1	0	0	0	0	0	0	1	1	0	1	0	0	0	0	0	0	0	0	0	0	0	0	0	0	0	0	1	0	0	0	0	0
Q5T753	0	0	0	1	0	0	1	1	0	0	1	0	1	1	0	1	1	0	0	0	0	1	1	0	1	0	0	0	1	1	1	0	1	1	1	1	1	0	1	1	0	1	0	0	1	1	0	1	1
Q5T7M4	0	0	0	1	0	0	1	1	0	0	1	0	1	1	0	1	1	0	0	0	0	1	1	0	1	0	0	0	1	1	1	0	1	1	1	1	1	0	1	1	0	1	0	0	1	1	0	1	1
Q5T7N2	0	0	0	0	0	0	0	0	0	0	0	0	0	0	0	0	0	0	0	0	0	0	0	0	0	0	0	0	0	0	0	0	0	0	0	0	0	0	0	0	0	0	0	0	0	0	0	0	0
Q5T7P6	1	0	0	1	1	1	1	1	1	0	1	1	1	1	0	0	1	1	0	1	1	0	0	1	1	0	1	1	1	1	0	1	1	1	1	0	1	0	1	1	0	1	0	1	0	0	1	1	1
Q5T8I3	1	0	0	1	1	1	1	1	1	0	1	1	1	1	0	1	1	1	0	1	1	1	1	1	1	0	1	1	1	1	1	1	1	1	1	1	1	0	1	1	0	1	0	1	1	1	0	1	1
Q5T8P6	1	0	0	1	1	1	1	1	1	0	1	1	1	1	0	0	1	1	0	1	1	0	0	1	1	0	1	1	1	1	0	1	1	1	1	0	1	0	1	1	0	1	0	1	0	0	1	1	1
Q5T8R8	1	0	0	1	1	1	1	1	1	0	1	1	1	1	0	0	1	1	0	1	1	0	0	1	1	0	1	1	1	1	0	1	1	1	1	0	1	0	1	1	0	1	0	1	0	0	1	1	1
Q5T9C2	0	0	0	0	0	0	0	0	0	0	0	0	0	0	0	0	0	0	0	0	0	0	0	0	0	0	0	0	0	0	0	0	0	0	0	0	0	0	0	0	0	0	0	0	0	0	0	0	0
Q5T9L3	1	0	0	1	1	1	1	1	1	0	1	1	1	1	0	0	1	1	0	1	1	0	0	1	1	0	1	1	1	1	0	1	1	1	1	0	1	0	1	1	0	1	0	1	0	0	1	1	1
Q5TA45	0	0	0	0	0	0	0	0	0	0	0	0	0	0	0	0	0	0	0	0	0	0	0	0	0	0	0	0	0	0	0	0	0	0	0	0	0	0	0	0	0	0	0	0	0	0	0	0	0
Q5TAG4	1	0	0	1	1	1	1	1	1	0	1	1	1	1	0	0	1	1	0	1	1	0	0	1	1	0	1	1	1	1	0	1	1	1	1	0	1	0	1	1	0	1	0	1	0	0	1	1	1
Q5TBC7	1	0	0	1	1	1	1	1	1	0	1	1	1	1	0	0	1	1	0	1	1	0	0	1	1	0	1	1	1	1	0	1	1	1	1	0	1	0	1	1	0	1	0	1	0	0	1	1	1
Q5TCM9	0	0	0	1	0	0	1	1	0	0	1	0	1	1	0	1	1	0	0	0	0	1	1	0	1	0	0	0	1	1	1	0	1	1	1	1	1	0	1	1	0	1	0	0	1	1	0	1	1
Q5TEA3	1	0	0	1	1	1	1	1	1	0	1	1	1	1	0	0	1	1	0	1	1	0	0	1	1	0	1	1	1	1	0	1	1	0	1	0	1	0	1	1	0	1	0	1	0	0	1	1	1
Q5TI25	1	0	0	1	1	1	1	1	1	0	1	1	1	1	0	0	1	1	0	1	1	0	0	1	1	0	1	1	1	1	0	1	1	1	1	0	1	0	1	1	0	1	0	1	0	0	1	1	1
Q5TYW1	1	0	0	1	1	1	1	1	1	0	1	1	1	1	0	0	1	1	0	1	1	0	0	1	1	0	1	1	1	1	0	1	1	1	1	0	1	0	1	1	0	1	0	1	0	0	1	1	1
Q5U5Q3	1	0	0	1	1	1	1	1	1	0	1	1	1	1	0	0	1	1	0	1	1	0	0	1	0	0	1	1	1	1	0	1	1	0	1	0	1	0	1	1	0	1	0	1	0	0	1	1	1
Q5U5X0	1	0	0	1	1	1	1	1	1	0	1	1	1	1	0	0	1	1	0	1	1	0	0	1	1	0	1	1	1	1	0	1	1	1	1	0	1	0	1	1	0	1	0	1	0	0	1	1	1
Q5VST6	0	0	0	0	0	0	0	0	0	0	0	0	0	0	0	0	0	0	0	0	0	0	0	0	0	0	0	0	0	0	0	0	0	0	0	0	0	0	0	0	0	0	0	1	0	0	0	0	0
Q5VT52	0	0	0	1	0	0	0	0	0	0	1	0	0	1	0	0	0	0	0	0	0	0	0	0	0	0	0	0	0	0	0	0	0	0	1	0	0	0	0	0	0	1	0	0	0	0	0	0	0
Q5VT66	0	0	0	0	0	0	0	0	0	0	0	0	0	0	0	0	0	0	0	0	0	0	0	0	0	0	0	0	0	0	0	0	0	0	0	0	0	0	0	0	0	0	0	0	0	0	0	0	0
Q5VTL7	0	0	0	1	0	0	1	1	0	0	1	0	1	1	0	1	1	0	0	0	0	1	1	0	1	0	0	0	1	1	1	0	1	1	1	1	1	0	1	1	0	1	0	0	1	1	0	1	1
Q5VTQ0	0	0	0	0	0	0	0	0	0	0	0	0	0	0	0	0	0	0	0	0	0	0	0	0	0	0	0	0	0	0	0	0	0	0	0	0	0	0	0	0	0	0	0	0	0	0	0	0	0
Q5VTT2	1	0	0	1	1	1	1	1	1	0	1	1	1	1	0	0	1	1	0	1	1	0	0	1	1	0	1	1	1	1	0	1	1	1	1	0	1	0	1	1	0	1	0	1	0	0	1	1	1
Q5VU65	1	0	0	1	1	1	1	1	1	0	1	1	1	1	0	0	1	1	0	1	1	0	0	1	1	0	1	1	1	1	0	1	1	1	1	0	1	0	1	1	0	1	0	1	0	0	1	1	1
Q5VUG0	1	0	0	0	1	1	1	0	1	0	1	1	1	1	0	0	1	1	0	1	0	0	0	1	0	0	0	1	0	1	0	0	1	0	0	0	0	0	1	0	0	1	0	0	0	0	1	1	0
Q5VUJ5	1	0	0	1	1	1	1	1	1	0	1	1	1	1	0	0	1	1	0	1	1	0	0	1	1	0	1	1	1	1	0	1	1	1	1	0	1	0	1	1	0	1	0	1	0	0	1	1	1
Q5VUJ9	1	0	0	1	1	1	1	1	1	0	1	1	1	1	0	0	1	1	0	1	1	0	0	1	1	0	1	1	1	1	0	1	1	1	1	0	1	0	1	1	0	1	0	1	0	0	1	1	1
Q5VV17	1	0	0	1	1	1	1	1	1	0	1	1	1	1	0	0	1	1	0	1	1	0	0	1	1	0	1	1	1	1	0	1	1	1	1	0	1	0	1	1	0	1	0	1	0	0	1	1	1
Q5VVB8	1	0	0	1	1	1	1	1	1	0	1	1	1	1	0	0	1	1	0	1	1	0	0	1	1	0	1	1	1	1	0	1	1	1	1	0	1	0	1	1	0	1	0	1	0	0	1	1	1
Q5VVM6	0	0	0	1	0	0	1	1	0	0	1	0	1	1	0	1	1	0	0	0	0	1	1	0	1	0	0	0	1	1	1	0	1	1	1	1	1	0	1	1	0	1	0	0	1	1	0	1	1
Q5VWC8	1	0	0	1	1	1	1	1	1	0	1	1	1	1	0	0	1	1	0	1	1	0	0	1	1	0	1	1	1	1	0	1	1	1	1	0	1	0	1	1	0	1	0	1	0	0	1	1	1
Q5VWK5	1	0	1	0	1	1	1	1	1	1	1	1	1	0	0	1	1	0	1	1	1	1	0	0	0	0	1	1	1	1	1	1	0	0	1	0	1	0	1	1	0	1	0	0	1	1	0	1	1
Q5VWQ0	0	0	0	1	0	0	1	1	0	0	1	0	1	1	0	0	1	0	0	0	0	0	0	0	1	0	0	0	1	1	0	1	1	1	1	0	1	0	1	1	0	1	0	0	0	0	0	1	1
Q5VX71	0	0	0	1	0	0	1	1	0	0	1	0	1	1	0	1	1	0	0	0	0	1	1	0	1	0	0	0	1	1	1	0	1	1	1	1	1	0	1	1	0	1	0	0	1	1	0	1	1
Q5VXD3	1	0	0	1	1	1	1	1	1	0	1	1	1	1	0	0	1	1	0	1	1	0	0	1	1	0	1	1	1	1	0	1	1	1	1	0	1	0	1	1	0	1	0	1	0	0	1	1	1
Q5VYY1	1	0	0	1	1	1	1	1	1	0	1	1	1	1	0	0	1	1	0	1	1	0	0	1	1	0	1	1	1	1	0	1	1	1	1	0	1	0	1	1	0	1	0	1	0	0	1	1	1
Q5VYY2	1	0	0	1	1	1	1	1	1	0	1	1	1	1	0	0	1	1	0	1	1	0	0	1	1	0	1	1	1	1	0	1	1	1	1	0	1	0	1	1	0	1	0	1	0	0	1	1	1
Q5VZP5	1	0	0	1	1	1	1	1	1	0	1	1	1	1	0	0	1	1	0	1	1	0	0	1	1	0	1	1	1	1	0	1	1	1	1	0	1	0	1	1	0	1	0	1	0	0	1	1	1
Q5W0B1	0	0	0	1	1	1	1	1	1	0	1	1	1	1	0	0	1	1	0	1	1	0	0	1	1	0	1	1	1	1	0	1	1	1	1	0	1	0	1	0	0	1	0	1	0	0	1	1	1
Q5W0Z9	1	0	0	1	1	1	1	1	1	0	1	1	1	1	0	0	1	1	0	1	1	0	0	1	1	0	1	1	1	1	0	1	1	1	1	0	1	0	1	1	0	1	0	1	0	0	1	1	1
Q5XG87	0	0	0	1	0	0	1	1	0	0	1	0	1	1	0	1	1	0	0	0	0	1	1	0	1	0	0	0	1	1	1	0	1	1	1	1	1	0	1	1	0	1	0	0	1	1	0	1	1
Q5XG92	1	0	0	1	1	1	1	1	1	0	1	1	1	1	0	0	1	1	0	1	1	0	0	1	1	0	1	1	1	1	0	1	1	1	1	0	1	0	1	1	0	1	0	1	0	0	1	1	1
Q5XKR9	1	0	0	1	1	1	1	1	1	0	1	1	1	1	0	0	1	1	0	1	1	0	0	1	1	0	1	1	1	1	0	1	1	1	1	0	1	0	1	1	0	1	0	1	0	0	1	1	1
Q5XUX1	1	0	0	1	1	1	1	1	1	0	1	1	1	1	0	0	1	1	0	1	1	0	0	1	1	0	1	1	1	1	0	1	1	1	1	0	1	0	1	1	0	1	0	1	0	0	1	1	1
Q5YKI7	1	0	0	1	1	1	1	1	1	0	1	1	1	1	0	0	1	1	0	1	1	0	0	1	1	0	1	1	1	1	0	1	1	1	1	0	1	0	1	1	0	1	0	1	0	0	1	1	1
Q60I27	1	0	1	0	1	1	1	1	1	1	1	1	1	0	0	1	1	0	1	1	1	1	0	0	0	0	1	1	1	1	1	1	0	0	1	0	1	0	1	1	0	1	0	0	1	1	0	1	1
Q63HM1	0	0	0	0	1	1	1	0	1	1	1	0	1	1	1	0	1	1	0	1	0	0	0	1	0	0	0	1	0	1	1	0	1	0	0	1	0	1	1	0	0	1	1	0	1	0	1	1	0
Q63HM2	1	0	0	0	1	1	1	0	1	1	1	1	1	1	1	0	1	1	0	1	0	0	0	1	0	0	0	1	0	1	1	1	1	0	0	1	0	1	1	0	1	1	1	1	1	0	1	1	0
Q63HQ0	1	0	0	1	1	1	0	0	0	0	1	1	0	1	0	0	0	1	0	1	1	0	0	1	1	0	1	1	0	1	0	1	1	1	1	0	0	0	0	0	0	1	0	1	0	0	1	1	0
Q63ZY6	1	0	0	1	1	1	1	1	1	0	1	1	1	1	0	0	1	1	0	1	1	0	0	1	1	0	1	1	1	1	0	1	1	1	1	0	1	0	1	1	0	1	0	1	0	0	1	1	1
Q643R3	0	0	0	1	1	1	1	1	1	0	1	0	1	1	0	0	1	1	0	1	1	0	0	1	1	0	1	0	1	1	0	1	0	0	1	0	1	0	1	1	0	1	0	1	0	0	1	1	1
Q64LD2	0	0	0	0	0	0	0	0	0	0	0	0	0	0	0	0	0	0	0	0	0	0	0	0	0	0	0	0	0	0	0	0	0	0	0	0	0	0	0	0	0	0	0	0	0	0	0	0	0
Q658P3	0	0	0	1	0	0	1	1	0	0	1	0	1	1	0	1	1	0	0	0	0	1	1	0	1	0	0	0	1	1	1	0	1	1	1	1	1	0	1	1	0	1	0	0	1	1	0	1	1
Q659A1	1	0	0	1	1	1	1	1	1	0	1	1	1	1	0	0	1	1	0	1	1	0	0	1	1	0	1	1	1	1	0	1	1	1	1	0	1	0	1	1	0	1	0	1	0	0	1	1	1
Q66LE6	0	0	0	0	0	0	1	0	0	0	1	0	0	1	0	1	1	0	0	0	0	0	0	0	0	0	0	0	1	0	1	0	0	0	1	0	1	0	0	0	0	1	0	0	1	1	0	0	0
Q674X7	1	0	1	0	1	0	0	0	0	0	0	1	0	0	0	0	0	0	1	0	1	1	0	0	1	1	0	1	0	0	0	1	1	1	0	1	0	1	0	0	1	0	0	0	1	1	1	1	0
Q68CJ6	0	0	0	0	0	0	0	0	0	0	0	0	0	1	0	0	0	0	0	0	0	0	0	0	0	0	0	0	0	0	0	0	0	0	0	0	0	0	0	0	0	0	0	0	0	0	0	0	0
Q68CP4	0	0	0	1	0	0	1	1	0	0	1	0	0	1	0	0	1	0	0	0	0	0	0	0	0	0	0	0	1	0	0	0	0	0	1	0	1	0	1	0	0	1	0	0	0	0	0	0	1
Q68CR1	1	0	0	1	1	1	1	1	1	0	1	1	1	1	0	0	1	1	0	1	1	0	0	1	1	0	1	1	1	1	0	1	1	1	1	0	1	0	1	1	0	1	0	1	0	0	1	1	1
Q68CZ6	1	0	0	1	1	1	1	1	1	0	1	1	1	1	0	0	1	1	0	1	1	0	0	1	1	0	1	1	1	1	0	1	1	1	1	0	1	0	1	1	0	1	0	1	0	0	1	1	1
Q68D10	0	0	0	1	1	1	0	1	0	0	0	0	1	0	0	0	1	0	0	0	0	0	0	1	1	0	1	0	0	1	0	0	1	0	0	0	0	0	0	0	0	0	0	1	0	0	0	0	0
Q68D51	0	0	0	1	0	0	1	1	0	0	1	0	1	1	0	1	1	0	0	0	0	1	1	0	1	0	0	0	1	1	1	0	1	1	1	1	1	0	1	1	0	1	0	0	1	1	0	1	1
Q68D86	1	0	0	1	1	1	1	1	1	0	1	1	1	1	0	0	1	1	0	1	1	0	0	1	1	0	1	1	1	1	0	1	1	1	1	0	1	0	1	1	0	1	0	1	0	0	1	1	1
Q68DC2	1	0	0	1	1	1	1	1	1	0	1	1	1	1	0	0	1	1	0	1	1	0	0	1	1	0	1	1	1	1	0	1	1	1	1	0	1	0	1	1	0	1	0	1	0	0	1	1	1
Q68DE3	1	0	0	1	1	1	1	1	1	0	1	1	1	1	0	0	1	1	0	1	1	0	0	1	1	0	1	1	1	1	0	1	1	1	1	0	1	0	1	1	0	1	0	1	0	0	1	1	1
Q68DH5	0	0	0	0	0	0	1	0	0	0	1	0	0	1	0	1	1	0	0	0	0	0	0	0	0	0	0	0	1	1	1	0	0	0	0	0	1	0	1	0	0	1	0	0	1	1	0	0	0
Q68DK7	0	0	0	0	0	0	0	0	0	0	0	0	0	0	0	0	0	0	0	0	0	0	0	0	0	0	0	0	0	0	0	0	0	0	0	0	0	0	0	0	0	0	0	0	0	0	0	0	0
Q68DL7	1	0	0	1	1	1	1	1	1	0	1	1	1	1	0	0	1	1	0	1	1	0	0	1	1	0	1	1	1	1	0	1	1	1	1	0	1	0	1	1	0	1	0	1	0	0	1	1	1
Q68DQ2	1	0	0	1	1	1	1	1	1	0	1	1	1	1	0	0	1	1	0	1	1	0	0	1	1	0	1	1	1	1	0	1	1	1	1	0	1	0	1	1	0	1	0	1	0	0	1	1	1
Q68DU8	0	0	0	0	0	0	0	0	0	0	0	0	0	0	0	0	0	0	0	0	0	0	0	0	0	0	0	0	0	0	0	0	0	0	0	0	0	0	0	0	0	0	0	0	0	0	0	0	0
Q68DX3	0	0	0	1	0	0	1	1	0	0	1	0	1	1	0	1	1	0	0	0	0	1	1	0	1	0	0	0	1	1	1	0	1	1	1	1	1	0	1	1	0	1	0	0	1	1	0	1	1
Q68EN5	1	0	0	0	1	1	1	0	1	1	1	1	1	1	1	0	1	1	0	1	0	0	0	1	0	0	0	1	0	1	1	0	1	0	0	1	0	1	1	0	1	1	1	0	1	0	1	1	0
Q68G74	0	0	0	1	0	0	1	0	0	0	0	0	1	0	0	0	0	0	0	0	0	0	0	0	0	0	0	0	0	0	0	0	0	0	1	0	0	0	1	0	0	1	0	0	0	0	0	0	0
Q69YU3	1	0	0	1	1	1	1	1	1	0	1	1	1	1	0	0	1	1	0	1	1	0	0	1	1	0	1	1	1	1	0	1	1	1	1	0	1	0	1	1	0	1	0	1	0	0	1	1	1
Q69YW2	1	0	0	1	1	1	1	1	1	0	1	1	1	1	0	0	1	1	0	1	1	0	0	1	1	0	1	1	1	1	0	1	1	1	1	0	1	0	1	1	0	1	0	1	0	0	1	1	1
Q6AI08	0	0	0	1	1	1	1	1	1	0	1	0	1	1	0	0	1	1	0	1	1	0	0	0	1	0	1	1	1	0	0	1	0	0	1	0	1	0	1	1	0	1	0	1	0	0	1	1	1
Q6AI12	0	0	0	0	0	0	0	0	0	0	0	0	0	0	0	0	0	0	0	0	0	0	0	0	0	0	0	0	0	0	0	0	0	0	0	0	0	0	0	0	0	0	0	0	0	0	0	0	0
Q6BDS2	0	0	0	0	0	0	1	0	0	0	0	0	0	1	0	1	1	0	0	0	0	0	0	0	0	0	0	0	0	0	0	0	0	0	0	0	1	0	0	0	0	1	0	0	1	1	0	0	0
Q6DHV5	1	0	0	1	1	1	1	1	1	0	1	1	1	1	0	0	1	1	0	1	1	0	0	1	1	0	1	1	1	1	0	1	1	1	1	0	1	0	1	1	0	1	0	1	0	0	1	1	1
Q6DHY5	1	0	0	1	1	1	1	1	1	0	1	1	1	1	0	0	1	1	0	1	1	0	0	1	1	0	1	1	1	1	0	1	1	1	1	0	1	0	1	1	0	1	0	1	0	0	1	1	1
Q6DKI1	0	0	0	0	0	0	0	0	0	0	0	0	0	0	0	0	0	0	0	0	0	0	0	0	0	0	0	0	0	0	0	0	0	0	0	0	0	0	0	0	0	0	0	0	0	0	0	0	0
Q6DN03	1	0	0	1	1	1	1	1	1	0	1	1	1	1	0	0	1	1	0	1	1	0	0	1	1	0	1	1	1	1	0	1	1	1	1	0	1	0	1	1	0	1	0	1	0	0	1	1	1
Q6DRA6	1	0	0	1	1	1	1	1	1	0	1	1	1	1	0	0	1	1	0	1	1	0	0	1	1	0	1	1	1	1	0	1	1	1	1	0	1	0	1	1	0	1	0	1	0	0	1	1	1
Q6E0U4	0	0	0	0	1	0	1	1	1	1	1	0	0	0	0	1	1	0	0	1	1	1	0	0	0	0	1	0	1	0	1	1	0	0	1	0	0	0	0	0	0	1	0	0	1	1	0	0	1
Q6EEV6	1	0	0	1	1	1	1	1	1	0	1	1	1	1	0	0	1	1	0	1	1	0	0	1	1	0	1	1	1	1	0	1	1	1	1	0	1	0	1	1	0	1	0	1	0	0	1	1	1
Q6EIG7	1	0	0	1	1	1	1	1	1	0	1	1	1	1	0	0	1	1	0	1	1	0	0	1	1	0	1	1	1	1	0	1	1	1	1	0	1	0	1	1	0	1	0	1	0	0	1	1	1
Q6FI13	1	0	0	1	1	1	1	1	1	0	1	1	1	1	0	0	1	1	0	1	1	0	0	0	1	0	1	1	1	1	0	1	1	1	1	0	1	0	1	1	0	1	0	1	0	0	1	1	1
Q6GTX8	1	0	0	1	1	1	1	1	1	0	1	1	1	1	0	0	1	1	0	1	1	0	0	1	1	0	1	1	1	1	0	1	1	0	1	0	1	0	1	1	0	1	0	1	0	0	1	1	1
Q6IC83	1	0	0	1	1	1	1	1	1	0	1	1	1	1	0	0	1	1	0	1	1	0	0	1	1	0	1	1	1	1	0	1	1	1	1	0	1	0	1	1	0	1	0	1	0	0	1	1	1
Q6ICH7	0	0	0	1	0	0	0	0	0	0	0	0	0	1	0	0	0	0	0	0	0	0	0	0	0	0	0	0	0	0	0	1	0	0	1	0	0	0	0	0	0	1	0	0	0	0	0	0	0
Q6IE37	1	0	0	1	1	1	1	1	1	0	1	1	1	1	0	0	1	1	0	1	1	0	0	1	1	0	1	1	1	1	0	1	1	1	1	0	1	0	1	1	0	1	0	1	0	0	1	1	1
Q6IEZ7	1	0	0	1	1	1	1	1	1	0	1	1	1	1	0	0	1	1	0	1	1	0	0	1	1	0	1	1	1	1	0	1	1	1	1	0	1	0	1	1	0	1	0	1	0	0	1	1	1
Q6IPR3	1	0	1	0	1	1	1	1	1	1	1	1	1	0	0	1	1	0	1	1	1	1	0	0	0	0	1	1	1	1	1	1	0	0	1	0	1	0	1	1	0	1	0	0	1	1	0	1	1
Q6IPX1	1	0	0	1	1	1	1	1	1	0	1	1	1	1	0	0	1	1	0	1	1	0	0	1	1	0	1	1	1	1	0	1	1	1	1	0	1	0	1	1	0	1	0	1	0	0	1	1	1
Q6IQ19	1	0	0	1	1	1	1	1	1	0	1	1	1	1	0	0	1	1	0	1	1	0	0	1	1	0	1	1	1	1	0	1	1	1	1	0	1	0	1	1	0	1	0	1	0	0	1	1	1
Q6IQ21	1	0	0	1	1	1	1	1	1	0	1	1	1	1	0	0	1	1	0	1	1	0	0	1	1	0	1	1	1	1	0	1	1	1	1	0	1	0	1	1	0	1	0	1	0	0	1	1	1
Q6ISS4	1	0	0	1	1	1	1	1	1	0	1	1	1	1	0	0	1	1	0	1	1	0	0	1	1	0	1	1	1	1	0	1	1	0	1	0	1	0	1	1	0	1	0	1	0	0	1	1	1
Q6K0P9	1	0	0	1	1	1	1	1	1	0	1	1	1	1	0	1	1	1	0	1	1	1	1	1	1	0	1	1	1	1	1	1	1	1	1	1	1	0	1	1	0	1	0	1	1	1	1	1	1
Q6KB66	1	0	1	0	1	1	1	1	1	1	1	1	1	0	0	1	1	0	1	1	1	1	0	0	0	0	1	1	1	1	1	1	0	0	1	0	1	0	1	1	0	1	0	0	1	1	0	1	1
Q6MZP7	0	0	0	1	0	0	1	1	0	0	1	0	1	1	0	1	1	1	0	1	0	0	0	0	1	0	0	0	1	1	0	1	1	1	1	0	1	0	1	1	0	1	0	0	1	1	0	1	1
Q6N043	0	0	0	0	0	0	0	0	0	0	0	0	0	0	0	0	0	0	0	0	0	0	0	0	0	0	0	0	0	0	0	0	0	0	0	0	0	0	0	0	0	0	0	0	0	0	0	0	0
Q6NSW7	1	0	0	1	1	1	1	1	1	0	1	1	1	1	0	0	1	1	0	1	1	0	0	1	1	0	1	1	1	1	0	1	1	1	1	0	1	0	1	1	0	1	0	1	0	0	1	1	1
Q6NT04	0	0	0	0	0	0	0	0	0	0	0	0	0	0	0	0	0	0	0	0	0	0	0	0	0	0	0	0	0	0	0	0	0	0	0	0	0	0	0	0	0	0	0	0	0	0	0	0	0
Q6NT16	1	0	0	1	1	1	1	1	1	0	1	1	1	1	0	0	1	1	0	1	1	0	0	1	1	0	1	1	1	1	0	1	1	1	1	0	1	0	1	1	0	1	0	1	0	0	1	1	1
Q6NTF7	1	0	1	0	1	1	1	1	1	1	1	1	1	0	0	1	1	0	1	1	1	1	0	0	0	0	1	1	1	1	1	1	0	0	1	0	1	0	1	1	0	1	0	0	1	1	0	1	1
Q6NUT2	1	0	0	1	1	1	1	1	1	0	1	1	1	1	0	0	1	1	0	1	1	0	0	1	1	0	1	1	1	1	0	1	1	1	1	0	1	0	1	1	0	1	0	1	0	0	1	1	1
Q6NV75	1	0	0	0	1	1	1	0	1	1	1	1	1	1	1	0	1	1	0	1	0	0	0	1	0	0	0	1	0	1	1	0	1	0	0	1	0	1	1	0	1	1	1	0	1	0	1	1	0
Q6NVV1	1	0	0	1	1	1	1	1	1	0	1	1	1	1	0	0	1	1	0	1	1	0	0	1	1	0	1	1	1	1	0	1	1	1	1	0	1	0	1	1	0	1	0	1	0	0	1	1	1
Q6NW40	1	0	0	1	1	1	1	1	1	0	1	1	1	1	0	0	1	1	0	1	1	0	0	1	1	0	1	1	1	1	0	1	1	1	1	0	1	0	1	1	0	1	0	1	0	0	1	1	1
Q6NXE6	0	0	0	0	1	1	0	0	0	1	1	0	0	1	1	0	0	1	0	1	0	0	0	0	0	0	0	0	0	0	1	0	0	0	0	0	0	0	0	0	0	1	1	0	1	0	0	0	0
Q6NXN4	1	0	0	1	1	1	1	1	1	0	1	1	1	1	0	0	1	1	0	1	1	0	0	1	1	0	1	1	1	1	0	1	1	1	1	0	1	0	1	1	0	1	0	1	0	0	1	1	1
Q6NXP0	1	0	0	1	1	1	1	1	1	0	1	1	1	1	0	0	1	1	0	1	1	0	0	1	1	0	1	1	1	1	0	1	1	1	1	0	1	0	1	1	0	1	0	1	0	0	1	1	1
Q6NXT6	1	0	0	1	1	1	1	1	1	0	1	1	1	1	0	0	1	1	0	1	1	0	0	1	1	0	1	1	1	1	0	1	1	1	1	0	1	0	1	1	0	1	0	1	0	0	1	1	1
Q6P1A2	0	1	0	1	0	0	0	0	0	0	0	0	0	0	1	1	0	0	0	0	0	0	0	0	0	0	0	0	0	0	0	1	0	0	1	0	0	0	0	0	0	1	0	0	0	0	0	0	0
Q6P1L5	1	0	0	1	1	1	1	1	1	0	1	1	1	1	0	0	1	1	0	1	1	0	0	1	1	0	1	1	1	1	0	1	1	1	1	0	1	0	1	1	0	1	0	1	0	0	1	1	1
Q6P1R3	0	0	0	1	1	1	0	1	0	0	0	0	1	0	0	0	1	0	0	0	0	0	0	1	1	0	1	0	0	1	0	0	1	0	0	0	0	0	0	0	0	0	0	1	0	0	0	0	0
Q6P2D8	0	0	0	0	0	0	0	0	0	0	0	0	0	0	0	0	0	0	0	0	0	0	0	0	0	0	0	0	0	0	0	0	0	0	0	0	0	0	0	0	0	0	0	0	0	0	0	0	0
Q6P3S1	0	0	0	0	1	1	0	0	0	0	1	0	0	1	0	0	0	1	0	1	0	0	0	0	0	0	1	0	0	0	0	1	0	0	0	0	0	0	0	0	0	0	0	1	0	0	0	0	0
Q6P461	1	0	0	1	1	1	1	1	1	0	1	1	1	1	0	0	1	1	0	1	1	0	0	1	1	0	1	1	1	1	0	1	1	1	1	0	1	0	1	1	0	1	0	1	0	0	1	1	1
Q6P4A7	1	0	0	1	1	1	1	1	1	0	1	1	1	1	0	0	1	1	0	1	1	0	0	1	1	0	1	1	1	1	0	1	1	1	1	0	1	0	1	1	0	1	0	1	0	0	1	1	1
Q6P4F7	0	0	0	0	0	0	0	0	0	0	0	0	0	0	0	0	0	0	0	0	0	0	0	0	0	0	0	0	0	0	0	0	0	0	0	0	0	0	0	0	0	0	0	0	0	0	0	0	0
Q6P4R8	1	0	0	1	1	1	1	1	1	0	1	1	1	1	0	0	1	1	0	1	1	0	0	1	1	0	1	1	1	1	0	1	1	1	1	0	1	0	1	1	0	1	0	1	0	0	1	1	1
Q6P531	0	0	0	1	1	1	0	1	0	0	1	0	0	1	0	0	1	1	0	1	1	0	0	1	1	0	1	1	1	1	0	1	1	0	1	0	1	0	1	0	0	1	0	1	0	0	0	0	1
Q6P575	1	0	0	1	1	1	1	1	1	0	1	1	1	1	0	0	1	1	0	1	1	0	0	1	1	0	1	1	1	1	0	1	1	1	1	0	1	0	1	1	0	1	0	1	0	0	1	1	1
Q6P597	0	0	0	0	1	1	1	1	1	1	1	0	1	0	0	1	1	0	1	1	1	1	0	0	0	0	1	1	1	1	1	1	0	0	1	0	1	0	1	0	0	1	0	0	1	1	0	1	1
Q6P5X7	1	0	0	1	1	1	1	1	1	0	1	1	1	1	0	0	1	1	0	1	1	0	0	1	1	0	1	1	1	1	0	1	1	1	1	0	1	0	1	1	0	1	0	1	0	0	1	1	1
Q6P995	1	0	0	1	1	1	1	1	1	0	1	1	1	1	0	0	1	1	0	1	1	0	0	1	1	0	1	1	1	1	0	1	1	1	1	0	1	0	1	1	0	1	0	1	0	0	1	1	1
Q6P9B9	0	0	0	0	0	0	0	0	0	0	0	0	0	0	0	0	0	0	0	0	0	0	0	0	0	0	0	0	0	0	0	0	0	0	0	0	0	0	0	0	0	0	0	1	0	0	0	0	0
Q6P9G4	1	0	1	0	1	1	1	1	1	1	1	1	1	0	0	1	1	0	1	1	1	1	0	0	0	0	1	1	1	1	1	1	0	0	1	0	1	0	1	1	0	1	0	0	1	1	0	1	1
Q6P9H5	1	0	0	1	1	1	1	1	1	0	1	1	1	1	0	0	1	1	0	1	1	0	0	1	1	0	1	1	1	1	0	1	1	1	1	0	1	0	1	1	0	1	0	1	0	0	1	1	1
Q6PB30	0	0	0	0	0	0	0	0	0	0	0	0	0	0	0	0	0	0	0	0	0	0	0	0	0	0	0	0	0	0	0	0	0	0	0	0	0	0	0	0	0	0	0	0	0	0	0	0	0
Q6PCB6	0	0	0	0	0	0	0	0	0	0	0	0	0	0	0	0	0	0	0	0	0	0	0	0	0	0	0	0	0	0	0	0	0	0	0	0	0	0	0	0	0	0	0	0	0	0	0	0	0
Q6PCB8	0	0	0	1	1	1	1	1	1	0	1	1	1	1	0	0	1	1	0	1	1	0	0	1	1	0	1	1	1	1	0	1	1	1	1	0	1	0	1	0	0	1	0	1	0	0	0	1	1
Q6PD62	0	0	0	0	0	0	0	0	0	0	0	0	0	0	0	0	0	0	0	0	0	0	0	0	0	0	0	0	0	0	0	0	0	0	0	0	0	0	0	0	0	0	0	0	0	0	0	0	0
Q6PD74	0	0	0	0	0	0	0	0	0	0	0	0	0	0	0	0	0	0	0	0	0	0	0	0	0	0	0	0	0	0	0	0	0	0	0	0	0	0	0	0	0	0	0	0	0	0	0	0	0
Q6PG37	1	0	0	1	1	1	1	1	1	0	1	1	1	1	0	0	1	1	0	1	1	0	0	1	0	0	1	1	1	1	0	1	1	1	1	0	1	0	1	1	0	1	0	1	0	0	1	1	1
Q6PGN9	0	0	0	1	0	0	1	1	0	0	1	0	1	1	0	1	1	0	0	0	0	1	1	0	1	0	0	0	1	1	1	0	1	1	1	1	1	0	1	1	0	1	0	0	1	1	0	1	1
Q6PGQ7	0	0	0	0	0	0	1	0	0	0	1	0	0	1	0	1	1	0	0	0	0	0	0	0	0	0	0	0	1	1	1	0	0	0	0	0	1	0	1	0	0	1	0	0	1	1	0	0	0
Q6PH81	1	0	0	1	1	1	1	1	1	0	1	1	1	1	0	0	1	1	0	1	1	0	0	1	1	0	1	1	1	1	0	1	1	1	1	0	1	0	1	1	0	1	0	1	0	0	1	1	1
Q6PI78	1	0	0	1	1	1	1	1	1	0	1	1	1	1	0	0	1	1	0	1	1	0	0	1	1	0	1	1	1	1	0	1	1	1	1	0	1	0	1	1	0	1	0	1	0	0	1	1	1
Q6PI97	1	0	0	1	1	1	1	1	1	0	1	1	1	1	0	0	1	1	0	1	1	0	0	1	1	0	1	1	1	1	0	1	1	1	1	0	1	0	1	1	0	1	0	1	0	0	1	1	1
Q6PIS1	0	0	0	1	1	1	1	1	1	0	1	0	1	1	0	0	1	1	0	1	1	0	0	1	1	0	1	0	1	1	0	1	0	0	1	0	1	0	1	1	0	1	0	1	0	0	1	1	1
Q6PIV2	0	0	0	0	0	0	0	0	0	0	0	0	0	1	0	0	0	0	0	0	0	0	0	0	0	0	0	0	0	0	0	0	0	0	0	0	0	0	0	0	0	0	0	0	0	0	0	0	0
Q6PIZ9	1	0	0	1	1	1	1	1	1	0	1	1	1	1	0	0	1	1	0	1	1	0	0	1	1	0	1	1	1	1	0	1	1	1	1	0	1	0	1	1	0	1	0	1	0	0	1	1	1
Q6PJP8	1	0	0	1	1	1	1	1	1	0	1	1	1	1	0	0	1	1	0	1	1	0	0	1	1	0	1	1	1	1	0	1	1	1	1	0	1	0	1	1	0	1	0	1	0	0	1	1	1
Q6PJW8	0	0	0	0	1	0	0	0	0	0	1	0	0	1	0	0	0	1	0	0	0	0	0	0	0	0	0	0	0	0	0	0	0	0	0	0	0	0	0	0	0	1	0	0	1	0	0	0	0
Q6PKC3	1	0	0	0	1	1	1	0	1	1	1	1	1	1	1	0	1	1	0	1	0	0	0	1	0	0	0	1	0	1	1	0	1	0	0	1	0	1	1	0	1	1	1	0	1	0	1	1	0
Q6PXP3	0	0	0	0	0	0	0	0	0	0	0	0	0	0	0	0	0	0	0	0	0	0	0	0	0	0	0	0	0	0	0	0	0	0	0	0	0	0	0	0	0	0	0	0	0	0	0	0	0
Q6QHC5	0	0	1	0	1	1	1	1	1	1	1	0	0	0	0	1	1	0	0	1	1	1	0	0	0	0	1	1	1	0	1	1	0	0	1	0	0	0	1	1	0	1	0	0	1	1	0	0	1
Q6S5L8	0	0	0	0	0	0	0	0	0	0	0	0	0	1	0	0	0	0	0	0	0	0	0	0	0	0	0	0	0	0	0	0	0	0	0	0	0	0	0	0	0	0	0	0	0	0	0	0	0
Q6SJ93	0	0	0	1	0	0	1	1	0	0	1	0	1	1	0	1	1	1	0	1	0	0	0	0	1	0	1	0	1	1	0	1	1	1	1	0	1	0	1	1	0	1	0	1	1	1	0	1	1
Q6U841	1	0	0	1	1	1	1	1	1	0	1	1	1	1	0	0	1	1	0	1	1	0	0	1	1	0	1	1	1	1	0	1	1	1	1	0	1	0	1	1	0	1	0	1	0	0	1	1	1
Q6ULP2	0	0	0	0	1	1	0	1	0	0	1	0	0	0	0	1	0	0	0	1	1	1	0	0	0	0	1	0	1	0	0	1	0	0	1	0	1	0	0	0	0	1	0	0	1	1	0	0	1
Q6UN15	0	0	0	0	0	0	0	0	0	0	0	0	0	0	0	0	0	0	0	0	0	0	0	0	0	0	0	0	0	0	0	0	0	0	0	0	0	0	0	0	0	0	0	0	0	0	0	0	0
Q6UVW9	1	0	0	1	1	1	1	1	1	0	1	1	1	1	0	0	1	1	0	1	1	0	0	1	1	0	1	1	1	1	0	1	1	1	1	0	1	0	1	1	0	1	0	1	0	0	1	1	1
Q6UVY6	1	0	0	1	1	1	1	1	1	0	1	1	1	1	0	0	1	1	0	1	1	0	0	1	1	0	1	1	1	1	0	1	1	1	1	0	1	0	1	1	0	1	0	1	0	0	1	1	1
Q6UW32	0	0	0	0	1	1	1	0	0	0	1	0	0	0	0	1	1	0	0	1	0	1	0	0	0	0	0	0	0	0	1	1	0	0	1	0	1	0	0	0	0	1	0	0	1	1	0	0	0
Q6UW56	0	0	0	0	0	0	0	0	0	0	0	0	0	0	0	0	0	1	0	0	0	0	0	0	0	0	0	0	0	0	0	0	0	0	0	0	0	0	0	0	0	0	0	1	0	0	0	0	0
Q6UW88	1	0	1	0	1	1	1	1	1	1	1	1	1	0	0	1	1	0	1	1	1	1	0	0	0	0	1	1	1	1	1	1	0	0	1	0	1	0	1	1	0	1	0	0	1	1	0	1	1
Q6UWD8	0	0	0	0	1	0	1	1	1	1	1	0	0	0	0	1	1	0	0	1	1	1	0	0	0	0	1	0	1	0	1	1	0	0	1	0	0	0	0	0	0	1	0	0	1	1	0	0	1
Q6UWN5	1	0	1	0	1	1	1	1	1	1	1	1	1	0	0	1	1	0	1	1	1	1	0	0	0	0	1	1	1	1	1	1	0	0	1	0	1	0	1	1	0	1	0	0	1	1	0	1	1
Q6UWP8	0	0	0	0	1	0	0	0	0	0	1	0	0	0	0	1	0	0	0	0	0	0	0	0	0	0	0	0	0	0	0	1	0	0	0	0	0	0	0	0	0	1	0	0	0	0	0	0	0
Q6UWR7	1	0	0	1	1	1	1	1	1	0	1	1	1	1	0	0	1	1	0	1	1	0	0	1	1	0	1	1	1	1	0	1	1	1	1	0	1	0	1	1	0	1	0	1	0	0	1	1	1
Q6UWV7	0	0	0	1	0	0	0	0	0	0	0	0	0	1	0	0	0	0	0	0	0	0	0	0	0	0	0	0	0	0	0	1	0	0	1	0	0	0	0	0	0	1	0	0	0	0	0	0	0
Q6UWW8	1	0	0	1	1	1	1	1	1	0	1	1	1	1	0	0	1	1	0	1	1	0	0	1	1	0	1	1	1	1	0	1	1	1	1	0	1	0	1	1	0	1	0	1	0	0	1	1	1
Q6UWW9	1	0	0	1	1	1	1	1	1	0	1	1	1	1	0	0	1	1	0	1	1	0	0	1	1	0	1	1	1	1	0	1	1	1	1	0	1	0	1	1	0	1	0	1	0	0	1	1	1
Q6UX15	1	0	0	1	1	1	1	1	1	0	1	1	1	1	0	0	1	1	0	1	1	0	0	1	1	0	1	1	1	1	0	1	1	1	1	0	1	0	1	1	0	1	0	1	0	0	1	1	1
Q6UX72	1	0	0	1	1	1	1	1	1	0	1	1	1	1	0	0	1	1	0	1	1	0	0	1	1	0	1	1	1	1	0	1	1	1	1	0	1	0	1	1	0	1	0	1	0	0	1	1	1
Q6UXB1	0	0	0	0	1	1	1	0	0	0	1	0	0	0	0	1	1	0	0	1	0	1	0	0	0	0	0	0	0	0	1	1	0	0	1	0	1	0	0	0	0	1	0	0	1	1	0	0	0
Q6UXF7	1	0	0	1	1	1	1	1	1	0	1	1	1	1	0	0	1	1	0	1	1	0	0	1	1	0	1	1	1	1	0	1	1	1	1	0	1	0	1	1	0	1	0	1	0	0	1	1	1
Q6UXI9	1	0	1	0	1	1	1	1	1	1	1	1	1	0	0	1	1	0	1	1	1	1	0	0	0	0	1	1	1	1	1	1	0	0	1	0	1	0	1	1	0	1	0	0	1	1	0	1	1
Q6UXL0	1	0	1	0	1	1	1	1	1	1	1	1	1	0	0	1	1	0	1	1	1	1	0	0	0	0	1	1	1	1	1	1	0	0	1	0	1	0	1	1	0	1	0	0	1	1	0	1	1
Q6UXM1	0	0	0	0	0	0	0	0	0	0	0	0	0	0	0	0	0	0	0	0	0	0	0	0	0	0	0	0	0	0	0	0	0	0	0	0	0	0	0	0	0	0	0	0	0	0	0	0	0
Q6UXN7	1	0	0	1	1	1	1	1	1	0	1	1	1	1	0	0	1	1	0	1	1	0	0	1	1	0	1	1	1	1	0	1	1	1	1	0	1	0	1	1	0	1	0	1	0	0	1	1	1
Q6UXN8	0	0	0	0	0	0	0	0	0	0	0	0	0	0	0	0	0	0	0	0	0	0	0	0	0	0	0	0	0	0	0	0	0	0	0	0	0	0	0	0	0	0	0	0	0	0	0	0	0
Q6UXX9	1	0	0	1	1	1	1	1	1	0	1	1	1	1	0	0	1	1	0	1	1	0	0	1	1	0	1	1	1	1	0	1	1	1	1	0	1	0	1	1	0	1	0	1	0	0	1	1	1
Q6UY11	0	0	1	0	1	1	1	1	1	1	1	0	0	0	0	1	1	0	1	1	1	1	0	0	0	0	1	1	1	0	1	1	0	0	1	0	1	0	1	1	0	1	0	0	1	1	0	0	1
Q6UYE1	1	0	0	1	1	1	1	1	1	0	1	1	1	1	0	0	1	1	0	1	1	0	0	1	1	0	1	1	1	1	0	1	1	1	1	0	1	0	1	1	0	1	0	1	0	0	1	1	1
Q6V702	1	0	0	1	1	1	1	1	1	0	1	1	1	1	0	0	1	1	0	1	1	0	0	1	1	0	1	1	1	1	0	1	1	1	1	0	1	0	1	1	0	1	0	1	0	0	1	1	1
Q6VVX0	1	0	0	1	1	1	1	1	1	0	1	1	1	1	0	0	1	1	0	1	1	0	0	1	1	0	1	1	1	1	0	1	1	1	1	0	1	0	1	1	0	1	0	1	0	0	1	1	1
Q6VY07	0	0	0	0	0	0	0	0	0	0	0	0	0	0	0	1	0	1	0	0	0	0	0	0	0	0	0	0	0	1	0	0	0	0	0	0	0	1	1	0	0	0	0	0	0	0	0	1	0
Q6W3E5	1	0	0	1	1	1	1	1	1	0	1	1	1	1	0	0	1	1	0	1	1	0	0	1	1	0	1	1	1	1	0	1	1	1	1	0	1	0	1	1	0	1	0	1	0	0	1	1	1
Q6X784	1	0	1	0	1	1	1	1	1	1	1	1	1	0	0	1	1	0	1	1	1	1	0	0	0	0	1	1	1	1	1	1	0	0	1	0	1	0	1	1	0	1	0	0	1	1	0	1	1
Q6XPR3	0	0	0	1	0	0	1	1	0	0	1	0	1	1	0	1	1	0	0	0	0	1	1	0	1	0	0	0	1	1	1	0	1	1	1	1	1	0	1	1	0	1	0	0	1	1	0	1	1
Q6XR72	0	0	0	0	0	0	0	0	0	0	0	0	0	0	0	0	0	0	0	0	0	0	0	0	0	0	0	0	0	0	0	0	0	0	0	0	0	0	0	0	0	0	0	0	0	0	0	0	0
Q6XXX2	1	0	0	1	1	1	1	1	1	0	1	1	1	1	0	0	1	1	0	1	1	0	0	1	1	0	1	1	1	1	0	1	1	1	1	0	1	0	1	1	0	1	0	1	0	0	1	1	1
Q6YBV0	1	0	0	0	1	1	1	0	1	1	1	1	1	1	1	0	1	1	0	1	0	0	0	1	0	0	0	1	0	1	1	0	1	0	0	1	0	1	1	0	1	1	1	0	1	0	1	1	0
Q6YI46	1	0	0	1	1	1	1	1	1	0	1	1	1	1	0	0	1	1	0	1	1	0	0	1	1	0	1	1	1	1	0	1	1	1	1	0	1	0	1	1	0	1	0	1	0	0	1	1	1
Q6ZMB5	1	0	0	1	1	1	1	1	1	0	1	1	1	1	0	0	1	1	0	1	1	0	0	1	1	0	1	1	1	1	0	1	1	0	1	0	1	0	1	1	0	1	0	1	0	0	1	1	1
Q6ZMI0	0	0	0	0	0	0	0	0	0	0	0	0	0	0	0	0	0	0	0	0	0	0	0	0	0	0	0	0	0	0	0	0	0	0	0	0	0	0	0	0	0	0	0	0	0	0	0	0	0
Q6ZMS4	0	0	0	1	1	1	0	1	0	0	0	0	1	0	0	0	1	0	0	0	0	0	0	1	1	0	1	0	0	1	0	0	1	0	0	0	0	0	0	0	0	0	0	1	0	0	0	0	0
Q6ZMZ0	0	0	0	1	1	1	1	1	1	0	1	1	1	1	0	0	1	1	0	1	1	0	0	1	1	0	1	1	1	1	0	1	1	1	1	0	1	0	1	0	0	1	0	1	0	0	1	1	1
Q6ZN18	0	0	0	0	0	0	0	0	0	0	0	0	0	0	0	0	0	0	0	0	0	0	0	0	0	0	0	0	0	0	0	0	0	0	0	0	0	0	0	0	0	0	0	0	0	0	0	0	0
Q6ZN68	1	0	0	1	1	1	1	1	1	0	1	1	1	1	0	0	1	1	0	1	1	0	0	1	1	0	1	1	1	1	0	1	1	1	1	0	1	0	1	1	0	1	0	1	0	0	1	1	1
Q6ZN79	1	0	0	1	1	1	1	1	1	0	1	1	1	1	0	0	1	1	0	1	1	0	0	1	1	0	1	1	1	1	0	1	1	1	1	0	1	0	1	1	0	1	0	1	0	0	1	1	1
Q6ZNA5	1	0	0	1	1	1	1	1	1	0	1	1	1	1	0	0	1	1	0	1	1	0	0	1	1	0	1	1	1	1	0	1	1	1	1	0	1	0	1	1	0	1	0	1	0	0	1	1	1
Q6ZNC8	0	0	0	1	0	0	1	1	0	0	1	0	1	1	0	1	1	1	0	1	0	0	0	0	1	0	1	0	1	1	0	1	1	1	1	0	1	0	1	1	0	1	0	1	1	1	0	1	1
Q6ZNE5	1	0	0	1	1	1	1	1	1	0	1	1	1	1	0	0	1	1	0	1	1	0	0	1	1	0	1	1	1	1	0	1	1	1	1	0	1	0	1	1	0	1	0	1	0	0	1	1	1
Q6ZNG9	0	0	0	0	0	0	0	0	0	0	0	0	0	0	0	0	0	0	0	0	0	0	0	0	0	0	0	0	0	0	0	0	0	0	0	0	0	0	0	0	0	0	0	0	0	0	0	0	0
Q6ZNR0	0	0	0	0	0	0	0	0	0	0	0	0	0	0	0	0	0	0	0	0	0	0	0	0	0	0	0	0	0	0	0	0	0	0	0	0	0	0	0	0	0	0	0	0	0	0	0	0	0
Q6ZP80	0	0	0	0	0	0	0	0	0	0	1	0	0	0	0	1	0	0	0	0	0	1	1	0	0	0	0	0	0	0	1	0	0	0	0	0	0	0	0	0	0	0	0	0	0	0	0	0	0
Q6ZP82	1	0	0	1	1	1	1	1	1	0	1	1	1	1	0	0	1	1	0	1	1	0	0	1	1	0	1	1	1	1	0	1	1	1	1	0	1	0	1	1	0	1	0	1	0	0	1	1	1
Q6ZQW0	0	0	0	1	0	0	1	1	0	0	1	0	1	1	0	1	1	0	0	0	0	1	1	0	1	0	0	0	1	1	1	0	1	1	1	1	1	0	1	1	0	1	0	0	1	1	0	1	1
Q6ZQX7	0	0	0	0	0	0	0	0	0	0	0	0	0	0	0	0	0	0	0	0	0	0	0	0	0	0	0	0	0	0	0	0	0	0	0	0	0	0	0	0	0	0	0	0	0	0	0	0	0
Q6ZRP7	0	0	0	0	0	0	0	0	0	0	0	0	0	0	0	0	0	0	0	0	0	0	0	0	0	0	0	0	0	0	0	0	0	0	0	0	0	0	0	0	0	0	0	0	0	0	0	0	0
Q6ZRR5	1	0	0	1	1	1	1	1	1	0	1	1	1	1	0	0	1	1	0	1	1	0	0	1	1	0	1	1	1	1	0	1	1	1	1	0	1	0	1	1	0	1	0	1	0	0	1	1	1
Q6ZSS7	1	0	0	1	1	1	1	1	1	0	1	1	1	1	0	0	1	1	0	1	1	0	0	1	1	0	1	1	1	1	0	1	1	1	1	0	1	0	1	1	0	1	0	1	0	0	1	1	1
Q6ZST2	1	0	0	1	1	1	1	1	1	0	1	1	1	1	0	0	1	1	0	1	1	0	0	1	1	0	1	1	1	1	0	1	1	1	1	0	1	0	1	1	0	1	0	1	0	0	1	1	1
Q6ZSY5	1	0	0	1	1	1	1	1	1	0	1	1	1	1	0	0	1	1	0	1	1	0	0	1	1	0	1	1	1	1	0	1	1	1	1	0	1	0	1	1	0	1	0	1	0	0	1	1	1
Q6ZSZ6	1	0	0	1	1	1	1	1	1	0	1	1	1	1	0	0	1	1	0	1	1	0	0	1	1	0	1	1	1	1	0	1	1	1	1	0	1	0	1	1	0	1	0	1	0	0	1	1	1
Q6ZT07	1	0	0	1	1	1	1	1	1	0	1	1	1	1	0	0	1	1	0	1	1	0	0	1	1	0	1	1	1	1	0	1	1	1	1	0	1	0	1	1	0	1	0	1	0	0	1	1	1
Q6ZT52	0	0	0	0	0	0	0	0	0	0	0	0	0	1	0	1	1	0	0	0	0	0	0	0	0	0	0	0	0	0	0	0	0	0	0	0	1	0	0	0	0	1	0	0	1	1	0	0	0
Q6ZTN6	1	0	0	1	1	1	1	1	1	0	1	1	1	1	0	0	1	1	0	1	1	0	0	1	1	0	1	1	1	1	0	1	1	1	1	0	1	0	1	1	0	1	0	1	0	0	1	1	1
Q6ZTQ3	1	0	0	1	1	1	1	1	1	0	1	1	1	1	0	0	1	1	0	1	1	0	0	1	1	0	1	1	1	1	0	1	1	1	1	0	1	0	1	1	0	1	0	1	0	0	1	1	1
Q6ZTQ4	0	0	0	1	1	1	0	0	0	0	1	1	1	1	0	0	0	0	0	1	1	0	0	1	1	0	1	1	0	1	0	1	1	0	1	0	0	0	0	0	0	1	0	1	0	0	1	1	0
Q6ZU52	1	0	0	1	1	1	1	1	1	0	1	1	1	1	0	0	1	1	0	1	1	0	0	1	1	0	1	1	1	1	0	1	1	1	1	0	1	0	1	1	0	1	0	1	0	0	1	1	1
Q6ZUF6	0	0	0	0	0	0	0	0	0	0	0	0	0	0	0	0	0	0	0	0	0	0	0	0	0	0	0	0	0	0	0	0	0	0	0	0	0	0	0	0	0	0	0	0	0	0	0	0	0
Q6ZUM4	1	0	1	0	1	1	1	1	1	1	1	1	1	0	0	1	1	0	1	1	1	1	0	0	0	0	1	1	1	1	1	1	0	0	1	0	1	0	1	1	0	1	0	0	1	1	0	1	1
Q6ZUT9	1	0	0	1	1	1	1	1	1	0	1	1	1	1	0	0	1	1	0	1	1	0	0	1	1	0	1	1	1	1	0	1	1	1	1	0	1	0	1	1	0	1	0	1	0	0	1	1	1
Q6ZUX3	1	0	0	1	1	1	1	1	1	0	1	1	1	1	0	0	1	1	0	1	1	0	0	1	1	0	1	1	1	1	0	1	1	1	1	0	1	0	1	1	0	1	0	1	0	0	1	1	1
Q6ZUX7	1	0	1	0	1	0	0	0	0	0	0	1	0	0	0	0	0	0	1	0	1	1	0	0	1	1	0	1	0	0	0	1	1	1	0	1	0	1	0	0	1	0	0	0	1	1	1	1	0
Q6ZVE7	1	0	0	0	1	1	1	0	1	1	1	1	1	1	1	0	1	1	0	1	0	0	0	1	0	0	0	1	0	1	1	0	1	0	0	1	0	1	1	0	1	1	1	0	1	0	1	1	0
Q6ZVF9	1	0	0	1	1	1	1	1	1	0	1	0	1	1	0	0	1	1	0	1	1	0	0	1	1	0	1	0	1	1	0	1	0	1	1	0	1	0	1	1	0	1	0	1	0	0	1	1	1
Q6ZWI9	1	0	0	0	1	1	1	0	1	1	1	1	1	1	1	0	1	1	0	1	0	0	0	1	0	0	0	1	0	1	1	0	1	0	0	1	0	1	1	0	1	1	1	0	1	0	1	1	0
Q6ZWK4	1	0	1	0	1	1	1	1	1	1	1	1	1	0	0	1	1	0	1	1	1	1	0	0	0	0	1	1	1	1	1	1	0	0	1	0	1	0	1	1	0	1	0	0	1	1	0	1	1
Q6ZYL4	1	0	0	1	1	1	1	1	1	0	1	1	1	1	0	0	1	1	0	1	1	0	0	1	1	0	1	1	1	1	0	1	1	1	1	0	1	0	1	1	0	1	0	1	0	0	1	1	1
Q709F0	1	0	0	1	1	1	1	1	1	0	1	1	1	1	0	0	1	1	0	1	1	0	0	1	1	0	1	1	1	1	0	1	1	1	1	0	1	0	1	1	0	1	0	1	0	0	1	1	1
Q70CQ1	1	0	0	1	1	1	1	1	1	0	1	1	1	1	0	0	1	1	0	1	1	0	0	1	1	0	1	1	1	1	0	1	1	1	1	0	1	0	1	1	0	1	0	1	0	0	1	1	1
Q70Z53	0	0	0	0	0	0	0	0	0	0	0	0	0	0	0	0	0	0	0	0	0	0	0	0	0	0	0	0	0	0	0	0	0	0	0	0	0	0	0	0	0	0	0	0	0	0	0	0	0
Q712K3	0	0	0	1	1	1	1	1	1	0	1	1	1	1	0	0	1	1	0	1	1	0	0	1	1	0	1	1	1	1	0	1	1	1	1	0	1	0	1	1	0	1	0	1	0	0	1	1	1
Q717R9	1	0	0	1	1	1	1	1	1	0	1	1	1	1	0	0	1	1	0	1	1	0	0	1	1	0	1	1	1	1	0	1	1	1	1	0	1	0	1	1	0	1	0	1	0	0	1	1	1
Q719I0	0	0	0	0	0	0	1	0	0	0	0	0	0	1	0	1	1	0	0	0	0	0	0	0	0	0	0	0	0	0	0	0	0	0	0	0	1	0	0	0	0	1	0	0	1	1	0	0	0
Q71SY5	0	0	0	0	0	0	0	0	0	0	0	0	0	0	0	0	0	0	0	0	0	0	0	0	0	0	0	0	0	0	0	0	0	0	0	0	0	0	0	0	0	0	0	0	0	0	0	0	0
Q765I0	0	0	0	1	1	1	1	1	1	0	1	0	1	1	0	0	1	1	0	1	1	0	0	1	1	0	1	0	1	1	0	1	0	0	1	0	1	0	1	1	0	1	0	1	0	0	1	1	1
Q76L83	1	0	0	1	1	1	1	1	1	0	1	1	1	1	0	0	1	1	0	1	1	0	0	1	1	0	1	1	1	1	0	1	1	1	1	0	1	0	1	1	0	1	0	1	0	0	1	1	1
Q76N32	0	0	0	0	0	0	0	0	0	0	0	0	0	0	0	0	0	0	0	0	0	0	0	0	0	0	0	0	0	0	0	0	0	0	0	0	0	0	0	0	0	0	0	0	0	0	0	0	0
Q76N89	1	0	0	0	1	1	1	0	1	0	1	1	1	1	0	0	1	1	0	1	0	0	0	1	0	0	0	1	0	1	0	0	1	0	0	0	0	0	1	0	0	1	0	0	0	0	1	1	0
Q7KZN9	0	0	0	0	0	0	1	0	0	0	0	0	0	1	0	1	1	0	0	0	0	0	0	0	0	0	0	0	0	0	0	0	0	0	0	0	1	0	0	0	0	1	0	0	1	1	0	0	0
Q7L0J3	1	0	0	1	1	1	1	1	1	0	1	1	1	1	0	0	1	1	0	1	1	0	0	1	1	0	1	1	1	1	0	1	1	1	1	0	1	0	1	1	0	1	0	1	0	0	1	1	1
Q7L0X2	1	0	0	1	1	1	1	1	1	0	1	1	1	1	0	0	1	1	0	1	1	0	0	1	1	0	1	1	1	1	0	1	1	1	1	0	1	0	1	1	0	1	0	1	0	0	1	1	1
Q7L1W4	0	0	0	1	1	1	1	1	1	0	1	1	1	1	0	0	1	1	0	1	1	0	0	1	1	0	1	1	1	1	0	1	1	1	1	0	1	0	1	0	0	1	0	1	0	0	0	1	1
Q7L211	0	0	0	0	0	0	0	0	0	0	0	0	0	0	0	0	0	0	0	0	0	0	0	0	0	0	0	0	0	0	0	0	0	0	0	0	0	0	0	0	0	0	0	0	0	0	0	0	0
Q7L3B6	0	0	0	1	1	1	0	1	0	0	0	0	1	0	0	0	1	0	0	0	0	0	0	1	1	0	1	0	0	1	0	0	1	0	0	0	0	0	1	0	0	0	0	1	0	0	0	0	0
Q7L4P6	1	0	0	1	1	1	1	1	1	0	1	1	1	1	0	0	1	1	0	1	1	0	0	1	1	0	1	1	1	1	0	1	1	1	1	0	1	0	1	1	0	1	0	1	0	0	1	1	1
Q7L5Y1	0	0	0	0	0	0	0	0	0	0	0	0	0	0	0	1	0	0	0	0	0	0	0	0	0	0	0	0	0	0	0	0	0	0	0	0	0	0	0	0	0	0	0	0	0	1	0	0	0
Q7LBC6	1	0	0	1	1	1	1	1	1	0	1	1	1	1	0	0	1	1	0	1	1	0	0	1	1	0	1	1	1	1	0	1	1	1	1	0	1	0	1	1	0	1	0	1	0	0	1	1	1
Q7LFX5	0	0	0	0	0	0	0	0	0	1	0	0	0	0	0	1	0	0	0	0	1	0	0	0	0	0	0	0	0	0	0	0	0	0	0	0	0	0	0	0	0	0	0	0	0	0	0	0	0
Q7RTR8	1	0	0	1	1	1	1	1	1	0	1	1	1	1	0	0	1	1	0	1	1	0	0	1	1	0	1	1	1	1	0	1	1	1	1	0	1	0	1	1	0	1	0	1	0	0	1	1	1
Q7RTV0	1	0	0	1	1	1	1	1	1	0	1	1	1	1	0	0	1	1	0	1	1	0	0	1	1	0	1	1	1	1	0	1	1	1	1	0	1	0	1	1	0	1	0	1	0	0	1	1	1
Q7RTX9	0	0	1	0	1	1	1	1	1	1	1	0	0	0	0	1	1	0	0	1	1	1	0	0	0	0	1	1	1	0	1	1	0	0	1	0	1	0	1	1	0	1	0	0	1	1	0	0	1
Q7Z2K6	1	0	0	1	1	1	1	1	1	0	1	1	1	1	0	0	1	1	0	1	1	0	0	1	1	0	1	1	1	1	0	1	1	1	1	0	1	0	1	1	0	1	0	1	0	0	1	1	1
Q7Z2Y8	1	0	0	1	1	1	1	1	1	0	1	1	1	1	0	0	1	1	0	1	1	0	0	1	1	0	1	1	1	1	0	1	1	1	1	0	1	0	1	1	0	1	0	1	0	0	1	1	1
Q7Z3B1	0	0	0	0	0	0	0	0	0	0	0	0	0	0	0	0	0	0	0	0	0	0	0	0	0	0	0	0	0	0	0	0	0	0	0	0	0	0	0	0	0	0	0	0	0	0	0	0	0
Q7Z3D6	1	0	0	1	1	1	1	1	1	0	1	1	1	1	0	0	1	1	0	1	1	0	0	1	1	0	1	1	1	1	0	1	1	1	1	0	1	0	1	1	0	1	0	1	0	0	1	1	1
Q7Z3F1	1	0	0	1	1	1	1	1	1	0	1	1	1	1	0	0	1	1	0	1	1	0	0	1	1	0	1	1	1	1	0	1	1	1	1	0	1	0	1	1	0	1	0	1	0	0	1	1	1
Q7Z3J3	1	0	0	1	1	1	1	1	1	0	1	1	1	1	0	0	1	1	0	1	1	0	0	1	1	0	1	1	1	1	0	1	1	1	1	0	1	0	1	1	0	1	0	1	0	0	1	1	1
Q7Z3K3	1	0	0	1	1	1	1	1	1	0	1	1	1	1	0	1	1	1	0	1	1	1	1	1	1	0	1	1	1	1	1	1	1	1	1	1	1	0	1	1	0	1	0	1	1	1	1	1	1
Q7Z3Y8	1	0	0	1	1	1	1	1	1	0	1	1	1	1	0	0	1	1	0	1	1	0	0	1	1	0	1	1	1	1	0	1	1	1	1	0	1	0	1	1	0	1	0	1	0	0	1	1	1
Q7Z3Z0	1	0	0	1	1	1	1	1	1	0	1	1	1	1	0	0	1	1	0	1	1	0	0	1	1	0	1	1	1	1	0	1	1	1	1	0	1	0	1	1	0	1	0	1	0	0	1	1	1
Q7Z401	1	0	1	0	1	1	1	1	1	1	1	1	1	0	0	1	1	0	1	1	1	1	0	0	0	0	1	1	1	1	1	1	0	0	1	0	1	0	1	1	0	1	0	0	1	1	0	1	1
Q7Z419	0	0	0	1	0	0	1	1	0	0	1	0	1	1	0	1	1	0	0	0	0	1	1	0	1	0	0	0	1	1	1	0	1	1	1	1	1	0	1	1	0	1	0	0	1	1	0	1	1
Q7Z4G4	0	0	0	0	0	0	0	0	0	0	0	0	0	0	0	0	0	0	0	0	0	0	0	0	0	0	0	0	0	0	0	0	0	0	0	0	0	0	0	0	0	0	0	0	0	0	0	0	0
Q7Z4L0	1	0	0	1	1	1	1	1	1	0	1	1	1	1	0	0	1	1	0	1	1	0	0	1	1	0	1	1	1	1	0	1	1	1	1	0	1	0	1	1	0	1	0	1	0	0	1	1	1
Q7Z572	0	0	0	1	1	1	0	1	0	0	0	0	1	0	0	0	1	0	0	0	0	0	0	1	1	0	1	0	0	1	0	0	1	0	0	0	0	0	0	0	0	0	0	1	0	0	0	0	0
Q7Z589	1	0	0	0	1	1	1	0	1	1	1	1	1	1	1	0	1	1	0	1	0	0	0	1	0	0	0	1	0	1	1	0	1	0	0	1	0	1	1	0	1	1	1	0	1	0	1	1	0
Q7Z5A8	0	0	0	1	0	0	1	1	0	0	1	0	1	1	0	1	1	0	0	0	0	1	1	0	1	0	0	0	1	1	1	0	1	1	1	1	1	0	1	1	0	1	0	0	1	1	0	1	1
Q7Z5G4	1	0	0	1	1	1	1	1	1	0	1	1	1	1	0	0	1	1	0	1	1	0	0	1	1	0	1	1	1	1	0	1	1	1	1	0	1	0	1	1	0	1	0	1	0	0	1	1	1
Q7Z5J8	1	0	0	1	1	1	1	1	1	0	1	1	1	1	0	0	1	1	0	1	1	0	0	1	1	0	1	1	1	1	0	1	1	1	1	0	1	0	1	1	0	1	0	1	0	0	1	1	1
Q7Z5Q5	1	0	0	1	1	1	1	1	1	0	1	1	1	1	0	0	1	1	0	1	1	0	0	1	1	0	1	1	1	1	0	1	1	1	1	0	1	0	1	1	0	1	0	1	0	0	1	1	1
Q7Z5R6	1	0	1	0	1	1	1	1	1	1	1	1	1	0	0	1	1	0	1	1	1	1	0	0	0	0	1	1	1	1	1	1	0	0	1	0	1	0	1	1	0	1	0	0	1	1	0	1	1
Q7Z5U6	0	0	0	0	0	0	0	0	0	0	0	0	0	0	0	0	0	0	0	0	0	0	0	0	0	0	0	0	0	0	0	0	0	0	0	0	0	0	0	0	0	0	0	0	0	0	0	0	0
Q7Z624	1	0	0	0	1	1	1	0	1	1	1	1	1	1	1	0	1	1	0	1	0	0	0	1	0	0	0	1	0	1	1	0	1	0	0	1	0	1	1	0	1	1	1	0	1	0	1	1	0
Q7Z6A9	1	0	0	0	1	1	1	1	1	1	1	1	1	0	0	1	1	0	1	1	1	0	0	0	0	0	1	1	1	1	1	1	0	0	1	0	1	0	1	1	0	1	0	0	1	1	0	1	1
Q7Z6B7	0	0	0	0	1	1	1	0	1	0	1	1	1	1	0	0	1	1	0	1	0	0	0	1	0	0	0	1	0	1	0	0	1	0	0	0	0	0	1	0	0	1	0	0	0	0	1	1	0
Q7Z6J4	0	0	0	0	0	0	0	0	0	0	0	0	0	0	0	1	0	0	0	0	0	0	0	0	0	0	0	0	0	0	0	0	0	0	0	0	0	0	0	0	0	0	0	0	0	0	0	0	0
Q7Z6W1	1	0	0	1	1	1	1	1	1	0	1	1	1	1	0	0	1	1	0	1	1	0	0	1	1	0	1	1	1	1	0	1	1	1	1	0	1	0	1	1	0	1	0	1	0	0	1	1	1
Q7Z713	1	0	0	1	1	1	1	1	1	0	1	1	1	1	0	1	1	1	0	1	1	1	1	1	1	0	1	1	1	1	1	1	1	1	1	1	1	0	1	1	0	1	0	1	1	1	1	1	1
Q7Z736	0	0	0	0	0	1	1	0	1	0	1	0	1	1	1	0	0	0	0	1	0	0	0	0	0	0	0	0	0	0	0	0	0	0	0	0	0	0	0	0	0	1	0	0	1	0	1	0	0
Q7Z794	0	0	0	0	0	0	0	0	0	0	0	0	0	0	0	0	0	0	0	0	0	0	0	0	0	0	0	0	0	0	0	0	0	0	0	0	0	0	0	0	0	0	0	0	0	0	0	0	0
Q7Z7G1	0	0	0	0	0	0	0	0	0	0	0	0	0	0	0	1	0	0	0	1	0	0	0	0	0	0	0	0	0	0	0	0	0	0	0	0	0	0	0	0	0	0	0	0	0	0	0	0	0
Q7Z7K0	0	0	0	1	1	1	0	1	0	0	1	0	0	1	0	0	1	1	0	1	1	0	0	1	1	0	1	1	1	1	0	1	1	0	1	0	1	0	1	0	0	1	0	1	0	0	0	0	1
Q7Z7N9	0	0	0	1	0	0	1	1	0	0	1	0	1	1	0	1	1	0	0	1	0	0	0	0	1	0	0	0	1	1	0	1	1	1	1	0	1	0	1	1	0	1	0	0	0	1	0	1	1
Q86SE5	1	0	0	1	1	1	1	1	1	0	1	1	1	1	0	0	1	1	0	1	1	0	0	1	1	0	1	1	1	1	0	1	1	1	1	0	1	0	1	1	0	1	0	1	0	0	1	1	1
Q86SE9	0	0	0	1	0	0	1	1	0	0	1	0	1	1	0	0	1	0	0	0	0	0	0	0	1	0	0	0	1	1	0	0	1	1	1	0	1	0	1	1	0	1	0	0	0	0	0	1	1
Q86SF2	1	0	0	1	1	1	1	1	1	0	1	1	1	1	0	0	1	1	0	1	1	0	0	1	1	0	1	1	1	1	0	1	1	1	1	0	1	0	1	1	0	1	0	1	0	0	1	1	1
Q86SG4	1	0	0	1	1	1	1	1	1	0	1	1	1	1	0	0	1	1	0	1	1	0	0	1	1	0	1	1	1	1	0	1	1	1	1	0	1	0	1	1	0	1	0	1	0	0	1	1	1
Q86SG6	1	0	1	0	1	1	1	1	1	1	1	1	1	0	0	1	1	0	1	1	1	1	0	0	0	0	1	1	1	1	1	1	0	0	1	0	1	0	1	1	0	1	0	0	1	1	0	1	1
Q86T03	0	0	0	0	1	1	0	0	0	0	1	0	0	1	0	0	0	1	0	1	0	0	0	1	0	0	0	0	0	0	0	0	0	0	0	0	0	0	0	0	0	1	0	0	1	0	0	0	0
Q86T24	1	0	0	1	1	1	1	1	1	0	1	1	1	1	0	0	1	1	0	1	1	0	0	1	1	0	1	1	1	1	0	1	1	1	1	0	1	0	1	1	0	1	0	1	0	0	1	1	1
Q86T75	1	0	0	1	1	1	1	1	1	0	1	1	1	1	0	0	1	1	0	1	1	0	0	1	1	0	1	1	1	1	0	1	1	1	1	0	1	0	1	1	0	1	0	1	0	0	1	1	1
Q86TU7	1	0	0	0	1	1	1	0	1	1	1	1	1	1	1	0	1	1	0	1	0	0	0	1	0	0	0	1	0	1	1	0	1	0	0	1	0	1	1	0	1	1	1	0	1	0	1	1	0
Q86U06	1	0	0	1	1	1	1	1	1	0	1	1	1	1	0	0	1	1	0	1	1	0	0	1	1	0	1	1	1	1	0	1	1	1	1	0	1	0	1	1	0	1	0	1	0	0	1	1	1
Q86UA1	1	0	0	1	1	1	1	1	1	0	1	1	1	1	0	0	1	1	0	1	1	0	0	1	0	0	1	1	1	1	0	1	1	0	1	0	1	0	1	0	0	1	0	1	0	0	1	1	1
Q86UB2	1	0	0	1	1	1	1	1	1	0	1	1	1	1	0	0	1	1	0	1	1	0	0	1	1	0	1	1	1	1	0	1	1	1	1	0	1	0	1	1	0	1	0	1	0	0	1	1	1
Q86UC2	1	0	0	1	1	1	1	1	1	0	1	1	1	1	0	0	1	1	0	1	1	0	0	1	1	0	1	1	1	1	0	1	1	1	1	0	1	0	1	1	0	1	0	1	0	0	1	1	1
Q86UD1	1	0	0	1	1	1	1	1	1	0	1	1	1	1	0	0	1	1	0	1	1	0	0	1	1	0	1	1	1	1	0	1	1	1	1	0	1	0	1	1	0	1	0	1	0	0	1	1	1
Q86UD5	1	0	0	1	1	1	1	1	1	0	1	1	1	1	0	0	1	1	0	1	1	0	0	1	1	0	1	1	1	1	0	1	1	1	1	0	1	0	1	1	0	1	0	1	0	0	1	1	1
Q86UK0	1	0	0	1	1	1	1	1	1	0	1	1	1	1	0	0	1	1	0	1	1	0	0	1	1	0	1	1	1	1	0	1	1	1	1	0	1	0	1	1	0	1	0	1	0	0	1	1	1
Q86UN6	1	0	0	0	1	1	1	0	1	1	1	1	1	1	1	0	1	1	0	1	0	0	0	1	0	0	0	1	0	1	1	0	1	0	0	1	0	1	1	0	1	1	1	0	1	0	1	1	0
Q86UT8	0	0	0	1	0	0	1	1	0	0	1	0	1	1	0	1	1	1	0	1	0	0	0	0	1	0	1	0	1	1	0	1	1	1	1	0	1	0	1	1	0	1	0	1	1	1	0	1	1
Q86UY8	1	0	0	1	1	1	1	1	1	0	1	1	1	1	0	0	1	1	0	1	1	0	0	1	1	0	1	1	1	1	0	1	1	1	1	0	1	0	1	1	0	1	0	1	0	0	1	1	1
Q86V20	0	0	0	1	1	0	1	1	0	0	1	0	1	1	0	1	1	1	0	1	1	0	0	0	1	0	1	0	1	1	0	1	1	1	1	0	1	0	1	1	0	1	0	1	1	1	1	1	1
Q86V48	0	0	0	0	0	0	0	0	0	0	0	0	0	0	0	0	0	0	0	0	0	0	0	0	0	0	0	0	0	0	0	0	0	0	0	0	0	0	0	0	0	0	0	0	0	0	0	0	0
Q86V81	0	0	0	0	0	0	0	0	0	0	0	0	0	1	0	1	1	0	0	0	0	0	0	0	0	0	0	0	0	0	0	0	0	0	0	0	1	0	0	0	0	1	0	0	1	1	0	0	0
Q86V88	0	0	0	0	1	1	0	0	0	1	1	0	0	1	1	0	1	1	0	1	0	0	0	1	0	0	0	0	0	0	1	0	0	0	0	1	0	0	0	0	0	1	1	0	1	0	0	0	0
Q86VB7	0	1	0	1	1	1	0	1	0	0	0	0	1	0	1	0	1	0	1	0	0	0	0	1	1	1	1	0	0	1	0	0	1	0	0	1	0	1	1	0	1	0	0	1	0	0	0	0	0
Q86VH2	0	0	0	0	0	0	0	0	0	0	0	0	0	0	0	0	0	0	0	0	0	0	0	0	0	0	0	0	0	0	0	0	0	0	0	0	0	0	0	0	0	0	0	0	0	0	0	0	0
Q86VI3	1	0	0	1	1	1	1	1	1	0	1	1	1	1	0	0	1	1	0	1	1	0	0	1	1	0	1	1	1	1	0	1	1	1	1	0	1	0	1	1	0	1	0	1	0	0	1	1	1
Q86VM9	1	0	1	0	1	1	1	1	1	1	1	1	1	0	0	1	1	0	1	1	1	1	0	0	0	0	1	1	1	1	1	1	0	0	1	0	1	0	1	1	0	1	0	0	1	1	0	1	1
Q86VV4	1	0	0	1	1	1	1	1	1	0	1	1	1	1	0	0	1	1	0	1	1	0	0	1	1	0	1	1	1	1	0	1	1	1	1	0	1	0	1	1	0	1	0	1	0	0	1	1	1
Q86VW0	1	0	0	1	1	1	1	1	1	0	1	1	1	1	0	0	1	1	0	1	1	0	0	1	1	0	1	1	1	1	0	1	1	1	1	0	1	0	1	1	0	1	0	1	0	0	1	1	1
Q86VX2	0	0	0	1	1	1	1	1	1	0	1	1	1	1	0	0	1	1	0	1	1	0	0	1	1	0	1	1	1	1	0	1	1	1	1	0	1	0	1	1	0	1	0	1	0	0	1	1	1
Q86VX9	1	0	0	0	1	1	1	0	1	1	1	1	1	1	1	0	1	1	0	1	0	0	0	1	0	0	0	1	0	1	1	0	1	0	0	1	0	1	1	0	1	1	1	0	1	0	1	1	0
Q86VZ2	0	0	0	0	0	0	0	0	0	0	0	0	0	0	0	0	0	0	0	0	0	0	0	0	0	0	0	0	0	0	0	0	0	0	0	0	0	0	0	0	0	0	0	0	0	0	0	0	0
Q86W54	1	0	0	1	1	1	1	1	1	0	1	1	1	1	0	0	1	1	0	1	1	0	0	1	0	0	1	1	1	1	0	1	1	0	1	0	1	0	1	0	0	1	0	1	0	0	1	1	1
Q86WA6	1	0	0	1	0	1	0	1	0	0	1	1	1	1	0	0	1	1	1	1	1	0	1	1	1	1	1	1	0	0	1	1	0	1	0	0	1	1	1	0	1	1	1	1	1	0	0	1	1
Q86WC4	0	0	0	0	0	0	0	0	0	0	0	0	0	0	0	0	0	0	0	0	0	0	0	0	0	0	0	0	0	0	0	0	0	0	0	0	0	0	0	0	0	0	0	0	0	0	0	0	0
Q86WK9	0	0	0	0	0	0	0	0	0	0	0	0	0	1	0	1	1	0	0	0	0	0	0	0	0	0	0	0	0	0	0	0	0	0	0	0	1	0	0	0	0	1	0	0	1	1	0	0	0
Q86WP2	1	0	1	0	1	1	1	1	1	1	1	1	1	0	0	1	1	0	1	1	1	1	0	0	0	0	1	1	1	1	1	1	0	0	1	0	1	0	1	1	0	1	0	0	1	1	0	1	1
Q86WQ0	1	0	0	1	1	1	1	1	1	0	1	1	1	1	0	0	1	1	0	1	1	0	0	1	1	0	1	1	1	1	0	1	1	1	1	0	1	0	1	1	0	1	0	1	0	0	1	1	1
Q86WS4	0	0	0	0	0	0	0	0	0	0	0	0	0	1	0	0	0	0	0	0	0	0	0	0	0	0	0	0	0	0	0	0	0	0	0	0	0	0	0	0	0	0	0	0	0	0	0	0	0
Q86WW8	0	0	0	0	0	0	0	0	0	0	0	0	0	0	0	0	0	0	0	0	0	0	0	0	0	0	0	0	0	0	0	0	0	0	0	0	0	0	0	0	0	0	0	0	0	0	0	0	0
Q86WZ6	0	0	0	0	0	0	0	0	0	0	0	0	0	0	0	0	0	0	0	0	0	0	0	0	0	0	0	0	0	0	0	0	0	0	0	0	0	0	0	0	0	0	0	0	0	0	0	0	0
Q86X19	1	0	0	1	1	1	1	1	1	0	1	1	1	1	0	0	1	1	0	1	1	0	0	1	1	0	1	1	1	1	0	1	1	1	1	0	1	0	1	1	0	1	0	1	0	0	1	1	1
Q86X24	1	0	0	1	1	1	1	1	1	0	1	1	1	1	0	0	1	1	0	1	1	0	0	1	1	0	1	1	1	1	0	1	1	1	1	0	1	0	1	1	0	1	0	1	0	0	1	1	1
Q86X27	1	0	0	1	1	1	1	1	1	0	1	1	1	1	0	0	1	1	0	1	1	0	0	1	1	0	1	1	1	1	0	1	1	1	1	0	1	0	1	1	0	1	0	1	0	0	1	1	1
Q86X95	1	0	0	1	1	1	1	1	1	0	1	1	1	1	0	0	1	1	0	1	1	0	0	1	1	0	1	1	1	1	0	1	1	1	1	0	1	0	1	1	0	1	0	1	0	0	1	1	1
Q86XI2	0	0	0	0	0	0	0	0	0	0	0	0	0	0	0	1	0	0	0	0	0	1	0	0	0	0	0	0	0	0	0	0	0	0	0	0	0	0	0	0	0	1	0	0	1	1	0	0	0
Q86XI6	0	0	0	1	1	1	0	1	0	0	1	0	0	1	0	0	1	1	0	1	0	0	0	0	0	0	1	0	1	0	0	1	0	0	1	0	1	0	0	0	0	1	0	1	0	0	0	0	1
Q86XK3	0	0	0	0	0	0	1	0	0	0	1	0	1	1	0	0	1	0	0	0	0	0	0	0	0	0	0	0	0	1	0	0	1	0	0	0	1	0	1	0	0	1	0	0	0	0	0	1	0
Q86XP1	0	0	0	0	0	0	0	0	0	0	1	0	0	1	0	0	0	1	0	1	0	0	0	0	0	0	0	0	0	0	0	0	0	0	0	0	0	0	0	0	0	0	0	0	0	0	0	0	0
Q86XR2	0	0	0	0	1	1	0	0	0	0	1	0	0	0	0	1	0	0	0	1	0	0	0	0	0	0	0	0	0	0	0	1	0	0	1	0	0	0	0	0	0	1	0	0	1	1	0	0	0
Q86XZ4	0	0	0	1	0	0	0	0	0	0	1	0	0	1	0	1	0	0	0	0	0	0	0	0	0	0	0	0	0	0	1	0	0	0	1	0	0	0	0	0	0	1	0	0	0	0	0	0	0
Q86Y26	1	0	0	1	1	1	1	1	1	0	1	1	1	1	0	0	1	1	0	1	1	0	0	1	1	0	1	1	1	1	0	1	1	1	1	0	1	0	1	1	0	1	0	1	0	0	1	1	1
Q86Y33	1	0	0	1	1	1	1	1	1	0	1	1	1	1	0	0	1	1	0	1	1	0	0	1	1	0	1	1	1	1	0	1	1	1	1	0	1	0	1	1	0	1	0	1	0	0	1	1	1
Q86YC3	0	0	0	1	0	0	0	0	0	0	0	0	0	1	0	0	0	0	0	0	0	0	0	0	0	0	0	0	0	0	0	1	0	0	1	0	0	0	0	0	0	1	0	0	0	0	0	0	0
Q86YM7	0	0	0	0	0	0	0	0	0	0	0	0	0	0	0	0	0	0	0	0	0	0	0	0	0	0	0	0	0	0	0	0	0	0	0	0	0	0	0	0	0	0	0	0	0	0	0	0	0
Q86YQ8	0	0	0	0	0	0	0	0	0	0	0	0	0	1	0	0	0	0	0	0	0	0	0	0	0	0	0	0	0	0	0	0	0	0	0	0	0	0	0	0	0	0	0	1	0	0	0	0	0
Q86YS6	1	0	0	1	1	1	1	1	1	0	1	1	1	1	0	0	1	1	0	1	1	0	0	1	1	0	1	1	1	1	0	1	1	1	1	0	1	0	1	1	0	1	0	1	0	0	1	1	1
Q86YV5	1	0	0	1	1	1	1	1	1	0	1	1	1	1	0	0	1	1	0	1	1	0	0	1	1	0	1	1	1	1	0	1	1	1	1	0	1	0	1	1	0	1	0	1	0	0	1	1	1
Q8IUA7	1	0	0	1	1	1	1	1	1	0	1	1	1	1	0	0	1	1	0	1	1	0	0	1	1	0	1	1	1	1	0	1	1	1	1	0	1	0	1	1	0	1	0	1	0	0	1	1	1
Q8IUC8	1	0	0	1	1	1	1	1	1	0	1	1	1	1	0	0	1	1	0	1	1	0	0	1	1	0	1	1	1	1	0	1	1	1	1	0	1	0	1	1	0	1	0	1	0	0	1	1	1
Q8IUF1	1	0	0	1	1	1	1	1	1	0	1	1	1	1	0	0	1	1	0	1	1	0	0	1	1	0	1	1	1	1	0	1	1	1	1	0	1	0	1	1	0	1	0	1	0	0	1	1	1
Q8IUH3	1	0	0	0	1	1	1	0	1	1	1	1	1	1	1	0	1	1	0	1	0	0	0	1	0	0	0	1	0	1	1	0	1	0	0	1	0	1	1	0	1	1	1	0	1	0	1	1	0
Q8IUH4	0	0	0	0	0	0	0	0	0	0	0	0	0	0	0	0	0	0	0	0	0	0	0	0	0	0	0	0	0	0	0	0	0	0	0	0	0	0	0	0	0	0	0	0	0	0	0	0	0
Q8IUH5	0	0	0	0	0	0	0	0	0	0	0	0	0	0	0	0	0	0	0	0	0	0	0	0	0	0	0	0	0	0	0	0	0	0	0	0	0	0	0	0	0	0	0	0	0	0	0	0	0
Q8IUI8	1	0	0	1	1	1	1	1	1	0	1	1	1	1	0	0	1	1	0	1	1	0	0	1	1	0	1	1	1	1	0	1	1	1	1	0	1	0	1	1	0	1	0	1	0	0	1	1	1
Q8IUR5	0	0	0	0	0	0	0	0	0	0	0	0	0	0	0	1	0	0	0	0	0	0	0	0	0	0	0	0	0	0	0	0	0	0	0	0	0	0	0	0	0	0	0	0	0	0	0	0	0
Q8IUR7	0	0	0	0	0	0	1	0	0	0	1	0	0	1	0	1	1	0	0	0	0	0	0	0	0	0	0	0	1	0	1	0	0	0	1	0	1	0	0	0	0	1	0	0	1	1	0	0	0
Q8IUS5	1	0	0	1	1	1	1	1	1	0	1	1	1	1	0	0	1	1	0	1	1	0	0	1	1	0	1	1	1	1	0	1	1	1	1	0	1	0	1	1	0	1	0	1	0	0	1	1	1
Q8IUW5	1	0	0	1	1	1	1	1	1	0	1	1	1	1	0	0	1	1	0	1	1	0	0	1	1	0	1	1	1	1	0	1	1	1	1	0	1	0	1	1	0	1	0	1	0	0	1	1	1
Q8IUX1	0	0	0	0	0	0	0	0	0	0	0	0	0	1	0	0	0	0	0	0	0	0	0	0	0	0	0	0	0	0	0	0	0	0	0	0	0	0	0	0	0	1	0	0	1	0	0	0	0
Q8IUY3	1	0	0	1	1	1	1	1	1	0	1	1	1	1	0	0	1	1	0	1	1	0	0	1	1	0	1	1	1	1	0	1	1	1	1	0	1	0	1	1	0	1	0	1	0	0	1	1	1
Q8IV48	1	0	0	0	1	1	1	0	1	1	1	1	1	1	1	0	1	1	0	1	0	0	0	1	0	0	0	1	0	1	1	0	1	0	0	1	0	1	1	0	1	1	1	0	1	0	1	1	0
Q8IV53	0	0	0	0	1	0	0	0	0	0	0	0	0	0	0	1	0	0	0	0	0	0	0	0	0	0	0	0	0	0	0	1	0	0	0	0	0	0	0	0	0	1	0	0	0	0	0	0	0
Q8IV76	1	0	0	0	1	1	1	0	1	1	1	1	1	1	1	0	1	1	0	1	0	0	0	1	0	0	0	1	0	1	1	0	1	0	0	1	0	1	1	0	1	1	1	0	1	0	1	1	0
Q8IVB4	1	0	0	1	1	1	1	1	1	0	1	1	1	1	0	0	1	1	0	1	1	0	0	1	1	0	1	1	1	1	0	1	1	1	1	0	1	0	1	1	0	1	0	1	0	0	1	1	1
Q8IVE0	1	0	0	1	1	1	1	1	1	0	1	1	1	1	0	0	1	1	0	1	1	0	0	1	1	0	1	1	1	1	0	1	1	1	1	0	1	0	1	1	0	1	0	1	0	0	1	1	1
Q8IVF6	0	0	0	0	0	0	0	0	0	0	0	0	0	0	0	1	1	0	0	0	0	0	0	0	0	0	0	0	0	0	0	0	0	0	0	0	0	0	0	0	0	0	0	0	1	1	0	0	0
Q8IVH2	1	0	0	1	1	1	1	1	1	0	1	1	1	1	0	0	1	1	0	1	1	0	0	1	1	0	1	1	1	1	0	1	1	1	1	0	1	0	1	1	0	1	0	1	0	0	1	1	1
Q8IVI9	0	0	0	0	0	0	0	0	0	0	0	0	0	1	0	0	0	0	0	0	0	0	0	0	0	0	0	0	0	0	0	0	0	0	0	0	0	0	0	0	0	0	0	0	1	0	0	0	0
Q8IVL5	0	0	0	0	1	1	1	0	1	1	1	0	1	1	1	0	1	1	0	1	0	0	0	1	0	0	0	1	0	0	1	0	1	0	0	1	0	0	0	0	0	1	1	0	1	0	1	0	0
Q8IVS8	0	0	0	0	0	0	0	0	0	0	0	0	0	0	0	0	0	0	0	0	0	0	0	0	0	0	0	0	0	0	0	0	0	0	0	0	0	0	0	0	0	0	0	0	0	0	0	0	0
Q8IVW1	1	0	0	1	1	1	1	1	1	0	1	1	1	1	0	1	1	1	0	1	1	1	1	1	1	0	1	1	1	1	1	1	1	1	1	1	1	0	1	1	0	1	0	1	1	1	1	1	1
Q8IVY1	0	0	0	1	1	1	1	1	1	0	1	1	1	1	0	0	1	1	0	1	1	0	0	1	1	0	1	1	1	1	0	1	1	1	1	0	1	0	1	0	0	1	0	1	0	0	0	1	1
Q8IWA6	0	0	0	1	0	0	1	1	0	0	1	0	1	1	0	1	1	0	0	0	0	1	1	0	1	0	0	0	1	1	1	0	1	0	1	0	1	0	1	1	0	1	0	0	1	1	0	0	1
Q8IWB6	0	0	0	1	0	0	1	1	0	0	1	0	1	1	0	1	1	0	0	1	0	0	0	0	1	0	0	0	1	1	0	1	1	1	1	0	1	0	1	1	0	1	0	0	0	0	0	1	1
Q8IWE2	1	0	0	1	1	1	1	1	1	0	1	1	1	1	0	0	1	1	0	1	1	0	0	1	1	0	1	1	1	1	0	1	1	0	1	0	1	0	1	1	0	1	0	1	0	0	1	1	1
Q8IWE4	1	0	0	0	1	1	1	0	1	1	1	1	1	1	1	0	1	1	0	1	0	0	0	1	0	0	0	1	0	1	1	0	1	0	0	1	0	1	1	0	1	1	1	0	1	0	1	1	0
Q8IWK6	1	0	0	1	1	1	1	1	1	0	1	1	1	1	0	0	1	1	0	1	1	0	0	1	1	0	1	1	1	1	0	1	1	1	1	0	1	0	1	1	0	1	0	1	0	0	1	1	1
Q8IWS0	1	0	0	1	1	1	1	1	1	0	1	1	1	1	0	0	1	1	0	1	1	0	0	1	1	0	1	1	1	1	0	1	1	1	1	0	1	0	1	1	0	1	0	1	0	0	1	1	1
Q8IWU5	1	0	1	0	1	0	0	0	0	0	0	1	0	0	0	0	0	0	1	0	1	1	0	0	1	1	0	1	0	0	0	1	1	1	0	1	0	1	0	0	1	0	0	0	1	1	1	1	0
Q8IWV1	1	0	0	1	1	1	1	1	1	0	1	1	1	1	0	0	1	1	0	1	1	0	0	1	1	0	1	1	1	1	0	1	1	1	1	0	1	0	1	1	0	1	0	1	0	0	1	1	1
Q8IWW8	1	0	0	1	1	1	1	1	1	0	1	1	1	1	0	0	1	1	0	1	1	0	0	1	1	0	1	1	1	1	0	1	1	1	1	0	1	0	1	1	0	1	0	1	0	0	1	1	1
Q8IWX5	0	0	0	0	1	1	1	1	1	1	1	0	1	0	0	1	0	0	1	1	1	1	0	0	0	0	1	0	1	0	1	1	0	0	1	0	1	0	0	1	0	1	0	0	1	1	0	1	1
Q8IWY9	0	0	0	0	0	0	0	0	0	0	0	0	0	1	0	1	1	0	0	0	0	0	0	0	0	0	0	0	0	0	0	0	0	0	0	0	1	0	0	0	0	1	0	0	1	1	0	0	0
Q8IWZ6	1	0	0	1	1	1	1	1	1	0	1	1	1	1	0	0	1	1	0	1	1	0	0	1	1	0	1	1	1	1	0	1	1	1	1	0	1	0	1	1	0	1	0	1	0	0	1	1	1
Q8IX01	1	0	0	0	1	1	1	0	1	1	1	1	1	1	1	0	1	1	0	1	0	0	0	1	0	0	0	1	0	1	1	0	1	0	0	1	0	1	1	0	1	1	1	0	1	0	1	1	0
Q8IX21	0	0	0	0	0	0	0	0	0	0	0	0	0	0	0	1	0	0	0	0	0	0	0	0	0	0	0	0	0	0	0	0	0	0	0	0	0	0	0	0	0	0	0	0	1	1	0	0	0
Q8IXB1	1	0	0	1	1	1	1	1	1	0	1	1	1	1	0	0	1	1	0	1	1	0	0	1	1	0	1	1	1	1	0	1	1	1	1	0	1	0	1	1	0	1	0	1	0	0	1	1	1
Q8IXJ6	1	0	0	0	1	1	1	1	0	0	1	0	1	0	0	1	0	0	1	1	1	1	0	0	0	0	1	0	0	0	1	1	0	0	1	0	0	0	1	0	0	1	0	0	1	1	0	0	0
Q8IXM2	1	0	1	0	1	1	1	1	1	1	1	1	1	0	0	1	1	0	1	1	1	1	0	0	0	0	1	1	1	1	1	1	0	0	1	0	1	0	1	1	0	1	0	0	1	1	0	1	1
Q8IXM6	1	0	0	1	1	1	1	1	1	0	1	1	1	1	0	0	1	1	0	1	1	0	0	1	1	0	1	1	1	1	0	1	1	1	1	0	1	0	1	1	0	1	0	1	0	0	1	1	1
Q8IXQ3	0	0	0	0	0	0	0	0	0	0	0	0	0	0	0	0	0	0	0	0	0	0	0	0	0	0	0	0	0	0	0	0	0	0	0	0	0	0	0	0	0	0	0	0	0	0	0	0	0
Q8IXQ4	1	0	0	1	1	1	1	1	1	0	1	1	1	1	0	0	1	1	0	1	1	0	0	1	1	0	1	1	1	1	0	1	1	1	1	0	1	0	1	1	0	1	0	1	0	0	1	1	1
Q8IXS6	1	0	0	1	1	1	1	1	1	0	1	1	1	1	0	0	1	1	0	1	1	0	0	1	1	0	1	1	1	1	0	1	1	1	1	0	1	0	1	1	0	1	0	1	0	0	1	1	1
Q8IXS8	1	0	0	1	1	1	1	1	1	0	1	1	1	1	0	0	1	1	0	1	1	0	0	1	1	0	1	1	1	1	0	1	1	1	1	0	1	0	1	1	0	1	0	1	0	0	1	1	1
Q8IXT1	0	0	0	1	1	1	1	1	1	0	1	1	1	1	0	0	1	1	0	1	1	0	0	1	1	0	1	1	1	1	0	1	1	0	1	0	1	0	1	1	0	1	0	1	0	0	1	1	1
Q8IXU6	1	0	1	1	1	1	1	1	1	1	1	1	1	1	0	1	1	1	1	1	1	1	0	0	0	0	1	1	1	1	1	1	1	0	1	0	1	0	1	1	0	1	0	1	1	1	0	1	1
Q8IXY8	1	0	0	1	1	1	1	1	1	0	1	1	1	1	0	0	1	1	0	1	1	0	0	1	1	0	1	1	1	1	0	1	1	1	1	0	1	0	1	1	0	1	0	1	0	0	1	1	1
Q8IY26	1	0	0	1	1	1	1	1	1	0	1	1	1	1	0	0	1	1	0	1	1	0	0	1	1	0	1	1	1	1	0	1	1	1	1	0	1	0	1	1	0	1	0	1	0	0	1	1	1
Q8IY42	1	0	1	0	1	1	1	1	1	1	1	1	1	0	0	1	1	0	1	1	1	1	0	0	0	0	1	1	1	1	1	1	0	0	1	0	1	0	1	1	0	1	0	0	1	1	0	1	1
Q8IY47	0	0	0	1	1	1	1	1	1	0	1	0	1	1	0	0	1	1	0	1	0	0	0	1	1	0	0	0	1	1	1	0	1	1	1	1	1	0	1	1	0	1	0	0	1	0	1	1	1
Q8IY51	0	0	0	0	0	0	0	0	0	0	0	0	0	0	0	0	0	0	0	0	0	0	0	0	0	0	0	0	0	0	0	0	0	0	0	0	0	0	0	0	0	0	0	0	0	0	0	0	0
Q8IY95	1	0	0	1	1	1	1	1	1	0	1	1	1	1	0	0	1	1	0	1	1	0	0	1	1	0	1	1	1	1	0	1	1	1	1	0	1	0	1	1	0	1	0	1	0	0	1	1	1
Q8IYB3	0	0	0	0	0	0	0	0	0	0	0	0	0	1	0	0	0	0	0	0	0	0	0	0	0	0	0	0	0	0	0	0	0	0	0	0	0	0	0	0	0	0	0	0	0	0	0	0	0
Q8IYB5	1	0	0	1	1	1	1	1	1	0	1	1	1	1	0	0	1	1	0	1	1	0	0	1	1	0	1	1	1	1	0	1	1	1	1	0	1	0	1	1	0	1	0	1	0	0	1	1	1
Q8IYD8	1	0	0	1	1	1	1	1	1	0	1	0	1	1	0	0	1	1	0	1	1	0	0	1	1	0	1	0	1	1	0	1	0	1	1	0	1	0	1	1	0	1	0	1	0	0	1	1	1
Q8IYI0	0	0	0	0	0	0	0	0	0	0	0	0	0	0	0	0	0	0	0	0	0	0	0	0	0	0	0	0	0	0	0	0	0	0	0	0	0	0	0	0	0	0	0	0	0	0	0	0	0
Q8IYK8	1	0	0	1	1	1	1	1	1	0	1	1	1	1	0	0	1	1	0	1	1	0	0	1	1	0	1	1	1	1	0	1	1	1	1	0	1	0	1	1	0	1	0	1	0	0	1	1	1
Q8IYL9	0	0	0	0	1	1	1	1	1	1	1	0	0	0	0	1	1	0	0	1	1	1	0	0	0	0	1	1	1	0	1	1	0	0	1	0	1	0	1	1	0	1	0	0	1	1	0	0	1
Q8IYP9	0	0	0	1	0	0	1	1	0	0	1	0	1	1	0	1	1	1	0	1	0	0	0	0	1	0	1	0	1	1	0	1	1	1	1	0	1	0	1	1	0	1	0	1	1	1	0	1	1
Q8IYS1	1	0	0	1	1	1	1	1	1	0	1	1	1	1	0	0	1	1	0	1	1	0	0	1	1	0	1	1	1	1	0	1	1	1	1	0	1	0	1	1	0	1	0	1	0	0	1	1	1
Q8IYT1	1	0	0	1	1	1	1	1	1	0	1	1	1	1	0	0	1	1	0	1	1	0	0	1	1	0	1	1	1	1	0	1	1	1	1	0	1	0	1	1	0	1	0	1	0	0	1	1	1
Q8IYT3	1	0	0	1	1	1	1	1	1	0	1	1	1	1	0	0	1	1	0	1	1	0	0	1	1	0	1	1	1	1	0	1	1	1	1	0	1	0	1	1	0	1	0	1	0	0	1	1	1
Q8IYT8	0	0	0	0	0	0	0	0	0	0	0	0	0	0	0	0	0	0	0	0	0	0	0	0	0	0	0	0	0	0	0	0	0	0	0	0	0	0	0	0	0	0	0	0	0	0	0	0	0
Q8IYU2	1	0	0	1	1	1	1	1	1	0	1	1	1	1	0	0	1	1	0	1	1	0	0	1	1	0	1	1	1	1	0	1	1	1	1	0	1	0	1	1	0	1	0	1	0	0	1	1	1
Q8IYW4	1	0	0	1	1	1	1	1	1	0	1	1	1	1	0	0	1	1	0	1	1	0	0	1	1	0	1	1	1	1	0	1	1	1	1	0	1	0	1	1	0	1	0	1	0	0	1	1	1
Q8IYW5	0	0	0	0	0	0	0	0	0	0	0	0	0	0	0	0	0	0	0	0	0	0	0	0	0	0	0	0	0	0	0	0	0	0	0	0	0	0	0	0	0	0	0	0	0	0	0	0	0
Q8IZ07	0	0	0	0	0	0	0	0	0	0	0	0	0	0	0	0	0	0	0	0	0	0	0	0	0	0	0	0	0	0	0	0	0	0	0	0	0	0	0	0	0	0	0	0	0	0	0	0	0
Q8IZ41	0	0	0	1	0	0	0	0	0	0	1	0	0	1	0	0	0	0	0	0	0	0	0	0	1	0	0	0	0	0	0	0	1	0	1	0	0	0	0	0	0	1	0	0	0	0	0	0	0
Q8IZD0	1	0	0	1	1	1	1	1	1	0	1	1	1	1	0	0	1	1	0	1	1	0	0	1	0	0	1	1	1	1	0	1	1	0	1	0	1	0	1	0	0	1	0	1	0	0	1	1	1
Q8IZD4	0	0	0	0	0	0	0	0	0	0	0	0	0	0	0	0	0	0	0	0	0	0	0	0	0	0	0	0	0	0	0	0	0	0	0	0	0	0	0	0	0	0	0	0	0	0	0	0	0
Q8IZF0	1	0	0	1	1	1	1	1	1	0	1	1	1	1	0	0	1	1	0	1	1	0	0	1	1	0	1	1	1	1	0	1	1	1	1	0	1	0	1	1	0	1	0	1	0	0	1	1	1
Q8IZJ4	1	0	0	1	1	1	1	1	1	0	1	1	1	1	0	0	1	1	0	1	1	0	0	1	1	0	1	1	1	1	0	1	1	1	1	0	1	0	1	1	0	1	0	1	0	0	1	1	1
Q8IZK6	0	0	0	1	1	1	1	1	1	0	1	1	1	1	0	0	1	1	0	1	1	0	0	1	1	0	1	1	1	1	0	1	1	1	1	0	1	0	1	1	0	1	0	1	0	0	1	1	1
Q8IZM8	0	0	0	0	0	0	1	0	0	0	1	0	0	1	0	1	1	0	0	0	0	0	0	0	0	0	0	0	1	1	1	0	0	0	0	0	1	0	1	0	0	1	0	0	1	1	0	0	0
Q8IZM9	1	0	0	1	1	1	1	0	1	0	1	1	1	1	0	0	0	1	0	1	1	0	0	1	1	0	1	0	0	0	0	1	0	0	1	0	0	0	0	1	0	1	0	1	0	0	1	0	0
Q8IZP0	1	0	0	1	1	1	1	1	1	0	1	1	1	1	0	0	1	1	0	1	1	0	0	1	1	0	1	1	1	1	0	1	1	1	1	0	1	0	1	1	0	1	0	1	0	0	1	1	1
Q8IZP7	1	0	0	1	1	1	1	1	1	0	1	1	1	1	0	0	1	1	0	1	1	0	0	1	1	0	1	1	1	1	0	1	1	1	1	0	1	0	1	1	0	1	0	1	0	0	1	1	1
Q8IZS7	0	0	0	0	0	0	0	0	0	0	0	0	0	1	0	0	0	0	0	0	0	0	0	0	0	0	0	0	0	0	0	0	0	0	0	0	0	0	0	0	0	0	0	0	0	0	0	0	0
Q8IZT9	1	0	0	1	1	1	1	1	1	0	1	1	1	1	0	0	1	1	0	1	1	0	0	1	1	0	1	1	1	1	0	1	1	1	1	0	1	0	1	1	0	1	0	1	0	0	1	1	1
Q8IZU0	1	0	0	1	1	1	1	1	1	0	1	1	1	1	0	0	1	1	0	1	1	0	0	1	1	0	1	1	1	1	0	1	1	1	1	0	1	0	1	1	0	1	0	1	0	0	1	1	1
Q8IZV5	1	0	0	1	1	1	1	1	1	0	1	1	1	1	0	0	1	1	0	1	1	0	0	1	1	0	1	1	1	1	0	1	1	1	1	0	1	0	1	1	0	1	0	1	0	0	1	1	1
Q8IZW8	0	0	0	0	1	0	1	1	0	0	1	0	0	0	0	1	1	0	0	1	1	1	0	0	0	0	1	0	1	0	0	1	0	0	1	0	0	0	0	0	0	1	0	0	0	1	0	0	1
Q8IZX4	0	0	0	1	0	0	1	1	0	0	1	0	1	1	0	1	1	0	0	0	0	1	1	0	1	0	0	0	1	1	1	0	1	1	1	1	1	0	1	1	0	1	0	0	1	1	0	1	1
Q8N0V1	1	0	0	1	1	1	1	1	1	0	1	1	1	1	0	0	1	1	0	1	1	0	0	1	1	0	1	1	1	1	0	1	1	1	1	0	1	0	1	1	0	1	0	1	0	0	1	1	1
Q8N0W5	0	0	0	1	1	0	1	1	0	0	1	0	1	1	0	1	1	1	0	1	1	0	0	0	1	0	1	0	1	1	0	1	1	1	1	0	1	0	1	1	0	1	0	1	1	1	1	1	1
Q8N0X4	1	0	0	1	1	1	1	1	1	0	1	1	1	1	0	0	1	1	0	1	1	0	0	1	1	0	1	1	1	1	0	1	1	1	1	0	1	0	1	1	0	1	0	1	0	0	1	1	1
Q8N0Z8	1	0	0	0	1	1	1	0	1	1	1	1	1	1	1	0	1	1	0	1	0	0	0	1	0	0	0	1	0	1	1	0	1	0	0	1	0	1	1	0	1	1	1	0	1	0	1	1	0
Q8N103	1	0	0	1	1	1	1	1	1	0	1	1	1	1	0	0	1	1	0	1	1	0	0	1	1	0	1	1	1	1	0	1	1	1	1	0	1	0	1	1	0	1	0	1	0	0	1	1	1
Q8N108	0	0	0	0	0	0	1	1	0	0	1	0	1	1	0	1	1	0	0	0	0	1	1	0	1	0	0	0	1	1	1	0	0	0	0	0	1	0	0	0	0	1	0	0	1	1	0	0	1
Q8N129	0	0	0	0	0	0	0	0	0	0	0	0	0	0	0	0	0	1	0	0	0	0	0	0	0	0	0	0	0	0	0	0	0	0	0	0	0	0	0	0	0	0	0	1	0	0	0	0	0
Q8N131	1	0	1	0	1	1	1	1	1	1	1	1	1	0	0	1	1	0	1	1	1	1	0	0	0	0	1	1	1	1	1	1	0	0	1	0	1	0	1	1	0	1	0	0	1	1	0	1	1
Q8N138	1	0	0	0	1	1	1	0	1	1	1	1	1	1	1	0	1	1	0	1	0	0	0	1	0	0	0	1	0	1	1	0	1	0	0	1	0	1	1	0	1	1	1	0	1	0	1	1	0
Q8N139	1	0	0	0	1	1	1	0	1	1	1	1	1	1	1	0	1	1	0	1	0	0	0	1	0	0	0	1	0	1	1	0	1	0	0	1	0	1	1	0	1	1	1	0	1	0	1	1	0
Q8N165	0	0	0	0	1	0	1	0	0	0	1	0	0	1	0	0	1	1	0	1	0	0	0	0	0	0	0	0	0	0	1	0	0	0	0	0	0	0	0	0	0	1	0	0	0	0	0	0	0
Q8N187	1	0	0	1	1	1	1	1	1	0	1	1	1	1	0	0	1	1	0	1	1	0	0	1	1	0	1	1	1	1	0	1	1	1	1	0	1	0	1	1	0	1	0	1	0	0	1	1	1
Q8N1A0	1	0	1	0	1	1	1	1	1	1	1	1	1	0	0	1	1	0	1	1	1	1	0	0	0	0	1	1	1	1	1	1	0	0	1	0	1	0	1	1	0	1	0	0	1	1	0	1	1
Q8N1A6	1	0	0	0	1	1	1	0	1	1	1	1	1	1	1	0	1	1	0	1	0	0	0	1	0	0	0	1	0	1	1	0	1	0	0	1	0	1	1	0	1	1	1	0	1	0	1	1	0
Q8N1E6	1	0	0	1	1	1	1	1	1	0	1	1	1	1	0	0	1	1	0	1	1	0	0	1	1	0	1	1	1	1	0	1	1	1	1	0	1	0	1	1	0	1	0	1	0	0	1	1	1
Q8N1I0	1	0	1	0	1	0	0	0	0	0	0	1	0	0	0	0	0	0	1	0	1	1	0	0	1	1	0	1	0	0	0	1	1	1	0	1	0	1	0	0	1	0	0	0	1	1	1	1	0
Q8N1K5	1	0	0	1	1	1	1	1	1	0	1	1	1	1	0	0	1	1	0	1	1	0	0	1	1	0	1	1	1	1	0	1	1	1	1	0	1	0	1	1	0	1	0	1	0	0	1	1	1
Q8N1L1	1	0	0	1	1	1	1	1	1	0	1	1	1	1	0	0	1	1	0	1	1	0	0	1	1	0	1	1	1	1	0	1	1	1	1	0	1	0	1	1	0	1	0	1	0	0	1	1	1
Q8N228	1	0	0	1	1	1	1	1	1	0	1	1	1	1	0	0	1	1	0	1	1	0	0	1	1	0	1	1	1	1	0	1	1	1	1	0	1	0	1	1	0	1	0	1	0	0	1	1	1
Q8N2C3	0	0	0	0	1	1	0	0	0	0	1	0	0	1	0	0	0	1	0	1	1	0	0	0	0	0	0	0	0	0	0	0	0	0	1	0	0	0	0	0	0	1	0	1	0	0	0	0	0
Q8N2E2	0	0	0	0	1	0	0	0	0	0	1	0	0	1	1	0	0	1	0	1	0	0	0	0	0	0	0	0	0	0	1	0	0	0	0	0	0	0	0	0	0	1	1	0	0	0	0	0	0
Q8N387	1	0	0	1	1	1	1	1	1	0	1	1	1	1	0	0	1	1	0	1	1	0	0	1	1	0	1	1	1	1	0	1	1	1	1	0	1	0	1	1	0	1	0	1	0	0	1	1	1
Q8N3A8	1	0	0	1	1	1	1	1	1	0	1	1	1	1	0	0	1	1	0	1	1	0	0	1	1	0	1	1	1	1	0	1	1	1	1	0	1	0	1	1	0	1	0	1	0	0	1	1	1
Q8N3C0	0	0	0	1	0	0	1	1	0	0	1	0	1	1	0	1	1	0	0	0	0	1	1	0	1	0	0	0	1	1	1	0	1	1	1	1	1	0	1	1	0	1	0	0	1	1	0	1	1
Q8N3F0	1	0	0	1	1	1	1	1	1	0	1	1	1	1	0	0	1	1	0	1	1	0	0	1	1	0	1	1	1	1	0	1	1	1	1	0	1	0	1	1	0	1	0	1	0	0	1	1	1
Q8N3F8	0	0	0	1	0	0	1	1	0	0	1	0	1	1	0	1	1	0	0	0	0	1	1	0	1	0	0	0	1	1	1	0	1	1	1	1	1	0	1	1	0	1	0	0	1	1	0	1	1
Q8N3J2	0	0	0	0	0	0	1	0	0	0	1	0	0	1	0	1	1	0	0	0	0	0	0	0	0	0	0	0	1	1	1	0	0	0	0	0	1	0	1	0	0	1	0	0	1	1	0	0	0
Q8N3J6	0	0	0	1	1	1	0	1	0	0	1	1	0	1	0	0	1	1	0	1	1	0	0	1	1	0	1	1	1	1	0	1	1	1	1	0	1	0	1	0	0	1	0	1	0	0	0	1	1
Q8N3J9	0	0	0	0	0	0	0	0	0	0	0	0	0	0	0	1	0	0	0	0	0	0	0	0	0	0	0	0	0	0	0	0	0	0	0	0	0	0	0	0	0	0	0	0	0	0	0	0	0
Q8N3T6	1	0	0	1	1	1	1	1	1	0	1	1	1	1	0	0	1	1	0	1	1	0	0	1	0	0	1	1	1	1	0	1	1	0	1	0	1	0	1	0	0	1	0	1	0	0	1	1	1
Q8N3X1	0	0	0	0	0	0	0	0	0	0	0	0	0	0	0	0	0	0	0	0	0	0	0	0	0	0	0	0	0	0	0	0	0	0	0	0	0	0	0	0	0	0	0	0	0	0	0	0	0
Q8N3Y1	0	0	0	0	0	0	0	0	0	0	0	0	0	0	0	0	0	0	0	0	0	0	0	0	0	0	0	0	0	0	0	0	0	0	0	0	0	0	0	0	0	0	0	0	0	0	0	0	0
Q8N3Z3	1	0	0	1	1	1	1	1	1	0	1	1	1	1	0	0	1	1	0	1	1	0	0	1	1	0	1	1	1	1	0	1	1	1	1	0	1	0	1	1	0	1	0	1	0	0	1	1	1
Q8N3Z6	0	0	0	0	0	0	0	0	0	0	0	0	0	0	0	0	0	0	0	0	0	0	0	0	0	0	0	0	0	0	0	0	0	0	0	0	0	0	0	0	0	0	0	0	0	0	0	0	0
Q8N434	1	0	0	1	1	1	1	1	1	0	1	1	1	1	0	0	1	1	0	1	1	0	0	1	0	0	1	1	1	1	0	1	1	0	1	0	1	0	1	0	0	1	0	1	0	0	1	1	1
Q8N468	1	0	0	1	1	1	1	1	1	0	1	1	1	1	0	0	1	1	0	1	1	0	0	1	1	0	1	1	1	1	0	1	1	1	1	0	1	0	1	1	0	1	0	1	0	0	1	1	1
Q8N488	1	0	0	1	1	1	1	1	1	0	1	1	1	1	0	0	1	1	0	1	1	0	0	1	1	0	1	1	1	1	0	1	1	1	1	0	1	0	1	1	0	1	0	1	0	0	1	1	1
Q8N4A0	1	0	0	1	1	1	1	1	1	0	1	1	1	1	0	0	1	1	0	1	1	0	0	1	1	0	1	1	1	1	0	1	1	1	1	0	1	0	1	1	0	1	0	1	0	0	1	1	1
Q8N4C7	1	0	0	1	1	1	1	1	1	0	1	1	1	1	0	0	1	1	0	1	1	0	0	1	1	0	1	1	1	1	0	1	1	1	1	0	1	0	1	1	0	1	0	1	0	0	1	1	1
Q8N4C8	0	0	0	1	0	0	0	1	0	0	1	0	0	1	0	0	1	0	0	0	0	0	0	0	0	0	0	0	1	0	0	0	0	0	1	0	1	0	0	0	0	1	0	0	0	0	0	0	1
Q8N4F7	1	0	0	1	1	1	1	1	1	0	1	1	1	1	0	0	1	1	0	1	1	0	0	1	1	0	1	1	1	1	0	1	1	1	1	0	1	0	1	1	0	1	0	1	0	0	1	1	1
Q8N4H0	0	0	0	0	0	0	0	0	0	0	0	0	0	0	0	0	0	0	0	0	0	0	0	0	0	0	0	0	0	0	0	0	0	0	0	0	0	0	0	0	0	0	0	0	0	0	0	0	0
Q8N4L2	0	0	0	0	0	0	0	0	0	0	0	0	0	0	0	0	0	0	0	0	0	0	0	0	0	0	0	0	0	0	0	0	0	0	0	0	0	0	0	0	0	0	0	0	0	0	0	0	0
Q8N4S0	1	0	0	1	1	1	1	1	1	0	1	1	1	1	0	0	1	1	0	1	1	0	0	1	1	0	1	1	1	1	0	1	1	1	1	0	1	0	1	1	0	1	0	1	0	0	1	1	1
Q8N4T0	1	0	0	1	1	1	1	1	1	0	1	1	1	1	0	0	1	1	0	1	1	0	0	1	1	0	1	1	1	1	0	1	1	1	1	0	1	0	1	1	0	1	0	1	0	0	1	1	1
Q8N4V1	1	0	0	1	1	1	1	1	1	0	1	1	1	1	0	0	1	1	0	1	1	0	0	1	1	0	1	1	1	1	0	1	1	1	1	0	1	0	1	1	0	1	0	1	0	0	1	1	1
Q8N4Z0	1	0	0	0	1	1	1	0	1	1	1	1	1	1	1	0	1	1	0	1	0	0	0	1	0	0	0	1	0	1	1	0	1	0	0	1	0	1	1	0	1	1	1	0	1	0	1	1	0
Q8N556	0	0	0	0	0	0	0	0	0	0	0	0	0	0	0	0	0	0	0	0	0	0	0	0	0	0	0	0	0	0	0	0	0	0	0	0	0	0	0	0	0	0	0	0	0	0	0	0	0
Q8N565	1	0	0	1	1	1	1	1	1	0	1	1	1	1	0	0	1	1	0	1	1	0	0	1	1	0	1	1	1	1	0	1	1	1	1	0	1	0	1	1	0	1	0	1	0	0	1	1	1
Q8N587	0	0	0	1	0	0	1	1	0	0	1	0	1	1	0	1	1	0	0	0	0	1	1	0	1	0	0	0	1	1	1	0	1	1	1	1	1	0	1	1	0	1	0	0	1	1	0	1	1
Q8N5A5	0	1	0	0	0	0	0	0	0	0	0	0	0	0	0	0	0	0	0	0	0	0	0	0	0	0	0	0	0	0	0	0	0	0	0	0	0	0	0	0	0	0	0	0	0	0	0	0	0
Q8N5R6	0	0	0	0	0	0	0	0	0	0	0	0	0	0	0	1	0	0	0	0	0	0	0	0	0	0	0	0	0	0	0	0	0	0	0	0	0	0	0	0	0	0	0	0	0	1	0	0	0
Q8N5X7	0	0	0	1	1	1	1	1	1	0	1	0	1	1	0	0	1	1	0	1	1	0	0	1	1	0	1	0	1	1	0	1	0	0	1	0	1	0	1	1	0	1	0	1	0	0	1	0	1
Q8N614	0	0	0	0	0	0	0	0	0	0	0	0	0	0	0	0	0	0	0	0	0	0	0	0	0	0	0	0	0	0	0	0	0	0	0	0	0	0	0	0	0	0	0	0	0	0	0	0	0
Q8N682	1	0	0	0	1	1	1	0	1	1	1	1	1	1	1	0	1	1	0	1	0	0	0	1	0	0	0	1	0	1	1	0	1	0	0	1	0	1	1	0	1	1	1	0	1	0	1	1	0
Q8N695	1	0	0	0	1	1	1	0	1	1	1	1	1	1	1	0	1	1	0	1	0	0	0	1	0	0	0	1	0	1	1	0	1	0	0	1	0	1	1	0	1	1	1	0	1	0	1	1	0
Q8N6F1	0	0	0	1	0	0	1	1	0	0	1	0	1	1	0	1	1	0	0	0	0	1	1	0	1	0	0	0	1	1	1	0	1	1	1	1	1	0	1	1	0	1	0	0	1	1	0	1	1
Q8N6F7	1	0	1	0	1	1	1	1	1	1	1	1	1	0	0	1	1	0	1	1	1	1	0	0	0	0	1	1	1	1	1	1	0	0	1	0	1	0	1	1	0	1	0	0	1	1	0	1	1
Q8N6G5	0	0	0	1	1	1	0	1	0	0	0	0	1	0	0	0	1	0	0	0	0	0	0	1	1	0	1	0	0	1	0	0	1	0	0	0	0	0	0	0	0	0	0	1	0	0	0	0	0
Q8N6K7	1	0	0	1	1	1	1	1	1	0	1	1	1	1	0	0	1	1	0	1	1	0	0	1	1	0	1	1	1	1	0	1	1	1	1	0	1	0	1	1	0	1	0	1	0	0	1	1	1
Q8N6P7	0	0	0	1	0	0	1	1	0	0	1	0	1	1	0	1	1	0	0	0	0	1	1	0	1	0	0	0	1	1	1	0	1	1	1	1	1	0	1	1	0	1	0	0	1	1	0	1	1
Q8N6S5	1	0	0	1	1	1	1	1	1	0	1	1	1	1	0	0	1	1	0	1	1	0	0	1	1	0	1	1	1	1	0	1	1	1	1	0	1	0	1	1	0	1	0	1	0	0	1	1	1
Q8N6T0	0	0	0	0	0	0	0	0	0	0	0	0	0	1	0	1	1	0	0	0	0	0	0	0	0	0	0	0	0	0	0	0	0	0	0	0	1	0	0	0	0	1	0	0	1	1	0	0	0
Q8N7B1	1	0	0	1	1	1	1	1	1	0	1	1	1	1	0	0	1	1	0	1	1	0	0	1	1	0	1	1	1	1	0	1	1	1	1	0	1	0	1	1	0	1	0	1	0	0	1	1	1
Q8N7H1	1	0	1	0	1	1	1	1	1	1	1	1	1	0	0	1	1	0	1	1	1	1	0	0	0	0	1	1	1	1	1	1	0	0	1	0	1	0	1	1	0	1	0	0	1	1	0	1	1
Q8N7M0	1	0	0	1	1	1	1	1	1	0	1	1	1	1	0	0	1	1	0	1	1	0	0	1	1	0	1	1	1	1	0	1	1	1	1	0	1	0	1	1	0	1	0	1	0	0	1	1	1
Q8N7P1	0	0	0	1	0	0	1	1	0	0	1	0	1	1	0	1	1	0	0	0	0	1	1	0	1	0	0	0	1	1	1	0	1	1	1	1	1	0	1	1	0	1	0	0	1	1	0	1	1
Q8N7X0	1	0	0	1	1	1	1	1	1	0	1	1	1	1	0	0	1	1	0	1	1	0	0	1	1	0	1	1	1	1	0	1	1	1	1	0	1	0	1	1	0	1	0	1	0	0	1	1	1
Q8N801	1	0	0	1	1	1	1	1	1	0	1	1	1	1	0	0	1	1	0	1	1	0	0	1	1	0	1	1	1	1	0	1	1	1	1	0	1	0	1	1	0	1	0	1	0	0	1	1	1
Q8N808	1	0	0	1	1	1	1	1	1	0	1	1	1	1	0	0	1	1	0	1	1	0	0	1	1	0	1	1	1	1	0	1	1	1	1	0	1	0	1	1	0	1	0	1	0	0	1	1	1
Q8N812	1	0	0	1	1	1	1	1	1	0	1	1	1	1	0	0	1	1	0	1	1	0	0	1	1	0	1	1	1	1	0	1	1	1	1	0	1	0	1	1	0	1	0	1	0	0	1	1	1
Q8N823	0	0	0	0	0	0	1	0	0	0	0	0	1	0	0	0	0	0	0	0	0	1	1	0	0	0	0	0	0	0	0	0	0	0	0	0	0	0	0	0	0	0	0	0	0	0	0	0	0
Q8N8J7	1	0	0	1	1	1	1	1	1	0	1	1	1	1	0	0	1	1	0	1	1	0	0	1	1	0	1	1	1	1	0	1	1	1	1	0	1	0	1	1	0	1	0	1	0	0	1	1	1
Q8N8L6	0	0	0	1	0	0	1	1	0	0	1	0	1	1	0	1	1	1	0	1	0	0	0	0	1	0	1	0	1	1	0	1	1	1	1	0	1	0	1	1	0	1	0	1	1	1	0	1	1
Q8N8Q8	1	0	0	0	1	1	1	0	1	1	1	1	1	1	1	0	1	1	0	1	0	0	0	1	0	0	0	1	0	1	1	0	1	0	0	1	0	1	1	0	1	1	1	0	1	0	1	1	0
Q8N8R7	1	0	1	0	1	1	1	1	1	1	1	1	1	0	0	1	1	0	1	1	1	1	0	0	0	0	1	1	1	1	1	1	0	0	1	0	1	0	1	1	0	1	0	0	1	1	0	1	1
Q8N8V2	1	0	0	1	1	1	1	1	1	0	1	1	1	1	0	0	1	1	0	1	1	0	0	1	1	0	1	1	1	1	0	1	1	1	1	0	1	0	1	1	0	1	0	1	0	0	1	1	1
Q8N8W4	1	0	0	1	1	1	1	1	1	0	1	1	1	1	0	0	1	1	0	1	1	0	0	1	1	0	1	1	1	1	0	1	1	1	1	0	1	0	1	1	0	1	0	1	0	0	1	1	1
Q8N8Y5	0	0	0	0	0	0	0	0	0	0	0	0	0	0	0	0	0	0	0	0	0	0	0	0	0	0	0	0	0	0	0	0	0	0	0	0	0	0	0	0	0	0	0	0	0	0	0	0	0
Q8N8Z6	1	0	0	1	0	1	0	1	0	0	1	1	1	1	0	0	1	1	1	1	1	0	1	1	1	1	1	1	0	0	1	1	0	1	0	0	1	1	1	0	1	1	1	1	1	0	0	1	1
Q8N954	1	0	0	0	1	1	1	0	1	1	1	1	1	1	1	0	1	1	0	1	0	0	0	1	0	0	0	1	0	1	1	0	1	0	0	1	0	1	1	0	1	1	1	0	1	0	1	1	0
Q8N988	0	0	0	0	0	0	0	0	0	0	0	0	0	0	0	0	0	0	0	0	0	0	0	0	0	0	0	0	0	0	0	0	0	0	0	0	0	0	0	0	0	0	0	0	0	0	0	0	0
Q8N9B4	0	0	0	0	0	0	0	0	0	0	0	0	0	0	0	0	0	0	0	0	0	0	0	0	0	0	0	0	0	0	0	0	0	0	0	0	0	0	0	0	0	0	0	0	0	0	0	0	0
Q8N9N2	1	0	0	1	1	1	1	1	1	0	1	0	1	1	0	0	1	1	0	1	1	0	0	1	1	0	1	0	1	1	0	1	0	1	1	0	1	0	1	1	0	1	0	1	0	0	1	1	1
Q8N9N7	0	0	0	0	0	0	1	0	0	0	0	0	0	1	0	1	1	0	0	0	0	0	0	0	0	0	0	0	0	0	0	0	0	0	0	0	1	0	0	0	0	1	0	0	1	1	0	0	0
Q8N9R8	1	0	0	1	1	1	1	1	1	0	1	1	1	1	0	0	1	1	0	1	1	0	0	1	1	0	1	1	1	1	0	1	1	1	1	0	1	0	1	1	0	1	0	1	0	0	1	1	1
Q8N9T2	1	0	0	1	1	1	1	1	1	0	1	1	1	1	0	0	1	1	0	1	1	0	0	1	1	0	1	1	1	1	0	1	1	1	1	0	1	0	1	1	0	1	0	1	0	0	1	1	1
Q8N9U0	1	0	0	1	1	1	1	1	1	0	1	1	1	1	0	0	1	1	0	1	1	0	0	1	1	0	1	1	1	1	0	1	1	1	1	0	1	0	1	1	0	1	0	1	0	0	1	1	1
Q8N9V3	1	0	0	1	1	1	1	1	1	0	1	1	1	1	0	0	1	1	0	1	1	0	0	1	1	0	1	1	1	1	0	1	1	1	1	0	1	0	1	1	0	1	0	1	0	0	1	1	1
Q8NA54	1	0	0	1	1	1	1	1	1	0	1	1	1	1	0	0	1	1	0	1	1	0	0	1	1	0	1	1	1	1	0	1	1	1	1	0	1	0	1	1	0	1	0	1	0	0	1	1	1
Q8NA72	1	0	0	1	1	1	1	1	1	0	1	1	1	1	0	0	1	1	0	1	1	0	0	1	1	0	1	1	1	1	0	1	1	1	1	0	1	0	1	1	0	1	0	1	0	0	1	1	1
Q8NAA5	0	0	0	0	0	0	1	0	0	0	0	0	0	1	0	1	1	0	0	0	0	0	0	0	0	0	0	0	0	0	0	0	0	0	0	0	1	0	0	0	0	1	0	0	1	1	0	0	0
Q8NAA6	1	0	0	1	1	1	1	1	1	0	1	1	1	1	0	0	1	1	0	1	1	0	0	1	1	0	1	1	1	1	0	1	1	1	1	0	1	0	1	1	0	1	0	1	0	0	1	1	1
Q8NAV1	1	0	0	0	1	1	1	0	1	1	1	1	1	1	1	0	1	1	0	1	0	0	0	1	0	0	0	1	0	1	1	0	1	0	0	1	0	1	1	0	1	1	1	0	1	0	1	1	0
Q8NB14	0	0	0	0	0	0	1	0	0	0	0	0	0	1	0	1	1	0	0	0	0	0	0	0	0	0	0	0	0	0	0	0	0	0	0	0	1	0	0	0	0	1	0	0	1	1	0	0	0
Q8NB16	1	0	0	1	1	1	1	1	1	0	1	1	1	1	0	0	1	1	0	1	1	0	0	1	1	0	1	1	1	1	0	1	1	1	1	0	1	0	1	1	0	1	0	1	0	0	1	1	1
Q8NB49	1	0	1	0	1	1	1	1	1	1	1	1	1	0	0	1	1	0	1	1	1	1	0	0	0	0	1	1	1	1	1	1	0	0	1	0	1	0	1	1	0	1	0	0	1	1	0	1	1
Q8NB78	0	0	0	0	0	0	0	0	0	0	0	0	0	0	0	0	0	0	0	0	0	0	0	0	0	0	0	0	0	0	0	0	0	0	0	0	0	0	0	0	0	0	0	0	0	0	0	0	0
Q8NB90	1	0	0	1	1	1	1	1	1	0	1	1	1	1	0	0	1	1	0	1	1	0	0	1	1	0	1	1	1	1	0	1	1	1	1	0	1	0	1	1	0	1	0	1	0	0	1	1	1
Q8NBI2	1	0	1	0	1	1	1	1	1	1	1	1	1	0	0	1	1	0	1	1	1	1	0	0	0	0	1	1	1	1	1	1	0	0	1	0	1	0	1	1	0	1	0	0	1	1	0	1	1
Q8NBJ5	1	0	0	1	1	1	1	1	1	0	1	1	1	1	0	0	1	1	0	1	1	0	0	1	1	0	1	1	1	1	0	1	1	0	1	0	1	0	1	1	0	1	0	1	0	0	1	1	1
Q8NBM4	1	0	0	1	1	1	1	1	1	0	1	1	1	1	0	0	1	1	0	1	1	0	0	1	1	0	1	1	1	1	0	1	1	1	1	0	1	0	1	1	0	1	0	1	0	0	1	1	1
Q8NBP0	1	0	0	1	1	1	1	1	1	0	1	1	1	1	0	0	1	1	0	1	1	0	0	1	1	0	1	1	1	1	0	1	1	1	1	0	1	0	1	1	0	1	0	1	0	0	1	1	1
Q8NBQ5	1	0	0	0	1	1	1	0	1	1	1	1	1	1	1	0	1	1	0	1	0	0	0	1	0	0	0	1	0	1	1	0	1	0	0	1	0	1	1	0	1	1	1	0	1	0	1	1	0
Q8NBT0	1	0	0	0	1	1	1	0	1	1	1	1	1	1	1	0	1	1	0	1	0	0	0	1	0	0	0	1	0	1	1	0	1	0	0	1	0	1	1	0	1	1	1	0	1	0	1	1	0
Q8NBZ7	0	0	0	0	0	0	0	0	0	0	0	0	0	0	0	0	0	0	0	0	0	0	0	0	0	0	0	0	0	0	0	0	0	0	0	0	0	0	0	0	0	0	0	0	0	0	0	0	0
Q8NC01	1	0	0	1	1	1	1	1	1	0	1	1	1	1	0	0	1	1	0	1	1	0	0	1	1	0	1	1	1	1	0	1	1	1	1	0	1	0	1	1	0	1	0	1	0	0	1	1	1
Q8NC42	1	0	0	0	1	1	1	0	1	1	1	1	1	1	1	0	1	1	0	1	0	0	0	1	0	0	0	1	0	1	1	0	1	0	0	1	0	1	1	0	1	1	1	0	1	0	1	1	0
Q8NC51	0	0	0	0	0	0	1	1	0	0	1	0	1	1	0	0	1	0	0	0	0	0	0	0	0	0	0	0	1	1	0	0	0	0	1	0	1	0	1	0	0	1	0	0	0	0	0	0	1
Q8NC54	1	0	0	1	1	1	1	1	1	0	1	1	1	1	0	0	1	1	0	1	1	0	0	1	1	0	1	1	1	1	0	1	1	1	1	0	1	0	1	1	0	1	0	1	0	0	1	1	1
Q8NC60	1	0	0	1	1	1	1	1	1	0	1	1	1	1	0	0	1	1	0	1	1	0	0	1	1	0	1	1	1	1	0	1	1	1	1	0	1	0	1	1	0	1	0	1	0	0	1	1	1
Q8NCA5	0	0	0	0	0	0	0	0	0	0	0	0	0	0	0	0	0	0	0	0	0	0	0	0	0	0	0	0	0	0	0	0	0	0	0	0	0	0	0	0	0	0	0	0	0	0	0	0	0
Q8NCC5	0	0	0	0	0	0	0	0	0	0	0	0	0	0	0	0	0	0	0	0	0	0	0	0	0	0	0	0	0	0	0	0	0	0	0	0	0	0	0	0	0	0	0	0	0	0	0	0	0
Q8NCF0	1	0	0	1	1	1	1	1	1	0	1	1	1	1	0	0	1	1	0	1	1	0	0	1	1	0	1	1	1	1	0	1	1	1	1	0	1	0	1	1	0	1	0	1	0	0	1	1	1
Q8NCI6	1	0	0	1	1	1	1	1	1	0	1	1	1	1	0	0	1	1	0	1	1	0	0	1	1	0	1	1	1	1	0	1	1	1	1	0	1	0	1	1	0	1	0	1	0	0	1	1	1
Q8NCL8	0	0	0	0	1	1	1	0	1	1	1	0	1	1	1	0	1	1	0	1	0	0	0	1	0	0	0	1	0	1	1	0	1	0	0	1	0	0	1	0	0	1	1	0	1	0	1	1	0
Q8NCR0	1	0	0	0	1	1	1	1	1	0	1	1	1	1	0	0	1	1	0	1	0	0	0	1	0	0	0	1	0	1	0	1	1	0	0	0	0	0	1	0	0	1	0	0	0	0	1	1	0
Q8NCS7	0	0	0	1	0	0	1	1	0	0	1	0	1	1	0	1	1	0	0	0	0	1	1	0	1	0	0	0	1	1	1	0	1	1	1	1	1	0	1	1	0	1	0	0	1	1	0	1	1
Q8NCU1	1	0	0	1	1	1	1	1	1	0	1	1	1	1	0	0	1	1	0	1	1	0	0	1	1	0	1	1	1	1	0	1	1	1	1	0	1	0	1	1	0	1	0	1	0	0	1	1	1
Q8ND07	0	0	0	0	0	0	1	0	0	0	0	0	0	1	0	1	1	0	0	0	0	0	0	0	0	0	0	0	0	0	0	0	0	0	0	0	1	0	0	0	0	1	0	0	1	1	0	0	0
Q8ND24	1	0	0	1	1	1	1	1	1	0	1	1	1	1	0	0	1	1	0	1	1	0	0	1	1	0	1	1	1	1	0	1	1	1	1	0	1	0	1	1	0	1	0	1	0	0	1	1	1
Q8ND71	1	0	0	1	1	1	1	1	1	0	1	1	1	1	0	0	1	1	0	1	1	0	0	1	1	0	1	1	1	1	0	1	1	1	1	0	1	0	1	1	0	1	0	1	0	0	1	1	1
Q8ND82	1	0	0	1	1	1	1	1	1	0	1	1	1	1	0	0	1	1	0	1	1	0	0	1	1	0	1	1	1	1	0	1	1	1	1	0	1	0	1	1	0	1	0	1	0	0	1	1	1
Q8ND83	0	0	0	0	0	0	0	0	0	0	0	0	0	0	0	0	0	0	0	0	0	0	0	0	0	0	0	0	0	0	0	0	0	0	0	0	0	0	0	0	0	0	0	0	0	0	0	0	0
Q8ND90	1	0	0	1	1	1	1	1	1	0	1	1	1	1	0	0	1	1	0	1	1	0	0	1	1	0	1	1	1	1	0	1	1	1	1	0	1	0	1	1	0	1	0	1	0	0	1	1	1
Q8ND94	1	0	0	1	1	1	1	1	1	0	1	1	1	1	0	0	1	1	0	1	1	0	0	1	1	0	1	1	1	1	0	1	1	1	1	0	1	0	1	1	0	1	0	1	0	0	1	1	1
Q8NDC0	0	0	0	0	0	0	0	0	0	0	0	0	0	0	0	1	0	0	0	0	0	0	0	0	0	0	0	0	0	0	0	0	0	0	0	0	1	0	0	0	0	0	0	0	1	1	0	0	0
Q8NDF8	1	0	0	1	1	1	1	1	1	0	1	1	1	1	0	0	1	1	0	1	1	0	0	1	1	0	1	1	1	1	0	1	1	1	1	0	1	0	1	1	0	1	0	1	0	0	1	1	1
Q8NDM7	1	0	0	1	1	1	1	1	1	0	1	1	1	1	0	0	1	1	0	1	1	0	0	1	1	0	1	1	1	1	0	1	1	1	1	0	1	0	1	1	0	1	0	1	0	0	1	1	1
Q8NDV1	0	0	0	1	0	0	1	1	0	0	1	0	1	1	0	1	1	0	0	0	0	1	1	0	1	0	0	0	1	1	1	0	1	1	1	0	1	0	1	1	0	1	0	0	1	1	0	1	1
Q8NDX5	0	0	0	0	0	0	0	0	0	0	0	0	0	0	0	0	0	0	0	0	0	0	0	0	0	0	0	0	0	0	0	0	0	0	0	0	0	0	0	0	0	0	0	1	0	0	0	0	0
Q8NDX9	1	0	0	1	1	1	1	1	1	0	1	1	1	1	0	0	1	1	0	1	1	0	0	1	1	0	1	1	1	1	0	1	1	1	1	0	1	0	1	1	0	1	0	1	0	0	1	1	1
Q8NDZ2	0	0	0	1	1	1	1	1	1	0	1	1	1	1	0	0	1	1	0	1	1	0	0	1	1	0	1	1	1	1	0	1	1	1	1	0	1	0	1	0	0	1	0	1	0	0	0	1	1
Q8NDZ4	0	0	0	1	0	0	1	1	0	0	1	0	0	1	0	1	1	0	0	0	0	1	1	0	0	0	0	0	1	1	1	0	1	0	1	1	1	0	1	1	0	1	0	0	1	1	0	0	1
Q8NDZ6	0	0	0	0	0	0	1	0	0	0	0	0	0	1	0	1	1	0	0	0	0	0	0	0	0	0	0	0	0	0	0	0	0	0	0	0	1	0	0	0	0	1	0	0	1	1	0	0	0
Q8NE31	0	0	0	1	0	0	1	1	0	0	1	0	1	1	0	1	1	0	0	0	0	1	1	0	1	0	0	0	1	1	1	0	1	1	1	1	1	0	1	1	0	1	0	0	1	1	0	1	1
Q8NE35	1	0	0	1	1	1	1	1	1	0	1	1	1	1	0	0	1	1	0	1	1	0	0	1	1	0	1	1	1	1	0	1	1	1	1	0	1	0	1	1	0	1	0	1	0	0	1	1	1
Q8NEB9	1	0	0	1	1	1	1	1	1	0	1	1	1	1	0	0	1	1	0	1	1	0	0	1	1	0	1	1	1	1	0	1	1	1	1	0	1	0	1	1	0	1	0	1	0	0	1	1	1
Q8NEM0	0	0	0	0	0	0	1	0	0	0	1	0	0	1	0	1	1	0	0	0	0	0	0	0	0	0	0	0	1	0	1	0	0	0	1	0	1	0	0	0	0	1	0	0	1	1	0	0	0
Q8NEN0	1	0	0	1	1	1	1	1	1	0	1	1	1	1	0	0	1	1	0	1	1	0	0	1	1	0	1	1	1	1	0	1	1	1	1	0	1	0	1	1	0	1	0	1	0	0	1	1	1
Q8NEQ5	1	0	0	1	1	1	1	1	1	0	1	1	1	1	0	0	1	1	0	1	1	0	0	1	1	0	1	1	1	1	0	1	1	1	1	0	1	0	1	1	0	1	0	1	0	0	1	1	1
Q8NEW0	1	0	0	1	1	1	1	1	1	0	1	1	1	1	0	0	1	1	0	1	1	0	0	1	1	0	1	1	1	1	0	1	1	1	1	0	1	0	1	1	0	1	0	1	0	0	1	1	1
Q8NF50	0	0	0	0	0	0	0	0	0	0	1	0	0	1	0	0	1	0	0	0	0	0	0	0	0	0	0	0	0	0	0	1	0	0	0	0	0	0	0	0	0	0	0	0	0	0	0	0	0
Q8NFC6	0	0	0	0	0	0	0	0	0	0	0	0	0	0	0	0	0	0	0	0	0	0	0	0	0	0	0	0	0	0	0	0	0	0	0	0	0	0	0	0	0	0	0	0	0	0	0	0	0
Q8NFG4	0	0	0	1	1	1	1	1	1	0	1	1	1	1	0	0	1	1	0	1	1	0	0	1	1	0	1	1	1	1	0	1	1	1	1	0	1	0	1	1	0	1	0	1	0	0	1	1	1
Q8NFH3	1	0	0	1	1	1	1	1	1	0	1	1	1	1	0	0	1	1	0	1	1	0	0	1	1	0	1	1	1	1	0	1	1	1	1	0	1	0	1	1	0	1	0	1	0	0	1	1	1
Q8NFH5	1	0	0	0	1	1	1	0	1	1	1	1	1	1	1	0	1	1	0	1	0	0	0	1	0	0	0	1	0	1	1	0	1	0	0	1	0	1	1	0	1	1	1	0	1	0	1	1	0
Q8NFJ5	0	0	0	0	0	0	0	0	0	0	0	0	0	0	0	0	0	0	0	0	0	0	0	0	0	0	0	0	0	0	0	0	0	0	0	0	0	0	0	0	0	0	0	0	0	0	0	0	0
Q8NFQ6	1	0	0	1	1	1	1	1	1	0	1	1	1	1	0	0	1	1	0	1	1	0	0	1	1	0	1	1	1	1	0	1	1	1	1	0	1	0	1	1	0	1	0	1	0	0	1	1	1
Q8NFR7	1	0	0	1	1	1	1	1	1	0	1	1	1	1	0	0	1	1	0	1	1	0	0	1	1	0	1	1	1	1	0	1	1	1	1	0	1	0	1	1	0	1	0	1	0	0	1	1	1
Q8NFT2	0	0	0	0	0	0	0	0	0	0	0	0	0	0	0	0	0	0	0	0	0	0	0	0	0	0	0	0	0	0	0	0	0	0	0	0	0	0	0	0	0	0	0	0	0	0	0	0	0
Q8NFU5	1	0	0	1	1	1	1	1	1	0	1	0	1	1	0	0	1	1	0	1	1	0	0	1	1	0	1	0	1	1	0	1	0	1	1	0	1	0	1	1	0	1	0	1	0	0	1	1	1
Q8NFU7	1	0	0	1	1	1	1	1	1	0	1	1	1	1	0	0	1	1	0	1	1	0	0	1	1	0	1	1	1	1	0	1	1	1	1	0	1	0	1	1	0	1	0	1	0	0	1	1	1
Q8NG08	1	0	0	1	1	1	1	1	1	0	1	1	1	1	0	0	1	1	0	1	1	0	0	1	1	0	1	1	1	1	0	1	1	1	1	0	1	0	1	1	0	1	0	1	0	0	1	1	1
Q8NG68	1	0	0	1	1	1	1	1	1	0	1	1	1	1	0	0	1	1	0	1	1	0	0	1	1	0	1	1	1	1	0	1	1	1	1	0	1	0	1	1	0	1	0	1	0	0	1	1	1
Q8NGI3	1	0	0	1	1	1	1	1	1	0	1	1	1	1	0	0	1	1	0	1	1	0	0	1	1	0	1	1	1	1	0	1	1	1	1	0	1	0	1	1	0	1	0	1	0	0	1	1	1
Q8NGU9	1	0	0	1	1	1	1	1	1	0	1	1	1	1	0	0	1	1	0	1	1	0	0	1	1	0	1	1	1	1	0	1	1	1	1	0	1	0	1	1	0	1	0	1	0	0	1	1	1
Q8NGX1	1	0	0	1	1	1	1	1	1	0	1	1	1	1	0	0	1	1	0	1	1	0	0	1	1	0	1	1	1	1	0	1	1	1	1	0	1	0	1	1	0	1	0	1	0	0	1	1	1
Q8NH02	1	0	0	1	1	1	1	1	1	0	1	1	1	1	0	0	1	1	0	1	1	0	0	1	1	0	1	1	1	1	0	1	1	1	1	0	1	0	1	1	0	1	0	1	0	0	1	1	1
Q8NH03	1	0	0	1	1	1	1	1	1	0	1	1	1	1	0	0	1	1	0	1	1	0	0	1	1	0	1	1	1	1	0	1	1	1	1	0	1	0	1	1	0	1	0	1	0	0	1	1	1
Q8NH79	1	0	0	1	1	1	1	1	1	0	1	1	1	1	0	0	1	1	0	1	1	0	0	1	1	0	1	1	1	1	0	1	1	1	1	0	1	0	1	1	0	1	0	1	0	0	1	1	1
Q8NH83	1	0	0	1	1	1	1	1	1	0	1	1	1	1	0	0	1	1	0	1	1	0	0	1	1	0	1	1	1	1	0	1	1	1	1	0	1	0	1	1	0	1	0	1	0	0	1	1	1
Q8NHL6	1	0	1	0	1	1	1	1	1	1	1	1	1	0	0	1	1	0	1	1	1	1	0	0	0	0	1	1	1	1	1	1	0	0	1	0	1	0	1	1	0	1	0	0	1	1	0	1	1
Q8NHS3	1	0	0	1	1	1	1	1	1	0	1	1	1	1	0	0	1	1	0	1	1	0	0	1	1	0	1	1	1	1	0	1	1	1	1	0	1	0	1	1	0	1	0	1	0	0	1	1	1
Q8NHV1	0	0	0	1	1	1	0	1	0	0	1	0	0	1	0	0	1	1	0	1	1	0	0	1	1	0	1	1	1	1	0	1	1	0	1	0	1	0	1	0	0	1	0	1	0	0	0	0	1
Q8NHV5	1	0	0	1	1	1	1	1	1	0	1	1	1	1	0	0	1	1	0	1	1	0	0	1	1	0	1	1	1	1	0	1	1	1	1	0	1	0	1	1	0	1	0	1	0	0	1	1	1
Q8NHW4	1	0	0	0	1	1	1	0	1	1	1	1	1	1	1	0	1	1	0	1	0	0	0	1	0	0	0	1	0	1	1	0	1	0	0	1	0	1	1	0	1	1	1	0	1	0	1	1	0
Q8NHX4	1	0	0	1	1	1	1	1	1	0	1	1	1	1	0	0	1	1	0	1	1	0	0	1	1	0	1	1	1	1	0	1	1	0	1	0	1	0	1	1	0	1	0	1	0	0	1	1	1
Q8NI17	1	0	0	1	1	1	1	1	1	0	1	1	1	1	0	0	1	1	0	1	1	0	0	1	1	0	1	1	1	1	0	1	1	1	1	0	1	0	1	1	0	1	0	1	0	0	1	1	1
Q8NI38	1	0	1	0	1	1	1	1	1	1	1	1	1	0	0	1	1	0	1	1	1	1	0	0	0	0	1	1	1	1	1	1	0	0	1	0	1	0	1	1	0	1	0	0	1	1	0	1	1
Q8NI77	0	0	0	0	0	0	0	0	0	0	0	0	0	1	0	1	1	0	0	0	0	0	0	0	0	0	0	0	0	0	0	0	0	0	0	0	1	0	0	0	0	1	0	0	1	1	0	0	0
Q8TAG6	1	0	0	1	1	1	1	1	1	0	1	1	1	1	0	0	1	1	0	1	1	0	0	1	1	0	1	1	1	1	0	1	1	1	1	0	1	0	1	1	0	1	0	1	0	0	1	1	1
Q8TAK5	0	0	0	0	0	0	0	0	0	0	0	0	0	0	0	0	0	0	0	0	0	1	0	0	0	0	0	0	0	0	0	0	0	0	0	0	0	0	0	0	0	0	0	0	0	0	0	0	0
Q8TAT2	0	0	0	0	0	0	0	0	0	0	0	0	0	1	0	1	1	0	0	0	0	0	0	0	0	0	0	0	0	0	0	0	0	0	0	0	1	0	0	0	0	1	0	0	1	1	0	0	0
Q8TAX9	0	0	0	0	0	0	0	0	0	0	0	0	0	1	0	0	0	0	0	0	0	0	0	0	0	0	0	0	0	0	0	0	0	0	0	0	0	0	0	0	0	1	0	0	0	0	0	0	0
Q8TB52	1	0	0	1	1	1	1	1	1	0	1	1	1	1	0	0	1	1	0	1	1	0	0	1	1	0	1	1	1	1	0	1	1	1	1	0	1	0	1	1	0	1	0	1	0	0	1	1	1
Q8TB61	0	0	1	0	1	1	1	1	1	0	1	0	0	0	0	1	1	0	0	1	1	1	0	0	0	0	1	1	1	0	1	1	0	0	1	0	0	0	0	1	0	1	0	0	1	1	0	0	1
Q8TB72	1	0	0	1	1	1	1	1	1	0	1	1	1	1	0	0	1	1	0	1	1	0	0	1	1	0	1	1	1	1	0	1	1	1	1	0	1	0	1	1	0	1	0	1	0	0	1	1	1
Q8TB73	1	0	0	1	1	1	1	1	1	0	1	1	1	1	0	0	1	1	0	1	1	0	0	1	1	0	1	1	1	1	0	1	1	1	1	0	1	0	1	1	0	1	0	1	0	0	1	1	1
Q8TBB0	1	0	0	1	1	1	1	1	1	0	1	1	1	1	0	0	1	1	0	1	1	0	0	1	1	0	1	1	1	1	0	1	1	1	1	0	1	0	1	1	0	1	0	1	0	0	1	1	1
Q8TBC4	0	0	0	1	0	0	1	1	0	0	1	0	1	1	0	1	1	0	0	0	0	1	1	0	1	0	0	0	1	1	0	0	1	1	1	0	1	0	1	1	0	1	0	0	0	1	0	1	1
Q8TBF5	0	0	0	0	0	0	1	0	0	0	1	0	1	1	0	0	1	0	0	0	0	0	0	0	0	0	0	0	0	1	1	0	1	0	0	1	0	0	1	0	0	1	0	0	1	0	0	0	0
Q8TBF8	0	0	0	0	0	0	1	0	0	0	0	0	0	1	0	1	1	0	0	0	0	0	0	0	0	0	0	0	0	0	0	0	0	0	0	0	1	0	0	0	0	1	0	0	1	1	0	0	0
Q8TBP6	0	0	0	0	0	0	0	0	0	0	0	0	0	1	0	1	1	0	0	0	0	0	0	0	0	0	0	0	0	0	0	0	0	0	0	0	1	0	0	0	0	1	0	0	1	1	0	0	0
Q8TBQ9	0	0	0	1	1	1	0	0	0	0	0	0	1	0	0	0	1	0	0	0	0	0	0	1	1	0	1	0	0	0	0	0	0	0	0	0	0	0	0	0	0	0	0	1	0	0	0	0	0
Q8TC05	1	0	0	1	1	1	1	1	1	0	1	1	1	1	0	0	1	1	0	1	1	0	0	1	1	0	1	1	1	1	0	1	1	1	1	0	1	0	1	1	0	1	0	1	0	0	1	1	1
Q8TC21	1	0	0	1	1	1	1	1	1	0	1	1	1	1	0	0	1	1	0	1	1	0	0	1	1	0	1	1	1	1	0	1	1	1	1	0	1	0	1	1	0	1	0	1	0	0	1	1	1
[truncated: 968 more rows]
[truncated: 892 more columns]
