# Supplementary material for: Decoding non-coding SNPs: systems genomics modelling dissects the heterogeneity of IBD
Source: Mol Syst Biol. 2025 Nov 26;22(2):259–80. doi: 10.1038/s44320-025-00169-3 (PMC12864814; doi:10.1038/s44320-025-00169-3)
Supplement: Supplementary file 14 — Source data Fig. 6 [file 44320_2025_169_MOESM14_ESM.zip › Figure6_README.txt]

Figure 6 — SNP-Propagated Gene Regulatory Network Clustering in Ulcerative Colitis


Panel A — SNP-Propagated Gene Regulatory Network
	•Software: Cytoscape
	•Cytoscape session: UC_regnetwork_10k.cys
	•Notes: Pink = TFs; green = target genes; blue = TFs that are also targets. Node size ∝ number of patients with the SNP-propagated gene. The network is annotated based on Reactome enrichment from Dataset EV2.

Panel B — Frequency Distribution of Regulatory Genes
	•Input file: uc_TF_TG_network_summary_10k.txt
	•R code: Figure6_B_C.rmd
	•Description: Frequency distribution of SNP-propagated transcription factor–target genes across UC patients.

Panel C — Reactome Pathway Enrichment
	•Input files:
        •uc_TF_TG_network_summary_10k.txt
        •ReactomePathways.gmt
		•Dorothea_27_10_2021_ABC.ncol (for background)
	•R code: Figure6_C.rmd
	•Description: Reactome over-representation analysis (ORA) for genes perturbed in ≥100 patients.

Panel D — Patient Clustering Based on Network Similarity
	•Input file: uc_TF_TG_network_10k.txt
	•Output file: cluster_uc.csv
	•Description: PCA of the Jaccard similarity matrix between patient-specific GRNs. Clustering performed using k-means (k = 8).

Panel E — Cluster-Representative Transcription Factors
	The affected transcription factoprs per cluster were annotated based on the cytoscape network.
	The script below calcuates the p value of the enrichment analysis.
	•Input: uc_patient_cluster_per_protein_outcome_10k.txt
    DE_res_MH_responders_vs_non_responders.csv
    •Code: Figure_6E_stat.rmd
	•Description: Compares the DEG enrichment of ustekinumab responders and non-responders 
	versus the various cluster represetative genes - more common than 50% in a cluster.
     
Panel F — Cluster-Representative Networks
	•Software: Cytoscape
	•Description: Cluster-specific networks; node colour indicates the percentage of patients within a cluster in which a gene is affected. Use the various sytles to create the figures.
