# Supplementary material for: Decoding non-coding SNPs: systems genomics modelling dissects the heterogeneity of IBD
Source: Mol Syst Biol. 2025 Nov 26;22(2):259–80. doi: 10.1038/s44320-025-00169-3 (PMC12864814; doi:10.1038/s44320-025-00169-3)
Supplement: Supplementary file 15 — Source data Fig. 7 [file 44320_2025_169_MOESM15_ESM.zip]

Archive with 16 entries (13 files):
- Figure7_c/
- Figure7_c/cd_TF_TG_network_10_k.txt
- Figure7_c/cluster_cd.csv
- Figure7_c/cluster_uc.csv
- Figure7_c/Dorothea_27_10_2021_ABC.ncol
- Figure7_c/Figure7_c.png
- Figure7_c/Figure_7C.ipynb
- Figure7_c/uc_TF_TG_network_10k.txt
- Figure7_b/
- Figure7_b/Figure7_B.rmd
- Figure7_b/OmniPath_27_10_2021_directed.ncol
- Figure7_b/ppi_network_file.csv
- Figure7_b/ReactomePathways.gmt
- Figure7_a/
- Figure7_a/Joint_network_PPI.cys
- Readme.txt
