# Supplementary material for: Decoding non-coding SNPs: systems genomics modelling dissects the heterogeneity of IBD
Source: Mol Syst Biol. 2025 Nov 26;22(2):259–80. doi: 10.1038/s44320-025-00169-3 (PMC12864814; doi:10.1038/s44320-025-00169-3)
Supplement: Supplementary file 15 — Source data Fig. 7 [file 44320_2025_169_MOESM15_ESM.zip › Figure7_c/Figure_7C.ipynb]

# %% [code]
import pandas as pd
import seaborn as sns
import matplotlib.pyplot as plt
import numpy as np

# %% [code]
uc_iSNP_TG_affected_binary = pd.read_csv("uc_TF_TG_network_10k.txt", sep= "\t",index_col=0)
cd_iSNP_TG_affected_binary = pd.read_csv("cd_TF_TG_network_10_k.txt", sep= "\t",index_col=0)


# %% [code]
uc_iSNP_TG_affected_binary.head()

# %% [code]
cd_iSNP_TG_affected_binary.head()

# %% [code]
joined_tgs = uc_iSNP_TG_affected_binary.merge(cd_iSNP_TG_affected_binary, 
                                              left_index=True, right_index=True, how='outer')

# %% [markdown]
Manually created colour dictionary for each TF

# %% [code]
tf_color_dict = {}
#CD tFs
tf_color_dict["P40763"] = "#12CAB5" #STAT3
tf_color_dict["P14921"] = "#FF69B4" #ETS1
tf_color_dict["P15036"] = "#BF05F8" #ETS2
tf_color_dict["P04637"] = "#551620" #TP53
tf_color_dict["P04150 "] = "#ffb6c1" #NR3C1 Glucocorticoid receptor
tf_color_dict["P84022"] = "#ff7f50" #SMAD3
tf_color_dict["Q13422"] = "#0F52BA" #IZKF1
tf_color_dict["Q03060"] = "#bdb76b" #CREM
tf_color_dict["P16220"] = "#ffa500" #CREB1

#UC TFs
tf_color_dict["Q9BZS1"] = "#31C922" #FOXP3
tf_color_dict["P19838"] = "#9400d3" #NFKB1
tf_color_dict["	P18146"] = "#556b2f" #EGR1
tf_color_dict["Q01094"] = "#b0c4de" #E2F1
tf_color_dict["P35869"] = "#ff1493" #AHR
tf_color_dict["Q01094"] = "#483d8b" #RXRA
tf_color_dict["P17676"] = "#ffd700" #CEBPB
#Small TFs <5 targets got gray colour.
tf_color_dict["Small"] = "#888888"


# %% [code]
dorothea_tf_tg = pd.read_csv("Dorothea_27_10_2021_ABC.ncol", sep=" ", header = None)
dorothea_tf_tg.head()

# %% [code]
dorothea_tf_tg.shape

# %% [code]


# %% [code]
dorothea_tf_tg_filtered = dorothea_tf_tg[dorothea_tf_tg[0].isin(tf_color_dict.keys())]
dorothea_tf_tg_filtered.shape

# %% [code]
colors_df = pd.DataFrame()
colors_df["Genes"] = joined_tgs.index
colors_df["TF"] =""
for i in range(colors_df.shape[0]):
    tg = colors_df.iat[i,0]
    print(tg)
    tfs = dorothea_tf_tg_filtered[dorothea_tf_tg_filtered[1] == tg][0]
    if len(tfs) == 1:
        tf =str(tfs.iat[0])
    #Keepting the first
    elif len(tfs) == 0:
         tf = "Small"
    else:
        tf =str(tfs.iat[0])
    colors_df.iat[i,1] = tf


# %% [code]
colors_df["Colour"]= colors_df["TF"].map(tf_color_dict)

# %% [code]
colors_df.index= colors_df["Genes"]
colors_df

# %% [code]
disease_type_cd = pd.DataFrame()
disease_type_cd.index = cd_iSNP_TG_affected_binary.columns
disease_type_cd["disease"] = "CD"
disease_type_cd["color"] = "#1D76B2"
disease_type_cd["patinet_id"] = cd_iSNP_TG_affected_binary.columns
disease_type_uc = pd.DataFrame()
disease_type_uc.index = uc_iSNP_TG_affected_binary.columns
disease_type_uc["disease"] = "UC"
disease_type_uc["color"] = "#F70283"
disease_type_uc["patinet_id"] = uc_iSNP_TG_affected_binary.columns
disease_type = pd.concat([disease_type_uc, disease_type_cd])


# %% [code]
uc_clusters = pd.read_csv("cluster_uc.csv", index_col=0)
cd_clusters = pd.read_csv("cluster_cd.csv", index_col=0)
cd_clusters.index = cd_clusters.index.map(str)

# %% [code]
sns.color_palette("Set2").as_hex

# %% [code]
uc_cluster_colour_dict = {6: (0.5529411764705883, 0.8274509803921568, 0.7803921568627451),
 4: (1.0, 1.0, 0.7019607843137254),
 3: (0.7450980392156863, 0.7294117647058823, 0.8549019607843137),
 2: (0.984313725490196, 0.5019607843137255, 0.4470588235294118),
 5: (0.5019607843137255, 0.6941176470588235, 0.8274509803921568),
 7: (0.9921568627450981, 0.7058823529411765, 0.3843137254901961),
 1: (0.7019607843137254, 0.8705882352941177, 0.4117647058823529),
 0: (0.9882352941176471, 0.803921568627451, 0.8980392156862745)}

cd_cluster_colour_dict = {0:(0.4, 0.7607843137254902, 0.6470588235294118), 
                          2:(0.5529411764705883, 0.6274509803921569, 0.796078431372549),
                          3:(0.9058823529411765, 0.5411764705882353, 0.7647058823529411),
                          1:(0.6509803921568628, 0.8470588235294118, 0.32941176470588235),
                          4:(0.9882352941176471, 0.5529411764705883, 0.3843137254901961)}

# %% [code]
uc_clusters["Cluster_Colour"] = uc_clusters["Cluster"].map(uc_cluster_colour_dict)
cd_clusters["Cluster_Colour"] = cd_clusters["Cluster"].map(cd_cluster_colour_dict)

# %% [code]
uc_clusters.head()

# %% [code]
cd_clusters.head()

# %% [code]
disease_clusters = pd.concat([uc_clusters, cd_clusters])
disease_colour_data = disease_clusters.merge(disease_type, left_index=True, right_index=True)
disease_colour_data

# %% [code]
disease_clusters.index

# %% [code]
joined_colors= disease_colour_data[["color","Cluster_Colour"]]
joined_colors.index = disease_colour_data.index

# %% [code]
palette = sns.color_palette(["#FFFFFF","#00CC33"])
plt.style.use("default")
sns.clustermap(joined_tgs,
               col_cluster=True, 
               row_cluster=True,
               col_colors=joined_colors,
               row_colors=colors_df["Colour"],
               cmap=palette, 
               method="average",
               metric="jaccard", 
               figsize=(80, 47),
               cbar_pos = None,
               dendrogram_ratio=(0.05,0.2),
               tree_kws=dict(linewidths=5, colors=(0.5, 0.5, 0.5)))
plt.savefig("Figure7_c.png", 
            dpi=300, bbox_inches='tight')

# %% [code]
palette = sns.color_palette(["#FFFFFF","#00CC33"])
plt.style.use("dark_background")
sns.clustermap(joined_tgs,
               col_cluster=True, 
               row_cluster=True,
               col_colors=joined_colors,
               row_colors=colors_df["Colour"],
               cmap=palette, 
               method="average",
               metric="jaccard", 
               figsize=(80, 47),
               cbar_pos = None,
               dendrogram_ratio=(0.05,0.2),
               tree_kws=dict(linewidths=5, colors=(0.5, 0.5, 0.5)))
plt.savefig("Figure7_c_black.png", 
            dpi=300, bbox_inches='tight')
