# Supplementary material for: Decoding non-coding SNPs: systems genomics modelling dissects the heterogeneity of IBD
Source: Mol Syst Biol. 2025 Nov 26;22(2):259–80. doi: 10.1038/s44320-025-00169-3 (PMC12864814; doi:10.1038/s44320-025-00169-3)
Supplement: Supplementary file 15 — Source data Fig. 7 [file 44320_2025_169_MOESM15_ESM.zip › Figure7_b/Figure7_B.rmd]

---
tite: "Figure 7B"
output: reprex::reprex_document
knit: reprex::reprex_render
---

Pathway aenrichmnet for speicfc modules using Reactome and MULEA.


```{r}
install.packages("cowplot")
install.packages("ggpubr")
if (!requireNamespace("BiocManager", quietly = TRUE))
    install.packages("BiocManager")
BiocManager::install("clusterProfiler")
BiocManager::install("ReactomePA") 
BiocManager::install("rrvgo")
BiocManager::install("enrichplot")
BiocManager::install("msigdbr")
BiocManager::install("org.Hs.eg.db")
BiocManager::install("AnnotationDbi")
install.packages("ggplot2")
install.packages("glue")
```
Installing MULEA
```{r}
# Installing the fgsea package with the BiocManager
BiocManager::install("fgsea")
install.packages("mulea")
```
Importing the enecesesarry packages
```
```{r}
detach(package:xlsx)
detach(package:XLConnect)
options(java.parameters = "-Xmx1000m")
library(rJava)
library(ggplot2)
library(msigdbr)
organism ="org.Hs.eg.db"
library(organism, character.only = TRUE)
library(glue)
library(mulea)
library(tidyverse)
library(AnnotationDbi)
library(scales)
library("xlsx")
library(ggpubr)

```
Creting background data and perepaing gene set. 
```{r}
reactome <- read_gmt("ReactomePathways.gmt")
op <- read.csv("OmniPath_27_10_2021_directed.ncol", sep=" ", header = FALSE, row.names = NULL)
bg_ppi <- unique(c(op$V1,op$V2))
# Translate background genes
bg_ppi_symbols <- mapIds(org.Hs.eg.db, keys = bg_ppi, column = "SYMBOL", keytype = "UNIPROT", multiVals = "first")

```
```{r}
joined_ppi = read.csv("ppi_network_file.csv")
```
```{r}
head(joined_ppi)
```
Adding java garbage collector function to the notebook.
```{r}
jgc <- function()
{
  .jcall("java/lang/System", method = "gc")
}    
```
Ok now comes the function to run the enrichmnet.
```{r}
enrich_msigdb_wrapper <- function(df, column, bg, hallmark, outfile) {
    # creating a factor from the given column
    levels_ =  unique(df[[column]])
    df$module <- factor(df[[column]], levels = levels_)
    # running through each module
    k = 0
    result_list = list()
    for(i in levels_){
        # creating a subset of the data
        k = k + 1
        df_subset <- df[df[[column]] == i, ]
        print(i)
        # getting the gene names
        genes <- df_subset$shared.name
        #mapping the genes to gene names
        gene_names <- mapIds(org.Hs.eg.db, keys = genes, column = "SYMBOL", keytype = "UNIPROT", multiVals = "first")
        # running the enrichment analysis
        ora_model <- ora(gmt = hallmark, 
                 # Test set variable
                 element_names = gene_names, 
                 # Background set variable
                 background_element_names = bg, 
                 # p-value adjustment method
                 p_value_adjustment_method = "eFDR", 
                 # Number of permutations
                 number_of_permutations = 10000,
                 # Number of processor threads to use
                 nthreads = 2, 
                 # Setting a random seed for reproducibility
                 random_seed = 42) 
        # Running the ORA
        ora_results <- run_test(ora_model)
        ora_results <- ora_results %>% arrange(eFDR, ascending = TRUE)
        # Saving the results
        if (k == 1) {
            #Calling garbage collection to free up memory
            gc()
            jgc()
            write.xlsx(ora_results, outfile, sheetName = paste("Cluster_",i), append = FALSE)
            } else {
                 gc()
            jgc()
            write.xlsx(ora_results, outfile, sheetName = paste("Cluster_",i), append = TRUE)
        }
        # Prepearing the results for the next step
        result_list[[i]] = ora_results
    }
    return(result_list)
}
```
The above function can generate enrichmnet for differnet input columns. For example the column "module" was used for 
module speicfic enrichmnet in other analysis. Here we will use "Type" column to get disease type specific enrichmnet.

```{r}
type_specific_results = enrich_msigdb_wrapper(joined_ppi, "Type", bg_ppi_symbols, reactome, glue("{outcome_dir_joined}joined_ppi_disease_type_enrichment.xlsx"))
```
```{r}
uc <- type_specific_results$UC
uc$gene_ratio <- uc$nr_common_with_tested_elements/90
type_specific_results$UC <- uc

cd <- type_specific_results$CD
cd$gene_ratio <- cd$nr_common_with_tested_elements/54
type_specific_results$CD <- cd

both <- type_specific_results$Both
both$gene_ratio <- both$nr_common_with_tested_elements/28
type_specific_results$Both <- both
```
plotting similarly to hallmarks but only using specifc ones
```{r}
sig_results_cd<- type_specific_results$CD %>%
    # Rows where the eFDR < 0.1
    filter(eFDR < 0.1) %>%
    # Arrange the rows by the gene ratio for plotting
    arrange(desc(gene_ratio))
sig_results_cd$ontology_id <- factor(sig_results_cd$ontology_id,
levels = sig_results_cd[order(sig_results_cd$gene_ratio, decreasing = FALSE), "ontology_id"])

sig_results_cd$eFDR = sig_results_cd$eFDR +10^-6

sig_results_cd$formed_id <- gsub("_", " ", sig_results_cd$ontology_id)
sig_results_cd$formed_id <- gsub("HALLMARK", " ", sig_results_cd$formed_id)
sig_results_cd$formed_id <- factor(sig_results_cd$formed_id,
                                    levels = sig_results_cd[order(sig_results_cd$gene_ratio,
                                    decreasing = FALSE), "formed_id"])
sig_results_cd
```
```{r}
sig_results_uc<- type_specific_results$UC %>%
    # Rows where the eFDR < 0.1
    filter(eFDR < 0.1) %>%
    # Arrange the rows by the gene ratio for plotting
    arrange(desc(gene_ratio))
sig_results_uc$ontology_id <- factor(sig_results_cd$ontology_id,
levels = sig_results_uc[order(sig_results_cd$gene_ratio, decreasing = FALSE), "ontology_id"])

sig_results_uc$eFDR = sig_results_uc$eFDR +10^-6

sig_results_uc$formed_id <- gsub("_", " ", sig_results_uc$ontology_id)
sig_results_uc$formed_id <- gsub("HALLMARK", " ", sig_results_uc$formed_id)
sig_results_uc$formed_id <- factor(sig_results_uc$formed_id,
                                    levels = sig_results_uc[order(sig_results_uc$gene_ratio,
                                    decreasing = FALSE), "formed_id"])
sig_results_uc
```
```{r}
sig_results_both<- type_specific_results$Both %>%
    # Rows where the eFDR < 0.1
    filter(eFDR < 0.1) %>%
    # Arrange the rows by the gene ratio for plotting
    arrange(desc(gene_ratio))
sig_results_both$ontology_id <- factor(sig_results_both$ontology_id,
levels = sig_results_both[order(sig_results_both$gene_ratio, decreasing = FALSE), "ontology_id"])

sig_results_both$eFDR = sig_results_both$eFDR +10^-6

sig_results_both$formed_id <- gsub("_", " ", sig_results_both$ontology_id)
sig_results_both$formed_id <- gsub("HALLMARK", " ", sig_results_both$formed_id)
sig_results_both$formed_id <- factor(sig_results_both$formed_id,
                                    levels = sig_results_both[order(sig_results_both$gene_ratio,
                                    decreasing = FALSE), "formed_id"])
sig_results_both
```
```
```{r}
dotplot_hallmarks_cd <- ggplot(sig_results_cd[1:10,], aes(x=gene_ratio, y=formed_id)) +
    geom_point(aes(size=nr_common_with_tested_elements, colour=eFDR)) +
    scale_y_discrete(labels = label_wrap(50)) + 
    scale_color_continuous(low="red", high="blue", 
                           limits=c(10^-6, 0.1),
                           trans = "log10", name="Emprical FDR")

dotplot_hallmarks_cd <- dotplot_hallmarks_cd +
    scale_size(limits = c(2,50), range = c(2,15), name = "Number of genes") + 
    xlim(0, 0.5) +
    xlab("Gene Ratio") +
    ylab("Reactome pathways") +
    theme_dark() +
    theme(legend.key = element_rect(fill ="white")) +
    theme(rect=element_rect(fill="white")) +
    theme(panel.background = element_rect(fill = "white")) +
    theme(plot.background = element_rect(fill = "white")) +
    theme(plot.background = element_rect(colour = "white"))+
    theme(axis.title.x = element_text(colour = "black", size = 10)) +
    theme(axis.title.y = element_text(colour = "black", size = 10)) +
    theme(axis.text = element_text(color= "black", size = 10)) +
    theme(axis.line = element_line(color = "black")) +
    theme(legend.background = element_rect(fill ="white")) +
    theme(legend.text = element_text(color="black", size = 10)) +
    theme(legend.title = element_text(color= "black", size = 10)) 
dotplot_hallmarks_cd
```
```{r}
dotplot_hallmarks_uc <- ggplot(sig_results_uc[1:10,], aes(x=gene_ratio, y=formed_id)) +
    geom_point(aes(size=nr_common_with_tested_elements, colour=eFDR)) +
    scale_y_discrete(labels = label_wrap(50)) + 
    scale_color_continuous(low="red", high="blue", 
                           limits=c(10^-6, 0.1),
                           trans = "log10", name="Emprical FDR")

dotplot_hallmarks_uc <- dotplot_hallmarks_uc +
    scale_size(limits = c(2,50), range = c(2,15), name = "Number of genes") + 
       xlim(0, 0.5) +
    xlab("Gene Ratio") +
    ylab("Reactome pathways") +
    theme_dark() +
    theme(legend.key = element_rect(fill ="white")) +
    theme(rect=element_rect(fill="white")) +
    theme(panel.background = element_rect(fill = "white")) +
    theme(plot.background = element_rect(fill = "white")) +
    theme(plot.background = element_rect(colour = "white"))+
    theme(axis.title.x = element_text(colour = "black", size = 10)) +
    theme(axis.title.y = element_text(colour = "black", size = 10)) +
    theme(axis.text = element_text(color= "black", size = 10)) +
    theme(axis.line = element_line(color = "black")) +
    theme(legend.background = element_rect(fill ="white")) +
    theme(legend.text = element_text(color="black", size = 10)) +
    theme(legend.title = element_text(color= "black", size = 10)) 
dotplot_hallmarks_uc
```
```{r}
dotplot_hallmarks_both <- ggplot(sig_results_both[1:10,], aes(x=gene_ratio, y=formed_id)) +
    geom_point(aes(size=nr_common_with_tested_elements, colour=eFDR)) +
    scale_y_discrete(labels = label_wrap(50)) + 
    scale_color_continuous(low="red", high="blue", 
                           limits=c(10^-5, 0.1),
                           trans = "log10", name="Emprical FDR")

dotplot_hallmarks_both <- dotplot_hallmarks_both +
    scale_size(limits = c(2,50), range = c(2,15), name = "Number of genes") + 
       xlim(0, 0.5) +
    xlab("Gene Ratio") +
    ylab("Reactome pathways") +
    theme_dark() +
    theme(legend.key = element_rect(fill ="white")) +
    theme(rect=element_rect(fill="white")) +
    theme(panel.background = element_rect(fill = "white")) +
    theme(plot.background = element_rect(fill = "white")) +
    theme(plot.background = element_rect(colour = "white"))+
    theme(axis.title.x = element_text(colour = "black", size = 10)) +
    theme(axis.title.y = element_text(colour = "black", size = 10)) +
    theme(axis.text = element_text(color= "black", size = 10)) +
    theme(axis.line = element_line(color = "black")) +
    theme(legend.background = element_rect(fill ="white")) +
    theme(legend.text = element_text(color="black", size = 10)) +
    theme(legend.title = element_text(color= "black", size = 10)) 
dotplot_hallmarks_both
```

```{r}
library(ggpubr)
#Chaging plots according to  disease
dotplot_hallmarks_cd <- dotplot_hallmarks_cd + 
ylab("") +
xlab("") +
theme(axis.title.x = element_blank()) + 
theme(axis.text.y = element_text(color="#1D77B3")) +
theme(axis.line = element_line(size = 2, colour = "#1D77B3"))

dotplot_hallmarks_uc <- dotplot_hallmarks_uc + 
ylab("") +
xlab("") +
theme(axis.title.x = element_blank()) + 
theme(axis.text.y = element_text(color="#F0027F")) +
theme(axis.line = element_line(size = 2, colour = "#F0027F"))

dotplot_hallmarks_both <- dotplot_hallmarks_both + ylab("") +
ylab("") + theme(axis.text.y = element_text(color="#666600")) +
theme(axis.line = element_line(size = 2, colour = "#666600"))

png("Figure7_b.png",
    width=20, height=25, units="cm", res=1200)

ggarrange(dotplot_hallmarks_cd, dotplot_hallmarks_uc, dotplot_hallmarks_both, 
align ="hv" ,ncol = 1, nrow=3, common.legend = TRUE, legend = "right")
dev.off()
```
