# Supplementary material for: Decoding non-coding SNPs: systems genomics modelling dissects the heterogeneity of IBD
Source: Mol Syst Biol. 2025 Nov 26;22(2):259–80. doi: 10.1038/s44320-025-00169-3 (PMC12864814; doi:10.1038/s44320-025-00169-3)
Supplement: Supplementary file 15 — Source data Fig. 7 [file 44320_2025_169_MOESM15_ESM.zip › Figure7_b/ppi_network_file.csv]

__glayCluster	Heat_mean	Heat_sd_non_random_	HGNC	HGNC (1)	Matching.Attribute	name	PPI	selected	shared name	SNP	sum_type	TF	TG	Type	Z_Count	Z_Count_UC	Z_Mean
1	2.6673404968482587E-5	1.0247419783517194E-5		UVRAG	Q9P2Y5	Q9P2Y5		false	Q9P2Y5					UC	0	669	-0.05114574523743375
2	0.0	0.0		XPO5	Q9HAV4	Q9HAV4		false	Q9HAV4					UC	0	165	-0.0435708587278108
3	1.1373947091605373E-4	4.326592872215648E-5		PARK7	Q99497	Q99497		false	Q99497					UC	0	243	-0.046550929281601545
3	6.248773962086773E-4	2.0863412970379352E-4		DVL2	O14641	O14641		false	O14641					UC	0	25	-0.2109764980577622
4	3.606019338767508E-5	1.250027471552469E-5		TNFRSF14	Q92956	Q92956		false	Q92956					UC	0	668	-0.06398779861580829
5	4.914156118464886E-5	1.566120838496586E-5		SLC9A3	P48764	P48764		false	P48764					UC	0	323	-0.06669884413575086
6	0.0	0.0		DNMT3B	Q9UBC3	Q9UBC3		false	Q9UBC3					UC	0	624	-0.048920788933281126
6	0.0028609398568183106	0.0012987778137419589		RAPGEF3	O95398	O95398		false	O95398					UC	0	682	0.05866714369922863
3	1.2482784688752294E-4	4.6600341708038114E-5		TDP2	O95551	O95551		false	O95551					UC	0	212	-0.049492030086350905
7	7.803063639028292E-4	4.272004860085164E-4		CYP19A1	P11511	P11511		false	P11511					UC	0	66	-0.046993804625543575
8	0.0	0.0		CPSF7	Q8N684	Q8N684		false	Q8N684					UC	0	528	-0.05964775938952973
9	1.8502647007252557E-5	7.147618232639568E-6		BRD9	Q9H8M2	Q9H8M2		false	Q9H8M2					UC	0	323	-0.0419040155656366
2	2.4914333746126092E-8	1.0995897180813071E-8		ZNF346	Q9UL40	Q9UL40		false	Q9UL40					UC	0	165	-0.05196930165453691
4	0.009463413138002096	0.005129816799753269		VEGFA	P15692	P15692		false	P15692		TG		TG	UC	0	165	-0.08279498281249033
7	5.987588248805399E-4	3.615488916610838E-4		CDH17	Q12864	Q12864		false	Q12864					UC	0	8	-0.04499865393993037
6	0.0016627234969631196	0.0020331641401522297		FPR1	P21462	P21462		false	P21462					UC	0	522	-0.004819249321752064
3	0.0010411908568869082	3.709194873135529E-4		DVL1	O14640	O14640		false	O14640					UC	0	126	-0.20334856462113393
3	6.251746519627505E-4	2.0813212971365158E-4		DVL3	Q92997	Q92997		false	Q92997					UC	0	184	-0.18367238536169986
2	1.1542633062035411E-4	5.2254998632376335E-5		RAN	P62826	P62826		false	P62826					UC	0	165	-0.08820901799628245
4	4.922248129585789E-5	1.8254990501593768E-5		CTDSP1	Q9GZU7	Q9GZU7		false	Q9GZU7					UC	0	713	-0.06073332667267192
6	0.0012543495618813731	4.100864748356681E-4		CXCL12	P48061	P48061		false	P48061					UC	0	624	-0.1341673564322658
6	0.026664002531024394	0.02420101177532415		GNAI3	P08754	P08754		false	P08754					UC	0	232	0.23951519528958862
4	3.077190156039908E-4	1.0691638997208397E-4		TRAF5	O00463	O00463		false	O00463					UC	0	668	-0.0705059270027385
4	1.0491702598633851E-5	6.080067928040054E-6		AHRR	A9YTQ3	A9YTQ3		false	A9YTQ3					UC	0	323	-0.04598621825314127
4	1.734526931470246E-5	6.598054130131832E-6		HIPK1	Q86Z02	Q86Z02		false	Q86Z02					UC	0	214	-0.049419886245226356
4	0.0025908056368355	0.00332009921273765		LSP1	P33241	P33241		false	P33241					UC	0	522	0.09942129748572075
10	6.563489877043397E-4	2.707965041535052E-4		RXRG	P48443	P48443		false	P48443					UC	0	441	-0.07798642317540427
10	2.878608107532538E-4	1.7220922322835067E-4		NR2F2	P24468	P24468		false	P24468					UC	0	29	-0.06037841833255854
11	0.0	0.0		RPL21	P46778	P46778		false	P46778					UC	0	339	-0.04589828485135897
10	4.707983867932257E-4	1.9088909190996845E-4		RARG	P13631	P13631		false	P13631					UC	0	23	-0.05484700642161998
1	4.067694257693593E-6	1.5627315169863735E-6		RUBCN	Q92622	Q92622		false	Q92622					UC	0	607	-0.051415483112158454
12	2.6439864411001814E-4	1.416572663879811E-4		SLC11A1	P49279	P49279		false	P49279					UC	0	713	-0.058821788789774274
13	8.60763062040007E-6	2.7803720111758096E-6		ZDHHC11	Q9H8X9	Q9H8X9		false	Q9H8X9					UC	0	323	-0.04498451455341305
14	9.860140899715116E-5	3.331610423343611E-5		REV1	Q9UBZ9	Q9UBZ9		false	Q9UBZ9					UC	0	165	-0.07461724299991486
4	0.0027638510476904045	0.001887487518202166		TWIST1	Q15672	Q15672		false	Q15672					UC	0	11	0.07199851255495043
6	0.007505254877660024	0.0025055401716286368		CDC42	P60953	P60953		false	P60953					UC	0	689	-0.34566122192851717
2	4.6554524503228736E-4	3.144406981769972E-4		EEF1A1	P68104	P68104		false	P68104					UC	0	131	-0.0809755731234564
6	2.947300656878756E-4	1.2736885699258163E-4		PKD1	P98161	P98161		false	P98161					UC	0	5	-0.07865235741104316
4	0.0021868663576967433	0.0019256007806164673		FOXP3	Q9BZS1	Q9BZS1		false	Q9BZS1		TG		TG	UC	0	669	0.0036497753215289164
4	0.00644659890514982	0.0030379883618338013		CDKN1B	P46527	P46527		false	P46527					UC	0	54	-0.056348666423138224
14	1.616416540936874E-4	5.461656431713098E-5		POLH	Q9Y253	Q9Y253		false	Q9Y253					UC	0	165	-0.07079365934648321
4	2.473970693806925E-4	1.235095512866529E-4		DDB1	Q16531	Q16531		false	Q16531		TG		TG	UC	0	528	-0.06095789855905237
3	0.0	0.0		NKD2	Q969F2	Q969F2		false	Q969F2					UC	0	323	-0.04344398671092874
4	0.0012472024460205686	3.952268993314497E-4		CHEK1	O14757	O14757		false	O14757		TG		TG	UC	0	94	-0.11893231036025731
3	0.005136307174797488	0.0024247255532417198		IFNB1	P01574	P01574		false	P01574					UC	0	794	-0.22323295880257396
15	2.8639557018684728E-6	1.0505913640653123E-6		CORO1A	P31146	P31146		false	P31146		TG		TG	UC	0	688	-0.043452421570279634
4	0.0031373617750534303	0.0011214765965030338		IL4	P05112	P05112		false	P05112					UC	0	35	-0.16208019632314397
4	6.583465205454938E-4	2.080801911737242E-4		PTPN1	P18031	P18031		false	P18031					UC	0	471	-0.1166187181112344
3	0.0037478711840897485	0.0015883078557178477		PRKCB	P05771	P05771		false	P05771		TG		TG	UC	0	611	-0.07021808040459446
4	9.81279723849302E-4	3.9378737693225726E-4		RPS6KA4	O75676	O75676		false	O75676					UC	0	258	-0.016886474888013814
3	6.788765809066682E-4	2.46091807084496E-4		COL1A1	P02452	P02452		false	P02452					UC	0	339	-0.13663774753733032
10	3.2801768976572045E-4	1.1903939702336726E-4		THRA	P10827	P10827		false	P10827					UC	0	716	-0.07315671083759423
7	0.004907859220332576	0.0029635155054188386		SNAI1	O95863	O95863		false	O95863					UC	0	471	0.1398785001275244
6	5.779068382745782E-4	1.8876344536743805E-4		CXCR2	P25025	P25025		false	P25025					UC	0	713	-0.11851052246064372
6	0.0	0.0		DNMBP	Q6XZF7	Q6XZF7		false	Q6XZF7					UC	0	689	-0.04424871809957084
6	5.125441645719674E-4	1.6831007088785203E-4		CXCR1	P25024	P25024		false	P25024					UC	0	713	-0.12497176421342095
10	0.0014552839007755916	4.974814400268686E-4		RXRA	P19793	P19793		false	P19793					UC	0	164	-0.1136037848968439
3	0.0034833309034192515	0.0016902466233536533		ACTB	P60709	P60709		false	P60709					UC	0	82	-0.3965167889613888
10	4.111406903390524E-4	1.7493954394037065E-4		RARB	P10826	P10826		false	P10826					UC	0	50	-0.03991862514637211
4	6.723443167643235E-4	2.5212945656041125E-4		CEBPB	P17676	P17676		false	P17676					UC	0	471	-0.047555530103869016
3	0.002834059374075699	0.0015073496901787619		ACTG1	P63261	P63261		false	P63261					UC	0	353	-0.3597097755358817
6	0.0	0.0		GPR35	Q9HC97	Q9HC97		false	Q9HC97					UC	0	324	-0.04446355865990889
4	0.003947537385833018	0.0014305083439577794		E2F1	Q01094	Q01094		false	Q01094					UC	0	13	-0.17192748844196415
4	2.2359366193805367E-4	1.2957521813855203E-4		AHR	P35869	P35869		false	P35869		TG		TG	UC	0	323	-0.067652943213582
10	9.652064756011558E-4	3.488018819732159E-4		RARA	P10276	P10276		false	P10276		TG		TG	UC	0	24	-0.07477757597308599
14	5.762963511294515E-4	3.377083412094283E-4		REV3L	O60673	O60673		false	O60673					UC	0	165	-0.06912664990728468
16	8.830754852109285E-6	3.81930274232019E-6		CISD2	Q8N5K1	Q8N5K1		false	Q8N5K1					UC	0	555	-0.04940770987048051
1	4.2766104215549787E-4	2.651149083781291E-4		PIK3C3	Q8NEB9	Q8NEB9		false	Q8NEB9					UC	0	669	-0.0979247464097261
4	7.044224843640893E-4	2.2419039721540546E-4		TRAF2	Q12933	Q12933		false	Q12933					UC	0	668	-0.1443484300934662
8	0.0	0.0		CSTF1	Q05048	Q05048		false	Q05048					UC	0	436	-0.07823164446893616
4	0.0	0.0		LRRC32	Q14392	Q14392		false	Q14392					UC	0	669	-0.04481037707069289
8	0.0	0.0		CSTF3	Q12996	Q12996		false	Q12996					UC	0	465	-0.06728418849962363
4	0.016076038267281094	0.006131590042355782		NFKB1	P19838	P19838		false	P19838					UC	0	555	-0.2416126299743784
4	0.01763083023935662	0.00838522499687626		CHUK	O15111	O15111		false	O15111		TG		TG	UC	0	1	0.36286697087788616
16	0.009698347194346793	0.004600413776095226		BAX	Q07812	Q07812		false	Q07812					UC	0	1	-0.13084560128979145
16	0.011834438255555448	0.006031672857556863		APAF1	O14727	O14727		false	O14727		TG		TG	UC	0	3	-0.30244514560622066
6	0.0010840195739287555	4.5111914481432306E-4		CCR1	P32246	P32246		false	P32246					UC	0	10	-0.11041572184725484
4	0.018659570108019635	0.009352335873049358		CCND1	P24385	P24385		false	P24385					UC	0	328	0.07679625025802542
4	0.0025366825171690695	0.0021651437924228426		HDAC7	Q8WUI4	Q8WUI4		false	Q8WUI4					UC	0	682	0.06089131607797982
3	2.1742176698927488E-4	9.798896138182202E-5		GTF3A	Q92664	Q92664		false	Q92664					UC	0	339	-0.11251212611260575
4	0.0016891829018589543	7.297105260323893E-4		MAP4K4	O95819	O95819		false	O95819		TG		TG	UC	0	674	-0.07383643907678905
8	0.0	0.0		CSTF2	P33240	P33240		false	P33240					UC	0	441	-0.0777444864717882
8	0.0	0.0		PCF11	O94913	O94913		false	O94913					UC	0	246	-0.060001551736487
8	0.0	0.0		CLP1	Q92989	Q92989		false	Q92989					UC	0	163	-0.055215591304697526
3	6.747352207174825E-4	2.471156340137239E-4		ARPC2	O15144	O15144		false	O15144					UC	0	713	-0.15139881881681633
1	3.526127853650602E-4	2.275272945569079E-4		PIK3R4	Q99570	Q99570		false	Q99570					UC	0	655	-0.06605938375819971
3	5.276402991244523E-4	2.2351566360970704E-4		POLR2A	P24928	P24928		false	P24928					UC	0	716	-0.1287691782777349
3	0.0	0.0		CDK12	Q9NYV4	Q9NYV4		false	Q9NYV4					UC	0	716	-0.04316066607300273
1	0.0030349919535220204	0.0022049586899240384		BECN1	Q14457	Q14457		false	Q14457					UC	0	359	-0.051042205896636245
7	0.0034225949447815062	0.0020077246077683172		EGR1	P18146	P18146		false	P18146		TG		TG	UC	0	7	0.009897143311570612
17	0.01151521253267559	0.008749261699173281	INPPL1	INPPL1	O15357	O15357	PPI	false	O15357		PPI			CD	1	0	0.6300933220784887
16	0.13430375264915162	0.18470719133735358	PFKFB2	PFKFB2	O60825	O60825	PPI	false	O60825	SNP	SNPPPI			Both	573	349	7.335568202246594
18	0.02052847377709039	0.016960481773417312	PPIA	PPIA	P62937	P62937	PPI	false	P62937		PPI			CD	497	0	1.1294185069310865
6	0.027755460833117796	0.025008418953459132	JAK3	JAK3	P52333	P52333	PPI	false	P52333		PPITG		TG	Both	107	518	0.595907236506963
3	0.14717627829534527	0.18906825564424848	UBE2L3	UBE2L3	P68036	P68036	PPI	false	P68036	SNP	SNPPPI			CD	639	0	8.405730905403137
16	0.038355484185329	0.02940405131962854	KIT	KIT	P10721	P10721	PPI	false	P10721		PPI			Both	835	37	1.4756391159492812
18	0.021701684046241884	0.017927438756070502	POLD4	POLD4	Q9HCU8	Q9HCU8	PPI	false	Q9HCU8		PPITG		TG	CD	380	0	1.1405427251527067
16	0.022615930405277786	0.017057145142812726	APEX1	APEX1	P27695	P27695	PPI	false	P27695		PPITG		TG	CD	142	0	1.0065598120031465
16	0.03575895110869807	0.025332152046153498	AKT1	AKT1	P31749	P31749	PPI	false	P31749		PPI			CD	13	0	0.4908514304178363
17	0.011527139355151851	0.008749036171918061	GRIP1	GRIP1	Q9Y3R0	Q9Y3R0	PPI	false	Q9Y3R0		PPI			CD	1	0	0.6170593146508753
16	0.06238424885766479	0.030096328956209496	MAPK8	MAPK8	P45983	P45983	PPI	false	P45983		PPI			Both	301	1	1.267779468676234
18	0.022746520559563072	0.018950034287985442	POLD2	POLD2	P49005	P49005	PPI	false	P49005		PPITG		TG	CD	460	0	1.2208278824800725
16	0.023349839403095485	0.023881721102589234	ABL1	ABL1	P00519	P00519	PPI	false	P00519		PPI			CD	505	0	0.8804258989115936
18	0.020297148678739496	0.016918273666908564	POLD1	POLD1	P28340	P28340	PPI	false	P28340		PPITG		TG	CD	416	0	1.1748034352419394
19	0.057635751111569676	0.13833520432723173	PPP5C	PPP5C	P53041	P53041	PPI	false	P53041	SNP	SNPPPI			CD	250	0	3.333991465584709
16	0.1813046951243704	0.19443468180314094	MAP2K5	MAP2K5	Q13163	Q13163	PPI	false	Q13163	SNP	SNPPPI			CD	778	0	9.902119602419502
20	0.1427399999999986	0.11658111674530232	CDK14	CDK14	O94921	O94921	PPI	false	O94921		PPI			CD	1017	0	7.0029086816141985
4	0.21214159292034931	0.19430244261875362	CARD6	CARD6	Q9BX69	Q9BX69	PPI	false	Q9BX69	SNP	SNPPPI			Both	922	553	12.046006092303749
20	0.23399999999999457	0.19111658482836896	CCNY	CCNY	Q8ND76	Q8ND76	PPI	false	Q8ND76	SNP	SNPPPI			CD	1017	0	13.891071078008865
6	0.21214159292034931	0.19430244261875362	PTGER4	PTGER4	P35408	P35408	PPI	false	P35408	SNP	SNPPPI			Both	922	553	11.860834464054511
16	0.07885978140891702	0.07322959728574892	BCL2	BCL2	P10415	P10415	PPI	false	P10415		PPI			Both	796	855	2.0574662657286114
6	0.011118988670736343	0.014275420115294833	ITGA4	ITGA4	P13612	P13612	PPI	false	P13612		PPITG		TG	CD	8	0	0.40450583591767947
6	0.2802477876106124	0.17543081719842166	GPSM1	GPSM1	Q86YR5	Q86YR5	PPI	false	Q86YR5	SNP	SNPPPI			CD	1218	0	16.723141980210457
4	0.1726942563555901	0.12262560736925515	RIPK2	RIPK2	O43353	O43353	PPI	false	O43353		PPI			Both	1462	621	7.912969939116181
16	0.025064686004047508	0.02467717291530414	IGF1R	IGF1R	P08069	P08069	PPI	false	P08069		PPI			CD	772	0	1.150430502325891
16	0.022548638135801536	0.023803609869482583	NEDD4	NEDD4	P46934	P46934	PPI	false	P46934		PPI			CD	421	0	0.9065625573067185
16	4.288504211769803E-4	3.111341445049009E-4	UBD	UBD	O15205	O15205	PPI	false	O15205		PPI			CD	1	0	-0.020998442909059205
4	0.2803088193242922	0.17543976643498788	CARD9	CARD9	Q9H257	Q9H257	PPI	false	Q9H257	SNP	SNPPPI			Both	1218	653	17.585438258328157
17	0.24688715318582083	0.1880898221904604	ATG16L1	ATG16L1	Q676U5	Q676U5	PPI	false	Q676U5	SNP	SNPPPI			CD	1072	0	10.224190443009544
16	0.24044247787610054	0.18968713466239812	PRG2	PRG2	P13727	P13727	PPI	false	P13727	SNP	SNPPPI			CD	1045	0	14.56668814198867
21	0.13553095464865766	0.1857624880185397	CISD1	CISD1	Q9NZ45	Q9NZ45	PPI	false	Q9NZ45	SNP	SNPPPI			CD	589	0	8.258094765907215
6	0.043459949277809364	0.03952864945129718	GNAS	GNAS	Q5JWF2	Q5JWF2	PPI	false	Q5JWF2		PPI			Both	922	133	1.4860968539679658
18	0.024396929560838054	0.02029243661025666	POLD3	POLD3	Q15054	Q15054	PPI	false	Q15054		PPITG		TG	CD	434	0	1.2362574541589617
6	0.2410162861359548	0.11818555870197338	GNAI1	GNAI1	P63096	P63096	PPI	false	P63096		PPITG		TG	Both	1395	520	6.4081004231441545
18	0.2309913828100328	0.19275300641609378	FEN1	FEN1	P39748	P39748	PPI	false	P39748	SNP	SNPPPI			CD	996	0	13.116975880724473
4	0.03761784486039551	0.03037785351883169	CSF1R	CSF1R	P07333	P07333	PPI	false	P07333		PPI			Both	989	201	1.6545307471658146
16	0.03534940782342323	0.025300905365618295	PIK3CA	PIK3CA	P42336	P42336	PPI	false	P42336		PPI			CD	189	0	0.6379767445374622
22	0.0499357326775853	0.13034382440233877	BANK1	BANK1	Q8NDB2	Q8NDB2	PPI	false	Q8NDB2	SNP	SNPPPI			CD	217	0	2.8851917290888296
16	0.18482490275247196	0.19511155630723429	GRB10	GRB10	Q13322	Q13322	PPI	false	Q13322	SNP	SNPPPI			CD	796	0	10.153160244511682
16	0.030173566058378003	0.02519540045852604	JAK2	JAK2	O60674	O60674	PPI	false	O60674		PPITG		TG	Both	13	195	0.47389532914767885
16	0.05607671231610502	0.05932941023090638	MAPK7	MAPK7	Q13164	Q13164	PPI	false	Q13164		PPI			CD	778	0	2.959332696055711
16	0.18438853811304096	0.19543345266678308	SMAD3	SMAD3	P84022	P84022	PPI	false	P84022	SNP	SNPTFPPI	TF		CD	778	0	5.302095684257814
16	0.02878425417678819	0.023367018084379385	CRH	CRH	P06850	P06850	PPI	false	P06850		TFPPITG	TF	TG	CD	805	0	1.3347955316596212
16	0.03471462748335282	0.023706350369215416	IL2	IL2	P60568	P60568	PPI	false	P60568		PPITG		TG	CD	5	0	0.6853419052513663
20	0.08857212523509932	0.07117630004842755	LRP6	LRP6	O75581	O75581	PPI	false	O75581		PPI			CD	1017	0	2.813518600016928
16	0.02549786724488395	0.02407245174117918	GNAI2	GNAI2	P04899	P04899	PPI	false	P04899		PPI			CD	414	0	0.9248404218824473
4	0.041184272834112925	0.03165472217783961	ETS1	ETS1	P14921	P14921	PPI	false	P14921		TFPPI	TF		Both	911	33	1.49984398944342
16	0.21252267254991003	0.19432852528256658	PRKAA1	PRKAA1	Q13131	Q13131	PPI	false	Q13131	SNP	SNPPPI			Both	923	553	9.955384520200088
4	0.046705024399439535	0.02759198034881061	BCL10	BCL10	O95999	O95999	PPI	false	O95999		PPITG		TG	Both	1218	429	2.1201077668118624
23	0.11310102586038638	0.11883017716989057	TNFRSF18	TNFRSF18	Q9Y5U5	Q9Y5U5	PPI	false	Q9Y5U5		PPI			CD	804	0	5.639510286977731
16	0.028966186891072575	0.023369548928299157	STAR	STAR	P49675	P49675	PPI	false	P49675		PPI			CD	939	0	1.462175220068307
23	0.18499115044247416	0.19480043805248465	TNFSF18	TNFSF18	Q9UNG2	Q9UNG2	PPI	false	Q9UNG2	SNP	SNPPPI			CD	804	0	10.61556218743981
16	0.1833343454098603	0.1948279242082154	IKZF1	IKZF1	Q13422	Q13422	PPI	false	Q13422	SNP	SNPTFPPI	TF		CD	796	0	8.962869802495543
19	0.006107994682651007	0.012064910857357362	MAPT	MAPT	P10636	P10636	PPI	false	P10636		PPI			CD	33	0	0.15462981519845442
6	0.036926557242368416	0.029374272278694442	CSF2	CSF2	P04141	P04141	PPI	false	P04141		PPITG		TG	Both	959	187	1.5399823490492979
16	0.20752338797225334	0.19641753110441115	STAT3	STAT3	P40763	P40763	PPI	false	P40763	SNP	SNPTFPPI	TF		CD	864	0	5.3586664660889465
16	0.007713917604292848	0.012357408232337157	MAP3K5	MAP3K5	Q99683	Q99683	PPI	false	Q99683		PPI			CD	1	0	0.03071177315979354
16	0.03884235783595074	0.02660454029212175	CREB1	CREB1	P16220	P16220	PPI	false	P16220		TFPPI	TF		CD	462	0	1.1778614514817092
16	0.06719643685219127	0.060109978951937065	MAPK1	MAPK1	P28482	P28482	PPI	false	P28482		PPI			CD	778	0	1.657525471028482
6	0.04355097179712329	0.039541730835276775	GNAL	GNAL	P38405	P38405	PPI	false	P38405		PPI			Both	922	200	1.5799141577274152
24	0.08124609493164585	0.1584113228513122	LNPEP	LNPEP	Q9UIQ6	Q9UIQ6	PPI	false	Q9UIQ6	SNP	SNPPPI			CD	353	0	4.467594041355673
4	0.13185165867462414	0.18440874412633507	MAPKAPK2	MAPKAPK2	P49137	P49137	PPI	false	P49137	SNP	SNPPPI			Both	571	349	7.156415607329187
6	0.19933958551039901	0.19514805397676352	CCR10	CCR10	P46092	P46092	PPI	false	P46092	SNP	SNPPPI			CD	864	0	9.126154526280045
25	0.07109734513274346	0.1506204384947691	GALC	GALC	P54803	P54803	PPI	false	P54803	SNP	SNPPPI			Both	309	173	3.9011365180091233
4	0.05480694349545864	0.029511605744369354	MAPK14	MAPK14	Q16539	Q16539	PPI	false	Q16539		PPI			Both	920	520	1.6113397638687612
17	0.07530831157800272	0.0573673270423933	CLTCL1	CLTCL1	P53675	P53675	PPI	false	P53675		PPI			CD	1072	0	3.9274683326159074
26	0.22919999446946343	0.1920404099472819	FADS2	FADS2	O95864	O95864	PPI	false	O95864	SNP	SNPPPI			CD	996	0	14.23365889977424
6	0.13270983238956227	0.184773704946341	RASSF5	RASSF5	Q8WWW0	Q8WWW0	PPI	false	Q8WWW0	SNP	SNPPPI			Both	571	349	6.9535859224557575
16	0.1134500834240998	0.11896826212967303	IKZF3	IKZF3	Q9UKT9	Q9UKT9	PPI	false	Q9UKT9		PPITG		TG	Both	796	716	5.051573081551098
16	0.02861793191228448	0.023316281745259248	KCNIP3	KCNIP3	Q9Y2W7	Q9Y2W7	PPI	false	Q9Y2W7		PPI			CD	985	0	1.633817637910876
19	0.00502254402543679	0.012054924948515884	CDC37	CDC37	Q16543	Q16543	PPI	false	Q16543		PPITG		TG	Both	107	328	0.24473691678185572
16	0.23428313986356966	0.1911196802763173	CREM	CREM	Q03060	Q03060	PPI	false	Q03060	SNP	SNPTFPPI	TF		CD	1017	0	11.580571338247644
6	0.011186554786863503	0.014519752202444508	RASSF1	RASSF1	Q9NS23	Q9NS23	PPI	false	Q9NS23		PPITG		TG	CD	26	0	0.48241484041166877
16	0.02375135893424345	0.016990373271140564	RAD51	RAD51	Q06609	Q06609	PPI	false	Q06609		PPITG		TG	CD	31	0	0.8752189112666985
16	0.1609946663107142	0.11680281818299672	TP53	TP53	P04637	P04637	PPI	false	P04637		TFPPITG	TF	TG	CD	1045	0	1.7453248052990096
16	0.007898601005972837	0.012181971166624414	NR3C1	NR3C1	P04150	P04150	PPI	false	P04150		TFPPI	TF		CD	1	0	-0.0067189326296996435
6	0.011093286871404812	0.014189944883250047	ITGAL	ITGAL	P20701	P20701	PPI	false	P20701		PPITG		TG	Both	20	688	0.4151245148203175
27	0.13150830638655434	0.18439429578538605	PIGR	PIGR	P01833	P01833	PPI	false	P01833	SNP	SNPPPI			Both	571	349	7.100271000425786
17	0.07543023172752793	0.05736991790703452	CLTC	CLTC	Q00610	Q00610	PPI	false	Q00610		PPI			CD	1072	0	4.104913482136922
3	0.09239940834193071	0.11733574991385906	SNCA	SNCA	P37840	P37840	PPI	false	P37840		PPI			Both	639	2	2.9208140557828197
19	0.005025894543135854	0.012054968896900334	CILK1	CILK1	Q9UPZ9	Q9UPZ9	PPI	false	Q9UPZ9		PPITG		TG	CD	14	0	0.20339626199368369
4	0.22791674602217082	0.19235864653470283	ETS2	ETS2	P15036	P15036	PPI	false	P15036	SNP	SNPTFPPI	TF		Both	989	407	11.047782635081234
