# Supplementary material for: Decoding non-coding SNPs: systems genomics modelling dissects the heterogeneity of IBD
Source: Mol Syst Biol. 2025 Nov 26;22(2):259–80. doi: 10.1038/s44320-025-00169-3 (PMC12864814; doi:10.1038/s44320-025-00169-3)
Supplement: Supplementary file 15 — Source data Fig. 7 [file 44320_2025_169_MOESM15_ESM.zip › Readme.txt]

Figure 7 is the joint network analysis
Panel A — Joint SNP-Propagated Protein interaction entworks
•Software: Cytoscape
The Cytoscape file contain the the data for Figure 7A. For the overrepresentation analysis 
for each module you can use Dataset EV2. It contains the overrepresented Reactome pathways.

Panel B — Disease specific pathway enrichment analysis
•Input files: 
	•ppi_network_file.csv
	•ReactomePathways.gmt
	•OmniPath_27_10_2021_directed.ncol
•Software: Figure7_B.rmd R notebook


Panel C — Regulatory heatmap
•Input files: 
	•cd_TF_TG_network_10_k.txt
	•uc_TF_TG_network_10k.txt
	•Dorothea_27_10_2021_ABC.ncol
	•cluster_cd.csv
	•cluster_uc.csv
•Software:Figure7c.ipynb jupyter Python notebook
It creates a hierarchical clustering image of the two diseases and transcription factors at the fornt. 
